# Supplementary material for: Transcriptome analysis in different developmental stages of Batocera horsfieldi (Coleoptera: Cerambycidae) and comparison of candidate olfactory genes
Source: PLoS One. 2018 Feb 23;13(2):e0192730. doi: 10.1371/journal.pone.0192730 (PMC5825065; doi:10.1371/journal.pone.0192730)
Supplement: S2 Text — (XLS) [file pone.0192730.s002.xls]

gene_id	Sample_name	Read_count	FPKM	Gene Length	NR GI	NR ID	NR Score	NR Evalue	NR Description	NT GI	NT ID	NT Score	NT Evalue	NT Description	KO ID	KO Name	KO Description	Http Link	Swissprot ID	Swissprot Score	Swissprot Evalue	Swissprot Description	PFAM ID	PFAM description	Gene Ontology Biological Pathway	BP Description	Gene Ontology Molecular Function	MF Description	Gene Ontology Cellular Component	CC Description	KOG ID	KOG Description
Cluster-10006.0	BF_2	8.00	0.40	1130	290463025	ADD24560.1	165	5.4e-09	Heat shock protein homolog [Lepeophtheirus salmonis]>gi|290561282|gb|ADD38043.1| Heat shock protein homolog [Lepeophtheirus salmonis]	--	--	--	--	--	--	--	--	--	P82147	153	5.5e-09	Protein lethal(2)essential for life OS=Drosophila melanogaster GN=l(2)efl PE=1 SV=1	--	--	--	--	--	--	--	--	KOG3591	Alpha crystallins
Cluster-10011.0	BF_2	1.00	0.77	335	--	--	--	--	--	--	--	--	--	--	--	--	--	--	--	--	--	--	--	--	--	--	--	--	--	--	--	--
Cluster-10022.0	BF_2	3.00	0.34	655	--	--	--	--	--	--	--	--	--	--	--	--	--	--	--	--	--	--	--	--	--	--	--	--	--	--	--	--
Cluster-10031.0	BF_2	13.00	2.82	480	209156424	3C1B	410	8.9e-38	Chain B, The Effect Of H3 K79 Dimethylation And H4 K20 Trimethylation On Nucleosome And Chromatin Structure>gi|209156428|pdb|3C1B|F Chain F, The Effect Of H3 K79 Dimethylation And H4 K20 Trimethylation On Nucleosome And Chromatin Structure	585687860	XM_006820510.1	173	1.38555e-83	PREDICTED: Saccoglossus kowalevskii histone H4-like (LOC102800779), mRNA	K11254	H4	histone H4	http://www.genome.jp/dbget-bin/www_bget?ko:K11254	P62790	361	1.8e-33	Histone H4 OS=Sterkiella nova PE=3 SV=2	PF02291//PF00125//PF02969	Transcription initiation factor IID, 31kD subunit//Core histone H2A/H2B/H3/H4//TATA box binding protein associated factor (TAF)	GO:0006352//GO:0006334	DNA-templated transcription, initiation//nucleosome assembly	GO:0046982//GO:0003677	protein heterodimerization activity//DNA binding	GO:0005634//GO:0000786	nucleus//nucleosome	--	--
Cluster-10037.0	BF_2	14.00	0.84	984	--	--	--	--	--	--	--	--	--	--	--	--	--	--	--	--	--	--	--	--	--	--	--	--	--	--	--	--
Cluster-10039.0	BF_2	6.00	0.32	1066	156539833	XP_001600606.1	148	4.8e-07	PREDICTED: MD-2-related lipid-recognition protein-like, partial [Nasonia vitripennis]	--	--	--	--	--	--	--	--	--	--	--	--	--	--	--	--	--	--	--	--	--	--	--
Cluster-10052.0	BF_2	2.00	0.51	452	--	--	--	--	--	--	--	--	--	--	--	--	--	--	--	--	--	--	--	--	--	--	--	--	--	--	--	--
Cluster-10055.0	BF_2	9.00	0.55	975	817196472	XP_012273824.1	505	1.7e-48	PREDICTED: uncharacterized protein LOC105696163 [Orussus abietinus]	--	--	--	--	--	--	--	--	--	--	--	--	--	PF01498	Transposase	GO:0006313//GO:0015074	transposition, DNA-mediated//DNA integration	GO:0003677	DNA binding	--	--	--	--
Cluster-10057.0	BF_2	4.95	0.51	689	342326382	AEL23106.1	662	7.7e-67	hnRNP protein [Cherax quadricarinatus]	--	--	--	--	--	K12893	SFRS4_5_6	splicing factor, arginine/serine-rich 4/5/6	http://www.genome.jp/dbget-bin/www_bget?ko:K12893	P26686	457	1.9e-44	Serine-arginine protein 55 OS=Drosophila melanogaster GN=B52 PE=1 SV=4	PF08777//PF00076//PF09726	RNA binding motif//RNA recognition motif. (a.k.a. RRM, RBD, or RNP domain)//Transmembrane protein	--	--	GO:0003676//GO:0003723	nucleic acid binding//RNA binding	GO:0016021	integral component of membrane	KOG0106	Alternative splicing factor SRp55/B52/SRp75 (RRM superfamily)
Cluster-10078.0	BF_2	3.00	0.37	627	795132708	XP_011834745.1	961	1.5e-101	PREDICTED: 60S ribosomal protein L18 isoform X4 [Mandrillus leucophaeus]	394995139	NM_000979.3	627	0	Homo sapiens ribosomal protein L18 (RPL18), transcript variant 1, mRNA	K02883	RP-L18e, RPL18	large subunit ribosomal protein L18e	http://www.genome.jp/dbget-bin/www_bget?ko:K02883	Q07020	962	4.7e-103	60S ribosomal protein L18 OS=Homo sapiens GN=RPL18 PE=1 SV=2	--	--	--	--	--	--	--	--	KOG1714	60s ribosomal protein L18
Cluster-10081.1	BF_2	5.00	0.35	881	--	--	--	--	--	--	--	--	--	--	--	--	--	--	--	--	--	--	--	--	--	--	--	--	--	--	--	--
Cluster-10083.0	BF_2	8.00	1.13	584	--	--	--	--	--	--	--	--	--	--	--	--	--	--	--	--	--	--	--	--	--	--	--	--	--	--	--	--
Cluster-10087.0	BF_2	4.00	0.46	653	--	--	--	--	--	--	--	--	--	--	--	--	--	--	--	--	--	--	--	--	--	--	--	--	--	--	--	--
Cluster-10098.0	BF_2	2.00	0.52	448	--	--	--	--	--	--	--	--	--	--	--	--	--	--	--	--	--	--	--	--	--	--	--	--	--	--	--	--
Cluster-10108.0	BF_2	2.00	0.34	530	--	--	--	--	--	--	--	--	--	--	--	--	--	--	--	--	--	--	--	--	--	--	--	--	--	--	--	--
Cluster-10109.0	BF_2	3.00	0.84	436	675304841	AIL82425.1	357	1.1e-31	UNVERIFIED: ribosomal protein L35, partial [Mytilus trossulus]	241167594	XM_002410061.1	85	1.03645e-34	Ixodes scapularis ribosomal protein L35, putative, mRNA	K02918	RP-L35e, RPL35	large subunit ribosomal protein L35e	http://www.genome.jp/dbget-bin/www_bget?ko:K02918	P42766	339	5.7e-31	60S ribosomal protein L35 OS=Homo sapiens GN=RPL35 PE=1 SV=2	PF06839//PF00831//PF01370	GRF zinc finger//Ribosomal L29 protein//NAD dependent epimerase/dehydratase family	GO:0042254//GO:0006412	ribosome biogenesis//translation	GO:0008270//GO:0003735//GO:0050662//GO:0003824	zinc ion binding//structural constituent of ribosome//coenzyme binding//catalytic activity	GO:0005622//GO:0005840	intracellular//ribosome	KOG3436	60S ribosomal protein L35
Cluster-10118.0	BF_2	5.00	0.47	736	--	--	--	--	--	--	--	--	--	--	--	--	--	--	--	--	--	--	PF00956	Nucleosome assembly protein (NAP)	GO:0006334	nucleosome assembly	--	--	GO:0005634	nucleus	--	--
Cluster-10121.0	BF_2	9.91	0.37	1404	342326191	AEL23011.1	612	9.9e-61	reticulon-1 [Cherax quadricarinatus]	--	--	--	--	--	--	--	--	--	Q6IFY7	513	1.2e-50	Reticulon-1-A OS=Xenopus laevis GN=rtn1-a PE=2 SV=1	--	--	--	--	--	--	--	--	KOG1792	Reticulon
Cluster-10123.0	BF_2	2.00	0.75	398	--	--	--	--	--	--	--	--	--	--	--	--	--	--	--	--	--	--	--	--	--	--	--	--	--	--	--	--
Cluster-10124.1	BF_2	1.00	0.64	348	--	--	--	--	--	--	--	--	--	--	--	--	--	--	--	--	--	--	--	--	--	--	--	--	--	--	--	--
Cluster-10131.0	BF_2	2.00	0.56	436	--	--	--	--	--	--	--	--	--	--	--	--	--	--	--	--	--	--	--	--	--	--	--	--	--	--	--	--
Cluster-10132.0	BF_2	2.00	0.35	523	--	--	--	--	--	--	--	--	--	--	--	--	--	--	--	--	--	--	--	--	--	--	--	--	--	--	--	--
Cluster-10139.0	BF_2	2.00	3.26	294	325303048	DAA34261.1	251	1.5e-19	TPA_inf: hypothetical secreted protein 55 [Amblyomma variegatum]	--	--	--	--	--	--	--	--	--	--	--	--	--	--	--	--	--	--	--	--	--	--	--
Cluster-10143.0	BF_2	1.00	0.59	354	121511992	ABM55447.1	284	2.7e-23	ribosome-associated membrane protein [Xenopsylla cheopis]	--	--	--	--	--	--	--	--	--	Q3T073	257	1.5e-21	Stress-associated endoplasmic reticulum protein 2 OS=Bos taurus GN=SERP2 PE=3 SV=1	PF06624	Ribosome associated membrane protein RAMP4	--	--	--	--	GO:0005783	endoplasmic reticulum	KOG3491	Predicted membrane protein
Cluster-10151.0	BF_2	2.00	0.39	502	--	--	--	--	--	--	--	--	--	--	--	--	--	--	--	--	--	--	--	--	--	--	--	--	--	--	--	--
Cluster-10153.0	BF_2	1.00	0.87	327	241602464	XP_002405189.1	254	7.4e-20	signal peptidase 12kDa subunit, putative [Ixodes scapularis]>gi|215500573|gb|EEC10067.1| signal peptidase 12kDa subunit, putative, partial [Ixodes scapularis]	--	--	--	--	--	K12946	SPCS1	signal peptidase complex subunit 1	http://www.genome.jp/dbget-bin/www_bget?ko:K12946	Q9VAL0	208	6.6e-16	Signal peptidase complex subunit 1 OS=Drosophila melanogaster GN=Spase12 PE=1 SV=2	PF05038//PF06645//PF06305	Cytochrome Cytochrome b558 alpha-subunit//Microsomal signal peptidase 12 kDa subunit (SPC12)//Protein of unknown function (DUF1049)	GO:0006465	signal peptide processing	GO:0008233//GO:0020037	peptidase activity//heme binding	GO:0005887//GO:0016021//GO:0005787	integral component of plasma membrane//integral component of membrane//signal peptidase complex	KOG4112	Signal peptidase subunit
Cluster-10159.0	BF_2	12.80	0.39	1646	546680629	ERL90867.1	1258	1.4e-135	hypothetical protein D910_08212 [Dendroctonus ponderosae]	--	--	--	--	--	K11418	HDAC11	histone deacetylase 11	http://www.genome.jp/dbget-bin/www_bget?ko:K11418	Q9GKU5	991	5.4e-106	Histone deacetylase 11 OS=Macaca fascicularis GN=HDAC11 PE=2 SV=2	--	--	--	--	--	--	--	--	KOG1344	Predicted histone deacetylase
Cluster-10161.0	BF_2	2.00	0.39	503	--	--	--	--	--	--	--	--	--	--	--	--	--	--	--	--	--	--	--	--	--	--	--	--	--	--	--	--
Cluster-10163.0	BF_2	10.70	0.35	1578	478263408	ENN81779.1	673	9.4e-68	hypothetical protein YQE_01839, partial [Dendroctonus ponderosae]	--	--	--	--	--	--	--	--	--	--	--	--	--	--	--	--	--	--	--	--	--	--	--
Cluster-10172.0	BF_2	6.00	0.34	1024	--	--	--	--	--	--	--	--	--	--	--	--	--	--	--	--	--	--	--	--	--	--	--	--	--	--	--	--
Cluster-10173.0	BF_2	3.00	0.52	530	--	--	--	--	--	--	--	--	--	--	--	--	--	--	--	--	--	--	--	--	--	--	--	--	--	--	--	--
Cluster-10180.0	BF_2	2.00	0.38	510	330976894	AEC48730.1	797	1.3e-82	ubiquitin-conjugating enzyme E2 b [Eriocheir sinensis]	379324149	JQ011379.1	430	0	Scylla paramamosain ubiquitin-conjugating enzyme E2 (UCE) mRNA, partial cds	K06689	UBE2D_E, UBC4, UBC5	ubiquitin-conjugating enzyme E2 D/E	http://www.genome.jp/dbget-bin/www_bget?ko:K06689	P25867	781	3.7e-82	Ubiquitin-conjugating enzyme E2-17 kDa OS=Drosophila melanogaster GN=eff PE=2 SV=1	PF05743//PF05773	UEV domain//RWD domain	GO:0015031//GO:0006464	protein transport//cellular protein modification process	GO:0005515	protein binding	--	--	KOG0417	Ubiquitin-protein ligase
Cluster-10197.0	BF_2	1.00	0.32	417	--	--	--	--	--	--	--	--	--	--	--	--	--	--	--	--	--	--	--	--	--	--	--	--	--	--	--	--
Cluster-10202.0	BF_2	1.00	1.87	288	--	--	--	--	--	--	--	--	--	--	--	--	--	--	--	--	--	--	--	--	--	--	--	--	--	--	--	--
Cluster-10207.0	BF_2	3.00	0.72	460	--	--	--	--	--	--	--	--	--	--	--	--	--	--	--	--	--	--	--	--	--	--	--	--	--	--	--	--
Cluster-10212.0	BF_2	3.00	0.40	598	--	--	--	--	--	--	--	--	--	--	--	--	--	--	--	--	--	--	--	--	--	--	--	--	--	--	--	--
Cluster-10217.1	BF_2	4.00	0.48	639	--	--	--	--	--	--	--	--	--	--	--	--	--	--	--	--	--	--	--	--	--	--	--	--	--	--	--	--
Cluster-10230.0	BF_2	7.00	1.71	458	114153130	ABI52731.1	526	3.0e-51	40S ribosomal protein S24 [Argas monolakensis]	807023747	XM_004522583.2	43	2.43391e-11	PREDICTED: Ceratitis capitata 40S ribosomal protein S24 (LOC101450348), transcript variant X2, mRNA	K02974	RP-S24e, RPS24	small subunit ribosomal protein S24e	http://www.genome.jp/dbget-bin/www_bget?ko:K02974	Q962Q6	468	6.6e-46	40S ribosomal protein S24 OS=Spodoptera frugiperda GN=RpS24 PE=2 SV=1	PF01282	Ribosomal protein S24e	GO:0006412//GO:0042254	translation//ribosome biogenesis	GO:0003735	structural constituent of ribosome	GO:0005622//GO:0005840	intracellular//ribosome	KOG3424	40S ribosomal protein S24
Cluster-10237.0	BF_2	2.00	0.31	559	--	--	--	--	--	--	--	--	--	--	--	--	--	--	--	--	--	--	--	--	--	--	--	--	--	--	--	--
Cluster-10238.0	BF_2	3.00	0.33	671	--	--	--	--	--	--	--	--	--	--	--	--	--	--	--	--	--	--	--	--	--	--	--	--	--	--	--	--
Cluster-10244.0	BF_2	5.00	0.57	657	241829658	XP_002414770.1	346	3.2e-30	brahma/SWI2-related protein BRG-1 [Ixodes scapularis]>gi|215508982|gb|EEC18435.1| brahma/SWI2-related protein BRG-1 [Ixodes scapularis]	347966576	XM_321283.5	36	2.77681e-07	Anopheles gambiae str. PEST AGAP001786-PA (AgaP_AGAP001786) mRNA, complete cds	K11653	ARID1	AT-rich interactive domain-containing protein 1	http://www.genome.jp/dbget-bin/www_bget?ko:K11653	Q8IN94	287	9.2e-25	Trithorax group protein osa OS=Drosophila melanogaster GN=osa PE=1 SV=1	--	--	--	--	--	--	--	--	KOG2510	SWI-SNF chromatin-remodeling complex protein
Cluster-10256.0	BF_2	7.00	2.78	391	--	--	--	--	--	--	--	--	--	--	--	--	--	--	--	--	--	--	--	--	--	--	--	--	--	--	--	--
Cluster-10257.0	BF_2	3.00	3.20	315	241786069	XP_002414442.1	574	5.6e-57	serine/threonine protein phosphatase, putative [Ixodes scapularis]>gi|215508653|gb|EEC18107.1| serine/threonine protein phosphatase, putative [Ixodes scapularis]	220955557	FJ636063.1	118	3.28015e-53	Synthetic construct Drosophila melanogaster clone BS08023 encodes mts-RA	K04382	PPP2C	serine/threonine-protein phosphatase 2A catalytic subunit	http://www.genome.jp/dbget-bin/www_bget?ko:K04382	Q0P594	565	2.5e-57	Serine/threonine-protein phosphatase 2A catalytic subunit beta isoform OS=Bos taurus GN=PPP2CB PE=1 SV=1	--	--	GO:0006470	protein dephosphorylation	GO:0004721	phosphoprotein phosphatase activity	--	--	KOG0371	Serine/threonine protein phosphatase 2A, catalytic subunit
Cluster-10260.0	BF_2	2.00	0.54	443	--	--	--	--	--	--	--	--	--	--	--	--	--	--	--	--	--	--	--	--	--	--	--	--	--	--	--	--
Cluster-10262.0	BF_2	12.75	0.44	1513	642918650	XP_008191522.1	1625	3.6e-178	PREDICTED: histamine-gated chloride channel isoform X1 [Tribolium castaneum]	462305122	APGK01049251.1	114	2.87498e-50	Dendroctonus ponderosae Seq01049261, whole genome shotgun sequence	K05195	GLRA3	glycine receptor alpha-3	http://www.genome.jp/dbget-bin/www_bget?ko:K05195	Q91XP5	588	2.7e-59	Glycine receptor subunit alpha-3 OS=Mus musculus GN=Glra3 PE=2 SV=2	PF02932//PF02931	Neurotransmitter-gated ion-channel transmembrane region//Neurotransmitter-gated ion-channel ligand binding domain	GO:0006810//GO:0006811	transport//ion transport	GO:0005230	extracellular ligand-gated ion channel activity	GO:0016020	membrane	KOG3644	Ligand-gated ion channel
Cluster-10265.0	BF_2	1.00	0.71	340	--	--	--	--	--	--	--	--	--	--	--	--	--	--	--	--	--	--	--	--	--	--	--	--	--	--	--	--
Cluster-10269.0	BF_2	3.00	0.66	477	--	--	--	--	--	--	--	--	--	--	--	--	--	--	--	--	--	--	--	--	--	--	--	--	--	--	--	--
Cluster-10273.0	BF_2	3.00	0.60	497	--	--	--	--	--	--	--	--	--	--	--	--	--	--	--	--	--	--	PF02932//PF03419//PF13965//PF01080//PF15686	Neurotransmitter-gated ion-channel transmembrane region//Sporulation factor SpoIIGA//dsRNA-gated channel SID-1//Presenilin//Lysine-rich CEACAM1 co-isolated protein family	GO:0033227//GO:0006811//GO:0043123//GO:0045766//GO:0006508//GO:0030436//GO:0043066//GO:0015931	dsRNA transport//ion transport//positive regulation of I-kappaB kinase/NF-kappaB signaling//positive regulation of angiogenesis//proteolysis//asexual sporulation//negative regulation of apoptotic process//nucleobase-containing compound transport	GO:0051033//GO:0004190	RNA transmembrane transporter activity//aspartic-type endopeptidase activity	GO:0016020//GO:0016021	membrane//integral component of membrane	--	--
Cluster-10277.0	BF_2	17.00	0.35	2343	--	--	--	--	--	--	--	--	--	--	--	--	--	--	--	--	--	--	PF03854	P-11 zinc finger	--	--	GO:0008270//GO:0003723	zinc ion binding//RNA binding	--	--	--	--
Cluster-10285.0	BF_2	1.00	0.45	378	871248769	XP_005103573.2	229	6.9e-17	PREDICTED: scavenger receptor class B member 1-like [Aplysia californica]	--	--	--	--	--	K12384	SCARB2, LIMP2, CD36L2	lysosome membrane protein 2	http://www.genome.jp/dbget-bin/www_bget?ko:K12384	Q14108	210	4.5e-16	Lysosome membrane protein 2 OS=Homo sapiens GN=SCARB2 PE=1 SV=2	PF01130	CD36 family	GO:0007155	cell adhesion	--	--	GO:0016020	membrane	--	--
Cluster-10286.0	BF_2	15.00	0.31	2329	514258350	AGO46415.1	1179	2.9e-126	succinate dehydrogenase complex subunit A, partial [Reticulitermes flavipes]	699631991	XM_009909805.1	249	4.01298e-125	PREDICTED: Picoides pubescens succinate dehydrogenase complex, subunit B, iron sulfur (Ip) (SDHB), mRNA	K00235	SDHB, SDH2	succinate dehydrogenase (ubiquinone) iron-sulfur subunit	http://www.genome.jp/dbget-bin/www_bget?ko:K00235	P21914	1121	6.4e-121	Succinate dehydrogenase [ubiquinone] iron-sulfur subunit, mitochondrial OS=Drosophila melanogaster GN=SdhB PE=2 SV=2	PF13085//PF00111	2Fe-2S iron-sulfur cluster binding domain//2Fe-2S iron-sulfur cluster binding domain	GO:0006118	obsolete electron transport	GO:0051536//GO:0009055	iron-sulfur cluster binding//electron carrier activity	--	--	KOG3049	Succinate dehydrogenase, Fe-S protein subunit
Cluster-10287.0	BF_2	4.00	0.37	739	634887012	XP_007952933.1	777	3.8e-80	PREDICTED: serine/threonine-protein kinase pim-3 [Orycteropus afer afer]	602650072	XM_007431372.1	56	2.39501e-18	PREDICTED: Python bivittatus serine/threonine-protein kinase pim-1-like (LOC103058062), transcript variant X1, mRNA	K04702	PIM1	proto-oncogene serine/threonine-protein kinase Pim-1	http://www.genome.jp/dbget-bin/www_bget?ko:K04702	Q95LJ0	768	1.7e-80	Serine/threonine-protein kinase pim-1 OS=Felis catus GN=PIM1 PE=2 SV=1	PF07714//PF00069//PF06293	Protein tyrosine kinase//Protein kinase domain//Lipopolysaccharide kinase (Kdo/WaaP) family	GO:0006468	protein phosphorylation	GO:0016773//GO:0005524//GO:0004672	phosphotransferase activity, alcohol group as acceptor//ATP binding//protein kinase activity	GO:0016020	membrane	KOG0583	Serine/threonine protein kinase
Cluster-10293.1	BF_2	2.00	0.58	431	--	--	--	--	--	--	--	--	--	--	--	--	--	--	--	--	--	--	--	--	--	--	--	--	--	--	--	--
Cluster-10294.0	BF_2	8.00	1.01	619	--	--	--	--	--	--	--	--	--	--	--	--	--	--	--	--	--	--	--	--	--	--	--	--	--	--	--	--
Cluster-10307.0	BF_2	3.00	0.91	425	--	--	--	--	--	--	--	--	--	--	--	--	--	--	--	--	--	--	--	--	--	--	--	--	--	--	--	--
Cluster-10312.0	BF_2	7.00	0.31	1240	--	--	--	--	--	--	--	--	--	--	--	--	--	--	--	--	--	--	--	--	--	--	--	--	--	--	--	--
Cluster-10317.0	BF_2	10.00	1.13	657	--	--	--	--	--	--	--	--	--	--	--	--	--	--	--	--	--	--	--	--	--	--	--	--	--	--	--	--
Cluster-10320.0	BF_2	8.00	0.60	841	270014925	EFA11373.1	915	4.3e-96	hypothetical protein TcasGA2_TC011532 [Tribolium castaneum]	--	--	--	--	--	--	--	--	--	--	--	--	--	--	--	--	--	--	--	--	--	--	--
Cluster-10322.0	BF_2	2.00	0.41	490	325302648	DAA34573.1	513	1.0e-49	TPA_exp: profilin-like protein [Amblyomma variegatum]	--	--	--	--	--	K05759	PFN	profilin	http://www.genome.jp/dbget-bin/www_bget?ko:K05759	Q9XF39	196	2.4e-14	Profilin OS=Prunus avium PE=1 SV=1	--	--	--	--	--	--	--	--	--	--
Cluster-10331.0	BF_2	4.00	0.37	743	--	--	--	--	--	--	--	--	--	--	--	--	--	--	--	--	--	--	--	--	--	--	--	--	--	--	--	--
Cluster-10335.1	BF_2	4.00	0.52	609	560971194	XP_006207950.1	460	1.8e-43	PREDICTED: DIS3-like exonuclease 2 [Vicugna pacos]	--	--	--	--	--	K18758	DIS3L2	DIS3-like exonuclease 2	http://www.genome.jp/dbget-bin/www_bget?ko:K18758	Q8IYB7	447	2.4e-43	DIS3-like exonuclease 2 OS=Homo sapiens GN=DIS3L2 PE=1 SV=4	--	--	--	--	--	--	--	--	KOG2102	Exosomal 3'-5' exoribonuclease complex, subunit Rrp44/Dis3
Cluster-10335.2	BF_2	9.00	0.54	984	831299819	XP_012681837.1	496	2.0e-47	PREDICTED: DIS3-like exonuclease 2 [Clupea harengus]	--	--	--	--	--	K18758	DIS3L2	DIS3-like exonuclease 2	http://www.genome.jp/dbget-bin/www_bget?ko:K18758	Q8IYB7	477	1.3e-46	DIS3-like exonuclease 2 OS=Homo sapiens GN=DIS3L2 PE=1 SV=4	--	--	--	--	--	--	--	--	KOG2102	Exosomal 3'-5' exoribonuclease complex, subunit Rrp44/Dis3
Cluster-10336.0	BF_2	12.00	0.32	1856	437279	AAB86499.1	1220	4.1e-131	stearoyl-CoA desaturase [Amblyomma americanum]	437278	U03281.1	69	3.66971e-25	AAU03281 Amblyomma americanum stearoyl-CoA desaturase mRNA, complete cds	K00507	SCD, desC	stearoyl-CoA desaturase (delta-9 desaturase)	http://www.genome.jp/dbget-bin/www_bget?ko:K00507	Q2KIA4	1009	5.0e-108	Stearoyl-CoA desaturase 5 OS=Bos taurus GN=SCD5 PE=2 SV=1	PF00487	Fatty acid desaturase	GO:0006629	lipid metabolic process	--	--	--	--	KOG1600	Fatty acid desaturase
Cluster-10337.0	BF_2	4.00	0.45	656	--	--	--	--	--	--	--	--	--	--	--	--	--	--	--	--	--	--	--	--	--	--	--	--	--	--	--	--
Cluster-10338.0	BF_2	11.00	1.93	525	558200952	XP_006131500.1	140	2.0e-06	PREDICTED: cytochrome c oxidase subunit 7A2, mitochondrial-like [Pelodiscus sinensis]	262401022	FJ774692.1	502	0	Scylla paramamosain cytochrome c oxidase subunit VIIA putative mRNA, complete cds	--	--	--	--	--	--	--	--	--	--	--	--	--	--	--	--	--	--
Cluster-10340.1	BF_2	6.00	0.52	772	646711216	KDR16467.1	479	1.4e-45	Nuclear factor interleukin-3-regulated protein [Zootermopsis nevadensis]	692912720	KM413537.1	81	3.17506e-32	Andrena (Melandrena) sp. BF-2014 isolate 1542and ultra conserved element locus uce-1245 genomic sequence	K12114	VRI	vrille	http://www.genome.jp/dbget-bin/www_bget?ko:K12114	Q6IMZ0	241	2.3e-19	Nuclear factor interleukin-3-regulated protein OS=Rattus norvegicus GN=Nfil3 PE=2 SV=1	PF03131//PF07716//PF00170	bZIP Maf transcription factor//Basic region leucine zipper//bZIP transcription factor	GO:0006355	regulation of transcription, DNA-templated	GO:0003700//GO:0043565//GO:0003677	transcription factor activity, sequence-specific DNA binding//sequence-specific DNA binding//DNA binding	GO:0005667//GO:0005634	transcription factor complex//nucleus	KOG3119	Basic region leucine zipper transcription factor
Cluster-10340.3	BF_2	5.00	0.35	879	641673178	XP_008186225.1	178	1.3e-10	PREDICTED: LOW QUALITY PROTEIN: G-box-binding factor [Acyrthosiphon pisum]	--	--	--	--	--	K12114	VRI	vrille	http://www.genome.jp/dbget-bin/www_bget?ko:K12114	--	--	--	--	PF09726//PF00170	Transmembrane protein//bZIP transcription factor	GO:0006355	regulation of transcription, DNA-templated	GO:0003700//GO:0043565	transcription factor activity, sequence-specific DNA binding//sequence-specific DNA binding	GO:0005667//GO:0016021	transcription factor complex//integral component of membrane	--	--
Cluster-10355.0	BF_2	19.93	2.74	591	478254919	ENN75153.1	348	1.7e-30	hypothetical protein YQE_08266, partial [Dendroctonus ponderosae]>gi|546670711|gb|ERL83361.1| hypothetical protein D910_00280 [Dendroctonus ponderosae]>gi|546670742|gb|ERL83375.1| hypothetical protein D910_00315 [Dendroctonus ponderosae]	--	--	--	--	--	--	--	--	--	--	--	--	--	PF06079	Apyrase	--	--	GO:0005509//GO:0016462	calcium ion binding//pyrophosphatase activity	--	--	--	--
Cluster-10359.0	BF_2	22.46	1.03	1199	642935674	XP_974741.2	529	3.5e-51	PREDICTED: biogenesis of lysosome-related organelles complex 1 subunit 1 [Tribolium castaneum]	--	--	--	--	--	--	--	--	--	A1Z9S1	419	8.3e-40	Biogenesis of lysosome-related organelles complex 1 subunit 1 OS=Drosophila melanogaster GN=blos1 PE=1 SV=2	PF06320	GCN5-like protein 1 (GCN5L1)	--	--	--	--	GO:0031083	BLOC-1 complex	KOG3390	General control of amino-acid synthesis 5-like 1
Cluster-10361.0	BF_2	1.00	0.35	404	546672269	ERL84205.1	476	1.7e-45	hypothetical protein D910_01583, partial [Dendroctonus ponderosae]>gi|546675576|gb|ERL86742.1| hypothetical protein D910_04148, partial [Dendroctonus ponderosae]	--	--	--	--	--	--	--	--	--	Q5U2Y9	176	4.2e-12	Lebercilin OS=Rattus norvegicus GN=Lca5 PE=2 SV=1	PF04977//PF10473	Septum formation initiator//Leucine-rich repeats of kinetochore protein Cenp-F/LEK1	GO:0007049	cell cycle	GO:0008134//GO:0045502//GO:0042803	transcription factor binding//dynein binding//protein homodimerization activity	GO:0005667//GO:0030286	transcription factor complex//dynein complex	--	--
Cluster-10364.0	BF_2	6.00	0.46	829	--	--	--	--	--	--	--	--	--	--	--	--	--	--	--	--	--	--	--	--	--	--	--	--	--	--	--	--
Cluster-10379.0	BF_2	4.00	0.38	732	241151593	XP_002406715.1	214	7.3e-15	calcineurin B, putative [Ixodes scapularis]>gi|215493899|gb|EEC03540.1| calcineurin B, putative [Ixodes scapularis]	--	--	--	--	--	K17610	CHP, CHP1	calcineurin B homologous protein 1	http://www.genome.jp/dbget-bin/www_bget?ko:K17610	Q99653	162	3.2e-10	Calcineurin B homologous protein 1 OS=Homo sapiens GN=CHP1 PE=1 SV=3	PF13202//PF13499//PF13405//PF00036//PF13833	EF hand//EF-hand domain pair//EF-hand domain//EF hand//EF-hand domain pair	GO:0055114	oxidation-reduction process	GO:0016174//GO:0005509	NAD(P)H oxidase activity//calcium ion binding	--	--	KOG0034	Ca2+/calmodulin-dependent protein phosphatase (calcineurin subunit B), EF-Hand superfamily protein
Cluster-10381.1	BF_2	3.00	0.49	543	--	--	--	--	--	--	--	--	--	--	--	--	--	--	--	--	--	--	--	--	--	--	--	--	--	--	--	--
Cluster-10385.0	BF_2	2.00	0.96	372	--	--	--	--	--	--	--	--	--	--	--	--	--	--	--	--	--	--	--	--	--	--	--	--	--	--	--	--
Cluster-10390.0	BF_2	2.00	0.69	408	--	--	--	--	--	--	--	--	--	--	--	--	--	--	--	--	--	--	--	--	--	--	--	--	--	--	--	--
Cluster-10401.0	BF_2	2.00	1.31	346	--	--	--	--	--	--	--	--	--	--	--	--	--	--	--	--	--	--	--	--	--	--	--	--	--	--	--	--
Cluster-10407.0	BF_2	4.00	0.41	698	675386701	KFM79598.1	609	1.1e-60	60S ribosomal protein L7, partial [Stegodyphus mimosarum]	198473483	XM_001356263.2	64	8.05585e-23	Drosophila pseudoobscura pseudoobscura GA18510 (Dpse\GA18510), partial mRNA	K02937	RP-L7e, RPL7	large subunit ribosomal protein L7e	http://www.genome.jp/dbget-bin/www_bget?ko:K02937	Q5ZJ56	532	3.8e-53	60S ribosomal protein L7 OS=Gallus gallus GN=RPL7 PE=2 SV=1	PF16954	Haem-transporter, endosomal/lysosomal, haem-responsive gene	GO:0015886	heme transport	GO:0015232	heme transporter activity	--	--	KOG3184	60S ribosomal protein L7
Cluster-10408.0	BF_2	4.00	0.32	817	--	--	--	--	--	--	--	--	--	--	--	--	--	--	--	--	--	--	--	--	--	--	--	--	--	--	--	--
Cluster-10414.0	BF_2	4.00	0.53	601	--	--	--	--	--	--	--	--	--	--	--	--	--	--	--	--	--	--	--	--	--	--	--	--	--	--	--	--
Cluster-10421.0	BF_2	2.00	1.26	349	313238136	CBY13234.1	225	1.8e-16	unnamed protein product [Oikopleura dioica]	409969319	JQ700925.1	284	1.93393e-145	Uncultured Erythrobacteraceae bacterium clone UV-3_19 16S ribosomal RNA gene, partial sequence	--	--	--	--	--	--	--	--	--	--	--	--	--	--	--	--	--	--
Cluster-10425.0	BF_2	2.00	0.32	551	13628721	O76484.1	790	8.8e-82	RecName: Full=Casein kinase II subunit alpha; Short=CK II subunit alpha [Spodoptera frugiperda]>gi|3249055|gb|AAC24041.1| casein kinase II alpha subunit [Spodoptera frugiperda]	50344983	NM_001002164.1	175	1.23844e-84	Danio rerio zgc:86598 (zgc:86598), mRNA >gnl|BL_ORD_ID|611559 Danio rerio zgc:86598, mRNA (cDNA clone MGC:86598 IMAGE:6891713), complete cds	K03097	CSNK2A	casein kinase II subunit alpha	http://www.genome.jp/dbget-bin/www_bget?ko:K03097	O76484	790	3.6e-83	Casein kinase II subunit alpha OS=Spodoptera frugiperda PE=2 SV=1	PF00069//PF01335	Protein kinase domain//Death effector domain	GO:0006468//GO:0042981	protein phosphorylation//regulation of apoptotic process	GO:0005524//GO:0005515//GO:0004672	ATP binding//protein binding//protein kinase activity	--	--	KOG0668	Casein kinase II, alpha subunit
Cluster-10430.0	BF_2	22.00	1.33	979	544512774	XP_005589973.1	992	5.9e-105	PREDICTED: 60S ribosomal protein L13a isoform X1 [Macaca fascicularis]>gi|635040461|ref|XP_007995756.1| PREDICTED: 60S ribosomal protein L13a isoform X1 [Chlorocebus sabaeus]	395132448	NM_012423.3	979	0	Homo sapiens ribosomal protein L13a (RPL13A), transcript variant 1, mRNA	K02872	RP-L13Ae, RPL13A	large subunit ribosomal protein L13Ae	http://www.genome.jp/dbget-bin/www_bget?ko:K02872	P40429	974	3.0e-104	60S ribosomal protein L13a OS=Homo sapiens GN=RPL13A PE=1 SV=2	PF00572	Ribosomal protein L13	GO:0006412//GO:0042254	translation//ribosome biogenesis	GO:0003735	structural constituent of ribosome	GO:0005840	ribosome	KOG3204	60S ribosomal protein L13a
Cluster-10434.0	BF_2	2.00	0.58	430	641656935	XP_008180154.1	277	2.1e-22	PREDICTED: uncharacterized protein LOC103308498 [Acyrthosiphon pisum]	--	--	--	--	--	--	--	--	--	--	--	--	--	--	--	--	--	--	--	--	--	--	--
Cluster-10437.0	BF_2	3.00	0.36	639	--	--	--	--	--	--	--	--	--	--	--	--	--	--	--	--	--	--	--	--	--	--	--	--	--	--	--	--
Cluster-10438.0	BF_2	4.00	0.31	826	--	--	--	--	--	--	--	--	--	--	--	--	--	--	--	--	--	--	--	--	--	--	--	--	--	--	--	--
Cluster-10439.1	BF_2	14.30	0.58	1326	642933705	XP_974874.3	967	6.4e-102	PREDICTED: protein OSCP1 [Tribolium castaneum]	--	--	--	--	--	--	--	--	--	Q8BHW2	295	2.2e-25	Protein OSCP1 OS=Mus musculus GN=Oscp1 PE=2 SV=1	--	--	--	--	--	--	--	--	--	--
Cluster-10445.0	BF_2	9.00	0.43	1153	--	--	--	--	--	--	--	--	--	--	--	--	--	--	--	--	--	--	--	--	--	--	--	--	--	--	--	--
Cluster-10462.0	BF_2	13.00	1.50	649	761380060	YP_009121386.1	575	8.9e-57	NADH dehydrogenase subunit 4 (mitochondrion) [Thecamonas trahens]>gi|751130547|gb|AJF36625.1| NADH dehydrogenase subunit 4 (mitochondrion) [Thecamonas trahens]	14254	X57163.1	563	0	T.aestivum nad4 mRNA for NADH-ubiquinone oxidoreductase chain 4	K03881	ND4	NADH-ubiquinone oxidoreductase chain 4	http://www.genome.jp/dbget-bin/www_bget?ko:K03881	P27572	962	4.9e-103	NADH-ubiquinone oxidoreductase chain 4 OS=Triticum aestivum GN=ND4 PE=2 SV=2	PF01059	NADH-ubiquinone oxidoreductase chain 4, amino terminus	GO:0006120//GO:0055114	mitochondrial electron transport, NADH to ubiquinone//oxidation-reduction process	--	--	--	--	KOG4845	NADH dehydrogenase, subunit 4
Cluster-10465.0	BF_2	1.00	0.56	358	642925502	XP_008194577.1	217	1.6e-15	PREDICTED: immediate early response 3-interacting protein 1 [Tribolium castaneum]	--	--	--	--	--	--	--	--	--	Q9CR20	136	1.6e-07	Immediate early response 3-interacting protein 1 OS=Mus musculus GN=Ier3ip1 PE=3 SV=1	--	--	--	--	--	--	--	--	--	--
Cluster-10468.0	BF_2	11.00	0.56	1104	826502136	XP_012542232.1	192	3.9e-12	PREDICTED: pro-resilin-like [Monomorium pharaonis]	--	--	--	--	--	--	--	--	--	Q9V7U0	147	2.7e-08	Pro-resilin OS=Drosophila melanogaster GN=resilin PE=1 SV=1	PF06455//PF01299//PF01213//PF00379	NADH dehydrogenase subunit 5 C-terminus//Lysosome-associated membrane glycoprotein (Lamp)//Adenylate cyclase associated (CAP) N terminal//Insect cuticle protein	GO:0006744//GO:0006814//GO:0055114//GO:0015992//GO:0006120//GO:0042773//GO:0007010	ubiquinone biosynthetic process//sodium ion transport//oxidation-reduction process//proton transport//mitochondrial electron transport, NADH to ubiquinone//ATP synthesis coupled electron transport//cytoskeleton organization	GO:0008137//GO:0042302//GO:0003779	NADH dehydrogenase (ubiquinone) activity//structural constituent of cuticle//actin binding	GO:0016020	membrane	--	--
Cluster-10470.0	BF_2	1.00	0.35	405	--	--	--	--	--	--	--	--	--	--	--	--	--	--	--	--	--	--	--	--	--	--	--	--	--	--	--	--
Cluster-10472.0	BF_2	49.74	1.40	1771	478262797	ENN81314.1	424	7.8e-39	hypothetical protein YQE_02282, partial [Dendroctonus ponderosae]>gi|546672918|gb|ERL84634.1| hypothetical protein D910_02062 [Dendroctonus ponderosae]	--	--	--	--	--	K04150	HRH2	histamine receptor H2	http://www.genome.jp/dbget-bin/www_bget?ko:K04150	P53452	164	4.5e-10	D(1)-like dopamine receptor OS=Takifugu rubripes GN=d14 PE=3 SV=1	PF00001	7 transmembrane receptor (rhodopsin family)	GO:0007186	G-protein coupled receptor signaling pathway	GO:0004930	G-protein coupled receptor activity	GO:0016021	integral component of membrane	--	--
Cluster-10474.1	BF_2	2.00	0.90	378	642913543	XP_971895.2	141	1.1e-06	PREDICTED: RING finger protein 17 [Tribolium castaneum]	--	--	--	--	--	--	--	--	--	--	--	--	--	--	--	--	--	--	--	--	--	--	--
Cluster-10475.0	BF_2	7.00	0.53	835	378556263	AFC17961.1	715	6.7e-73	O-methyltransferase [Litopenaeus vannamei]	--	--	--	--	--	--	--	--	--	Q86IC8	394	4.6e-37	Probable caffeoyl-CoA O-methyltransferase 2 OS=Dictyostelium discoideum GN=omt6 PE=1 SV=1	PF01596//PF01209	O-methyltransferase//ubiE/COQ5 methyltransferase family	--	--	GO:0008168//GO:0008171	methyltransferase activity//O-methyltransferase activity	--	--	KOG1663	O-methyltransferase
Cluster-10482.0	BF_2	3.00	0.74	457	--	--	--	--	--	--	--	--	--	--	--	--	--	--	--	--	--	--	--	--	--	--	--	--	--	--	--	--
Cluster-10484.0	BF_2	2.00	1.15	356	--	--	--	--	--	--	--	--	--	--	--	--	--	--	--	--	--	--	--	--	--	--	--	--	--	--	--	--
Cluster-10490.0	BF_2	1.00	0.32	419	--	--	--	--	--	--	--	--	--	--	--	--	--	--	--	--	--	--	--	--	--	--	--	--	--	--	--	--
Cluster-10491.0	BF_2	2.00	5.77	271	--	--	--	--	--	--	--	--	--	--	--	--	--	--	--	--	--	--	--	--	--	--	--	--	--	--	--	--
Cluster-10492.1	BF_2	7.00	0.74	682	--	--	--	--	--	--	--	--	--	--	--	--	--	--	--	--	--	--	--	--	--	--	--	--	--	--	--	--
Cluster-10493.0	BF_2	5.00	0.57	655	--	--	--	--	--	--	--	--	--	--	--	--	--	--	--	--	--	--	--	--	--	--	--	--	--	--	--	--
Cluster-10496.0	BF_2	4.00	0.46	652	--	--	--	--	--	--	--	--	--	--	--	--	--	--	--	--	--	--	--	--	--	--	--	--	--	--	--	--
Cluster-10497.0	BF_2	12.00	0.31	1933	157954037	NP_001103251.1	1992	1.3e-220	ligand-gated chloride channel homolog 3 [Tribolium castaneum]>gi|156447611|gb|ABU63598.1| GABA-gated ion channel [Tribolium castaneum]>gi|270006356|gb|EFA02804.1| ligand-gated chloride channel homolog 3 [Tribolium castaneum]	662198442	XM_008474121.1	282	1.50166e-143	PREDICTED: Diaphorina citri gamma-aminobutyric acid receptor subunit beta-like (LOC103509497), mRNA	K05181	GABRB	gamma-aminobutyric acid receptor subunit beta	http://www.genome.jp/dbget-bin/www_bget?ko:K05181	Q08832	1670	1.2e-184	Gamma-aminobutyric acid receptor subunit beta-like OS=Drosophila melanogaster GN=Lcch3 PE=1 SV=2	PF02931//PF02160//PF04277//PF02932	Neurotransmitter-gated ion-channel ligand binding domain//Cauliflower mosaic virus peptidase (A3)//Oxaloacetate decarboxylase, gamma chain//Neurotransmitter-gated ion-channel transmembrane region	GO:0006560//GO:0007214//GO:0006821//GO:0006811//GO:0006508//GO:0006810//GO:0006525//GO:0071436//GO:0006090//GO:0006814	proline metabolic process//gamma-aminobutyric acid signaling pathway//chloride transport//ion transport//proteolysis//transport//arginine metabolic process//sodium ion export//pyruvate metabolic process//sodium ion transport	GO:0004190//GO:0004890//GO:0015081//GO:0005230//GO:0008948	aspartic-type endopeptidase activity//GABA-A receptor activity//sodium ion transmembrane transporter activity//extracellular ligand-gated ion channel activity//oxaloacetate decarboxylase activity	GO:0005886//GO:0016020//GO:0030054//GO:0016021//GO:0045211	plasma membrane//membrane//cell junction//integral component of membrane//postsynaptic membrane	KOG3643	GABA receptor
Cluster-10503.0	BF_2	5.00	0.66	604	121543837	ABM55583.1	676	1.6e-68	putative 60S ribosomal protein L23 [Maconellicoccus hirsutus]	801399158	XM_012204683.1	102	5.19678e-44	PREDICTED: Atta cephalotes 60S ribosomal protein L23 (LOC105623284), mRNA	K02894	RP-L23e, RPL23	large subunit ribosomal protein L23e	http://www.genome.jp/dbget-bin/www_bget?ko:K02894	P48159	668	5.6e-69	60S ribosomal protein L23 OS=Drosophila melanogaster GN=RpL23 PE=1 SV=2	PF00238	Ribosomal protein L14p/L23e	GO:0006412//GO:0042254	translation//ribosome biogenesis	GO:0003735	structural constituent of ribosome	GO:0005840	ribosome	KOG0901	60S ribosomal protein L14/L17/L23
Cluster-10519.0	BF_2	5.00	0.36	864	--	--	--	--	--	--	--	--	--	--	--	--	--	--	--	--	--	--	--	--	--	--	--	--	--	--	--	--
Cluster-10524.0	BF_2	23.00	1.31	1023	270011884	EFA08332.1	198	7.3e-13	hypothetical protein TcasGA2_TC005974 [Tribolium castaneum]	--	--	--	--	--	--	--	--	--	--	--	--	--	PF02319	E2F/DP family winged-helix DNA-binding domain	GO:0006355	regulation of transcription, DNA-templated	GO:0003700	transcription factor activity, sequence-specific DNA binding	GO:0005667	transcription factor complex	--	--
Cluster-10541.0	BF_2	2.00	0.90	378	--	--	--	--	--	--	--	--	--	--	--	--	--	--	--	--	--	--	--	--	--	--	--	--	--	--	--	--
Cluster-10544.0	BF_2	1.00	0.45	377	--	--	--	--	--	--	--	--	--	--	--	--	--	--	--	--	--	--	--	--	--	--	--	--	--	--	--	--
Cluster-10562.0	BF_2	1.00	0.32	419	--	--	--	--	--	--	--	--	--	--	--	--	--	--	--	--	--	--	--	--	--	--	--	--	--	--	--	--
Cluster-10566.0	BF_2	3.00	0.40	603	--	--	--	--	--	--	--	--	--	--	--	--	--	--	--	--	--	--	--	--	--	--	--	--	--	--	--	--
Cluster-10568.0	BF_2	6.00	0.42	886	--	--	--	--	--	--	--	--	--	--	--	--	--	--	--	--	--	--	--	--	--	--	--	--	--	--	--	--
Cluster-10570.0	BF_2	16.00	0.42	1892	728418532	AIY68372.1	1095	1.3e-116	esterase, partial [Leptinotarsa decemlineata]	--	--	--	--	--	--	--	--	--	P35502	668	1.8e-68	Esterase FE4 OS=Myzus persicae PE=1 SV=1	PF00326//PF07859	Prolyl oligopeptidase family//alpha/beta hydrolase fold	GO:0006508//GO:0008152	proteolysis//metabolic process	GO:0016787//GO:0008236	hydrolase activity//serine-type peptidase activity	--	--	--	--
Cluster-10571.0	BF_2	3.00	0.55	514	--	--	--	--	--	--	--	--	--	--	--	--	--	--	--	--	--	--	--	--	--	--	--	--	--	--	--	--
Cluster-10576.0	BF_2	2.00	0.54	442	--	--	--	--	--	--	--	--	--	--	--	--	--	--	--	--	--	--	--	--	--	--	--	--	--	--	--	--
Cluster-10577.0	BF_2	6.00	0.94	555	--	--	--	--	--	--	--	--	--	--	--	--	--	--	--	--	--	--	--	--	--	--	--	--	--	--	--	--
Cluster-10581.0	BF_2	6.00	0.66	665	--	--	--	--	--	--	--	--	--	--	--	--	--	--	--	--	--	--	--	--	--	--	--	--	--	--	--	--
Cluster-10595.0	BF_2	2.00	0.32	547	--	--	--	--	--	--	--	--	--	--	--	--	--	--	--	--	--	--	--	--	--	--	--	--	--	--	--	--
Cluster-10615.0	BF_2	5.00	1.03	490	256539088	ACU82846.1	392	1.1e-35	acyl-CoA-binding protein [Fenneropenaeus chinensis]	198473999	XM_001356482.2	34	2.63575e-06	Drosophila pseudoobscura pseudoobscura GA21120 (Dpse\GA21120), partial mRNA	K08762	DBI, ACBP	diazepam-binding inhibitor (GABA receptor modulator, acyl-CoA-binding protein)	http://www.genome.jp/dbget-bin/www_bget?ko:K08762	P45883	323	4.6e-29	Acyl-CoA-binding protein homolog OS=Pelophylax ridibundus PE=1 SV=2	PF00887	Acyl CoA binding protein	--	--	GO:0000062	fatty-acyl-CoA binding	--	--	KOG0817	Acyl-CoA-binding protein
Cluster-10629.0	BF_2	15.00	5.11	409	268306418	ACY95330.1	484	2.0e-46	ribosomal protein L31 [Manduca sexta]	317143691	XM_003189479.1	54	1.65286e-17	Aspergillus oryzae RIB40 60S ribosomal protein L31, partial mRNA	K02910	RP-L31e, RPL31	large subunit ribosomal protein L31e	http://www.genome.jp/dbget-bin/www_bget?ko:K02910	Q9GP16	481	1.8e-47	60S ribosomal protein L31 OS=Heliothis virescens GN=RpL31 PE=2 SV=1	PF01198//PF09618	Ribosomal protein L31e//CRISPR-associated protein (Cas_Csy4)	GO:0042254//GO:0006412//GO:0043571	ribosome biogenesis//translation//maintenance of CRISPR repeat elements	GO:0004519//GO:0003735	endonuclease activity//structural constituent of ribosome	GO:0005840//GO:0005622	ribosome//intracellular	KOG0893	60S ribosomal protein L31
Cluster-10632.0	BF_2	15.00	0.56	1403	--	--	--	--	--	--	--	--	--	--	--	--	--	--	--	--	--	--	--	--	--	--	--	--	--	--	--	--
Cluster-10637.0	BF_2	9.00	0.96	680	302136424	ADK94169.1	797	1.7e-82	nucleoside diphosphate kinase [Eriocheir sinensis]	262401098	FJ774730.1	563	0	Scylla paramamosain oncoprotein nm23 mRNA, partial cds	K00940	ndk, NME	nucleoside-diphosphate kinase	http://www.genome.jp/dbget-bin/www_bget?ko:K00940	P19804	619	3.0e-63	Nucleoside diphosphate kinase B OS=Rattus norvegicus GN=Nme2 PE=1 SV=1	PF04505//PF00334	Interferon-induced transmembrane protein//Nucleoside diphosphate kinase	GO:0006144//GO:0006183//GO:0006228//GO:0009607//GO:0006165//GO:0006206//GO:0006241	purine nucleobase metabolic process//GTP biosynthetic process//UTP biosynthetic process//response to biotic stimulus//nucleoside diphosphate phosphorylation//pyrimidine nucleobase metabolic process//CTP biosynthetic process	GO:0004550	nucleoside diphosphate kinase activity	GO:0016021	integral component of membrane	KOG0888	Nucleoside diphosphate kinase
Cluster-10641.0	BF_2	5.00	0.65	610	--	--	--	--	--	--	--	--	--	--	--	--	--	--	--	--	--	--	--	--	--	--	--	--	--	--	--	--
Cluster-10645.0	BF_2	3.00	0.32	674	--	--	--	--	--	--	--	--	--	--	--	--	--	--	--	--	--	--	--	--	--	--	--	--	--	--	--	--
Cluster-10646.0	BF_2	2.00	0.40	495	--	--	--	--	--	--	--	--	--	--	--	--	--	--	--	--	--	--	--	--	--	--	--	--	--	--	--	--
Cluster-10650.2	BF_2	1.00	0.41	388	--	--	--	--	--	--	--	--	--	--	--	--	--	--	--	--	--	--	--	--	--	--	--	--	--	--	--	--
Cluster-10652.0	BF_2	3.00	0.61	494	--	--	--	--	--	--	--	--	--	--	--	--	--	--	--	--	--	--	--	--	--	--	--	--	--	--	--	--
Cluster-10663.0	BF_2	6.00	0.34	1029	--	--	--	--	--	--	--	--	--	--	--	--	--	--	--	--	--	--	--	--	--	--	--	--	--	--	--	--
Cluster-10675.0	BF_2	1.00	0.45	379	--	--	--	--	--	--	--	--	--	--	--	--	--	--	--	--	--	--	PF00443	Ubiquitin carboxyl-terminal hydrolase	GO:0016579	protein deubiquitination	GO:0036459	ubiquitinyl hydrolase activity	--	--	--	--
Cluster-10680.0	BF_2	2.00	0.36	520	--	--	--	--	--	--	--	--	--	--	--	--	--	--	--	--	--	--	--	--	--	--	--	--	--	--	--	--
Cluster-10687.0	BF_2	3.00	0.35	650	646718582	KDR20994.1	952	1.7e-100	Receptor-type tyrosine-protein phosphatase N2 [Zootermopsis nevadensis]	688708454	LL319196.1	34	3.55167e-06	Anisakis simplex genome assembly A_simplex ,scaffold ASIM_scaffold0000018	K07817	PTPRN	receptor-type tyrosine-protein phosphatase N	http://www.genome.jp/dbget-bin/www_bget?ko:K07817	O02695	866	6.6e-92	Receptor-type tyrosine-protein phosphatase N2 OS=Macaca nemestrina GN=PTPRN2 PE=2 SV=1	PF00782//PF04565//PF00102//PF01805	Dual specificity phosphatase, catalytic domain//RNA polymerase Rpb2, domain 3//Protein-tyrosine phosphatase//Surp module	GO:0006206//GO:0006396//GO:0006351//GO:0006144//GO:0006570//GO:0006470	pyrimidine nucleobase metabolic process//RNA processing//transcription, DNA-templated//purine nucleobase metabolic process//tyrosine metabolic process//protein dephosphorylation	GO:0003723//GO:0003899//GO:0003677//GO:0004725//GO:0008138	RNA binding//DNA-directed RNA polymerase activity//DNA binding//protein tyrosine phosphatase activity//protein tyrosine/serine/threonine phosphatase activity	GO:0005730	nucleolus	KOG0793	Protein tyrosine phosphatase
Cluster-10689.0	BF_2	1.00	0.87	327	679189520	KFW80135.1	549	4.6e-54	Tubulin alpha-5 chain, partial [Manacus vitellinus]	385717687	JN944368.1	228	2.42845e-114	Oryza sativa Japonica Group clone KCS185G04 alpha-tubulin mRNA, complete cds	K07374	TUBA	tubulin alpha	http://www.genome.jp/dbget-bin/www_bget?ko:K07374	P68367	548	2.5e-55	Tubulin alpha-4A chain OS=Macaca fascicularis GN=TUBA4A PE=2 SV=1	--	--	--	--	--	--	--	--	--	--
Cluster-10697.0	BF_2	3.00	0.96	417	--	--	--	--	--	761231856	KM881642.1	417	0	Oryza longistaminata isolate 81953 chloroplast, complete genome	--	--	--	--	P0C506	391	5.1e-37	DNA-directed RNA polymerase subunit beta' OS=Oryza sativa subsp. japonica GN=rpoC1 PE=3 SV=1	--	--	--	--	--	--	--	--	--	--
Cluster-10702.0	BF_2	1.00	0.57	356	--	--	--	--	--	--	--	--	--	--	--	--	--	--	--	--	--	--	--	--	--	--	--	--	--	--	--	--
Cluster-10707.0	BF_2	10.89	0.66	974	--	--	--	--	--	--	--	--	--	--	--	--	--	--	--	--	--	--	--	--	--	--	--	--	--	--	--	--
Cluster-10711.0	BF_2	6.00	0.35	1006	--	--	--	--	--	--	--	--	--	--	--	--	--	--	--	--	--	--	--	--	--	--	--	--	--	--	--	--
Cluster-10713.0	BF_2	2.00	0.37	516	--	--	--	--	--	--	--	--	--	--	--	--	--	--	--	--	--	--	--	--	--	--	--	--	--	--	--	--
Cluster-10722.1	BF_2	6.00	0.73	631	--	--	--	--	--	--	--	--	--	--	--	--	--	--	--	--	--	--	--	--	--	--	--	--	--	--	--	--
Cluster-10726.0	BF_2	2.00	0.69	407	--	--	--	--	--	--	--	--	--	--	--	--	--	--	--	--	--	--	--	--	--	--	--	--	--	--	--	--
Cluster-10727.0	BF_2	2.00	0.46	469	--	--	--	--	--	--	--	--	--	--	--	--	--	--	--	--	--	--	--	--	--	--	--	--	--	--	--	--
Cluster-10744.0	BF_2	1.00	0.54	361	--	--	--	--	--	--	--	--	--	--	--	--	--	--	--	--	--	--	--	--	--	--	--	--	--	--	--	--
Cluster-10749.0	BF_2	3.00	0.80	444	--	--	--	--	--	--	--	--	--	--	--	--	--	--	--	--	--	--	--	--	--	--	--	--	--	--	--	--
Cluster-10751.0	BF_2	5.00	0.53	681	--	--	--	--	--	--	--	--	--	--	--	--	--	--	--	--	--	--	--	--	--	--	--	--	--	--	--	--
Cluster-10755.0	BF_2	1.00	0.71	340	--	--	--	--	--	--	--	--	--	--	--	--	--	--	--	--	--	--	--	--	--	--	--	--	--	--	--	--
Cluster-10760.0	BF_2	21.00	0.31	3161	--	--	--	--	--	462430528	APGK01014989.1	80	4.83248e-31	Dendroctonus ponderosae Seq01014997, whole genome shotgun sequence	--	--	--	--	--	--	--	--	--	--	--	--	--	--	--	--	--	--
Cluster-10765.0	BF_2	2.00	0.73	400	--	--	--	--	--	--	--	--	--	--	--	--	--	--	--	--	--	--	--	--	--	--	--	--	--	--	--	--
Cluster-10766.0	BF_2	1.00	0.36	402	--	--	--	--	--	--	--	--	--	--	--	--	--	--	--	--	--	--	PF05843	Suppressor of forked protein (Suf)	GO:0006397	mRNA processing	--	--	GO:0005634	nucleus	--	--
Cluster-10768.0	BF_2	2.00	0.59	428	--	--	--	--	--	--	--	--	--	--	--	--	--	--	--	--	--	--	--	--	--	--	--	--	--	--	--	--
Cluster-10769.0	BF_2	6.00	1.05	525	270017038	EFA13484.1	450	2.2e-42	hypothetical protein TcasGA2_TC004223 [Tribolium castaneum]	--	--	--	--	--	--	--	--	--	Q9NBX4	166	7.9e-11	Probable RNA-directed DNA polymerase from transposon X-element OS=Drosophila melanogaster GN=X-element\ORF2 PE=3 SV=1	--	--	--	--	--	--	--	--	--	--
Cluster-10772.0	BF_2	1.00	0.32	419	--	--	--	--	--	--	--	--	--	--	--	--	--	--	--	--	--	--	--	--	--	--	--	--	--	--	--	--
Cluster-10773.0	BF_2	6.00	0.42	890	--	--	--	--	--	--	--	--	--	--	--	--	--	--	--	--	--	--	PF05132//PF04931//PF04147//PF01080//PF14721//PF04546//PF04194//PF03896//PF02535//PF04006//PF03985//PF02724	RNA polymerase III RPC4//DNA polymerase phi//Nop14-like family//Presenilin//Apoptosis-inducing factor, mitochondrion-associated, C-term//Sigma-70, non-essential region//Programmed cell death protein 2, C-terminal putative domain//Translocon-associated protein (TRAP), alpha subunit//ZIP Zinc transporter//Mpp10 protein//Paf1//CDC45-like protein	GO:0055085//GO:0006270//GO:0016570//GO:0006260//GO:0006383//GO:0006364//GO:0006355//GO:0030001//GO:0006351//GO:0006368//GO:0006144//GO:0006206//GO:0006352	transmembrane transport//DNA replication initiation//histone modification//DNA replication//transcription from RNA polymerase III promoter//rRNA processing//regulation of transcription, DNA-templated//metal ion transport//transcription, DNA-templated//transcription elongation from RNA polymerase II promoter//purine nucleobase metabolic process//pyrimidine nucleobase metabolic process//DNA-templat…	GO:0003700//GO:0004190//GO:0003887//GO:0046983//GO:0016987//GO:0046873//GO:0003899//GO:0003677	transcription factor activity, sequence-specific DNA binding//aspartic-type endopeptidase activity//DNA-directed DNA polymerase activity//protein dimerization activity//sigma factor activity//metal ion transmembrane transporter activity//DNA-directed RNA polymerase activity//DNA binding	GO:0005666//GO:0005730//GO:0005667//GO:0005732//GO:0034457//GO:0016593//GO:0016021//GO:0042575//GO:0005737//GO:0032040//GO:0005789//GO:0005634//GO:0016020	DNA-directed RNA polymerase III complex//nucleolus//transcription factor complex//small nucleolar ribonucleoprotein complex//Mpp10 complex//Cdc73/Paf1 complex//integral component of membrane//DNA polymerase complex//cytoplasm//small-subunit processome//endoplasmic reticulum membrane//nucleus//membrane	--	--
Cluster-10774.0	BF_2	3.00	0.35	643	--	--	--	--	--	--	--	--	--	--	--	--	--	--	--	--	--	--	--	--	--	--	--	--	--	--	--	--
Cluster-10780.0	BF_2	1.00	0.45	379	657568548	XP_008287713.1	147	2.2e-07	PREDICTED: putative defense protein Hdd11 [Stegastes partitus]	--	--	--	--	--	--	--	--	--	--	--	--	--	--	--	--	--	--	--	--	--	--	--
Cluster-10787.0	BF_2	6.00	0.40	913	--	--	--	--	--	--	--	--	--	--	--	--	--	--	--	--	--	--	--	--	--	--	--	--	--	--	--	--
Cluster-10790.0	BF_2	4.00	3.36	329	--	--	--	--	--	--	--	--	--	--	--	--	--	--	--	--	--	--	--	--	--	--	--	--	--	--	--	--
Cluster-10793.0	BF_2	11.00	0.50	1214	--	--	--	--	--	--	--	--	--	--	--	--	--	--	--	--	--	--	--	--	--	--	--	--	--	--	--	--
Cluster-10800.0	BF_2	3.00	0.77	450	--	--	--	--	--	--	--	--	--	--	--	--	--	--	--	--	--	--	--	--	--	--	--	--	--	--	--	--
Cluster-10804.0	BF_2	4.00	1.43	403	--	--	--	--	--	--	--	--	--	--	--	--	--	--	--	--	--	--	--	--	--	--	--	--	--	--	--	--
Cluster-10807.0	BF_2	3.00	0.44	570	564275849	ETB57308.1	162	6.0e-09	hypothetical protein YYC_04816 [Plasmodium yoelii 17X]	--	--	--	--	--	--	--	--	--	--	--	--	--	PF04086//PF05843//PF07382//PF09726	Signal recognition particle, alpha subunit, N-terminal//Suppressor of forked protein (Suf)//Histone H1-like nucleoprotein HC2//Transmembrane protein	GO:0030261//GO:0006886//GO:0006397	chromosome condensation//intracellular protein transport//mRNA processing	GO:0005525//GO:0005047//GO:0003924//GO:0003677	GTP binding//signal recognition particle binding//GTPase activity//DNA binding	GO:0005785//GO:0005634//GO:0016021//GO:0005786	signal recognition particle receptor complex//nucleus//integral component of membrane//signal recognition particle, endoplasmic reticulum targeting	--	--
Cluster-10812.0	BF_2	15.00	0.67	1220	602689962	XP_007457193.1	274	1.3e-21	PREDICTED: 30S ribosomal protein S3, chloroplastic-like [Lipotes vexillifer]	761231856	KM881642.1	1220	0	Oryza longistaminata isolate 81953 chloroplast, complete genome	--	--	--	--	Q6END5	567	5.8e-57	30S ribosomal protein S3, chloroplastic OS=Oryza nivara GN=rps3 PE=3 SV=1	--	--	--	--	--	--	--	--	--	--
Cluster-10813.0	BF_2	2.00	0.45	472	34733341	AAQ81630.1	402	7.4e-37	HNF6 beta [Strongylocentrotus purpuratus]	241022758	XM_002405964.1	113	3.07322e-50	Ixodes scapularis ONECUT DNA binding protein, putative, mRNA	K08026	ONECUT1, HNF6	one cut domain, family member 1, hepatocyte nuclear factor 6	http://www.genome.jp/dbget-bin/www_bget?ko:K08026	Q19720	285	1.1e-24	Homeobox protein ceh-38 OS=Caenorhabditis elegans GN=ceh-38 PE=2 SV=2	PF02376	CUT domain	--	--	GO:0003677	DNA binding	--	--	--	--
Cluster-10815.2	BF_2	14.00	0.32	2110	642927152	XP_008195159.1	574	3.8e-56	PREDICTED: uncharacterized protein LOC103313501 [Tribolium castaneum]	--	--	--	--	--	--	--	--	--	--	--	--	--	--	--	--	--	--	--	--	--	--	--
Cluster-10817.0	BF_2	6.00	0.44	860	--	--	--	--	--	--	--	--	--	--	--	--	--	--	--	--	--	--	--	--	--	--	--	--	--	--	--	--
Cluster-10818.0	BF_2	3.00	0.33	667	328899359	AEB54635.1	933	2.8e-98	eukaryotic translation initiation factor 3 subunit 12 [Procambarus clarkii]	--	--	--	--	--	K15028	EIF3K	translation initiation factor 3 subunit K	http://www.genome.jp/dbget-bin/www_bget?ko:K15028	Q6GNI4	721	4.4e-75	Eukaryotic translation initiation factor 3 subunit K OS=Xenopus laevis GN=eif3k PE=2 SV=1	--	--	--	--	--	--	--	--	KOG3252	Uncharacterized conserved protein
Cluster-10822.0	BF_2	4.00	0.51	618	--	--	--	--	--	--	--	--	--	--	--	--	--	--	--	--	--	--	--	--	--	--	--	--	--	--	--	--
Cluster-10823.0	BF_2	8.00	9.54	309	--	--	--	--	--	--	--	--	--	--	--	--	--	--	--	--	--	--	--	--	--	--	--	--	--	--	--	--
Cluster-10824.0	BF_2	3.00	0.68	472	--	--	--	--	--	--	--	--	--	--	--	--	--	--	--	--	--	--	--	--	--	--	--	--	--	--	--	--
Cluster-10826.0	BF_2	2.00	0.62	421	262401159	ACY66482.1	413	3.5e-38	NADH:ubiquinone dehydrogenase [Scylla paramamosain]	262401158	FJ774761.1	306	1.39911e-157	Scylla paramamosain NADH:ubiquinone dehydrogenase mRNA, partial cds	K03960	NDUFB4	NADH dehydrogenase (ubiquinone) 1 beta subcomplex subunit 4	http://www.genome.jp/dbget-bin/www_bget?ko:K03960	--	--	--	--	PF07225	NADH-ubiquinone oxidoreductase B15 subunit (NDUFB4)	GO:0015992//GO:0006814//GO:0006744//GO:0006120	proton transport//sodium ion transport//ubiquinone biosynthetic process//mitochondrial electron transport, NADH to ubiquinone	GO:0008137	NADH dehydrogenase (ubiquinone) activity	GO:0005739	mitochondrion	--	--
Cluster-10827.0	BF_2	3.00	0.51	531	198462178	XP_001352360.2	288	1.4e-23	GA16601 [Drosophila pseudoobscura pseudoobscura]>gi|198140184|gb|EAL29314.2| GA16601 [Drosophila pseudoobscura pseudoobscura]	--	--	--	--	--	--	--	--	--	--	--	--	--	PF04889//PF00879	Cwf15/Cwc15 cell cycle control protein//Defensin propeptide	GO:0006952//GO:0000398	defense response//mRNA splicing, via spliceosome	--	--	GO:0005681	spliceosomal complex	--	--
Cluster-10836.0	BF_2	1.00	1.82	289	--	--	--	--	--	768311759	CP010987.1	212	1.65796e-105	Verticillium dahliae VdLs.17 chromosome 8, complete sequence	--	--	--	--	--	--	--	--	--	--	--	--	--	--	--	--	--	--
Cluster-10845.0	BF_2	1.00	1.09	314	--	--	--	--	--	--	--	--	--	--	--	--	--	--	--	--	--	--	--	--	--	--	--	--	--	--	--	--
Cluster-10850.0	BF_2	9.00	0.72	811	755785705	XP_003995546.2	1077	6.9e-115	PREDICTED: 40S ribosomal protein S6 [Felis catus]	158256465	AK291517.1	811	0	Homo sapiens cDNA FLJ78049 complete cds, highly similar to Homo sapiens ribosomal protein S6 (RPS6), mRNA	K02991	RP-S6e, RPS6	small subunit ribosomal protein S6e	http://www.genome.jp/dbget-bin/www_bget?ko:K02991	P62755	1069	2.4e-115	40S ribosomal protein S6 OS=Rattus norvegicus GN=Rps6 PE=1 SV=1	PF02567//PF01092	Phenazine biosynthesis-like protein//Ribosomal protein S6e	GO:0042254//GO:0009058//GO:0006412	ribosome biogenesis//biosynthetic process//translation	GO:0003735//GO:0003824	structural constituent of ribosome//catalytic activity	GO:0005840//GO:0005622	ribosome//intracellular	KOG1646	40S ribosomal protein S6
Cluster-10856.0	BF_2	4.00	0.31	822	--	--	--	--	--	--	--	--	--	--	--	--	--	--	--	--	--	--	--	--	--	--	--	--	--	--	--	--
Cluster-10865.0	BF_2	3.00	0.51	535	675376796	KFM69698.1	319	3.5e-27	Neuropilin and tolloid-like protein 2, partial [Stegodyphus mimosarum]	--	--	--	--	--	--	--	--	--	--	--	--	--	--	--	--	--	--	--	--	--	--	--
Cluster-10870.0	BF_2	3.00	0.64	482	119619953	EAW99547.1	362	3.3e-32	thymosin, beta 10, isoform CRA_a, partial [Homo sapiens]>gi|119619954|gb|EAW99548.1| thymosin, beta 10, isoform CRA_a, partial [Homo sapiens]	79150724	BC107889.1	463	0	Homo sapiens cDNA clone IMAGE:6651898	K13785	TMSB10	thymosin beta 10	http://www.genome.jp/dbget-bin/www_bget?ko:K13785	P63313	219	5.2e-17	Thymosin beta-10 OS=Homo sapiens GN=TMSB10 PE=1 SV=2	PF02205//PF01290	WH2 motif//Thymosin beta-4 family	GO:0007015//GO:0042989	actin filament organization//sequestering of actin monomers	GO:0003779//GO:0003785	actin binding//actin monomer binding	GO:0005737//GO:0005856	cytoplasm//cytoskeleton	--	--
Cluster-10871.0	BF_2	2.00	0.31	557	--	--	--	--	--	--	--	--	--	--	--	--	--	--	--	--	--	--	--	--	--	--	--	--	--	--	--	--
Cluster-10872.0	BF_2	4.00	0.59	569	--	--	--	--	--	--	--	--	--	--	--	--	--	--	--	--	--	--	--	--	--	--	--	--	--	--	--	--
Cluster-10875.0	BF_2	5.00	0.91	517	--	--	--	--	--	--	--	--	--	--	--	--	--	--	--	--	--	--	--	--	--	--	--	--	--	--	--	--
Cluster-10886.0	BF_2	2.00	0.71	404	675384914	KFM77811.1	284	3.1e-23	Tropomodulin, partial [Stegodyphus mimosarum]	--	--	--	--	--	K10370	TMOD	tropomodulin	http://www.genome.jp/dbget-bin/www_bget?ko:K10370	P70567	228	3.9e-18	Tropomodulin-1 OS=Rattus norvegicus GN=Tmod1 PE=2 SV=1	PF03250	Tropomodulin	GO:0051694	pointed-end actin filament capping	GO:0005523	tropomyosin binding	--	--	KOG3735	Tropomodulin and leiomodulin
Cluster-10893.0	BF_2	17.00	0.42	1984	--	--	--	--	--	--	--	--	--	--	--	--	--	--	--	--	--	--	--	--	--	--	--	--	--	--	--	--
Cluster-10897.0	BF_2	5.00	3.56	340	238683727	ACR54142.1	417	9.7e-39	ribosomal protein rps21 [Palaemon varians]	262401362	FJ774863.1	199	3.35067e-98	Scylla paramamosain ribosomal protein S21 mRNA, partial cds	K02971	RP-S21e, RPS21	small subunit ribosomal protein S21e	http://www.genome.jp/dbget-bin/www_bget?ko:K02971	Q6DDC6	342	2.0e-31	40S ribosomal protein S21 OS=Xenopus tropicalis GN=rps21 PE=3 SV=1	PF01249	Ribosomal protein S21e	GO:0042254//GO:0006412	ribosome biogenesis//translation	GO:0003735	structural constituent of ribosome	GO:0005840//GO:0005622	ribosome//intracellular	KOG3486	40S ribosomal protein S21
Cluster-10898.0	BF_2	3.00	6.17	284	--	--	--	--	--	--	--	--	--	--	--	--	--	--	--	--	--	--	--	--	--	--	--	--	--	--	--	--
Cluster-10905.0	BF_2	17.00	1.36	810	391345012	XP_003746787.1	508	6.5e-49	PREDICTED: glutathione S-transferase 1, isoform C-like [Metaseiulus occidentalis]	--	--	--	--	--	K00799	GST, gst	glutathione S-transferase	http://www.genome.jp/dbget-bin/www_bget?ko:K00799	Q93112	396	2.6e-37	Glutathione S-transferase 1, isoform C OS=Anopheles gambiae GN=GstD1 PE=1 SV=2	PF13409//PF13417//PF00462//PF02798	Glutathione S-transferase, N-terminal domain//Glutathione S-transferase, N-terminal domain//Glutaredoxin//Glutathione S-transferase, N-terminal domain	GO:0045454//GO:0006118	cell redox homeostasis//obsolete electron transport	GO:0005515//GO:0015035//GO:0009055	protein binding//protein disulfide oxidoreductase activity//electron carrier activity	--	--	--	--
Cluster-10923.0	BF_2	11.16	0.78	885	642927632	XP_008195342.1	514	1.4e-49	PREDICTED: dual specificity protein phosphatase 23-like isoform X1 [Tribolium castaneum]	--	--	--	--	--	K14165	K14165	atypical dual specificity phosphatase	http://www.genome.jp/dbget-bin/www_bget?ko:K14165	Q9BVJ7	315	7.0e-28	Dual specificity protein phosphatase 23 OS=Homo sapiens GN=DUSP23 PE=1 SV=1	PF00782//PF00102//PF05706	Dual specificity phosphatase, catalytic domain//Protein-tyrosine phosphatase//Cyclin-dependent kinase inhibitor 3 (CDKN3)	GO:0006570//GO:0006470	tyrosine metabolic process//protein dephosphorylation	GO:0004721//GO:0008138//GO:0004725	phosphoprotein phosphatase activity//protein tyrosine/serine/threonine phosphatase activity//protein tyrosine phosphatase activity	--	--	--	--
Cluster-10936.0	BF_2	6.00	0.33	1054	--	--	--	--	--	--	--	--	--	--	--	--	--	--	--	--	--	--	--	--	--	--	--	--	--	--	--	--
Cluster-10944.0	BF_2	2.00	0.31	559	--	--	--	--	--	--	--	--	--	--	--	--	--	--	--	--	--	--	--	--	--	--	--	--	--	--	--	--
Cluster-10944.1	BF_2	3.00	0.32	684	--	--	--	--	--	--	--	--	--	--	--	--	--	--	--	--	--	--	--	--	--	--	--	--	--	--	--	--
Cluster-10947.0	BF_2	93.00	1.24	3431	649572247	NP_001280528.1	1334	4.6e-144	probable G-protein coupled receptor 52 [Tribolium castaneum]>gi|91088793|ref|XP_968380.1| PREDICTED: probable G-protein coupled receptor 52 [Tribolium castaneum]>gi|270012800|gb|EFA09248.1| hypothetical protein TcasGA2_TC006457 [Tribolium castaneum]>gi|485836770|tpg|DAA64512.1| TPA_inf: putative ecdysteroids/dopamine receptor [Tribolium castaneum]	--	--	--	--	--	--	--	--	--	P0C5J4	287	4.8e-24	Probable G-protein coupled receptor 52 OS=Mus musculus GN=Gpr52 PE=3 SV=1	PF00001	7 transmembrane receptor (rhodopsin family)	GO:0007186	G-protein coupled receptor signaling pathway	GO:0004930	G-protein coupled receptor activity	GO:0016021	integral component of membrane	KOG3656	FOG: 7 transmembrane receptor
Cluster-10948.0	BF_2	2.62	4.08	296	--	--	--	--	--	--	--	--	--	--	--	--	--	--	--	--	--	--	--	--	--	--	--	--	--	--	--	--
Cluster-10959.0	BF_2	3.00	0.50	539	242003954	XP_002436238.1	370	4.4e-33	secreted salivary gland peptide, putative [Ixodes scapularis]>gi|55736021|gb|AAV63537.1| fed tick salivary protein 3 [Ixodes scapularis]>gi|215499574|gb|EEC09068.1| secreted salivary gland peptide, putative [Ixodes scapularis]	--	--	--	--	--	K03671	trxA	thioredoxin 1	http://www.genome.jp/dbget-bin/www_bget?ko:K03671	Q6XHI1	295	8.9e-26	Thioredoxin-2 OS=Drosophila yakuba GN=Trx-2 PE=3 SV=1	PF00462//PF00578//PF00085//PF08534	Glutaredoxin//AhpC/TSA family//Thioredoxin//Redoxin	GO:0006662//GO:0006118//GO:0055114//GO:0045454	glycerol ether metabolic process//obsolete electron transport//oxidation-reduction process//cell redox homeostasis	GO:0016491//GO:0016853//GO:0016209//GO:0015035//GO:0009055	oxidoreductase activity//isomerase activity//antioxidant activity//protein disulfide oxidoreductase activity//electron carrier activity	--	--	KOG0907	Thioredoxin
Cluster-10961.0	BF_2	3.00	0.50	540	--	--	--	--	--	--	--	--	--	--	--	--	--	--	--	--	--	--	--	--	--	--	--	--	--	--	--	--
Cluster-10962.0	BF_2	5.00	0.33	929	395133291	AFN44699.1	497	1.4e-47	cystatin A precursor [Portunus trituberculatus]	395133290	JQ950686.1	328	1.90097e-169	Portunus trituberculatus cystatin A precursor, gene, complete cds	K13907	CSTA_B	cystatin-A/B	http://www.genome.jp/dbget-bin/www_bget?ko:K13907	P01040	205	4.2e-15	Cystatin-A OS=Homo sapiens GN=CSTA PE=1 SV=1	PF00031	Cystatin domain	--	--	GO:0004869	cysteine-type endopeptidase inhibitor activity	--	--	--	--
Cluster-10981.0	BF_2	4.00	0.84	486	241555482	XP_002399793.1	278	1.8e-22	5' nucleotidase, putative [Ixodes scapularis]>gi|215501733|gb|EEC11227.1| 5' nucleotidase, putative [Ixodes scapularis]	--	--	--	--	--	K01081	E3.1.3.5	5'-nucleotidase	http://www.genome.jp/dbget-bin/www_bget?ko:K01081	P52307	246	3.9e-20	Protein 5NUC (Fragment) OS=Rhipicephalus microplus PE=1 SV=2	PF00149	Calcineurin-like phosphoesterase	--	--	GO:0016787	hydrolase activity	--	--	--	--
Cluster-10984.0	BF_2	3.00	1.52	367	--	--	--	--	--	--	--	--	--	--	--	--	--	--	--	--	--	--	--	--	--	--	--	--	--	--	--	--
Cluster-10989.0	BF_2	2.00	0.36	518	558142705	XP_006092712.1	330	1.8e-28	PREDICTED: cytochrome P450 4V2-like [Myotis lucifugus]	--	--	--	--	--	K07427	CYP4V	cytochrome P450, family 4, subfamily V	http://www.genome.jp/dbget-bin/www_bget?ko:K07427	Q9VA27	304	7.7e-27	Cytochrome P450 4c3 OS=Drosophila melanogaster GN=Cyp4c3 PE=2 SV=1	PF00067	Cytochrome P450	GO:0055114	oxidation-reduction process	GO:0016705//GO:0005506//GO:0020037	oxidoreductase activity, acting on paired donors, with incorporation or reduction of molecular oxygen//iron ion binding//heme binding	--	--	--	--
Cluster-10997.0	BF_2	5.00	1.51	425	--	--	--	--	--	--	--	--	--	--	--	--	--	--	--	--	--	--	--	--	--	--	--	--	--	--	--	--
Cluster-10997.1	BF_2	5.00	0.46	742	--	--	--	--	--	--	--	--	--	--	--	--	--	--	--	--	--	--	--	--	--	--	--	--	--	--	--	--
Cluster-10998.0	BF_2	11.40	0.39	1499	546686115	ERL95507.1	275	1.3e-21	hypothetical protein D910_12769 [Dendroctonus ponderosae]	--	--	--	--	--	--	--	--	--	Q9W0Y6	148	2.8e-08	Transient receptor potential cation channel protein painless OS=Drosophila melanogaster GN=pain PE=1 SV=1	--	--	--	--	--	--	--	--	--	--
Cluster-10999.0	BF_2	24.30	1.21	1125	300394168	ADK11710.1	583	1.8e-57	aminopeptidase N [Leptinotarsa decemlineata]	--	--	--	--	--	--	--	--	--	P91885	337	2.5e-30	Aminopeptidase N OS=Manduca sexta GN=APN2 PE=1 SV=2	--	--	--	--	--	--	--	--	--	--
Cluster-11009.0	BF_2	2.00	0.38	508	--	--	--	--	--	--	--	--	--	--	--	--	--	--	--	--	--	--	--	--	--	--	--	--	--	--	--	--
Cluster-11010.0	BF_2	3.00	1.96	346	--	--	--	--	--	--	--	--	--	--	--	--	--	--	--	--	--	--	--	--	--	--	--	--	--	--	--	--
Cluster-11015.0	BF_2	3.00	0.61	492	--	--	--	--	--	--	--	--	--	--	--	--	--	--	--	--	--	--	--	--	--	--	--	--	--	--	--	--
Cluster-11026.1	BF_2	62.00	2.27	1432	642917777	XP_008191282.1	906	8.2e-95	PREDICTED: ADP-ribosylation factor-like protein 13B [Tribolium castaneum]	--	--	--	--	--	K07962	ARL13B, ARL2L1	ADP-ribosylation factor-like protein 13B	http://www.genome.jp/dbget-bin/www_bget?ko:K07962	Q3SXY8	427	1.2e-40	ADP-ribosylation factor-like protein 13B OS=Homo sapiens GN=ARL13B PE=1 SV=1	PF08477//PF01926//PF00503//PF00071//PF00025	Ras of Complex, Roc, domain of DAPkinase//50S ribosome-binding GTPase//G-protein alpha subunit//Ras family//ADP-ribosylation factor family	GO:0007264//GO:0007186//GO:0007165	small GTPase mediated signal transduction//G-protein coupled receptor signaling pathway//signal transduction	GO:0005525//GO:0019001//GO:0004871//GO:0003924//GO:0031683	GTP binding//guanyl nucleotide binding//signal transducer activity//GTPase activity//G-protein beta/gamma-subunit complex binding	--	--	KOG0070	GTP-binding ADP-ribosylation factor Arf1
Cluster-11027.0	BF_2	6.00	0.36	991	--	--	--	--	--	--	--	--	--	--	--	--	--	--	--	--	--	--	--	--	--	--	--	--	--	--	--	--
Cluster-11028.0	BF_2	3.00	0.65	480	--	--	--	--	--	--	--	--	--	--	--	--	--	--	--	--	--	--	PF17123	RING-like zinc finger	--	--	GO:0005515//GO:0008270	protein binding//zinc ion binding	--	--	--	--
Cluster-11046.0	BF_2	6.00	0.36	989	--	--	--	--	--	--	--	--	--	--	--	--	--	--	--	--	--	--	--	--	--	--	--	--	--	--	--	--
Cluster-11047.0	BF_2	4.00	2.45	351	241159531	XP_002408582.1	294	1.8e-24	alternative splicing factor ASF/SF2, putative [Ixodes scapularis]>gi|215494365|gb|EEC04006.1| alternative splicing factor ASF/SF2, putative [Ixodes scapularis]	--	--	--	--	--	K12893	SFRS4_5_6	splicing factor, arginine/serine-rich 4/5/6	http://www.genome.jp/dbget-bin/www_bget?ko:K12893	P26686	270	4.6e-23	Serine-arginine protein 55 OS=Drosophila melanogaster GN=B52 PE=1 SV=4	PF00076//PF16367	RNA recognition motif. (a.k.a. RRM, RBD, or RNP domain)//RNA recognition motif	--	--	GO:0003676//GO:0000166	nucleic acid binding//nucleotide binding	--	--	KOG0106	Alternative splicing factor SRp55/B52/SRp75 (RRM superfamily)
Cluster-11052.1	BF_2	2.00	0.42	487	675375082	KFM67984.1	357	1.3e-31	Lysosome membrane protein 2, partial [Stegodyphus mimosarum]	--	--	--	--	--	K06259	CD36	CD36 antigen	http://www.genome.jp/dbget-bin/www_bget?ko:K06259	P16671	243	8.6e-20	Platelet glycoprotein 4 OS=Homo sapiens GN=CD36 PE=1 SV=2	PF01130	CD36 family	GO:0007155	cell adhesion	--	--	GO:0016020	membrane	KOG3776	Plasma membrane glycoprotein CD36 and related membrane receptors
Cluster-11057.0	BF_2	3.00	0.31	687	675365961	KFM58863.1	306	1.5e-25	Protein Tob2, partial [Stegodyphus mimosarum]	807031772	XM_004527399.2	46	8.03529e-13	PREDICTED: Ceratitis capitata protein Tob1 (LOC101449994), mRNA	K14443	TOB	protein Tob/BTG	http://www.genome.jp/dbget-bin/www_bget?ko:K14443	P50616	138	1.8e-07	Protein Tob1 OS=Homo sapiens GN=TOB1 PE=1 SV=1	--	--	--	--	--	--	--	--	--	--
Cluster-11065.0	BF_2	2.00	1.19	353	--	--	--	--	--	--	--	--	--	--	--	--	--	--	--	--	--	--	--	--	--	--	--	--	--	--	--	--
Cluster-11068.1	BF_2	2.00	1.73	327	--	--	--	--	--	392303569	JX102602.1	283	6.47139e-145	Scylla paramamosain microsatellite Spm31 sequence	--	--	--	--	--	--	--	--	--	--	--	--	--	--	--	--	--	--
Cluster-11074.0	BF_2	5.00	0.31	954	662188029	XP_008487669.1	190	5.7e-12	PREDICTED: uncharacterized protein LOC103524433 [Diaphorina citri]>gi|662188031|ref|XP_008487670.1| PREDICTED: uncharacterized protein LOC103524433 [Diaphorina citri]>gi|662219621|ref|XP_008483903.1| PREDICTED: uncharacterized protein LOC103520579 [Diaphorina citri]	--	--	--	--	--	--	--	--	--	--	--	--	--	PF01064//PF17064	Activin types I and II receptor domain//Sleepless protein	GO:1903818//GO:0030431//GO:0032222//GO:0007178//GO:0016310//GO:0009069	positive regulation of voltage-gated potassium channel activity//sleep//regulation of synaptic transmission, cholinergic//transmembrane receptor protein serine/threonine kinase signaling pathway//phosphorylation//serine family amino acid metabolic process	GO:0004675//GO:0034235	transmembrane receptor protein serine/threonine kinase activity//GPI anchor binding	GO:0016020	membrane	--	--
Cluster-11084.0	BF_2	1.00	2.11	283	--	--	--	--	--	--	--	--	--	--	--	--	--	--	--	--	--	--	--	--	--	--	--	--	--	--	--	--
Cluster-11084.1	BF_2	5.00	0.61	629	--	--	--	--	--	--	--	--	--	--	--	--	--	--	--	--	--	--	--	--	--	--	--	--	--	--	--	--
Cluster-11094.0	BF_2	1.00	0.91	324	--	--	--	--	--	--	--	--	--	--	--	--	--	--	--	--	--	--	--	--	--	--	--	--	--	--	--	--
Cluster-11101.0	BF_2	2.00	0.82	387	873225295	CEM24109.1	142	8.5e-07	unnamed protein product [Vitrella brassicaformis CCMP3155]	645279575	XM_008246566.1	122	2.46071e-55	PREDICTED: Prunus mume macrophage migration inhibitory factor homolog (LOC103342902), transcript variant X2, mRNA	--	--	--	--	P81529	137	1.3e-07	Macrophage migration inhibitory factor homolog OS=Trichinella spiralis PE=1 SV=2	--	--	--	--	--	--	--	--	--	--
Cluster-11104.0	BF_2	11.26	0.33	1724	780678076	XP_011696906.1	990	1.8e-104	PREDICTED: leupaxin isoform X6 [Wasmannia auropunctata]	766928065	XM_011497756.1	192	1.43426e-93	PREDICTED: Ceratosolen solmsi marchali paxillin (LOC105360757), partial mRNA	K05760	PXN	paxillin	http://www.genome.jp/dbget-bin/www_bget?ko:K05760	P49023	800	7.9e-84	Paxillin OS=Homo sapiens GN=PXN PE=1 SV=3	PF01258//PF00412//PF01155//PF08047	Prokaryotic dksA/traR C4-type zinc finger//LIM domain//Hydrogenase/urease nickel incorporation, metallochaperone, hypA//Histidine operon leader peptide	GO:0006464//GO:0000105	cellular protein modification process//histidine biosynthetic process	GO:0008270//GO:0016151	zinc ion binding//nickel cation binding	--	--	KOG1703	Adaptor protein Enigma and related PDZ-LIM proteins
Cluster-11109.0	BF_2	8.00	0.63	820	--	--	--	--	--	--	--	--	--	--	--	--	--	--	--	--	--	--	--	--	--	--	--	--	--	--	--	--
Cluster-11117.0	BF_2	2.00	0.40	494	457866969	CCQ18595.1	194	1.0e-12	40S ribosomal protein S25 [Sycon ciliatum]	697083099	XM_009656438.1	462	0	Verticillium dahliae VdLs.17 40S ribosomal protein S25 mRNA	K02975	RP-S25e, RPS25	small subunit ribosomal protein S25e	http://www.genome.jp/dbget-bin/www_bget?ko:K02975	Q7SC06	303	9.6e-27	40S ribosomal protein S25 OS=Neurospora crassa (strain ATCC 24698 / 74-OR23-1A / CBS 708.71 / DSM 1257 / FGSC 987) GN=rps-25 PE=3 SV=1	PF08220//PF01047	DeoR-like helix-turn-helix domain//MarR family	GO:0006355	regulation of transcription, DNA-templated	GO:0003700	transcription factor activity, sequence-specific DNA binding	GO:0005667//GO:0005622	transcription factor complex//intracellular	KOG1767	40S ribosomal protein S25
Cluster-11120.0	BF_2	8.00	0.31	1380	646722324	KDR23337.1	538	3.7e-52	Cyclin-G2 [Zootermopsis nevadensis]	768416096	XM_011550323.1	35	2.15546e-06	PREDICTED: Plutella xylostella cyclin-G1 (LOC105380726), transcript variant X4, mRNA	K10146	CCNG2	cyclin G2	http://www.genome.jp/dbget-bin/www_bget?ko:K10146	O08918	235	2.1e-18	Cyclin-G2 OS=Mus musculus GN=Ccng2 PE=2 SV=3	--	--	--	--	--	--	--	--	KOG0653	Cyclin B and related kinase-activating proteins
Cluster-11122.0	BF_2	1.00	1.05	316	--	--	--	--	--	--	--	--	--	--	--	--	--	--	--	--	--	--	--	--	--	--	--	--	--	--	--	--
Cluster-11143.0	BF_2	2.00	0.60	426	391326800	XP_003737899.1	296	1.3e-24	PREDICTED: 2-oxoglutarate dehydrogenase, mitochondrial-like [Metaseiulus occidentalis]	--	--	--	--	--	K00164	OGDH, sucA	2-oxoglutarate dehydrogenase E1 component	http://www.genome.jp/dbget-bin/www_bget?ko:K00164	Q6P6Z8	261	6.2e-22	2-oxoglutarate dehydrogenase, mitochondrial OS=Xenopus laevis GN=ogdh PE=2 SV=1	--	--	--	--	--	--	--	--	KOG0450	2-oxoglutarate dehydrogenase, E1 subunit
Cluster-11145.1	BF_2	4.00	0.45	656	--	--	--	--	--	--	--	--	--	--	--	--	--	--	--	--	--	--	--	--	--	--	--	--	--	--	--	--
Cluster-11147.0	BF_2	3.00	0.74	457	646711477	KDR16622.1	689	3.8e-70	Dihydrolipoyl dehydrogenase, mitochondrial [Zootermopsis nevadensis]	799328813	XM_012194231.1	45	1.8771e-12	Cryptococcus neoformans var. grubii H99 dihydrolipoyl dehydrogenase mRNA	K00382	DLD, lpd, pdhD	dihydrolipoamide dehydrogenase	http://www.genome.jp/dbget-bin/www_bget?ko:K00382	Q8CIZ7	665	9.4e-69	Dihydrolipoyl dehydrogenase, mitochondrial OS=Cricetulus griseus GN=DLD PE=2 SV=1	PF01821//PF02852	Anaphylotoxin-like domain//Pyridine nucleotide-disulphide oxidoreductase, dimerisation domain	GO:0055114//GO:0045454	oxidation-reduction process//cell redox homeostasis	--	--	GO:0005576	extracellular region	KOG1335	Dihydrolipoamide dehydrogenase
Cluster-11155.1	BF_2	1.00	1.13	312	--	--	--	--	--	--	--	--	--	--	--	--	--	--	--	--	--	--	PF13520	Amino acid permease	GO:0003333//GO:0006865	amino acid transmembrane transport//amino acid transport	GO:0015171	amino acid transmembrane transporter activity	GO:0016020	membrane	--	--
Cluster-11156.0	BF_2	2.00	0.34	533	--	--	--	--	--	--	--	--	--	--	--	--	--	--	--	--	--	--	--	--	--	--	--	--	--	--	--	--
Cluster-11158.0	BF_2	4.00	0.33	792	861622273	KMQ87706.1	704	1.2e-71	retrovirus-related gag-pol polyprotein [Lasius niger]	--	--	--	--	--	--	--	--	--	P04146	419	5.5e-40	Copia protein OS=Drosophila melanogaster GN=GIP PE=1 SV=3	PF02234	Cyclin-dependent kinase inhibitor	GO:0007050//GO:0045859	cell cycle arrest//regulation of protein kinase activity	GO:0004861	cyclin-dependent protein serine/threonine kinase inhibitor activity	GO:0005634	nucleus	--	--
Cluster-11185.0	BF_2	2.00	0.85	384	--	--	--	--	--	--	--	--	--	--	--	--	--	--	--	--	--	--	--	--	--	--	--	--	--	--	--	--
Cluster-11186.1	BF_2	6.00	0.49	798	752867953	XP_011251028.1	1208	4.4e-130	PREDICTED: adenosylhomocysteinase [Camponotus floridanus]	56363948	CR725945.2	180	3.04083e-87	Tetraodon nigroviridis full-length cDNA	K01251	E3.3.1.1, ahcY	adenosylhomocysteinase	http://www.genome.jp/dbget-bin/www_bget?ko:K01251	Q27580	1174	1.6e-127	Adenosylhomocysteinase OS=Drosophila melanogaster GN=Ahcy13 PE=2 SV=2	PF00208//PF05221//PF13241//PF02826	Glutamate/Leucine/Phenylalanine/Valine dehydrogenase//S-adenosyl-L-homocysteine hydrolase//Putative NAD(P)-binding//D-isomer specific 2-hydroxyacid dehydrogenase, NAD binding domain	GO:0006555//GO:0006520//GO:0006779//GO:0055114//GO:0006730//GO:0019354	methionine metabolic process//cellular amino acid metabolic process//porphyrin-containing compound biosynthetic process//oxidation-reduction process//one-carbon metabolic process//siroheme biosynthetic process	GO:0016491//GO:0004013//GO:0051287//GO:0043115	oxidoreductase activity//adenosylhomocysteinase activity//NAD binding//precorrin-2 dehydrogenase activity	--	--	KOG1370	S-adenosylhomocysteine hydrolase
Cluster-11190.0	BF_2	1.00	0.34	411	646721422	KDR22770.1	283	4.1e-23	UDP-glucuronosyltransferase 2B1, partial [Zootermopsis nevadensis]	--	--	--	--	--	K00699	UGT	glucuronosyltransferase	http://www.genome.jp/dbget-bin/www_bget?ko:K00699	P36514	181	1.1e-12	UDP-glucuronosyltransferase 2C1 (Fragment) OS=Oryctolagus cuniculus GN=UGT2C1 PE=2 SV=1	PF00201	UDP-glucoronosyl and UDP-glucosyl transferase	GO:0008152	metabolic process	GO:0016758	transferase activity, transferring hexosyl groups	--	--	--	--
Cluster-11193.0	BF_2	8.00	0.63	817	--	--	--	--	--	--	--	--	--	--	--	--	--	--	--	--	--	--	--	--	--	--	--	--	--	--	--	--
Cluster-11197.0	BF_2	2.00	0.35	529	--	--	--	--	--	--	--	--	--	--	--	--	--	--	--	--	--	--	--	--	--	--	--	--	--	--	--	--
Cluster-11200.0	BF_2	3.00	1.14	396	--	--	--	--	--	--	--	--	--	--	--	--	--	--	--	--	--	--	--	--	--	--	--	--	--	--	--	--
Cluster-11201.0	BF_2	24.00	1.94	804	291231084	XP_002735493.1	321	3.1e-27	PREDICTED: chloride intracellular channel protein 5-like [Saccoglossus kowalevskii]	702423143	XM_010068916.1	224	1.06396e-111	PREDICTED: Eucalyptus grandis glutathione S-transferase DHAR2-like (LOC104454151), transcript variant X2, mRNA	--	--	--	--	Q9FRL8	851	4.5e-90	Glutathione S-transferase DHAR2 OS=Arabidopsis thaliana GN=DHAR2 PE=1 SV=1	PF13409//PF13417//PF00462//PF02798	Glutathione S-transferase, N-terminal domain//Glutathione S-transferase, N-terminal domain//Glutaredoxin//Glutathione S-transferase, N-terminal domain	GO:0045454//GO:0006118	cell redox homeostasis//obsolete electron transport	GO:0005515//GO:0015035//GO:0009055	protein binding//protein disulfide oxidoreductase activity//electron carrier activity	--	--	--	--
Cluster-11203.0	BF_2	2.00	0.34	534	--	--	--	--	--	--	--	--	--	--	--	--	--	--	--	--	--	--	--	--	--	--	--	--	--	--	--	--
Cluster-11206.1	BF_2	3.00	0.59	501	--	--	--	--	--	--	--	--	--	--	--	--	--	--	--	--	--	--	--	--	--	--	--	--	--	--	--	--
Cluster-11210.0	BF_2	5.00	1.42	434	462269717	AGH24378.1	526	2.9e-51	NADH dehydrogenase subunit 4 (mitochondrion) [Reclinomonas americana ATCC 50283]	167375202	EU414245.1	425	0	Bambusa oldhamii NADH dehydrogenase subunit 4 gene, complete cds; mitochondrial	K03881	ND4	NADH-ubiquinone oxidoreductase chain 4	http://www.genome.jp/dbget-bin/www_bget?ko:K03881	P27572	596	9.0e-61	NADH-ubiquinone oxidoreductase chain 4 OS=Triticum aestivum GN=ND4 PE=2 SV=2	--	--	--	--	--	--	--	--	KOG4845	NADH dehydrogenase, subunit 4
Cluster-11212.0	BF_2	3.00	0.47	555	--	--	--	--	--	--	--	--	--	--	--	--	--	--	--	--	--	--	--	--	--	--	--	--	--	--	--	--
Cluster-11215.0	BF_2	3.00	0.50	537	762084667	XP_011424831.1	259	3.2e-20	PREDICTED: histone H1-delta-like [Crassostrea gigas]>gi|762163539|ref|XP_011420060.1| PREDICTED: histone H1-delta-like [Crassostrea gigas]>gi|405971941|gb|EKC36743.1| Histone H5 [Crassostrea gigas]>gi|405977348|gb|EKC41805.1| Histone H5 [Crassostrea gigas]	262401068	FJ774715.1	204	9.11885e-101	Scylla paramamosain histone H1-like protein mRNA, partial cds	K11275	H1_5	histone H1/5	http://www.genome.jp/dbget-bin/www_bget?ko:K11275	P06144	222	2.6e-17	Late histone H1 OS=Lytechinus pictus PE=3 SV=1	PF07382//PF00538//PF01873	Histone H1-like nucleoprotein HC2//linker histone H1 and H5 family//Domain found in IF2B/IF5	GO:0006334//GO:0006446//GO:0006413//GO:0030261	nucleosome assembly//regulation of translational initiation//translational initiation//chromosome condensation	GO:0003677//GO:0003743	DNA binding//translation initiation factor activity	GO:0000786//GO:0005634//GO:0005840	nucleosome//nucleus//ribosome	--	--
Cluster-11217.0	BF_2	2.00	2.17	314	--	--	--	--	--	--	--	--	--	--	--	--	--	--	--	--	--	--	PF00507	NADH-ubiquinone/plastoquinone oxidoreductase, chain 3	GO:0006814//GO:0006744//GO:0006120//GO:0055114//GO:0015992	sodium ion transport//ubiquinone biosynthetic process//mitochondrial electron transport, NADH to ubiquinone//oxidation-reduction process//proton transport	GO:0008137	NADH dehydrogenase (ubiquinone) activity	--	--	--	--
Cluster-11225.0	BF_2	12.00	0.83	890	--	--	--	--	--	--	--	--	--	--	--	--	--	--	--	--	--	--	--	--	--	--	--	--	--	--	--	--
Cluster-11226.0	BF_2	7.00	1.46	487	67084027	AAY66948.1	498	5.6e-48	ribosomal protein L35a [Ixodes scapularis]	--	--	--	--	--	K02917	RP-L35Ae, RPL35A	large subunit ribosomal protein L35Ae	http://www.genome.jp/dbget-bin/www_bget?ko:K02917	P61272	391	5.9e-37	60S ribosomal protein L35a OS=Macaca fascicularis GN=RPL35A PE=3 SV=1	PF01247	Ribosomal protein L35Ae	GO:0042254//GO:0006412	ribosome biogenesis//translation	GO:0003735	structural constituent of ribosome	GO:0005840//GO:0005622	ribosome//intracellular	KOG0887	60S ribosomal protein L35A/L37
Cluster-11232.0	BF_2	1.00	0.32	417	--	--	--	--	--	--	--	--	--	--	--	--	--	--	--	--	--	--	--	--	--	--	--	--	--	--	--	--
Cluster-11236.0	BF_2	1.00	0.42	384	--	--	--	--	--	--	--	--	--	--	--	--	--	--	--	--	--	--	--	--	--	--	--	--	--	--	--	--
Cluster-11236.1	BF_2	10.00	0.73	862	--	--	--	--	--	--	--	--	--	--	--	--	--	--	--	--	--	--	--	--	--	--	--	--	--	--	--	--
Cluster-11246.0	BF_2	2.00	0.43	480	--	--	--	--	--	--	--	--	--	--	--	--	--	--	--	--	--	--	--	--	--	--	--	--	--	--	--	--
Cluster-11250.1	BF_2	3.00	0.38	620	--	--	--	--	--	--	--	--	--	--	--	--	--	--	--	--	--	--	--	--	--	--	--	--	--	--	--	--
Cluster-11253.0	BF_2	3.00	0.45	568	--	--	--	--	--	--	--	--	--	--	--	--	--	--	--	--	--	--	--	--	--	--	--	--	--	--	--	--
Cluster-11254.0	BF_2	8.00	0.91	656	270012947	EFA09395.1	521	1.6e-50	hypothetical protein TcasGA2_TC004313 [Tribolium castaneum]	--	--	--	--	--	K04911	KCNH8	potassium voltage-gated channel Eag-related subfamily H member 8	http://www.genome.jp/dbget-bin/www_bget?ko:K04911	Q9WVJ0	415	1.3e-39	Potassium voltage-gated channel subfamily H member 3 OS=Mus musculus GN=Kcnh3 PE=2 SV=2	PF08447	PAS fold	--	--	GO:0005515	protein binding	--	--	KOG0501	K+-channel KCNQ
Cluster-11255.0	BF_2	5.00	0.43	770	--	--	--	--	--	--	--	--	--	--	--	--	--	--	--	--	--	--	--	--	--	--	--	--	--	--	--	--
Cluster-11280.0	BF_2	41.82	0.76	2600	478250873	ENN71362.1	1423	1.7e-154	hypothetical protein YQE_11977, partial [Dendroctonus ponderosae]>gi|546685616|gb|ERL95092.1| hypothetical protein D910_12362 [Dendroctonus ponderosae]	--	--	--	--	--	--	--	--	--	P97500	549	1.5e-54	Myelin transcription factor 1-like protein OS=Mus musculus GN=Myt1l PE=2 SV=2	PF07851//PF04977//PF06156//PF04111//PF05529//PF04871//PF06005//PF01920//PF13851//PF10473//PF05837//PF01105//PF01530	TMPIT-like protein//Septum formation initiator//Protein of unknown function (DUF972)//Autophagy protein Apg6//B-cell receptor-associated protein 31-like//Uso1 / p115 like vesicle tethering protein, C terminal region//Protein of unknown function (DUF904)//Prefoldin subunit//Growth-arrest specific micro-tubule binding//Leucine-rich repeats of kinetochore protein Cenp-F/LEK1//Centromere protein H (C…	GO:0048870//GO:0006457//GO:0000917//GO:0043093//GO:0006914//GO:0006886//GO:0006810//GO:0051382//GO:0007049//GO:0015031//GO:0006355//GO:0006260	cell motility//protein folding//barrier septum assembly//FtsZ-dependent cytokinesis//autophagy//intracellular protein transport//transport//kinetochore assembly//cell cycle//protein transport//regulation of transcription, DNA-templated//DNA replication	GO:0042803//GO:0008134//GO:0045502//GO:0003700//GO:0051082//GO:0008270//GO:0008565	protein homodimerization activity//transcription factor binding//dynein binding//transcription factor activity, sequence-specific DNA binding//unfolded protein binding//zinc ion binding//protein transporter activity	GO:0005667//GO:0005783//GO:0005634//GO:0030286//GO:0000776//GO:0016020//GO:0016021//GO:0031514//GO:0005737//GO:0016272	transcription factor complex//endoplasmic reticulum//nucleus//dynein complex//kinetochore//membrane//integral component of membrane//motile cilium//cytoplasm//prefoldin complex	KOG3803	Transcription factor containing C2HC type Zn finger
Cluster-11282.0	BF_2	2.00	0.64	418	--	--	--	--	--	--	--	--	--	--	--	--	--	--	--	--	--	--	--	--	--	--	--	--	--	--	--	--
Cluster-11295.0	BF_2	4.00	0.31	824	--	--	--	--	--	--	--	--	--	--	--	--	--	--	--	--	--	--	PF05373	L-proline 3-hydroxylase, C-terminal	GO:0055114	oxidation-reduction process	GO:0016706	oxidoreductase activity, acting on paired donors, with incorporation or reduction of molecular oxygen, 2-oxoglutarate as one donor, and incorporation of one atom each of oxygen into both donors	--	--	--	--
Cluster-11300.0	BF_2	3.00	0.80	444	--	--	--	--	--	--	--	--	--	--	--	--	--	--	--	--	--	--	--	--	--	--	--	--	--	--	--	--
Cluster-11300.1	BF_2	2.00	0.86	382	--	--	--	--	--	--	--	--	--	--	--	--	--	--	--	--	--	--	--	--	--	--	--	--	--	--	--	--
Cluster-11306.0	BF_2	2.00	0.44	475	755959281	XP_011304347.1	384	9.2e-35	PREDICTED: choline-phosphate cytidylyltransferase A-like [Fopius arisanus]>gi|755959285|ref|XP_011304348.1| PREDICTED: choline-phosphate cytidylyltransferase A-like [Fopius arisanus]>gi|755959288|ref|XP_011304350.1| PREDICTED: choline-phosphate cytidylyltransferase A-like [Fopius arisanus]>gi|755959291|ref|XP_011304351.1| PREDICTED: choline-phosphate cytidylyltransferase A-like [Fopius arisanus]>…	--	--	--	--	--	K00968	PCYT1	choline-phosphate cytidylyltransferase	http://www.genome.jp/dbget-bin/www_bget?ko:K00968	P49586	280	4.3e-24	Choline-phosphate cytidylyltransferase A OS=Mus musculus GN=Pcyt1a PE=1 SV=1	PF10440	Ubiquitin-binding WIYLD domain	GO:0006479//GO:0006554	protein methylation//lysine catabolic process	GO:0018024	histone-lysine N-methyltransferase activity	--	--	KOG2804	Phosphorylcholine transferase/cholinephosphate cytidylyltransferase
Cluster-11309.0	BF_2	4.00	0.32	815	391342930	XP_003745768.1	192	2.9e-12	PREDICTED: gastric triacylglycerol lipase-like [Metaseiulus occidentalis]	--	--	--	--	--	--	--	--	--	--	--	--	--	PF00326	Prolyl oligopeptidase family	GO:0006508	proteolysis	GO:0008236	serine-type peptidase activity	--	--	--	--
Cluster-11313.0	BF_2	1.00	0.44	380	--	--	--	--	--	45860987	AC135498.3	365	0	Oryza sativa Japonica Group chromosome 11 clone OSJNBa0010M24, complete sequence	--	--	--	--	--	--	--	--	--	--	--	--	--	--	--	--	--	--
Cluster-11316.0	BF_2	2.00	1.21	352	--	--	--	--	--	--	--	--	--	--	--	--	--	--	--	--	--	--	--	--	--	--	--	--	--	--	--	--
Cluster-11325.0	BF_2	2.00	0.41	491	--	--	--	--	--	--	--	--	--	--	--	--	--	--	--	--	--	--	--	--	--	--	--	--	--	--	--	--
Cluster-11333.0	BF_2	8.00	1.59	497	795176426	XP_011843698.1	347	1.9e-30	PREDICTED: uncharacterized protein LOC105545383 [Mandrillus leucophaeus]	34528198	AK130958.1	497	0	Homo sapiens cDNA FLJ27448 fis, clone DMC07139	K02942	RP-LP1, RPLP1	large subunit ribosomal protein LP1	http://www.genome.jp/dbget-bin/www_bget?ko:K02942	P05386	318	1.8e-28	60S acidic ribosomal protein P1 OS=Homo sapiens GN=RPLP1 PE=1 SV=1	PF04625	DEC-1 protein, N-terminal region	GO:0007304	chorion-containing eggshell formation	GO:0005213	structural constituent of chorion	GO:0005576//GO:0042600	extracellular region//chorion	KOG1762	60s acidic ribosomal protein P1
Cluster-11344.0	BF_2	5.94	2.49	385	--	--	--	--	--	--	--	--	--	--	--	--	--	--	--	--	--	--	--	--	--	--	--	--	--	--	--	--
Cluster-11346.0	BF_2	2.00	0.70	406	--	--	--	--	--	--	--	--	--	--	--	--	--	--	--	--	--	--	--	--	--	--	--	--	--	--	--	--
Cluster-11349.0	BF_2	12.79	0.94	855	270016431	EFA12877.1	365	2.6e-32	hypothetical protein TcasGA2_TC011555 [Tribolium castaneum]	--	--	--	--	--	--	--	--	--	--	--	--	--	PF13912//PF01581//PF00096	C2H2-type zinc finger//FMRFamide related peptide family//Zinc finger, C2H2 type	GO:0007218	neuropeptide signaling pathway	GO:0046872	metal ion binding	--	--	--	--
Cluster-11351.0	BF_2	1.00	0.35	405	--	--	--	--	--	--	--	--	--	--	--	--	--	--	--	--	--	--	--	--	--	--	--	--	--	--	--	--
Cluster-11358.0	BF_2	7.00	0.58	791	--	--	--	--	--	--	--	--	--	--	--	--	--	--	--	--	--	--	PF01442	Apolipoprotein A1/A4/E domain	GO:0006869//GO:0042157	lipid transport//lipoprotein metabolic process	GO:0008289	lipid binding	GO:0005576	extracellular region	--	--
Cluster-11364.0	BF_2	2.00	0.41	490	--	--	--	--	--	--	--	--	--	--	--	--	--	--	--	--	--	--	--	--	--	--	--	--	--	--	--	--
Cluster-11366.0	BF_2	2.00	0.39	501	--	--	--	--	--	--	--	--	--	--	--	--	--	--	--	--	--	--	--	--	--	--	--	--	--	--	--	--
Cluster-11367.0	BF_2	9.00	1.47	543	67084035	AAY66952.1	702	1.4e-71	40S ribosomal protein S11 [Ixodes scapularis]	831245630	XM_003801485.2	120	4.57544e-54	PREDICTED: Otolemur garnettii ribosomal protein S11 (RPS11), mRNA	K02949	RP-S11e, RPS11	small subunit ribosomal protein S11e	http://www.genome.jp/dbget-bin/www_bget?ko:K02949	P62281	640	8.9e-66	40S ribosomal protein S11 OS=Mus musculus GN=Rps11 PE=1 SV=3	PF00366	Ribosomal protein S17	GO:0006412//GO:0042254	translation//ribosome biogenesis	GO:0003735	structural constituent of ribosome	GO:0005622//GO:0005840	intracellular//ribosome	KOG1728	40S ribosomal protein S11
Cluster-11378.0	BF_2	2.00	1.46	338	--	--	--	--	--	--	--	--	--	--	--	--	--	--	--	--	--	--	--	--	--	--	--	--	--	--	--	--
Cluster-11384.0	BF_2	2.00	0.81	389	--	--	--	--	--	--	--	--	--	--	--	--	--	--	--	--	--	--	--	--	--	--	--	--	--	--	--	--
Cluster-11385.0	BF_2	1.00	0.39	392	--	--	--	--	--	--	--	--	--	--	--	--	--	--	--	--	--	--	PF01097//PF00537	Arthropod defensin//Scorpion toxin-like domain	GO:0006810//GO:0006952	transport//defense response	GO:0008200	ion channel inhibitor activity	GO:0005576	extracellular region	--	--
Cluster-11400.0	BF_2	5.00	0.59	644	--	--	--	--	--	--	--	--	--	--	--	--	--	--	--	--	--	--	--	--	--	--	--	--	--	--	--	--
Cluster-11407.0	BF_2	10.39	0.31	1678	675383246	KFM76143.1	197	1.6e-12	Protein bunched, class 2/F isoform, partial [Stegodyphus mimosarum]	--	--	--	--	--	--	--	--	--	Q24523	172	5.1e-11	Protein bunched, class 2/F/G isoform OS=Drosophila melanogaster GN=bun PE=2 SV=4	PF01166//PF08395//PF06156//PF11365//PF07716	TSC-22/dip/bun family//7tm Chemosensory receptor//Protein of unknown function (DUF972)//Protein of unknown function (DUF3166)//Basic region leucine zipper	GO:0006355//GO:0050909//GO:0006260//GO:0010506	regulation of transcription, DNA-templated//sensory perception of taste//DNA replication//regulation of autophagy	GO:0043565//GO:0003700	sequence-specific DNA binding//transcription factor activity, sequence-specific DNA binding	GO:0005615//GO:0016021//GO:0005667	extracellular space//integral component of membrane//transcription factor complex	KOG4797	Transcriptional regulator
Cluster-11410.1	BF_2	3.00	3.14	316	--	--	--	--	--	--	--	--	--	--	--	--	--	--	--	--	--	--	--	--	--	--	--	--	--	--	--	--
Cluster-11410.2	BF_2	3.00	0.71	464	--	--	--	--	--	--	--	--	--	--	--	--	--	--	--	--	--	--	--	--	--	--	--	--	--	--	--	--
Cluster-11416.0	BF_2	102.00	11.73	651	570341954	AHE77375.1	299	9.0e-25	small heat shock protein [Lissorhoptrus oryzophilus]	--	--	--	--	--	K09542	CRYAB	crystallin, alpha B	http://www.genome.jp/dbget-bin/www_bget?ko:K09542	P82147	232	2.2e-18	Protein lethal(2)essential for life OS=Drosophila melanogaster GN=l(2)efl PE=1 SV=1	--	--	--	--	--	--	--	--	--	--
Cluster-11421.0	BF_2	9.00	2.76	423	264667055	ACY71124.1	335	3.9e-29	60S acidic ribosomal protein P2-like protein [Scylla paramamosain]	264667054	FJ790490.1	376	0	Scylla paramamosain 60S acidic ribosomal protein P2-like protein mRNA, complete cds	K02943	RP-LP2, RPLP2	large subunit ribosomal protein LP2	http://www.genome.jp/dbget-bin/www_bget?ko:K02943	P02399	196	2.1e-14	60S acidic ribosomal protein P2 OS=Artemia salina PE=1 SV=1	--	--	--	--	--	--	--	--	KOG3449	60S acidic ribosomal protein P2
Cluster-11424.0	BF_2	4.00	0.43	675	--	--	--	--	--	--	--	--	--	--	--	--	--	--	--	--	--	--	--	--	--	--	--	--	--	--	--	--
Cluster-11434.0	BF_2	1.00	0.45	379	--	--	--	--	--	53792645	AP003682.3	290	9.78246e-149	Oryza sativa Japonica Group genomic DNA, chromosome 6, PAC clone:P0427B07	--	--	--	--	--	--	--	--	--	--	--	--	--	--	--	--	--	--
Cluster-11436.1	BF_2	1.00	0.69	342	--	--	--	--	--	--	--	--	--	--	--	--	--	--	--	--	--	--	--	--	--	--	--	--	--	--	--	--
Cluster-11438.0	BF_2	4.00	2.51	349	593762830	XP_007120058.1	574	6.2e-57	PREDICTED: 60S ribosomal protein L10 [Physeter catodon]	746817425	NM_001256577.2	332	4.01225e-172	Homo sapiens ribosomal protein L10 (RPL10), transcript variant 2, mRNA	K02866	RP-L10e, RPL10	large subunit ribosomal protein L10e	http://www.genome.jp/dbget-bin/www_bget?ko:K02866	Q6ZWV3	529	4.2e-53	60S ribosomal protein L10 OS=Mus musculus GN=Rpl10 PE=1 SV=3	PF00252	Ribosomal protein L16p/L10e	GO:0042254//GO:0006412	ribosome biogenesis//translation	GO:0003735	structural constituent of ribosome	GO:0005840	ribosome	KOG0857	60s ribosomal protein L10
Cluster-11438.1	BF_2	4.00	1.18	428	821015621	XP_012360595.1	698	3.2e-71	PREDICTED: 60S ribosomal protein L10-like isoform X2 [Nomascus leucogenys]	746817431	NM_001303625.1	428	0	Homo sapiens ribosomal protein L10 (RPL10), transcript variant 5, mRNA	K02866	RP-L10e, RPL10	large subunit ribosomal protein L10e	http://www.genome.jp/dbget-bin/www_bget?ko:K02866	Q4R7Y2	652	2.8e-67	60S ribosomal protein L10 OS=Macaca fascicularis GN=RPL10 PE=2 SV=1	PF00252	Ribosomal protein L16p/L10e	GO:0006412//GO:0042254	translation//ribosome biogenesis	GO:0003735	structural constituent of ribosome	GO:0005840	ribosome	KOG0857	60s ribosomal protein L10
Cluster-11442.0	BF_2	17.29	0.44	1932	91079971	XP_969899.1	660	3.7e-66	PREDICTED: beta-1,3-galactosyltransferase 5 [Tribolium castaneum]>gi|270004606|gb|EFA01054.1| hypothetical protein TcasGA2_TC003970 [Tribolium castaneum]	--	--	--	--	--	--	--	--	--	Q9N293	331	2.1e-29	Beta-1,3-galactosyltransferase 5 (Fragment) OS=Gorilla gorilla gorilla GN=B3GALT5 PE=3 SV=2	PF01762//PF02434	Galactosyltransferase//Fringe-like	GO:0006486	protein glycosylation	GO:0008378//GO:0016757	galactosyltransferase activity//transferase activity, transferring glycosyl groups	GO:0016020	membrane	--	--
Cluster-11450.0	BF_2	1.00	0.35	407	--	--	--	--	--	--	--	--	--	--	--	--	--	--	--	--	--	--	--	--	--	--	--	--	--	--	--	--
Cluster-11451.0	BF_2	2.00	0.59	428	--	--	--	--	--	--	--	--	--	--	--	--	--	--	--	--	--	--	--	--	--	--	--	--	--	--	--	--
Cluster-11460.0	BF_2	8.00	0.82	695	--	--	--	--	--	--	--	--	--	--	--	--	--	--	--	--	--	--	--	--	--	--	--	--	--	--	--	--
Cluster-11462.0	BF_2	11.00	0.78	875	215274047	ACJ64921.1	1155	6.7e-124	nicotinic acetylcholine receptor alpha 2 [Leptinotarsa decemlineata]	752868800	XM_011253184.1	104	5.92737e-45	PREDICTED: Camponotus floridanus acetylcholine receptor subunit alpha-L1 (LOC105248417), transcript variant X3, mRNA	K05312	CHRNN	nicotinic acetylcholine receptor, invertebrate	http://www.genome.jp/dbget-bin/www_bget?ko:K05312	P17644	877	4.7e-93	Acetylcholine receptor subunit alpha-like 2 OS=Drosophila melanogaster GN=nAChRalpha2 PE=2 SV=1	PF02932	Neurotransmitter-gated ion-channel transmembrane region	GO:0006811	ion transport	--	--	GO:0016020	membrane	KOG3645	Acetylcholine receptor
Cluster-11463.0	BF_2	16.00	1.49	735	91090422	XP_971423.1	529	2.2e-51	PREDICTED: cytochrome P450 4C1 [Tribolium castaneum]>gi|270014309|gb|EFA10757.1| cytochrome P450-like protein [Tribolium castaneum]	--	--	--	--	--	K15001	CYP4	cytochrome P450, family 4	http://www.genome.jp/dbget-bin/www_bget?ko:K15001	P29981	353	2.3e-32	Cytochrome P450 4C1 OS=Blaberus discoidalis GN=CYP4C1 PE=2 SV=1	PF12125//PF00067//PF16517	D domain of beta-TrCP//Cytochrome P450//Novel Ras effector 1 C-terminal SARAH (Sav/Rassf/Hpo) domain	GO:0055114//GO:0007165	oxidation-reduction process//signal transduction	GO:0046983//GO:0020037//GO:0005506//GO:0016705	protein dimerization activity//heme binding//iron ion binding//oxidoreductase activity, acting on paired donors, with incorporation or reduction of molecular oxygen	--	--	--	--
Cluster-11470.0	BF_2	4.00	0.50	621	--	--	--	--	--	--	--	--	--	--	--	--	--	--	--	--	--	--	--	--	--	--	--	--	--	--	--	--
Cluster-11473.0	BF_2	6.00	0.43	868	--	--	--	--	--	--	--	--	--	--	--	--	--	--	--	--	--	--	--	--	--	--	--	--	--	--	--	--
Cluster-11475.0	BF_2	1.00	0.48	372	321458302	EFX69372.1	163	3.0e-09	endoglucanase-1,4-beta-glucanase [Daphnia pulex]	--	--	--	--	--	--	--	--	--	P26222	126	2.4e-06	Endoglucanase E-2 OS=Thermobifida fusca GN=celB PE=1 SV=2	PF00553	Cellulose binding domain	GO:0005975	carbohydrate metabolic process	GO:0030246//GO:0004553	carbohydrate binding//hydrolase activity, hydrolyzing O-glycosyl compounds	--	--	--	--
Cluster-11479.0	BF_2	1.00	3.05	269	--	--	--	--	--	--	--	--	--	--	--	--	--	--	--	--	--	--	--	--	--	--	--	--	--	--	--	--
Cluster-11489.0	BF_2	1.00	1.05	316	--	--	--	--	--	--	--	--	--	--	--	--	--	--	--	--	--	--	--	--	--	--	--	--	--	--	--	--
Cluster-11500.0	BF_2	3.00	0.48	551	--	--	--	--	--	--	--	--	--	--	--	--	--	--	--	--	--	--	--	--	--	--	--	--	--	--	--	--
Cluster-11503.0	BF_2	18.49	0.99	1065	--	--	--	--	--	--	--	--	--	--	--	--	--	--	--	--	--	--	--	--	--	--	--	--	--	--	--	--
Cluster-11523.0	BF_2	1.00	0.93	323	--	--	--	--	--	--	--	--	--	--	--	--	--	--	--	--	--	--	--	--	--	--	--	--	--	--	--	--
Cluster-11524.0	BF_2	5.00	0.38	835	--	--	--	--	--	--	--	--	--	--	--	--	--	--	--	--	--	--	--	--	--	--	--	--	--	--	--	--
Cluster-11528.0	BF_2	5.00	0.67	598	665805303	XP_008550839.1	459	2.3e-43	PREDICTED: histone H2B-like [Microplitis demolitor]>gi|665818284|ref|XP_008557962.1| PREDICTED: histone H2B-like [Microplitis demolitor]	--	--	--	--	--	K11252	H2B	histone H2B	http://www.genome.jp/dbget-bin/www_bget?ko:K11252	P59781	443	6.8e-43	Histone H2B OS=Drosophila erecta GN=His2B PE=3 SV=2	PF03847//PF00125	Transcription initiation factor TFIID subunit A//Core histone H2A/H2B/H3/H4	GO:0006352	DNA-templated transcription, initiation	GO:0003677	DNA binding	GO:0005669	transcription factor TFIID complex	--	--
Cluster-11531.0	BF_2	15.00	0.54	1441	--	--	--	--	--	--	--	--	--	--	--	--	--	--	--	--	--	--	--	--	--	--	--	--	--	--	--	--
Cluster-11534.0	BF_2	13.00	3.37	448	836712689	XP_012790459.1	566	6.8e-56	PREDICTED: 60S ribosomal protein L35a [Sorex araneus]	92446709	BC001783.1	448	0	Homo sapiens mRNA similar to ribosomal protein L35a (cDNA clone IMAGE:3355533)	K02917	RP-L35Ae, RPL35A	large subunit ribosomal protein L35Ae	http://www.genome.jp/dbget-bin/www_bget?ko:K02917	Q5R8K6	566	2.8e-57	60S ribosomal protein L35a OS=Pongo abelii GN=RPL35A PE=3 SV=1	PF01782//PF01247	RimM N-terminal domain//Ribosomal protein L35Ae	GO:0042254//GO:0006412//GO:0006364	ribosome biogenesis//translation//rRNA processing	GO:0003735	structural constituent of ribosome	GO:0005840//GO:0005622	ribosome//intracellular	KOG0887	60S ribosomal protein L35A/L37
Cluster-11538.0	BF_2	2.00	0.33	544	--	--	--	--	--	--	--	--	--	--	--	--	--	--	--	--	--	--	--	--	--	--	--	--	--	--	--	--
Cluster-11539.0	BF_2	1.00	0.38	396	--	--	--	--	--	--	--	--	--	--	--	--	--	--	--	--	--	--	--	--	--	--	--	--	--	--	--	--
Cluster-11556.0	BF_2	15.00	0.76	1113	--	--	--	--	--	--	--	--	--	--	--	--	--	--	--	--	--	--	--	--	--	--	--	--	--	--	--	--
Cluster-11558.0	BF_2	9.00	0.51	1020	391336140	XP_003742440.1	1077	8.6e-115	PREDICTED: cathepsin L-like [Metaseiulus occidentalis]	--	--	--	--	--	K01365	CTSL	cathepsin L	http://www.genome.jp/dbget-bin/www_bget?ko:K01365	Q95029	919	7.4e-98	Cathepsin L OS=Drosophila melanogaster GN=Cp1 PE=2 SV=2	PF02159//PF03051//PF00112	Oestrogen receptor//Peptidase C1-like family//Papain family cysteine protease	GO:0006508//GO:0043401//GO:0006355//GO:0007165	proteolysis//steroid hormone mediated signaling pathway//regulation of transcription, DNA-templated//signal transduction	GO:0030284//GO:0008234//GO:0005496//GO:0004197//GO:0003677	estrogen receptor activity//cysteine-type peptidase activity//steroid binding//cysteine-type endopeptidase activity//DNA binding	GO:0005634	nucleus	KOG1543	Cysteine proteinase Cathepsin L
Cluster-11562.0	BF_2	11.00	0.37	1521	--	--	--	--	--	--	--	--	--	--	--	--	--	--	--	--	--	--	--	--	--	--	--	--	--	--	--	--
Cluster-11563.0	BF_2	7.00	0.34	1157	--	--	--	--	--	--	--	--	--	--	--	--	--	--	--	--	--	--	--	--	--	--	--	--	--	--	--	--
Cluster-11564.0	BF_2	2.00	0.31	557	--	--	--	--	--	--	--	--	--	--	--	--	--	--	--	--	--	--	PF00569	Zinc finger, ZZ type	--	--	GO:0008270	zinc ion binding	--	--	--	--
Cluster-11565.0	BF_2	3.00	0.39	611	--	--	--	--	--	--	--	--	--	--	--	--	--	--	--	--	--	--	--	--	--	--	--	--	--	--	--	--
Cluster-11573.0	BF_2	1.00	0.36	401	--	--	--	--	--	--	--	--	--	--	--	--	--	--	--	--	--	--	--	--	--	--	--	--	--	--	--	--
Cluster-11585.0	BF_2	6.00	0.52	768	391336366	XP_003742552.1	590	1.9e-58	PREDICTED: uncharacterized protein LOC100905186 [Metaseiulus occidentalis]	--	--	--	--	--	--	--	--	--	--	--	--	--	--	--	--	--	--	--	--	--	--	--
Cluster-11587.0	BF_2	5.00	0.77	557	--	--	--	--	--	--	--	--	--	--	--	--	--	--	--	--	--	--	--	--	--	--	--	--	--	--	--	--
Cluster-11588.0	BF_2	14.00	1.49	681	256002943	ACU52718.1	889	3.6e-93	ribosomal protein L10a [Fenneropenaeus merguiensis]	256002942	FJ623402.1	309	5.013e-159	Fenneropenaeus merguiensis ribosomal protein L10a mRNA, complete cds	K02865	RP-L10Ae, RPL10A	large subunit ribosomal protein L10Ae	http://www.genome.jp/dbget-bin/www_bget?ko:K02865	Q963B6	780	6.5e-82	60S ribosomal protein L10a OS=Spodoptera frugiperda GN=RpL10A PE=2 SV=1	PF00787	PX domain	--	--	GO:0035091	phosphatidylinositol binding	--	--	KOG1570	60S ribosomal protein L10A
Cluster-11592.0	BF_2	1.45	0.37	449	--	--	--	--	--	--	--	--	--	--	--	--	--	--	--	--	--	--	--	--	--	--	--	--	--	--	--	--
Cluster-11599.0	BF_2	27.87	0.47	2762	--	--	--	--	--	--	--	--	--	--	--	--	--	--	--	--	--	--	--	--	--	--	--	--	--	--	--	--
Cluster-11602.0	BF_2	2.00	0.40	497	--	--	--	--	--	--	--	--	--	--	--	--	--	--	--	--	--	--	--	--	--	--	--	--	--	--	--	--
Cluster-11608.0	BF_2	3.29	0.59	520	795179018	XP_011800353.1	588	2.2e-58	PREDICTED: uncharacterized protein LOC105513924 [Colobus angolensis palliatus]	214829180	NM_001026.4	520	0	Homo sapiens ribosomal protein S24 (RPS24), transcript variant c, mRNA	K02974	RP-S24e, RPS24	small subunit ribosomal protein S24e	http://www.genome.jp/dbget-bin/www_bget?ko:K02974	P62847	584	2.7e-59	40S ribosomal protein S24 OS=Homo sapiens GN=RPS24 PE=1 SV=1	PF01282	Ribosomal protein S24e	GO:0006412//GO:0042254	translation//ribosome biogenesis	GO:0003735	structural constituent of ribosome	GO:0005622//GO:0005840	intracellular//ribosome	KOG3424	40S ribosomal protein S24
Cluster-11611.0	BF_2	6.00	0.87	577	--	--	--	--	--	--	--	--	--	--	--	--	--	--	--	--	--	--	--	--	--	--	--	--	--	--	--	--
Cluster-11612.0	BF_2	5.00	0.44	761	325303222	DAA34697.1	281	1.3e-22	TPA_inf: putative thyropin precursor [Amblyomma variegatum]	--	--	--	--	--	--	--	--	--	P84032	175	1.0e-11	U24-ctenitoxin-Pn1a OS=Phoneutria nigriventer PE=1 SV=1	--	--	--	--	--	--	--	--	--	--
Cluster-11622.0	BF_2	2.00	0.35	526	--	--	--	--	--	--	--	--	--	--	--	--	--	--	--	--	--	--	--	--	--	--	--	--	--	--	--	--
Cluster-11633.0	BF_2	11.00	1.49	596	--	--	--	--	--	--	--	--	--	--	--	--	--	--	--	--	--	--	--	--	--	--	--	--	--	--	--	--
Cluster-11635.0	BF_2	1.00	0.39	393	--	--	--	--	--	--	--	--	--	--	--	--	--	--	--	--	--	--	--	--	--	--	--	--	--	--	--	--
Cluster-11637.0	BF_2	1.00	0.34	409	--	--	--	--	--	--	--	--	--	--	--	--	--	--	--	--	--	--	PF01655	Ribosomal protein L32	GO:0006412//GO:0042254	translation//ribosome biogenesis	GO:0003735	structural constituent of ribosome	GO:0005622//GO:0005840	intracellular//ribosome	--	--
Cluster-11641.0	BF_2	3.00	0.45	565	--	--	--	--	--	--	--	--	--	--	--	--	--	--	--	--	--	--	--	--	--	--	--	--	--	--	--	--
Cluster-11650.0	BF_2	5.00	0.31	961	--	--	--	--	--	--	--	--	--	--	--	--	--	--	--	--	--	--	--	--	--	--	--	--	--	--	--	--
Cluster-11660.0	BF_2	10.00	0.74	853	--	--	--	--	--	--	--	--	--	--	--	--	--	--	--	--	--	--	--	--	--	--	--	--	--	--	--	--
Cluster-11674.0	BF_2	3.00	0.55	516	328697334	XP_001945830.2	831	1.5e-86	PREDICTED: serine/threonine-protein kinase tricorner isoform X1 [Acyrthosiphon pisum]	817211608	XM_012426526.1	141	9.18177e-66	PREDICTED: Orussus abietinus serine/threonine-protein kinase tricorner (LOC105700568), transcript variant X4, mRNA	K08790	STK38, NDR	serine/threonine kinase 38	http://www.genome.jp/dbget-bin/www_bget?ko:K08790	Q9NBK5	793	1.5e-83	Serine/threonine-protein kinase tricorner OS=Drosophila melanogaster GN=trc PE=1 SV=1	PF00069//PF06293//PF07714	Protein kinase domain//Lipopolysaccharide kinase (Kdo/WaaP) family//Protein tyrosine kinase	GO:0006468	protein phosphorylation	GO:0005524//GO:0016773//GO:0004672	ATP binding//phosphotransferase activity, alcohol group as acceptor//protein kinase activity	GO:0016020	membrane	KOG0605	NDR and related serine/threonine kinases
Cluster-11683.0	BF_2	5.00	0.48	722	--	--	--	--	--	--	--	--	--	--	--	--	--	--	--	--	--	--	--	--	--	--	--	--	--	--	--	--
Cluster-11697.0	BF_2	7.00	7.60	314	675798858	XP_008955633.1	452	7.8e-43	PREDICTED: LOW QUALITY PROTEIN: phosphatidylinositol 4,5-bisphosphate 3-kinase catalytic subunit alpha isoform [Pan paniscus]	302489111	NG_027450.1	314	3.61869e-162	Homo sapiens phosphatidylinositol-4,5-bisphosphate 3-kinase, catalytic subunit alpha pseudogene (LOC100422375) on chromosome 22	K00922	PIK3C	phosphatidylinositol-4,5-bisphosphate 3-kinase	http://www.genome.jp/dbget-bin/www_bget?ko:K00922	P42337	300	1.4e-26	Phosphatidylinositol 4,5-bisphosphate 3-kinase catalytic subunit alpha isoform OS=Mus musculus GN=Pik3ca PE=1 SV=2	PF04901//PF02985	Receptor activity modifying family//HEAT repeat	GO:0006886//GO:0015031//GO:0008277	intracellular protein transport//protein transport//regulation of G-protein coupled receptor protein signaling pathway	GO:0008565//GO:0005515	protein transporter activity//protein binding	GO:0016021	integral component of membrane	--	--
Cluster-11699.0	BF_2	5.00	0.60	636	--	--	--	--	--	--	--	--	--	--	--	--	--	--	--	--	--	--	--	--	--	--	--	--	--	--	--	--
Cluster-11701.0	BF_2	2.00	0.42	486	--	--	--	--	--	--	--	--	--	--	--	--	--	--	--	--	--	--	--	--	--	--	--	--	--	--	--	--
Cluster-11711.0	BF_2	17.00	0.44	1894	--	--	--	--	--	--	--	--	--	--	--	--	--	--	--	--	--	--	--	--	--	--	--	--	--	--	--	--
Cluster-11714.0	BF_2	2.55	0.33	614	--	--	--	--	--	--	--	--	--	--	--	--	--	--	--	--	--	--	--	--	--	--	--	--	--	--	--	--
Cluster-11727.0	BF_2	1.00	0.48	372	--	--	--	--	--	--	--	--	--	--	--	--	--	--	--	--	--	--	--	--	--	--	--	--	--	--	--	--
Cluster-11728.0	BF_2	3.00	0.65	481	--	--	--	--	--	--	--	--	--	--	--	--	--	--	--	--	--	--	--	--	--	--	--	--	--	--	--	--
Cluster-11729.0	BF_2	57.45	0.75	3504	642935498	XP_008198034.1	4844	0.0e+00	PREDICTED: rap guanine nucleotide exchange factor 4 isoform X1 [Tribolium castaneum]	676496084	XM_009068851.1	107	5.25027e-46	Lottia gigantea hypothetical protein partial mRNA	K04351	RAPGEF4, EPAC2	Rap guanine nucleotide exchange factor 4	http://www.genome.jp/dbget-bin/www_bget?ko:K04351	Q8WZA2	2594	1.5e-291	Rap guanine nucleotide exchange factor 4 OS=Homo sapiens GN=RAPGEF4 PE=1 SV=1	PF00610//PF00617	Domain found in Dishevelled, Egl-10, and Pleckstrin (DEP)//RasGEF domain	GO:0007264//GO:0035556//GO:0043087	small GTPase mediated signal transduction//intracellular signal transduction//regulation of GTPase activity	GO:0005085	guanyl-nucleotide exchange factor activity	--	--	KOG2378	cAMP-regulated guanine nucleotide exchange factor
Cluster-11733.0	BF_2	2.00	0.41	492	--	--	--	--	--	--	--	--	--	--	--	--	--	--	--	--	--	--	--	--	--	--	--	--	--	--	--	--
Cluster-11735.0	BF_2	2.00	0.32	548	--	--	--	--	--	--	--	--	--	--	--	--	--	--	--	--	--	--	--	--	--	--	--	--	--	--	--	--
Cluster-11757.0	BF_2	2.00	0.54	442	--	--	--	--	--	--	--	--	--	--	--	--	--	--	--	--	--	--	--	--	--	--	--	--	--	--	--	--
Cluster-11769.0	BF_2	3.00	0.38	618	--	--	--	--	--	--	--	--	--	--	--	--	--	--	--	--	--	--	--	--	--	--	--	--	--	--	--	--
Cluster-11771.0	BF_2	1.00	0.35	404	--	--	--	--	--	--	--	--	--	--	--	--	--	--	--	--	--	--	PF13855//PF00560	Leucine rich repeat//Leucine Rich Repeat	--	--	GO:0005515	protein binding	--	--	--	--
Cluster-11780.0	BF_2	6.00	0.38	949	330841223	XP_003292601.1	771	2.4e-79	hypothetical protein DICPUDRAFT_40821 [Dictyostelium purpureum]>gi|325077131|gb|EGC30864.1| hypothetical protein DICPUDRAFT_40821 [Dictyostelium purpureum]	--	--	--	--	--	K01368	CTSS	cathepsin S	http://www.genome.jp/dbget-bin/www_bget?ko:K01368	Q86GF7	666	1.5e-68	Crustapain OS=Pandalus borealis GN=Cys PE=1 SV=1	PF00112//PF03051	Papain family cysteine protease//Peptidase C1-like family	GO:0006508	proteolysis	GO:0008233//GO:0004197//GO:0008234	peptidase activity//cysteine-type endopeptidase activity//cysteine-type peptidase activity	--	--	KOG1543	Cysteine proteinase Cathepsin L
Cluster-11781.0	BF_2	3.23	0.33	691	148692627	EDL24574.1	815	1.4e-84	mCG140959, isoform CRA_d, partial [Mus musculus]	675780827	XM_003824937.2	691	0	PREDICTED: Pan paniscus myosin, light chain 6, alkali, smooth muscle and non-muscle (MYL6), transcript variant X2, mRNA	K12751	MYL6	myosin light chain 6	http://www.genome.jp/dbget-bin/www_bget?ko:K12751	Q5R844	791	3.5e-83	Myosin light polypeptide 6 OS=Pongo abelii GN=MYL6 PE=2 SV=3	PF13202//PF13499//PF13833//PF00036//PF13405	EF hand//EF-hand domain pair//EF-hand domain pair//EF hand//EF-hand domain	--	--	GO:0005509	calcium ion binding	--	--	--	--
Cluster-11803.0	BF_2	7.00	0.45	937	--	--	--	--	--	--	--	--	--	--	--	--	--	--	--	--	--	--	--	--	--	--	--	--	--	--	--	--
Cluster-11804.0	BF_2	1.00	0.39	392	--	--	--	--	--	--	--	--	--	--	--	--	--	--	--	--	--	--	--	--	--	--	--	--	--	--	--	--
Cluster-11808.0	BF_2	5.53	3.14	357	91078376	XP_974169.1	252	1.4e-19	PREDICTED: tyramine beta-hydroxylase [Tribolium castaneum]>gi|270003980|gb|EFA00428.1| hypothetical protein TcasGA2_TC003282 [Tribolium castaneum]>gi|390979538|dbj|BAM21526.1| tyramine beta hydroxylase, partial [Tribolium castaneum]	--	--	--	--	--	K00503	DBH	dopamine beta-monooxygenase	http://www.genome.jp/dbget-bin/www_bget?ko:K00503	--	--	--	--	--	--	GO:0006584//GO:0006570//GO:0055114	catecholamine metabolic process//tyrosine metabolic process//oxidation-reduction process	GO:0005507//GO:0004500	copper ion binding//dopamine beta-monooxygenase activity	--	--	--	--
Cluster-11823.0	BF_2	4.00	0.42	690	801385089	XP_012055790.1	371	4.3e-33	PREDICTED: LOW QUALITY PROTEIN: protein H2A.5-like [Atta cephalotes]	688431088	LL189456.1	118	7.62803e-53	Heligmosomoides polygyrus genome assembly H_bakeri_Edinburgh ,scaffold HPBE_scaffold0001086	K11251	H2A	histone H2A	http://www.genome.jp/dbget-bin/www_bget?ko:K11251	P84054	371	1.8e-34	Histone H2A OS=Drosophila simulans GN=His2A PE=3 SV=2	PF00125	Core histone H2A/H2B/H3/H4	--	--	GO:0003677	DNA binding	--	--	--	--
Cluster-11825.0	BF_2	4.00	0.37	742	--	--	--	--	--	--	--	--	--	--	--	--	--	--	--	--	--	--	--	--	--	--	--	--	--	--	--	--
Cluster-11856.0	BF_2	3.00	0.75	455	--	--	--	--	--	--	--	--	--	--	--	--	--	--	--	--	--	--	--	--	--	--	--	--	--	--	--	--
Cluster-11859.0	BF_2	3.14	0.32	692	--	--	--	--	--	--	--	--	--	--	--	--	--	--	--	--	--	--	--	--	--	--	--	--	--	--	--	--
Cluster-11863.0	BF_2	4.00	0.79	499	--	--	--	--	--	--	--	--	--	--	--	--	--	--	--	--	--	--	--	--	--	--	--	--	--	--	--	--
Cluster-11864.0	BF_2	9.00	0.39	1252	499002174	XP_004534773.1	523	1.8e-50	PREDICTED: cofilin/actin-depolymerizing factor homolog [Ceratitis capitata]	338224338	HM217810.1	365	0	Scylla paramamosain actin-depolymerizing factor 4-like mRNA, partial sequence	K05765	CFL	cofilin	http://www.genome.jp/dbget-bin/www_bget?ko:K05765	P45594	517	3.8e-51	Cofilin/actin-depolymerizing factor homolog OS=Drosophila melanogaster GN=tsr PE=2 SV=1	PF00241	Cofilin/tropomyosin-type actin-binding protein	--	--	GO:0003779	actin binding	GO:0005622	intracellular	KOG1735	Actin depolymerizing factor
Cluster-11867.0	BF_2	31.00	0.87	1774	91089113	XP_972237.1	966	1.1e-101	PREDICTED: pickpocket protein 28 [Tribolium castaneum]>gi|270012423|gb|EFA08871.1| hypothetical protein TcasGA2_TC006572 [Tribolium castaneum]	--	--	--	--	--	--	--	--	--	Q86LG1	457	4.8e-44	Pickpocket protein 28 OS=Drosophila melanogaster GN=ppk28 PE=1 SV=2	PF00858	Amiloride-sensitive sodium channel	GO:0006814	sodium ion transport	GO:0005272	sodium channel activity	GO:0016020	membrane	--	--
Cluster-11871.0	BF_2	1.00	0.51	367	--	--	--	--	--	--	--	--	--	--	--	--	--	--	--	--	--	--	--	--	--	--	--	--	--	--	--	--
Cluster-11877.0	BF_2	3.00	0.57	509	--	--	--	--	--	462339191	APGK01036907.1	230	3.03945e-115	Dendroctonus ponderosae Seq01036917, whole genome shotgun sequence	--	--	--	--	--	--	--	--	--	--	--	--	--	--	--	--	--	--
Cluster-11879.0	BF_2	24.37	0.66	1836	241708208	XP_002413321.1	869	2.0e-90	LIM domain-binding protein, putative [Ixodes scapularis]>gi|215507135|gb|EEC16629.1| LIM domain-binding protein, putative, partial [Ixodes scapularis]	338224401	HM217844.1	467	0	Scylla paramamosain LIM domain-binding protein-like mRNA, partial sequence	--	--	--	--	A1ZA47	812	3.4e-85	PDZ and LIM domain protein Zasp OS=Drosophila melanogaster GN=Zasp52 PE=1 SV=2	PF00412//PF00020	LIM domain//TNFR/NGFR cysteine-rich region	--	--	GO:0016740//GO:0008270//GO:0005515//GO:0046872	transferase activity//zinc ion binding//protein binding//metal ion binding	--	--	KOG1703	Adaptor protein Enigma and related PDZ-LIM proteins
Cluster-11880.0	BF_2	7.00	0.43	962	700894661	AIU99749.1	376	1.6e-33	mitochondrial cytochrome c oxidase subunit VIb [Litopenaeus vannamei]	392303568	JX102601.1	436	0	Scylla paramamosain microsatellite Spm30 sequence	K02267	COX6B	cytochrome c oxidase subunit 6b	http://www.genome.jp/dbget-bin/www_bget?ko:K02267	O94581	258	3.1e-21	Cytochrome c oxidase subunit 6B OS=Schizosaccharomyces pombe (strain 972 / ATCC 24843) GN=cox12 PE=3 SV=2	PF02297//PF02072	Cytochrome oxidase c subunit VIb//Prepro-orexin	GO:0007631//GO:0007218//GO:0006123//GO:0015992	feeding behavior//neuropeptide signaling pathway//mitochondrial electron transport, cytochrome c to oxygen//proton transport	GO:0004129	cytochrome-c oxidase activity	GO:0005739//GO:0045277	mitochondrion//respiratory chain complex IV	KOG3057	Cytochrome c oxidase, subunit VIb/COX12
Cluster-11884.0	BF_2	9.57	3.45	402	478260022	ENN79811.1	169	6.6e-10	hypothetical protein YQE_03752, partial [Dendroctonus ponderosae]	--	--	--	--	--	--	--	--	--	--	--	--	--	--	--	--	--	--	--	--	--	--	--
Cluster-11888.0	BF_2	7.00	0.75	675	3287776	P81388.1	274	7.4e-22	RecName: Full=Cuticle protein AMP4; AltName: Full=HA-AMP4 [Homarus americanus]	--	--	--	--	--	--	--	--	--	P81576	302	1.7e-26	Cuticle protein AM1159 OS=Cancer pagurus PE=1 SV=1	PF02214//PF00379	BTB/POZ domain//Insect cuticle protein	GO:0051260	protein homooligomerization	GO:0042302	structural constituent of cuticle	--	--	--	--
Cluster-11889.1	BF_2	5.00	0.42	787	--	--	--	--	--	--	--	--	--	--	--	--	--	--	--	--	--	--	PF16622	zinc-finger C2H2-type	--	--	GO:0046872	metal ion binding	--	--	--	--
Cluster-11891.0	BF_2	3.00	0.43	577	--	--	--	--	--	--	--	--	--	--	--	--	--	--	--	--	--	--	--	--	--	--	--	--	--	--	--	--
Cluster-11893.0	BF_2	1.00	0.96	321	391346824	XP_003747668.1	296	9.9e-25	PREDICTED: 17-beta-hydroxysteroid dehydrogenase type 6-like [Metaseiulus occidentalis]	--	--	--	--	--	K00019	E1.1.1.30, bdh	3-hydroxybutyrate dehydrogenase	http://www.genome.jp/dbget-bin/www_bget?ko:K00019	Q80XN0	165	6.3e-11	D-beta-hydroxybutyrate dehydrogenase, mitochondrial OS=Mus musculus GN=Bdh1 PE=1 SV=2	PF00106//PF10414	short chain dehydrogenase//Sirohaem synthase dimerisation region	GO:0055114//GO:0006779//GO:0008152	oxidation-reduction process//porphyrin-containing compound biosynthetic process//metabolic process	GO:0016491	oxidoreductase activity	--	--	--	--
Cluster-11898.0	BF_2	3.00	0.31	691	328900032	AEB54654.1	268	3.8e-21	ATPase inhibitory factor 1 [Procambarus clarkii]	--	--	--	--	--	--	--	--	--	A8XZB0	157	1.2e-09	ATPase inhibitor mai-2, mitochondrial OS=Caenorhabditis briggsae GN=mai-2 PE=3 SV=1	PF04568	Mitochondrial ATPase inhibitor, IATP	GO:0032780	negative regulation of ATPase activity	GO:0042030	ATPase inhibitor activity	GO:0005739	mitochondrion	--	--
Cluster-11900.0	BF_2	2.00	0.40	495	--	--	--	--	--	--	--	--	--	--	--	--	--	--	--	--	--	--	PF01213	Adenylate cyclase associated (CAP) N terminal	GO:0007010	cytoskeleton organization	GO:0003779	actin binding	--	--	--	--
Cluster-11909.1	BF_2	2.00	0.33	539	871236864	XP_005099774.2	409	1.3e-37	PREDICTED: ligand of Numb protein X 2-like [Aplysia californica]	--	--	--	--	--	K10692	LNX1_2	ligand of Numb protein X 1/2	http://www.genome.jp/dbget-bin/www_bget?ko:K10692	Q8N448	294	1.2e-25	Ligand of Numb protein X 2 OS=Homo sapiens GN=LNX2 PE=1 SV=1	PF00097//PF12678//PF17123//PF14634//PF04564//PF02176//PF03854//PF03145//PF13639//PF15965	Zinc finger, C3HC4 type (RING finger)//RING-H2 zinc finger//RING-like zinc finger//zinc-RING finger domain//U-box domain//TRAF-type zinc finger//P-11 zinc finger//Seven in absentia protein family//Ring finger domain//TRAF-like zinc-finger	GO:0006511//GO:0007275//GO:0016567	ubiquitin-dependent protein catabolic process//multicellular organismal development//protein ubiquitination	GO:0008270//GO:0046872//GO:0003723//GO:0005515//GO:0004842	zinc ion binding//metal ion binding//RNA binding//protein binding//ubiquitin-protein transferase activity	GO:0005634	nucleus	--	--
Cluster-11916.0	BF_2	26.64	2.36	760	--	--	--	--	--	--	--	--	--	--	--	--	--	--	--	--	--	--	--	--	--	--	--	--	--	--	--	--
Cluster-11920.0	BF_2	5.00	1.28	450	--	--	--	--	--	--	--	--	--	--	--	--	--	--	--	--	--	--	--	--	--	--	--	--	--	--	--	--
Cluster-11924.0	BF_2	5.25	0.98	510	157115780	XP_001652693.1	168	1.1e-09	AAEL007344-PA [Aedes aegypti]>gi|108876761|gb|EAT40986.1| AAEL007344-PA [Aedes aegypti]	--	--	--	--	--	--	--	--	--	--	--	--	--	--	--	--	--	--	--	--	--	--	--
Cluster-11929.0	BF_2	4.00	1.89	373	--	--	--	--	--	--	--	--	--	--	--	--	--	--	--	--	--	--	--	--	--	--	--	--	--	--	--	--
Cluster-11930.0	BF_2	2.00	0.41	491	817196235	XP_012273693.1	547	1.2e-53	PREDICTED: leucine-rich repeat and immunoglobulin-like domain-containing nogo receptor-interacting protein 3 isoform X2 [Orussus abietinus]	--	--	--	--	--	--	--	--	--	P34595	227	6.2e-18	Immunoglobulin domain and leucine-rich repeat-containing protein 2 OS=Caenorhabditis elegans GN=iglr-2 PE=1 SV=2	PF14943//PF02601//PF07571//PF01017//PF01516//PF07352	Mitochondrial ribosome subunit S26//Exonuclease VII, large subunit//TAF6 C-terminal HEAT repeat domain//STAT protein, all-alpha domain//Orbivirus helicase VP6//Bacteriophage Mu Gam like protein	GO:0051090//GO:0007165//GO:0042262//GO:0006308//GO:0006355	regulation of sequence-specific DNA binding transcription factor activity//signal transduction//DNA protection//DNA catabolic process//regulation of transcription, DNA-templated	GO:0005198//GO:0008855//GO:0003690//GO:0003700//GO:0004871	structural molecule activity//exodeoxyribonuclease VII activity//double-stranded DNA binding//transcription factor activity, sequence-specific DNA binding//signal transducer activity	GO:0005667//GO:0005763//GO:0019028//GO:0005634//GO:0009318	transcription factor complex//mitochondrial small ribosomal subunit//viral capsid//nucleus//exodeoxyribonuclease VII complex	--	--
Cluster-11947.0	BF_2	6.00	3.87	347	762081924	XP_011422687.1	196	4.2e-13	PREDICTED: nidogen-2-like [Crassostrea gigas]	--	--	--	--	--	--	--	--	--	--	--	--	--	PF00219	Insulin-like growth factor binding protein	GO:0001558	regulation of cell growth	GO:0005520	insulin-like growth factor binding	GO:0016942//GO:0005576	insulin-like growth factor binding protein complex//extracellular region	--	--
Cluster-11951.0	BF_2	6.00	0.54	755	--	--	--	--	--	--	--	--	--	--	--	--	--	--	--	--	--	--	--	--	--	--	--	--	--	--	--	--
Cluster-11952.0	BF_2	4.00	0.35	764	321469998	EFX80976.1	936	1.4e-98	hypothetical protein DAPPUDRAFT_303689 [Daphnia pulex]	462322319	APGK01042890.1	40	1.94443e-09	Dendroctonus ponderosae Seq01042900, whole genome shotgun sequence	--	--	--	--	--	--	--	--	--	--	--	--	--	--	--	--	--	--
Cluster-11953.0	BF_2	86.13	3.44	1334	571330962	AHF27413.1	737	3.0e-75	putative sugar transporter 1 [Phaedon cochleariae]	--	--	--	--	--	--	--	--	--	Q291H8	271	1.3e-22	Facilitated trehalose transporter Tret1 OS=Drosophila pseudoobscura pseudoobscura GN=Tret1 PE=3 SV=3	PF00083//PF07690	Sugar (and other) transporter//Major Facilitator Superfamily	GO:0055085	transmembrane transport	GO:0022857	transmembrane transporter activity	GO:0016021	integral component of membrane	--	--
Cluster-11955.0	BF_2	1.00	0.61	351	--	--	--	--	--	--	--	--	--	--	--	--	--	--	--	--	--	--	--	--	--	--	--	--	--	--	--	--
Cluster-11962.0	BF_2	2.00	0.42	484	--	--	--	--	--	--	--	--	--	--	--	--	--	--	--	--	--	--	--	--	--	--	--	--	--	--	--	--
Cluster-11967.1	BF_2	25.26	0.48	2477	642915103	XP_008190411.1	610	3.0e-60	PREDICTED: uncharacterized protein LOC103312184 isoform X1 [Tribolium castaneum]>gi|642915107|ref|XP_008190412.1| PREDICTED: uncharacterized protein LOC103312184 isoform X1 [Tribolium castaneum]	462418379	APGK01017096.1	69	4.92117e-25	Dendroctonus ponderosae Seq01017106, whole genome shotgun sequence	--	--	--	--	--	--	--	--	PF15216	Thymic stromal lymphopoietin	GO:0007165	signal transduction	GO:0005125	cytokine activity	--	--	--	--
Cluster-11983.1	BF_2	1.00	0.32	417	--	--	--	--	--	--	--	--	--	--	--	--	--	--	--	--	--	--	--	--	--	--	--	--	--	--	--	--
Cluster-11990.0	BF_2	15.36	2.12	590	--	--	--	--	--	--	--	--	--	--	--	--	--	--	--	--	--	--	--	--	--	--	--	--	--	--	--	--
Cluster-11991.0	BF_2	4.00	0.34	778	--	--	--	--	--	--	--	--	--	--	--	--	--	--	--	--	--	--	--	--	--	--	--	--	--	--	--	--
Cluster-12007.0	BF_2	4.00	0.45	663	675388247	KFM81144.1	806	1.5e-83	UDP-N-acetylglucosamine--peptide N-acetylglucosaminyltransferase, partial [Stegodyphus mimosarum]	768937757	XM_003970462.2	160	3.28464e-76	PREDICTED: Takifugu rubripes O-linked N-acetylglucosamine (GlcNAc) transferase (ogt), mRNA	K09667	OGT	protein O-GlcNAc transferase	http://www.genome.jp/dbget-bin/www_bget?ko:K09667	P56558	763	5.9e-80	UDP-N-acetylglucosamine--peptide N-acetylglucosaminyltransferase 110 kDa subunit OS=Rattus norvegicus GN=Ogt PE=1 SV=1	PF13414//PF13176//PF13371//PF00515//PF13374//PF13174//PF10590//PF07721//PF13181	TPR repeat//Tetratricopeptide repeat//Tetratricopeptide repeat//Tetratricopeptide repeat//Tetratricopeptide repeat//Tetratricopeptide repeat//Pyridoxine 5'-phosphate oxidase C-terminal dimerisation region//Tetratricopeptide repeat//Tetratricopeptide repeat	GO:0055114	oxidation-reduction process	GO:0042802//GO:0005515//GO:0016638	identical protein binding//protein binding//oxidoreductase activity, acting on the CH-NH2 group of donors	--	--	KOG4626	O-linked N-acetylglucosamine transferase OGT
Cluster-12013.0	BF_2	4.00	0.37	735	--	--	--	--	--	--	--	--	--	--	--	--	--	--	--	--	--	--	--	--	--	--	--	--	--	--	--	--
Cluster-12014.0	BF_2	12.00	1.98	541	237843137	XP_002370866.1	517	3.9e-50	60S ribosomal protein L10a, putative [Toxoplasma gondii ME49]>gi|675129528|ref|XP_008886651.1| ribosomal protein RPL10A [Hammondia hammondi]>gi|523573249|gb|EPR60056.1| ribosomal protein RPL10A [Toxoplasma gondii GT1]>gi|527309810|gb|EPT26445.1| ribosomal protein RPL10A [Toxoplasma gondii ME49]>gi|557735154|gb|ESS31213.1| ribosomal protein RPL10A [Toxoplasma gondii VEG]>gi|661334548|gb|KEP62692.1…	659667821	NM_001294174.1	439	0	Zea mays uncharacterized LOC100272335 (LOC100272335), mRNA	K02865	RP-L10Ae, RPL10A	large subunit ribosomal protein L10Ae	http://www.genome.jp/dbget-bin/www_bget?ko:K02865	B7F845	659	5.5e-68	60S ribosomal protein L10a OS=Oryza sativa subsp. japonica GN=RPL10A PE=1 SV=1	--	--	--	--	--	--	--	--	KOG1570	60S ribosomal protein L10A
Cluster-12016.0	BF_2	4.00	1.34	411	--	--	--	--	--	--	--	--	--	--	--	--	--	--	--	--	--	--	--	--	--	--	--	--	--	--	--	--
Cluster-12021.0	BF_2	1.00	2.39	278	--	--	--	--	--	--	--	--	--	--	--	--	--	--	--	--	--	--	--	--	--	--	--	--	--	--	--	--
Cluster-12023.0	BF_2	2.00	0.49	458	221123420	XP_002155721.1	267	3.2e-21	PREDICTED: thioredoxin domain-containing protein 17-like [Hydra vulgaris]	--	--	--	--	--	--	--	--	--	Q9BRA2	216	1.1e-16	Thioredoxin domain-containing protein 17 OS=Homo sapiens GN=TXNDC17 PE=1 SV=1	PF00085	Thioredoxin	GO:0045454	cell redox homeostasis	--	--	--	--	KOG3425	Uncharacterized conserved protein
Cluster-12025.0	BF_2	1.00	0.48	372	--	--	--	--	--	--	--	--	--	--	--	--	--	--	--	--	--	--	--	--	--	--	--	--	--	--	--	--
Cluster-12026.0	BF_2	3.00	0.32	680	--	--	--	--	--	--	--	--	--	--	--	--	--	--	--	--	--	--	--	--	--	--	--	--	--	--	--	--
Cluster-12030.0	BF_2	2.00	0.53	446	--	--	--	--	--	--	--	--	--	--	--	--	--	--	--	--	--	--	--	--	--	--	--	--	--	--	--	--
Cluster-12033.0	BF_2	5.00	0.32	938	--	--	--	--	--	--	--	--	--	--	--	--	--	--	--	--	--	--	--	--	--	--	--	--	--	--	--	--
Cluster-12034.0	BF_2	8.00	0.88	669	--	--	--	--	--	--	--	--	--	--	--	--	--	--	--	--	--	--	--	--	--	--	--	--	--	--	--	--
Cluster-12034.1	BF_2	4.00	0.71	524	--	--	--	--	--	--	--	--	--	--	--	--	--	--	--	--	--	--	--	--	--	--	--	--	--	--	--	--
Cluster-12034.2	BF_2	30.00	0.80	1851	--	--	--	--	--	--	--	--	--	--	--	--	--	--	--	--	--	--	PF01300	Telomere recombination	--	--	GO:0003725	double-stranded RNA binding	--	--	--	--
Cluster-12042.0	BF_2	2.00	1.29	347	--	--	--	--	--	--	--	--	--	--	--	--	--	--	--	--	--	--	--	--	--	--	--	--	--	--	--	--
Cluster-12051.0	BF_2	6.00	0.80	601	--	--	--	--	--	--	--	--	--	--	--	--	--	--	--	--	--	--	--	--	--	--	--	--	--	--	--	--
Cluster-12053.0	BF_2	12.00	0.74	964	391337456	XP_003743084.1	658	3.1e-66	PREDICTED: troponin C-like isoform 1 [Metaseiulus occidentalis]	391342469	XM_003745495.1	218	2.78162e-108	PREDICTED: Metaseiulus occidentalis troponin C-like (LOC100900275), mRNA	K02183	CALM	calmodulin	http://www.genome.jp/dbget-bin/www_bget?ko:K02183	P15159	599	9.0e-61	Troponin C OS=Tachypleus tridentatus PE=1 SV=1	PF13202//PF00036//PF03461//PF12763//PF00844//PF13833//PF13405//PF13499	EF hand//EF hand//TRCF domain//Cytoskeletal-regulatory complex EF hand//Geminivirus coat protein/nuclear export factor BR1 family//EF-hand domain pair//EF-hand domain//EF-hand domain pair	GO:0006281	DNA repair	GO:0005198//GO:0005515//GO:0005509	structural molecule activity//protein binding//calcium ion binding	GO:0019028	viral capsid	KOG0027	Calmodulin and related proteins (EF-Hand superfamily)
Cluster-12055.0	BF_2	3.00	0.40	599	--	--	--	--	--	--	--	--	--	--	--	--	--	--	--	--	--	--	--	--	--	--	--	--	--	--	--	--
Cluster-12056.0	BF_2	5.00	0.54	674	79160090	AAI07895.1	808	8.9e-84	NME1-NME2 protein [Homo sapiens]>gi|119614969|gb|EAW94563.1| hCG2001850, isoform CRA_a [Homo sapiens]>gi|649135086|gb|AIC58793.1| NME1-NME2, partial [synthetic construct]	310923124	NM_002512.3	641	0	Homo sapiens NME/NM23 nucleoside diphosphate kinase 2 (NME2), transcript variant 1, mRNA	K00940	ndk, NME	nucleoside-diphosphate kinase	http://www.genome.jp/dbget-bin/www_bget?ko:K00940	P22392	803	1.4e-84	Nucleoside diphosphate kinase B OS=Homo sapiens GN=NME2 PE=1 SV=1	PF00334	Nucleoside diphosphate kinase	GO:0006183//GO:0006144//GO:0006241//GO:0006206//GO:0006165//GO:0006228	GTP biosynthetic process//purine nucleobase metabolic process//CTP biosynthetic process//pyrimidine nucleobase metabolic process//nucleoside diphosphate phosphorylation//UTP biosynthetic process	GO:0005524//GO:0004550	ATP binding//nucleoside diphosphate kinase activity	GO:0005737	cytoplasm	KOG0888	Nucleoside diphosphate kinase
Cluster-12069.0	BF_2	1.00	1.37	302	--	--	--	--	--	--	--	--	--	--	--	--	--	--	--	--	--	--	--	--	--	--	--	--	--	--	--	--
Cluster-12071.1	BF_2	9.00	0.55	971	312190935	ADQ43366.1	718	3.5e-73	HMGBa [Litopenaeus vannamei]	755987004	XM_011313072.1	44	1.49149e-11	PREDICTED: Fopius arisanus high mobility group protein DSP1 (LOC105271495), transcript variant X2, mRNA	K10802	HMGB1	high mobility group protein B1	http://www.genome.jp/dbget-bin/www_bget?ko:K10802	Q24537	494	1.4e-48	High mobility group protein DSP1 OS=Drosophila melanogaster GN=Dsp1 PE=2 SV=1	PF06524//PF00178//PF04690//PF02936	NOA36 protein//Ets-domain//YABBY protein//Cytochrome c oxidase subunit IV	GO:0006123//GO:0007275//GO:0015992//GO:0006355	mitochondrial electron transport, cytochrome c to oxygen//multicellular organismal development//proton transport//regulation of transcription, DNA-templated	GO:0003700//GO:0004129//GO:0043565//GO:0008270	transcription factor activity, sequence-specific DNA binding//cytochrome-c oxidase activity//sequence-specific DNA binding//zinc ion binding	GO:0005667//GO:0045277//GO:0005634	transcription factor complex//respiratory chain complex IV//nucleus	KOG0381	HMG box-containing protein
Cluster-12076.0	BF_2	4.00	0.56	585	646708822	KDR14969.1	542	5.4e-53	NADH dehydrogenase [ubiquinone] 1 beta subcomplex subunit 9 [Zootermopsis nevadensis]	--	--	--	--	--	K03965	NDUFB9	NADH dehydrogenase (ubiquinone) 1 beta subcomplex subunit 9	http://www.genome.jp/dbget-bin/www_bget?ko:K03965	Q0MQE9	325	3.2e-29	NADH dehydrogenase [ubiquinone] 1 beta subcomplex subunit 9 OS=Gorilla gorilla gorilla GN=NDUFB9 PE=2 SV=3	PF09452//PF02628	ESCRT-I subunit Mvb12//Cytochrome oxidase assembly protein	GO:0055114//GO:0032509//GO:0006784	oxidation-reduction process//endosome transport via multivesicular body sorting pathway//heme a biosynthetic process	GO:0016627//GO:0043130	oxidoreductase activity, acting on the CH-CH group of donors//ubiquitin binding	GO:0000813//GO:0016021	ESCRT I complex//integral component of membrane	KOG3466	NADH:ubiquinone oxidoreductase, NDUFB9/B22 subunit
Cluster-12078.0	BF_2	3.00	1.01	410	655697654	XP_002710659.2	323	9.3e-28	PREDICTED: tribbles homolog 1 [Oryctolagus cuniculus]	--	--	--	--	--	K08814	TRIB1_2	tribbles homolog 1/2	http://www.genome.jp/dbget-bin/www_bget?ko:K08814	Q96RU8	317	1.9e-28	Tribbles homolog 1 OS=Homo sapiens GN=TRIB1 PE=1 SV=2	PF00069//PF07714	Protein kinase domain//Protein tyrosine kinase	GO:0006468	protein phosphorylation	GO:0005524//GO:0004672	ATP binding//protein kinase activity	--	--	KOG0583	Serine/threonine protein kinase
Cluster-12081.0	BF_2	18.00	0.94	1092	475051484	AGI56293.1	137	9.2e-06	thrombospondin II [Penaeus monodon]	--	--	--	--	--	--	--	--	--	--	--	--	--	PF01607	Chitin binding Peritrophin-A domain	GO:0006030	chitin metabolic process	GO:0008061	chitin binding	GO:0005576	extracellular region	--	--
Cluster-12082.0	BF_2	35.00	8.97	450	238625711	ACR48137.1	642	1.0e-64	ribosomal protein S24 [Rimicaris exoculata]	225711521	BT077183.1	144	1.70789e-67	Caligus rogercresseyi clone crog-evp-503-233 40S ribosomal protein S15Aa putative mRNA, complete cds	K02957	RP-S15Ae, RPS15A	small subunit ribosomal protein S15Ae	http://www.genome.jp/dbget-bin/www_bget?ko:K02957	Q6XIM8	618	2.6e-63	40S ribosomal protein S15a OS=Drosophila yakuba GN=RpS15Aa PE=2 SV=3	PF00410	Ribosomal protein S8	GO:0006412//GO:0042254	translation//ribosome biogenesis	GO:0003735	structural constituent of ribosome	GO:0005840	ribosome	KOG1754	40S ribosomal protein S15/S22
Cluster-12083.0	BF_2	3.00	7.97	274	28316886	AAL68340.2	278	1.0e-22	RH06643p, partial [Drosophila melanogaster]	338224478	HM217888.1	161	3.50021e-77	Scylla paramamosain ribosomal protein S29 CG8495-PA-like protein-like mRNA, partial sequence	K02980	RP-S29e, RPS29	small subunit ribosomal protein S29e	http://www.genome.jp/dbget-bin/www_bget?ko:K02980	Q9VH69	269	4.6e-23	40S ribosomal protein S29 OS=Drosophila melanogaster GN=RpS29 PE=1 SV=1	PF00253	Ribosomal protein S14p/S29e	GO:0006412//GO:0042254	translation//ribosome biogenesis	GO:0003735	structural constituent of ribosome	GO:0005622//GO:0005840	intracellular//ribosome	KOG3506	40S ribosomal protein S29
Cluster-12084.0	BF_2	23.00	21.31	323	769857127	XP_011640188.1	381	1.4e-34	PREDICTED: 60S ribosomal protein L37a [Pogonomyrmex barbatus]	545364453	XM_005647230.1	62	4.55273e-22	Coccomyxa subellipsoidea C-169 60S ribosomal protein L37a mRNA	K02921	RP-L37Ae, RPL37A	large subunit ribosomal protein L37Ae	http://www.genome.jp/dbget-bin/www_bget?ko:K02921	O61598	377	1.7e-35	60S ribosomal protein L37a OS=Ostertagia ostertagi GN=rpl-37a PE=3 SV=3	PF01780//PF10717	Ribosomal L37ae protein family//Occlusion-derived virus envelope protein ODV-E18	GO:0006412//GO:0042254	translation//ribosome biogenesis	GO:0003735	structural constituent of ribosome	GO:0005622//GO:0005840//GO:0019031	intracellular//ribosome//viral envelope	KOG0402	60S ribosomal protein L37
Cluster-12097.0	BF_2	3.00	0.45	564	--	--	--	--	--	--	--	--	--	--	--	--	--	--	--	--	--	--	--	--	--	--	--	--	--	--	--	--
Cluster-12099.0	BF_2	18.00	2.81	555	442738959	AGC69739.1	294	2.9e-24	mannose-1-phosphate guanylyltransferase [Dictyostelium lacteum]	645255407	XM_008235267.1	176	3.46996e-85	PREDICTED: Prunus mume mannose-1-phosphate guanylyltransferase 1 (LOC103332527), transcript variant X2, mRNA	K00966	GMPP	mannose-1-phosphate guanylyltransferase	http://www.genome.jp/dbget-bin/www_bget?ko:K00966	Q84JH5	440	1.4e-42	Probable mannose-1-phosphate guanylyltransferase 1 OS=Oryza sativa subsp. japonica GN=Os03g0268400 PE=2 SV=1	--	--	--	--	--	--	--	--	KOG1322	GDP-mannose pyrophosphorylase/mannose-1-phosphate guanylyltransferase
Cluster-12109.0	BF_2	1.00	0.36	403	--	--	--	--	--	--	--	--	--	--	--	--	--	--	--	--	--	--	--	--	--	--	--	--	--	--	--	--
Cluster-12109.1	BF_2	3.00	0.36	631	--	--	--	--	--	--	--	--	--	--	--	--	--	--	--	--	--	--	--	--	--	--	--	--	--	--	--	--
Cluster-12111.0	BF_2	2.00	0.39	501	--	--	--	--	--	--	--	--	--	--	--	--	--	--	--	--	--	--	--	--	--	--	--	--	--	--	--	--
Cluster-12122.0	BF_2	16.00	0.61	1387	--	--	--	--	--	--	--	--	--	--	--	--	--	--	--	--	--	--	--	--	--	--	--	--	--	--	--	--
Cluster-12126.0	BF_2	7.00	0.78	664	--	--	--	--	--	--	--	--	--	--	--	--	--	--	--	--	--	--	--	--	--	--	--	--	--	--	--	--
Cluster-12131.0	BF_2	10.00	0.39	1355	443711829	ELU05417.1	1564	3.9e-171	hypothetical protein CAPTEDRAFT_177589 [Capitella teleta]	334362268	HQ441033.1	106	7.18968e-46	Epinephelus coioides betaine homocysteine S-methyltansferase mRNA, partial cds	K00544	BHMT	betaine-homocysteine S-methyltransferase	http://www.genome.jp/dbget-bin/www_bget?ko:K00544	Q5I597	1482	5.1e-163	Betaine--homocysteine S-methyltransferase 1 OS=Bos taurus GN=BHMT PE=2 SV=1	--	--	--	--	--	--	--	--	--	--
Cluster-12143.0	BF_2	7.48	0.63	786	642938411	XP_008191057.1	585	7.5e-58	PREDICTED: uncharacterized MFS-type transporter C09D4.1 [Tribolium castaneum]	--	--	--	--	--	K08220	FLVCR, SLC49A1_2	MFS transporter, FLVCR family, feline leukemia virus subgroup C receptor-related protein	http://www.genome.jp/dbget-bin/www_bget?ko:K08220	Q9Y5Y0	373	1.2e-34	Feline leukemia virus subgroup C receptor-related protein 1 OS=Homo sapiens GN=FLVCR1 PE=1 SV=1	PF01891//PF00083//PF03137//PF07690	Cobalt uptake substrate-specific transmembrane region//Sugar (and other) transporter//Organic Anion Transporter Polypeptide (OATP) family//Major Facilitator Superfamily	GO:0006810//GO:0055085//GO:0000041	transport//transmembrane transport//transition metal ion transport	GO:0005215//GO:0022857	transporter activity//transmembrane transporter activity	GO:0016020//GO:0016021	membrane//integral component of membrane	KOG2563	Permease of the major facilitator superfamily
Cluster-12144.0	BF_2	2.00	0.72	402	391345764	XP_003747153.1	521	1.0e-50	PREDICTED: T-complex protein 1 subunit beta-like [Metaseiulus occidentalis]	--	--	--	--	--	K09494	CCT2	T-complex protein 1 subunit beta	http://www.genome.jp/dbget-bin/www_bget?ko:K09494	Q5XIM9	474	1.2e-46	T-complex protein 1 subunit beta OS=Rattus norvegicus GN=Cct2 PE=1 SV=3	PF00118	TCP-1/cpn60 chaperonin family	--	--	GO:0005524	ATP binding	--	--	KOG0363	Chaperonin complex component, TCP-1 beta subunit (CCT2)
Cluster-12146.0	BF_2	3.00	0.87	431	--	--	--	--	--	--	--	--	--	--	--	--	--	--	--	--	--	--	--	--	--	--	--	--	--	--	--	--
Cluster-12151.0	BF_2	1.00	0.34	411	--	--	--	--	--	--	--	--	--	--	--	--	--	--	--	--	--	--	--	--	--	--	--	--	--	--	--	--
Cluster-12152.0	BF_2	2.00	0.53	445	--	--	--	--	--	--	--	--	--	--	--	--	--	--	--	--	--	--	--	--	--	--	--	--	--	--	--	--
Cluster-12159.0	BF_2	9.00	1.13	621	--	--	--	--	--	--	--	--	--	--	--	--	--	--	--	--	--	--	--	--	--	--	--	--	--	--	--	--
Cluster-12164.0	BF_2	3.00	0.47	556	--	--	--	--	--	--	--	--	--	--	--	--	--	--	--	--	--	--	--	--	--	--	--	--	--	--	--	--
Cluster-12180.2	BF_2	2.00	0.52	449	--	--	--	--	--	--	--	--	--	--	--	--	--	--	--	--	--	--	--	--	--	--	--	--	--	--	--	--
Cluster-12182.0	BF_2	8.00	0.84	685	--	--	--	--	--	--	--	--	--	--	--	--	--	--	--	--	--	--	--	--	--	--	--	--	--	--	--	--
Cluster-12195.0	BF_2	1.00	0.90	325	--	--	--	--	--	55296639	AP006751.2	307	2.92757e-158	Oryza sativa Japonica Group genomic DNA, chromosome 6, BAC clone:B1460A05	--	--	--	--	--	--	--	--	--	--	--	--	--	--	--	--	--	--
Cluster-12199.0	BF_2	26.00	0.68	1890	--	--	--	--	--	--	--	--	--	--	--	--	--	--	--	--	--	--	--	--	--	--	--	--	--	--	--	--
Cluster-12200.0	BF_2	2.00	0.35	523	--	--	--	--	--	--	--	--	--	--	--	--	--	--	--	--	--	--	--	--	--	--	--	--	--	--	--	--
Cluster-12203.0	BF_2	1.00	0.42	384	--	--	--	--	--	--	--	--	--	--	--	--	--	--	--	--	--	--	--	--	--	--	--	--	--	--	--	--
Cluster-12204.1	BF_2	10.00	2.44	458	--	--	--	--	--	--	--	--	--	--	--	--	--	--	--	--	--	--	--	--	--	--	--	--	--	--	--	--
Cluster-12205.0	BF_2	6.00	0.50	792	356651196	AET34915.1	163	6.5e-09	heat shock protein 21 [Macrobrachium rosenbergii]	--	--	--	--	--	--	--	--	--	P02516	137	2.8e-07	Heat shock protein 23 OS=Drosophila melanogaster GN=Hsp23 PE=2 SV=2	--	--	--	--	--	--	--	--	--	--
Cluster-12209.0	BF_2	8.00	0.51	945	--	--	--	--	--	--	--	--	--	--	--	--	--	--	--	--	--	--	--	--	--	--	--	--	--	--	--	--
Cluster-12214.0	BF_2	2.00	0.68	410	--	--	--	--	--	--	--	--	--	--	--	--	--	--	--	--	--	--	--	--	--	--	--	--	--	--	--	--
Cluster-12222.0	BF_2	2.00	0.33	541	--	--	--	--	--	--	--	--	--	--	--	--	--	--	--	--	--	--	--	--	--	--	--	--	--	--	--	--
Cluster-12225.0	BF_2	2.00	0.33	539	--	--	--	--	--	--	--	--	--	--	--	--	--	--	--	--	--	--	--	--	--	--	--	--	--	--	--	--
Cluster-12227.1	BF_2	4.00	0.38	724	--	--	--	--	--	--	--	--	--	--	--	--	--	--	--	--	--	--	--	--	--	--	--	--	--	--	--	--
Cluster-12244.0	BF_2	3.00	0.58	504	--	--	--	--	--	--	--	--	--	--	--	--	--	--	--	--	--	--	--	--	--	--	--	--	--	--	--	--
Cluster-12247.0	BF_2	4.00	0.65	546	--	--	--	--	--	--	--	--	--	--	--	--	--	--	--	--	--	--	--	--	--	--	--	--	--	--	--	--
Cluster-12249.0	BF_2	5.00	0.67	601	--	--	--	--	--	--	--	--	--	--	--	--	--	--	--	--	--	--	--	--	--	--	--	--	--	--	--	--
Cluster-12256.0	BF_2	4.00	0.43	679	--	--	--	--	--	--	--	--	--	--	--	--	--	--	--	--	--	--	--	--	--	--	--	--	--	--	--	--
Cluster-12256.1	BF_2	4.00	1.42	404	--	--	--	--	--	--	--	--	--	--	--	--	--	--	--	--	--	--	--	--	--	--	--	--	--	--	--	--
Cluster-12259.0	BF_2	4.00	6.51	294	--	--	--	--	--	--	--	--	--	--	--	--	--	--	--	--	--	--	--	--	--	--	--	--	--	--	--	--
Cluster-12260.0	BF_2	2.00	0.31	559	--	--	--	--	--	--	--	--	--	--	--	--	--	--	--	--	--	--	--	--	--	--	--	--	--	--	--	--
Cluster-12263.0	BF_2	11.00	0.37	1518	328796226	AEB40302.1	1250	1.1e-134	mitochondrial ATP synthase gamma subunit precursor [Litopenaeus vannamei]	577029966	KF648350.1	59	1.08251e-19	Biomphalaria glabrata ATP synthase subunit mitochondrial-like protein mRNA, partial cds	K02136	ATPeF1G, ATP5C1, ATP3	F-type H+-transporting ATPase subunit gamma	http://www.genome.jp/dbget-bin/www_bget?ko:K02136	O01666	926	1.7e-98	ATP synthase subunit gamma, mitochondrial OS=Drosophila melanogaster GN=ATPsyn-gamma PE=2 SV=2	PF00231	ATP synthase	GO:0015992//GO:0006119//GO:0015986	proton transport//oxidative phosphorylation//ATP synthesis coupled proton transport	GO:0046961//GO:0046933	proton-transporting ATPase activity, rotational mechanism//proton-transporting ATP synthase activity, rotational mechanism	GO:0045259//GO:0045261	proton-transporting ATP synthase complex//proton-transporting ATP synthase complex, catalytic core F(1)	KOG1531	F0F1-type ATP synthase, gamma subunit
Cluster-12273.0	BF_2	4.00	0.65	545	--	--	--	--	--	--	--	--	--	--	--	--	--	--	--	--	--	--	--	--	--	--	--	--	--	--	--	--
Cluster-12278.1	BF_2	15.12	0.33	2208	478262797	ENN81314.1	1050	2.5e-111	hypothetical protein YQE_02282, partial [Dendroctonus ponderosae]>gi|546672918|gb|ERL84634.1| hypothetical protein D910_02062 [Dendroctonus ponderosae]	--	--	--	--	--	--	--	--	--	P30543	328	5.5e-29	Adenosine receptor A2a OS=Rattus norvegicus GN=Adora2a PE=1 SV=2	PF07123//PF00001	Photosystem II reaction centre W protein (PsbW)//7 transmembrane receptor (rhodopsin family)	GO:0015979//GO:0007186	photosynthesis//G-protein coupled receptor signaling pathway	GO:0004930	G-protein coupled receptor activity	GO:0009507//GO:0016021//GO:0009523	chloroplast//integral component of membrane//photosystem II	--	--
Cluster-12279.0	BF_2	1.00	0.60	353	--	--	--	--	--	--	--	--	--	--	--	--	--	--	--	--	--	--	--	--	--	--	--	--	--	--	--	--
Cluster-12279.1	BF_2	6.00	0.40	911	--	--	--	--	--	--	--	--	--	--	--	--	--	--	--	--	--	--	--	--	--	--	--	--	--	--	--	--
Cluster-12282.0	BF_2	4.00	1.38	407	--	--	--	--	--	--	--	--	--	--	--	--	--	--	--	--	--	--	--	--	--	--	--	--	--	--	--	--
Cluster-12289.0	BF_2	5.00	1.25	454	668462699	KFB50168.1	214	4.5e-15	hypothetical protein ZHAS_00018231 [Anopheles sinensis]	702460305	XM_010029647.1	156	3.67996e-74	PREDICTED: Eucalyptus grandis mitochondrial uncoupling protein 5 (LOC104418328), mRNA	K15106	SLC25A14_30	solute carrier family 25 (mitochondrial carrier), member 14/30	http://www.genome.jp/dbget-bin/www_bget?ko:K15106	Q9SJY5	321	7.2e-29	Mitochondrial uncoupling protein 5 OS=Arabidopsis thaliana GN=PUMP5 PE=2 SV=1	--	--	--	--	--	--	--	--	KOG0753	Mitochondrial fatty acid anion carrier protein/Uncoupling protein
Cluster-12294.1	BF_2	1.00	0.60	353	--	--	--	--	--	--	--	--	--	--	--	--	--	--	--	--	--	--	--	--	--	--	--	--	--	--	--	--
Cluster-12299.0	BF_2	2.00	0.77	395	--	--	--	--	--	--	--	--	--	--	--	--	--	--	--	--	--	--	--	--	--	--	--	--	--	--	--	--
Cluster-12303.0	BF_2	4.00	0.41	699	--	--	--	--	--	--	--	--	--	--	--	--	--	--	--	--	--	--	--	--	--	--	--	--	--	--	--	--
Cluster-12303.1	BF_2	3.00	0.39	608	642921203	XP_008192760.1	150	1.6e-07	PREDICTED: uncharacterized protein LOC103312841 isoform X2 [Tribolium castaneum]	--	--	--	--	--	--	--	--	--	--	--	--	--	--	--	--	--	--	--	--	--	--	--
Cluster-12304.0	BF_2	1.00	0.37	399	--	--	--	--	--	--	--	--	--	--	--	--	--	--	--	--	--	--	--	--	--	--	--	--	--	--	--	--
Cluster-12308.0	BF_2	6.00	0.65	672	--	--	--	--	--	--	--	--	--	--	--	--	--	--	--	--	--	--	--	--	--	--	--	--	--	--	--	--
Cluster-12308.1	BF_2	8.00	0.49	972	--	--	--	--	--	--	--	--	--	--	--	--	--	--	--	--	--	--	--	--	--	--	--	--	--	--	--	--
Cluster-12309.0	BF_2	12.00	1.81	565	744603787	XP_010991488.1	860	6.9e-90	PREDICTED: 40S ribosomal protein S11 [Camelus dromedarius]	395132454	NM_001015.4	565	0	Homo sapiens ribosomal protein S11 (RPS11), mRNA	K02949	RP-S11e, RPS11	small subunit ribosomal protein S11e	http://www.genome.jp/dbget-bin/www_bget?ko:K02949	P62280	824	4.3e-87	40S ribosomal protein S11 OS=Homo sapiens GN=RPS11 PE=1 SV=3	PF00366	Ribosomal protein S17	GO:0006412//GO:0042254	translation//ribosome biogenesis	GO:0003735	structural constituent of ribosome	GO:0005622//GO:0005840	intracellular//ribosome	KOG1728	40S ribosomal protein S11
Cluster-12320.0	BF_2	1.00	0.69	342	--	--	--	--	--	--	--	--	--	--	--	--	--	--	--	--	--	--	--	--	--	--	--	--	--	--	--	--
Cluster-12340.0	BF_2	6.00	0.40	916	662215753	XP_008481775.1	665	4.6e-67	PREDICTED: uncharacterized protein LOC103518486 [Diaphorina citri]	--	--	--	--	--	--	--	--	--	Q8I7P9	147	2.2e-08	Retrovirus-related Pol polyprotein from transposon opus OS=Drosophila melanogaster GN=pol PE=3 SV=1	PF00665//PF13683	Integrase core domain//Integrase core domain	GO:0015074	DNA integration	--	--	--	--	--	--
Cluster-12349.0	BF_2	3.00	1.01	411	--	--	--	--	--	--	--	--	--	--	--	--	--	--	--	--	--	--	--	--	--	--	--	--	--	--	--	--
Cluster-12351.1	BF_2	1.00	0.88	326	--	--	--	--	--	--	--	--	--	--	--	--	--	--	--	--	--	--	--	--	--	--	--	--	--	--	--	--
Cluster-12352.0	BF_2	2.00	0.60	427	725571770	XP_010338387.1	564	1.1e-55	PREDICTED: LOW QUALITY PROTEIN: 60S ribosomal protein L34 [Saimiri boliviensis boliviensis]	578809310	XM_005263172.2	426	0	PREDICTED: Homo sapiens ribosomal protein L34 (RPL34), transcript variant X1, mRNA	K02915	RP-L34e, RPL34	large subunit ribosomal protein L34e	http://www.genome.jp/dbget-bin/www_bget?ko:K02915	P49207	524	2.0e-52	60S ribosomal protein L34 OS=Homo sapiens GN=RPL34 PE=1 SV=3	PF08534//PF01199	Redoxin//Ribosomal protein L34e	GO:0042254//GO:0006412	ribosome biogenesis//translation	GO:0003735//GO:0016491	structural constituent of ribosome//oxidoreductase activity	GO:0005840//GO:0005622	ribosome//intracellular	KOG1790	60s ribosomal protein L34
Cluster-12353.0	BF_2	8.00	0.37	1198	--	--	--	--	--	--	--	--	--	--	--	--	--	--	--	--	--	--	--	--	--	--	--	--	--	--	--	--
Cluster-12353.1	BF_2	4.00	1.04	448	--	--	--	--	--	--	--	--	--	--	--	--	--	--	--	--	--	--	--	--	--	--	--	--	--	--	--	--
Cluster-12362.1	BF_2	23.00	0.51	2192	642931676	XP_008196683.1	173	1.2e-09	PREDICTED: uncharacterized protein LOC103313928 [Tribolium castaneum]	--	--	--	--	--	--	--	--	--	--	--	--	--	PF13606//PF00023	Ankyrin repeat//Ankyrin repeat	--	--	GO:0005515	protein binding	--	--	--	--
Cluster-12367.0	BF_2	1.00	0.32	416	--	--	--	--	--	768311752	CP010980.1	416	0	Verticillium dahliae VdLs.17 chromosome 1, complete sequence	--	--	--	--	--	--	--	--	--	--	--	--	--	--	--	--	--	--
Cluster-12370.0	BF_2	15.00	0.37	1980	758213860	AJO62243.1	1415	1.1e-153	chemosensory ionotropic receptor IR5 [Tenebrio molitor]	--	--	--	--	--	--	--	--	--	Q61625	240	7.8e-19	Glutamate receptor ionotropic, delta-2 OS=Mus musculus GN=Grid2 PE=1 SV=1	PF00060//PF10613//PF06682	Ligand-gated ion channel//Ligated ion channel L-glutamate- and glycine-binding site//SOCE-associated regulatory factor of calcium homoeostasis	GO:0006811//GO:0007268//GO:2001256//GO:0007165	ion transport//synaptic transmission//regulation of store-operated calcium entry//signal transduction	GO:0004970//GO:0005234	ionotropic glutamate receptor activity//extracellular-glutamate-gated ion channel activity	GO:0016020//GO:0030176	membrane//integral component of endoplasmic reticulum membrane	--	--
Cluster-12377.0	BF_2	1.00	0.51	367	--	--	--	--	--	--	--	--	--	--	--	--	--	--	--	--	--	--	--	--	--	--	--	--	--	--	--	--
Cluster-12378.0	BF_2	6.00	0.39	927	--	--	--	--	--	--	--	--	--	--	--	--	--	--	--	--	--	--	PF10596	U6-snRNA interacting domain of PrP8	--	--	GO:0017070	U6 snRNA binding	--	--	--	--
Cluster-12397.0	BF_2	2.00	0.35	528	--	--	--	--	--	--	--	--	--	--	--	--	--	--	--	--	--	--	--	--	--	--	--	--	--	--	--	--
Cluster-12411.0	BF_2	3.00	0.60	497	--	--	--	--	--	--	--	--	--	--	--	--	--	--	--	--	--	--	--	--	--	--	--	--	--	--	--	--
Cluster-12419.0	BF_2	2.00	0.67	412	--	--	--	--	--	--	--	--	--	--	--	--	--	--	--	--	--	--	--	--	--	--	--	--	--	--	--	--
Cluster-12420.0	BF_2	7.00	5.70	331	--	--	--	--	--	--	--	--	--	--	--	--	--	--	--	--	--	--	--	--	--	--	--	--	--	--	--	--
Cluster-12424.0	BF_2	3.00	0.46	559	646707201	KDR14062.1	375	1.2e-33	hypothetical protein L798_11975 [Zootermopsis nevadensis]	--	--	--	--	--	--	--	--	--	Q6INX1	309	2.2e-27	Transmembrane protein 98 OS=Xenopus laevis GN=tmem98 PE=2 SV=1	PF01561	Hantavirus glycoprotein G2	GO:0030683	evasion or tolerance by virus of host immune response	--	--	GO:0019012	virion	--	--
Cluster-12427.0	BF_2	3.00	0.39	611	309242901	BAJ22990.1	529	1.8e-51	cytochrome c [Marsupenaeus japonicus]	--	--	--	--	--	K08738	CYC	cytochrome c	http://www.genome.jp/dbget-bin/www_bget?ko:K08738	Q6QLW4	495	6.5e-49	Cytochrome c OS=Pectinaria gouldii PE=3 SV=1	PF13442//PF00034	Cytochrome C oxidase, cbb3-type, subunit III//Cytochrome c	GO:0006118	obsolete electron transport	GO:0020037//GO:0009055	heme binding//electron carrier activity	--	--	KOG3453	Cytochrome c
Cluster-12429.0	BF_2	2.00	0.56	436	241729451	XP_002412260.1	341	8.1e-30	translation initiation factor 2C, putative [Ixodes scapularis]>gi|215505489|gb|EEC14983.1| translation initiation factor 2C, putative [Ixodes scapularis]	--	--	--	--	--	K11593	ELF2C, AGO	eukaryotic translation initiation factor 2C	http://www.genome.jp/dbget-bin/www_bget?ko:K11593	O77503	335	1.7e-30	Protein argonaute-2 (Fragment) OS=Oryctolagus cuniculus GN=AGO2 PE=1 SV=2	PF02170	PAZ domain	--	--	GO:0005515	protein binding	--	--	KOG1041	Translation initiation factor 2C (eIF-2C) and related proteins
Cluster-12430.0	BF_2	2.00	0.39	500	--	--	--	--	--	--	--	--	--	--	--	--	--	--	--	--	--	--	--	--	--	--	--	--	--	--	--	--
Cluster-12440.0	BF_2	9.00	0.32	1478	391330946	XP_003739912.1	701	5.0e-71	PREDICTED: phosphatidylethanolamine-binding protein homolog F40A3.3-like isoform 2 [Metaseiulus occidentalis]	--	--	--	--	--	--	--	--	--	O16264	554	2.3e-55	Phosphatidylethanolamine-binding protein homolog F40A3.3 OS=Caenorhabditis elegans GN=F40A3.3 PE=3 SV=1	PF06734	UL97	GO:0016032	viral process	GO:0004672//GO:0005524	protein kinase activity//ATP binding	--	--	KOG3346	Phosphatidylethanolamine binding protein
Cluster-12441.0	BF_2	1.00	0.33	413	--	--	--	--	--	--	--	--	--	--	--	--	--	--	--	--	--	--	PF01213//PF05038	Adenylate cyclase associated (CAP) N terminal//Cytochrome Cytochrome b558 alpha-subunit	GO:0007010	cytoskeleton organization	GO:0020037//GO:0003779	heme binding//actin binding	--	--	--	--
Cluster-12446.0	BF_2	22.00	1.98	752	--	--	--	--	--	--	--	--	--	--	--	--	--	--	--	--	--	--	--	--	--	--	--	--	--	--	--	--
Cluster-12451.0	BF_2	3.00	0.73	458	821030051	XP_012359262.1	302	2.8e-25	PREDICTED: 60S acidic ribosomal protein P2 isoform X2 [Nomascus leucogenys]	78217389	NM_001004.3	454	0	Homo sapiens ribosomal protein, large, P2 (RPLP2), mRNA	K02943	RP-LP2, RPLP2	large subunit ribosomal protein LP2	http://www.genome.jp/dbget-bin/www_bget?ko:K02943	P05387	302	1.2e-26	60S acidic ribosomal protein P2 OS=Homo sapiens GN=RPLP2 PE=1 SV=1	PF03540	Transcription initiation factor TFIID 23-30kDa subunit	GO:0006352	DNA-templated transcription, initiation	--	--	GO:0005634	nucleus	KOG3449	60S acidic ribosomal protein P2
Cluster-12456.0	BF_2	1.00	0.41	388	--	--	--	--	--	--	--	--	--	--	--	--	--	--	--	--	--	--	--	--	--	--	--	--	--	--	--	--
Cluster-12457.0	BF_2	7.00	0.36	1104	--	--	--	--	--	--	--	--	--	--	--	--	--	--	--	--	--	--	--	--	--	--	--	--	--	--	--	--
Cluster-12461.0	BF_2	5.00	0.37	846	--	--	--	--	--	--	--	--	--	--	--	--	--	--	--	--	--	--	--	--	--	--	--	--	--	--	--	--
Cluster-12464.0	BF_2	1.00	2.06	284	--	--	--	--	--	--	--	--	--	--	--	--	--	--	--	--	--	--	--	--	--	--	--	--	--	--	--	--
Cluster-12466.0	BF_2	2.00	0.31	555	--	--	--	--	--	--	--	--	--	--	--	--	--	--	--	--	--	--	--	--	--	--	--	--	--	--	--	--
Cluster-12475.0	BF_2	8.00	0.35	1235	--	--	--	--	--	--	--	--	--	--	--	--	--	--	--	--	--	--	PF06151//PF08395	Trehalose receptor//7tm Chemosensory receptor	GO:0050912//GO:0007187//GO:0050909//GO:0007607	detection of chemical stimulus involved in sensory perception of taste//G-protein coupled receptor signaling pathway, coupled to cyclic nucleotide second messenger//sensory perception of taste//obsolete taste perception	GO:0008527	taste receptor activity	GO:0016021	integral component of membrane	--	--
Cluster-12494.0	BF_2	2.00	0.41	490	805823179	XP_012151570.1	425	1.7e-39	PREDICTED: ELAV-like protein 1 isoform X2 [Megachile rotundata]	645001491	XM_008211331.1	185	3.0232e-90	PREDICTED: Nasonia vitripennis ELAV-like protein 1 (LOC100119488), transcript variant X9, mRNA	K13208	ELAVL2_3_4	ELAV like protein 2/3/4	http://www.genome.jp/dbget-bin/www_bget?ko:K13208	Q7SZT7	374	5.6e-35	ELAV-like protein 4 OS=Xenopus laevis GN=elavl4 PE=2 SV=1	PF00076	RNA recognition motif. (a.k.a. RRM, RBD, or RNP domain)	--	--	GO:0003676	nucleic acid binding	--	--	KOG0145	RNA-binding protein ELAV/HU (RRM superfamily)
Cluster-12504.0	BF_2	16.00	6.29	392	328899610	AEB54642.1	468	1.4e-44	ribosomal protein L35 [Procambarus clarkii]	262401437	FJ774901.1	388	0	Scylla paramamosain ribosomal protein L35 mRNA, complete cds	K02918	RP-L35e, RPL35	large subunit ribosomal protein L35e	http://www.genome.jp/dbget-bin/www_bget?ko:K02918	Q6ZWV7	351	2.1e-32	60S ribosomal protein L35 OS=Mus musculus GN=Rpl35 PE=2 SV=1	PF00831//PF00466	Ribosomal L29 protein//Ribosomal protein L10	GO:0006412//GO:0042254	translation//ribosome biogenesis	GO:0003735	structural constituent of ribosome	GO:0005622//GO:0005840	intracellular//ribosome	KOG3436	60S ribosomal protein L35
Cluster-12506.0	BF_2	2.00	1.38	342	470306014	XP_004363340.1	171	3.3e-10	hypothetical protein CAOG_03612 [Capsaspora owczarzaki ATCC 30864]>gi|765552076|gb|KJE92697.1| hypothetical protein CAOG_003612 [Capsaspora owczarzaki ATCC 30864]	697076615	XM_009654199.1	302	1.86452e-155	Verticillium dahliae VdLs.17 NADH:ubiquinone oxidoreductase 11.5kD subunit partial mRNA	--	--	--	--	--	--	--	--	PF02297//PF00941	Cytochrome oxidase c subunit VIb//FAD binding domain in molybdopterin dehydrogenase	GO:0006123//GO:0055114//GO:0015992	mitochondrial electron transport, cytochrome c to oxygen//oxidation-reduction process//proton transport	GO:0016491//GO:0004129	oxidoreductase activity//cytochrome-c oxidase activity	GO:0045277//GO:0005739	respiratory chain complex IV//mitochondrion	--	--
Cluster-12507.0	BF_2	2.00	0.46	469	--	--	--	--	--	--	--	--	--	--	--	--	--	--	--	--	--	--	--	--	--	--	--	--	--	--	--	--
Cluster-12513.0	BF_2	3.00	0.43	579	--	--	--	--	--	--	--	--	--	--	--	--	--	--	--	--	--	--	--	--	--	--	--	--	--	--	--	--
Cluster-12514.0	BF_2	5.00	2.32	375	--	--	--	--	--	--	--	--	--	--	--	--	--	--	--	--	--	--	--	--	--	--	--	--	--	--	--	--
Cluster-12516.0	BF_2	2.25	0.35	560	--	--	--	--	--	--	--	--	--	--	--	--	--	--	--	--	--	--	--	--	--	--	--	--	--	--	--	--
Cluster-12527.0	BF_2	7.00	0.68	717	297260431	XP_002798294.1	1008	6.1e-107	PREDICTED: hypothetical protein LOC100430699 isoform 1 [Macaca mulatta]>gi|297260433|ref|XP_002798295.1| PREDICTED: hypothetical protein LOC100430699 isoform 2 [Macaca mulatta]	10439451	AK026569.1	717	0	Homo sapiens cDNA: FLJ22916 fis, clone KAT06406, highly similar to HSCYCR Human mRNA for T-cell cyclophilin	K03767	PPIA	peptidyl-prolyl cis-trans isomerase A (cyclophilin A)	http://www.genome.jp/dbget-bin/www_bget?ko:K03767	P62937	886	3.5e-94	Peptidyl-prolyl cis-trans isomerase A OS=Homo sapiens GN=PPIA PE=1 SV=2	PF00160	Cyclophilin type peptidyl-prolyl cis-trans isomerase/CLD	GO:0006457//GO:0000413	protein folding//protein peptidyl-prolyl isomerization	GO:0003755	peptidyl-prolyl cis-trans isomerase activity	--	--	--	--
Cluster-12531.0	BF_2	2.00	0.38	507	--	--	--	--	--	573984618	XM_006670167.1	39	4.54236e-09	Cordyceps militaris CM01 hypothetical protein (CCM_05022), partial mRNA	--	--	--	--	--	--	--	--	PF16934//PF00272//PF01557	Two-component Enterococcus faecalis cytolysin (EFC)//Cecropin family//Fumarylacetoacetate (FAA) hydrolase family	GO:0050830//GO:0008152	defense response to Gram-positive bacterium//metabolic process	GO:0003824	catalytic activity	GO:0005576	extracellular region	--	--
Cluster-12547.0	BF_2	1.00	0.33	414	--	--	--	--	--	--	--	--	--	--	--	--	--	--	--	--	--	--	--	--	--	--	--	--	--	--	--	--
Cluster-12548.0	BF_2	15.00	0.35	2105	642929675	XP_008195931.1	392	4.8e-35	PREDICTED: uncharacterized protein LOC103313712 [Tribolium castaneum]	--	--	--	--	--	--	--	--	--	--	--	--	--	--	--	--	--	--	--	--	--	--	--
Cluster-12552.0	BF_2	1.00	0.35	406	--	--	--	--	--	--	--	--	--	--	--	--	--	--	--	--	--	--	--	--	--	--	--	--	--	--	--	--
Cluster-12554.0	BF_2	3.00	0.64	483	326922381	XP_003207427.1	610	5.8e-61	PREDICTED: bifunctional purine biosynthesis protein PURH [Meleagris gallopavo]	746843127	XM_011053486.1	50	3.31016e-15	PREDICTED: Acromyrmex echinatior bifunctional purine biosynthesis protein PURH (LOC105144531), mRNA	K00602	purH	phosphoribosylaminoimidazolecarboxamide formyltransferase / IMP cyclohydrolase	http://www.genome.jp/dbget-bin/www_bget?ko:K00602	P31335	609	3.1e-62	Bifunctional purine biosynthesis protein PURH OS=Gallus gallus GN=ATIC PE=1 SV=1	PF01808	AICARFT/IMPCHase bienzyme	GO:0006164//GO:0006807//GO:0006144	purine nucleotide biosynthetic process//nitrogen compound metabolic process//purine nucleobase metabolic process	GO:0004643//GO:0003937	phosphoribosylaminoimidazolecarboxamide formyltransferase activity//IMP cyclohydrolase activity	GO:0042720	mitochondrial inner membrane peptidase complex	KOG2555	AICAR transformylase/IMP cyclohydrolase/methylglyoxal synthase
Cluster-12556.0	BF_2	5.00	0.70	587	--	--	--	--	--	--	--	--	--	--	--	--	--	--	--	--	--	--	--	--	--	--	--	--	--	--	--	--
Cluster-12562.0	BF_2	2.00	0.68	410	--	--	--	--	--	--	--	--	--	--	--	--	--	--	--	--	--	--	--	--	--	--	--	--	--	--	--	--
Cluster-12564.0	BF_2	16.00	1.43	755	187179331	NP_001119643.1	704	1.1e-71	ribosomal protein L12 [Acyrthosiphon pisum]>gi|89574483|gb|ABD76372.1| putative ribosomal protein L12e [Acyrthosiphon pisum]>gi|239788182|dbj|BAH70782.1| ACYPI000059 [Acyrthosiphon pisum]	262401300	FJ774832.1	519	0	Scylla paramamosain ribosomal protein L12 mRNA, complete cds	K02870	RP-L12e, RPL12	large subunit ribosomal protein L12e	http://www.genome.jp/dbget-bin/www_bget?ko:K02870	P61866	661	4.5e-68	60S ribosomal protein L12 OS=Caenorhabditis elegans GN=rpl-12 PE=3 SV=1	PF00298	Ribosomal protein L11, RNA binding domain	GO:0006412//GO:0042254	translation//ribosome biogenesis	GO:0003735	structural constituent of ribosome	GO:0005840	ribosome	KOG0886	40S ribosomal protein S2
Cluster-12567.0	BF_2	9.00	0.68	839	--	--	--	--	--	--	--	--	--	--	--	--	--	--	--	--	--	--	--	--	--	--	--	--	--	--	--	--
Cluster-12568.0	BF_2	2.00	0.31	555	--	--	--	--	--	--	--	--	--	--	--	--	--	--	--	--	--	--	--	--	--	--	--	--	--	--	--	--
Cluster-12571.0	BF_2	6.57	0.45	902	642932613	XP_968153.2	786	4.2e-81	PREDICTED: uncharacterized protein LOC656535 [Tribolium castaneum]	--	--	--	--	--	--	--	--	--	Q91ZX7	126	5.9e-06	Prolow-density lipoprotein receptor-related protein 1 OS=Mus musculus GN=Lrp1 PE=1 SV=1	PF00057	Low-density lipoprotein receptor domain class A	--	--	GO:0005515	protein binding	--	--	KOG1215	Low-density lipoprotein receptors containing Ca2+-binding EGF-like domains
Cluster-12573.0	BF_2	24.07	0.40	2778	642932504	XP_008197141.1	675	9.7e-68	PREDICTED: kielin/chordin-like protein [Tribolium castaneum]	--	--	--	--	--	--	--	--	--	--	--	--	--	PF00093//PF12297	von Willebrand factor type C domain//Ellis van Creveld protein 2 like protein	GO:0007224	smoothened signaling pathway	GO:0005515	protein binding	--	--	--	--
Cluster-12575.0	BF_2	1.00	0.44	381	470383049	XP_004333917.1	174	1.6e-10	PB1 domain containing protein [Acanthamoeba castellanii str. Neff]>gi|440790623|gb|ELR11904.1| PB1 domain containing protein [Acanthamoeba castellanii str. Neff]	768311753	CP010981.1	381	0	Verticillium dahliae VdLs.17 chromosome 2, complete sequence	--	--	--	--	Q9H6K1	153	1.8e-09	Uncharacterized protein C6orf106 OS=Homo sapiens GN=C6orf106 PE=1 SV=2	--	--	--	--	--	--	--	--	--	--
Cluster-12579.0	BF_2	11.22	0.38	1510	157129529	XP_001661710.1	349	3.3e-30	AAEL011513-PA [Aedes aegypti]>gi|108872165|gb|EAT36390.1| AAEL011513-PA [Aedes aegypti]	--	--	--	--	--	--	--	--	--	--	--	--	--	PF01757	Acyltransferase family	--	--	GO:0016747	transferase activity, transferring acyl groups other than amino-acyl groups	--	--	--	--
Cluster-12581.0	BF_2	1.00	1.07	315	--	--	--	--	--	--	--	--	--	--	--	--	--	--	--	--	--	--	--	--	--	--	--	--	--	--	--	--
Cluster-12583.0	BF_2	22.00	4.58	488	268306400	ACY95321.1	305	1.4e-25	ribosomal protein L28 [Manduca sexta]	--	--	--	--	--	K02903	RP-L28e, RPL28	large subunit ribosomal protein L28e	http://www.genome.jp/dbget-bin/www_bget?ko:K02903	Q962T2	293	1.4e-25	60S ribosomal protein L28 OS=Spodoptera frugiperda GN=RpL28 PE=2 SV=1	--	--	--	--	--	--	--	--	KOG3412	60S ribosomal protein L28
Cluster-12585.0	BF_2	4.00	0.64	549	--	--	--	--	--	--	--	--	--	--	--	--	--	--	--	--	--	--	--	--	--	--	--	--	--	--	--	--
Cluster-12586.0	BF_2	5.00	0.53	680	557751038	XP_005175277.1	429	7.9e-40	PREDICTED: ATP synthase subunit d, mitochondrial-like [Musca domestica]>gi|557772473|ref|XP_005185893.1| PREDICTED: ATP synthase subunit d, mitochondrial-like [Musca domestica]>gi|557772475|ref|XP_005185894.1| PREDICTED: ATP synthase subunit d, mitochondrial-like [Musca domestica]	--	--	--	--	--	K02138	ATPeF0D, ATP5H, ATP7	F-type H+-transporting ATPase subunit d	http://www.genome.jp/dbget-bin/www_bget?ko:K02138	Q24251	381	1.2e-35	ATP synthase subunit d, mitochondrial OS=Drosophila melanogaster GN=ATPsyn-d PE=2 SV=2	PF08202	Mis12-Mtw1 protein family	GO:0051301//GO:0007059	cell division//chromosome segregation	--	--	GO:0000444	MIS12/MIND type complex	KOG3366	Mitochondrial F1F0-ATP synthase, subunit d/ATP7
Cluster-12592.0	BF_2	6.00	0.56	734	--	--	--	--	--	--	--	--	--	--	--	--	--	--	--	--	--	--	--	--	--	--	--	--	--	--	--	--
Cluster-12595.0	BF_2	3.00	0.33	670	--	--	--	--	--	--	--	--	--	--	--	--	--	--	--	--	--	--	--	--	--	--	--	--	--	--	--	--
Cluster-12607.0	BF_2	4.00	0.33	792	827563622	XP_012552354.1	185	1.8e-11	PREDICTED: uncharacterized protein LOC105842693 [Bombyx mori]	--	--	--	--	--	--	--	--	--	--	--	--	--	--	--	--	--	--	--	--	--	--	--
Cluster-12615.0	BF_2	2.00	0.41	490	--	--	--	--	--	--	--	--	--	--	--	--	--	--	--	--	--	--	--	--	--	--	--	--	--	--	--	--
Cluster-12616.0	BF_2	5.00	0.76	561	--	--	--	--	--	--	--	--	--	--	--	--	--	--	--	--	--	--	--	--	--	--	--	--	--	--	--	--
Cluster-12617.0	BF_2	2.00	0.81	389	--	--	--	--	--	--	--	--	--	--	--	--	--	--	--	--	--	--	--	--	--	--	--	--	--	--	--	--
Cluster-12628.0	BF_2	4.52	0.44	718	--	--	--	--	--	88605020	DQ386641.1	265	1.52656e-134	Apriona germari transferrin gene, complete cds	--	--	--	--	--	--	--	--	--	--	--	--	--	--	--	--	--	--
Cluster-12637.0	BF_2	2.00	0.48	462	--	--	--	--	--	--	--	--	--	--	--	--	--	--	--	--	--	--	PF09367	CpeS-like protein	GO:0017009	protein-phycocyanobilin linkage	--	--	--	--	--	--
Cluster-12648.0	BF_2	13.00	0.46	1468	478255344	ENN75570.1	521	3.7e-50	hypothetical protein YQE_07913, partial [Dendroctonus ponderosae]	--	--	--	--	--	K10420	DYNLT	dynein light chain Tctex-type 1	http://www.genome.jp/dbget-bin/www_bget?ko:K10420	Q94524	399	2.1e-37	Dynein light chain Tctex-type OS=Drosophila melanogaster GN=Dlc90F PE=1 SV=1	--	--	--	--	--	--	--	--	KOG4081	Dynein light chain
Cluster-12652.0	BF_2	43.40	1.46	1532	642931465	XP_008196595.1	1418	3.7e-154	PREDICTED: uncharacterized protein LOC103313903 [Tribolium castaneum]	--	--	--	--	--	--	--	--	--	--	--	--	--	--	--	--	--	--	--	--	--	--	--
Cluster-12660.0	BF_2	1.00	0.38	396	--	--	--	--	--	--	--	--	--	--	--	--	--	--	--	--	--	--	--	--	--	--	--	--	--	--	--	--
Cluster-12663.0	BF_2	24.00	1.69	881	--	--	--	--	--	--	--	--	--	--	--	--	--	--	--	--	--	--	PF06371	Diaphanous GTPase-binding Domain	GO:0030036	actin cytoskeleton organization	GO:0017048//GO:0003779	Rho GTPase binding//actin binding	--	--	--	--
Cluster-12684.0	BF_2	13.00	1.26	720	507713498	XP_004647791.1	892	1.7e-93	PREDICTED: 40S ribosomal protein S5 [Octodon degus]	238231610	NM_001160519.1	219	5.70482e-109	Oncorhynchus mykiss 40S ribosomal protein S5 (rs5), mRNA >gnl|BL_ORD_ID|6534901 Oncorhynchus mykiss clone omyk-evn-501-017 40S ribosomal protein S5 putative mRNA, complete cds	K02989	RP-S5e, RPS5	small subunit ribosomal protein S5e	http://www.genome.jp/dbget-bin/www_bget?ko:K02989	Q5E988	885	4.6e-94	40S ribosomal protein S5 OS=Bos taurus GN=RPS5 PE=2 SV=3	--	--	--	--	--	--	--	--	KOG3291	Ribosomal protein S7
Cluster-12689.0	BF_2	1.00	0.36	401	--	--	--	--	--	--	--	--	--	--	--	--	--	--	--	--	--	--	--	--	--	--	--	--	--	--	--	--
Cluster-12697.0	BF_2	3.00	0.38	616	--	--	--	--	--	--	--	--	--	--	--	--	--	--	--	--	--	--	--	--	--	--	--	--	--	--	--	--
Cluster-12705.0	BF_2	3.00	0.45	563	--	--	--	--	--	--	--	--	--	--	--	--	--	--	--	--	--	--	--	--	--	--	--	--	--	--	--	--
Cluster-12707.0	BF_2	21.00	1.54	857	544449783	XP_005562405.1	359	1.3e-31	PREDICTED: RAC-alpha serine/threonine-protein kinase isoform X1 [Macaca fascicularis]	440502988	JX512440.1	857	0	Homo sapiens v-akt murine thymoma viral oncogene homolog 1 (AKT1) gene, complete cds	K04456	AKT	RAC serine/threonine-protein kinase	http://www.genome.jp/dbget-bin/www_bget?ko:K04456	P47196	183	1.4e-12	RAC-alpha serine/threonine-protein kinase OS=Rattus norvegicus GN=Akt1 PE=1 SV=1	PF00433	Protein kinase C terminal domain	GO:0016310//GO:0009069//GO:0006468	phosphorylation//serine family amino acid metabolic process//protein phosphorylation	GO:0004674//GO:0005524	protein serine/threonine kinase activity//ATP binding	--	--	KOG0690	Serine/threonine protein kinase
Cluster-12709.2	BF_2	2.00	0.32	548	--	--	--	--	--	--	--	--	--	--	--	--	--	--	--	--	--	--	PF07497	Rho termination factor, RNA-binding domain	GO:0006353	DNA-templated transcription, termination	GO:0003723	RNA binding	--	--	--	--
Cluster-12711.0	BF_2	41.43	1.25	1677	478262797	ENN81314.1	325	2.2e-27	hypothetical protein YQE_02282, partial [Dendroctonus ponderosae]>gi|546672918|gb|ERL84634.1| hypothetical protein D910_02062 [Dendroctonus ponderosae]	--	--	--	--	--	--	--	--	--	P53452	155	4.8e-09	D(1)-like dopamine receptor OS=Takifugu rubripes GN=d14 PE=3 SV=1	PF00001	7 transmembrane receptor (rhodopsin family)	GO:0007186	G-protein coupled receptor signaling pathway	GO:0004930	G-protein coupled receptor activity	GO:0016021	integral component of membrane	--	--
Cluster-12712.0	BF_2	6.00	0.90	565	--	--	--	--	--	--	--	--	--	--	--	--	--	--	--	--	--	--	--	--	--	--	--	--	--	--	--	--
Cluster-12723.0	BF_2	2.00	0.40	498	--	--	--	--	--	--	--	--	--	--	--	--	--	--	--	--	--	--	PF11522	Yeast phosphatidylinositol-4-OH kinase Pik1	--	--	GO:0016773	phosphotransferase activity, alcohol group as acceptor	--	--	--	--
Cluster-12727.0	BF_2	3.00	1.35	378	391333929	XP_003741362.1	171	3.6e-10	PREDICTED: uncharacterized protein LOC100903071 [Metaseiulus occidentalis]	--	--	--	--	--	--	--	--	--	--	--	--	--	--	--	--	--	--	--	--	--	--	--
Cluster-12736.0	BF_2	8.00	0.87	670	751813218	AJG01356.1	568	5.9e-56	cuticular protein 15 [Eriocheir sinensis]	--	--	--	--	--	--	--	--	--	P81580	186	4.8e-13	Cuticle protein CP1158 OS=Cancer pagurus PE=1 SV=1	PF08140	Crustacean cuticle protein repeat	--	--	GO:0042302	structural constituent of cuticle	--	--	--	--
Cluster-12745.0	BF_2	8.73	0.35	1329	241648488	XP_002410067.1	276	8.5e-22	alternative splicing factor SRp20/9G8, putative [Ixodes scapularis]>gi|215501503|gb|EEC10997.1| alternative splicing factor SRp20/9G8, putative [Ixodes scapularis]	--	--	--	--	--	K12892	SFRS3	splicing factor, arginine/serine-rich 3	http://www.genome.jp/dbget-bin/www_bget?ko:K12892	Q8BL97	215	4.2e-16	Serine/arginine-rich splicing factor 7 OS=Mus musculus GN=Srsf7 PE=1 SV=1	PF00001//PF16367//PF00076	7 transmembrane receptor (rhodopsin family)//RNA recognition motif//RNA recognition motif. (a.k.a. RRM, RBD, or RNP domain)	GO:0007186	G-protein coupled receptor signaling pathway	GO:0000166//GO:0004930//GO:0003676	nucleotide binding//G-protein coupled receptor activity//nucleic acid binding	GO:0016021	integral component of membrane	KOG0107	Alternative splicing factor SRp20/9G8 (RRM superfamily)
Cluster-12747.0	BF_2	5.00	0.35	885	--	--	--	--	--	--	--	--	--	--	--	--	--	--	--	--	--	--	--	--	--	--	--	--	--	--	--	--
Cluster-12752.0	BF_2	4.00	0.32	817	--	--	--	--	--	--	--	--	--	--	--	--	--	--	--	--	--	--	--	--	--	--	--	--	--	--	--	--
Cluster-12759.1	BF_2	8.00	1.18	570	260814835	XP_002602119.1	890	2.3e-93	hypothetical protein BRAFLDRAFT_125760 [Branchiostoma floridae]>gi|229287425|gb|EEN58131.1| hypothetical protein BRAFLDRAFT_125760 [Branchiostoma floridae]	761231940	KM881643.1	542	0	Oryza officinalis chloroplast, complete genome	K02133	ATPeF1B, ATP5B, ATP2	F-type H+-transporting ATPase subunit beta	http://www.genome.jp/dbget-bin/www_bget?ko:K02133	Q6B8S4	879	1.8e-93	ATP synthase subunit beta, chloroplastic OS=Gracilaria tenuistipitata var. liui GN=atpB PE=3 SV=1	PF00006//PF00306	ATP synthase alpha/beta family, nucleotide-binding domain//ATP synthase alpha/beta chain, C terminal domain	GO:0005975//GO:0015992//GO:0015986//GO:0015991//GO:0006119	carbohydrate metabolic process//proton transport//ATP synthesis coupled proton transport//ATP hydrolysis coupled proton transport//oxidative phosphorylation	GO:0008553//GO:0046933//GO:0016820//GO:0005524//GO:0016757	hydrogen-exporting ATPase activity, phosphorylative mechanism//proton-transporting ATP synthase activity, rotational mechanism//hydrolase activity, acting on acid anhydrides, catalyzing transmembrane movement of substances//ATP binding//transferase activity, transferring glycosyl groups	GO:0045259//GO:0033178//GO:0045261	proton-transporting ATP synthase complex//proton-transporting two-sector ATPase complex, catalytic domain//proton-transporting ATP synthase complex, catalytic core F(1)	KOG1350	F0F1-type ATP synthase, beta subunit
Cluster-12762.0	BF_2	1.00	1.19	309	--	--	--	--	--	--	--	--	--	--	--	--	--	--	--	--	--	--	--	--	--	--	--	--	--	--	--	--
Cluster-12762.1	BF_2	9.00	1.20	600	--	--	--	--	--	--	--	--	--	--	--	--	--	--	--	--	--	--	--	--	--	--	--	--	--	--	--	--
Cluster-12765.0	BF_2	3.00	0.39	606	--	--	--	--	--	--	--	--	--	--	--	--	--	--	--	--	--	--	--	--	--	--	--	--	--	--	--	--
Cluster-12769.0	BF_2	4.00	0.36	751	--	--	--	--	--	--	--	--	--	--	--	--	--	--	--	--	--	--	--	--	--	--	--	--	--	--	--	--
Cluster-12769.1	BF_2	5.00	0.37	849	--	--	--	--	--	--	--	--	--	--	--	--	--	--	--	--	--	--	--	--	--	--	--	--	--	--	--	--
Cluster-12770.0	BF_2	9.00	0.90	705	--	--	--	--	--	--	--	--	--	--	--	--	--	--	--	--	--	--	--	--	--	--	--	--	--	--	--	--
Cluster-12777.0	BF_2	3.00	0.41	596	--	--	--	--	--	--	--	--	--	--	--	--	--	--	--	--	--	--	--	--	--	--	--	--	--	--	--	--
Cluster-12778.0	BF_2	3.00	0.33	664	--	--	--	--	--	--	--	--	--	--	--	--	--	--	--	--	--	--	--	--	--	--	--	--	--	--	--	--
Cluster-12792.0	BF_2	3.00	1.17	393	3287775	P81387.1	306	8.4e-26	RecName: Full=Cuticle protein AMP3; AltName: Full=HA-AMP3 [Homarus americanus]	--	--	--	--	--	--	--	--	--	P81577	339	5.2e-31	Cuticle protein AM1199 OS=Cancer pagurus PE=1 SV=1	PF00379	Insect cuticle protein	--	--	GO:0042302	structural constituent of cuticle	--	--	--	--
Cluster-12795.1	BF_2	14.00	0.44	1612	--	--	--	--	--	--	--	--	--	--	--	--	--	--	--	--	--	--	--	--	--	--	--	--	--	--	--	--
Cluster-12806.0	BF_2	3.00	0.44	574	--	--	--	--	--	--	--	--	--	--	--	--	--	--	--	--	--	--	--	--	--	--	--	--	--	--	--	--
Cluster-12812.0	BF_2	1.00	0.45	379	--	--	--	--	--	--	--	--	--	--	--	--	--	--	--	--	--	--	--	--	--	--	--	--	--	--	--	--
Cluster-12817.0	BF_2	2.00	1.03	365	--	--	--	--	--	--	--	--	--	--	--	--	--	--	--	--	--	--	--	--	--	--	--	--	--	--	--	--
Cluster-12821.0	BF_2	14.00	0.48	1516	642935654	XP_008198101.1	454	2.2e-42	PREDICTED: receptor-type tyrosine-protein phosphatase N2 [Tribolium castaneum]>gi|642935656|ref|XP_008198102.1| PREDICTED: receptor-type tyrosine-protein phosphatase N2 [Tribolium castaneum]>gi|642935658|ref|XP_008198103.1| PREDICTED: receptor-type tyrosine-protein phosphatase N2 [Tribolium castaneum]	--	--	--	--	--	K07817	PTPRN	receptor-type tyrosine-protein phosphatase N	http://www.genome.jp/dbget-bin/www_bget?ko:K07817	--	--	--	--	--	--	--	--	--	--	--	--	--	--
Cluster-12824.0	BF_2	2.69	0.36	601	--	--	--	--	--	--	--	--	--	--	--	--	--	--	--	--	--	--	--	--	--	--	--	--	--	--	--	--
Cluster-12825.0	BF_2	3.00	0.49	544	--	--	--	--	--	--	--	--	--	--	--	--	--	--	--	--	--	--	--	--	--	--	--	--	--	--	--	--
Cluster-12831.0	BF_2	6.00	0.49	795	641660705	XP_003243557.2	538	2.1e-52	PREDICTED: zinc finger BED domain-containing protein 1-like [Acyrthosiphon pisum]	--	--	--	--	--	--	--	--	--	P86452	207	2.1e-15	Zinc finger BED domain-containing protein 6 OS=Homo sapiens GN=ZBED6 PE=3 SV=1	--	--	--	--	--	--	--	--	KOG1121	Tam3-transposase (Ac family)
Cluster-12832.0	BF_2	2.00	0.40	495	--	--	--	--	--	--	--	--	--	--	--	--	--	--	--	--	--	--	--	--	--	--	--	--	--	--	--	--
Cluster-12839.0	BF_2	7.00	2.97	384	321466838	EFX77831.1	257	3.9e-20	hypothetical protein DAPPUDRAFT_305305 [Daphnia pulex]	--	--	--	--	--	K02129	ATPeF0E, ATP5I	F-type H+-transporting ATPase subunit e	http://www.genome.jp/dbget-bin/www_bget?ko:K02129	--	--	--	--	PF05680	ATP synthase E chain	GO:0015986//GO:0015992	ATP synthesis coupled proton transport//proton transport	GO:0015078	hydrogen ion transmembrane transporter activity	GO:0000276	mitochondrial proton-transporting ATP synthase complex, coupling factor F(o)	KOG4326	Mitochondrial F1F0-ATP synthase, subunit e
Cluster-12847.0	BF_2	9.00	0.39	1258	--	--	--	--	--	--	--	--	--	--	--	--	--	--	--	--	--	--	--	--	--	--	--	--	--	--	--	--
Cluster-12855.0	BF_2	3.00	0.32	676	--	--	--	--	--	--	--	--	--	--	--	--	--	--	--	--	--	--	--	--	--	--	--	--	--	--	--	--
Cluster-12861.0	BF_2	3.00	1.86	350	--	--	--	--	--	--	--	--	--	--	--	--	--	--	--	--	--	--	--	--	--	--	--	--	--	--	--	--
Cluster-12865.0	BF_2	7.00	0.64	743	260207865	CAY61893.1	935	1.8e-98	60s ribosomal protein L10 [Tityus discrepans]	288783346	AK351230.1	152	1.03671e-71	Sus scrofa mRNA, clone:TES010040D10, expressed in testis	K02866	RP-L10e, RPL10	large subunit ribosomal protein L10e	http://www.genome.jp/dbget-bin/www_bget?ko:K02866	O61231	834	3.9e-88	60S ribosomal protein L10 OS=Drosophila melanogaster GN=RpL10 PE=1 SV=1	PF00252	Ribosomal protein L16p/L10e	GO:0006412//GO:0042254	translation//ribosome biogenesis	GO:0003735	structural constituent of ribosome	GO:0005840	ribosome	KOG0857	60s ribosomal protein L10
Cluster-12870.0	BF_2	9.00	0.37	1295	472366416	XP_004402747.1	1991	1.1e-220	PREDICTED: 60S ribosomal protein L3 isoform X1 [Odobenus rosmarus divergens]	78395075	BC107711.1	1295	0	Homo sapiens ribosomal protein L3, mRNA (cDNA clone MGC:104284 IMAGE:6699816), complete cds	K02925	RP-L3e, RPL3	large subunit ribosomal protein L3e	http://www.genome.jp/dbget-bin/www_bget?ko:K02925	P39023	2046	2.0e-228	60S ribosomal protein L3 OS=Homo sapiens GN=RPL3 PE=1 SV=2	PF00297	Ribosomal protein L3	GO:0006412//GO:0042254	translation//ribosome biogenesis	GO:0003735	structural constituent of ribosome	GO:0005622//GO:0005840	intracellular//ribosome	KOG0746	60S ribosomal protein L3 and related proteins
Cluster-12875.0	BF_2	17.00	0.93	1050	391333957	XP_003741376.1	668	2.4e-67	PREDICTED: cathepsin S-like [Metaseiulus occidentalis]	--	--	--	--	--	K01371	CTSK	cathepsin K	http://www.genome.jp/dbget-bin/www_bget?ko:K01371	Q26636	603	3.4e-61	Cathepsin L OS=Sarcophaga peregrina PE=1 SV=1	PF00112//PF03051	Papain family cysteine protease//Peptidase C1-like family	GO:0006508	proteolysis	GO:0004197//GO:0008234	cysteine-type endopeptidase activity//cysteine-type peptidase activity	--	--	KOG1543	Cysteine proteinase Cathepsin L
Cluster-12877.0	BF_2	4.00	0.35	764	--	--	--	--	--	--	--	--	--	--	--	--	--	--	--	--	--	--	--	--	--	--	--	--	--	--	--	--
Cluster-12878.0	BF_2	5.00	0.36	866	498950283	XP_004522991.1	424	3.8e-39	PREDICTED: acyl carrier protein, mitochondrial isoform X1 [Ceratitis capitata]	262401126	FJ774745.1	246	6.77367e-124	Scylla paramamosain acyl carrier protein mRNA, partial cds	K03955	NDUFAB1	NADH dehydrogenase (ubiquinone) 1 alpha/beta subcomplex 1	http://www.genome.jp/dbget-bin/www_bget?ko:K03955	Q94519	414	2.3e-39	Acyl carrier protein, mitochondrial OS=Drosophila melanogaster GN=mtacp1 PE=2 SV=1	PF03274	Foamy virus BEL 1/2 protein	GO:0016032//GO:0045893	viral process//positive regulation of transcription, DNA-templated	--	--	--	--	KOG1748	Acyl carrier protein/NADH-ubiquinone oxidoreductase, NDUFAB1/SDAP subunit
Cluster-12882.0	BF_2	5.00	0.99	499	281182984	NP_001162439.1	365	1.5e-32	small EDRK-rich factor 2 [Papio anubis]>gi|548961893|ref|NP_001272226.1| uncharacterized protein LOC101865970 [Macaca fascicularis]>gi|675730634|ref|XP_008966081.1| PREDICTED: small EDRK-rich factor 2 isoform X2 [Pan paniscus]>gi|795266344|ref|XP_011920510.1| PREDICTED: small EDRK-rich factor 2 isoform X3 [Cercocebus atys]>gi|12751386|gb|AAK07636.1|AF320073_1 gastric cancer-related protein VRG107…	675730637	XM_008967834.1	499	0	PREDICTED: Pan paniscus small EDRK-rich factor 2 (SERF2), transcript variant X3, mRNA	--	--	--	--	A5JSS4	217	9.2e-17	Small EDRK-rich factor 2 OS=Capra hircus GN=SERF2 PE=3 SV=1	--	--	--	--	--	--	GO:0005634//GO:0005829	nucleus//cytosol	KOG4488	Small EDRK-rich protein H4F5
Cluster-12884.0	BF_2	3.00	0.45	568	--	--	--	--	--	--	--	--	--	--	--	--	--	--	--	--	--	--	--	--	--	--	--	--	--	--	--	--
Cluster-12899.0	BF_2	2.00	0.52	448	--	--	--	--	--	--	--	--	--	--	--	--	--	--	--	--	--	--	--	--	--	--	--	--	--	--	--	--
Cluster-12901.0	BF_2	2.00	0.43	480	--	--	--	--	--	--	--	--	--	--	--	--	--	--	--	--	--	--	--	--	--	--	--	--	--	--	--	--
Cluster-12904.0	BF_2	8.00	0.36	1213	--	--	--	--	--	--	--	--	--	--	--	--	--	--	--	--	--	--	--	--	--	--	--	--	--	--	--	--
Cluster-12906.0	BF_2	6.00	0.42	882	--	--	--	--	--	--	--	--	--	--	--	--	--	--	--	--	--	--	--	--	--	--	--	--	--	--	--	--
Cluster-12915.0	BF_2	3.00	0.67	475	--	--	--	--	--	--	--	--	--	--	--	--	--	--	--	--	--	--	--	--	--	--	--	--	--	--	--	--
Cluster-12922.0	BF_2	6.00	0.31	1092	--	--	--	--	--	--	--	--	--	--	--	--	--	--	--	--	--	--	--	--	--	--	--	--	--	--	--	--
Cluster-12929.0	BF_2	1.00	0.31	421	--	--	--	--	--	--	--	--	--	--	--	--	--	--	--	--	--	--	--	--	--	--	--	--	--	--	--	--
Cluster-12930.0	BF_2	4.00	0.48	638	--	--	--	--	--	--	--	--	--	--	--	--	--	--	--	--	--	--	--	--	--	--	--	--	--	--	--	--
Cluster-12940.0	BF_2	3.00	0.31	692	--	--	--	--	--	--	--	--	--	--	--	--	--	--	--	--	--	--	--	--	--	--	--	--	--	--	--	--
Cluster-12946.0	BF_2	33.00	1.11	1528	546684937	ERL94519.1	840	3.9e-87	hypothetical protein D910_11796 [Dendroctonus ponderosae]	319433937	HQ881802.1	150	2.82313e-70	Culex pipiens complex sp. YL-2011 isolate UL4_M fork head domain transcription factor slp2 (CPIJ020030) gene, exon 2 and partial cds >gnl|BL_ORD_ID|10103406 Culex pipiens complex sp. YL-2011 isolate RD4_M fork head domain transcription factor slp2 (CPIJ020030) gene, exon 2 and partial cds	K09385	FOXG	forkhead box protein G	http://www.genome.jp/dbget-bin/www_bget?ko:K09385	P32031	495	1.6e-48	Fork head domain transcription factor slp2 OS=Drosophila melanogaster GN=slp2 PE=2 SV=2	PF00250	Forkhead domain	GO:0006355	regulation of transcription, DNA-templated	GO:0003700//GO:0043565	transcription factor activity, sequence-specific DNA binding//sequence-specific DNA binding	GO:0005667	transcription factor complex	KOG2294	Transcription factor of the Forkhead/HNF3 family
Cluster-12960.0	BF_2	39.00	2.98	835	761380056	YP_009121388.1	886	9.9e-93	cytochrome c oxidase subunit 3 (mitochondrion) [Thecamonas trahens]>gi|751130543|gb|AJF36621.1| cytochrome c oxidase subunit 3 (mitochondrion) [Thecamonas trahens]	388509857	BT143201.1	769	0	Lotus japonicus clone JCVI-FLLj-14N1 unknown mRNA	K02262	COX3	cytochrome c oxidase subunit 3	http://www.genome.jp/dbget-bin/www_bget?ko:K02262	P15953	1202	9.3e-131	Cytochrome c oxidase subunit 3 OS=Triticum aestivum GN=COX3 PE=2 SV=2	PF00510//PF12179	Cytochrome c oxidase subunit III//I-kappa-kinase-beta NEMO binding domain	GO:0016310//GO:0009069	phosphorylation//serine family amino acid metabolic process	GO:0015002//GO:0008384	heme-copper terminal oxidase activity//IkappaB kinase activity	GO:0016020//GO:0008385	membrane//IkappaB kinase complex	KOG4664	Cytochrome oxidase subunit III and related proteins
Cluster-12962.0	BF_2	5.00	0.42	791	--	--	--	--	--	--	--	--	--	--	--	--	--	--	--	--	--	--	PF08445	FR47-like protein	--	--	GO:0016747	transferase activity, transferring acyl groups other than amino-acyl groups	--	--	--	--
Cluster-12964.0	BF_2	4.00	1.20	426	512393274	AGO02162.1	232	3.4e-17	metallothionein [Scylla paramamosain]>gi|514995423|gb|AGO64127.1| metallothionein [Scylla paramamosain]	512393273	KC757379.1	422	0	Scylla paramamosain metallothionein mRNA, complete cds	--	--	--	--	Q9U620	226	7.0e-18	Copper-specific metallothionein-2 OS=Callinectes sapidus PE=3 SV=1	PF06112	Gammaherpesvirus capsid protein	--	--	--	--	GO:0019028	viral capsid	--	--
Cluster-12967.0	BF_2	13.00	0.34	1890	641659698	XP_008181211.1	301	1.5e-24	PREDICTED: uncharacterized protein LOC103308853 [Acyrthosiphon pisum]	--	--	--	--	--	--	--	--	--	Q03270	131	3.3e-06	Retrovirus-related Pol polyprotein from type-1 retrotransposable element R1 2 (Fragment) OS=Nasonia vitripennis PE=3 SV=1	PF04810	Sec23/Sec24 zinc finger	GO:0006888//GO:0006886	ER to Golgi vesicle-mediated transport//intracellular protein transport	GO:0008270	zinc ion binding	GO:0030127	COPII vesicle coat	--	--
Cluster-12968.0	BF_2	5.00	0.42	781	861651512	KMQ97842.1	660	1.5e-66	arrestin-like protein [Lasius niger]	--	--	--	--	--	K04439	ARRB	beta-arrestin	http://www.genome.jp/dbget-bin/www_bget?ko:K04439	P32122	648	1.5e-66	Arrestin homolog OS=Locusta migratoria PE=2 SV=1	PF01899	Na+/H+ ion antiporter subunit	GO:0006812	cation transport	GO:0008324	cation transmembrane transporter activity	GO:0016021	integral component of membrane	KOG3865	Arrestin
Cluster-12981.0	BF_2	3.00	0.45	569	--	--	--	--	--	--	--	--	--	--	--	--	--	--	--	--	--	--	PF13895	Immunoglobulin domain	--	--	GO:0005515	protein binding	--	--	--	--
Cluster-12991.0	BF_2	1.00	1.07	315	--	--	--	--	--	--	--	--	--	--	--	--	--	--	--	--	--	--	--	--	--	--	--	--	--	--	--	--
Cluster-13003.0	BF_2	6.00	1.22	492	197210357	ACH48186.1	387	4.2e-35	60S ribosomal protein L28 [Haplopelma schmidti]	--	--	--	--	--	K02903	RP-L28e, RPL28	large subunit ribosomal protein L28e	http://www.genome.jp/dbget-bin/www_bget?ko:K02903	P46779	249	1.8e-20	60S ribosomal protein L28 OS=Homo sapiens GN=RPL28 PE=1 SV=3	--	--	--	--	--	--	--	--	--	--
Cluster-13012.0	BF_2	3.00	0.58	505	--	--	--	--	--	--	--	--	--	--	--	--	--	--	--	--	--	--	--	--	--	--	--	--	--	--	--	--
Cluster-13017.0	BF_2	5.00	0.38	844	--	--	--	--	--	--	--	--	--	--	--	--	--	--	--	--	--	--	PF13965	dsRNA-gated channel SID-1	GO:0015931//GO:0033227	nucleobase-containing compound transport//dsRNA transport	GO:0051033	RNA transmembrane transporter activity	GO:0016021	integral component of membrane	--	--
Cluster-13021.0	BF_2	2.00	0.75	397	--	--	--	--	--	--	--	--	--	--	--	--	--	--	--	--	--	--	--	--	--	--	--	--	--	--	--	--
Cluster-13022.0	BF_2	2.00	0.42	486	--	--	--	--	--	--	--	--	--	--	--	--	--	--	--	--	--	--	--	--	--	--	--	--	--	--	--	--
Cluster-13026.0	BF_2	3.00	0.43	582	--	--	--	--	--	--	--	--	--	--	--	--	--	--	--	--	--	--	--	--	--	--	--	--	--	--	--	--
Cluster-13028.0	BF_2	8.00	0.44	1048	--	--	--	--	--	--	--	--	--	--	--	--	--	--	--	--	--	--	--	--	--	--	--	--	--	--	--	--
Cluster-13034.1	BF_2	21.00	0.85	1322	642926535	XP_008194910.1	459	5.1e-43	PREDICTED: potassium/sodium hyperpolarization-activated cyclic nucleotide-gated channel 4-like [Tribolium castaneum]>gi|270009106|gb|EFA05554.1| hypothetical protein TcasGA2_TC015742 [Tribolium castaneum]	--	--	--	--	--	--	--	--	--	Q9MZS1	264	8.6e-22	Potassium/sodium hyperpolarization-activated cyclic nucleotide-gated channel 1 OS=Oryctolagus cuniculus GN=HCN1 PE=2 SV=2	--	--	--	--	--	--	--	--	KOG0498	K+-channel ERG and related proteins, contain PAS/PAC sensor domain
Cluster-13034.2	BF_2	9.00	0.69	836	752875624	XP_011255171.1	185	1.9e-11	PREDICTED: potassium/sodium hyperpolarization-activated cyclic nucleotide-gated channel 1-like [Camponotus floridanus]	--	--	--	--	--	--	--	--	--	--	--	--	--	PF02431	Chalcone-flavanone isomerase	--	--	GO:0016872	intramolecular lyase activity	--	--	--	--
Cluster-13037.0	BF_2	5.00	0.35	882	--	--	--	--	--	--	--	--	--	--	--	--	--	--	--	--	--	--	--	--	--	--	--	--	--	--	--	--
Cluster-13051.0	BF_2	2.00	0.40	497	817256403	XP_012311900.1	747	7.7e-77	PREDICTED: 26S protease regulatory subunit 7 [Aotus nancymaae]	884976587	XM_010887283.2	196	2.35614e-96	PREDICTED: Esox lucius proteasome (prosome, macropain) 26S subunit, ATPase, 2 (psmc2), mRNA	K03061	PSMC2, RPT1	26S proteasome regulatory subunit T1	http://www.genome.jp/dbget-bin/www_bget?ko:K03061	P46472	747	3.2e-78	26S protease regulatory subunit 7 OS=Xenopus laevis GN=psmc2 PE=2 SV=1	PF07724//PF00004//PF00830//PF05496//PF06068//PF00158//PF01695//PF14532//PF07728//PF00910//PF02562//PF01637//PF07726	AAA domain (Cdc48 subfamily)//ATPase family associated with various cellular activities (AAA)//Ribosomal L28 family//Holliday junction DNA helicase ruvB N-terminus//TIP49 C-terminus//Sigma-54 interaction domain//IstB-like ATP binding protein//Sigma-54 interaction domain//AAA domain (dynein-related subfamily)//RNA helicase//PhoH-like protein//Archaeal ATPase//ATPase family associated with various …	GO:0006281//GO:0042254//GO:0006355//GO:0006310	DNA repair//ribosome biogenesis//regulation of transcription, DNA-templated//DNA recombination	GO:0008134//GO:0005524//GO:0003735//GO:0016887//GO:0003723//GO:0003678//GO:0003724//GO:0009378	transcription factor binding//ATP binding//structural constituent of ribosome//ATPase activity//RNA binding//DNA helicase activity//RNA helicase activity//four-way junction helicase activity	GO:0009379//GO:0005840//GO:0005667//GO:0005657	Holliday junction helicase complex//ribosome//transcription factor complex//replication fork	KOG0729	26S proteasome regulatory complex, ATPase RPT1
Cluster-13056.0	BF_2	21.37	0.51	2036	751219341	XP_011162750.1	781	3.6e-80	PREDICTED: calpain-A-like isoform X9 [Solenopsis invicta]	--	--	--	--	--	K08585	CAPNN	calpain, invertebrate	http://www.genome.jp/dbget-bin/www_bget?ko:K08585	Q9VT65	727	2.7e-75	Calpain-B OS=Drosophila melanogaster GN=CalpB PE=1 SV=2	PF13499//PF13405//PF13833//PF00036//PF13202//PF00648	EF-hand domain pair//EF-hand domain//EF-hand domain pair//EF hand//EF hand//Calpain family cysteine protease	GO:0006508	proteolysis	GO:0005509//GO:0004198	calcium ion binding//calcium-dependent cysteine-type endopeptidase activity	GO:0005622	intracellular	KOG0045	Cytosolic Ca2+-dependent cysteine protease (calpain), large subunit (EF-Hand protein superfamily)
Cluster-13062.0	BF_2	5.00	0.45	750	391335714	XP_003742234.1	480	1.1e-45	PREDICTED: uncharacterized protein LOC100901442 [Metaseiulus occidentalis]	--	--	--	--	--	--	--	--	--	--	--	--	--	PF04494	WD40 associated region in TFIID subunit, NTD2 domain	GO:0006355	regulation of transcription, DNA-templated	--	--	GO:0005634	nucleus	--	--
Cluster-13063.0	BF_2	2.00	0.47	464	--	--	--	--	--	--	--	--	--	--	--	--	--	--	--	--	--	--	--	--	--	--	--	--	--	--	--	--
Cluster-13066.0	BF_2	1.00	0.43	383	642916891	XP_008199544.1	192	1.3e-12	PREDICTED: WASH complex subunit strumpellin [Tribolium castaneum]	--	--	--	--	--	K18464	RTSC, SPG8	WASH complex subunit strumpellin	http://www.genome.jp/dbget-bin/www_bget?ko:K18464	Q6DIP9	160	2.9e-10	WASH complex subunit strumpellin OS=Xenopus tropicalis PE=2 SV=1	PF10266	Hereditary spastic paraplegia protein strumpellin	--	--	--	--	GO:0071203	WASH complex	--	--
Cluster-13067.0	BF_2	3.00	0.32	675	--	--	--	--	--	--	--	--	--	--	--	--	--	--	--	--	--	--	--	--	--	--	--	--	--	--	--	--
Cluster-13075.0	BF_2	3.00	0.53	524	--	--	--	--	--	--	--	--	--	--	--	--	--	--	--	--	--	--	--	--	--	--	--	--	--	--	--	--
Cluster-13078.0	BF_2	3.00	0.79	445	--	--	--	--	--	--	--	--	--	--	--	--	--	--	--	--	--	--	--	--	--	--	--	--	--	--	--	--
Cluster-13082.0	BF_2	12.00	1.38	650	--	--	--	--	--	--	--	--	--	--	--	--	--	--	--	--	--	--	PF08119	Scorpion acidic alpha-KTx toxin family	GO:0009405//GO:0006810	pathogenesis//transport	GO:0019870	potassium channel inhibitor activity	GO:0005576	extracellular region	--	--
Cluster-13083.0	BF_2	11.47	0.31	1844	386778929	AFJ23968.1	1413	1.7e-153	muscarinic acetylcholine receptor type B long variant [Tribolium castaneum]	751237972	XM_011174604.1	319	3.86836e-164	PREDICTED: Solenopsis invicta probable muscarinic acetylcholine receptor gar-1 (LOC105205262), mRNA	K04134	CHRMN	muscarinic acetylcholine receptor	http://www.genome.jp/dbget-bin/www_bget?ko:K04134	Q09388	505	1.4e-49	Probable muscarinic acetylcholine receptor gar-2 OS=Caenorhabditis elegans GN=gar-2 PE=2 SV=3	PF02175//PF00001	Serpentine type 7TM GPCR chemoreceptor Srb//7 transmembrane receptor (rhodopsin family)	GO:0007606//GO:0007186//GO:0007165	sensory perception of chemical stimulus//G-protein coupled receptor signaling pathway//signal transduction	GO:0004888//GO:0004930	transmembrane signaling receptor activity//G-protein coupled receptor activity	GO:0016021	integral component of membrane	--	--
Cluster-13087.0	BF_2	6.00	0.37	972	--	--	--	--	--	--	--	--	--	--	--	--	--	--	--	--	--	--	--	--	--	--	--	--	--	--	--	--
Cluster-13100.0	BF_2	2.00	0.31	554	--	--	--	--	--	--	--	--	--	--	--	--	--	--	--	--	--	--	--	--	--	--	--	--	--	--	--	--
Cluster-13102.0	BF_2	2.00	0.44	475	--	--	--	--	--	--	--	--	--	--	--	--	--	--	--	--	--	--	--	--	--	--	--	--	--	--	--	--
Cluster-13110.0	BF_2	4.00	0.38	732	646710809	KDR16227.1	978	1.9e-103	Spectrin beta chain [Zootermopsis nevadensis]	--	--	--	--	--	K06115	SPTB	spectrin beta	http://www.genome.jp/dbget-bin/www_bget?ko:K06115	Q00963	813	1.0e-85	Spectrin beta chain OS=Drosophila melanogaster GN=beta-Spec PE=1 SV=2	PF02601//PF06008//PF00435//PF07851	Exonuclease VII, large subunit//Laminin Domain I//Spectrin repeat//TMPIT-like protein	GO:0007165//GO:0030334//GO:0030155//GO:0006308//GO:0045995	signal transduction//regulation of cell migration//regulation of cell adhesion//DNA catabolic process//regulation of embryonic development	GO:0008855//GO:0005515//GO:0005102	exodeoxyribonuclease VII activity//protein binding//receptor binding	GO:0016021//GO:0009318	integral component of membrane//exodeoxyribonuclease VII complex	KOG0517	Beta-spectrin
Cluster-13114.0	BF_2	9.00	0.46	1099	719774680	XP_010220376.1	493	4.9e-47	PREDICTED: neuron navigator 3 [Tinamus guttatus]	--	--	--	--	--	K19483	NAV2	neuron navigator 2	http://www.genome.jp/dbget-bin/www_bget?ko:K19483	Q8IVL0	480	6.4e-47	Neuron navigator 3 OS=Homo sapiens GN=NAV3 PE=1 SV=3	--	--	--	--	--	--	--	--	--	--
Cluster-13121.0	BF_2	8.00	0.96	637	--	--	--	--	--	--	--	--	--	--	--	--	--	--	--	--	--	--	--	--	--	--	--	--	--	--	--	--
Cluster-13122.0	BF_2	1.00	0.52	365	642928192	XP_967439.2	163	3.0e-09	PREDICTED: uncharacterized protein LOC655784 [Tribolium castaneum]	--	--	--	--	--	--	--	--	--	--	--	--	--	--	--	--	--	--	--	--	--	--	--
Cluster-13125.0	BF_2	4.00	0.36	751	--	--	--	--	--	--	--	--	--	--	--	--	--	--	--	--	--	--	--	--	--	--	--	--	--	--	--	--
Cluster-13126.0	BF_2	5.00	0.60	633	--	--	--	--	--	--	--	--	--	--	--	--	--	--	--	--	--	--	--	--	--	--	--	--	--	--	--	--
Cluster-13130.0	BF_2	2.00	0.32	546	170038798	XP_001847235.1	268	3.0e-21	conserved hypothetical protein [Culex quinquefasciatus]>gi|167882481|gb|EDS45864.1| conserved hypothetical protein [Culex quinquefasciatus]	--	--	--	--	--	--	--	--	--	--	--	--	--	--	--	--	--	--	--	--	--	--	--
Cluster-13140.0	BF_2	3.00	0.32	680	262401207	ACY66506.1	285	4.0e-23	ubiquitin associated protein 2-like protein [Scylla paramamosain]	262401206	FJ774785.1	200	1.95971e-98	Scylla paramamosain ubiquitin associated protein 2-like protein mRNA, partial cds	--	--	--	--	Q14157	154	2.5e-09	Ubiquitin-associated protein 2-like OS=Homo sapiens GN=UBAP2L PE=1 SV=2	PF02845	CUE domain	--	--	GO:0005515	protein binding	--	--	--	--
Cluster-13142.0	BF_2	2.00	1.53	335	--	--	--	--	--	--	--	--	--	--	--	--	--	--	--	--	--	--	PF10486//PF03999//PF01299//PF03839	Phosphoinositide 3-kinase gamma adapter protein p101 subunit//Microtubule associated protein (MAP65/ASE1 family)//Lysosome-associated membrane glycoprotein (Lamp)//Translocation protein Sec62	GO:0015031//GO:0000226//GO:0000910	protein transport//microtubule cytoskeleton organization//cytokinesis	GO:0008565//GO:0008017//GO:0046935	protein transporter activity//microtubule binding//1-phosphatidylinositol-3-kinase regulator activity	GO:0016020//GO:0005944//GO:0016021//GO:0045298	membrane//phosphatidylinositol 3-kinase complex, class IB//integral component of membrane//tubulin complex	--	--
Cluster-13144.0	BF_2	9.64	0.49	1118	--	--	--	--	--	--	--	--	--	--	--	--	--	--	--	--	--	--	--	--	--	--	--	--	--	--	--	--
Cluster-13145.0	BF_2	5.00	0.43	771	--	--	--	--	--	--	--	--	--	--	--	--	--	--	--	--	--	--	--	--	--	--	--	--	--	--	--	--
Cluster-13153.0	BF_2	4.00	0.99	455	241564918	XP_002401964.1	409	1.1e-37	ribosomal protein L40, putative [Ixodes scapularis]>gi|67084045|gb|AAY66957.1| ribosomal protein L40 [Ixodes scapularis]>gi|215501940|gb|EEC11434.1| ribosomal protein L40, putative [Ixodes scapularis]	270211316	GU179017.1	78	8.44958e-31	Aedes aegypti ubiquitin-L40 ribosomal fusion protein (UbL40) gene, complete cds	K02927	RP-L40e, RPL40	large subunit ribosomal protein L40e	http://www.genome.jp/dbget-bin/www_bget?ko:K02927	P18101	376	3.0e-35	Ubiquitin-60S ribosomal protein L40 OS=Drosophila melanogaster GN=RpL40 PE=1 SV=2	PF01020//PF00240	Ribosomal L40e family//Ubiquitin family	GO:0042254//GO:0006412	ribosome biogenesis//translation	GO:0003735//GO:0005515	structural constituent of ribosome//protein binding	GO:0005840	ribosome	KOG0003	Ubiquitin/60s ribosomal protein L40 fusion
Cluster-13159.0	BF_2	2.00	0.53	444	--	--	--	--	--	--	--	--	--	--	--	--	--	--	--	--	--	--	--	--	--	--	--	--	--	--	--	--
Cluster-13160.1	BF_2	2.00	0.73	400	--	--	--	--	--	--	--	--	--	--	--	--	--	--	--	--	--	--	--	--	--	--	--	--	--	--	--	--
Cluster-13167.0	BF_2	1.00	0.37	399	67084103	AAY66986.1	340	9.7e-30	F1F0-type ATP synthase subunit g [Ixodes scapularis]	--	--	--	--	--	K02140	ATPeFG, ATP5L, ATP20	F-type H+-transporting ATPase subunit g	http://www.genome.jp/dbget-bin/www_bget?ko:K02140	Q5RFH0	234	7.8e-19	ATP synthase subunit g, mitochondrial OS=Pongo abelii GN=ATP5L PE=3 SV=1	PF04718	Mitochondrial ATP synthase g subunit	GO:0015986//GO:0015992	ATP synthesis coupled proton transport//proton transport	GO:0015078	hydrogen ion transmembrane transporter activity	GO:0000276	mitochondrial proton-transporting ATP synthase complex, coupling factor F(o)	KOG4103	Mitochondrial F1F0-ATP synthase, subunit g/ATP20
Cluster-13169.0	BF_2	1.00	0.31	423	--	--	--	--	--	--	--	--	--	--	--	--	--	--	--	--	--	--	--	--	--	--	--	--	--	--	--	--
Cluster-13175.0	BF_2	2.00	0.32	546	--	--	--	--	--	--	--	--	--	--	--	--	--	--	--	--	--	--	--	--	--	--	--	--	--	--	--	--
Cluster-13177.0	BF_2	3.00	0.46	557	--	--	--	--	--	525346445	KC793917.1	86	3.73863e-35	Scylla paramamosain clone Scpa25 microsatellite sequence	--	--	--	--	--	--	--	--	--	--	--	--	--	--	--	--	--	--
Cluster-13179.0	BF_2	14.00	0.51	1437	288779616	BAI70369.1	445	2.3e-41	eukaryotic initiation factor 4E binding protein [Marsupenaeus japonicus]	--	--	--	--	--	K07205	EIF4EBP1	eukaryotic translation initiation factor 4E binding protein 1	http://www.genome.jp/dbget-bin/www_bget?ko:K07205	Q60876	268	3.2e-22	Eukaryotic translation initiation factor 4E-binding protein 1 OS=Mus musculus GN=Eif4ebp1 PE=1 SV=3	PF05456	Eukaryotic translation initiation factor 4E binding protein (EIF4EBP)	GO:0045947	negative regulation of translational initiation	GO:0008190	eukaryotic initiation factor 4E binding	--	--	--	--
Cluster-13185.0	BF_2	1.00	3.98	260	194246087	ACF35535.1	313	8.5e-27	ribosomal protein L38 [Dermacentor variabilis]	--	--	--	--	--	K02923	RP-L38e, RPL38	large subunit ribosomal protein L38e	http://www.genome.jp/dbget-bin/www_bget?ko:K02923	A6N9N3	312	4.6e-28	60S ribosomal protein L38 OS=Ornithodoros parkeri GN=RpL38 PE=3 SV=1	PF01781	Ribosomal L38e protein family	GO:0006412//GO:0042254	translation//ribosome biogenesis	GO:0003735	structural constituent of ribosome	GO:0005622//GO:0005840	intracellular//ribosome	KOG3499	60S ribosomal protein L38
Cluster-13203.0	BF_2	10.00	0.40	1324	--	--	--	--	--	--	--	--	--	--	--	--	--	--	--	--	--	--	--	--	--	--	--	--	--	--	--	--
Cluster-13205.0	BF_2	4.00	2.84	340	--	--	--	--	--	--	--	--	--	--	--	--	--	--	--	--	--	--	--	--	--	--	--	--	--	--	--	--
Cluster-13217.0	BF_2	5.00	0.95	507	241613226	XP_002407362.1	378	4.8e-34	Paxillin, putative [Ixodes scapularis]>gi|215502782|gb|EEC12276.1| Paxillin, putative [Ixodes scapularis]	--	--	--	--	--	K05760	PXN	paxillin	http://www.genome.jp/dbget-bin/www_bget?ko:K05760	Q5R7I1	360	2.4e-33	Paxillin OS=Pongo abelii GN=PXN PE=2 SV=1	PF00412//PF06467//PF07967//PF07975	LIM domain//MYM-type Zinc finger with FCS sequence motif//C3HC zinc finger-like//TFIIH C1-like domain	GO:0006281	DNA repair	GO:0008270//GO:0043169	zinc ion binding//cation binding	GO:0005634	nucleus	KOG1703	Adaptor protein Enigma and related PDZ-LIM proteins
Cluster-13219.0	BF_2	9.00	0.32	1475	817214031	XP_012283269.1	677	3.0e-68	PREDICTED: myophilin [Orussus abietinus]	--	--	--	--	--	--	--	--	--	P14318	442	2.2e-42	Muscle-specific protein 20 OS=Drosophila melanogaster GN=Mp20 PE=2 SV=2	PF05706//PF00307	Cyclin-dependent kinase inhibitor 3 (CDKN3)//Calponin homology (CH) domain	GO:0006570//GO:0006470	tyrosine metabolic process//protein dephosphorylation	GO:0004725//GO:0005515//GO:0004721	protein tyrosine phosphatase activity//protein binding//phosphoprotein phosphatase activity	--	--	KOG2046	Calponin
Cluster-13224.0	BF_2	1.00	1.37	302	--	--	--	--	--	--	--	--	--	--	--	--	--	--	--	--	--	--	--	--	--	--	--	--	--	--	--	--
Cluster-13224.1	BF_2	4.00	0.72	520	--	--	--	--	--	--	--	--	--	--	--	--	--	--	--	--	--	--	--	--	--	--	--	--	--	--	--	--
Cluster-13225.3	BF_2	5.00	0.35	887	443731814	ELU16785.1	338	3.7e-29	hypothetical protein CAPTEDRAFT_225175 [Capitella teleta]	--	--	--	--	--	--	--	--	--	P26779	238	6.0e-19	Prosaposin OS=Bos taurus GN=PSAP PE=1 SV=3	PF05184	Saposin-like type B, region 1	GO:0006629	lipid metabolic process	--	--	--	--	--	--
Cluster-13230.0	BF_2	1.00	1.74	291	--	--	--	--	--	--	--	--	--	--	--	--	--	--	--	--	--	--	--	--	--	--	--	--	--	--	--	--
Cluster-13231.0	BF_2	3.00	0.53	525	--	--	--	--	--	--	--	--	--	--	--	--	--	--	--	--	--	--	--	--	--	--	--	--	--	--	--	--
Cluster-13238.0	BF_2	5.00	0.53	679	--	--	--	--	--	--	--	--	--	--	--	--	--	--	--	--	--	--	--	--	--	--	--	--	--	--	--	--
Cluster-13242.0	BF_2	2.00	0.75	398	--	--	--	--	--	--	--	--	--	--	--	--	--	--	--	--	--	--	PF01529	DHHC palmitoyltransferase	--	--	GO:0008270	zinc ion binding	--	--	--	--
Cluster-13243.1	BF_2	5.00	1.52	424	17549915	NP_509585.1	319	2.8e-27	TBB-4 [Caenorhabditis elegans]>gi|268576989|ref|XP_002643476.1| C. briggsae CBR-TBB-4 protein [Caenorhabditis briggsae]>gi|1174596|sp|P41937.1|TBB4_CAEEL RecName: Full=Tubulin beta-4 chain; AltName: Full=Beta-4-tubulin [Caenorhabditis elegans]>gi|3873688|emb|CAA86310.1| TBB-4 [Caenorhabditis elegans]	333411319	JF767013.1	163	4.38995e-78	Helicoverpa armigera beta-tubulin mRNA, complete cds	K07375	TUBB	tubulin beta	http://www.genome.jp/dbget-bin/www_bget?ko:K07375	O17449	319	1.2e-28	Tubulin beta-1 chain OS=Manduca sexta PE=2 SV=1	--	--	GO:0051258//GO:0007018//GO:0006184//GO:0007067//GO:0009792	protein polymerization//microtubule-based movement//obsolete GTP catabolic process//mitotic nuclear division//embryo development ending in birth or egg hatching	GO:0003924//GO:0005198//GO:0005525	GTPase activity//structural molecule activity//GTP binding	GO:0005737//GO:0005879	cytoplasm//axonemal microtubule	KOG1375	Beta tubulin
Cluster-13244.0	BF_2	4.00	0.51	613	--	--	--	--	--	--	--	--	--	--	--	--	--	--	--	--	--	--	--	--	--	--	--	--	--	--	--	--
Cluster-13247.0	BF_2	2.00	0.89	379	--	--	--	--	--	--	--	--	--	--	--	--	--	--	--	--	--	--	--	--	--	--	--	--	--	--	--	--
Cluster-13247.1	BF_2	5.00	0.51	701	751453875	XP_011181382.1	232	5.7e-17	PREDICTED: adult-specific rigid cuticular protein 15.5-like [Bactrocera cucurbitae]	--	--	--	--	--	--	--	--	--	P82119	179	3.3e-12	Cuticle protein 6 OS=Blaberus craniifer PE=1 SV=1	PF00379	Insect cuticle protein	--	--	GO:0042302	structural constituent of cuticle	--	--	--	--
Cluster-13255.1	BF_2	2.00	0.40	494	--	--	--	--	--	--	--	--	--	--	--	--	--	--	--	--	--	--	--	--	--	--	--	--	--	--	--	--
Cluster-13265.0	BF_2	1.00	0.67	344	321467326	EFX78317.1	317	3.9e-27	GST-N-Metaxin-like protein [Daphnia pulex]	--	--	--	--	--	--	--	--	--	F7E235	191	6.5e-14	Failed axon connections homolog OS=Xenopus tropicalis GN=faxc PE=3 SV=1	PF13417	Glutathione S-transferase, N-terminal domain	--	--	GO:0005515	protein binding	--	--	KOG4244	Failed axon connections (fax) protein/glutathione S-transferase-like protein
Cluster-13286.0	BF_2	2.00	0.34	532	321458779	EFX69841.1	655	3.9e-66	hypothetical protein DAPPUDRAFT_300660 [Daphnia pulex]	--	--	--	--	--	K00826	E2.6.1.42, ilvE	branched-chain amino acid aminotransferase	http://www.genome.jp/dbget-bin/www_bget?ko:K00826	A7SLW1	625	4.8e-64	Branched-chain-amino-acid aminotransferase OS=Nematostella vectensis GN=v1g246094 PE=3 SV=1	PF01063	Amino-transferase class IV	GO:0008152	metabolic process	GO:0003824	catalytic activity	--	--	KOG0975	Branched chain aminotransferase BCAT1, pyridoxal phosphate enzymes type IV superfamily
Cluster-13289.0	BF_2	2.00	0.50	454	76154943	AAX26334.2	542	4.2e-53	SJCHGC03868 protein [Schistosoma japonicum]	--	--	--	--	--	K03065	PSMC3, RPT5	26S proteasome regulatory subunit T5	http://www.genome.jp/dbget-bin/www_bget?ko:K03065	O88685	528	7.2e-53	26S protease regulatory subunit 6A OS=Mus musculus GN=Psmc3 PE=1 SV=2	PF00004	ATPase family associated with various cellular activities (AAA)	--	--	GO:0005524	ATP binding	--	--	KOG0652	26S proteasome regulatory complex, ATPase RPT5
Cluster-13292.0	BF_2	1.00	0.44	381	--	--	--	--	--	--	--	--	--	--	--	--	--	--	--	--	--	--	--	--	--	--	--	--	--	--	--	--
Cluster-13294.0	BF_2	2.00	0.60	426	--	--	--	--	--	--	--	--	--	--	--	--	--	--	--	--	--	--	--	--	--	--	--	--	--	--	--	--
Cluster-13298.0	BF_2	16.00	0.91	1023	--	--	--	--	--	--	--	--	--	--	--	--	--	--	--	--	--	--	--	--	--	--	--	--	--	--	--	--
Cluster-13309.0	BF_2	12.00	1.00	787	270007970	EFA04418.1	150	2.1e-07	hypothetical protein TcasGA2_TC014718 [Tribolium castaneum]	--	--	--	--	--	--	--	--	--	--	--	--	--	PF00797	N-acetyltransferase	GO:0008152//GO:0042967	metabolic process//acyl-carrier-protein biosynthetic process	GO:0016407	acetyltransferase activity	--	--	--	--
Cluster-13311.0	BF_2	6.00	31.79	251	241781184	XP_002400257.1	246	4.8e-19	ribosomal protein L39, putative [Ixodes scapularis]>gi|215510701|gb|EEC20154.1| ribosomal protein L39, putative [Ixodes scapularis]	225708741	BT075793.1	55	2.66446e-18	Caligus rogercresseyi clone crog-evm-507-292 60S ribosomal protein L39 putative mRNA, complete cds	K02924	RP-L39e, RPL39	large subunit ribosomal protein L39e	http://www.genome.jp/dbget-bin/www_bget?ko:K02924	Q6F482	225	5.4e-18	60S ribosomal protein L39 OS=Plutella xylostella GN=RpL39 PE=3 SV=1	PF00832	Ribosomal L39 protein	GO:0042254//GO:0006412	ribosome biogenesis//translation	GO:0003735	structural constituent of ribosome	GO:0005840//GO:0005622	ribosome//intracellular	KOG0002	60s ribosomal protein L39
Cluster-13313.0	BF_2	2.00	0.44	475	260796973	XP_002593479.1	235	1.7e-17	hypothetical protein BRAFLDRAFT_206590 [Branchiostoma floridae]>gi|229278703|gb|EEN49490.1| hypothetical protein BRAFLDRAFT_206590, partial [Branchiostoma floridae]	768931000	XM_011607966.1	56	1.50203e-18	PREDICTED: Takifugu rubripes U2 snRNP-associated SURP domain containing (u2surp), transcript variant X4, mRNA	K12842	SR140	U2-associated protein SR140	http://www.genome.jp/dbget-bin/www_bget?ko:K12842	O15042	228	4.6e-18	U2 snRNP-associated SURP motif-containing protein OS=Homo sapiens GN=U2SURP PE=1 SV=2	PF01805	Surp module	GO:0006396	RNA processing	GO:0000166//GO:0003723	nucleotide binding//RNA binding	--	--	KOG0151	Predicted splicing regulator, contains RRM, SWAP and RPR domains
Cluster-13315.0	BF_2	78.55	2.77	1475	242003361	XP_002422710.1	830	5.5e-86	Lipase 3 precursor, putative [Pediculus humanus corporis]>gi|212505532|gb|EEB09972.1| Lipase 3 precursor, putative [Pediculus humanus corporis]	--	--	--	--	--	K01052	LIPA	lysosomal acid lipase/cholesteryl ester hydrolase	http://www.genome.jp/dbget-bin/www_bget?ko:K01052	O46108	692	2.3e-71	Lipase 3 OS=Drosophila melanogaster GN=Lip3 PE=2 SV=1	PF01738//PF04083	Dienelactone hydrolase family//Partial alpha/beta-hydrolase lipase region	GO:0006629	lipid metabolic process	GO:0016787	hydrolase activity	--	--	--	--
Cluster-13316.1	BF_2	6.00	0.36	989	--	--	--	--	--	--	--	--	--	--	--	--	--	--	--	--	--	--	--	--	--	--	--	--	--	--	--	--
Cluster-13317.0	BF_2	3.00	0.59	499	--	--	--	--	--	--	--	--	--	--	--	--	--	--	--	--	--	--	--	--	--	--	--	--	--	--	--	--
Cluster-13317.1	BF_2	6.00	0.90	565	--	--	--	--	--	--	--	--	--	--	--	--	--	--	--	--	--	--	--	--	--	--	--	--	--	--	--	--
Cluster-13318.0	BF_2	9.00	1.24	590	--	--	--	--	--	--	--	--	--	--	--	--	--	--	--	--	--	--	--	--	--	--	--	--	--	--	--	--
Cluster-13319.0	BF_2	15.00	2.50	538	478251110	ENN71586.1	539	1.1e-52	hypothetical protein YQE_11686, partial [Dendroctonus ponderosae]>gi|546683195|gb|ERL93035.1| hypothetical protein D910_10337 [Dendroctonus ponderosae]	--	--	--	--	--	--	--	--	--	P80601	353	1.7e-32	Ribonuclease UK114 OS=Capra hircus GN=HRSP12 PE=1 SV=3	--	--	--	--	--	--	--	--	KOG2317	Putative translation initiation inhibitor UK114/IBM1
Cluster-13321.0	BF_2	4.00	0.32	813	321457968	EFX69044.1	905	6.0e-95	hypothetical protein DAPPUDRAFT_114061 [Daphnia pulex]	656985104	KF773747.1	217	8.3801e-108	Fenneropenaeus chinensis aspartate aminotransferase (GOT) mRNA, complete cds	K14455	GOT2	aspartate aminotransferase, mitochondrial	http://www.genome.jp/dbget-bin/www_bget?ko:K14455	P00507	842	5.0e-89	Aspartate aminotransferase, mitochondrial OS=Rattus norvegicus GN=Got2 PE=1 SV=2	PF00155	Aminotransferase class I and II	GO:0009058	biosynthetic process	GO:0030170	pyridoxal phosphate binding	--	--	KOG1411	Aspartate aminotransferase/Glutamic oxaloacetic transaminase AAT1/GOT2
Cluster-13323.0	BF_2	9.67	0.33	1528	766918539	XP_011498898.1	703	3.0e-71	PREDICTED: heterogeneous nuclear ribonucleoprotein A1, A2/B1 homolog [Ceratosolen solmsi marchali]	--	--	--	--	--	K13158	HNRNPA2B1	heterogeneous nuclear ribonucleoprotein A2/B1	http://www.genome.jp/dbget-bin/www_bget?ko:K13158	P21522	682	3.4e-70	Heterogeneous nuclear ribonucleoprotein A1, A2/B1 homolog OS=Schistocerca americana GN=HNRNP PE=2 SV=1	PF04828//PF16367//PF00076//PF03972//PF08777	Glutathione-dependent formaldehyde-activating enzyme//RNA recognition motif//RNA recognition motif. (a.k.a. RRM, RBD, or RNP domain)//MmgE/PrpD family//RNA binding motif	GO:0008152	metabolic process	GO:0016829//GO:0003723//GO:0016846//GO:0003676	lyase activity//RNA binding//carbon-sulfur lyase activity//nucleic acid binding	--	--	--	--
Cluster-13333.0	BF_2	2.00	0.79	391	--	--	--	--	--	--	--	--	--	--	--	--	--	--	--	--	--	--	PF04604	Type-A lantibiotic	GO:0042742	defense response to bacterium	--	--	GO:0005576	extracellular region	--	--
Cluster-13336.0	BF_2	4.00	0.31	832	--	--	--	--	--	--	--	--	--	--	--	--	--	--	--	--	--	--	PF02985	HEAT repeat	--	--	GO:0005515	protein binding	--	--	--	--
Cluster-13339.0	BF_2	1.00	0.63	349	449273737	EMC83151.1	174	1.5e-10	Enterin neuropeptide, partial [Columba livia]	--	--	--	--	--	--	--	--	--	--	--	--	--	--	--	--	--	--	--	--	--	--	--
Cluster-13347.0	BF_2	2.00	0.49	456	--	--	--	--	--	--	--	--	--	--	--	--	--	--	--	--	--	--	--	--	--	--	--	--	--	--	--	--
Cluster-13352.0	BF_2	1.00	1.52	297	--	--	--	--	--	--	--	--	--	--	--	--	--	--	--	--	--	--	--	--	--	--	--	--	--	--	--	--
Cluster-13362.0	BF_2	2.00	0.70	405	--	--	--	--	--	--	--	--	--	--	--	--	--	--	--	--	--	--	--	--	--	--	--	--	--	--	--	--
Cluster-13363.0	BF_2	8.00	0.36	1229	--	--	--	--	--	--	--	--	--	--	--	--	--	--	--	--	--	--	--	--	--	--	--	--	--	--	--	--
Cluster-13366.0	BF_2	6.00	0.32	1081	--	--	--	--	--	--	--	--	--	--	--	--	--	--	--	--	--	--	--	--	--	--	--	--	--	--	--	--
Cluster-13375.0	BF_2	1.00	2.59	275	--	--	--	--	--	--	--	--	--	--	--	--	--	--	--	--	--	--	--	--	--	--	--	--	--	--	--	--
Cluster-13379.0	BF_2	1.00	1.05	316	--	--	--	--	--	116310686	CR855207.1	293	1.71976e-150	Oryza sativa genomic DNA, chromosome 4, BAC clone: H0306B06, complete sequence	--	--	--	--	--	--	--	--	--	--	--	--	--	--	--	--	--	--
Cluster-13382.0	BF_2	13.91	0.56	1327	546674815	ERL86101.1	908	4.4e-95	hypothetical protein D910_03515 [Dendroctonus ponderosae]	--	--	--	--	--	--	--	--	--	B0UYT5	156	2.9e-09	Major facilitator superfamily domain-containing protein 6-B OS=Danio rerio GN=mfsd6b PE=3 SV=1	PF07690	Major Facilitator Superfamily	GO:0055085	transmembrane transport	--	--	GO:0016021	integral component of membrane	--	--
Cluster-13383.0	BF_2	15.26	0.38	1948	241627626	XP_002408070.1	701	6.5e-71	RNA-binding protein musashi, putative [Ixodes scapularis]>gi|215501115|gb|EEC10609.1| RNA-binding protein musashi, putative [Ixodes scapularis]	--	--	--	--	--	K13044	HNRNPABD	heterogeneous nuclear ribonucleoprotein A/B/D	http://www.genome.jp/dbget-bin/www_bget?ko:K13044	Q08473	508	6.5e-50	RNA-binding protein squid OS=Drosophila melanogaster GN=sqd PE=1 SV=3	PF16367//PF00076//PF08777	RNA recognition motif//RNA recognition motif. (a.k.a. RRM, RBD, or RNP domain)//RNA binding motif	--	--	GO:0003676//GO:1901363//GO:0003723//GO:0097159	nucleic acid binding//heterocyclic compound binding//RNA binding//organic cyclic compound binding	--	--	KOG4205	RNA-binding protein musashi/mRNA cleavage and polyadenylation factor I complex, subunit HRP1
Cluster-13384.0	BF_2	8.00	3.56	379	--	--	--	--	--	119710194	DQ490951.2	354	0	Zea mays subsp. mays genotype CMS-S mitochondrion, complete genome	--	--	--	--	P08742	273	2.2e-23	Cytochrome c oxidase subunit 1 OS=Zea mays GN=COX1 PE=3 SV=2	--	--	--	--	--	--	--	--	--	--
Cluster-13394.0	BF_2	6.00	0.35	1006	--	--	--	--	--	--	--	--	--	--	--	--	--	--	--	--	--	--	--	--	--	--	--	--	--	--	--	--
Cluster-13395.0	BF_2	3.00	1.42	373	--	--	--	--	--	--	--	--	--	--	--	--	--	--	--	--	--	--	PF03229	Alphavirus glycoprotein J	GO:0019050	suppression by virus of host apoptotic process	--	--	--	--	--	--
Cluster-13396.0	BF_2	8.00	0.35	1237	675366400	KFM59302.1	1065	2.6e-113	Inositol oxygenase, partial [Stegodyphus mimosarum]	884851338	XM_013153653.1	42	2.47425e-10	PREDICTED: Cavia porcellus myo-inositol oxygenase (Miox), mRNA	K00469	MIOX	inositol oxygenase	http://www.genome.jp/dbget-bin/www_bget?ko:K00469	Q9UGB7	903	6.4e-96	Inositol oxygenase OS=Homo sapiens GN=MIOX PE=1 SV=1	PF05153	Myo-inositol oxygenase	GO:0019310//GO:0055114	inositol catabolic process//oxidation-reduction process	GO:0005506//GO:0050113	iron ion binding//inositol oxygenase activity	GO:0005737	cytoplasm	KOG1573	Aldehyde reductase
Cluster-13410.0	BF_2	2.00	0.55	439	91091514	XP_969527.1	430	3.9e-40	PREDICTED: transmembrane protein 181 [Tribolium castaneum]>gi|642936877|ref|XP_008194310.1| PREDICTED: transmembrane protein 181 [Tribolium castaneum]>gi|270000929|gb|EEZ97376.1| hypothetical protein TcasGA2_TC011201 [Tribolium castaneum]	--	--	--	--	--	--	--	--	--	Q9P2C4	155	1.2e-09	Transmembrane protein 181 OS=Homo sapiens GN=TMEM181 PE=1 SV=2	--	--	--	--	--	--	--	--	--	--
Cluster-13411.0	BF_2	1.00	0.46	375	--	--	--	--	--	--	--	--	--	--	--	--	--	--	--	--	--	--	--	--	--	--	--	--	--	--	--	--
Cluster-13413.0	BF_2	5.00	0.59	640	--	--	--	--	--	--	--	--	--	--	--	--	--	--	--	--	--	--	--	--	--	--	--	--	--	--	--	--
Cluster-13418.0	BF_2	2.00	0.35	523	324022911	ADY15480.1	144	6.8e-07	NADH dehydrogenase subunit 6 (mitochondrion) [Aurelia aurita]	589061032	KF765450.1	500	0	Prunus mume isolate BJFU1210120008 plastid, complete genome	--	--	--	--	Q09WW5	711	5.0e-74	NAD(P)H-quinone oxidoreductase subunit 6, chloroplastic OS=Morus indica GN=ndhG PE=3 SV=1	PF00499	NADH-ubiquinone/plastoquinone oxidoreductase chain 6	GO:0006814//GO:0006120//GO:0006744//GO:0015992//GO:0055114	sodium ion transport//mitochondrial electron transport, NADH to ubiquinone//ubiquinone biosynthetic process//proton transport//oxidation-reduction process	GO:0008137	NADH dehydrogenase (ubiquinone) activity	--	--	--	--
Cluster-13424.1	BF_2	11.34	0.36	1605	562744994	AHB33470.1	470	3.3e-44	T-complex protein subunit gamma [Locusta migratoria]	195038286	XM_001990555.1	46	1.93131e-12	Drosophila grimshawi GH18159 (Dgri\GH18159), mRNA	K09495	CCT3, TRIC5	T-complex protein 1 subunit gamma	http://www.genome.jp/dbget-bin/www_bget?ko:K09495	P50143	455	7.4e-44	T-complex protein 1 subunit gamma OS=Xenopus laevis GN=cct3 PE=2 SV=2	PF00118//PF02118	TCP-1/cpn60 chaperonin family//Srg family chemoreceptor	GO:0007606//GO:0007165	sensory perception of chemical stimulus//signal transduction	GO:0004888//GO:0005524	transmembrane signaling receptor activity//ATP binding	GO:0016020	membrane	KOG0364	Chaperonin complex component, TCP-1 gamma subunit (CCT3)
Cluster-13434.0	BF_2	2.00	0.36	519	321469134	EFX80115.1	345	3.3e-30	hypothetical protein DAPPUDRAFT_304194 [Daphnia pulex]	--	--	--	--	--	K00799	GST, gst	glutathione S-transferase	http://www.genome.jp/dbget-bin/www_bget?ko:K00799	P20432	227	6.6e-18	Glutathione S-transferase 1-1 OS=Drosophila melanogaster GN=GstD1 PE=1 SV=1	PF16519	Tetramerisation domain of TRPM	GO:0051262	protein tetramerization	--	--	--	--	--	--
Cluster-13454.0	BF_2	5.00	0.38	840	--	--	--	--	--	--	--	--	--	--	--	--	--	--	--	--	--	--	--	--	--	--	--	--	--	--	--	--
Cluster-13456.0	BF_2	3.00	0.55	514	--	--	--	--	--	--	--	--	--	--	--	--	--	--	--	--	--	--	--	--	--	--	--	--	--	--	--	--
Cluster-13462.0	BF_2	1.00	0.46	376	--	--	--	--	--	--	--	--	--	--	--	--	--	--	--	--	--	--	PF02724//PF02064//PF07781//PF16752//PF04006	CDC45-like protein//MAS20 protein import receptor//Reovirus minor core protein Mu-2//Tubulin-specific chaperone C N-terminal domain//Mpp10 protein	GO:0006364//GO:0006605//GO:0006886//GO:0006270	rRNA processing//protein targeting//intracellular protein transport//DNA replication initiation	GO:0015631//GO:0005198	tubulin binding//structural molecule activity	GO:0005732//GO:0005742//GO:0034457//GO:0019028//GO:0005634//GO:0045298	small nucleolar ribonucleoprotein complex//mitochondrial outer membrane translocase complex//Mpp10 complex//viral capsid//nucleus//tubulin complex	--	--
Cluster-13469.0	BF_2	7.00	0.38	1055	--	--	--	--	--	--	--	--	--	--	--	--	--	--	--	--	--	--	--	--	--	--	--	--	--	--	--	--
Cluster-13470.0	BF_2	55.00	1.73	1618	432863587	XP_004070140.1	501	8.4e-48	PREDICTED: GDP-D-glucose phosphorylase 1 [Oryzias latipes]	645241229	XM_008228760.1	660	0	PREDICTED: Prunus mume GDP-L-galactose phosphorylase 1 (LOC103326528), mRNA	K15630	VTC2	GDP-D-glucose phosphorylase	http://www.genome.jp/dbget-bin/www_bget?ko:K15630	Q8RWE8	1650	2.0e-182	GDP-L-galactose phosphorylase 1 OS=Arabidopsis thaliana GN=VTC2 PE=1 SV=1	--	--	--	--	--	--	--	--	KOG2720	Predicted hydrolase (HIT family)
Cluster-13474.0	BF_2	4.00	0.42	682	411595986	AFW19996.1	600	1.2e-59	mitochondrial cytochrome c oxidase subunit Va [Litopenaeus vannamei]	--	--	--	--	--	K02264	COX5A	cytochrome c oxidase subunit 5a	http://www.genome.jp/dbget-bin/www_bget?ko:K02264	Q94514	415	1.4e-39	Cytochrome c oxidase subunit 5A, mitochondrial OS=Drosophila melanogaster GN=CoVa PE=2 SV=2	PF02284	Cytochrome c oxidase subunit Va	GO:0015992//GO:0006123	proton transport//mitochondrial electron transport, cytochrome c to oxygen	GO:0004129	cytochrome-c oxidase activity	GO:0045277//GO:0005743	respiratory chain complex IV//mitochondrial inner membrane	KOG4077	Cytochrome c oxidase, subunit Va/COX6
Cluster-13476.0	BF_2	1.00	0.32	419	--	--	--	--	--	--	--	--	--	--	--	--	--	--	--	--	--	--	--	--	--	--	--	--	--	--	--	--
Cluster-13483.0	BF_2	5.00	0.56	664	--	--	--	--	--	--	--	--	--	--	--	--	--	--	--	--	--	--	--	--	--	--	--	--	--	--	--	--
Cluster-13492.0	BF_2	5.00	0.88	525	--	--	--	--	--	--	--	--	--	--	--	--	--	--	--	--	--	--	--	--	--	--	--	--	--	--	--	--
Cluster-13497.0	BF_2	1.00	0.83	330	--	--	--	--	--	--	--	--	--	--	--	--	--	--	--	--	--	--	--	--	--	--	--	--	--	--	--	--
Cluster-13500.0	BF_2	2.00	0.38	505	260804857	XP_002597304.1	508	4.0e-49	hypothetical protein BRAFLDRAFT_203247 [Branchiostoma floridae]>gi|229282567|gb|EEN53316.1| hypothetical protein BRAFLDRAFT_203247 [Branchiostoma floridae]	148230960	NM_001094813.1	92	1.55922e-38	Xenopus laevis TSR1, 20S rRNA accumulation, homolog (tsr1), mRNA >gnl|BL_ORD_ID|630648 Xenopus laevis hypothetical LOC495115, mRNA (cDNA clone MGC:83112 IMAGE:6317840), complete cds	K14799	TSR1	pre-rRNA-processing protein TSR1	http://www.genome.jp/dbget-bin/www_bget?ko:K14799	Q5XGY1	493	9.1e-49	Pre-rRNA-processing protein TSR1 homolog OS=Xenopus laevis GN=tsr1 PE=2 SV=1	--	--	GO:0042254	ribosome biogenesis	--	--	GO:0005634	nucleus	KOG1980	Uncharacterized conserved protein
Cluster-13505.1	BF_2	1.00	0.55	360	--	--	--	--	--	--	--	--	--	--	--	--	--	--	--	--	--	--	--	--	--	--	--	--	--	--	--	--
Cluster-13512.0	BF_2	5.00	0.39	819	--	--	--	--	--	--	--	--	--	--	--	--	--	--	--	--	--	--	--	--	--	--	--	--	--	--	--	--
Cluster-13513.0	BF_2	1.00	0.35	405	--	--	--	--	--	--	--	--	--	--	--	--	--	--	--	--	--	--	--	--	--	--	--	--	--	--	--	--
Cluster-13513.1	BF_2	2.00	0.68	410	--	--	--	--	--	--	--	--	--	--	--	--	--	--	--	--	--	--	--	--	--	--	--	--	--	--	--	--
Cluster-13523.0	BF_2	6.00	0.40	913	270004918	EFA01366.1	450	3.9e-42	hypothetical protein TcasGA2_TC010351 [Tribolium castaneum]	--	--	--	--	--	K13915	LYZ	lysozyme C	http://www.genome.jp/dbget-bin/www_bget?ko:K13915	Q17005	276	2.4e-23	Lysozyme c-1 OS=Anopheles gambiae GN=AGAP007347 PE=2 SV=2	--	--	--	--	--	--	--	--	--	--
Cluster-13540.0	BF_2	12.00	0.90	848	--	--	--	--	--	--	--	--	--	--	--	--	--	--	--	--	--	--	--	--	--	--	--	--	--	--	--	--
Cluster-13543.0	BF_2	2.00	0.44	475	--	--	--	--	--	--	--	--	--	--	--	--	--	--	--	--	--	--	--	--	--	--	--	--	--	--	--	--
Cluster-13548.0	BF_2	1.00	0.45	377	338224500	AEI88123.1	570	2.0e-56	hypothetical protein [Scylla paramamosain]	338224499	HM217901.1	305	4.46145e-157	Scylla paramamosain hypothetical protein mRNA, partial cds	--	--	--	--	--	--	--	--	PF03067	Chitin binding domain	--	--	--	--	GO:0019028	viral capsid	--	--
Cluster-13552.0	BF_2	25.00	8.94	403	241564915	XP_002401963.1	339	1.3e-29	ribosomal protein S25, putative [Ixodes scapularis]>gi|215501939|gb|EEC11433.1| ribosomal protein S25, putative, partial [Ixodes scapularis]	262401431	FJ774898.1	190	4.06694e-93	Scylla paramamosain 40S ribosomal protein S25 mRNA, partial cds	K02975	RP-S25e, RPS25	small subunit ribosomal protein S25e	http://www.genome.jp/dbget-bin/www_bget?ko:K02975	Q962Q5	315	3.2e-28	40S ribosomal protein S25 OS=Spodoptera frugiperda GN=RpS25 PE=3 SV=1	PF01325//PF08220	Iron dependent repressor, N-terminal DNA binding domain//DeoR-like helix-turn-helix domain	GO:0006355	regulation of transcription, DNA-templated	GO:0003700//GO:0003677	transcription factor activity, sequence-specific DNA binding//DNA binding	GO:0005667//GO:0005622//GO:0005840	transcription factor complex//intracellular//ribosome	KOG1767	40S ribosomal protein S25
Cluster-13558.0	BF_2	4.00	0.31	824	--	--	--	--	--	--	--	--	--	--	--	--	--	--	--	--	--	--	--	--	--	--	--	--	--	--	--	--
Cluster-13559.0	BF_2	2.00	0.36	517	861599025	KMQ83534.1	149	1.8e-07	hypothetical protein RF55_19752 [Lasius niger]	--	--	--	--	--	--	--	--	--	--	--	--	--	--	--	--	--	--	--	--	--	--	--
Cluster-13563.0	BF_2	1.00	0.99	319	--	--	--	--	--	--	--	--	--	--	--	--	--	--	--	--	--	--	--	--	--	--	--	--	--	--	--	--
Cluster-13574.0	BF_2	29.00	1.10	1389	91082391	XP_969041.1	1141	4.5e-122	PREDICTED: alpha-tocopherol transfer protein-like [Tribolium castaneum]>gi|642922554|ref|XP_008193224.1| PREDICTED: alpha-tocopherol transfer protein-like [Tribolium castaneum]>gi|270007505|gb|EFA03953.1| hypothetical protein TcasGA2_TC014097 [Tribolium castaneum]	--	--	--	--	--	--	--	--	--	Q9BTX7	492	3.3e-48	Alpha-tocopherol transfer protein-like OS=Homo sapiens GN=TTPAL PE=1 SV=2	--	--	GO:0006810	transport	GO:0005215	transporter activity	GO:0005622	intracellular	--	--
Cluster-13576.0	BF_2	4.00	0.36	747	642074420	CDQ87733.1	592	1.1e-58	unnamed protein product [Oncorhynchus mykiss]	--	--	--	--	--	--	--	--	--	Q96DM1	343	3.4e-31	PiggyBac transposable element-derived protein 4 OS=Homo sapiens GN=PGBD4 PE=2 SV=3	PF01609	Transposase DDE domain	GO:0006313	transposition, DNA-mediated	GO:0003677//GO:0004803	DNA binding//transposase activity	--	--	--	--
Cluster-13577.0	BF_2	19.00	0.89	1182	--	--	--	--	--	--	--	--	--	--	--	--	--	--	--	--	--	--	--	--	--	--	--	--	--	--	--	--
Cluster-13584.0	BF_2	4.00	0.61	560	--	--	--	--	--	--	--	--	--	--	--	--	--	--	--	--	--	--	--	--	--	--	--	--	--	--	--	--
Cluster-13589.0	BF_2	6.00	0.84	587	861635019	KMQ91440.1	137	4.9e-06	histone-lysine n-methyltransferase setmar-like protein [Lasius niger]	--	--	--	--	--	--	--	--	--	--	--	--	--	--	--	--	--	--	--	--	--	--	--
Cluster-13592.0	BF_2	2.00	0.39	501	--	--	--	--	--	--	--	--	--	--	--	--	--	--	--	--	--	--	--	--	--	--	--	--	--	--	--	--
Cluster-13593.2	BF_2	23.84	0.59	1984	642911122	XP_008200589.1	2412	2.6e-269	PREDICTED: endoplasmic reticulum aminopeptidase 1-like isoform X4 [Tribolium castaneum]	462310582	APGK01047275.1	78	3.89997e-30	Dendroctonus ponderosae Seq01047285, whole genome shotgun sequence	K11141	ENPEP	glutamyl aminopeptidase	http://www.genome.jp/dbget-bin/www_bget?ko:K11141	Q10836	931	5.9e-99	Thyrotropin-releasing hormone-degrading ectoenzyme OS=Rattus norvegicus GN=Trhde PE=1 SV=1	PF01433	Peptidase family M1	--	--	GO:0008270//GO:0008237	zinc ion binding//metallopeptidase activity	--	--	--	--
Cluster-13605.0	BF_2	9.00	0.60	915	--	--	--	--	--	--	--	--	--	--	--	--	--	--	--	--	--	--	--	--	--	--	--	--	--	--	--	--
Cluster-13622.0	BF_2	2.00	0.33	539	--	--	--	--	--	--	--	--	--	--	--	--	--	--	--	--	--	--	--	--	--	--	--	--	--	--	--	--
Cluster-13624.0	BF_2	6.00	0.33	1040	--	--	--	--	--	--	--	--	--	--	--	--	--	--	--	--	--	--	--	--	--	--	--	--	--	--	--	--
Cluster-13633.0	BF_2	5.00	0.42	781	642911859	XP_008200777.1	544	4.2e-53	PREDICTED: uncharacterized protein LOC103315005 [Tribolium castaneum]	--	--	--	--	--	--	--	--	--	--	--	--	--	--	--	--	--	--	--	--	--	--	--
Cluster-13638.0	BF_2	3.00	0.77	450	--	--	--	--	--	--	--	--	--	--	--	--	--	--	--	--	--	--	PF00642	Zinc finger C-x8-C-x5-C-x3-H type (and similar)	--	--	GO:0046872	metal ion binding	--	--	--	--
Cluster-13640.0	BF_2	20.00	1.61	806	--	--	--	--	--	528540458	AP012528.1	796	0	Oryza rufipogon mitochondrial DNA, complete genome, strain: RT102C	--	--	--	--	--	--	--	--	PF00375	Sodium:dicarboxylate symporter family	GO:0006820//GO:0006835//GO:0006812	anion transport//dicarboxylic acid transport//cation transport	GO:0017153	sodium:dicarboxylate symporter activity	GO:0016020	membrane	--	--
Cluster-13651.0	BF_2	3.00	0.76	452	--	--	--	--	--	--	--	--	--	--	--	--	--	--	--	--	--	--	--	--	--	--	--	--	--	--	--	--
Cluster-13656.0	BF_2	4.00	0.34	778	--	--	--	--	--	--	--	--	--	--	--	--	--	--	--	--	--	--	--	--	--	--	--	--	--	--	--	--
Cluster-13665.0	BF_2	7.00	0.49	889	675370960	KFM63862.1	626	1.5e-62	Myosin regulatory light chain 2, partial [Stegodyphus mimosarum]	241154891	XM_002407364.1	106	4.65841e-46	Ixodes scapularis myosin regulatory light chain, putative, mRNA	K12755	MYL9	myosin regulatory light chain 9	http://www.genome.jp/dbget-bin/www_bget?ko:K12755	Q5RBA4	442	1.3e-42	Myosin regulatory light polypeptide 9 OS=Pongo abelii GN=MYL9 PE=2 SV=3	PF13499//PF13405//PF13833//PF00036//PF08336//PF00804//PF13202	EF-hand domain pair//EF-hand domain//EF-hand domain pair//EF hand//Prolyl 4-Hydroxylase alpha-subunit, N-terminal region//Syntaxin//EF hand	GO:0006525//GO:0018401//GO:0006560//GO:0055114	arginine metabolic process//peptidyl-proline hydroxylation to 4-hydroxy-L-proline//proline metabolic process//oxidation-reduction process	GO:0004656//GO:0016702//GO:0005509	procollagen-proline 4-dioxygenase activity//oxidoreductase activity, acting on single donors with incorporation of molecular oxygen, incorporation of two atoms of oxygen//calcium ion binding	GO:0005783//GO:0016020	endoplasmic reticulum//membrane	KOG0031	Myosin regulatory light chain, EF-Hand protein superfamily
Cluster-13670.0	BF_2	1.00	1.59	295	--	--	--	--	--	--	--	--	--	--	--	--	--	--	--	--	--	--	--	--	--	--	--	--	--	--	--	--
Cluster-13677.0	BF_2	3.00	0.39	605	241735383	XP_002404909.1	278	2.3e-22	prefoldin, putative [Ixodes scapularis]>gi|215505594|gb|EEC15088.1| prefoldin, putative [Ixodes scapularis]	--	--	--	--	--	K04798	pfdB, PFDN6	prefoldin beta subunit	http://www.genome.jp/dbget-bin/www_bget?ko:K04798	O15212	251	1.3e-20	Prefoldin subunit 6 OS=Homo sapiens GN=PFDN6 PE=1 SV=1	PF01442//PF01920//PF15556//PF02346//PF01956	Apolipoprotein A1/A4/E domain//Prefoldin subunit//ZW10 interactor//Chordopoxvirus multifunctional envelope protein A27//Integral membrane protein DUF106	GO:0007093//GO:0042157//GO:0006457//GO:0006869//GO:0019064	mitotic cell cycle checkpoint//lipoprotein metabolic process//protein folding//lipid transport//fusion of virus membrane with host plasma membrane	GO:0051082//GO:0008289	unfolded protein binding//lipid binding	GO:0005576//GO:0000776//GO:0016020//GO:0016272//GO:0019031	extracellular region//kinetochore//membrane//prefoldin complex//viral envelope	KOG3478	Prefoldin subunit 6, KE2 family
Cluster-13680.0	BF_2	4.00	0.43	675	--	--	--	--	--	--	--	--	--	--	--	--	--	--	--	--	--	--	--	--	--	--	--	--	--	--	--	--
Cluster-13685.1	BF_2	9.00	0.94	689	--	--	--	--	--	--	--	--	--	--	--	--	--	--	--	--	--	--	PF04258	Signal peptide peptidase	--	--	GO:0004190	aspartic-type endopeptidase activity	GO:0016021	integral component of membrane	--	--
Cluster-13686.0	BF_2	4.00	1.63	388	--	--	--	--	--	--	--	--	--	--	--	--	--	--	--	--	--	--	--	--	--	--	--	--	--	--	--	--
Cluster-13687.0	BF_2	5.00	0.31	954	--	--	--	--	--	--	--	--	--	--	--	--	--	--	--	--	--	--	--	--	--	--	--	--	--	--	--	--
Cluster-13713.0	BF_2	2.00	0.36	522	836705190	XP_012787495.1	878	5.3e-92	PREDICTED: interleukin enhancer-binding factor 2 [Sorex araneus]	649100945	KJ891471.1	522	0	Synthetic construct Homo sapiens clone ccsbBroadEn_00865 ILF2 gene, encodes complete protein	K13089	ILF2	interleukin enhancer-binding factor 2	http://www.genome.jp/dbget-bin/www_bget?ko:K13089	Q12905	878	2.2e-93	Interleukin enhancer-binding factor 2 OS=Homo sapiens GN=ILF2 PE=1 SV=2	--	--	--	--	--	--	--	--	KOG3793	Transcription factor NFAT, subunit NF45
Cluster-13717.1	BF_2	4.00	0.61	562	255045899	ACU00106.1	714	5.9e-73	troponin-C isoform 6 [Homarus americanus]	298106305	HM448422.1	51	1.07954e-15	Homarus americanus troponin C isoform 3 mRNA, complete cds	--	--	--	--	P15159	429	2.7e-41	Troponin C OS=Tachypleus tridentatus PE=1 SV=1	PF00036//PF13833//PF13405//PF13499//PF03352//PF13202//PF12763	EF hand//EF-hand domain pair//EF-hand domain//EF-hand domain pair//Methyladenine glycosylase//EF hand//Cytoskeletal-regulatory complex EF hand	GO:0006284	base-excision repair	GO:0005509//GO:0008725//GO:0005515	calcium ion binding//DNA-3-methyladenine glycosylase activity//protein binding	--	--	KOG0027	Calmodulin and related proteins (EF-Hand superfamily)
Cluster-13718.1	BF_2	2.00	1.26	349	--	--	--	--	--	--	--	--	--	--	--	--	--	--	--	--	--	--	--	--	--	--	--	--	--	--	--	--
Cluster-13732.0	BF_2	1.00	2.16	282	--	--	--	--	--	--	--	--	--	--	--	--	--	--	--	--	--	--	--	--	--	--	--	--	--	--	--	--
Cluster-13742.0	BF_2	1.00	0.38	395	--	--	--	--	--	--	--	--	--	--	--	--	--	--	--	--	--	--	--	--	--	--	--	--	--	--	--	--
Cluster-13744.0	BF_2	8.00	0.37	1185	375157305	ACY66494.3	1434	4.0e-156	serine protease [Scylla paramamosain]	375081799	FJ774773.2	1089	0	Scylla paramamosain serine protease mRNA, complete cds	--	--	--	--	Q8MQS8	213	6.3e-16	Venom serine protease 34 OS=Apis mellifera PE=2 SV=1	PF00089	Trypsin	GO:0006508	proteolysis	GO:0004252	serine-type endopeptidase activity	--	--	--	--
Cluster-13752.0	BF_2	28.00	0.47	2776	675367441	KFM60343.1	2153	4.0e-239	Polyadenylate-binding protein 1, partial [Stegodyphus mimosarum]	768921143	XM_003965840.2	220	6.33139e-109	PREDICTED: Takifugu rubripes poly(A) binding protein, cytoplasmic 1 (pabpc1), mRNA	K13126	PABPC	polyadenylate-binding protein	http://www.genome.jp/dbget-bin/www_bget?ko:K13126	P20965	1885	2.0e-209	Polyadenylate-binding protein 1-A OS=Xenopus laevis GN=pabpc1-a PE=1 SV=3	PF04815//PF08777//PF09377//PF00658//PF16367//PF00076	Sec23/Sec24 helical domain//RNA binding motif//SBDS protein C-terminal domain//Poly-adenylate binding protein, unique domain//RNA recognition motif//RNA recognition motif. (a.k.a. RRM, RBD, or RNP domain)	GO:0006888//GO:0006886//GO:0042254	ER to Golgi vesicle-mediated transport//intracellular protein transport//ribosome biogenesis	GO:0003676//GO:0003723	nucleic acid binding//RNA binding	GO:0030127	COPII vesicle coat	KOG0123	Polyadenylate-binding protein (RRM superfamily)
Cluster-13763.0	BF_2	19.00	1.43	843	--	--	--	--	--	--	--	--	--	--	--	--	--	--	--	--	--	--	--	--	--	--	--	--	--	--	--	--
Cluster-13776.0	BF_2	2.00	0.32	545	--	--	--	--	--	--	--	--	--	--	--	--	--	--	--	--	--	--	--	--	--	--	--	--	--	--	--	--
Cluster-13777.0	BF_2	2.00	0.46	470	--	--	--	--	--	--	--	--	--	--	--	--	--	--	--	--	--	--	--	--	--	--	--	--	--	--	--	--
Cluster-13780.0	BF_2	6.00	0.63	687	--	--	--	--	--	--	--	--	--	--	--	--	--	--	--	--	--	--	--	--	--	--	--	--	--	--	--	--
Cluster-13781.0	BF_2	3.00	0.49	544	826419751	XP_012524774.1	665	2.7e-67	PREDICTED: serine hydroxymethyltransferase, cytosolic [Monomorium pharaonis]>gi|826419753|ref|XP_012524775.1| PREDICTED: serine hydroxymethyltransferase, cytosolic [Monomorium pharaonis]	--	--	--	--	--	K00600	glyA, SHMT	glycine hydroxymethyltransferase	http://www.genome.jp/dbget-bin/www_bget?ko:K00600	P50431	625	4.9e-64	Serine hydroxymethyltransferase, cytosolic OS=Mus musculus GN=Shmt1 PE=1 SV=3	PF00464	Serine hydroxymethyltransferase	--	--	GO:0016740	transferase activity	--	--	KOG2467	Glycine/serine hydroxymethyltransferase
Cluster-13788.0	BF_2	4.00	0.31	826	759051578	XP_011334903.1	703	1.6e-71	PREDICTED: anoctamin-8 isoform X5 [Cerapachys biroi]	241616514	XM_002407927.1	152	1.15808e-71	Ixodes scapularis transmembrane protein 16K, putative, mRNA	K19502	ANO8, TMEM16H	anoctamin-8	http://www.genome.jp/dbget-bin/www_bget?ko:K19502	Q6PB70	552	2.2e-55	Anoctamin-8 OS=Mus musculus GN=Ano8 PE=2 SV=3	--	--	--	--	--	--	--	--	KOG2513	Protein required for meiotic chromosome segregation
Cluster-13792.0	BF_2	3.00	0.34	654	241853693	XP_002415923.1	708	3.4e-72	eukaryotic translation initiation factor, putative [Ixodes scapularis]>gi|215510137|gb|EEC19590.1| eukaryotic translation initiation factor, putative [Ixodes scapularis]	805758681	XM_012294293.1	80	9.59365e-32	PREDICTED: Megachile rotundata eukaryotic translation initiation factor 5 (LOC100880103), transcript variant X3, mRNA	K03262	EIF5	translation initiation factor 5	http://www.genome.jp/dbget-bin/www_bget?ko:K03262	P59325	619	2.9e-63	Eukaryotic translation initiation factor 5 OS=Mus musculus GN=Eif5 PE=1 SV=1	PF01873	Domain found in IF2B/IF5	GO:0006446//GO:0016070//GO:0006413	regulation of translational initiation//RNA metabolic process//translational initiation	GO:0003743	translation initiation factor activity	GO:0005840	ribosome	KOG2767	Translation initiation factor 5 (eIF-5)
Cluster-13794.0	BF_2	2.00	0.50	454	--	--	--	--	--	--	--	--	--	--	--	--	--	--	--	--	--	--	--	--	--	--	--	--	--	--	--	--
Cluster-13795.1	BF_2	2.00	0.42	486	--	--	--	--	--	--	--	--	--	--	--	--	--	--	--	--	--	--	PF03785	Peptidase family C25, C terminal ig-like domain	GO:0006508	proteolysis	GO:0008233	peptidase activity	--	--	--	--
Cluster-13801.0	BF_2	4.00	0.36	752	--	--	--	--	--	--	--	--	--	--	--	--	--	--	--	--	--	--	PF08039	Mitochondrial proteolipid	--	--	--	--	GO:0005739	mitochondrion	--	--
Cluster-13803.0	BF_2	20.00	0.33	2814	--	--	--	--	--	--	--	--	--	--	--	--	--	--	--	--	--	--	--	--	--	--	--	--	--	--	--	--
Cluster-13805.0	BF_2	7.00	1.00	581	--	--	--	--	--	--	--	--	--	--	--	--	--	--	--	--	--	--	--	--	--	--	--	--	--	--	--	--
Cluster-13806.0	BF_2	3.00	0.33	668	119594653	EAW74247.1	951	2.3e-100	hCG2016877, isoform CRA_c [Homo sapiens]	332309153	NM_012094.4	668	0	Homo sapiens peroxiredoxin 5 (PRDX5), transcript variant 1, mRNA	K11187	PRDX5	peroxiredoxin 5, atypical 2-Cys peroxiredoxin	http://www.genome.jp/dbget-bin/www_bget?ko:K11187	P30044	940	1.8e-100	Peroxiredoxin-5, mitochondrial OS=Homo sapiens GN=PRDX5 PE=1 SV=4	PF00578//PF08534	AhpC/TSA family//Redoxin	GO:0055114	oxidation-reduction process	GO:0016491//GO:0016209	oxidoreductase activity//antioxidant activity	--	--	KOG0541	Alkyl hydroperoxide reductase/peroxiredoxin
Cluster-13807.0	BF_2	1.00	0.38	397	646700138	KDR10430.1	319	2.6e-27	Protein lunapark [Zootermopsis nevadensis]	--	--	--	--	--	--	--	--	--	Q1KKT4	309	1.6e-27	Protein lunapark-A OS=Takifugu rubripes GN=lnpa PE=3 SV=1	PF02675	S-adenosylmethionine decarboxylase	GO:0006560//GO:0008295//GO:0006525	proline metabolic process//spermidine biosynthetic process//arginine metabolic process	GO:0004014	adenosylmethionine decarboxylase activity	--	--	KOG2846	Predicted membrane protein
Cluster-13810.0	BF_2	4.00	0.66	539	646705747	KDR13306.1	654	5.1e-66	Aldehyde dehydrogenase family 3 member B1, partial [Zootermopsis nevadensis]	--	--	--	--	--	K00128	E1.2.1.3	aldehyde dehydrogenase (NAD+)	http://www.genome.jp/dbget-bin/www_bget?ko:K00128	P11883	528	8.6e-53	Aldehyde dehydrogenase, dimeric NADP-preferring OS=Rattus norvegicus GN=Aldh3a1 PE=1 SV=3	PF00171	Aldehyde dehydrogenase family	GO:0055114//GO:0008152	oxidation-reduction process//metabolic process	GO:0016491	oxidoreductase activity	--	--	KOG2456	Aldehyde dehydrogenase
Cluster-13810.1	BF_2	1.00	0.41	388	391345366	XP_003746960.1	170	4.8e-10	PREDICTED: aldehyde dehydrogenase, dimeric NADP-preferring-like [Metaseiulus occidentalis]	--	--	--	--	--	K00129	E1.2.1.5	aldehyde dehydrogenase (NAD(P)+)	http://www.genome.jp/dbget-bin/www_bget?ko:K00129	Q1JPA0	142	3.5e-08	Aldehyde dehydrogenase family 3 member B1 OS=Bos taurus GN=ALDH3B1 PE=2 SV=1	--	--	--	--	--	--	--	--	KOG2456	Aldehyde dehydrogenase
Cluster-13813.0	BF_2	8.65	0.50	1005	827563622	XP_012552354.1	249	8.7e-19	PREDICTED: uncharacterized protein LOC105842693 [Bombyx mori]	--	--	--	--	--	--	--	--	--	--	--	--	--	--	--	--	--	--	--	--	--	--	--
Cluster-13814.0	BF_2	3.00	0.33	667	--	--	--	--	--	--	--	--	--	--	--	--	--	--	--	--	--	--	--	--	--	--	--	--	--	--	--	--
Cluster-13822.0	BF_2	1.00	0.31	422	--	--	--	--	--	--	--	--	--	--	--	--	--	--	--	--	--	--	--	--	--	--	--	--	--	--	--	--
Cluster-13828.0	BF_2	2.00	0.87	381	407853728	EKG06599.1	419	6.4e-39	glucose-regulated protein 78, putative [Trypanosoma cruzi]	631376673	XM_007924526.1	212	2.25378e-105	Pseudocercospora fijiensis CIRAD86 hypothetical protein mRNA	K03283	HSPA1_8	heat shock 70kDa protein 1/8	http://www.genome.jp/dbget-bin/www_bget?ko:K03283	Q00043	464	1.6e-45	Heat shock 70 kDa protein OS=Ajellomyces capsulatus GN=HSP70 PE=3 SV=1	PF06455	NADH dehydrogenase subunit 5 C-terminus	GO:0006744//GO:0006120//GO:0006814//GO:0042773//GO:0055114//GO:0015992	ubiquinone biosynthetic process//mitochondrial electron transport, NADH to ubiquinone//sodium ion transport//ATP synthesis coupled electron transport//oxidation-reduction process//proton transport	GO:0008137	NADH dehydrogenase (ubiquinone) activity	--	--	KOG0101	Molecular chaperones HSP70/HSC70, HSP70 superfamily
Cluster-13844.2	BF_2	5.00	0.33	914	--	--	--	--	--	--	--	--	--	--	--	--	--	--	--	--	--	--	PF09726//PF07464//PF03480//PF00210//PF00430//PF01442//PF03586//PF01297	Transmembrane protein//Apolipophorin-III precursor (apoLp-III)//Bacterial extracellular solute-binding protein, family 7//Ferritin-like domain//ATP synthase B/B' CF(0)//Apolipoprotein A1/A4/E domain//Herpesvirus UL36 tegument protein//Zinc-uptake complex component A periplasmic	GO:0042157//GO:0030001//GO:0006869//GO:0006508//GO:0015986//GO:0039693//GO:0006879//GO:0006810//GO:0015992	lipoprotein metabolic process//metal ion transport//lipid transport//proteolysis//ATP synthesis coupled proton transport//viral DNA genome replication//cellular iron ion homeostasis//transport//proton transport	GO:0008289//GO:0046872//GO:0015078//GO:0008199//GO:0019784	lipid binding//metal ion binding//hydrogen ion transmembrane transporter activity//ferric iron binding//NEDD8-specific protease activity	GO:0030288//GO:0005576//GO:0016021//GO:0045263	outer membrane-bounded periplasmic space//extracellular region//integral component of membrane//proton-transporting ATP synthase complex, coupling factor F(o)	--	--
Cluster-13849.1	BF_2	6.00	0.38	950	755942011	XP_011298639.1	310	7.0e-26	PREDICTED: homeobox protein TGIF2-like isoform X2 [Fopius arisanus]	--	--	--	--	--	K19554	TGIF2L, TGIFL	homeobox protein TGIF2L	http://www.genome.jp/dbget-bin/www_bget?ko:K19554	Q8MIB8	201	1.2e-14	Homeobox protein TGIF2LX OS=Pongo pygmaeus GN=TGIF2LX PE=2 SV=1	PF05920//PF00046	Homeobox KN domain//Homeobox domain	GO:0006355	regulation of transcription, DNA-templated	GO:0003677	DNA binding	--	--	KOG0773	Transcription factor MEIS1 and related HOX domain proteins
Cluster-13851.1	BF_2	31.00	2.21	875	--	--	--	--	--	--	--	--	--	--	--	--	--	--	--	--	--	--	--	--	--	--	--	--	--	--	--	--
Cluster-13856.0	BF_2	7.00	0.69	710	--	--	--	--	--	--	--	--	--	--	--	--	--	--	--	--	--	--	--	--	--	--	--	--	--	--	--	--
Cluster-13862.0	BF_2	2.00	0.66	413	460027843	AFJ11397.2	512	1.1e-49	prostaglandin F synthase [Penaeus monodon]	--	--	--	--	--	K00011	E1.1.1.21, AKR1	aldehyde reductase	http://www.genome.jp/dbget-bin/www_bget?ko:K00011	P15121	351	2.2e-32	Aldose reductase OS=Homo sapiens GN=AKR1B1 PE=1 SV=3	--	--	--	--	--	--	--	--	KOG1577	Aldo/keto reductase family proteins
Cluster-13864.0	BF_2	2.00	0.68	410	--	--	--	--	--	--	--	--	--	--	--	--	--	--	--	--	--	--	--	--	--	--	--	--	--	--	--	--
Cluster-13869.0	BF_2	5.00	0.88	525	--	--	--	--	--	--	--	--	--	--	--	--	--	--	--	--	--	--	--	--	--	--	--	--	--	--	--	--
Cluster-13877.0	BF_2	1.00	0.35	406	646721331	KDR22745.1	292	3.6e-24	Roundabout-like protein 1 [Zootermopsis nevadensis]	--	--	--	--	--	K06754	ROBO2	roundabout, axon guidance receptor 2	http://www.genome.jp/dbget-bin/www_bget?ko:K06754	Q9HCK4	243	7.2e-20	Roundabout homolog 2 OS=Homo sapiens GN=ROBO2 PE=1 SV=2	PF13895	Immunoglobulin domain	--	--	GO:0005515	protein binding	--	--	KOG4222	Axon guidance receptor Dscam
Cluster-13878.0	BF_2	6.00	0.37	972	--	--	--	--	--	--	--	--	--	--	--	--	--	--	--	--	--	--	--	--	--	--	--	--	--	--	--	--
Cluster-13889.0	BF_2	4.00	1.18	428	391335054	XP_003741912.1	522	8.2e-51	PREDICTED: 40S ribosomal protein S26-like [Metaseiulus occidentalis]	--	--	--	--	--	K02976	RP-S26e, RPS26	small subunit ribosomal protein S26e	http://www.genome.jp/dbget-bin/www_bget?ko:K02976	P62856	477	5.6e-47	40S ribosomal protein S26 OS=Rattus norvegicus GN=Rps26 PE=3 SV=3	PF01283	Ribosomal protein S26e	GO:0042254//GO:0006412	ribosome biogenesis//translation	GO:0003735	structural constituent of ribosome	GO:0005840//GO:0005622	ribosome//intracellular	KOG1768	40s ribosomal protein S26
Cluster-13890.0	BF_2	10.00	0.37	1427	642914631	XP_008190292.1	479	2.7e-45	PREDICTED: uncharacterized protein LOC662396 [Tribolium castaneum]>gi|642914633|ref|XP_973587.2| PREDICTED: uncharacterized protein LOC662396 [Tribolium castaneum]>gi|270002275|gb|EEZ98722.1| hypothetical protein TcasGA2_TC001268 [Tribolium castaneum]	--	--	--	--	--	--	--	--	--	--	--	--	--	PF01223	DNA/RNA non-specific endonuclease	--	--	GO:0046872//GO:0003676//GO:0016787	metal ion binding//nucleic acid binding//hydrolase activity	--	--	--	--
Cluster-13893.0	BF_2	4.00	2.09	364	--	--	--	--	--	--	--	--	--	--	--	--	--	--	--	--	--	--	--	--	--	--	--	--	--	--	--	--
Cluster-13897.0	BF_2	4.00	1.19	427	--	--	--	--	--	--	--	--	--	--	--	--	--	--	--	--	--	--	PF04579	Keratin, high-sulphur matrix protein	--	--	GO:0005198	structural molecule activity	GO:0045095	keratin filament	--	--
Cluster-13897.1	BF_2	1.00	0.47	374	--	--	--	--	--	--	--	--	--	--	--	--	--	--	--	--	--	--	--	--	--	--	--	--	--	--	--	--
Cluster-13903.0	BF_2	2.00	0.50	455	125811343	XP_001361845.1	451	1.5e-42	GA18359 [Drosophila pseudoobscura pseudoobscura]>gi|54637021|gb|EAL26424.1| GA18359 [Drosophila pseudoobscura pseudoobscura]	--	--	--	--	--	K02130	ATPeF0F, ATP5J2	F-type H+-transporting ATPase subunit f	http://www.genome.jp/dbget-bin/www_bget?ko:K02130	Q9W141	441	8.8e-43	Putative ATP synthase subunit f, mitochondrial OS=Drosophila melanogaster GN=CG4692 PE=1 SV=1	--	--	--	--	--	--	--	--	--	--
Cluster-13909.0	BF_2	1.00	0.52	365	--	--	--	--	--	--	--	--	--	--	--	--	--	--	--	--	--	--	--	--	--	--	--	--	--	--	--	--
Cluster-13910.0	BF_2	1.00	0.41	387	524871031	XP_005092292.1	149	1.3e-07	PREDICTED: phytanoyl-CoA dioxygenase, peroxisomal-like [Aplysia californica]	--	--	--	--	--	--	--	--	--	P57093	137	1.3e-07	Phytanoyl-CoA dioxygenase, peroxisomal OS=Rattus norvegicus GN=Phyh PE=1 SV=2	PF04722	Ssu72-like protein	GO:0006470//GO:0006397	protein dephosphorylation//mRNA processing	GO:0004721	phosphoprotein phosphatase activity	GO:0005634	nucleus	--	--
Cluster-13911.0	BF_2	3.00	0.41	593	--	--	--	--	--	--	--	--	--	--	--	--	--	--	--	--	--	--	--	--	--	--	--	--	--	--	--	--
Cluster-13915.0	BF_2	2.00	0.60	427	--	--	--	--	--	--	--	--	--	--	--	--	--	--	--	--	--	--	--	--	--	--	--	--	--	--	--	--
Cluster-13921.0	BF_2	2.00	0.45	474	443683514	ELT87741.1	526	3.1e-51	hypothetical protein CAPTEDRAFT_162451 [Capitella teleta]	--	--	--	--	--	K03462	NAMPT	nicotinamide phosphoribosyltransferase	http://www.genome.jp/dbget-bin/www_bget?ko:K03462	Q80Z29	410	3.6e-39	Nicotinamide phosphoribosyltransferase OS=Rattus norvegicus GN=Nampt PE=1 SV=1	--	--	--	--	--	--	--	--	--	--
Cluster-13929.0	BF_2	1.00	0.34	410	--	--	--	--	--	--	--	--	--	--	--	--	--	--	--	--	--	--	--	--	--	--	--	--	--	--	--	--
Cluster-1393.0	BF_2	2.00	0.31	558	--	--	--	--	--	--	--	--	--	--	--	--	--	--	--	--	--	--	--	--	--	--	--	--	--	--	--	--
Cluster-13932.0	BF_2	7.00	0.80	654	--	--	--	--	--	--	--	--	--	--	--	--	--	--	--	--	--	--	--	--	--	--	--	--	--	--	--	--
Cluster-13937.0	BF_2	6.00	0.60	704	270004798	EFA01246.1	330	2.5e-28	serine protease H33 [Tribolium castaneum]	--	--	--	--	--	K03992	MASP1	mannan-binding lectin serine protease 1	http://www.genome.jp/dbget-bin/www_bget?ko:K03992	P13582	238	4.7e-19	Serine protease easter OS=Drosophila melanogaster GN=ea PE=1 SV=3	PF00089	Trypsin	GO:0006508	proteolysis	GO:0004252	serine-type endopeptidase activity	--	--	--	--
Cluster-13938.0	BF_2	12.00	1.69	585	--	--	--	--	--	--	--	--	--	--	--	--	--	--	--	--	--	--	--	--	--	--	--	--	--	--	--	--
Cluster-13943.0	BF_2	3.00	0.35	646	--	--	--	--	--	--	--	--	--	--	--	--	--	--	--	--	--	--	PF01607	Chitin binding Peritrophin-A domain	GO:0006030	chitin metabolic process	GO:0008061	chitin binding	GO:0005576	extracellular region	--	--
Cluster-13944.0	BF_2	6.00	3.77	349	328899629	AEB54643.1	495	9.0e-48	ribosomal protein L36 [Procambarus clarkii]	195469538	XM_002099659.1	75	2.94375e-29	Drosophila yakuba RpL36 (Dyak\RpL36), partial mRNA	K02920	RP-L36e, RPL36	large subunit ribosomal protein L36e	http://www.genome.jp/dbget-bin/www_bget?ko:K02920	Q5RAZ9	384	2.8e-36	60S ribosomal protein L36 OS=Pongo abelii GN=RPL36 PE=3 SV=3	PF01158	Ribosomal protein L36e	GO:0042254//GO:0006412	ribosome biogenesis//translation	GO:0003735	structural constituent of ribosome	GO:0005840//GO:0005622	ribosome//intracellular	KOG3452	60S ribosomal protein L36
Cluster-13949.0	BF_2	3.00	0.37	622	--	--	--	--	--	--	--	--	--	--	--	--	--	--	--	--	--	--	--	--	--	--	--	--	--	--	--	--
Cluster-13951.0	BF_2	5.00	0.35	887	--	--	--	--	--	--	--	--	--	--	--	--	--	--	--	--	--	--	--	--	--	--	--	--	--	--	--	--
Cluster-13958.0	BF_2	5.00	3.36	344	--	--	--	--	--	--	--	--	--	--	--	--	--	--	--	--	--	--	PF00537//PF01097	Scorpion toxin-like domain//Arthropod defensin	GO:0006810//GO:0006952	transport//defense response	GO:0008200	ion channel inhibitor activity	GO:0005576	extracellular region	--	--
Cluster-13962.0	BF_2	14.00	2.02	577	--	--	--	--	--	--	--	--	--	--	--	--	--	--	--	--	--	--	--	--	--	--	--	--	--	--	--	--
Cluster-13965.0	BF_2	3.00	28.08	235	241581367	XP_002403503.1	243	1.0e-18	fatty acid synthase, putative [Ixodes scapularis]>gi|215502217|gb|EEC11711.1| fatty acid synthase, putative [Ixodes scapularis]	--	--	--	--	--	K00665	FASN	fatty acid synthase, animal type	http://www.genome.jp/dbget-bin/www_bget?ko:K00665	P12276	211	2.1e-16	Fatty acid synthase OS=Gallus gallus GN=FASN PE=1 SV=5	--	--	GO:0042967//GO:0008152//GO:0006633	acyl-carrier-protein biosynthetic process//metabolic process//fatty acid biosynthetic process	GO:0016297//GO:0016491	acyl-[acyl-carrier-protein] hydrolase activity//oxidoreductase activity	GO:0005835	fatty acid synthase complex	KOG1202	Animal-type fatty acid synthase and related proteins
Cluster-13966.1	BF_2	5.00	0.50	702	742408646	AJB28949.1	507	7.4e-49	c-Jun protein [Litopenaeus vannamei]	--	--	--	--	--	K04448	JUN	transcription factor AP-1	http://www.genome.jp/dbget-bin/www_bget?ko:K04448	P05412	358	5.7e-33	Transcription factor AP-1 OS=Homo sapiens GN=JUN PE=1 SV=2	PF03131//PF04977//PF00170//PF07716//PF06005	bZIP Maf transcription factor//Septum formation initiator//bZIP transcription factor//Basic region leucine zipper//Protein of unknown function (DUF904)	GO:0043093//GO:0000917//GO:0007049//GO:0006355	FtsZ-dependent cytokinesis//barrier septum assembly//cell cycle//regulation of transcription, DNA-templated	GO:0003677//GO:0003700//GO:0043565	DNA binding//transcription factor activity, sequence-specific DNA binding//sequence-specific DNA binding	GO:0005667//GO:0005634//GO:0005737	transcription factor complex//nucleus//cytoplasm	KOG0837	Transcriptional activator of the JUN family
Cluster-13979.0	BF_2	4.00	0.31	826	--	--	--	--	--	--	--	--	--	--	--	--	--	--	--	--	--	--	PF01047	MarR family	GO:0006355	regulation of transcription, DNA-templated	GO:0003700	transcription factor activity, sequence-specific DNA binding	GO:0005667	transcription factor complex	--	--
Cluster-13981.0	BF_2	4.00	0.67	536	241122582	XP_002403588.1	633	1.4e-63	ribosomal protein L21, putative [Ixodes scapularis]>gi|67084019|gb|AAY66944.1| ribosomal protein L21 [Ixodes scapularis]>gi|215493478|gb|EEC03119.1| ribosomal protein L21, putative [Ixodes scapularis]	62083338	AY961492.1	52	2.85371e-16	Lysiphlebus testaceipes ribosomal protein L21 (RpL21) mRNA, complete cds	K02889	RP-L21e, RPL21	large subunit ribosomal protein L21e	http://www.genome.jp/dbget-bin/www_bget?ko:K02889	O09167	543	1.5e-54	60S ribosomal protein L21 OS=Mus musculus GN=Rpl21 PE=2 SV=3	PF01157	Ribosomal protein L21e	GO:0006412//GO:0042254	translation//ribosome biogenesis	GO:0003735	structural constituent of ribosome	GO:0005622//GO:0005840	intracellular//ribosome	KOG1732	60S ribosomal protein L21
Cluster-13987.0	BF_2	1.00	0.32	416	241998180	XP_002433733.1	219	1.1e-15	ubiquinol-cytochrome C reductase hinge protein, putative [Ixodes scapularis]>gi|215495492|gb|EEC05133.1| ubiquinol-cytochrome C reductase hinge protein, putative [Ixodes scapularis]	262401202	FJ774783.1	246	3.11915e-124	Scylla paramamosain mitochondrial ubiquinol-cytochrome c reductase complex 11 kDa protein mRNA, partial cds; nuclear gene for mitochondrial product	K00416	QCR6, UQCRH	ubiquinol-cytochrome c reductase subunit 6	http://www.genome.jp/dbget-bin/www_bget?ko:K00416	P07919	172	1.3e-11	Cytochrome b-c1 complex subunit 6, mitochondrial OS=Homo sapiens GN=UQCRH PE=1 SV=2	--	--	GO:0006122//GO:0006118//GO:0006119//GO:0015992	mitochondrial electron transport, ubiquinol to cytochrome c//obsolete electron transport//oxidative phosphorylation//proton transport	GO:0008121	ubiquinol-cytochrome-c reductase activity	--	--	--	--
Cluster-13991.0	BF_2	6.00	0.34	1018	646709983	KDR15622.1	614	4.2e-61	RNA-binding protein 10 [Zootermopsis nevadensis]	--	--	--	--	--	K13094	RBM5_10	RNA-binding protein 5/10	http://www.genome.jp/dbget-bin/www_bget?ko:K13094	Q99KG3	483	2.7e-47	RNA-binding protein 10 OS=Mus musculus GN=Rbm10 PE=1 SV=1	PF16622//PF07808//PF01585	zinc-finger C2H2-type//RED-like protein N-terminal region//G-patch domain	--	--	GO:0003676//GO:0046872	nucleic acid binding//metal ion binding	GO:0005634	nucleus	KOG0154	RNA-binding protein RBM5 and related proteins, contain G-patch and RRM domains
Cluster-13994.0	BF_2	2.00	0.33	541	--	--	--	--	--	--	--	--	--	--	--	--	--	--	--	--	--	--	--	--	--	--	--	--	--	--	--	--
Cluster-14004.0	BF_2	2.00	0.32	545	--	--	--	--	--	--	--	--	--	--	--	--	--	--	--	--	--	--	--	--	--	--	--	--	--	--	--	--
Cluster-14009.0	BF_2	5.00	0.62	624	675384101	KFM76998.1	189	4.9e-12	Cytochrome b-c1 complex subunit 9, partial [Stegodyphus mimosarum]	--	--	--	--	--	K00419	QCR9, UCRC	ubiquinol-cytochrome c reductase subunit 9	http://www.genome.jp/dbget-bin/www_bget?ko:K00419	P00130	176	6.5e-12	Cytochrome b-c1 complex subunit 9 OS=Bos taurus GN=UQCR10 PE=1 SV=3	PF15462//PF05365//PF15761	Bartter syndrome, infantile, with sensorineural deafness (Barttin)//Ubiquinol-cytochrome C reductase, UQCRX/QCR9 like//Immortalisation up-regulated protein	GO:0006821//GO:0006122	chloride transport//mitochondrial electron transport, ubiquinol to cytochrome c	--	--	GO:0005750//GO:0005634//GO:0005743	mitochondrial respiratory chain complex III//nucleus//mitochondrial inner membrane	--	--
Cluster-14017.0	BF_2	4.00	0.35	769	356651210	AET34922.1	557	1.3e-54	interferon-related developmental regulator 1 [Macrobrachium rosenbergii]	--	--	--	--	--	--	--	--	--	Q12894	193	8.6e-14	Interferon-related developmental regulator 2 OS=Homo sapiens GN=IFRD2 PE=1 SV=3	--	--	--	--	--	--	--	--	KOG2842	Interferon-related protein PC4 like
Cluster-14022.0	BF_2	3.00	1.94	347	--	--	--	--	--	--	--	--	--	--	--	--	--	--	--	--	--	--	--	--	--	--	--	--	--	--	--	--
Cluster-14026.0	BF_2	1.00	0.52	364	--	--	--	--	--	--	--	--	--	--	--	--	--	--	--	--	--	--	--	--	--	--	--	--	--	--	--	--
Cluster-14035.0	BF_2	3.00	0.34	651	328900207	AEB54658.1	532	8.6e-52	H+ transporting ATP synthase O subunit [Procambarus clarkii]	--	--	--	--	--	K02137	ATPeF0O, ATP5O, ATP5	F-type H+-transporting ATPase subunit O	http://www.genome.jp/dbget-bin/www_bget?ko:K02137	Q24439	420	3.4e-40	ATP synthase subunit O, mitochondrial OS=Drosophila melanogaster GN=Oscp PE=2 SV=2	PF00213	ATP synthase delta (OSCP) subunit	GO:0015986	ATP synthesis coupled proton transport	GO:0046933	proton-transporting ATP synthase activity, rotational mechanism	GO:0045259	proton-transporting ATP synthase complex	KOG1662	Mitochondrial F1F0-ATP synthase, subunit OSCP/ATP5
Cluster-14036.0	BF_2	3.00	0.81	442	--	--	--	--	--	--	--	--	--	--	--	--	--	--	--	--	--	--	--	--	--	--	--	--	--	--	--	--
Cluster-14037.0	BF_2	1.00	0.48	372	--	--	--	--	--	--	--	--	--	--	--	--	--	--	--	--	--	--	PF05887	Procyclic acidic repetitive protein (PARP)	--	--	--	--	GO:0016020	membrane	--	--
Cluster-14047.0	BF_2	2.00	1.01	367	--	--	--	--	--	--	--	--	--	--	--	--	--	--	--	--	--	--	--	--	--	--	--	--	--	--	--	--
Cluster-14055.0	BF_2	2.00	0.77	395	--	--	--	--	--	--	--	--	--	--	--	--	--	--	--	--	--	--	--	--	--	--	--	--	--	--	--	--
Cluster-14065.2	BF_2	4.00	0.35	761	--	--	--	--	--	--	--	--	--	--	--	--	--	--	--	--	--	--	--	--	--	--	--	--	--	--	--	--
Cluster-14065.3	BF_2	13.00	0.64	1132	--	--	--	--	--	--	--	--	--	--	--	--	--	--	--	--	--	--	--	--	--	--	--	--	--	--	--	--
Cluster-14069.0	BF_2	30.28	0.71	2079	115443584	YP_778603.1	2258	2.0e-251	photosystem II P680 chlorophyll A apoprotein [Bigelowiella natans]>gi|122221270|sp|Q06J24.1|PSBB_BIGNA RecName: Full=Photosystem II CP47 reaction center protein; AltName: Full=PSII 47 kDa protein; AltName: Full=Protein CP-47>gi|110810229|gb|ABG91435.1| photosystem II P680 chlorophyll A apoprotein [Bigelowiella natans]	761231856	KM881642.1	2079	0	Oryza longistaminata isolate 81953 chloroplast, complete genome	--	--	--	--	Q0G9T6	2587	5.8e-291	Photosystem II CP47 reaction center protein OS=Daucus carota GN=psbB PE=3 SV=1	PF01405//PF00421	Photosystem II reaction centre T protein//Photosystem II protein	GO:0015979//GO:0018298//GO:0009767//GO:0019684	photosynthesis//protein-chromophore linkage//photosynthetic electron transport chain//photosynthesis, light reaction	GO:0016168	chlorophyll binding	GO:0009521//GO:0016021//GO:0016020//GO:0009539//GO:0009523//GO:0009535	photosystem//integral component of membrane//membrane//photosystem II reaction center//photosystem II//chloroplast thylakoid membrane	--	--
Cluster-14073.0	BF_2	8.00	0.43	1057	--	--	--	--	--	--	--	--	--	--	--	--	--	--	--	--	--	--	--	--	--	--	--	--	--	--	--	--
Cluster-14075.0	BF_2	1.00	1.19	309	340714447	XP_003395740.1	365	9.4e-33	PREDICTED: ubiquinone biosynthesis protein COQ7 homolog isoform X2 [Bombus terrestris]	--	--	--	--	--	K06134	COQ7	ubiquinone biosynthesis monooxygenase Coq7	http://www.genome.jp/dbget-bin/www_bget?ko:K06134	Q63619	314	3.2e-28	5-demethoxyubiquinone hydroxylase, mitochondrial (Fragment) OS=Rattus norvegicus GN=Coq7 PE=2 SV=3	PF03232	Ubiquinone biosynthesis protein COQ7	GO:0055114//GO:0006744	oxidation-reduction process//ubiquinone biosynthetic process	--	--	--	--	KOG4061	DMQ mono-oxygenase/Ubiquinone biosynthesis protein COQ7/CLK-1/CAT5
Cluster-14076.0	BF_2	21.21	2.92	591	--	--	--	--	--	--	--	--	--	--	--	--	--	--	--	--	--	--	--	--	--	--	--	--	--	--	--	--
Cluster-14079.0	BF_2	13.00	0.37	1763	675370169	KFM63071.1	251	9.0e-19	hypothetical protein X975_17163, partial [Stegodyphus mimosarum]	--	--	--	--	--	--	--	--	--	Q5Y4U4	133	1.8e-06	U8-agatoxin-Ao1a OS=Agelena orientalis PE=2 SV=1	PF05039//PF02819	Agouti protein//Spider toxin	GO:0006810//GO:0009755//GO:0009405	transport//hormone-mediated signaling pathway//pathogenesis	GO:0008200	ion channel inhibitor activity	GO:0005576	extracellular region	--	--
Cluster-14082.0	BF_2	4.00	0.41	697	171189511	ACB42236.1	510	3.3e-49	glutathione peroxidase [Metapenaeus ensis]>gi|171189513|gb|ACB42237.1| glutathione peroxidase [Metapenaeus ensis]	--	--	--	--	--	K00432	E1.11.1.9	glutathione peroxidase	http://www.genome.jp/dbget-bin/www_bget?ko:K00432	P30710	428	4.4e-41	Epididymal secretory glutathione peroxidase OS=Rattus norvegicus GN=Gpx5 PE=2 SV=1	PF00255	Glutathione peroxidase	GO:0006804//GO:0055114//GO:0006979//GO:0006749	obsolete peroxidase reaction//oxidation-reduction process//response to oxidative stress//glutathione metabolic process	GO:0004602//GO:0004601	glutathione peroxidase activity//peroxidase activity	--	--	KOG1651	Glutathione peroxidase
Cluster-14087.0	BF_2	2.00	0.31	553	--	--	--	--	--	--	--	--	--	--	--	--	--	--	--	--	--	--	--	--	--	--	--	--	--	--	--	--
Cluster-14101.0	BF_2	2.00	0.47	465	--	--	--	--	--	--	--	--	--	--	--	--	--	--	--	--	--	--	--	--	--	--	--	--	--	--	--	--
Cluster-14113.0	BF_2	4.00	0.84	487	--	--	--	--	--	--	--	--	--	--	--	--	--	--	Q9LS40	167	5.6e-11	Protein ASPARTIC PROTEASE IN GUARD CELL 1 OS=Arabidopsis thaliana GN=ASPG1 PE=1 SV=1	PF00026	Eukaryotic aspartyl protease	GO:0006508	proteolysis	GO:0004190	aspartic-type endopeptidase activity	--	--	--	--
Cluster-14121.0	BF_2	5.00	0.39	822	--	--	--	--	--	--	--	--	--	--	--	--	--	--	--	--	--	--	PF02285	Cytochrome oxidase c subunit VIII	GO:0015992//GO:0006123	proton transport//mitochondrial electron transport, cytochrome c to oxygen	GO:0004129	cytochrome-c oxidase activity	GO:0045277	respiratory chain complex IV	--	--
Cluster-14123.0	BF_2	4.00	0.52	607	--	--	--	--	--	--	--	--	--	--	--	--	--	--	--	--	--	--	--	--	--	--	--	--	--	--	--	--
Cluster-14126.0	BF_2	1.00	1.22	308	--	--	--	--	--	--	--	--	--	--	--	--	--	--	--	--	--	--	--	--	--	--	--	--	--	--	--	--
Cluster-14130.0	BF_2	6.00	0.61	696	--	--	--	--	--	--	--	--	--	--	--	--	--	--	--	--	--	--	--	--	--	--	--	--	--	--	--	--
Cluster-14135.0	BF_2	5.00	0.40	815	--	--	--	--	--	--	--	--	--	--	--	--	--	--	--	--	--	--	PF00747	ssDNA binding protein	GO:0006260	DNA replication	GO:0003697	single-stranded DNA binding	GO:0042025	host cell nucleus	--	--
Cluster-14136.0	BF_2	2.00	0.41	493	--	--	--	--	--	--	--	--	--	--	--	--	--	--	--	--	--	--	--	--	--	--	--	--	--	--	--	--
Cluster-14145.0	BF_2	2.00	0.35	528	817068399	XP_012256135.1	604	3.1e-60	PREDICTED: protein phosphatase PTC7 homolog [Athalia rosae]	657813161	XM_008335693.1	53	7.80794e-17	PREDICTED: Cynoglossus semilaevis PTC7 protein phosphatase homolog (S. cerevisiae) (pptc7), mRNA	--	--	--	--	Q5U3N5	501	1.1e-49	Protein phosphatase PTC7 homolog OS=Danio rerio GN=pptc7 PE=2 SV=1	PF07228//PF00481	Stage II sporulation protein E (SpoIIE)//Protein phosphatase 2C	--	--	GO:0003824	catalytic activity	--	--	KOG1379	Serine/threonine protein phosphatase
Cluster-14149.0	BF_2	4.00	0.46	654	--	--	--	--	--	751473785	XM_011193961.1	35	9.93908e-07	PREDICTED: Bactrocera cucurbitae uncharacterized LOC105218398 (LOC105218398), transcript variant X2, mRNA	--	--	--	--	--	--	--	--	--	--	--	--	--	--	--	--	--	--
Cluster-14153.0	BF_2	30.61	2.03	917	642935895	XP_008198218.1	627	1.2e-62	PREDICTED: poly(A)-specific ribonuclease PARN-like domain-containing protein 1 isoform X1 [Tribolium castaneum]>gi|270013255|gb|EFA09703.1| hypothetical protein TcasGA2_TC011836 [Tribolium castaneum]	--	--	--	--	--	K01148	PARN	poly(A)-specific ribonuclease	http://www.genome.jp/dbget-bin/www_bget?ko:K01148	Q7ZU92	262	1.0e-21	Poly(A)-specific ribonuclease PARN OS=Danio rerio GN=parn PE=1 SV=2	PF04857	CAF1 family ribonuclease	--	--	--	--	GO:0005634	nucleus	KOG1990	Poly(A)-specific exoribonuclease PARN
Cluster-14156.0	BF_2	13.00	0.51	1352	115443588	YP_778607.1	476	5.6e-45	30S ribosomal protein S2 [Bigelowiella natans]>gi|122233783|sp|Q06J20.1|RR2_BIGNA RecName: Full=30S ribosomal protein S2, chloroplastic (chloroplast) [Bigelowiella natans]>gi|110810233|gb|ABG91439.1| 30S ribosomal protein S2 [Bigelowiella natans]	761231856	KM881642.1	1337	0	Oryza longistaminata isolate 81953 chloroplast, complete genome	--	--	--	--	A9L985	1006	8.0e-108	30S ribosomal protein S2, chloroplastic OS=Lemna minor GN=rps2 PE=3 SV=1	PF00119//PF00318	ATP synthase A chain//Ribosomal protein S2	GO:0015992//GO:0042254//GO:0015986//GO:0006412	proton transport//ribosome biogenesis//ATP synthesis coupled proton transport//translation	GO:0003735//GO:0015078	structural constituent of ribosome//hydrogen ion transmembrane transporter activity	GO:0005840//GO:0005622//GO:0044444//GO:0043229	ribosome//intracellular//cytoplasmic part//intracellular organelle	KOG0832	Mitochondrial/chloroplast ribosomal protein S2
Cluster-14156.4	BF_2	2.00	0.37	516	--	--	--	--	--	761231605	KM881639.1	516	0	Oryza glaberrima isolate 101328 chloroplast, complete genome	--	--	--	--	Q6ENI2	907	9.3e-97	DNA-directed RNA polymerase subunit beta'' OS=Oryza nivara GN=rpoC2 PE=3 SV=1	--	--	--	--	--	--	--	--	--	--
Cluster-14158.1	BF_2	14.03	0.92	925	332376334	AEE63307.1	858	1.9e-89	unknown [Dendroctonus ponderosae]>gi|478257148|gb|ENN77311.1| hypothetical protein YQE_06137, partial [Dendroctonus ponderosae]>gi|546681446|gb|ERL91543.1| hypothetical protein D910_08873 [Dendroctonus ponderosae]	--	--	--	--	--	K02537	MAD2	mitotic spindle assembly checkpoint protein MAD2	http://www.genome.jp/dbget-bin/www_bget?ko:K02537	Q556Y9	494	1.3e-48	Mitotic spindle assembly checkpoint protein MAD2A OS=Dictyostelium discoideum GN=mad2l1-1 PE=3 SV=1	--	--	--	--	--	--	--	--	KOG3285	Spindle assembly checkpoint protein
Cluster-14162.0	BF_2	7.76	0.43	1034	765337696	XP_011493198.1	735	4.0e-75	AAEL003675-PB [Aedes aegypti]>gi|403182596|gb|EJY57498.1| AAEL003675-PB [Aedes aegypti]	333755412	HQ161710.1	77	7.19918e-30	Drosophila ficusphila strain 14025-0441.00 Rieske iron-sulfur protein (RFeSP) gene, partial cds	K00411	UQCRFS1, RIP1, petA	ubiquinol-cytochrome c reductase iron-sulfur subunit	http://www.genome.jp/dbget-bin/www_bget?ko:K00411	Q69BJ7	694	9.3e-72	Cytochrome b-c1 complex subunit Rieske, mitochondrial OS=Saimiri sciureus GN=UQCRFS1 PE=3 SV=1	PF09165//PF02921//PF00355	Ubiquinol-cytochrome c reductase 8 kDa, N-terminal//Ubiquinol cytochrome reductase transmembrane region//Rieske [2Fe-2S] domain	GO:0006118//GO:0055114//GO:0006119//GO:0015992	obsolete electron transport//oxidation-reduction process//oxidative phosphorylation//proton transport	GO:0051537//GO:0008121//GO:0016491	2 iron, 2 sulfur cluster binding//ubiquinol-cytochrome-c reductase activity//oxidoreductase activity	--	--	KOG1671	Ubiquinol cytochrome c reductase, subunit RIP1
Cluster-14164.0	BF_2	4.00	0.62	559	158187872	ABW23225.1	607	1.5e-60	ribosomal protein rpl26 [Eurythoe complanata]	147769703	AM446700.2	35	8.41616e-07	Vitis vinifera contig VV78X252897.7, whole genome shotgun sequence	K02898	RP-L26e, RPL26	large subunit ribosomal protein L26e	http://www.genome.jp/dbget-bin/www_bget?ko:K02898	P61257	564	5.9e-57	60S ribosomal protein L26 OS=Bos taurus GN=RPL26 PE=2 SV=1	PF16906	Ribosomal proteins L26 eukaryotic, L24P archaeal	GO:0006412//GO:0042254	translation//ribosome biogenesis	GO:0003735	structural constituent of ribosome	GO:0015934//GO:0005840	large ribosomal subunit//ribosome	KOG3401	60S ribosomal protein L26
Cluster-14168.0	BF_2	6.00	1.36	471	--	--	--	--	--	--	--	--	--	--	--	--	--	--	--	--	--	--	--	--	--	--	--	--	--	--	--	--
Cluster-14181.0	BF_2	4.00	1.82	377	733916798	XP_010720481.1	392	8.6e-36	PREDICTED: polyubiquitin-B, partial [Meleagris gallopavo]	326525662	AK357664.1	179	4.92595e-87	Hordeum vulgare subsp. vulgare mRNA for predicted protein, complete cds, clone: NIASHv1058N10	K08770	UBC	ubiquitin C	http://www.genome.jp/dbget-bin/www_bget?ko:K08770	P0CG55	387	1.3e-36	Polyubiquitin-B OS=Ovis aries GN=UBB PE=2 SV=1	PF00240//PF14560	Ubiquitin family//Ubiquitin-like domain	--	--	GO:0005515	protein binding	--	--	KOG0001	Ubiquitin and ubiquitin-like proteins
Cluster-14194.0	BF_2	3.00	0.44	572	--	--	--	--	--	--	--	--	--	--	--	--	--	--	--	--	--	--	--	--	--	--	--	--	--	--	--	--
Cluster-14196.0	BF_2	4.00	0.62	555	--	--	--	--	--	--	--	--	--	--	--	--	--	--	--	--	--	--	PF12549	Tyrosine hydroxylase N terminal	GO:0055114//GO:0006570	oxidation-reduction process//tyrosine metabolic process	GO:0004511	tyrosine 3-monooxygenase activity	--	--	--	--
Cluster-14202.0	BF_2	22.00	0.92	1290	--	--	--	--	--	--	--	--	--	--	--	--	--	--	--	--	--	--	--	--	--	--	--	--	--	--	--	--
Cluster-14202.1	BF_2	16.00	0.66	1309	--	--	--	--	--	--	--	--	--	--	--	--	--	--	--	--	--	--	--	--	--	--	--	--	--	--	--	--
Cluster-14202.2	BF_2	5.00	0.76	564	--	--	--	--	--	--	--	--	--	--	--	--	--	--	--	--	--	--	--	--	--	--	--	--	--	--	--	--
Cluster-14208.0	BF_2	12.06	0.34	1774	91086047	XP_973605.1	1543	1.4e-168	PREDICTED: protein turtle homolog B [Tribolium castaneum]	642927616	XM_968512.2	282	1.37586e-143	PREDICTED: Tribolium castaneum protein turtle homolog B (LOC662415), mRNA	--	--	--	--	O60500	195	1.2e-13	Nephrin OS=Homo sapiens GN=NPHS1 PE=1 SV=1	PF13895	Immunoglobulin domain	--	--	GO:0005515	protein binding	--	--	--	--
Cluster-14210.0	BF_2	2.00	1.85	323	--	--	--	--	--	--	--	--	--	--	--	--	--	--	--	--	--	--	--	--	--	--	--	--	--	--	--	--
Cluster-14215.0	BF_2	5.00	0.33	921	--	--	--	--	--	--	--	--	--	--	--	--	--	--	--	--	--	--	--	--	--	--	--	--	--	--	--	--
Cluster-14232.0	BF_2	1.00	1.82	289	--	--	--	--	--	--	--	--	--	--	--	--	--	--	--	--	--	--	--	--	--	--	--	--	--	--	--	--
Cluster-14238.0	BF_2	3.00	0.40	603	307177231	EFN66426.1	280	1.3e-22	hypothetical protein EAG_01870, partial [Camponotus floridanus]	--	--	--	--	--	--	--	--	--	--	--	--	--	--	--	--	--	--	--	--	--	--	--
Cluster-14249.0	BF_2	10.00	0.37	1421	--	--	--	--	--	--	--	--	--	--	--	--	--	--	--	--	--	--	--	--	--	--	--	--	--	--	--	--
Cluster-14249.1	BF_2	3.00	0.48	548	--	--	--	--	--	--	--	--	--	--	--	--	--	--	--	--	--	--	--	--	--	--	--	--	--	--	--	--
Cluster-14253.0	BF_2	1.00	2.81	272	--	--	--	--	--	--	--	--	--	--	--	--	--	--	--	--	--	--	--	--	--	--	--	--	--	--	--	--
Cluster-14266.0	BF_2	3.02	1.36	378	--	--	--	--	--	--	--	--	--	--	--	--	--	--	--	--	--	--	--	--	--	--	--	--	--	--	--	--
Cluster-14267.0	BF_2	12.00	0.48	1328	301500958	YP_003795423.1	1873	5.6e-207	photosystem I P700 chlorophyll a apoprotein A2 [Alveolata sp. CCMP3155]>gi|300069504|gb|ADJ66611.1| photosystem I P700 chlorophyll a apoprotein A2 (chloroplast) [Chromerida sp. RM11]	597569085	KF990036.1	1289	0	Prunus kansuensis chloroplast, complete genome	--	--	--	--	Q09X18	2396	5.2e-269	Photosystem I P700 chlorophyll a apoprotein A2 OS=Morus indica GN=psaB PE=3 SV=1	PF00223	Photosystem I psaA/psaB protein	GO:0015979	photosynthesis	--	--	GO:0009507//GO:0016021//GO:0009522//GO:0009579	chloroplast//integral component of membrane//photosystem I//thylakoid	--	--
Cluster-14276.0	BF_2	4.00	0.34	776	--	--	--	--	--	--	--	--	--	--	--	--	--	--	--	--	--	--	--	--	--	--	--	--	--	--	--	--
Cluster-14282.1	BF_2	8.03	0.35	1236	805767235	XP_012135536.1	715	9.9e-73	PREDICTED: RNA-binding protein squid isoform X8 [Megachile rotundata]	194741283	XM_001953084.1	173	3.72035e-83	Drosophila ananassae GF17370 (Dana\GF17370), mRNA	K03102	SQD	squid	http://www.genome.jp/dbget-bin/www_bget?ko:K03102	Q08473	710	1.5e-73	RNA-binding protein squid OS=Drosophila melanogaster GN=sqd PE=1 SV=3	PF16367//PF00076//PF02950//PF08777//PF11837//PF00335	RNA recognition motif//RNA recognition motif. (a.k.a. RRM, RBD, or RNP domain)//Conotoxin//RNA binding motif//Domain of unknown function (DUF3357)//Tetraspanin family	GO:0009405//GO:0005982//GO:0006012//GO:0005985//GO:0006810	pathogenesis//starch metabolic process//galactose metabolic process//sucrose metabolic process//transport	GO:0003676//GO:0004564//GO:0003723//GO:0004575//GO:0008200	nucleic acid binding//beta-fructofuranosidase activity//RNA binding//sucrose alpha-glucosidase activity//ion channel inhibitor activity	GO:0005576//GO:0016021//GO:0017177	extracellular region//integral component of membrane//glucosidase II complex	--	--
Cluster-14290.0	BF_2	12.00	0.55	1199	--	--	--	--	--	--	--	--	--	--	--	--	--	--	--	--	--	--	--	--	--	--	--	--	--	--	--	--
Cluster-14292.0	BF_2	20.73	0.34	2803	478258061	ENN78199.1	2771	8.8e-311	hypothetical protein YQE_05351, partial [Dendroctonus ponderosae]	462344103	APGK01035160.1	71	4.30925e-26	Dendroctonus ponderosae Seq01035170, whole genome shotgun sequence	K01590	hdc, HDC	histidine decarboxylase	http://www.genome.jp/dbget-bin/www_bget?ko:K01590	Q05733	2063	4.5e-230	Histidine decarboxylase OS=Drosophila melanogaster GN=Hdc PE=2 SV=2	PF07359//PF00282//PF04604	Liver-expressed antimicrobial peptide 2 precursor (LEAP-2)//Pyridoxal-dependent decarboxylase conserved domain//Type-A lantibiotic	GO:0019752//GO:0042742	carboxylic acid metabolic process//defense response to bacterium	GO:0030170//GO:0016831	pyridoxal phosphate binding//carboxy-lyase activity	GO:0005576	extracellular region	KOG0628	Aromatic-L-amino-acid/L-histidine decarboxylase
Cluster-14297.0	BF_2	5.00	1.00	497	240978632	XP_002403001.1	474	3.5e-45	ribosomal protein S17, putative [Ixodes scapularis]>gi|215491265|gb|EEC00906.1| ribosomal protein S17, putative [Ixodes scapularis]	--	--	--	--	--	K02962	RP-S17e, RPS17	small subunit ribosomal protein S17e	http://www.genome.jp/dbget-bin/www_bget?ko:K02962	A5PK63	453	3.9e-44	40S ribosomal protein S17 OS=Bos taurus GN=RPS17 PE=2 SV=1	PF00833	Ribosomal S17	GO:0042254//GO:0006412	ribosome biogenesis//translation	GO:0003735	structural constituent of ribosome	GO:0005840//GO:0005622	ribosome//intracellular	KOG0187	40S ribosomal protein S17
Cluster-14298.0	BF_2	6.00	0.64	682	--	--	--	--	--	--	--	--	--	--	--	--	--	--	--	--	--	--	PF10723	Replication regulatory protein RepB	GO:0006276	plasmid maintenance	--	--	--	--	--	--
Cluster-14309.0	BF_2	25.00	0.88	1472	766931243	XP_011497794.1	215	1.1e-14	PREDICTED: proline-rich protein 4-like [Ceratosolen solmsi marchali]	--	--	--	--	--	--	--	--	--	--	--	--	--	--	--	--	--	--	--	--	--	--	--
Cluster-14310.0	BF_2	3.00	0.79	445	--	--	--	--	--	--	--	--	--	--	--	--	--	--	--	--	--	--	--	--	--	--	--	--	--	--	--	--
Cluster-14313.0	BF_2	3.00	0.41	591	--	--	--	--	--	--	--	--	--	--	--	--	--	--	--	--	--	--	--	--	--	--	--	--	--	--	--	--
Cluster-14313.3	BF_2	5.00	0.66	602	321459849	EFX70898.1	381	2.6e-34	troponin C [Daphnia pulex]	642936036	XM_968886.2	62	8.91426e-22	PREDICTED: Tribolium castaneum troponin C, isoform 2 (LOC662809), mRNA	--	--	--	--	P06708	337	1.3e-30	Troponin C, isotype gamma OS=Astacus leptodactylus PE=1 SV=1	PF13202//PF00036//PF03874//PF12763//PF04277//PF13499//PF13405//PF13833	EF hand//EF hand//RNA polymerase Rpb4//Cytoskeletal-regulatory complex EF hand//Oxaloacetate decarboxylase, gamma chain//EF-hand domain pair//EF-hand domain//EF-hand domain pair	GO:0006525//GO:0006351//GO:0006560//GO:0006144//GO:0006090//GO:0006206//GO:0071436//GO:0006814	arginine metabolic process//transcription, DNA-templated//proline metabolic process//purine nucleobase metabolic process//pyruvate metabolic process//pyrimidine nucleobase metabolic process//sodium ion export//sodium ion transport	GO:0003899//GO:0005515//GO:0008948//GO:0005509//GO:0015081	DNA-directed RNA polymerase activity//protein binding//oxaloacetate decarboxylase activity//calcium ion binding//sodium ion transmembrane transporter activity	GO:0016020//GO:0005730	membrane//nucleolus	KOG0027	Calmodulin and related proteins (EF-Hand superfamily)
Cluster-14317.0	BF_2	12.00	0.41	1497	270017042	EFA13488.1	981	1.7e-103	hypothetical protein TcasGA2_TC004227 [Tribolium castaneum]	--	--	--	--	--	--	--	--	--	Q95SX7	336	4.4e-30	Probable RNA-directed DNA polymerase from transposon BS OS=Drosophila melanogaster GN=RTase PE=2 SV=1	--	--	--	--	--	--	--	--	--	--
Cluster-14317.1	BF_2	9.00	0.83	742	270017042	EFA13488.1	449	4.2e-42	hypothetical protein TcasGA2_TC004227 [Tribolium castaneum]	--	--	--	--	--	--	--	--	--	--	--	--	--	--	--	--	--	--	--	--	--	--	--
Cluster-14318.0	BF_2	2.00	0.35	525	--	--	--	--	--	--	--	--	--	--	--	--	--	--	--	--	--	--	--	--	--	--	--	--	--	--	--	--
Cluster-14325.0	BF_2	2.00	0.36	518	675371070	KFM63972.1	276	3.3e-22	Neuron navigator 2, partial [Stegodyphus mimosarum]	--	--	--	--	--	K16776	NAV1	neuron navigator 1	http://www.genome.jp/dbget-bin/www_bget?ko:K16776	Q80TN7	212	3.6e-16	Neuron navigator 3 OS=Mus musculus GN=Nav3 PE=1 SV=2	PF09726//PF01213//PF04767	Transmembrane protein//Adenylate cyclase associated (CAP) N terminal//DNA-binding 11 kDa phosphoprotein	GO:0019082//GO:0007010	viral protein processing//cytoskeleton organization	GO:0003677//GO:0003779	DNA binding//actin binding	GO:0016021	integral component of membrane	--	--
Cluster-14333.0	BF_2	10.28	0.33	1593	642933218	XP_008197312.1	945	2.7e-99	PREDICTED: putative inorganic phosphate cotransporter [Tribolium castaneum]>gi|270011415|gb|EFA07863.1| hypothetical protein TcasGA2_TC005437 [Tribolium castaneum]	--	--	--	--	--	K12301	SLC17A5	MFS transporter, ACS family, solute carrier family 17 (sodium-dependent inorganic phosphate cotransporter), member 5	http://www.genome.jp/dbget-bin/www_bget?ko:K12301	O61369	611	6.0e-62	Putative inorganic phosphate cotransporter OS=Drosophila ananassae GN=Picot PE=3 SV=1	PF07690	Major Facilitator Superfamily	GO:0055085	transmembrane transport	--	--	GO:0016021	integral component of membrane	--	--
Cluster-14339.0	BF_2	4.00	0.68	533	--	--	--	--	--	--	--	--	--	--	--	--	--	--	--	--	--	--	--	--	--	--	--	--	--	--	--	--
Cluster-14340.0	BF_2	3.00	0.43	582	--	--	--	--	--	--	--	--	--	--	--	--	--	--	--	--	--	--	--	--	--	--	--	--	--	--	--	--
Cluster-14345.1	BF_2	14.00	1.30	736	--	--	--	--	--	--	--	--	--	--	--	--	--	--	--	--	--	--	--	--	--	--	--	--	--	--	--	--
Cluster-14348.0	BF_2	1.00	0.53	363	--	--	--	--	--	--	--	--	--	--	--	--	--	--	--	--	--	--	--	--	--	--	--	--	--	--	--	--
Cluster-14356.1	BF_2	3.00	0.53	526	--	--	--	--	--	--	--	--	--	--	--	--	--	--	--	--	--	--	--	--	--	--	--	--	--	--	--	--
Cluster-14359.0	BF_2	4.00	0.95	463	--	--	--	--	--	--	--	--	--	--	--	--	--	--	--	--	--	--	--	--	--	--	--	--	--	--	--	--
Cluster-14361.0	BF_2	2.00	2.98	298	--	--	--	--	--	--	--	--	--	--	--	--	--	--	--	--	--	--	--	--	--	--	--	--	--	--	--	--
Cluster-14362.0	BF_2	8.00	0.92	651	--	--	--	--	--	--	--	--	--	--	--	--	--	--	--	--	--	--	--	--	--	--	--	--	--	--	--	--
Cluster-14373.0	BF_2	1.00	0.32	418	4505357	NP_002480.1	442	1.5e-41	cytochrome c oxidase subunit NDUFA4 [Homo sapiens]>gi|120952247|ref|NP_001073393.1| cytochrome c oxidase subunit NDUFA4 [Pan troglodytes]>gi|397509251|ref|XP_003825042.1| PREDICTED: NADH dehydrogenase [ubiquinone] 1 alpha subcomplex subunit 4 [Pan paniscus]>gi|2499333|sp|O00483.1|NDUA4_HUMAN RecName: Full=Cytochrome c oxidase subunit NDUFA4; AltName: Full=Complex I-MLRQ; Short=CI-MLRQ; AltName: F…	316659406	NM_002489.3	418	0	Homo sapiens NDUFA4, mitochondrial complex associated (NDUFA4), mRNA	K03948	NDUFA4	NADH dehydrogenase (ubiquinone) 1 alpha subcomplex subunit 4	http://www.genome.jp/dbget-bin/www_bget?ko:K03948	O00483	442	6.2e-43	Cytochrome c oxidase subunit NDUFA4 OS=Homo sapiens GN=NDUFA4 PE=1 SV=1	--	--	GO:0044281//GO:0006120//GO:0006123//GO:0015992//GO:0006744//GO:0006814	small molecule metabolic process//mitochondrial electron transport, NADH to ubiquinone//mitochondrial electron transport, cytochrome c to oxygen//proton transport//ubiquinone biosynthetic process//sodium ion transport	GO:0008137//GO:0004129	NADH dehydrogenase (ubiquinone) activity//cytochrome-c oxidase activity	GO:0045277//GO:0005747//GO:0005751	respiratory chain complex IV//mitochondrial respiratory chain complex I//mitochondrial respiratory chain complex IV	--	--
Cluster-14380.0	BF_2	3.00	0.38	615	62088522	BAD92708.1	972	7.8e-103	ribosomal protein L12 variant [Homo sapiens]	324021718	NM_000976.3	615	0	Homo sapiens ribosomal protein L12 (RPL12), mRNA	K02870	RP-L12e, RPL12	large subunit ribosomal protein L12e	http://www.genome.jp/dbget-bin/www_bget?ko:K02870	P61284	849	5.8e-90	60S ribosomal protein L12 OS=Bos taurus GN=RPL12 PE=2 SV=1	PF00298	Ribosomal protein L11, RNA binding domain	GO:0006412//GO:0042254	translation//ribosome biogenesis	GO:0003735	structural constituent of ribosome	GO:0005840	ribosome	KOG0886	40S ribosomal protein S2
Cluster-14389.0	BF_2	11.00	0.33	1683	642913594	XP_008201078.1	828	1.1e-85	PREDICTED: uncharacterized protein LOC103315080 [Tribolium castaneum]	--	--	--	--	--	--	--	--	--	--	--	--	--	--	--	--	--	--	--	--	--	--	--
Cluster-14394.0	BF_2	2.00	0.45	473	--	--	--	--	--	--	--	--	--	--	--	--	--	--	--	--	--	--	--	--	--	--	--	--	--	--	--	--
Cluster-14398.0	BF_2	1.00	1.05	316	512926407	XP_004931078.1	240	3.0e-18	PREDICTED: tyrosine aminotransferase [Bombyx mori]	--	--	--	--	--	K00815	TAT	tyrosine aminotransferase	http://www.genome.jp/dbget-bin/www_bget?ko:K00815	P17735	196	1.6e-14	Tyrosine aminotransferase OS=Homo sapiens GN=TAT PE=1 SV=1	PF00155//PF00839	Aminotransferase class I and II//Cysteine rich repeat	GO:0009058	biosynthetic process	GO:0030170	pyridoxal phosphate binding	GO:0016020	membrane	KOG0259	Tyrosine aminotransferase
Cluster-14398.1	BF_2	3.00	0.51	534	--	--	--	--	--	525346467	KC793939.1	255	4.04202e-129	Scylla paramamosain clone Scpa47 microsatellite sequence	--	--	--	--	--	--	--	--	--	--	--	--	--	--	--	--	--	--
Cluster-14399.0	BF_2	1.00	2.06	284	--	--	--	--	--	--	--	--	--	--	--	--	--	--	--	--	--	--	PF00096	Zinc finger, C2H2 type	--	--	GO:0046872	metal ion binding	--	--	--	--
Cluster-14408.0	BF_2	2.00	0.81	389	--	--	--	--	--	--	--	--	--	--	--	--	--	--	--	--	--	--	--	--	--	--	--	--	--	--	--	--
Cluster-14414.1	BF_2	10.00	0.51	1108	321473502	EFX84469.1	147	6.5e-07	hypothetical protein DAPPUDRAFT_314800 [Daphnia pulex]	--	--	--	--	--	--	--	--	--	--	--	--	--	--	--	--	--	--	--	--	--	--	--
Cluster-14419.0	BF_2	8.90	2.60	430	--	--	--	--	--	--	--	--	--	--	--	--	--	--	--	--	--	--	--	--	--	--	--	--	--	--	--	--
Cluster-14443.0	BF_2	4.00	0.56	588	--	--	--	--	--	--	--	--	--	--	--	--	--	--	--	--	--	--	--	--	--	--	--	--	--	--	--	--
Cluster-14446.0	BF_2	8.92	0.40	1215	270012615	EFA09063.1	201	3.9e-13	hypothetical protein TcasGA2_TC006778 [Tribolium castaneum]	--	--	--	--	--	--	--	--	--	--	--	--	--	--	--	--	--	--	--	--	--	--	--
Cluster-14448.0	BF_2	1.00	0.40	390	82795529	ABB91678.1	237	8.4e-18	calcified cuticle protein CP6.1 [Callinectes sapidus]	82795528	DQ288153.1	196	1.81281e-96	Callinectes sapidus calcified cuticle protein CP6.1 mRNA, complete cds	--	--	--	--	P81589	167	4.5e-11	Cuticle protein CP575 OS=Cancer pagurus PE=1 SV=1	PF00379	Insect cuticle protein	--	--	GO:0042302	structural constituent of cuticle	--	--	--	--
Cluster-14452.0	BF_2	3.00	0.68	471	--	--	--	--	--	--	--	--	--	--	--	--	--	--	--	--	--	--	--	--	--	--	--	--	--	--	--	--
Cluster-14454.0	BF_2	1.00	0.45	377	820837702	XP_012349958.1	355	1.7e-31	PREDICTED: RNA-binding protein 1-like isoform X2 [Apis florea]	685047507	LN596019.1	57	3.25025e-19	Cyprinus carpio genome assembly common carp genome ,scaffold 000001628	K12892	SFRS3	splicing factor, arginine/serine-rich 3	http://www.genome.jp/dbget-bin/www_bget?ko:K12892	Q02427	332	3.2e-30	RNA-binding protein 1 OS=Drosophila melanogaster GN=Rbp1 PE=2 SV=3	PF00076//PF16367	RNA recognition motif. (a.k.a. RRM, RBD, or RNP domain)//RNA recognition motif	--	--	GO:0003676	nucleic acid binding	--	--	KOG0107	Alternative splicing factor SRp20/9G8 (RRM superfamily)
Cluster-14461.0	BF_2	2.00	0.39	499	91088317	XP_969858.1	259	3.0e-20	PREDICTED: regulator of microtubule dynamics protein 1 [Tribolium castaneum]>gi|270011794|gb|EFA08242.1| hypothetical protein TcasGA2_TC005870 [Tribolium castaneum]	--	--	--	--	--	--	--	--	--	Q9DCV4	198	1.5e-14	Regulator of microtubule dynamics protein 1 OS=Mus musculus GN=Rmdn1 PE=1 SV=2	--	--	--	--	--	--	--	--	--	--
Cluster-14466.0	BF_2	14.00	0.58	1293	--	--	--	--	--	--	--	--	--	--	--	--	--	--	--	--	--	--	--	--	--	--	--	--	--	--	--	--
Cluster-14466.1	BF_2	7.61	0.43	1029	--	--	--	--	--	--	--	--	--	--	--	--	--	--	--	--	--	--	--	--	--	--	--	--	--	--	--	--
Cluster-14468.1	BF_2	44.00	5.40	628	339257046	XP_003370102.1	204	9.0e-14	conserved hypothetical protein [Trichinella spiralis]>gi|316956761|gb|EFV46916.1| conserved hypothetical protein [Trichinella spiralis]	254927417	GQ336996.1	401	0	Leucosporidium sp. AY30 18S ribosomal RNA gene, partial sequence; internal transcribed spacer 1, 5.8S ribosomal RNA gene, and internal transcribed spacer 2, complete sequence; and 26S ribosomal RNA gene, partial sequence	--	--	--	--	--	--	--	--	--	--	--	--	--	--	--	--	--	--
Cluster-14478.0	BF_2	7.00	0.40	1016	115443591	YP_778610.1	371	6.3e-33	RNA polymerase beta subunit [Bigelowiella natans]>gi|122227441|sp|Q06J17.1|RPOB_BIGNA RecName: Full=DNA-directed RNA polymerase subunit beta; AltName: Full=PEP; AltName: Full=Plastid-encoded RNA polymerase subunit beta; Short=RNA polymerase subunit beta (chloroplast) [Bigelowiella natans]>gi|110810236|gb|ABG91442.1| RNA polymerase beta subunit [Bigelowiella natans]	761231856	KM881642.1	871	0	Oryza longistaminata isolate 81953 chloroplast, complete genome	K03021	RPC2, POLR3B	DNA-directed RNA polymerase III subunit RPC2	http://www.genome.jp/dbget-bin/www_bget?ko:K03021	P0C505	1003	1.3e-107	DNA-directed RNA polymerase subunit beta' OS=Oryza sativa subsp. indica GN=rpoC1 PE=3 SV=1	PF04560//PF00562//PF04997	RNA polymerase Rpb2, domain 7//RNA polymerase Rpb2, domain 6//RNA polymerase Rpb1, domain 1	GO:0006351//GO:0006144//GO:0006206	transcription, DNA-templated//purine nucleobase metabolic process//pyrimidine nucleobase metabolic process	GO:0003899//GO:0003677//GO:0097159//GO:1901363//GO:0016779	DNA-directed RNA polymerase activity//DNA binding//organic cyclic compound binding//heterocyclic compound binding//nucleotidyltransferase activity	GO:0009536//GO:0005730	plastid//nucleolus	KOG0215	RNA polymerase III, second largest subunit
Cluster-14487.0	BF_2	6.00	0.33	1039	12861068	BAB32114.1	931	7.5e-98	unnamed protein product [Mus musculus]	49472823	NM_005507.2	1039	0	Homo sapiens cofilin 1 (non-muscle) (CFL1), mRNA	K05765	CFL	cofilin	http://www.genome.jp/dbget-bin/www_bget?ko:K05765	P23528	835	4.2e-88	Cofilin-1 OS=Homo sapiens GN=CFL1 PE=1 SV=3	PF00241	Cofilin/tropomyosin-type actin-binding protein	--	--	GO:0003779	actin binding	GO:0005622	intracellular	--	--
Cluster-14501.0	BF_2	13.00	0.56	1260	795160751	XP_011796612.1	1566	2.1e-171	PREDICTED: aldose reductase [Colobus angolensis palliatus]	24497579	NM_001628.2	1260	0	Homo sapiens aldo-keto reductase family 1, member B1 (aldose reductase) (AKR1B1), mRNA >gnl|BL_ORD_ID|2610619 Homo sapiens aldo-keto reductase family 1, member B1 (aldose reductase), mRNA (cDNA clone MGC:1804 IMAGE:3357652), complete cds	K00011	E1.1.1.21, AKR1	aldehyde reductase	http://www.genome.jp/dbget-bin/www_bget?ko:K00011	P15121	1599	1.3e-176	Aldose reductase OS=Homo sapiens GN=AKR1B1 PE=1 SV=3	--	--	--	--	--	--	--	--	--	--
Cluster-14502.0	BF_2	1.00	0.74	337	--	--	--	--	--	--	--	--	--	--	--	--	--	--	--	--	--	--	PF08649	DASH complex subunit Dad1	GO:0030472	mitotic spindle organization in nucleus	--	--	GO:0042729//GO:0072686	DASH complex//mitotic spindle	--	--
Cluster-14503.0	BF_2	16.00	0.51	1592	391326202	XP_003737609.1	1733	1.2e-190	PREDICTED: non-specific lipid-transfer protein-like [Metaseiulus occidentalis]	--	--	--	--	--	K08764	SCP2, SCPX	sterol carrier protein 2	http://www.genome.jp/dbget-bin/www_bget?ko:K08764	O62742	1442	2.6e-158	Non-specific lipid-transfer protein OS=Oryctolagus cuniculus GN=SCP2 PE=1 SV=1	PF02803//PF00108//PF08545	Thiolase, C-terminal domain//Thiolase, N-terminal domain//3-Oxoacyl-[acyl-carrier-protein (ACP)] synthase III	GO:0008152//GO:0006633//GO:0042967	metabolic process//fatty acid biosynthetic process//acyl-carrier-protein biosynthetic process	GO:0016747//GO:0004315	transferase activity, transferring acyl groups other than amino-acyl groups//3-oxoacyl-[acyl-carrier-protein] synthase activity	GO:0005835	fatty acid synthase complex	KOG1406	Peroxisomal 3-ketoacyl-CoA-thiolase P-44/SCP2
Cluster-14504.0	BF_2	9.00	0.75	792	662186613	XP_008483033.1	190	4.8e-12	PREDICTED: uncharacterized protein LOC103519719 [Diaphorina citri]	--	--	--	--	--	--	--	--	--	P82120	145	3.3e-08	Cuticle protein 7 OS=Blaberus craniifer PE=1 SV=1	PF00379	Insect cuticle protein	--	--	GO:0042302	structural constituent of cuticle	--	--	--	--
Cluster-14505.1	BF_2	6.70	0.32	1159	--	--	--	--	--	--	--	--	--	--	--	--	--	--	--	--	--	--	PF12009	Telomerase ribonucleoprotein complex - RNA binding domain	GO:0006278	RNA-dependent DNA replication	GO:0003964	RNA-directed DNA polymerase activity	--	--	--	--
Cluster-14519.0	BF_2	5.00	0.60	633	--	--	--	--	--	--	--	--	--	--	--	--	--	--	--	--	--	--	--	--	--	--	--	--	--	--	--	--
Cluster-14527.0	BF_2	5.73	0.38	921	642913029	XP_008201358.1	338	3.8e-29	PREDICTED: DNA damage-regulated autophagy modulator protein 2-like [Tribolium castaneum]>gi|270001848|gb|EEZ98295.1| hypothetical protein TcasGA2_TC000745 [Tribolium castaneum]	--	--	--	--	--	--	--	--	--	Q5EAK8	204	5.4e-15	DNA damage-regulated autophagy modulator protein 1 OS=Xenopus tropicalis GN=dram1 PE=2 SV=1	--	--	--	--	--	--	--	--	KOG4320	Uncharacterized conserved protein
Cluster-14534.0	BF_2	3.00	0.61	494	--	--	--	--	--	--	--	--	--	--	--	--	--	--	--	--	--	--	--	--	--	--	--	--	--	--	--	--
Cluster-14536.0	BF_2	2.00	1.22	351	196000721	XP_002110228.1	243	1.5e-18	expressed hypothetical protein [Trichoplax adhaerens]>gi|190586179|gb|EDV26232.1| expressed hypothetical protein [Trichoplax adhaerens]	675416885	XM_008923475.1	42	6.54997e-11	PREDICTED: Manacus vitellinus granulin (GRN), mRNA	--	--	--	--	P28799	220	2.9e-17	Granulins OS=Homo sapiens GN=GRN PE=1 SV=2	PF14984	CD24 protein	GO:0007155	cell adhesion	--	--	--	--	--	--
Cluster-14538.1	BF_2	41.58	1.15	1802	642918650	XP_008191522.1	1749	1.8e-192	PREDICTED: histamine-gated chloride channel isoform X1 [Tribolium castaneum]	462305122	APGK01049251.1	114	3.43714e-50	Dendroctonus ponderosae Seq01049261, whole genome shotgun sequence	K05195	GLRA3	glycine receptor alpha-3	http://www.genome.jp/dbget-bin/www_bget?ko:K05195	Q91XP5	588	3.2e-59	Glycine receptor subunit alpha-3 OS=Mus musculus GN=Glra3 PE=2 SV=2	PF02932//PF02931	Neurotransmitter-gated ion-channel transmembrane region//Neurotransmitter-gated ion-channel ligand binding domain	GO:0006811//GO:0006810	ion transport//transport	GO:0005230	extracellular ligand-gated ion channel activity	GO:0016020	membrane	KOG3644	Ligand-gated ion channel
Cluster-14544.0	BF_2	1.00	0.34	408	--	--	--	--	--	--	--	--	--	--	--	--	--	--	--	--	--	--	--	--	--	--	--	--	--	--	--	--
Cluster-14546.0	BF_2	16.00	1.31	798	--	--	--	--	--	--	--	--	--	--	--	--	--	--	--	--	--	--	--	--	--	--	--	--	--	--	--	--
Cluster-14547.0	BF_2	113.00	12.58	663	642932878	XP_008197023.1	147	3.9e-07	PREDICTED: uncharacterized protein LOC103314040 [Tribolium castaneum]>gi|270012440|gb|EFA08888.1| hypothetical protein TcasGA2_TC006589 [Tribolium castaneum]	--	--	--	--	--	--	--	--	--	--	--	--	--	--	--	--	--	--	--	--	--	--	--
Cluster-14555.0	BF_2	7.00	0.70	703	--	--	--	--	--	--	--	--	--	--	--	--	--	--	--	--	--	--	--	--	--	--	--	--	--	--	--	--
Cluster-14557.0	BF_2	1.00	0.35	405	--	--	--	--	--	--	--	--	--	--	--	--	--	--	--	--	--	--	--	--	--	--	--	--	--	--	--	--
Cluster-14558.0	BF_2	2.00	0.58	430	--	--	--	--	--	--	--	--	--	--	--	--	--	--	--	--	--	--	--	--	--	--	--	--	--	--	--	--
Cluster-14576.0	BF_2	5.92	0.35	1001	--	--	--	--	--	--	--	--	--	--	--	--	--	--	--	--	--	--	--	--	--	--	--	--	--	--	--	--
Cluster-14576.1	BF_2	7.00	0.66	730	--	--	--	--	--	--	--	--	--	--	--	--	--	--	--	--	--	--	--	--	--	--	--	--	--	--	--	--
Cluster-14592.0	BF_2	7.00	0.71	698	--	--	--	--	--	--	--	--	--	--	--	--	--	--	--	--	--	--	--	--	--	--	--	--	--	--	--	--
Cluster-14594.0	BF_2	5.00	0.63	617	732554603	AIZ72682.1	449	3.4e-42	c-type lysozyme 4 [Harmonia axyridis]	--	--	--	--	--	K13915	LYZ	lysozyme C	http://www.genome.jp/dbget-bin/www_bget?ko:K13915	Q17005	283	2.5e-24	Lysozyme c-1 OS=Anopheles gambiae GN=AGAP007347 PE=2 SV=2	--	--	--	--	--	--	--	--	--	--
Cluster-14598.0	BF_2	2.00	0.45	472	260819088	XP_002604869.1	584	5.8e-58	hypothetical protein BRAFLDRAFT_217157 [Branchiostoma floridae]>gi|229290198|gb|EEN60879.1| hypothetical protein BRAFLDRAFT_217157 [Branchiostoma floridae]	338224354	HM217819.1	174	3.78339e-84	Scylla paramamosain hsp40 subfamily a member 2 mRNA, partial cds	K09503	DNAJA2	DnaJ homolog subfamily A member 2	http://www.genome.jp/dbget-bin/www_bget?ko:K09503	Q2HJ94	545	8.0e-55	DnaJ homolog subfamily A member 2 OS=Bos taurus GN=DNAJA2 PE=2 SV=1	PF01155//PF00684	Hydrogenase/urease nickel incorporation, metallochaperone, hypA//DnaJ central domain	GO:0006260//GO:0009408//GO:0006457//GO:0006464	DNA replication//response to heat//protein folding//cellular protein modification process	GO:0046872//GO:0051082//GO:0016151//GO:0005524//GO:0031072	metal ion binding//unfolded protein binding//nickel cation binding//ATP binding//heat shock protein binding	GO:0005737	cytoplasm	KOG0712	Molecular chaperone (DnaJ superfamily)
Cluster-14606.0	BF_2	16.00	0.60	1394	--	--	--	--	--	--	--	--	--	--	--	--	--	--	--	--	--	--	--	--	--	--	--	--	--	--	--	--
Cluster-14607.0	BF_2	10.00	0.38	1382	--	--	--	--	--	--	--	--	--	--	--	--	--	--	--	--	--	--	--	--	--	--	--	--	--	--	--	--
Cluster-14617.0	BF_2	2.00	1.65	330	--	--	--	--	--	--	--	--	--	--	--	--	--	--	--	--	--	--	--	--	--	--	--	--	--	--	--	--
Cluster-14619.0	BF_2	3.00	0.39	605	--	--	--	--	--	--	--	--	--	--	--	--	--	--	--	--	--	--	--	--	--	--	--	--	--	--	--	--
Cluster-14628.0	BF_2	2.00	0.45	474	657587483	XP_008298035.1	280	1.0e-22	PREDICTED: fibrocystin-L [Stegastes partitus]	--	--	--	--	--	--	--	--	--	Q86WI1	185	4.5e-13	Fibrocystin-L OS=Homo sapiens GN=PKHD1L1 PE=2 SV=2	--	--	--	--	--	--	--	--	--	--
Cluster-14643.0	BF_2	5.00	0.34	911	241710660	XP_002412058.1	404	8.4e-37	saposin, putative [Ixodes scapularis]>gi|215505119|gb|EEC14613.1| saposin, putative [Ixodes scapularis]	--	--	--	--	--	--	--	--	--	O13035	335	3.5e-30	Proactivator polypeptide OS=Gallus gallus GN=PSAP PE=1 SV=1	PF05184	Saposin-like type B, region 1	GO:0006629	lipid metabolic process	--	--	--	--	--	--
Cluster-14652.0	BF_2	1.00	0.34	410	--	--	--	--	--	--	--	--	--	--	--	--	--	--	--	--	--	--	--	--	--	--	--	--	--	--	--	--
Cluster-14653.0	BF_2	5.00	0.41	800	675385589	KFM78486.1	312	3.4e-26	Succinate dehydrogenase cytochrome b560 subunit, mitochondrial, partial [Stegodyphus mimosarum]	--	--	--	--	--	K00236	SDHC, SDH3	succinate dehydrogenase (ubiquinone) cytochrome b560 subunit	http://www.genome.jp/dbget-bin/www_bget?ko:K00236	P70097	256	4.4e-21	Succinate dehydrogenase cytochrome b560 subunit, mitochondrial OS=Cricetulus griseus GN=SDHC PE=2 SV=1	PF01127	Succinate dehydrogenase/Fumarate reductase transmembrane subunit	--	--	GO:0016627	oxidoreductase activity, acting on the CH-CH group of donors	--	--	KOG0449	Succinate dehydrogenase, cytochrome b subunit
Cluster-14658.0	BF_2	3.00	0.63	487	--	--	--	--	--	--	--	--	--	--	--	--	--	--	--	--	--	--	--	--	--	--	--	--	--	--	--	--
Cluster-14663.0	BF_2	6.00	0.52	769	--	--	--	--	--	--	--	--	--	--	--	--	--	--	--	--	--	--	--	--	--	--	--	--	--	--	--	--
Cluster-14664.0	BF_2	2.00	0.77	394	--	--	--	--	--	--	--	--	--	--	--	--	--	--	--	--	--	--	--	--	--	--	--	--	--	--	--	--
Cluster-14669.0	BF_2	3.00	0.75	455	--	--	--	--	--	--	--	--	--	--	--	--	--	--	--	--	--	--	--	--	--	--	--	--	--	--	--	--
Cluster-14673.0	BF_2	2.00	0.31	553	--	--	--	--	--	--	--	--	--	--	--	--	--	--	--	--	--	--	--	--	--	--	--	--	--	--	--	--
Cluster-14674.0	BF_2	11.00	4.25	394	297294711	XP_002804494.1	407	1.6e-37	PREDICTED: hypothetical protein LOC698789 [Macaca mulatta]	675780847	XM_003824939.2	394	0	PREDICTED: Pan paniscus ribosomal protein L41 (RPL41), mRNA	--	--	--	--	--	--	--	--	--	--	--	--	--	--	--	--	--	--
Cluster-14679.0	BF_2	2.00	0.31	553	--	--	--	--	--	--	--	--	--	--	--	--	--	--	--	--	--	--	--	--	--	--	--	--	--	--	--	--
Cluster-14680.0	BF_2	6.00	0.36	984	662206595	XP_008476763.1	237	2.1e-17	PREDICTED: collagen alpha-5(IV) chain-like [Diaphorina citri]	--	--	--	--	--	--	--	--	--	Q9ZHC5	132	1.3e-06	DNA-binding protein HU homolog OS=Mycobacterium smegmatis (strain ATCC 700084 / mc(2)155) GN=hup PE=3 SV=1	PF05927//PF08026//PF07267	Penaeidin//Bee antimicrobial peptide//Nucleopolyhedrovirus capsid protein P87	GO:0042381	hemolymph coagulation	GO:0008061	chitin binding	GO:0005737//GO:0019028//GO:0005576	cytoplasm//viral capsid//extracellular region	--	--
Cluster-14687.0	BF_2	3.00	0.36	640	--	--	--	--	--	--	--	--	--	--	--	--	--	--	--	--	--	--	--	--	--	--	--	--	--	--	--	--
Cluster-14693.0	BF_2	4.00	0.57	581	--	--	--	--	--	--	--	--	--	--	--	--	--	--	--	--	--	--	--	--	--	--	--	--	--	--	--	--
Cluster-14694.0	BF_2	1.00	0.53	363	242010839	XP_002426166.1	331	9.7e-29	Early growth response protein, putative [Pediculus humanus corporis]>gi|212510213|gb|EEB13428.1| Early growth response protein, putative [Pediculus humanus corporis]	347968525	XM_312150.5	115	1.78587e-51	Anopheles gambiae str. PEST AGAP002773-PA (AgaP_AGAP002773) mRNA, complete cds	K12497	EGR3	early growth response protein 3	http://www.genome.jp/dbget-bin/www_bget?ko:K12497	P43300	199	8.1e-15	Early growth response protein 3 OS=Mus musculus GN=Egr3 PE=2 SV=2	PF13465	Zinc-finger double domain	--	--	GO:0003676//GO:0008270//GO:0046872	nucleic acid binding//zinc ion binding//metal ion binding	GO:0005622	intracellular	KOG1721	FOG: Zn-finger
Cluster-14700.0	BF_2	5.00	0.50	707	443698513	ELT98489.1	665	3.5e-67	hypothetical protein CAPTEDRAFT_177664 [Capitella teleta]	--	--	--	--	--	K17700	RAP1GAP, RAPGAP	RAP1 GTPase activating protein 1	http://www.genome.jp/dbget-bin/www_bget?ko:K17700	Q5SVL6	588	1.2e-59	Rap1 GTPase-activating protein 2 OS=Mus musculus GN=Rap1gap2 PE=2 SV=1	PF02145	Rap/ran-GAP	GO:0051056	regulation of small GTPase mediated signal transduction	GO:0005096	GTPase activator activity	--	--	KOG3686	Rap1-GTPase-activating protein (Rap1GAP)
Cluster-14712.0	BF_2	3.00	0.42	588	--	--	--	--	--	--	--	--	--	--	--	--	--	--	--	--	--	--	--	--	--	--	--	--	--	--	--	--
Cluster-14713.0	BF_2	3.00	1.01	411	--	--	--	--	--	--	--	--	--	--	--	--	--	--	--	--	--	--	--	--	--	--	--	--	--	--	--	--
Cluster-14716.0	BF_2	9.00	0.60	915	684394821	XP_009171024.1	1272	1.9e-137	hypothetical protein T265_07282 [Opisthorchis viverrini]>gi|663049191|gb|KER25244.1| hypothetical protein T265_07282 [Opisthorchis viverrini]	158287871	XM_309765.4	339	1.43635e-175	Anopheles gambiae str. PEST AGAP010929-PA (AgaP_AGAP010929) mRNA, complete cds	K07375	TUBB	tubulin beta	http://www.genome.jp/dbget-bin/www_bget?ko:K07375	P68372	1255	7.3e-137	Tubulin beta-4B chain OS=Mus musculus GN=Tubb4b PE=1 SV=1	PF00091//PF04816	Tubulin/FtsZ family, GTPase domain//tRNA (adenine(22)-N(1))-methyltransferase	GO:0008033//GO:0009451	tRNA processing//RNA modification	GO:0003924//GO:0016429	GTPase activity//tRNA (adenine-N1-)-methyltransferase activity	--	--	KOG1375	Beta tubulin
Cluster-14718.0	BF_2	16.00	0.46	1749	821033957	XP_012353756.1	2236	6.0e-249	PREDICTED: alpha-enolase isoform X1 [Nomascus leucogenys]	346708295	AK378450.1	1749	0	Bombyx mori mRNA, clone: fmgV43K17	K01689	ENO, eno	enolase	http://www.genome.jp/dbget-bin/www_bget?ko:K01689	P06733	2224	6.1e-249	Alpha-enolase OS=Homo sapiens GN=ENO1 PE=1 SV=2	PF00113//PF03952	Enolase, C-terminal TIM barrel domain//Enolase, N-terminal domain	GO:0006096//GO:0009094//GO:0006094//GO:0006571//GO:0000162	glycolytic process//L-phenylalanine biosynthetic process//gluconeogenesis//tyrosine biosynthetic process//tryptophan biosynthetic process	GO:0004634//GO:0000287	phosphopyruvate hydratase activity//magnesium ion binding	GO:0000015	phosphopyruvate hydratase complex	KOG2670	Enolase
Cluster-14730.0	BF_2	10.00	0.32	1591	391339532	XP_003744102.1	152	2.4e-07	PREDICTED: uncharacterized protein LOC100899560 [Metaseiulus occidentalis]	--	--	--	--	--	--	--	--	--	--	--	--	--	PF02601	Exonuclease VII, large subunit	GO:0006308	DNA catabolic process	GO:0008855	exodeoxyribonuclease VII activity	GO:0009318	exodeoxyribonuclease VII complex	--	--
Cluster-14731.0	BF_2	8.00	0.73	747	--	--	--	--	--	--	--	--	--	--	--	--	--	--	--	--	--	--	--	--	--	--	--	--	--	--	--	--
Cluster-14732.0	BF_2	4.00	0.46	654	--	--	--	--	--	--	--	--	--	--	--	--	--	--	--	--	--	--	--	--	--	--	--	--	--	--	--	--
Cluster-14736.0	BF_2	1.00	0.63	349	--	--	--	--	--	--	--	--	--	--	--	--	--	--	--	--	--	--	--	--	--	--	--	--	--	--	--	--
Cluster-14738.0	BF_2	8.00	0.75	731	119220845	ABL61513.1	256	9.8e-20	Der-p2-like allergen [Ixodes ricinus]	--	--	--	--	--	--	--	--	--	O02380	201	9.6e-15	Mite group 2 allergen Tyr p 2 OS=Tyrophagus putrescentiae PE=1 SV=1	--	--	--	--	--	--	--	--	--	--
Cluster-14741.0	BF_2	9.00	4.76	363	544518890	XP_005592783.1	352	3.6e-31	PREDICTED: 60S ribosomal protein L39-like [Macaca fascicularis]	459642361	NM_001000.3	363	0	Homo sapiens ribosomal protein L39 (RPL39), mRNA	K02924	RP-L39e, RPL39	large subunit ribosomal protein L39e	http://www.genome.jp/dbget-bin/www_bget?ko:K02924	P62892	275	1.3e-23	60S ribosomal protein L39 OS=Mus musculus GN=Rpl39 PE=3 SV=2	PF00832	Ribosomal L39 protein	GO:0006412//GO:0042254	translation//ribosome biogenesis	GO:0003735	structural constituent of ribosome	GO:0005622//GO:0005840	intracellular//ribosome	KOG0002	60s ribosomal protein L39
Cluster-14744.0	BF_2	1.00	0.34	409	662186436	XP_008482145.1	520	1.3e-50	PREDICTED: uncharacterized protein LOC103518835 [Diaphorina citri]	--	--	--	--	--	--	--	--	--	--	--	--	--	--	--	--	--	--	--	--	--	--	--
Cluster-14749.0	BF_2	23.53	0.94	1337	642937929	XP_008199135.1	1029	4.2e-109	PREDICTED: doublesex- and mab-3-related transcription factor A2-like [Tribolium castaneum]>gi|270015667|gb|EFA12115.1| hypothetical protein TcasGA2_TC002261 [Tribolium castaneum]	--	--	--	--	--	--	--	--	--	Q801F8	244	1.8e-19	Doublesex- and mab-3-related transcription factor 1 OS=Oryzias latipes GN=dmrt1 PE=2 SV=1	PF00751	DM DNA binding domain	GO:0007548//GO:0006355	sex differentiation//regulation of transcription, DNA-templated	GO:0043565	sequence-specific DNA binding	GO:0005634	nucleus	KOG3815	Transcription factor Doublesex
Cluster-14750.0	BF_2	14.00	0.49	1485	--	--	--	--	--	--	--	--	--	--	--	--	--	--	--	--	--	--	--	--	--	--	--	--	--	--	--	--
Cluster-14751.0	BF_2	2.00	0.49	456	--	--	--	--	--	--	--	--	--	--	--	--	--	--	--	--	--	--	--	--	--	--	--	--	--	--	--	--
Cluster-14754.0	BF_2	11.00	0.32	1709	645013054	XP_008216585.1	173	9.7e-10	PREDICTED: lipase 3-like [Nasonia vitripennis]	--	--	--	--	--	--	--	--	--	--	--	--	--	--	--	--	--	--	--	--	--	KOG2624	Triglyceride lipase-cholesterol esterase
Cluster-14759.0	BF_2	10.00	0.38	1402	--	--	--	--	--	--	--	--	--	--	--	--	--	--	--	--	--	--	--	--	--	--	--	--	--	--	--	--
Cluster-14763.0	BF_2	3.00	2.88	321	--	--	--	--	--	--	--	--	--	--	--	--	--	--	--	--	--	--	PF03213	Poxvirus P35 protein	--	--	--	--	GO:0019031	viral envelope	--	--
Cluster-14767.0	BF_2	4.00	0.43	674	--	--	--	--	--	--	--	--	--	--	--	--	--	--	--	--	--	--	PF02175	Serpentine type 7TM GPCR chemoreceptor Srb	GO:0007606//GO:0007165	sensory perception of chemical stimulus//signal transduction	GO:0004888	transmembrane signaling receptor activity	GO:0016021	integral component of membrane	--	--
Cluster-14780.0	BF_2	3.00	0.37	629	--	--	--	--	--	--	--	--	--	--	--	--	--	--	--	--	--	--	--	--	--	--	--	--	--	--	--	--
Cluster-14786.0	BF_2	2.00	0.33	543	--	--	--	--	--	--	--	--	--	--	--	--	--	--	--	--	--	--	--	--	--	--	--	--	--	--	--	--
Cluster-14787.0	BF_2	9.00	0.44	1138	--	--	--	--	--	--	--	--	--	--	--	--	--	--	--	--	--	--	--	--	--	--	--	--	--	--	--	--
Cluster-14790.0	BF_2	5.00	0.62	627	--	--	--	--	--	--	--	--	--	--	--	--	--	--	--	--	--	--	--	--	--	--	--	--	--	--	--	--
Cluster-14817.0	BF_2	49.00	1.66	1520	123406127	XP_001302740.1	1157	6.8e-124	AT5g28840/F7P1_20 [Trichomonas vaginalis G3]>gi|121884058|gb|EAX89810.1| AT5g28840/F7P1_20, putative [Trichomonas vaginalis G3]	694375810	XM_009366226.1	745	0	PREDICTED: Pyrus x bretschneideri GDP-mannose 3,5-epimerase 2 (LOC103954400), mRNA	--	--	--	--	A3C4S4	1884	1.4e-209	GDP-mannose 3,5-epimerase 1 OS=Oryza sativa subsp. japonica GN=GME-1 PE=1 SV=1	PF01073//PF01370	3-beta hydroxysteroid dehydrogenase/isomerase family//NAD dependent epimerase/dehydratase family	GO:0008210//GO:0008207//GO:0006694//GO:0055114//GO:0008209	estrogen metabolic process//C21-steroid hormone metabolic process//steroid biosynthetic process//oxidation-reduction process//androgen metabolic process	GO:0003854//GO:0050662//GO:0003824//GO:0016616//GO:0005488	3-beta-hydroxy-delta5-steroid dehydrogenase activity//coenzyme binding//catalytic activity//oxidoreductase activity, acting on the CH-OH group of donors, NAD or NADP as acceptor//binding	--	--	KOG1429	dTDP-glucose 4-6-dehydratase/UDP-glucuronic acid decarboxylase
Cluster-14824.0	BF_2	2.00	0.57	434	--	--	--	--	--	--	--	--	--	--	--	--	--	--	--	--	--	--	--	--	--	--	--	--	--	--	--	--
Cluster-14826.0	BF_2	1.00	0.32	417	241729451	XP_002412260.1	135	6.0e-06	translation initiation factor 2C, putative [Ixodes scapularis]>gi|215505489|gb|EEC14983.1| translation initiation factor 2C, putative [Ixodes scapularis]	--	--	--	--	--	--	--	--	--	--	--	--	--	--	--	--	--	--	--	--	--	--	--
Cluster-14831.0	BF_2	5.00	0.38	832	--	--	--	--	--	--	--	--	--	--	--	--	--	--	--	--	--	--	PF04825	N terminus of Rad21 / Rec8 like protein	--	--	GO:0005515	protein binding	--	--	--	--
Cluster-14832.0	BF_2	1.00	1.22	308	--	--	--	--	--	--	--	--	--	--	--	--	--	--	--	--	--	--	--	--	--	--	--	--	--	--	--	--
Cluster-14838.0	BF_2	13.00	0.41	1607	--	--	--	--	--	--	--	--	--	--	--	--	--	--	--	--	--	--	--	--	--	--	--	--	--	--	--	--
Cluster-14844.0	BF_2	5.00	2.16	382	767948590	XP_011514824.1	343	4.1e-30	PREDICTED: smoothened homolog isoform X1 [Homo sapiens]	300360510	NG_023340.1	382	0	Homo sapiens smoothened, frizzled class receptor (SMO), RefSeqGene on chromosome 7	K06226	SMO	smoothened	http://www.genome.jp/dbget-bin/www_bget?ko:K06226	Q99835	343	1.7e-31	Smoothened homolog OS=Homo sapiens GN=SMO PE=1 SV=1	PF01534	Frizzled/Smoothened family membrane region	GO:0007166	cell surface receptor signaling pathway	--	--	GO:0016020	membrane	--	--
Cluster-14857.1	BF_2	1.00	1.01	318	29134779	BAC66140.1	353	2.4e-31	projectin [Procambarus clarkii]	--	--	--	--	--	--	--	--	--	--	--	--	--	--	--	--	--	--	--	--	--	--	--
Cluster-14858.1	BF_2	4.00	0.54	597	--	--	--	--	--	--	--	--	--	--	--	--	--	--	--	--	--	--	--	--	--	--	--	--	--	--	--	--
Cluster-14864.0	BF_2	5.00	0.33	914	646715184	KDR18888.1	599	2.1e-59	Proclotting enzyme [Zootermopsis nevadensis]	--	--	--	--	--	--	--	--	--	B5U2W0	501	2.0e-49	Venom serine protease Bi-VSP OS=Bombus ignitus PE=1 SV=1	PF00089//PF01829	Trypsin//Peptidase A6 family	GO:0006508	proteolysis	GO:0004190//GO:0004252	aspartic-type endopeptidase activity//serine-type endopeptidase activity	--	--	--	--
Cluster-14865.0	BF_2	11.05	0.53	1164	642920923	XP_008192617.1	943	3.4e-99	PREDICTED: aldose reductase isoform X2 [Tribolium castaneum]	--	--	--	--	--	K00002	AKR1A1, adh	alcohol dehydrogenase (NADP+)	http://www.genome.jp/dbget-bin/www_bget?ko:K00002	Q5ZK84	583	7.8e-59	Alcohol dehydrogenase [NADP(+)] OS=Gallus gallus GN=AKR1A1 PE=2 SV=1	--	--	--	--	--	--	--	--	KOG1577	Aldo/keto reductase family proteins
Cluster-14867.0	BF_2	10.89	1.66	561	--	--	--	--	--	--	--	--	--	--	--	--	--	--	--	--	--	--	PF13855//PF09090	Leucine rich repeat//MIF4G like	GO:0016070	RNA metabolic process	GO:0005515	protein binding	--	--	--	--
Cluster-14876.0	BF_2	6.00	0.86	579	--	--	--	--	--	--	--	--	--	--	--	--	--	--	--	--	--	--	--	--	--	--	--	--	--	--	--	--
Cluster-14876.1	BF_2	6.00	1.37	470	--	--	--	--	--	--	--	--	--	--	--	--	--	--	--	--	--	--	--	--	--	--	--	--	--	--	--	--
Cluster-14877.0	BF_2	2.00	1.05	364	649572247	NP_001280528.1	345	2.3e-30	probable G-protein coupled receptor 52 [Tribolium castaneum]>gi|91088793|ref|XP_968380.1| PREDICTED: probable G-protein coupled receptor 52 [Tribolium castaneum]>gi|270012800|gb|EFA09248.1| hypothetical protein TcasGA2_TC006457 [Tribolium castaneum]>gi|485836770|tpg|DAA64512.1| TPA_inf: putative ecdysteroids/dopamine receptor [Tribolium castaneum]	--	--	--	--	--	--	--	--	--	--	--	--	--	PF00001	7 transmembrane receptor (rhodopsin family)	GO:0007186	G-protein coupled receptor signaling pathway	GO:0004930	G-protein coupled receptor activity	GO:0016021	integral component of membrane	--	--
Cluster-14889.0	BF_2	1.00	1.29	305	646703159	KDR11975.1	184	9.1e-12	Up-regulated during skeletal muscle growth protein 5 [Zootermopsis nevadensis]	--	--	--	--	--	--	--	--	--	Q9JJW3	125	2.6e-06	Up-regulated during skeletal muscle growth protein 5 OS=Rattus norvegicus GN=Usmg5 PE=1 SV=1	--	--	--	--	--	--	--	--	--	--
Cluster-14899.0	BF_2	2.00	0.62	422	260833738	XP_002611869.1	408	1.3e-37	hypothetical protein BRAFLDRAFT_59218 [Branchiostoma floridae]>gi|322518338|sp|C3XVT5.1|LIS1_BRAFL RecName: Full=Lissencephaly-1 homolog [Branchiostoma floridae]>gi|229297241|gb|EEN67878.1| hypothetical protein BRAFLDRAFT_59218 [Branchiostoma floridae]	--	--	--	--	--	K16794	PAFAH1B1, LIS1	platelet-activating factor acetylhydrolase IB subunit alpha	http://www.genome.jp/dbget-bin/www_bget?ko:K16794	C3XVT5	408	5.5e-39	Lissencephaly-1 homolog OS=Branchiostoma floridae GN=BRAFLDRAFT_59218 PE=3 SV=1	PF00400	WD domain, G-beta repeat	GO:0051301//GO:0007067//GO:0006810	cell division//mitotic nuclear division//transport	GO:0005515	protein binding	GO:0005815//GO:0005737//GO:0005874	microtubule organizing center//cytoplasm//microtubule	KOG0292	Vesicle coat complex COPI, alpha subunit
Cluster-14901.0	BF_2	16.30	1.01	961	685828771	CEF63693.1	166	3.5e-09	6-phosphofructokinase [Strongyloides ratti]	--	--	--	--	--	K00850	pfkA, PFK	6-phosphofructokinase 1	http://www.genome.jp/dbget-bin/www_bget?ko:K00850	Q9TZL8	165	1.9e-10	ATP-dependent 6-phosphofructokinase 1 OS=Caenorhabditis elegans GN=pfk-1 PE=3 SV=2	--	--	--	--	--	--	--	--	KOG2440	Pyrophosphate-dependent phosphofructo-1-kinase
Cluster-14902.0	BF_2	5.00	1.35	442	501298210	BAN21304.1	217	2.0e-15	unkown protein [Riptortus pedestris]	--	--	--	--	--	K02272	COX7C	cytochrome c oxidase subunit 7c	http://www.genome.jp/dbget-bin/www_bget?ko:K02272	P80432	146	1.4e-08	Cytochrome c oxidase subunit 7C, mitochondrial OS=Rattus norvegicus GN=Cox7c PE=1 SV=2	PF02935	Cytochrome c oxidase subunit VIIc	GO:0006123//GO:0015992	mitochondrial electron transport, cytochrome c to oxygen//proton transport	GO:0004129	cytochrome-c oxidase activity	GO:0045277	respiratory chain complex IV	--	--
Cluster-14915.0	BF_2	3.00	3.32	313	--	--	--	--	--	--	--	--	--	--	--	--	--	--	--	--	--	--	PF04718	Mitochondrial ATP synthase g subunit	GO:0015986//GO:0015992	ATP synthesis coupled proton transport//proton transport	GO:0015078	hydrogen ion transmembrane transporter activity	GO:0000276	mitochondrial proton-transporting ATP synthase complex, coupling factor F(o)	--	--
Cluster-14920.0	BF_2	4.00	0.49	632	530660275	XP_005315177.1	318	5.5e-27	PREDICTED: uncharacterized protein LOC101933223 [Chrysemys picta bellii]	46518552	AC113334.2	611	0	Oryza sativa Japonica Group chromosome 5 clone OJ1123_F01, complete sequence	--	--	--	--	--	--	--	--	PF13683//PF00665	Integrase core domain//Integrase core domain	GO:0015074	DNA integration	--	--	--	--	--	--
Cluster-14921.0	BF_2	1.00	0.40	390	--	--	--	--	--	--	--	--	--	--	--	--	--	--	--	--	--	--	--	--	--	--	--	--	--	--	--	--
Cluster-14923.0	BF_2	10.50	0.49	1191	642938802	XP_008199892.1	550	1.3e-53	PREDICTED: venom protease-like [Tribolium castaneum]	--	--	--	--	--	--	--	--	--	P05049	421	4.8e-40	Serine protease snake OS=Drosophila melanogaster GN=snk PE=1 SV=2	--	--	--	--	--	--	--	--	--	--
Cluster-14930.0	BF_2	3.00	0.40	603	91081455	XP_973965.1	803	3.0e-83	PREDICTED: gamma-aminobutyric acid type B receptor subunit 2 [Tribolium castaneum]>gi|270005156|gb|EFA01604.1| hypothetical protein TcasGA2_TC007169 [Tribolium castaneum]	--	--	--	--	--	K04615	GABBR	gamma-aminobutyric acid type B receptor	http://www.genome.jp/dbget-bin/www_bget?ko:K04615	O75899	340	6.1e-31	Gamma-aminobutyric acid type B receptor subunit 2 OS=Homo sapiens GN=GABBR2 PE=1 SV=1	PF00148	Nitrogenase component 1 type Oxidoreductase	GO:0055114//GO:0007186//GO:0007216	oxidation-reduction process//G-protein coupled receptor signaling pathway//G-protein coupled glutamate receptor signaling pathway	GO:0004965//GO:0016491	G-protein coupled GABA receptor activity//oxidoreductase activity	GO:0016021	integral component of membrane	KOG1055	GABA-B ion channel receptor subunit GABABR1 and related subunits, G-protein coupled receptor superfamily
Cluster-14934.0	BF_2	2.00	0.32	546	--	--	--	--	--	768311753	CP010981.1	543	0	Verticillium dahliae VdLs.17 chromosome 2, complete sequence	--	--	--	--	--	--	--	--	--	--	--	--	--	--	--	--	--	--
Cluster-14947.0	BF_2	7.00	0.83	641	--	--	--	--	--	--	--	--	--	--	--	--	--	--	--	--	--	--	--	--	--	--	--	--	--	--	--	--
Cluster-14950.0	BF_2	7.00	1.84	446	--	--	--	--	--	--	--	--	--	--	--	--	--	--	--	--	--	--	--	--	--	--	--	--	--	--	--	--
Cluster-14957.0	BF_2	6.00	1.54	450	--	--	--	--	--	--	--	--	--	--	--	--	--	--	--	--	--	--	--	--	--	--	--	--	--	--	--	--
Cluster-14958.0	BF_2	1.00	0.52	364	--	--	--	--	--	--	--	--	--	--	--	--	--	--	--	--	--	--	--	--	--	--	--	--	--	--	--	--
Cluster-14961.0	BF_2	2.00	0.46	467	--	--	--	--	--	--	--	--	--	--	--	--	--	--	--	--	--	--	--	--	--	--	--	--	--	--	--	--
Cluster-14963.0	BF_2	15.61	0.48	1649	642924044	XP_008193983.1	876	2.8e-91	PREDICTED: F-box/LRR-repeat protein 20 isoform X2 [Tribolium castaneum]	--	--	--	--	--	K10268	FBXL2_20	F-box and leucine-rich repeat protein 2/20	http://www.genome.jp/dbget-bin/www_bget?ko:K10268	Q5R3Z8	625	1.5e-63	F-box/LRR-repeat protein 2 OS=Pongo abelii GN=FBXL2 PE=2 SV=1	PF00560//PF13516//PF13855//PF02126	Leucine Rich Repeat//Leucine Rich repeat//Leucine rich repeat//Phosphotriesterase family	GO:0009056	catabolic process	GO:0005515//GO:0008270	protein binding//zinc ion binding	--	--	KOG4341	F-box protein containing LRR
Cluster-14964.0	BF_2	2.00	0.35	529	241614705	XP_002407617.1	379	3.9e-34	cytochrome P450, putative [Ixodes scapularis]>gi|215502842|gb|EEC12336.1| cytochrome P450, putative [Ixodes scapularis]	--	--	--	--	--	K07427	CYP4V	cytochrome P450, family 4, subfamily V	http://www.genome.jp/dbget-bin/www_bget?ko:K07427	A2RRT9	258	1.7e-21	Cytochrome P450 4V2 OS=Rattus norvegicus GN=Cyp4v2 PE=2 SV=1	PF00067	Cytochrome P450	GO:0055114	oxidation-reduction process	GO:0016709//GO:0016705//GO:0005506//GO:0020037	oxidoreductase activity, acting on paired donors, with incorporation or reduction of molecular oxygen, NAD(P)H as one donor, and incorporation of one atom of oxygen//oxidoreductase activity, acting on paired donors, with incorporation or reduction of molecular oxygen//iron ion binding//heme binding	--	--	--	--
Cluster-14965.0	BF_2	0.80	0.65	331	--	--	--	--	--	--	--	--	--	--	--	--	--	--	--	--	--	--	--	--	--	--	--	--	--	--	--	--
Cluster-14977.2	BF_2	3.00	0.32	674	--	--	--	--	--	--	--	--	--	--	--	--	--	--	--	--	--	--	--	--	--	--	--	--	--	--	--	--
Cluster-14993.0	BF_2	2.00	0.44	478	--	--	--	--	--	768311752	CP010980.1	460	0	Verticillium dahliae VdLs.17 chromosome 1, complete sequence	--	--	--	--	--	--	--	--	--	--	--	--	--	--	--	--	--	--
Cluster-14998.0	BF_2	6.00	0.94	555	--	--	--	--	--	--	--	--	--	--	--	--	--	--	--	--	--	--	--	--	--	--	--	--	--	--	--	--
Cluster-15004.0	BF_2	1.00	0.34	410	--	--	--	--	--	--	--	--	--	--	--	--	--	--	--	--	--	--	--	--	--	--	--	--	--	--	--	--
Cluster-15009.0	BF_2	4.00	0.32	811	755954819	XP_011302900.1	221	1.2e-15	PREDICTED: NADH-ubiquinone oxidoreductase subunit 8 [Fopius arisanus]	761231605	KM881639.1	510	0	Oryza glaberrima isolate 101328 chloroplast, complete genome	K03941	NDUFS8	NADH dehydrogenase (ubiquinone) Fe-S protein 8	http://www.genome.jp/dbget-bin/www_bget?ko:K03941	Q0ZIW4	863	1.8e-91	NAD(P)H-quinone oxidoreductase subunit I, chloroplastic OS=Vitis vinifera GN=ndhI PE=3 SV=1	PF00146	NADH dehydrogenase	GO:0055114	oxidation-reduction process	--	--	GO:0016020	membrane	--	--
Cluster-15009.1	BF_2	5.00	0.62	623	484759712	YP_007890019.1	184	1.9e-11	NADH dehydrogenase subunit 1 (mitochondrion) [Naegleria fowleri]>gi|400177460|gb|AFP72293.1| NADH dehydrogenase subunit 1 (mitochondrion) [Naegleria fowleri]	761231856	KM881642.1	623	0	Oryza longistaminata isolate 81953 chloroplast, complete genome	--	--	--	--	P12124	548	4.7e-55	NAD(P)H-quinone oxidoreductase subunit 1, chloroplastic OS=Oryza sativa subsp. japonica GN=ndhA PE=3 SV=2	PF00648	Calpain family cysteine protease	GO:0006508	proteolysis	GO:0004198	calcium-dependent cysteine-type endopeptidase activity	GO:0005622	intracellular	--	--
Cluster-15012.0	BF_2	6.00	0.90	566	--	--	--	--	--	--	--	--	--	--	--	--	--	--	--	--	--	--	--	--	--	--	--	--	--	--	--	--
Cluster-15017.0	BF_2	3.00	1.20	390	--	--	--	--	--	--	--	--	--	--	--	--	--	--	--	--	--	--	--	--	--	--	--	--	--	--	--	--
Cluster-15023.0	BF_2	9.00	0.64	879	--	--	--	--	--	--	--	--	--	--	--	--	--	--	--	--	--	--	--	--	--	--	--	--	--	--	--	--
Cluster-15032.0	BF_2	6.00	0.67	664	321457848	EFX68926.1	157	2.7e-08	hypothetical protein DAPPUDRAFT_329602 [Daphnia pulex]	--	--	--	--	--	--	--	--	--	--	--	--	--	--	--	--	--	--	--	--	--	--	--
Cluster-15035.0	BF_2	3.00	0.62	490	--	--	--	--	--	--	--	--	--	--	--	--	--	--	--	--	--	--	--	--	--	--	--	--	--	--	--	--
Cluster-15038.0	BF_2	10.00	0.75	845	115443544	YP_778563.1	642	2.0e-64	apocytochrome F [Bigelowiella natans]>gi|122233796|sp|Q06J64.1|CYF_BIGNA RecName: Full=Cytochrome f; Flags: Precursor (chloroplast) [Bigelowiella natans]>gi|110810189|gb|ABG91395.1| apocytochrome F [Bigelowiella natans]	761231856	KM881642.1	845	0	Oryza longistaminata isolate 81953 chloroplast, complete genome	--	--	--	--	P0C389	1111	3.4e-120	Cytochrome f OS=Oryza sativa subsp. japonica GN=petA PE=3 SV=1	PF01333	Apocytochrome F, C-terminal	GO:0006118//GO:0044237//GO:0015979	obsolete electron transport//cellular metabolic process//photosynthesis	GO:0005506//GO:0046872//GO:0020037//GO:0009055	iron ion binding//metal ion binding//heme binding//electron carrier activity	GO:0009507//GO:0031361//GO:0016021//GO:0042651	chloroplast//integral component of thylakoid membrane//integral component of membrane//thylakoid membrane	--	--
Cluster-15043.0	BF_2	2.00	0.40	494	--	--	--	--	--	--	--	--	--	--	--	--	--	--	--	--	--	--	--	--	--	--	--	--	--	--	--	--
Cluster-15044.0	BF_2	6.00	0.60	704	--	--	--	--	--	--	--	--	--	--	--	--	--	--	--	--	--	--	--	--	--	--	--	--	--	--	--	--
Cluster-15047.0	BF_2	6.00	0.44	862	242024513	XP_002432672.1	876	1.5e-91	carboxypeptidase E precursor, putative [Pediculus humanus corporis]>gi|212518142|gb|EEB19934.1| carboxypeptidase E precursor, putative [Pediculus humanus corporis]	731254763	XM_010641770.1	68	6.00324e-25	PREDICTED: Fukomys damarensis carboxypeptidase Z (Cpz), transcript variant X1, mRNA	K01294	CPE	carboxypeptidase E	http://www.genome.jp/dbget-bin/www_bget?ko:K01294	P37892	638	2.4e-65	Carboxypeptidase E OS=Lophius americanus GN=cpe PE=2 SV=1	PF04952//PF00246	Succinylglutamate desuccinylase / Aspartoacylase family//Zinc carboxypeptidase	GO:0006508//GO:0008152	proteolysis//metabolic process	GO:0016788//GO:0008270//GO:0004181	hydrolase activity, acting on ester bonds//zinc ion binding//metallocarboxypeptidase activity	--	--	KOG2649	Zinc carboxypeptidase
Cluster-15047.1	BF_2	4.00	0.33	795	646699978	KDR10344.1	530	1.8e-51	Carboxypeptidase E [Zootermopsis nevadensis]	--	--	--	--	--	K01294	CPE	carboxypeptidase E	http://www.genome.jp/dbget-bin/www_bget?ko:K01294	P15087	386	3.7e-36	Carboxypeptidase E OS=Rattus norvegicus GN=Cpe PE=1 SV=1	PF00246	Zinc carboxypeptidase	GO:0006508	proteolysis	GO:0004181//GO:0008270	metallocarboxypeptidase activity//zinc ion binding	--	--	KOG2649	Zinc carboxypeptidase
Cluster-15048.1	BF_2	2.00	0.50	454	--	--	--	--	--	--	--	--	--	--	--	--	--	--	--	--	--	--	--	--	--	--	--	--	--	--	--	--
Cluster-15049.0	BF_2	3.00	0.38	620	--	--	--	--	--	--	--	--	--	--	--	--	--	--	--	--	--	--	--	--	--	--	--	--	--	--	--	--
Cluster-15050.0	BF_2	9.00	1.26	585	--	--	--	--	--	403311088	JX457150.1	585	0	Scylla paramamosain mitochondrion, complete genome	--	--	--	--	--	--	--	--	--	--	--	--	--	--	--	--	--	--
Cluster-15055.0	BF_2	5.00	2.25	378	--	--	--	--	--	--	--	--	--	--	--	--	--	--	--	--	--	--	--	--	--	--	--	--	--	--	--	--
Cluster-15057.0	BF_2	1.00	1.43	300	328796230	AEB40304.1	241	2.2e-18	mitochondrial ATP synthase epsilon subunit precursor [Litopenaeus vannamei]	--	--	--	--	--	K02135	ATPeF1E, ATP5E, ATP15	F-type H+-transporting ATPase subunit epsilon	http://www.genome.jp/dbget-bin/www_bget?ko:K02135	Q96253	135	1.8e-07	ATP synthase subunit epsilon, mitochondrial OS=Arabidopsis thaliana GN=At1g51650 PE=1 SV=3	PF04627	Mitochondrial ATP synthase epsilon chain	GO:0015992//GO:0006119//GO:0015986	proton transport//oxidative phosphorylation//ATP synthesis coupled proton transport	GO:0046961//GO:0046933	proton-transporting ATPase activity, rotational mechanism//proton-transporting ATP synthase activity, rotational mechanism	GO:0045259//GO:0000275	proton-transporting ATP synthase complex//mitochondrial proton-transporting ATP synthase complex, catalytic core F(1)	KOG3495	Mitochondrial F1F0-ATP synthase, subunit epsilon/ATP15
Cluster-15059.0	BF_2	3.00	0.34	657	242010956	XP_002426223.1	414	4.2e-38	mitochondrial import inner membrane translocase subunit Tim23, putative [Pediculus humanus corporis]>gi|212510286|gb|EEB13485.1| mitochondrial import inner membrane translocase subunit Tim23, putative [Pediculus humanus corporis]	--	--	--	--	--	K17794	TIM23	mitochondrial import inner membrane translocase subunit TIM23	http://www.genome.jp/dbget-bin/www_bget?ko:K17794	Q5XH94	256	3.6e-21	Mitochondrial import inner membrane translocase subunit Tim23 OS=Xenopus tropicalis GN=timm23 PE=2 SV=1	--	--	--	--	--	--	--	--	--	--
Cluster-15066.0	BF_2	2.00	1.19	353	--	--	--	--	--	--	--	--	--	--	--	--	--	--	--	--	--	--	--	--	--	--	--	--	--	--	--	--
Cluster-15067.0	BF_2	2.00	0.57	434	--	--	--	--	--	--	--	--	--	--	--	--	--	--	--	--	--	--	--	--	--	--	--	--	--	--	--	--
Cluster-15085.0	BF_2	3.00	0.44	571	--	--	--	--	--	--	--	--	--	--	--	--	--	--	--	--	--	--	--	--	--	--	--	--	--	--	--	--
Cluster-15086.1	BF_2	3.00	0.51	533	--	--	--	--	--	--	--	--	--	--	--	--	--	--	--	--	--	--	--	--	--	--	--	--	--	--	--	--
Cluster-15096.0	BF_2	4.00	0.53	604	--	--	--	--	--	--	--	--	--	--	--	--	--	--	--	--	--	--	--	--	--	--	--	--	--	--	--	--
Cluster-15107.0	BF_2	6.00	0.35	999	--	--	--	--	--	--	--	--	--	--	--	--	--	--	--	--	--	--	PF00038//PF04513//PF08702//PF13851	Intermediate filament protein//Baculovirus polyhedron envelope protein, PEP, C terminus//Fibrinogen alpha/beta chain family//Growth-arrest specific micro-tubule binding	GO:0030168//GO:0007165//GO:0051258//GO:0048870	platelet activation//signal transduction//protein polymerization//cell motility	GO:0030674//GO:0005102//GO:0005198	protein binding, bridging//receptor binding//structural molecule activity	GO:0005577//GO:0019028//GO:0031514//GO:0019031//GO:0005882	fibrinogen complex//viral capsid//motile cilium//viral envelope//intermediate filament	--	--
Cluster-15109.0	BF_2	5.53	0.41	857	--	--	--	--	--	--	--	--	--	--	--	--	--	--	--	--	--	--	--	--	--	--	--	--	--	--	--	--
Cluster-15112.0	BF_2	5.00	1.03	490	--	--	--	--	--	--	--	--	--	--	--	--	--	--	--	--	--	--	--	--	--	--	--	--	--	--	--	--
Cluster-15121.0	BF_2	4.00	0.57	583	--	--	--	--	--	--	--	--	--	--	--	--	--	--	--	--	--	--	--	--	--	--	--	--	--	--	--	--
Cluster-15125.0	BF_2	10.00	0.32	1590	642933218	XP_008197312.1	1230	2.4e-132	PREDICTED: putative inorganic phosphate cotransporter [Tribolium castaneum]>gi|270011415|gb|EFA07863.1| hypothetical protein TcasGA2_TC005437 [Tribolium castaneum]	--	--	--	--	--	K12302	SLC17A6_7_8	MFS transporter, ACS family, solute carrier family 17 (sodium-dependent inorganic phosphate cotransporter), member 6/7/8	http://www.genome.jp/dbget-bin/www_bget?ko:K12302	O61369	758	5.4e-79	Putative inorganic phosphate cotransporter OS=Drosophila ananassae GN=Picot PE=3 SV=1	PF07690//PF01004	Major Facilitator Superfamily//Flavivirus envelope glycoprotein M	GO:0019058//GO:0055085	viral life cycle//transmembrane transport	--	--	GO:0019031//GO:0016021	viral envelope//integral component of membrane	--	--
Cluster-15130.0	BF_2	5.00	0.64	614	--	--	--	--	--	347816	L22270.1	107	8.78624e-47	IXORDBNF Ixodes dammini internal transcribed spacer 1 (ITS1), 5.8S ribosomal RNA, internal transcribed spacer 2 (ITS2) and 28S ribosomal RNA	--	--	--	--	--	--	--	--	--	--	--	--	--	--	--	--	--	--
Cluster-15133.0	BF_2	4.00	0.67	535	--	--	--	--	--	--	--	--	--	--	--	--	--	--	--	--	--	--	--	--	--	--	--	--	--	--	--	--
Cluster-15135.0	BF_2	1.00	0.98	320	66392221	NP_001018164.1	156	1.7e-08	serine/threonine-protein phosphatase 6 regulatory ankyrin repeat subunit C [Danio rerio]>gi|82228760|sp|Q502K3.1|ANR52_DANRE RecName: Full=Serine/threonine-protein phosphatase 6 regulatory ankyrin repeat subunit C; Short=PP6-ARS-C; Short=Serine/threonine-protein phosphatase 6 regulatory subunit ARS-C [Danio rerio]>gi|63101294|gb|AAH95664.1| Zgc:112069 [Danio rerio]>gi|182890066|gb|AAI65234.1| Zgc…	--	--	--	--	--	K15504	ANKRD52	serine/threonine-protein phosphatase 6 regulatory ankyrin repeat subunit C	http://www.genome.jp/dbget-bin/www_bget?ko:K15504	Q502K3	156	6.9e-10	Serine/threonine-protein phosphatase 6 regulatory ankyrin repeat subunit C OS=Danio rerio GN=ankrd52 PE=2 SV=1	PF00023//PF13606	Ankyrin repeat//Ankyrin repeat	--	--	GO:0005515	protein binding	--	--	--	--
Cluster-15139.0	BF_2	2.00	0.37	512	--	--	--	--	--	--	--	--	--	--	--	--	--	--	--	--	--	--	--	--	--	--	--	--	--	--	--	--
Cluster-15141.0	BF_2	2.00	0.36	521	795018486	XP_011859227.1	221	8.0e-16	PREDICTED: uncharacterized protein LOC105556736 [Vollenhovia emeryi]	--	--	--	--	--	--	--	--	--	--	--	--	--	PF05225	helix-turn-helix, Psq domain	--	--	GO:0003677	DNA binding	--	--	--	--
Cluster-15150.1	BF_2	19.00	1.78	734	241833983	XP_002414973.1	222	8.6e-16	secreted salivary gland peptide, putative [Ixodes scapularis]>gi|215509185|gb|EEC18638.1| secreted salivary gland peptide, putative [Ixodes scapularis]	--	--	--	--	--	--	--	--	--	--	--	--	--	--	--	--	--	--	--	--	--	--	--
Cluster-15151.0	BF_2	7.00	0.56	809	--	--	--	--	--	--	--	--	--	--	--	--	--	--	--	--	--	--	--	--	--	--	--	--	--	--	--	--
Cluster-15151.1	BF_2	25.00	0.48	2456	--	--	--	--	--	--	--	--	--	--	--	--	--	--	--	--	--	--	--	--	--	--	--	--	--	--	--	--
Cluster-15155.0	BF_2	1.00	0.62	350	--	--	--	--	--	--	--	--	--	--	--	--	--	--	--	--	--	--	--	--	--	--	--	--	--	--	--	--
Cluster-15156.0	BF_2	6.00	0.36	976	--	--	--	--	--	--	--	--	--	--	--	--	--	--	--	--	--	--	PF02723	Non-structural protein NS3/Small envelope protein E	--	--	--	--	GO:0016020	membrane	--	--
Cluster-15156.1	BF_2	3.00	0.43	580	391344579	XP_003746573.1	546	1.8e-53	PREDICTED: uncharacterized protein LOC100897996 [Metaseiulus occidentalis]	--	--	--	--	--	--	--	--	--	Q9W0K7	458	1.2e-44	Protein bric-a-brac 1 OS=Drosophila melanogaster GN=bab1 PE=2 SV=2	PF00651	BTB/POZ domain	--	--	GO:0005515	protein binding	--	--	--	--
Cluster-15168.0	BF_2	3.00	0.32	675	560131505	CDJ88004.1	715	5.4e-73	AdoMet-dependent methyltransferase and Nicotinate phosphoribosyltransferase domain containing protein [Haemonchus contortus]	--	--	--	--	--	K03462	NAMPT	nicotinamide phosphoribosyltransferase	http://www.genome.jp/dbget-bin/www_bget?ko:K03462	Q99KQ4	635	4.2e-65	Nicotinamide phosphoribosyltransferase OS=Mus musculus GN=Nampt PE=1 SV=1	--	--	--	--	--	--	--	--	--	--
Cluster-15173.0	BF_2	2.00	0.44	477	--	--	--	--	--	--	--	--	--	--	--	--	--	--	--	--	--	--	--	--	--	--	--	--	--	--	--	--
Cluster-15174.0	BF_2	1.00	0.52	364	241647516	XP_002411156.1	395	3.7e-36	eukaryotic translation initiation factor 4 gamma, putative [Ixodes scapularis]>gi|215503786|gb|EEC13280.1| eukaryotic translation initiation factor 4 gamma, putative, partial [Ixodes scapularis]	--	--	--	--	--	K03260	EIF4G	translation initiation factor 4G	http://www.genome.jp/dbget-bin/www_bget?ko:K03260	Q95L46	331	4.0e-30	Eukaryotic translation initiation factor 4 gamma 2 OS=Bos taurus GN=EIF4G2 PE=2 SV=2	PF02854	MIF4G domain	GO:0044260//GO:0044238	cellular macromolecule metabolic process//primary metabolic process	GO:0003723//GO:0005515	RNA binding//protein binding	--	--	KOG0401	Translation initiation factor 4F, ribosome/mRNA-bridging subunit (eIF-4G)
Cluster-15175.0	BF_2	2.00	0.76	396	--	--	--	--	--	--	--	--	--	--	--	--	--	--	--	--	--	--	PF00628//PF07649	PHD-finger//C1-like domain	GO:0055114	oxidation-reduction process	GO:0047134//GO:0005515	protein-disulfide reductase activity//protein binding	--	--	--	--
Cluster-15180.0	BF_2	3.00	0.82	440	--	--	--	--	--	--	--	--	--	--	--	--	--	--	--	--	--	--	--	--	--	--	--	--	--	--	--	--
Cluster-15189.0	BF_2	2.00	1.36	343	--	--	--	--	--	--	--	--	--	--	--	--	--	--	--	--	--	--	--	--	--	--	--	--	--	--	--	--
Cluster-15191.0	BF_2	5.00	0.40	807	--	--	--	--	--	--	--	--	--	--	--	--	--	--	--	--	--	--	--	--	--	--	--	--	--	--	--	--
Cluster-15202.0	BF_2	1.00	2.01	285	751211261	XP_011158361.1	152	4.3e-08	PREDICTED: uncharacterized protein LOC105194922 [Solenopsis invicta]	--	--	--	--	--	--	--	--	--	--	--	--	--	--	--	--	--	--	--	--	--	--	--
Cluster-15205.0	BF_2	5.00	0.34	896	--	--	--	--	--	--	--	--	--	--	--	--	--	--	--	--	--	--	--	--	--	--	--	--	--	--	--	--
Cluster-15209.2	BF_2	6.00	0.47	816	--	--	--	--	--	--	--	--	--	--	--	--	--	--	--	--	--	--	--	--	--	--	--	--	--	--	--	--
Cluster-15218.0	BF_2	22.08	0.48	2216	356483015	CCE46010.1	2247	4.0e-250	putative DEAD-box ATP-dependent RNA helicase [Cancer pagurus]	356483014	HE608876.1	1532	0	Cancer pagurus mRNA for putative DEAD-box ATP-dependent RNA helicase (ddx gene)	K13178	DDX17	ATP-dependent RNA helicase DDX17	http://www.genome.jp/dbget-bin/www_bget?ko:K13178	Q92841	1781	1.8e-197	Probable ATP-dependent RNA helicase DDX17 OS=Homo sapiens GN=DDX17 PE=1 SV=2	PF00270//PF00210//PF04851	DEAD/DEAH box helicase//Ferritin-like domain//Type III restriction enzyme, res subunit	GO:0006879	cellular iron ion homeostasis	GO:0003676//GO:0003677//GO:0016787//GO:0005524//GO:0008199	nucleic acid binding//DNA binding//hydrolase activity//ATP binding//ferric iron binding	--	--	KOG0331	ATP-dependent RNA helicase
Cluster-15219.0	BF_2	2.00	0.90	378	--	--	--	--	--	--	--	--	--	--	--	--	--	--	--	--	--	--	--	--	--	--	--	--	--	--	--	--
Cluster-15221.0	BF_2	2.00	0.38	508	--	--	--	--	--	--	--	--	--	--	--	--	--	--	--	--	--	--	--	--	--	--	--	--	--	--	--	--
Cluster-15224.2	BF_2	7.00	0.69	709	--	--	--	--	--	--	--	--	--	--	--	--	--	--	--	--	--	--	--	--	--	--	--	--	--	--	--	--
Cluster-15226.0	BF_2	2.00	1.88	322	--	--	--	--	--	--	--	--	--	--	--	--	--	--	--	--	--	--	--	--	--	--	--	--	--	--	--	--
Cluster-15228.1	BF_2	1.00	0.31	420	--	--	--	--	--	--	--	--	--	--	--	--	--	--	--	--	--	--	--	--	--	--	--	--	--	--	--	--
Cluster-15232.0	BF_2	3.00	0.43	580	470436008	XP_004338838.1	663	5.0e-67	sulfate adenylyltransferase [Acanthamoeba castellanii str. Neff]>gi|440795708|gb|ELR16825.1| sulfate adenylyltransferase [Acanthamoeba castellanii str. Neff]	697073456	XM_009653110.1	365	0	Verticillium dahliae VdLs.17 sulfate adenylyltransferase partial mRNA	K13811	PAPSS	3'-phosphoadenosine 5'-phosphosulfate synthase	http://www.genome.jp/dbget-bin/www_bget?ko:K13811	Q1EAF9	854	1.5e-90	Sulfate adenylyltransferase OS=Coccidioides immitis (strain RS) GN=MET3 PE=3 SV=1	PF01747	ATP-sulfurylase	GO:0006790//GO:0006144	sulfur compound metabolic process//purine nucleobase metabolic process	GO:0004781	sulfate adenylyltransferase (ATP) activity	--	--	--	--
Cluster-15235.0	BF_2	4.00	1.24	421	--	--	--	--	--	--	--	--	--	--	--	--	--	--	--	--	--	--	--	--	--	--	--	--	--	--	--	--
Cluster-15240.0	BF_2	2.00	0.31	557	--	--	--	--	--	--	--	--	--	--	--	--	--	--	--	--	--	--	--	--	--	--	--	--	--	--	--	--
Cluster-15241.0	BF_2	2.00	0.46	468	--	--	--	--	--	--	--	--	--	--	--	--	--	--	--	--	--	--	--	--	--	--	--	--	--	--	--	--
Cluster-15249.0	BF_2	3.00	0.43	581	--	--	--	--	--	--	--	--	--	--	--	--	--	--	--	--	--	--	--	--	--	--	--	--	--	--	--	--
Cluster-15255.0	BF_2	5.00	0.36	863	--	--	--	--	--	--	--	--	--	--	--	--	--	--	--	--	--	--	--	--	--	--	--	--	--	--	--	--
Cluster-15264.0	BF_2	12.00	1.36	657	484759911	YP_007890520.1	591	1.3e-58	NADH dehydrogenase subunit 2 (mitochondrion) [Andalucia godoyi]>gi|462269142|gb|AGH24014.1| NADH dehydrogenase subunit 2 (mitochondrion) [Andalucia godoyi]	2326761	Y14435.1	626	0	Triticum aestivum mitochondrial NADH dehydrogenase subunit 2	--	--	--	--	O05000	1003	8.7e-108	NADH-ubiquinone oxidoreductase chain 2 OS=Arabidopsis thaliana GN=ND2 PE=2 SV=2	PF02761	CBL proto-oncogene N-terminus, EF hand-like domain	--	--	GO:0005509	calcium ion binding	--	--	KOG4668	NADH dehydrogenase subunits 2, 5, and related proteins
Cluster-15272.0	BF_2	1.00	0.66	345	--	--	--	--	--	116317841	CR855024.1	324	1.10925e-167	Oryza sativa genomic DNA, chromosome 4, BAC clone: OSIGBa0160I04, complete sequence	--	--	--	--	--	--	--	--	PF13545	Crp-like helix-turn-helix domain	GO:0006355	regulation of transcription, DNA-templated	GO:0003677	DNA binding	--	--	--	--
Cluster-15274.0	BF_2	2.00	0.32	547	--	--	--	--	--	--	--	--	--	--	--	--	--	--	--	--	--	--	--	--	--	--	--	--	--	--	--	--
Cluster-15278.0	BF_2	4.00	0.33	800	646703364	KDR12091.1	304	2.9e-25	Hemicentin-1, partial [Zootermopsis nevadensis]	--	--	--	--	--	--	--	--	--	--	--	--	--	--	--	--	--	--	--	--	--	--	--
Cluster-15283.0	BF_2	5.39	0.65	634	91076370	XP_967715.1	366	1.5e-32	PREDICTED: ras-related protein Rab-27A [Tribolium castaneum]>gi|270002552|gb|EEZ98999.1| hypothetical protein TcasGA2_TC004860 [Tribolium castaneum]	--	--	--	--	--	K07885	RAB27A	Ras-related protein Rab-27A	http://www.genome.jp/dbget-bin/www_bget?ko:K07885	P51159	301	2.1e-26	Ras-related protein Rab-27A OS=Homo sapiens GN=RAB27A PE=1 SV=3	PF08477//PF01926//PF00071//PF00025	Ras of Complex, Roc, domain of DAPkinase//50S ribosome-binding GTPase//Ras family//ADP-ribosylation factor family	GO:0007264//GO:0015031	small GTPase mediated signal transduction//protein transport	GO:0005525	GTP binding	--	--	KOG0081	GTPase Rab27, small G protein superfamily
Cluster-15286.0	BF_2	4.00	0.72	521	--	--	--	--	--	--	--	--	--	--	--	--	--	--	--	--	--	--	--	--	--	--	--	--	--	--	--	--
Cluster-15308.0	BF_2	5.00	0.56	662	--	--	--	--	--	--	--	--	--	--	--	--	--	--	--	--	--	--	--	--	--	--	--	--	--	--	--	--
Cluster-15310.0	BF_2	3.00	0.36	639	642935758	XP_008198162.1	841	1.3e-87	PREDICTED: LOW QUALITY PROTEIN: uncharacterized protein LOC663028 [Tribolium castaneum]	--	--	--	--	--	--	--	--	--	--	--	--	--	--	--	--	--	--	--	--	--	--	--
Cluster-15312.0	BF_2	3.00	0.55	517	--	--	--	--	--	--	--	--	--	--	--	--	--	--	--	--	--	--	--	--	--	--	--	--	--	--	--	--
Cluster-15313.0	BF_2	6.00	0.36	978	762141224	XP_011453795.1	190	5.9e-12	PREDICTED: cysteine-rich motor neuron 1 protein-like [Crassostrea gigas]	--	--	--	--	--	K08785	HTRA3	HtrA serine peptidase 3	http://www.genome.jp/dbget-bin/www_bget?ko:K08785	P83110	166	1.5e-10	Serine protease HTRA3 OS=Homo sapiens GN=HTRA3 PE=1 SV=2	PF00219	Insulin-like growth factor binding protein	GO:0001558	regulation of cell growth	GO:0005520	insulin-like growth factor binding	GO:0005576//GO:0016942	extracellular region//insulin-like growth factor binding protein complex	--	--
Cluster-15315.0	BF_2	2.00	0.54	441	--	--	--	--	--	116310127	CR855175.1	411	0	Oryza sativa genomic DNA, chromosome 4, BAC clone: OSIGBa0122F23, complete sequence	--	--	--	--	--	--	--	--	--	--	--	--	--	--	--	--	--	--
Cluster-15320.0	BF_2	1.00	0.43	382	--	--	--	--	--	--	--	--	--	--	--	--	--	--	--	--	--	--	--	--	--	--	--	--	--	--	--	--
Cluster-15322.0	BF_2	2.00	0.40	498	383850086	XP_003700648.1	376	8.1e-34	PREDICTED: zinc finger protein Noc [Megachile rotundata]	--	--	--	--	--	--	--	--	--	Q24423	319	1.4e-28	Zinc finger protein Noc OS=Drosophila melanogaster GN=noc PE=1 SV=1	PF13008//PF00131//PF00096	Zinc-binding domain of Paramyxoviridae V protein//Metallothionein//Zinc finger, C2H2 type	--	--	GO:0046872	metal ion binding	--	--	--	--
Cluster-15324.0	BF_2	2.00	0.35	524	--	--	--	--	--	--	--	--	--	--	--	--	--	--	--	--	--	--	--	--	--	--	--	--	--	--	--	--
Cluster-15330.0	BF_2	2.00	0.32	549	--	--	--	--	--	--	--	--	--	--	--	--	--	--	--	--	--	--	--	--	--	--	--	--	--	--	--	--
Cluster-15332.0	BF_2	3.00	0.52	528	--	--	--	--	--	--	--	--	--	--	--	--	--	--	--	--	--	--	--	--	--	--	--	--	--	--	--	--
Cluster-15334.0	BF_2	1.00	0.34	411	4502993	NP_001858.1	329	1.9e-28	cytochrome c oxidase subunit 7C, mitochondrial precursor [Homo sapiens]>gi|120952493|ref|NP_001073391.1| cytochrome c oxidase subunit 7C, mitochondrial precursor [Pan troglodytes]>gi|332224925|ref|XP_003261620.1| PREDICTED: cytochrome c oxidase subunit 7C, mitochondrial [Nomascus leucogenys]>gi|397504520|ref|XP_003822837.1| PREDICTED: cytochrome c oxidase subunit 7C, mitochondrial [Pan paniscus]>…	10439379	AK026505.1	411	0	Homo sapiens cDNA: FLJ22852 fis, clone KAT00780	K02272	COX7C	cytochrome c oxidase subunit 7c	http://www.genome.jp/dbget-bin/www_bget?ko:K02272	P61638	329	7.7e-30	Cytochrome c oxidase subunit 7C, mitochondrial OS=Gorilla gorilla gorilla GN=COX7C PE=3 SV=1	PF02935	Cytochrome c oxidase subunit VIIc	GO:0015992//GO:0006123//GO:0022904//GO:0044281	proton transport//mitochondrial electron transport, cytochrome c to oxygen//respiratory electron transport chain//small molecule metabolic process	GO:0004129	cytochrome-c oxidase activity	GO:0005743//GO:0016021//GO:0045277	mitochondrial inner membrane//integral component of membrane//respiratory chain complex IV	--	--
Cluster-15341.0	BF_2	15.00	1.04	890	--	--	--	--	--	--	--	--	--	--	--	--	--	--	--	--	--	--	--	--	--	--	--	--	--	--	--	--
Cluster-15342.0	BF_2	7.00	0.55	816	391344452	XP_003746513.1	661	1.2e-66	PREDICTED: legumain-like [Metaseiulus occidentalis]	--	--	--	--	--	K01369	LGMN	legumain	http://www.genome.jp/dbget-bin/www_bget?ko:K01369	Q99538	475	1.8e-46	Legumain OS=Homo sapiens GN=LGMN PE=1 SV=1	PF01650//PF04904	Peptidase C13 family//NAB conserved region 1 (NCD1)	GO:0006508//GO:0045892	proteolysis//negative regulation of transcription, DNA-templated	GO:0008233	peptidase activity	GO:0005634	nucleus	KOG1348	Asparaginyl peptidases
Cluster-15345.0	BF_2	11.00	0.56	1114	--	--	--	--	--	--	--	--	--	--	--	--	--	--	--	--	--	--	--	--	--	--	--	--	--	--	--	--
Cluster-15347.0	BF_2	1.00	0.57	356	--	--	--	--	--	--	--	--	--	--	--	--	--	--	--	--	--	--	--	--	--	--	--	--	--	--	--	--
Cluster-15351.0	BF_2	2.00	0.35	529	675377463	KFM70365.1	234	2.5e-17	Chondroitin proteoglycan 2, partial [Stegodyphus mimosarum]	--	--	--	--	--	--	--	--	--	P29030	148	9.7e-09	Endochitinase OS=Brugia malayi PE=1 SV=1	PF01607	Chitin binding Peritrophin-A domain	GO:0006030	chitin metabolic process	GO:0008061	chitin binding	GO:0005576	extracellular region	--	--
Cluster-15362.0	BF_2	4.00	0.42	686	262401235	ACY66520.1	577	5.5e-57	hypothetical protein [Scylla paramamosain]	262401234	FJ774799.1	468	0	Scylla paramamosain hypothetical protein mRNA, partial cds	--	--	--	--	--	--	--	--	--	--	--	--	--	--	--	--	--	--
Cluster-15362.1	BF_2	7.00	0.54	826	--	--	--	--	--	--	--	--	--	--	--	--	--	--	--	--	--	--	PF02178	AT hook motif	--	--	GO:0003677	DNA binding	--	--	--	--
Cluster-15372.0	BF_2	2.00	0.42	488	321457352	EFX68440.1	630	2.8e-63	hypothetical protein DAPPUDRAFT_203278 [Daphnia pulex]	--	--	--	--	--	K05034	SLC6A1	solute carrier family 6 (neurotransmitter transporter, GABA) member 1	http://www.genome.jp/dbget-bin/www_bget?ko:K05034	Q9VR07	549	2.8e-55	Sodium- and chloride-dependent GABA transporter ine OS=Drosophila melanogaster GN=ine PE=1 SV=1	PF00209	Sodium:neurotransmitter symporter family	GO:0006836//GO:0006812	neurotransmitter transport//cation transport	GO:0005328	neurotransmitter:sodium symporter activity	GO:0016021	integral component of membrane	--	--
Cluster-15375.0	BF_2	6.00	0.31	1093	--	--	--	--	--	--	--	--	--	--	--	--	--	--	--	--	--	--	--	--	--	--	--	--	--	--	--	--
Cluster-15383.0	BF_2	4.00	0.73	517	--	--	--	--	--	--	--	--	--	--	--	--	--	--	--	--	--	--	--	--	--	--	--	--	--	--	--	--
Cluster-15385.0	BF_2	11.00	3.02	439	--	--	--	--	--	--	--	--	--	--	--	--	--	--	--	--	--	--	PF08140	Crustacean cuticle protein repeat	--	--	GO:0042302	structural constituent of cuticle	--	--	--	--
Cluster-15387.0	BF_2	11.00	0.75	902	646715246	KDR18917.1	301	7.3e-25	Sestrin-like protein [Zootermopsis nevadensis]	--	--	--	--	--	K10141	SESN	sestrin	http://www.genome.jp/dbget-bin/www_bget?ko:K10141	Q9W1K5	236	1.0e-18	Sestrin homolog OS=Drosophila melanogaster GN=Sesn PE=1 SV=2	--	--	--	--	--	--	--	--	KOG3746	Uncharacterized conserved protein
Cluster-15389.0	BF_2	25.00	1.16	1185	675380433	KFM73335.1	414	7.6e-38	40S ribosomal protein S27, partial [Stegodyphus mimosarum]	850303920	XM_004709855.2	91	1.36549e-37	PREDICTED: Echinops telfairi 40S ribosomal protein S27-like (LOC101643953), mRNA	K02978	RP-S27e, RPS27	small subunit ribosomal protein S27e	http://www.genome.jp/dbget-bin/www_bget?ko:K02978	P55833	444	1.0e-42	40S ribosomal protein S27 OS=Homarus americanus GN=RPS27 PE=3 SV=2	PF01667	Ribosomal protein S27	GO:0006412//GO:0042254	translation//ribosome biogenesis	GO:0003735	structural constituent of ribosome	GO:0005622//GO:0005840	intracellular//ribosome	KOG1779	40s ribosomal protein S27
Cluster-15400.0	BF_2	6.00	0.31	1086	645004036	XP_008212795.1	493	4.8e-47	PREDICTED: GATA zinc finger domain-containing protein 10 isoform X3 [Nasonia vitripennis]	--	--	--	--	--	--	--	--	--	--	--	--	--	PF02854	MIF4G domain	--	--	GO:0005515//GO:0003723	protein binding//RNA binding	--	--	--	--
Cluster-15400.1	BF_2	2.00	2.34	310	815900527	XP_012236408.1	243	1.3e-18	PREDICTED: CBP80/20-dependent translation initiation factor isoform X2 [Bombus impatiens]	--	--	--	--	--	--	--	--	--	--	--	--	--	PF00941	FAD binding domain in molybdopterin dehydrogenase	GO:0055114	oxidation-reduction process	GO:0016491	oxidoreductase activity	--	--	KOG3942	MIF4G domain-containing protein
Cluster-15413.0	BF_2	2.26	0.41	515	546683764	ERL93529.1	587	2.9e-58	hypothetical protein D910_10818 [Dendroctonus ponderosae]	--	--	--	--	--	--	--	--	--	Q9BDJ4	142	4.7e-08	Lipase member H OS=Oryctolagus cuniculus GN=LIPH PE=2 SV=1	PF00087//PF01383	Snake toxin//CpcD/allophycocyanin linker domain	GO:0009405	pathogenesis	--	--	GO:0005576//GO:0030089	extracellular region//phycobilisome	--	--
Cluster-15414.0	BF_2	3.00	0.47	554	270011326	EFA07774.1	289	1.1e-23	hypothetical protein TcasGA2_TC005329 [Tribolium castaneum]	--	--	--	--	--	K18172	CMC2	COX assembly mitochondrial protein 2	http://www.genome.jp/dbget-bin/www_bget?ko:K18172	Q8K199	230	3.2e-18	COX assembly mitochondrial protein 2 homolog OS=Mus musculus GN=Cmc2 PE=3 SV=1	--	--	--	--	--	--	--	--	--	--
Cluster-15415.0	BF_2	2.00	0.93	375	--	--	--	--	--	--	--	--	--	--	--	--	--	--	--	--	--	--	--	--	--	--	--	--	--	--	--	--
Cluster-15421.1	BF_2	1.00	0.32	417	--	--	--	--	--	697066922	XM_009650353.1	414	0	Verticillium dahliae VdLs.17 glucose-repressible protein mRNA	--	--	--	--	P22151	235	6.2e-19	Glucose-repressible gene protein OS=Neurospora crassa (strain ATCC 24698 / 74-OR23-1A / CBS 708.71 / DSM 1257 / FGSC 987) GN=grg-1 PE=2 SV=1	--	--	--	--	--	--	--	--	--	--
Cluster-15429.0	BF_2	5.00	1.13	472	283854615	ADB44903.1	250	3.1e-19	peritrophin [Macrobrachium nipponense]	--	--	--	--	--	--	--	--	--	--	--	--	--	PF01607	Chitin binding Peritrophin-A domain	GO:0006030	chitin metabolic process	GO:0008061	chitin binding	GO:0005576	extracellular region	--	--
Cluster-15442.0	BF_2	3.00	0.31	694	--	--	--	--	--	--	--	--	--	--	--	--	--	--	--	--	--	--	--	--	--	--	--	--	--	--	--	--
Cluster-15447.0	BF_2	6.00	0.65	674	--	--	--	--	--	--	--	--	--	--	--	--	--	--	--	--	--	--	--	--	--	--	--	--	--	--	--	--
Cluster-15457.0	BF_2	10.00	0.33	1552	91094593	XP_970561.1	141	4.5e-06	PREDICTED: cytochrome P450 6k1 [Tribolium castaneum]>gi|270016410|gb|EFA12856.1| cytochrome P450 345A1 [Tribolium castaneum]	--	--	--	--	--	--	--	--	--	--	--	--	--	--	--	--	--	--	--	--	--	--	--
Cluster-15459.0	BF_2	3.00	0.53	525	--	--	--	--	--	--	--	--	--	--	--	--	--	--	--	--	--	--	--	--	--	--	--	--	--	--	--	--
Cluster-15460.0	BF_2	8.00	0.53	915	546678389	ERL89019.1	1398	4.6e-152	hypothetical protein D910_06397 [Dendroctonus ponderosae]	--	--	--	--	--	K10448	KLHL10	kelch-like protein 10	http://www.genome.jp/dbget-bin/www_bget?ko:K10448	Q6JEL3	731	4.2e-76	Kelch-like protein 10 OS=Rattus norvegicus GN=Klhl10 PE=2 SV=1	PF07646//PF00651//PF01344//PF01466	Kelch motif//BTB/POZ domain//Kelch motif//Skp1 family, dimerisation domain	GO:0006511	ubiquitin-dependent protein catabolic process	GO:0005515	protein binding	--	--	--	--
Cluster-15460.1	BF_2	18.00	0.81	1212	546678389	ERL89019.1	1223	1.2e-131	hypothetical protein D910_06397 [Dendroctonus ponderosae]	--	--	--	--	--	K10448	KLHL10	kelch-like protein 10	http://www.genome.jp/dbget-bin/www_bget?ko:K10448	Q6JEL2	788	1.4e-82	Kelch-like protein 10 OS=Homo sapiens GN=KLHL10 PE=1 SV=1	PF01344//PF07646	Kelch motif//Kelch motif	--	--	GO:0005515	protein binding	--	--	--	--
Cluster-15461.0	BF_2	6.00	0.49	799	--	--	--	--	--	--	--	--	--	--	--	--	--	--	--	--	--	--	--	--	--	--	--	--	--	--	--	--
Cluster-15463.0	BF_2	9.00	0.33	1427	292807619	ADE42873.1	946	1.9e-99	ADP-ribosylation factor 1 [Marsupenaeus japonicus]	262400972	FJ774666.1	590	0	Scylla paramamosain ADP ribosylation factor mRNA, complete cds	K07937	ARF1	ADP-ribosylation factor 1	http://www.genome.jp/dbget-bin/www_bget?ko:K07937	P61210	945	1.0e-100	ADP-ribosylation factor 1 OS=Locusta migratoria GN=ARF1 PE=2 SV=2	PF08477//PF01926//PF00503//PF01591//PF00025//PF04670//PF00071	Ras of Complex, Roc, domain of DAPkinase//50S ribosome-binding GTPase//G-protein alpha subunit//6-phosphofructo-2-kinase//ADP-ribosylation factor family//Gtr1/RagA G protein conserved region//Ras family	GO:0006000//GO:0006013//GO:0007264//GO:0007186//GO:0007165	fructose metabolic process//mannose metabolic process//small GTPase mediated signal transduction//G-protein coupled receptor signaling pathway//signal transduction	GO:0004871//GO:0019001//GO:0005525//GO:0003924//GO:0003873//GO:0031683//GO:0005524	signal transducer activity//guanyl nucleotide binding//GTP binding//GTPase activity//6-phosphofructo-2-kinase activity//G-protein beta/gamma-subunit complex binding//ATP binding	--	--	KOG0070	GTP-binding ADP-ribosylation factor Arf1
Cluster-15464.0	BF_2	1.00	0.34	411	--	--	--	--	--	--	--	--	--	--	--	--	--	--	--	--	--	--	--	--	--	--	--	--	--	--	--	--
Cluster-15468.1	BF_2	3.00	1.60	362	--	--	--	--	--	--	--	--	--	--	--	--	--	--	--	--	--	--	--	--	--	--	--	--	--	--	--	--
Cluster-15469.0	BF_2	6.00	0.32	1082	--	--	--	--	--	--	--	--	--	--	--	--	--	--	--	--	--	--	--	--	--	--	--	--	--	--	--	--
Cluster-15474.0	BF_2	11.62	0.97	787	--	--	--	--	--	--	--	--	--	--	--	--	--	--	--	--	--	--	--	--	--	--	--	--	--	--	--	--
Cluster-15478.0	BF_2	68.30	1.12	2835	642927770	XP_008195398.1	736	8.3e-75	PREDICTED: uncharacterized protein LOC103313579 [Tribolium castaneum]	--	--	--	--	--	--	--	--	--	A0JM12	145	1.2e-07	Multiple epidermal growth factor-like domains protein 10 OS=Xenopus tropicalis GN=megf10 PE=2 SV=1	PF02018	Carbohydrate binding domain	--	--	GO:0016798	hydrolase activity, acting on glycosyl bonds	--	--	--	--
Cluster-15481.0	BF_2	10.00	0.46	1195	--	--	--	--	--	--	--	--	--	--	--	--	--	--	--	--	--	--	--	--	--	--	--	--	--	--	--	--
Cluster-15495.0	BF_2	2.00	0.36	522	642914646	XP_008190298.1	853	4.1e-89	PREDICTED: transcription factor collier isoform X6 [Tribolium castaneum]	586559356	XM_006912897.1	192	4.14529e-94	PREDICTED: Pteropus alecto early B-cell factor 3 (EBF3), mRNA	K09103	EBF, COE	early B-cell factor	http://www.genome.jp/dbget-bin/www_bget?ko:K09103	P56721	827	1.8e-87	Transcription factor collier OS=Drosophila melanogaster GN=kn PE=2 SV=2	PF01833//PF16422	IPT/TIG domain//Transcription factor COE1 DNA-binding domain	--	--	GO:0005515//GO:0003677	protein binding//DNA binding	--	--	KOG3836	HLH transcription factor EBF/Olf-1 and related DNA binding proteins
Cluster-15502.0	BF_2	3.00	0.47	556	--	--	--	--	--	--	--	--	--	--	--	--	--	--	--	--	--	--	--	--	--	--	--	--	--	--	--	--
Cluster-15504.0	BF_2	5.00	0.74	570	--	--	--	--	--	--	--	--	--	--	--	--	--	--	--	--	--	--	--	--	--	--	--	--	--	--	--	--
Cluster-15506.0	BF_2	2.00	0.37	513	--	--	--	--	--	--	--	--	--	--	--	--	--	--	--	--	--	--	--	--	--	--	--	--	--	--	--	--
Cluster-15507.0	BF_2	5.00	2.77	359	--	--	--	--	--	--	--	--	--	--	--	--	--	--	--	--	--	--	--	--	--	--	--	--	--	--	--	--
Cluster-15514.0	BF_2	3.00	0.31	693	--	--	--	--	--	--	--	--	--	--	--	--	--	--	--	--	--	--	--	--	--	--	--	--	--	--	--	--
Cluster-15530.0	BF_2	2.00	0.50	453	769835108	XP_011647659.1	280	1.0e-22	PREDICTED: histone-lysine N-methyltransferase SETMAR-like [Pogonomyrmex barbatus]	--	--	--	--	--	--	--	--	--	--	--	--	--	--	--	--	--	--	--	--	--	--	--
Cluster-15534.0	BF_2	1.00	0.68	343	--	--	--	--	--	--	--	--	--	--	--	--	--	--	--	--	--	--	--	--	--	--	--	--	--	--	--	--
Cluster-15537.0	BF_2	3.00	0.56	512	--	--	--	--	--	--	--	--	--	--	--	--	--	--	--	--	--	--	--	--	--	--	--	--	--	--	--	--
Cluster-15538.0	BF_2	8.00	0.90	658	149287182	ABR23490.1	801	5.6e-83	60S ribosomal protein L9 [Ornithodoros parkeri]	575479783	XM_006679123.1	49	1.65037e-14	Batrachochytrium dendrobatidis JAM81 hypothetical protein (BATDEDRAFT_88560), mRNA	K02940	RP-L9e, RPL9	large subunit ribosomal protein L9e	http://www.genome.jp/dbget-bin/www_bget?ko:K02940	P51410	676	7.2e-70	60S ribosomal protein L9 OS=Mus musculus GN=Rpl9 PE=1 SV=2	PF00347	Ribosomal protein L6	GO:0042254//GO:0006412	ribosome biogenesis//translation	GO:0003735//GO:0019843	structural constituent of ribosome//rRNA binding	GO:0005840	ribosome	KOG3255	60S ribosomal protein L9
Cluster-15540.0	BF_2	6.00	1.87	421	675372720	KFM65622.1	195	6.7e-13	Motile sperm domain-containing protein 2, partial [Stegodyphus mimosarum]	--	--	--	--	--	--	--	--	--	Q9CWP6	131	7.2e-07	Motile sperm domain-containing protein 2 OS=Mus musculus GN=Mospd2 PE=1 SV=2	--	--	--	--	--	--	--	--	--	--
Cluster-15541.0	BF_2	12.00	1.60	601	--	--	--	--	--	--	--	--	--	--	--	--	--	--	--	--	--	--	--	--	--	--	--	--	--	--	--	--
Cluster-15543.0	BF_2	4.00	0.82	491	--	--	--	--	--	--	--	--	--	--	--	--	--	--	--	--	--	--	--	--	--	--	--	--	--	--	--	--
Cluster-15554.0	BF_2	3.00	0.75	455	--	--	--	--	--	--	--	--	--	--	--	--	--	--	--	--	--	--	--	--	--	--	--	--	--	--	--	--
Cluster-15559.0	BF_2	11.09	1.86	536	91091194	XP_972244.1	169	8.8e-10	PREDICTED: superoxide dismutase [Cu-Zn] [Tribolium castaneum]>gi|270014236|gb|EFA10684.1| hypothetical protein TcasGA2_TC011675 [Tribolium castaneum]	--	--	--	--	--	--	--	--	--	--	--	--	--	--	--	GO:0055114//GO:0006801	oxidation-reduction process//superoxide metabolic process	GO:0046872//GO:0004784	metal ion binding//superoxide dismutase activity	--	--	--	--
Cluster-15568.0	BF_2	2.00	0.46	468	--	--	--	--	--	--	--	--	--	--	--	--	--	--	--	--	--	--	PF11744	Aluminium activated malate transporter	GO:0015743	malate transport	--	--	--	--	--	--
Cluster-15569.0	BF_2	13.00	0.48	1422	391340593	XP_003744624.1	1483	1.0e-161	PREDICTED: elongation factor 1-gamma-like [Metaseiulus occidentalis]	--	--	--	--	--	K03233	EEF1G	elongation factor 1-gamma	http://www.genome.jp/dbget-bin/www_bget?ko:K03233	P12261	1330	2.3e-145	Elongation factor 1-gamma OS=Artemia salina PE=1 SV=3	PF13409//PF00647//PF13417//PF02798	Glutathione S-transferase, N-terminal domain//Elongation factor 1 gamma, conserved domain//Glutathione S-transferase, N-terminal domain//Glutathione S-transferase, N-terminal domain	GO:0006414//GO:0006448	translational elongation//regulation of translational elongation	GO:0003746//GO:0005515	translation elongation factor activity//protein binding	GO:0005840	ribosome	KOG1627	Translation elongation factor EF-1 gamma
Cluster-15574.1	BF_2	2.00	0.31	561	675366933	KFM59835.1	242	3.1e-18	Acidic mammalian chitinase, partial [Stegodyphus mimosarum]	--	--	--	--	--	K17523	CHI3L1_2	chitinase-3-like protein 1/2	http://www.genome.jp/dbget-bin/www_bget?ko:K17523	P30922	189	1.8e-13	Chitinase-3-like protein 1 OS=Bos taurus GN=CHI3L1 PE=1 SV=3	PF00704	Glycosyl hydrolases family 18	GO:0005975	carbohydrate metabolic process	GO:0004553	hydrolase activity, hydrolyzing O-glycosyl compounds	--	--	KOG2806	Chitinase
Cluster-15575.0	BF_2	6.00	23.85	260	241593536	XP_002404207.1	248	2.9e-19	ribosomal protein, putative [Ixodes scapularis]>gi|215500371|gb|EEC09865.1| ribosomal protein, putative [Ixodes scapularis]	--	--	--	--	--	K02980	RP-S29e, RPS29	small subunit ribosomal protein S29e	http://www.genome.jp/dbget-bin/www_bget?ko:K02980	Q4PM47	248	1.2e-20	40S ribosomal protein S29 OS=Ixodes scapularis GN=RpS29 PE=3 SV=1	PF01258//PF00253	Prokaryotic dksA/traR C4-type zinc finger//Ribosomal protein S14p/S29e	GO:0042254//GO:0006412	ribosome biogenesis//translation	GO:0003735//GO:0008270//GO:0003723	structural constituent of ribosome//zinc ion binding//RNA binding	GO:0005622//GO:0005840//GO:0015935	intracellular//ribosome//small ribosomal subunit	KOG3506	40S ribosomal protein S29
Cluster-15578.0	BF_2	22.00	4.84	477	300791208	ADK34020.1	478	1.2e-45	ribosomal protein S15 [Prionchulus punctatus]	661902829	NM_001297462.1	148	1.08673e-69	Poecilia reticulata ribosomal protein S15 (rps15), mRNA	K02958	RP-S15e, RPS15	small subunit ribosomal protein S15e	http://www.genome.jp/dbget-bin/www_bget?ko:K02958	P62845	460	5.8e-45	40S ribosomal protein S15 OS=Rattus norvegicus GN=Rps15 PE=1 SV=2	PF00203	Ribosomal protein S19	GO:0006412//GO:0042254	translation//ribosome biogenesis	GO:0003735	structural constituent of ribosome	GO:0005840	ribosome	KOG0898	40S ribosomal protein S15
Cluster-15581.0	BF_2	13.00	2.27	527	115443550	YP_778569.1	380	2.9e-34	50S ribosomal protein L16 [Bigelowiella natans]>gi|122233792|sp|Q06J58.1|RK16_BIGNA RecName: Full=50S ribosomal protein L16, chloroplastic (chloroplast) [Bigelowiella natans]>gi|110810195|gb|ABG91401.1| 50S ribosomal protein L16 [Bigelowiella natans]	761231856	KM881642.1	527	0	Oryza longistaminata isolate 81953 chloroplast, complete genome	--	--	--	--	P0C442	566	3.3e-57	50S ribosomal protein L16, chloroplastic OS=Oryza sativa subsp. indica GN=rpl16 PE=3 SV=1	PF00252	Ribosomal protein L16p/L10e	GO:0042254//GO:0006412	ribosome biogenesis//translation	GO:0003735//GO:0019843	structural constituent of ribosome//rRNA binding	GO:0005739//GO:0005840//GO:0009507	mitochondrion//ribosome//chloroplast	KOG3422	Mitochondrial ribosomal protein L16
Cluster-15583.0	BF_2	3.00	0.56	512	--	--	--	--	--	--	--	--	--	--	--	--	--	--	--	--	--	--	--	--	--	--	--	--	--	--	--	--
Cluster-15586.0	BF_2	5.00	1.23	457	391342968	XP_003745787.1	544	2.5e-53	PREDICTED: 60S ribosomal protein L44-like [Metaseiulus occidentalis]	241754614	XM_002406224.1	171	1.7001e-82	Ixodes scapularis 60S ribosomal protein L44, putative, mRNA	K02929	RP-L44e, RPL44	large subunit ribosomal protein L44e	http://www.genome.jp/dbget-bin/www_bget?ko:K02929	P48166	492	1.1e-48	60S ribosomal protein L44 OS=Caenorhabditis elegans GN=rpl-41 PE=3 SV=2	PF00935//PF00471//PF01184	Ribosomal protein L44//Ribosomal protein L33//GPR1/FUN34/yaaH family	GO:0042254//GO:0006412	ribosome biogenesis//translation	GO:0003735	structural constituent of ribosome	GO:0016021//GO:0005840//GO:0005622	integral component of membrane//ribosome//intracellular	KOG3464	60S ribosomal protein L44
Cluster-15595.0	BF_2	1.00	0.77	335	--	--	--	--	--	--	--	--	--	--	--	--	--	--	--	--	--	--	PF06736	Protein of unknown function (DUF1211)	GO:0006813	potassium ion transport	GO:0005267	potassium channel activity	--	--	--	--
Cluster-15599.1	BF_2	8.00	0.58	860	--	--	--	--	--	525346445	KC793917.1	74	2.76665e-28	Scylla paramamosain clone Scpa25 microsatellite sequence	--	--	--	--	--	--	--	--	PF01284	Membrane-associating domain	--	--	--	--	GO:0016020	membrane	--	--
Cluster-15604.1	BF_2	5.00	0.68	593	--	--	--	--	--	--	--	--	--	--	--	--	--	--	--	--	--	--	PF02511	Thymidylate synthase complementing protein	GO:0006206//GO:0006231	pyrimidine nucleobase metabolic process//dTMP biosynthetic process	GO:0050660//GO:0050797	flavin adenine dinucleotide binding//thymidylate synthase (FAD) activity	--	--	--	--
Cluster-15618.0	BF_2	2.01	0.50	454	--	--	--	--	--	--	--	--	--	--	--	--	--	--	--	--	--	--	--	--	--	--	--	--	--	--	--	--
Cluster-15621.0	BF_2	4.00	0.58	577	--	--	--	--	--	--	--	--	--	--	--	--	--	--	--	--	--	--	--	--	--	--	--	--	--	--	--	--
Cluster-15629.0	BF_2	2.00	0.34	530	--	--	--	--	--	--	--	--	--	--	--	--	--	--	--	--	--	--	PF05083	LST-1 protein	GO:0000902//GO:0006955	cell morphogenesis//immune response	--	--	GO:0016020	membrane	--	--
Cluster-15638.0	BF_2	12.00	0.46	1368	--	--	--	--	--	--	--	--	--	--	--	--	--	--	--	--	--	--	--	--	--	--	--	--	--	--	--	--
Cluster-15645.0	BF_2	7.00	0.70	706	67084055	AAY66962.1	574	1.3e-56	40S ribosomal protein S9 [Ixodes scapularis]	564241774	XM_006277637.1	128	2.15729e-58	PREDICTED: Alligator mississippiensis 40S ribosomal protein S9-like (LOC102570984), mRNA	K02997	RP-S9e, RPS9	small subunit ribosomal protein S9e	http://www.genome.jp/dbget-bin/www_bget?ko:K02997	P55935	547	7.0e-55	40S ribosomal protein S9 OS=Drosophila melanogaster GN=RpS9 PE=1 SV=2	PF01479//PF00163	S4 domain//Ribosomal protein S4/S9 N-terminal domain	--	--	GO:0003723//GO:0019843	RNA binding//rRNA binding	GO:0005622	intracellular	KOG3301	Ribosomal protein S4
Cluster-15649.0	BF_2	3.00	0.46	561	--	--	--	--	--	--	--	--	--	--	--	--	--	--	--	--	--	--	--	--	--	--	--	--	--	--	--	--
Cluster-15652.0	BF_2	1.00	0.36	401	--	--	--	--	--	--	--	--	--	--	--	--	--	--	--	--	--	--	--	--	--	--	--	--	--	--	--	--
Cluster-15665.0	BF_2	2.00	0.34	535	642918886	XP_008191628.1	414	3.4e-38	PREDICTED: nose resistant to fluoxetine protein 6-like [Tribolium castaneum]	--	--	--	--	--	--	--	--	--	--	--	--	--	PF01757	Acyltransferase family	--	--	GO:0016747	transferase activity, transferring acyl groups other than amino-acyl groups	--	--	--	--
Cluster-15665.1	BF_2	1.00	0.85	328	--	--	--	--	--	--	--	--	--	--	--	--	--	--	--	--	--	--	PF00483	Nucleotidyl transferase	GO:0009058	biosynthetic process	GO:0016779	nucleotidyltransferase activity	--	--	--	--
Cluster-15667.0	BF_2	7.00	0.59	784	--	--	--	--	--	--	--	--	--	--	--	--	--	--	--	--	--	--	--	--	--	--	--	--	--	--	--	--
Cluster-15668.0	BF_2	5.00	0.44	760	327272489	XP_003221017.1	774	8.8e-80	PREDICTED: 2-amino-3-ketobutyrate coenzyme A ligase, mitochondrial [Anolis carolinensis]	333476408	CP002771.1	34	4.18589e-06	Marinomonas posidonica IVIA-Po-181, complete genome	K00639	kbl, GCAT	glycine C-acetyltransferase	http://www.genome.jp/dbget-bin/www_bget?ko:K00639	O75600	766	3.1e-80	2-amino-3-ketobutyrate coenzyme A ligase, mitochondrial OS=Homo sapiens GN=GCAT PE=1 SV=1	PF00155	Aminotransferase class I and II	GO:0009058	biosynthetic process	GO:0030170	pyridoxal phosphate binding	--	--	KOG1359	Glycine C-acetyltransferase/2-amino-3-ketobutyrate-CoA ligase
Cluster-15669.0	BF_2	2.00	0.99	369	--	--	--	--	--	--	--	--	--	--	--	--	--	--	--	--	--	--	--	--	--	--	--	--	--	--	--	--
Cluster-15696.0	BF_2	3.00	0.35	643	225707320	ACO09506.1	233	4.0e-17	Heme-binding protein 2 [Osmerus mordax]	--	--	--	--	--	--	--	--	--	Q9WU63	191	1.2e-13	Heme-binding protein 2 OS=Mus musculus GN=Hebp2 PE=1 SV=1	--	--	--	--	--	--	--	--	--	--
Cluster-15705.0	BF_2	4.63	0.59	614	91085393	XP_966738.1	541	7.4e-53	PREDICTED: Hermansky-Pudlak syndrome 3 protein homolog [Tribolium castaneum]>gi|270008408|gb|EFA04856.1| hypothetical protein TcasGA2_TC014910 [Tribolium castaneum]	--	--	--	--	--	--	--	--	--	--	--	--	--	--	--	--	--	--	--	--	--	--	--
Cluster-15706.0	BF_2	22.00	1.34	972	--	--	--	--	--	--	--	--	--	--	--	--	--	--	--	--	--	--	--	--	--	--	--	--	--	--	--	--
Cluster-15709.0	BF_2	3.00	0.51	531	--	--	--	--	--	--	--	--	--	--	--	--	--	--	--	--	--	--	PF02790	Cytochrome C oxidase subunit II, transmembrane domain	GO:0022900	electron transport chain	--	--	GO:0016021	integral component of membrane	--	--
Cluster-15711.0	BF_2	2.00	0.86	382	--	--	--	--	--	--	--	--	--	--	--	--	--	--	--	--	--	--	PF01922	SRP19 protein	GO:0006614	SRP-dependent cotranslational protein targeting to membrane	GO:0008312	7S RNA binding	GO:0048500	signal recognition particle	--	--
Cluster-15718.0	BF_2	5.00	0.34	904	260797919	XP_002593948.1	638	6.1e-64	hypothetical protein BRAFLDRAFT_98245 [Branchiostoma floridae]>gi|229279180|gb|EEN49959.1| hypothetical protein BRAFLDRAFT_98245 [Branchiostoma floridae]	--	--	--	--	--	K10707	VAPB, ALS8	vesicle-associated membrane protein-associated protein B	http://www.genome.jp/dbget-bin/www_bget?ko:K10707	A2VDZ9	578	2.3e-58	Vesicle-associated membrane protein-associated protein B OS=Bos taurus GN=VAPB PE=2 SV=1	PF08172//PF06005	CASP C terminal//Protein of unknown function (DUF904)	GO:0006891//GO:0000917//GO:0043093	intra-Golgi vesicle-mediated transport//barrier septum assembly//FtsZ-dependent cytokinesis	--	--	GO:0030173//GO:0005737	integral component of Golgi membrane//cytoplasm	KOG0439	VAMP-associated protein involved in inositol metabolism
Cluster-15720.0	BF_2	6.00	0.45	848	--	--	--	--	--	--	--	--	--	--	--	--	--	--	--	--	--	--	--	--	--	--	--	--	--	--	--	--
Cluster-15721.0	BF_2	12.84	0.42	1551	392315969	AFM57703.1	760	7.5e-78	glutathione S-transferase D2 [Tribolium castaneum]	--	--	--	--	--	K00799	GST, gst	glutathione S-transferase	http://www.genome.jp/dbget-bin/www_bget?ko:K00799	Q9VG95	423	3.7e-40	Glutathione S-transferase D5 OS=Drosophila melanogaster GN=GstD5 PE=3 SV=2	PF13409//PF13417//PF02798	Glutathione S-transferase, N-terminal domain//Glutathione S-transferase, N-terminal domain//Glutathione S-transferase, N-terminal domain	--	--	GO:0005515	protein binding	--	--	--	--
Cluster-15730.0	BF_2	4.00	0.86	482	--	--	--	--	--	--	--	--	--	--	--	--	--	--	--	--	--	--	--	--	--	--	--	--	--	--	--	--
Cluster-15734.0	BF_2	2.00	0.54	441	--	--	--	--	--	--	--	--	--	--	--	--	--	--	--	--	--	--	PF05478	Prominin	--	--	--	--	GO:0016021	integral component of membrane	--	--
Cluster-15737.0	BF_2	2.00	0.43	483	557757006	XP_005178236.1	180	4.2e-11	PREDICTED: leucine carboxyl methyltransferase 1 isoform X1 [Musca domestica]>gi|755859625|ref|XP_011290368.1| PREDICTED: leucine carboxyl methyltransferase 1 isoform X1 [Musca domestica]	--	--	--	--	--	K18203	LCMT1		http://www.genome.jp/dbget-bin/www_bget?ko:K18203	Q3T0H0	156	1.1e-09	Leucine carboxyl methyltransferase 1 OS=Bos taurus GN=LCMT1 PE=2 SV=1	PF06112	Gammaherpesvirus capsid protein	--	--	--	--	GO:0019028	viral capsid	--	--
Cluster-15738.0	BF_2	2.00	0.54	441	--	--	--	--	--	239764757	GQ220325.1	381	0	Vitis vinifera strain PN40024 mitochondrion, partial genome	--	--	--	--	--	--	--	--	--	--	--	--	--	--	--	--	--	--
Cluster-15745.0	BF_2	8.00	0.86	677	--	--	--	--	--	--	--	--	--	--	--	--	--	--	--	--	--	--	--	--	--	--	--	--	--	--	--	--
Cluster-15751.0	BF_2	9.00	0.46	1110	762050215	AJQ18907.1	1210	3.5e-130	acidic ribosomal protein P0 [Amblyomma cajennense]	817084545	XM_012409504.1	104	7.58365e-45	PREDICTED: Athalia rosae 60S acidic ribosomal protein P0 (LOC105691185), mRNA	K02941	RP-LP0, RPLP0	large subunit ribosomal protein LP0	http://www.genome.jp/dbget-bin/www_bget?ko:K02941	P47826	1044	2.6e-112	60S acidic ribosomal protein P0 OS=Gallus gallus GN=RPLP0 PE=2 SV=1	PF00892//PF00466	EamA-like transporter family//Ribosomal protein L10	GO:0042254	ribosome biogenesis	--	--	GO:0016021//GO:0016020//GO:0005622	integral component of membrane//membrane//intracellular	KOG0815	60S acidic ribosomal protein P0
Cluster-15756.0	BF_2	11.00	0.38	1491	--	--	--	--	--	--	--	--	--	--	--	--	--	--	--	--	--	--	--	--	--	--	--	--	--	--	--	--
Cluster-15761.0	BF_2	3.00	0.50	536	343183155	BAK61430.1	573	1.3e-56	myosin heavy chain type b [Marsupenaeus japonicus]	410509305	AB758441.1	125	7.4978e-57	Penaeus monodon MYH1 mRNA for myosin heavy chain type 1, complete cds	K17751	MYH6_7	myosin heavy chain 6/7	http://www.genome.jp/dbget-bin/www_bget?ko:K17751	P05661	441	1.0e-42	Myosin heavy chain, muscle OS=Drosophila melanogaster GN=Mhc PE=1 SV=4	PF03242//PF02736//PF00063	Late embryogenesis abundant protein//Myosin N-terminal SH3-like domain//Myosin head (motor domain)	GO:0006950	response to stress	GO:0005524//GO:0003774	ATP binding//motor activity	GO:0016459	myosin complex	KOG0161	Myosin class II heavy chain
Cluster-15763.0	BF_2	7.00	0.45	933	--	--	--	--	--	--	--	--	--	--	--	--	--	--	--	--	--	--	--	--	--	--	--	--	--	--	--	--
Cluster-15768.0	BF_2	1.00	0.49	370	194885182	XP_001976397.1	203	6.9e-14	GG20036 [Drosophila erecta]>gi|190659584|gb|EDV56797.1| GG20036 [Drosophila erecta]	262401214	FJ774789.1	141	6.42163e-66	Scylla paramamosain hypothetical protein mRNA, partial cds	--	--	--	--	--	--	--	--	--	--	--	--	--	--	--	--	--	--
Cluster-15782.0	BF_2	1.00	0.48	371	--	--	--	--	--	--	--	--	--	--	--	--	--	--	--	--	--	--	--	--	--	--	--	--	--	--	--	--
Cluster-15784.0	BF_2	2.00	0.87	381	--	--	--	--	--	--	--	--	--	--	--	--	--	--	--	--	--	--	--	--	--	--	--	--	--	--	--	--
Cluster-15791.0	BF_2	4.00	0.42	689	241575102	XP_002403453.1	641	2.1e-64	pyst2, putative [Ixodes scapularis]>gi|215500230|gb|EEC09724.1| pyst2, putative [Ixodes scapularis]	852774870	XM_013025121.1	50	4.81661e-15	PREDICTED: Dipodomys ordii dual specificity phosphatase 16 (Dusp16), mRNA	K04459	DUSP, MKP	dual specificity MAP kinase phosphatase	http://www.genome.jp/dbget-bin/www_bget?ko:K04459	Q16829	523	4.2e-52	Dual specificity protein phosphatase 7 OS=Homo sapiens GN=DUSP7 PE=1 SV=4	PF05706//PF00102//PF04179//PF00782//PF01573	Cyclin-dependent kinase inhibitor 3 (CDKN3)//Protein-tyrosine phosphatase//Initiator tRNA phosphoribosyl transferase//Dual specificity phosphatase, catalytic domain//Bromovirus movement protein	GO:0019988//GO:0006470//GO:0006570//GO:0046740//GO:0035335	charged-tRNA amino acid modification//protein dephosphorylation//tyrosine metabolic process//transport of virus in host, cell to cell//peptidyl-tyrosine dephosphorylation	GO:0008138//GO:0004725//GO:0017017//GO:0043399//GO:0004721	protein tyrosine/serine/threonine phosphatase activity//protein tyrosine phosphatase activity//MAP kinase tyrosine/serine/threonine phosphatase activity//tRNA A64-2'-O-ribosylphosphate transferase activity//phosphoprotein phosphatase activity	GO:0044156	host cell junction	KOG1717	Dual specificity phosphatase
Cluster-15796.0	BF_2	3.00	0.37	630	675377463	KFM70365.1	190	3.8e-12	Chondroitin proteoglycan 2, partial [Stegodyphus mimosarum]	--	--	--	--	--	--	--	--	--	--	--	--	--	PF01607	Chitin binding Peritrophin-A domain	GO:0006030	chitin metabolic process	GO:0008061	chitin binding	GO:0005576	extracellular region	--	--
Cluster-15797.0	BF_2	1.00	0.56	358	--	--	--	--	--	--	--	--	--	--	--	--	--	--	--	--	--	--	--	--	--	--	--	--	--	--	--	--
Cluster-15803.0	BF_2	1.00	3.14	268	--	--	--	--	--	--	--	--	--	--	--	--	--	--	--	--	--	--	PF06624	Ribosome associated membrane protein RAMP4	--	--	--	--	GO:0005783	endoplasmic reticulum	--	--
Cluster-15810.0	BF_2	9.89	0.77	827	307178650	EFN67292.1	363	4.3e-32	Transposable element Tc3 transposase, partial [Camponotus floridanus]	--	--	--	--	--	--	--	--	--	--	--	--	--	--	--	--	--	--	--	--	--	--	--
Cluster-15816.1	BF_2	5.00	0.88	526	--	--	--	--	--	--	--	--	--	--	--	--	--	--	--	--	--	--	--	--	--	--	--	--	--	--	--	--
Cluster-15817.1	BF_2	1.00	0.32	418	--	--	--	--	--	--	--	--	--	--	--	--	--	--	--	--	--	--	--	--	--	--	--	--	--	--	--	--
Cluster-15821.0	BF_2	2.00	9.30	255	734561771	KHN87786.1	238	4.2e-18	60S ribosomal protein L29 [Toxocara canis]	--	--	--	--	--	K02905	RP-L29e, RPL29	large subunit ribosomal protein L29e	http://www.genome.jp/dbget-bin/www_bget?ko:K02905	Q58DW3	222	1.2e-17	60S ribosomal protein L29 OS=Bos taurus GN=RPL29 PE=2 SV=3	PF01779	Ribosomal L29e protein family	GO:0042254//GO:0006412	ribosome biogenesis//translation	GO:0003735	structural constituent of ribosome	GO:0005840//GO:0005622	ribosome//intracellular	KOG3504	60S ribosomal protein L29
Cluster-15822.0	BF_2	7.00	0.61	769	--	--	--	--	--	--	--	--	--	--	--	--	--	--	--	--	--	--	--	--	--	--	--	--	--	--	--	--
Cluster-15846.0	BF_2	4.00	1.07	443	--	--	--	--	--	--	--	--	--	--	--	--	--	--	--	--	--	--	--	--	--	--	--	--	--	--	--	--
Cluster-15849.0	BF_2	5.00	0.58	647	--	--	--	--	--	--	--	--	--	--	--	--	--	--	--	--	--	--	--	--	--	--	--	--	--	--	--	--
Cluster-15853.0	BF_2	2.00	0.42	487	--	--	--	--	--	--	--	--	--	--	--	--	--	--	--	--	--	--	--	--	--	--	--	--	--	--	--	--
Cluster-15856.0	BF_2	6.00	0.71	643	--	--	--	--	--	--	--	--	--	--	--	--	--	--	--	--	--	--	--	--	--	--	--	--	--	--	--	--
Cluster-15860.1	BF_2	4.00	0.43	676	--	--	--	--	--	--	--	--	--	--	--	--	--	--	--	--	--	--	--	--	--	--	--	--	--	--	--	--
Cluster-15872.0	BF_2	1.00	0.40	391	--	--	--	--	--	--	--	--	--	--	--	--	--	--	--	--	--	--	--	--	--	--	--	--	--	--	--	--
Cluster-15891.0	BF_2	3.00	0.43	576	--	--	--	--	--	--	--	--	--	--	--	--	--	--	--	--	--	--	--	--	--	--	--	--	--	--	--	--
Cluster-15898.0	BF_2	3.00	1.26	385	--	--	--	--	--	--	--	--	--	--	--	--	--	--	--	--	--	--	--	--	--	--	--	--	--	--	--	--
Cluster-15906.0	BF_2	10.10	4.45	380	--	--	--	--	--	--	--	--	--	--	--	--	--	--	--	--	--	--	--	--	--	--	--	--	--	--	--	--
Cluster-15909.0	BF_2	6.00	0.85	582	573893538	XP_006634521.1	357	1.5e-31	PREDICTED: eukaryotic translation initiation factor 1b-like [Lepisosteus oculatus]	566179240	XM_006380250.1	224	7.57206e-112	Populus trichocarpa hypothetical protein (POPTR_0007s02520g) mRNA, complete cds	K03113	EIF1, SUI1	translation initiation factor 1	http://www.genome.jp/dbget-bin/www_bget?ko:K03113	O48650	537	8.3e-54	Protein translation factor SUI1 homolog OS=Salix bakko PE=3 SV=1	PF01253	Translation initiation factor SUI1	GO:0006446//GO:0006413	regulation of translational initiation//translational initiation	GO:0003743	translation initiation factor activity	GO:0005840	ribosome	KOG1770	Translation initiation factor 1 (eIF-1/SUI1)
Cluster-15911.0	BF_2	4.00	0.47	643	762155366	XP_011415782.1	636	7.4e-64	PREDICTED: 40S ribosomal protein S7-like [Crassostrea gigas]>gi|405972954|gb|EKC37696.1| 40S ribosomal protein S7 [Crassostrea gigas]	256709197	GQ422251.1	41	4.51014e-10	Rhabditoides inermis small subunit ribosomal protein 7 (rps-7) mRNA, complete cds	K02993	RP-S7e, RPS7	small subunit ribosomal protein S7e	http://www.genome.jp/dbget-bin/www_bget?ko:K02993	P02362	607	7.1e-62	40S ribosomal protein S7 OS=Xenopus laevis GN=rps7 PE=2 SV=2	PF01251	Ribosomal protein S7e	GO:0042254//GO:0006412	ribosome biogenesis//translation	GO:0003735	structural constituent of ribosome	GO:0005840//GO:0005622	ribosome//intracellular	KOG3320	40S ribosomal protein S7
Cluster-15916.0	BF_2	2.00	0.44	475	242017839	XP_002429393.1	497	7.2e-48	hypothetical protein Phum_PHUM431970 [Pediculus humanus corporis]>gi|212514312|gb|EEB16655.1| hypothetical protein Phum_PHUM431970 [Pediculus humanus corporis]	--	--	--	--	--	K13172	SRRM2, SRM300	serine/arginine repetitive matrix protein 2	http://www.genome.jp/dbget-bin/www_bget?ko:K13172	Q9UQ35	414	1.3e-39	Serine/arginine repetitive matrix protein 2 OS=Homo sapiens GN=SRRM2 PE=1 SV=2	--	--	--	--	--	--	--	--	KOG1869	Splicing coactivator SRm160/300, subunit SRm300
Cluster-15918.0	BF_2	23.00	3.80	540	462269822	AGH24445.1	598	1.6e-59	NADH dehydrogenase subunit 4 (mitochondrion) [Reclinomonas americana ATCC 50284]	196052307	EU414247.2	495	0	Phyllostachys edulis NADH dehydrogenase subunit 4 gene, complete cds; mitochondrial	--	--	--	--	P27572	860	2.7e-91	NADH-ubiquinone oxidoreductase chain 4 OS=Triticum aestivum GN=ND4 PE=2 SV=2	--	--	--	--	--	--	--	--	KOG4845	NADH dehydrogenase, subunit 4
Cluster-15925.0	BF_2	3.00	1.62	361	501293108	BAN20561.1	505	6.5e-49	conserved hypothetical protein [Riptortus pedestris]	--	--	--	--	--	--	--	--	--	Q2LZ59	463	2.0e-45	MOB kinase activator-like 2 OS=Drosophila pseudoobscura pseudoobscura GN=Mob1 PE=3 SV=2	--	--	--	--	--	--	--	--	KOG1903	Cell cycle-associated protein
Cluster-15926.0	BF_2	3.00	1.47	370	--	--	--	--	--	--	--	--	--	--	--	--	--	--	--	--	--	--	--	--	--	--	--	--	--	--	--	--
Cluster-15927.0	BF_2	2.00	0.33	539	--	--	--	--	--	--	--	--	--	--	--	--	--	--	--	--	--	--	--	--	--	--	--	--	--	--	--	--
Cluster-15927.1	BF_2	58.00	0.68	3833	--	--	--	--	--	--	--	--	--	--	--	--	--	--	--	--	--	--	PF00868//PF01290	Transglutaminase family//Thymosin beta-4 family	GO:0007015//GO:0018149	actin filament organization//peptide cross-linking	GO:0003785	actin monomer binding	--	--	--	--
Cluster-15927.2	BF_2	15.00	1.01	907	--	--	--	--	--	--	--	--	--	--	--	--	--	--	--	--	--	--	--	--	--	--	--	--	--	--	--	--
Cluster-15928.0	BF_2	75.76	5.66	847	--	--	--	--	--	--	--	--	--	--	--	--	--	--	--	--	--	--	--	--	--	--	--	--	--	--	--	--
Cluster-15949.0	BF_2	5.00	1.53	423	--	--	--	--	--	--	--	--	--	--	--	--	--	--	--	--	--	--	--	--	--	--	--	--	--	--	--	--
Cluster-15956.0	BF_2	1.00	0.31	423	--	--	--	--	--	--	--	--	--	--	--	--	--	--	--	--	--	--	--	--	--	--	--	--	--	--	--	--
Cluster-15958.0	BF_2	4.00	0.53	605	--	--	--	--	--	--	--	--	--	--	--	--	--	--	--	--	--	--	--	--	--	--	--	--	--	--	--	--
Cluster-15962.0	BF_2	4.00	0.39	719	--	--	--	--	--	--	--	--	--	--	--	--	--	--	--	--	--	--	--	--	--	--	--	--	--	--	--	--
Cluster-15969.0	BF_2	16.00	1.16	865	--	--	--	--	--	658309568	NM_001294008.1	343	8.09653e-178	Malus domestica auxin-responsive protein IAA27 (IAA12), mRNA >gnl|BL_ORD_ID|9263071 Malus x domestica ARF domain class transcription factor (IAA12) mRNA, complete cds	--	--	--	--	Q9ZSY8	642	8.3e-66	Auxin-responsive protein IAA27 OS=Arabidopsis thaliana GN=IAA27 PE=1 SV=1	PF02309	AUX/IAA family	GO:0006355	regulation of transcription, DNA-templated	--	--	GO:0005634	nucleus	--	--
Cluster-15971.0	BF_2	10.00	2.22	475	426390256	XP_004061522.1	598	1.4e-59	PREDICTED: 60S ribosomal protein L28 isoform 1 [Gorilla gorilla gorilla]	209915582	NM_000991.4	472	0	Homo sapiens ribosomal protein L28 (RPL28), transcript variant 2, mRNA	K02903	RP-L28e, RPL28	large subunit ribosomal protein L28e	http://www.genome.jp/dbget-bin/www_bget?ko:K02903	P46779	599	4.4e-61	60S ribosomal protein L28 OS=Homo sapiens GN=RPL28 PE=1 SV=3	--	--	--	--	--	--	--	--	KOG3412	60S ribosomal protein L28
Cluster-15974.0	BF_2	2.00	0.77	394	--	--	--	--	--	--	--	--	--	--	--	--	--	--	--	--	--	--	--	--	--	--	--	--	--	--	--	--
Cluster-15978.1	BF_2	1.00	4.50	256	--	--	--	--	--	--	--	--	--	--	--	--	--	--	--	--	--	--	--	--	--	--	--	--	--	--	--	--
Cluster-15979.2	BF_2	4.00	0.31	833	--	--	--	--	--	--	--	--	--	--	--	--	--	--	--	--	--	--	--	--	--	--	--	--	--	--	--	--
Cluster-15980.0	BF_2	17.18	0.40	2088	167234398	NP_001107822.1	1725	1.3e-189	wingless precursor [Tribolium castaneum]	642922428	XM_008194940.1	352	0	PREDICTED: Tribolium castaneum wingless (Wg), transcript variant X1, mRNA	K03209	WNT1	wingless-type MMTV integration site family, member 1	http://www.genome.jp/dbget-bin/www_bget?ko:K03209	P49340	1362	6.5e-149	Protein Wnt-1 OS=Bombyx mori GN=WNT-1 PE=2 SV=1	PF00110	wnt family	GO:0007165//GO:0016055//GO:0007275	signal transduction//Wnt signaling pathway//multicellular organismal development	GO:0005102	receptor binding	GO:0005576	extracellular region	KOG3913	Wnt family of developmental regulators
Cluster-15983.0	BF_2	1.00	0.65	346	--	--	--	--	--	--	--	--	--	--	--	--	--	--	--	--	--	--	--	--	--	--	--	--	--	--	--	--
Cluster-15987.1	BF_2	1.00	0.33	412	--	--	--	--	--	--	--	--	--	--	--	--	--	--	--	--	--	--	--	--	--	--	--	--	--	--	--	--
Cluster-15988.0	BF_2	8.00	0.88	666	--	--	--	--	--	--	--	--	--	--	--	--	--	--	--	--	--	--	--	--	--	--	--	--	--	--	--	--
Cluster-15995.0	BF_2	3.00	0.35	642	260814835	XP_002602119.1	358	1.3e-31	hypothetical protein BRAFLDRAFT_125760 [Branchiostoma floridae]>gi|229287425|gb|EEN58131.1| hypothetical protein BRAFLDRAFT_125760 [Branchiostoma floridae]	761231605	KM881639.1	642	0	Oryza glaberrima isolate 101328 chloroplast, complete genome	K02133	ATPeF1B, ATP5B, ATP2	F-type H+-transporting ATPase subunit beta	http://www.genome.jp/dbget-bin/www_bget?ko:K02133	P0C2Z8	706	2.3e-73	ATP synthase subunit beta, chloroplastic OS=Oryza sativa subsp. indica GN=atpB PE=3 SV=1	PF02874	ATP synthase alpha/beta family, beta-barrel domain	GO:0034220//GO:0046034//GO:0006754//GO:0015992	ion transmembrane transport//ATP metabolic process//ATP biosynthetic process//proton transport	GO:0016820//GO:0015078//GO:0000166//GO:0017111	hydrolase activity, acting on acid anhydrides, catalyzing transmembrane movement of substances//hydrogen ion transmembrane transporter activity//nucleotide binding//nucleoside-triphosphatase activity	GO:0033178	proton-transporting two-sector ATPase complex, catalytic domain	KOG1350	F0F1-type ATP synthase, beta subunit
Cluster-15996.0	BF_2	1.00	0.37	399	--	--	--	--	--	--	--	--	--	--	--	--	--	--	--	--	--	--	--	--	--	--	--	--	--	--	--	--
Cluster-16000.1	BF_2	8.00	0.43	1068	391346495	XP_003747508.1	379	7.8e-34	PREDICTED: uncharacterized protein LOC100908890 [Metaseiulus occidentalis]	--	--	--	--	--	--	--	--	--	--	--	--	--	PF01290//PF02205	Thymosin beta-4 family//WH2 motif	GO:0007015	actin filament organization	GO:0003785//GO:0003779	actin monomer binding//actin binding	--	--	KOG4794	Thymosin beta
Cluster-16011.0	BF_2	3.00	1.16	394	82795531	ABB91679.1	323	8.9e-28	calcified cuticle protein CP15.0 [Callinectes sapidus]	82795530	DQ288154.1	294	6.09946e-151	Callinectes sapidus calcified cuticle protein CP15.0 mRNA, complete cds	--	--	--	--	P81583	223	1.4e-17	Cuticle protein CP1499 OS=Cancer pagurus PE=1 SV=1	--	--	--	--	--	--	--	--	--	--
Cluster-16012.0	BF_2	11.00	1.89	531	--	--	--	--	--	--	--	--	--	--	--	--	--	--	--	--	--	--	--	--	--	--	--	--	--	--	--	--
Cluster-16013.0	BF_2	14.00	0.36	1892	--	--	--	--	--	--	--	--	--	--	--	--	--	--	--	--	--	--	--	--	--	--	--	--	--	--	--	--
Cluster-16018.0	BF_2	37.00	1.58	1269	--	--	--	--	--	--	--	--	--	--	--	--	--	--	--	--	--	--	--	--	--	--	--	--	--	--	--	--
Cluster-16021.0	BF_2	5.00	43.40	237	--	--	--	--	--	--	--	--	--	--	--	--	--	--	--	--	--	--	--	--	--	--	--	--	--	--	--	--
Cluster-16026.0	BF_2	9.00	1.10	628	--	--	--	--	--	--	--	--	--	--	--	--	--	--	--	--	--	--	--	--	--	--	--	--	--	--	--	--
Cluster-16029.0	BF_2	3.00	1.17	393	--	--	--	--	--	--	--	--	--	--	--	--	--	--	--	--	--	--	--	--	--	--	--	--	--	--	--	--
Cluster-16030.0	BF_2	17.00	0.57	1532	--	--	--	--	--	--	--	--	--	--	--	--	--	--	--	--	--	--	--	--	--	--	--	--	--	--	--	--
Cluster-16034.0	BF_2	5.00	1.65	413	--	--	--	--	--	--	--	--	--	--	--	--	--	--	--	--	--	--	--	--	--	--	--	--	--	--	--	--
Cluster-16036.0	BF_2	5.00	0.61	631	290783836	ADD62496.1	173	3.5e-10	gastrolith protein 10 [Cherax quadricarinatus]	--	--	--	--	--	--	--	--	--	--	--	--	--	PF16940	Chloroplast envelope transporter	--	--	--	--	GO:0009507	chloroplast	--	--
Cluster-16055.0	BF_2	4.00	0.36	758	--	--	--	--	--	--	--	--	--	--	--	--	--	--	--	--	--	--	--	--	--	--	--	--	--	--	--	--
Cluster-16056.0	BF_2	7.00	0.87	624	241671010	XP_002399960.1	497	9.5e-48	60S ribosomal protein L23, putative [Ixodes scapularis]>gi|215506218|gb|EEC15712.1| 60S ribosomal protein L23, putative [Ixodes scapularis]	402767190	NM_001249970.2	65	1.99021e-23	Glycine max uncharacterized LOC100527754 (LOC100527754), mRNA	K02893	RP-L23Ae, RPL23A	large subunit ribosomal protein L23Ae	http://www.genome.jp/dbget-bin/www_bget?ko:K02893	P62752	426	6.6e-41	60S ribosomal protein L23a OS=Rattus norvegicus GN=Rpl23a PE=2 SV=1	PF00276	Ribosomal protein L23	GO:0042254//GO:0006412	ribosome biogenesis//translation	GO:0003735//GO:0000166	structural constituent of ribosome//nucleotide binding	GO:0005840	ribosome	KOG1751	60s ribosomal protein L23
Cluster-16063.0	BF_2	3.00	0.52	529	--	--	--	--	--	--	--	--	--	--	--	--	--	--	--	--	--	--	PF00522	VPR/VPX protein	GO:0019058	viral life cycle	--	--	GO:0042025	host cell nucleus	--	--
Cluster-16065.0	BF_2	3.00	3.44	311	--	--	--	--	--	--	--	--	--	--	--	--	--	--	--	--	--	--	--	--	--	--	--	--	--	--	--	--
Cluster-16068.0	BF_2	2.00	0.49	458	--	--	--	--	--	--	--	--	--	--	--	--	--	--	--	--	--	--	--	--	--	--	--	--	--	--	--	--
Cluster-16068.1	BF_2	2.00	0.34	531	--	--	--	--	--	--	--	--	--	--	--	--	--	--	--	--	--	--	--	--	--	--	--	--	--	--	--	--
Cluster-16071.0	BF_2	3.00	0.35	647	--	--	--	--	--	--	--	--	--	--	--	--	--	--	--	--	--	--	PF08533	Beta-galactosidase C-terminal domain	GO:0006012//GO:0006027//GO:0006687//GO:0046486	galactose metabolic process//glycosaminoglycan catabolic process//glycosphingolipid metabolic process//glycerolipid metabolic process	GO:0004565	beta-galactosidase activity	GO:0009341	beta-galactosidase complex	--	--
Cluster-16072.0	BF_2	3.00	1.45	371	--	--	--	--	--	--	--	--	--	--	--	--	--	--	--	--	--	--	--	--	--	--	--	--	--	--	--	--
Cluster-16075.0	BF_2	3.00	1.21	389	--	--	--	--	--	--	--	--	--	--	--	--	--	--	--	--	--	--	PF04627	Mitochondrial ATP synthase epsilon chain	GO:0015992//GO:0006119//GO:0015986	proton transport//oxidative phosphorylation//ATP synthesis coupled proton transport	GO:0046961//GO:0046933	proton-transporting ATPase activity, rotational mechanism//proton-transporting ATP synthase activity, rotational mechanism	GO:0045259//GO:0000275	proton-transporting ATP synthase complex//mitochondrial proton-transporting ATP synthase complex, catalytic core F(1)	--	--
Cluster-16078.0	BF_2	2.00	0.31	561	--	--	--	--	--	--	--	--	--	--	--	--	--	--	--	--	--	--	PF00831	Ribosomal L29 protein	GO:0006412//GO:0042254	translation//ribosome biogenesis	GO:0003735	structural constituent of ribosome	GO:0005622//GO:0005840	intracellular//ribosome	--	--
Cluster-16080.0	BF_2	3.00	0.48	551	--	--	--	--	--	--	--	--	--	--	--	--	--	--	--	--	--	--	PF01064	Activin types I and II receptor domain	GO:0016310//GO:0009069//GO:0007178	phosphorylation//serine family amino acid metabolic process//transmembrane receptor protein serine/threonine kinase signaling pathway	GO:0004675	transmembrane receptor protein serine/threonine kinase activity	GO:0016020	membrane	--	--
Cluster-16081.1	BF_2	5.00	0.88	524	--	--	--	--	--	--	--	--	--	--	--	--	--	--	--	--	--	--	PF16519//PF00672//PF04513//PF08653	Tetramerisation domain of TRPM//HAMP domain//Baculovirus polyhedron envelope protein, PEP, C terminus//DASH complex subunit Dam1	GO:0051262//GO:0007165//GO:0008608	protein tetramerization//signal transduction//attachment of spindle microtubules to kinetochore	GO:0005198//GO:0004871	structural molecule activity//signal transducer activity	GO:0072686//GO:0016021//GO:0019028//GO:0019031//GO:0042729	mitotic spindle//integral component of membrane//viral capsid//viral envelope//DASH complex	--	--
Cluster-16085.0	BF_2	7.00	0.43	967	457867021	CCQ18621.1	447	9.2e-42	Translation initiation factor 1A [Sycon ciliatum]	612016962	XM_007493441.1	114	1.81542e-50	PREDICTED: Monodelphis domestica eukaryotic translation initiation factor 1A, X-chromosomal-like (LOC100013498), mRNA	K03236	EIF1A	translation initiation factor 1A	http://www.genome.jp/dbget-bin/www_bget?ko:K03236	Q6GVM3	421	3.9e-40	Eukaryotic translation initiation factor 1A, Y-chromosomal OS=Pan troglodytes GN=EIF1AY PE=2 SV=3	PF01176	Translation initiation factor 1A / IF-1	GO:0006446//GO:0006413	regulation of translational initiation//translational initiation	GO:0003743//GO:0003723	translation initiation factor activity//RNA binding	GO:0005840	ribosome	KOG3403	Translation initiation factor 1A (eIF-1A)
Cluster-16091.0	BF_2	4.00	0.89	476	--	--	--	--	--	--	--	--	--	--	--	--	--	--	--	--	--	--	--	--	--	--	--	--	--	--	--	--
Cluster-16094.1	BF_2	3.00	1.34	379	--	--	--	--	--	--	--	--	--	--	--	--	--	--	--	--	--	--	--	--	--	--	--	--	--	--	--	--
Cluster-16101.0	BF_2	2.00	0.31	558	--	--	--	--	--	--	--	--	--	--	--	--	--	--	--	--	--	--	--	--	--	--	--	--	--	--	--	--
Cluster-16103.0	BF_2	5.00	0.39	820	--	--	--	--	--	--	--	--	--	--	--	--	--	--	--	--	--	--	--	--	--	--	--	--	--	--	--	--
Cluster-16108.0	BF_2	16.50	0.88	1071	--	--	--	--	--	--	--	--	--	--	--	--	--	--	--	--	--	--	PF02468	Photosystem II reaction centre N protein (psbN)	GO:0015979	photosynthesis	--	--	GO:0016020//GO:0009523//GO:0009539	membrane//photosystem II//photosystem II reaction center	--	--
Cluster-16110.0	BF_2	3.00	2.07	342	--	--	--	--	--	--	--	--	--	--	--	--	--	--	--	--	--	--	--	--	--	--	--	--	--	--	--	--
Cluster-16115.0	BF_2	10.00	1.23	626	282721012	NP_001164206.1	287	2.1e-23	NADH dehydrogenase (ubiquinone) Fe-S protein 5, 15kDa (NADH-coenzyme Q reductase) [Tribolium castaneum]>gi|642927503|ref|XP_008195295.1| PREDICTED: NADH dehydrogenase (ubiquinone) Fe-S protein 5, 15kDa (NADH-coenzyme Q reductase) isoform X1 [Tribolium castaneum]>gi|270011055|gb|EFA07503.1| hypothetical protein TcasGA2_TC009578 [Tribolium castaneum]	--	--	--	--	--	K03938	NDUFS5	NADH dehydrogenase (ubiquinone) Fe-S protein 5	http://www.genome.jp/dbget-bin/www_bget?ko:K03938	--	--	--	--	--	--	--	--	--	--	--	--	--	--
Cluster-16122.0	BF_2	5.00	1.21	460	--	--	--	--	--	--	--	--	--	--	--	--	--	--	--	--	--	--	--	--	--	--	--	--	--	--	--	--
Cluster-16129.0	BF_2	4.00	0.36	749	--	--	--	--	--	--	--	--	--	--	--	--	--	--	--	--	--	--	--	--	--	--	--	--	--	--	--	--
Cluster-16133.0	BF_2	7.00	0.60	777	--	--	--	--	--	--	--	--	--	--	--	--	--	--	--	--	--	--	PF00283	Cytochrome b559, alpha (gene psbE) and beta (gene psbF)subunits	GO:0015979	photosynthesis	--	--	--	--	--	--
Cluster-16135.0	BF_2	6.00	0.33	1059	554886961	XP_005953034.1	255	1.9e-19	PREDICTED: C-type lectin domain family 4 member M-like [Haplochromis burtoni]	--	--	--	--	--	K17513	CLEC17A	C-type lectin superfamily 17 member A	http://www.genome.jp/dbget-bin/www_bget?ko:K17513	P20693	190	2.6e-13	Low affinity immunoglobulin epsilon Fc receptor OS=Mus musculus GN=Fcer2 PE=2 SV=1	PF05432	Bone sialoprotein II (BSP-II)	GO:0001503//GO:0007155	ossification//cell adhesion	--	--	GO:0005576	extracellular region	--	--
Cluster-16142.0	BF_2	17.15	0.31	2634	642918045	XP_008198993.1	865	8.5e-90	PREDICTED: choline transporter-like protein 1 [Tribolium castaneum]>gi|642918047|ref|XP_008198994.1| PREDICTED: choline transporter-like protein 1 [Tribolium castaneum]>gi|270004665|gb|EFA01113.1| hypothetical protein TcasGA2_TC010325 [Tribolium castaneum]	--	--	--	--	--	--	--	--	--	Q9I9B9	337	5.9e-30	Choline transporter-like protein 1 OS=Torpedo marmorata GN=slc44a1 PE=1 SV=1	--	--	--	--	--	--	--	--	KOG1362	Choline transporter-like protein
Cluster-16146.0	BF_2	32.00	1.13	1470	108773740	ABG11961.1	1756	2.3e-193	tail muscle elongation factor 1 gamma [Procambarus clarkii]	262401138	FJ774751.1	447	0	Scylla paramamosain elongation factor 1 gamma mRNA, partial cds	K03233	EEF1G	elongation factor 1-gamma	http://www.genome.jp/dbget-bin/www_bget?ko:K03233	Q9NJH0	1262	1.8e-137	Elongation factor 1-gamma OS=Drosophila melanogaster GN=Ef1gamma PE=2 SV=2	PF13409//PF01239//PF00647//PF13417//PF02798	Glutathione S-transferase, N-terminal domain//Protein prenyltransferase alpha subunit repeat//Elongation factor 1 gamma, conserved domain//Glutathione S-transferase, N-terminal domain//Glutathione S-transferase, N-terminal domain	GO:0006448//GO:0006414//GO:0018342	regulation of translational elongation//translational elongation//protein prenylation	GO:0005515//GO:0008318//GO:0003746	protein binding//protein prenyltransferase activity//translation elongation factor activity	GO:0005840	ribosome	KOG0867	Glutathione S-transferase
Cluster-16148.0	BF_2	2.00	0.62	422	--	--	--	--	--	--	--	--	--	--	--	--	--	--	--	--	--	--	--	--	--	--	--	--	--	--	--	--
Cluster-16157.0	BF_2	4.00	0.50	625	--	--	--	--	--	--	--	--	--	--	--	--	--	--	--	--	--	--	--	--	--	--	--	--	--	--	--	--
Cluster-16161.0	BF_2	1.00	0.32	417	--	--	--	--	--	--	--	--	--	--	--	--	--	--	--	--	--	--	--	--	--	--	--	--	--	--	--	--
Cluster-16163.0	BF_2	2.00	0.98	370	67083703	AAY66786.1	423	2.1e-39	mitochondrial truncated thioredoxin-dependent peroxide reductase precursor, partial [Ixodes scapularis]	--	--	--	--	--	K03386	E1.11.1.15, PRDX, ahpC	peroxiredoxin (alkyl hydroperoxide reductase subunit C)	http://www.genome.jp/dbget-bin/www_bget?ko:K03386	Q9Y7F0	375	3.2e-35	Peroxiredoxin TSA1 OS=Candida albicans (strain SC5314 / ATCC MYA-2876) GN=TSA1 PE=2 SV=1	PF08534//PF00578//PF10417	Redoxin//AhpC/TSA family//C-terminal domain of 1-Cys peroxiredoxin	GO:0055114	oxidation-reduction process	GO:0016209//GO:0051920//GO:0016491	antioxidant activity//peroxiredoxin activity//oxidoreductase activity	--	--	KOG0852	Alkyl hydroperoxide reductase, thiol specific antioxidant and related enzymes
Cluster-16168.0	BF_2	1.00	0.42	385	--	--	--	--	--	--	--	--	--	--	--	--	--	--	--	--	--	--	--	--	--	--	--	--	--	--	--	--
Cluster-16170.0	BF_2	1.00	0.49	369	--	--	--	--	--	--	--	--	--	--	--	--	--	--	--	--	--	--	--	--	--	--	--	--	--	--	--	--
Cluster-16175.0	BF_2	19.31	2.36	630	--	--	--	--	--	--	--	--	--	--	--	--	--	--	--	--	--	--	PF03505	Clostridium enterotoxin	GO:0009405	pathogenesis	--	--	GO:0005576	extracellular region	--	--
Cluster-16175.1	BF_2	4.69	0.38	803	--	--	--	--	--	--	--	--	--	--	--	--	--	--	--	--	--	--	PF03505	Clostridium enterotoxin	GO:0009405	pathogenesis	--	--	GO:0005576	extracellular region	--	--
Cluster-16176.0	BF_2	2.00	0.38	509	--	--	--	--	--	--	--	--	--	--	--	--	--	--	--	--	--	--	--	--	--	--	--	--	--	--	--	--
Cluster-16183.0	BF_2	6.00	0.34	1036	--	--	--	--	--	--	--	--	--	--	--	--	--	--	--	--	--	--	--	--	--	--	--	--	--	--	--	--
Cluster-16192.0	BF_2	3.43	0.36	684	--	--	--	--	--	--	--	--	--	--	--	--	--	--	--	--	--	--	--	--	--	--	--	--	--	--	--	--
Cluster-16193.0	BF_2	1.00	0.52	365	--	--	--	--	--	--	--	--	--	--	--	--	--	--	--	--	--	--	PF12300	Protein of unknown function (DUF3628)	--	--	GO:0016817	hydrolase activity, acting on acid anhydrides	--	--	--	--
Cluster-16199.0	BF_2	3.00	0.35	647	--	--	--	--	--	--	--	--	--	--	--	--	--	--	--	--	--	--	--	--	--	--	--	--	--	--	--	--
Cluster-16204.0	BF_2	1.00	0.56	358	--	--	--	--	--	--	--	--	--	--	--	--	--	--	--	--	--	--	--	--	--	--	--	--	--	--	--	--
Cluster-16222.0	BF_2	44.00	4.15	731	253683402	NP_001153391.1	623	2.7e-62	ribosomal protein L6 [Nasonia vitripennis]	--	--	--	--	--	K02934	RP-L6e, RPL6	large subunit ribosomal protein L6e	http://www.genome.jp/dbget-bin/www_bget?ko:K02934	Q6QMZ4	521	7.5e-52	60S ribosomal protein L6 OS=Chinchilla lanigera GN=RPL6 PE=2 SV=3	PF01159	Ribosomal protein L6e	GO:0042254//GO:0006412	ribosome biogenesis//translation	GO:0003735	structural constituent of ribosome	GO:0005840//GO:0005622	ribosome//intracellular	KOG1694	60s ribosomal protein L6
Cluster-16225.0	BF_2	2.00	0.59	429	564287255	AHB84653.1	151	8.6e-08	leucine-rich repeat protein [Scylla serrata]	381145578	JQ681527.1	416	0	Scylla paramamosain leucine-rich repeat proteins (LRR) mRNA, complete cds	--	--	--	--	--	--	--	--	--	--	--	--	--	--	--	--	--	--
Cluster-16232.0	BF_2	14.00	1.07	837	470455770	XP_004340994.1	206	7.0e-14	Zn-finger in Ran binding protein and others domain containing protein [Acanthamoeba castellanii str. Neff]>gi|440797856|gb|ELR18930.1| Zn-finger in Ran binding protein and others domain containing protein [Acanthamoeba castellanii str. Neff]	--	--	--	--	--	--	--	--	--	P32770	124	9.3e-06	Asparagine-rich protein OS=Saccharomyces cerevisiae (strain ATCC 204508 / S288c) GN=NRP1 PE=1 SV=2	PF06003//PF00301//PF00641//PF07562	Survival motor neuron protein (SMN)//Rubredoxin//Zn-finger in Ran binding protein and others//Nine Cysteines Domain of family 3 GPCR	GO:0006397//GO:0007186	mRNA processing//G-protein coupled receptor signaling pathway	GO:0004930//GO:0003723//GO:0008270//GO:0005506	G-protein coupled receptor activity//RNA binding//zinc ion binding//iron ion binding	GO:0005634//GO:0005737	nucleus//cytoplasm	--	--
Cluster-16238.0	BF_2	8.00	0.79	709	159145716	ABW90395.1	752	2.9e-77	putative ribosomal protein L18 [Barentsia elongata]	241672695	XM_002400272.1	80	1.04447e-31	Ixodes scapularis ribosomal protein L18, putative, mRNA	K02883	RP-L18e, RPL18	large subunit ribosomal protein L18e	http://www.genome.jp/dbget-bin/www_bget?ko:K02883	Q4PM04	740	2.9e-77	60S ribosomal protein L18 OS=Ixodes scapularis GN=RpL18 PE=2 SV=1	--	--	--	--	--	--	--	--	KOG1714	60s ribosomal protein L18
Cluster-16241.0	BF_2	21.92	0.95	1254	478251147	ENN71623.1	971	2.1e-102	hypothetical protein YQE_11722, partial [Dendroctonus ponderosae]>gi|546685809|gb|ERL95252.1| hypothetical protein D910_12519 [Dendroctonus ponderosae]	--	--	--	--	--	--	--	--	--	--	--	--	--	--	--	--	--	--	--	--	--	--	--
Cluster-16241.1	BF_2	7.93	0.34	1266	478251147	ENN71623.1	956	1.2e-100	hypothetical protein YQE_11722, partial [Dendroctonus ponderosae]>gi|546685809|gb|ERL95252.1| hypothetical protein D910_12519 [Dendroctonus ponderosae]	--	--	--	--	--	--	--	--	--	--	--	--	--	--	--	--	--	--	--	--	--	--	--
Cluster-16249.0	BF_2	26.28	0.32	3700	--	--	--	--	--	--	--	--	--	--	--	--	--	--	--	--	--	--	PF04901	Receptor activity modifying family	GO:0008277//GO:0006886//GO:0015031	regulation of G-protein coupled receptor protein signaling pathway//intracellular protein transport//protein transport	GO:0008565	protein transporter activity	GO:0016021	integral component of membrane	--	--
Cluster-16250.0	BF_2	12.59	0.39	1650	270004026	EFA00474.1	821	6.8e-85	hypothetical protein TcasGA2_TC003333 [Tribolium castaneum]	--	--	--	--	--	--	--	--	--	P14913	398	3.1e-37	4-coumarate--CoA ligase 1 OS=Petroselinum crispum GN=4CL2 PE=2 SV=1	PF00501	AMP-binding enzyme	GO:0008152	metabolic process	GO:0003824	catalytic activity	--	--	KOG1176	Acyl-CoA synthetase
Cluster-16250.1	BF_2	34.41	0.90	1880	270004026	EFA00474.1	963	2.6e-101	hypothetical protein TcasGA2_TC003333 [Tribolium castaneum]	--	--	--	--	--	--	--	--	--	P14913	485	2.9e-47	4-coumarate--CoA ligase 1 OS=Petroselinum crispum GN=4CL2 PE=2 SV=1	PF00501	AMP-binding enzyme	GO:0008152	metabolic process	GO:0003824	catalytic activity	--	--	KOG1176	Acyl-CoA synthetase
Cluster-16267.0	BF_2	5.00	0.36	862	--	--	--	--	--	--	--	--	--	--	--	--	--	--	--	--	--	--	--	--	--	--	--	--	--	--	--	--
Cluster-16271.0	BF_2	5.00	0.39	830	241581367	XP_002403503.1	570	4.3e-56	fatty acid synthase, putative [Ixodes scapularis]>gi|215502217|gb|EEC11711.1| fatty acid synthase, putative [Ixodes scapularis]	--	--	--	--	--	K00665	FASN	fatty acid synthase, animal type	http://www.genome.jp/dbget-bin/www_bget?ko:K00665	P19096	526	2.2e-52	Fatty acid synthase OS=Mus musculus GN=Fasn PE=1 SV=2	PF00106	short chain dehydrogenase	GO:0006633//GO:0008152//GO:0042967	fatty acid biosynthetic process//metabolic process//acyl-carrier-protein biosynthetic process	GO:0016491//GO:0016297	oxidoreductase activity//acyl-[acyl-carrier-protein] hydrolase activity	GO:0005835	fatty acid synthase complex	KOG1202	Animal-type fatty acid synthase and related proteins
Cluster-16275.0	BF_2	3.00	0.45	563	391348627	XP_003748547.1	443	1.6e-41	PREDICTED: angiotensin-converting enzyme-like [Metaseiulus occidentalis]	--	--	--	--	--	K01283	ACE	peptidyl-dipeptidase A	http://www.genome.jp/dbget-bin/www_bget?ko:K01283	Q10714	326	2.4e-29	Angiotensin-converting enzyme OS=Drosophila melanogaster GN=Ance PE=1 SV=3	PF01401	Angiotensin-converting enzyme	GO:0006508	proteolysis	GO:0008237//GO:0008241	metallopeptidase activity//peptidyl-dipeptidase activity	GO:0016020	membrane	--	--
Cluster-16279.0	BF_2	1.00	0.98	320	--	--	--	--	--	--	--	--	--	--	--	--	--	--	--	--	--	--	--	--	--	--	--	--	--	--	--	--
Cluster-16283.0	BF_2	7.00	0.44	959	--	--	--	--	--	--	--	--	--	--	--	--	--	--	--	--	--	--	--	--	--	--	--	--	--	--	--	--
Cluster-16294.0	BF_2	6.00	0.52	768	--	--	--	--	--	--	--	--	--	--	--	--	--	--	--	--	--	--	--	--	--	--	--	--	--	--	--	--
Cluster-16306.0	BF_2	6.00	0.49	796	332374070	AEE62176.1	295	3.2e-24	unknown [Dendroctonus ponderosae]	--	--	--	--	--	K12259	SMOX, PAO5	spermine oxidase	http://www.genome.jp/dbget-bin/www_bget?ko:K12259	Q9NWM0	180	2.9e-12	Spermine oxidase OS=Homo sapiens GN=SMOX PE=1 SV=1	PF01593//PF07825	Flavin containing amine oxidoreductase//Excisionase-like protein	GO:0006310//GO:0055114	DNA recombination//oxidation-reduction process	GO:0003677//GO:0016491	DNA binding//oxidoreductase activity	--	--	KOG0685	Flavin-containing amine oxidase
Cluster-16308.0	BF_2	1.00	0.43	382	--	--	--	--	--	--	--	--	--	--	--	--	--	--	--	--	--	--	--	--	--	--	--	--	--	--	--	--
Cluster-16310.0	BF_2	6.00	0.65	671	--	--	--	--	--	--	--	--	--	--	--	--	--	--	--	--	--	--	--	--	--	--	--	--	--	--	--	--
Cluster-16315.0	BF_2	24.00	1.70	879	642912160	XP_008200831.1	344	7.4e-30	PREDICTED: homeobox protein MOX-2 [Tribolium castaneum]	795108199	XM_012026605.1	53	1.33557e-16	PREDICTED: Vollenhovia emeryi homeobox protein MOX-2 (LOC105569842), mRNA	K09322	MEOX, MOX	homeobox protein MOX	http://www.genome.jp/dbget-bin/www_bget?ko:K09322	P39020	317	4.1e-28	Homeobox protein MOX-2 OS=Rattus norvegicus GN=Meox2 PE=2 SV=1	PF00046//PF06056	Homeobox domain//Putative ATPase subunit of terminase (gpP-like)	GO:0019069	viral capsid assembly	GO:0005524//GO:0003677	ATP binding//DNA binding	--	--	--	--
Cluster-16320.0	BF_2	3.00	0.64	484	642925224	XP_008194474.1	214	4.8e-15	PREDICTED: uncharacterized protein LOC100142004 isoform X2 [Tribolium castaneum]	--	--	--	--	--	--	--	--	--	--	--	--	--	--	--	--	--	--	--	--	--	--	--
Cluster-16327.0	BF_2	2.00	0.32	545	871218375	XP_012935387.1	167	1.5e-09	PREDICTED: ribosome-binding protein 1-like isoform X10 [Aplysia californica]	--	--	--	--	--	--	--	--	--	Q9P2E9	123	7.9e-06	Ribosome-binding protein 1 OS=Homo sapiens GN=RRBP1 PE=1 SV=4	--	--	--	--	--	--	--	--	--	--
Cluster-16328.0	BF_2	8.00	0.44	1046	241998814	XP_002434050.1	1169	1.9e-125	60S ribosomal protein L5, putative [Ixodes scapularis]>gi|215495809|gb|EEC05450.1| 60S ribosomal protein L5, putative [Ixodes scapularis]	61675146	CR938328.1	135	4.17293e-62	Single read from an extremity of a full-length cDNA clone made from Aedes aegypti total adult females. 5-prime end of clone KW0AAA2YC24AAM1 from strain Liverpool of Aedes aegypti (yellow fever mosquito)	K02932	RP-L5e, RPL5	large subunit ribosomal protein L5e	http://www.genome.jp/dbget-bin/www_bget?ko:K02932	O76190	1100	7.8e-119	60S ribosomal protein L5 OS=Bombyx mori GN=RpL5 PE=2 SV=1	PF02926//PF00861	THUMP domain//Ribosomal L18p/L5e family	GO:0042254//GO:0006412	ribosome biogenesis//translation	GO:0003735//GO:0003723//GO:0008097	structural constituent of ribosome//RNA binding//5S rRNA binding	GO:0005840//GO:0005622	ribosome//intracellular	KOG0875	60S ribosomal protein L5
Cluster-16332.0	BF_2	3.00	0.54	521	--	--	--	--	--	--	--	--	--	--	--	--	--	--	--	--	--	--	--	--	--	--	--	--	--	--	--	--
Cluster-16357.1	BF_2	2.00	0.41	492	--	--	--	--	--	168277723	AB384984.1	492	0	Synthetic construct DNA, clone: pF1KB4737, Homo sapiens COL1A2 gene for collagen alpha-2(I) chain precursor, complete cds, without stop codon, in Flexi system	--	--	--	--	--	--	--	--	PF02948	Amelogenin	GO:0007275	multicellular organismal development	--	--	GO:0005578	proteinaceous extracellular matrix	--	--
Cluster-16358.0	BF_2	2.00	0.53	446	--	--	--	--	--	--	--	--	--	--	--	--	--	--	--	--	--	--	--	--	--	--	--	--	--	--	--	--
Cluster-16359.0	BF_2	3.00	0.71	463	--	--	--	--	--	--	--	--	--	--	--	--	--	--	--	--	--	--	--	--	--	--	--	--	--	--	--	--
Cluster-16359.1	BF_2	1.00	0.61	351	--	--	--	--	--	--	--	--	--	--	--	--	--	--	--	--	--	--	--	--	--	--	--	--	--	--	--	--
Cluster-16375.0	BF_2	3.99	0.35	770	642923718	XP_974278.2	641	2.3e-64	PREDICTED: EF-hand domain-containing family member C2 [Tribolium castaneum]	--	--	--	--	--	--	--	--	--	--	--	--	--	PF13202//PF00036//PF13405//PF13499	EF hand//EF hand//EF-hand domain//EF-hand domain pair	--	--	GO:0005509	calcium ion binding	--	--	--	--
Cluster-16376.0	BF_2	4.00	0.85	484	--	--	--	--	--	--	--	--	--	--	--	--	--	--	--	--	--	--	--	--	--	--	--	--	--	--	--	--
Cluster-16379.1	BF_2	3.00	0.54	521	--	--	--	--	--	--	--	--	--	--	--	--	--	--	--	--	--	--	--	--	--	--	--	--	--	--	--	--
Cluster-16380.0	BF_2	4.00	0.36	746	--	--	--	--	--	--	--	--	--	--	--	--	--	--	--	--	--	--	--	--	--	--	--	--	--	--	--	--
Cluster-16382.0	BF_2	4.00	0.54	595	--	--	--	--	--	--	--	--	--	--	--	--	--	--	--	--	--	--	--	--	--	--	--	--	--	--	--	--
Cluster-16393.0	BF_2	4.00	0.49	629	--	--	--	--	--	--	--	--	--	--	--	--	--	--	--	--	--	--	--	--	--	--	--	--	--	--	--	--
Cluster-16401.0	BF_2	3.00	0.34	652	241862486	XP_002416387.1	601	8.6e-60	glutathione S-transferase, putative [Ixodes scapularis]>gi|215510601|gb|EEC20054.1| glutathione S-transferase, putative, partial [Ixodes scapularis]	--	--	--	--	--	K01800	maiA, GSTZ1	maleylacetoacetate isomerase	http://www.genome.jp/dbget-bin/www_bget?ko:K01800	Q9WVL0	569	1.8e-57	Maleylacetoacetate isomerase OS=Mus musculus GN=Gstz1 PE=1 SV=1	PF13409//PF10568//PF13417//PF02798	Glutathione S-transferase, N-terminal domain//Outer mitochondrial membrane transport complex protein//Glutathione S-transferase, N-terminal domain//Glutathione S-transferase, N-terminal domain	GO:0006626	protein targeting to mitochondrion	GO:0005515//GO:0016853	protein binding//isomerase activity	GO:0005741	mitochondrial outer membrane	KOG0868	Glutathione S-transferase
Cluster-16403.0	BF_2	1.00	0.45	379	321475172	EFX86135.1	168	8.1e-10	hypothetical protein DAPPUDRAFT_313160 [Daphnia pulex]	--	--	--	--	--	--	--	--	--	Q6PD31	131	6.5e-07	Trafficking kinesin-binding protein 1 OS=Mus musculus GN=Trak1 PE=1 SV=1	--	--	--	--	--	--	--	--	--	--
Cluster-16406.0	BF_2	2.00	1.07	362	--	--	--	--	--	--	--	--	--	--	--	--	--	--	--	--	--	--	--	--	--	--	--	--	--	--	--	--
Cluster-16408.0	BF_2	8.00	0.75	731	--	--	--	--	--	--	--	--	--	--	--	--	--	--	--	--	--	--	--	--	--	--	--	--	--	--	--	--
Cluster-16409.0	BF_2	1.00	0.45	379	552968764	AGY49577.1	460	1.1e-43	pelle-like kinase [Scylla paramamosain]	552968763	KF155698.1	379	0	Scylla paramamosain pelle-like kinase (Pelle) mRNA, complete cds	--	--	--	--	--	--	--	--	--	--	--	--	--	--	--	--	--	--
Cluster-16410.0	BF_2	3.00	1.25	386	--	--	--	--	--	--	--	--	--	--	--	--	--	--	--	--	--	--	--	--	--	--	--	--	--	--	--	--
Cluster-16416.1	BF_2	13.00	1.68	610	270008861	EFA05309.1	269	2.5e-21	hypothetical protein TcasGA2_TC015467 [Tribolium castaneum]	--	--	--	--	--	--	--	--	--	Q5I0G3	126	4.0e-06	Putative malate dehydrogenase 1B OS=Homo sapiens GN=MDH1B PE=2 SV=1	PF02866	lactate/malate dehydrogenase, alpha/beta C-terminal domain	GO:0055114	oxidation-reduction process	GO:0016616	oxidoreductase activity, acting on the CH-OH group of donors, NAD or NADP as acceptor	--	--	--	--
Cluster-16417.1	BF_2	2.00	0.57	433	--	--	--	--	--	--	--	--	--	--	--	--	--	--	--	--	--	--	--	--	--	--	--	--	--	--	--	--
Cluster-16419.0	BF_2	9.00	0.42	1175	65332126	AAY42205.1	907	5.1e-95	troponin T [Haemaphysalis qinghaiensis]	--	--	--	--	--	K12046	TNNT3	troponin T, fast skeletal muscle	http://www.genome.jp/dbget-bin/www_bget?ko:K12046	Q9XZ71	568	4.3e-57	Troponin T OS=Periplaneta americana GN=TNT PE=2 SV=1	PF00992	Troponin	--	--	--	--	GO:0005861	troponin complex	KOG3634	Troponin
Cluster-16428.0	BF_2	4.00	0.41	693	--	--	--	--	--	--	--	--	--	--	--	--	--	--	--	--	--	--	--	--	--	--	--	--	--	--	--	--
Cluster-16431.0	BF_2	99.00	2.95	1689	432863587	XP_004070140.1	486	4.8e-46	PREDICTED: GDP-D-glucose phosphorylase 1 [Oryzias latipes]	645241229	XM_008228760.1	675	0	PREDICTED: Prunus mume GDP-L-galactose phosphorylase 1 (LOC103326528), mRNA	K15630	VTC2	GDP-D-glucose phosphorylase	http://www.genome.jp/dbget-bin/www_bget?ko:K15630	Q8RWE8	1578	4.7e-174	GDP-L-galactose phosphorylase 1 OS=Arabidopsis thaliana GN=VTC2 PE=1 SV=1	--	--	--	--	--	--	--	--	KOG2720	Predicted hydrolase (HIT family)
Cluster-16431.1	BF_2	11.00	1.19	674	--	--	--	--	--	658028916	XM_008351675.1	133	3.41377e-61	PREDICTED: Malus x domestica GDP-L-galactose phosphorylase 1-like (LOC103413187), mRNA	--	--	--	--	--	--	--	--	--	--	--	--	--	--	--	--	--	--
Cluster-16439.0	BF_2	4.00	0.34	776	746841421	XP_011050903.1	531	1.3e-51	PREDICTED: probable glutathione peroxidase 2 isoform X4 [Acromyrmex echinatior]	--	--	--	--	--	K05361	GPX4	phospholipid-hydroperoxide glutathione peroxidase	http://www.genome.jp/dbget-bin/www_bget?ko:K05361	O23968	490	3.1e-48	Probable phospholipid hydroperoxide glutathione peroxidase OS=Helianthus annuus GN=GPXHA-2 PE=2 SV=1	PF08534//PF00578//PF00255	Redoxin//AhpC/TSA family//Glutathione peroxidase	GO:0006749//GO:0006979//GO:0006804//GO:0055114	glutathione metabolic process//response to oxidative stress//obsolete peroxidase reaction//oxidation-reduction process	GO:0016209//GO:0004602//GO:0016491	antioxidant activity//glutathione peroxidase activity//oxidoreductase activity	--	--	KOG1651	Glutathione peroxidase
Cluster-16441.0	BF_2	4.00	1.08	442	260814835	XP_002602119.1	296	1.4e-24	hypothetical protein BRAFLDRAFT_125760 [Branchiostoma floridae]>gi|229287425|gb|EEN58131.1| hypothetical protein BRAFLDRAFT_125760 [Branchiostoma floridae]	761231940	KM881643.1	442	0	Oryza officinalis chloroplast, complete genome	K02133	ATPeF1B, ATP5B, ATP2	F-type H+-transporting ATPase subunit beta	http://www.genome.jp/dbget-bin/www_bget?ko:K02133	P69443	368	2.5e-34	ATP synthase epsilon chain, chloroplastic OS=Triticum aestivum GN=atpE PE=3 SV=1	PF00306//PF02823	ATP synthase alpha/beta chain, C terminal domain//ATP synthase, Delta/Epsilon chain, beta-sandwich domain	GO:0015986//GO:0015992//GO:0005975//GO:0006119//GO:0015991	ATP synthesis coupled proton transport//proton transport//carbohydrate metabolic process//oxidative phosphorylation//ATP hydrolysis coupled proton transport	GO:0046933//GO:0046961//GO:0008553//GO:0005524//GO:0016757//GO:0016820	proton-transporting ATP synthase activity, rotational mechanism//proton-transporting ATPase activity, rotational mechanism//hydrogen-exporting ATPase activity, phosphorylative mechanism//ATP binding//transferase activity, transferring glycosyl groups//hydrolase activity, acting on acid anhydrides, catalyzing transmembrane movement of substances	GO:0045261//GO:0045259//GO:0033178	proton-transporting ATP synthase complex, catalytic core F(1)//proton-transporting ATP synthase complex//proton-transporting two-sector ATPase complex, catalytic domain	KOG1350	F0F1-type ATP synthase, beta subunit
Cluster-16442.0	BF_2	4.00	0.55	592	--	--	--	--	--	--	--	--	--	--	--	--	--	--	--	--	--	--	--	--	--	--	--	--	--	--	--	--
Cluster-16443.0	BF_2	1.00	0.31	423	--	--	--	--	--	--	--	--	--	--	--	--	--	--	--	--	--	--	--	--	--	--	--	--	--	--	--	--
Cluster-16450.0	BF_2	2.00	0.39	502	--	--	--	--	--	--	--	--	--	--	--	--	--	--	--	--	--	--	--	--	--	--	--	--	--	--	--	--
Cluster-16457.0	BF_2	1.00	0.55	360	546676107	ERL87174.1	173	2.0e-10	hypothetical protein D910_04574 [Dendroctonus ponderosae]	--	--	--	--	--	--	--	--	--	--	--	--	--	--	--	--	--	--	--	--	--	--	--
Cluster-16460.0	BF_2	8.00	0.43	1067	443614319	AGC96521.1	1180	1.0e-126	C-type lectin, partial [Scylla paramamosain]	443614318	JQ864184.1	707	0	Scylla paramamosain clone PXQ034F02 C-type lectin mRNA, partial cds	--	--	--	--	--	--	--	--	PF01830	Peptidase C7 family	GO:0006508	proteolysis	GO:0004197	cysteine-type endopeptidase activity	--	--	--	--
Cluster-16461.0	BF_2	2.00	0.69	407	241999460	XP_002434373.1	415	2.0e-38	conserved hypothetical protein [Ixodes scapularis]>gi|215497703|gb|EEC07197.1| conserved hypothetical protein [Ixodes scapularis]	--	--	--	--	--	K12160	SUMO, SMT3	small ubiquitin-related modifier	http://www.genome.jp/dbget-bin/www_bget?ko:K12160	Q7SZ22	361	1.5e-33	Small ubiquitin-related modifier 3 OS=Xenopus laevis GN=sumo3 PE=3 SV=1	PF00240	Ubiquitin family	--	--	GO:0005515	protein binding	--	--	KOG1769	Ubiquitin-like proteins
Cluster-16462.0	BF_2	2.00	16.73	238	--	--	--	--	--	--	--	--	--	--	--	--	--	--	--	--	--	--	--	--	--	--	--	--	--	--	--	--
Cluster-16464.0	BF_2	7.00	1.08	559	--	--	--	--	--	--	--	--	--	--	--	--	--	--	--	--	--	--	PF12603	Protein of unknown function (DUF3770)	GO:0006144	purine nucleobase metabolic process	GO:0003968	RNA-directed RNA polymerase activity	GO:0031379	RNA-directed RNA polymerase complex	--	--
Cluster-16466.0	BF_2	17.00	0.78	1195	--	--	--	--	--	--	--	--	--	--	--	--	--	--	--	--	--	--	--	--	--	--	--	--	--	--	--	--
Cluster-16472.0	BF_2	11.00	0.47	1263	--	--	--	--	--	--	--	--	--	--	--	--	--	--	--	--	--	--	--	--	--	--	--	--	--	--	--	--
Cluster-16476.0	BF_2	3.00	0.46	558	558145805	XP_006119543.1	308	7.0e-26	PREDICTED: acyl-CoA-binding domain-containing protein 7-like [Pelodiscus sinensis]	--	--	--	--	--	K08762	DBI, ACBP	diazepam-binding inhibitor (GABA receptor modulator, acyl-CoA-binding protein)	http://www.genome.jp/dbget-bin/www_bget?ko:K08762	P45883	303	1.1e-26	Acyl-CoA-binding protein homolog OS=Pelophylax ridibundus PE=1 SV=2	PF00887	Acyl CoA binding protein	--	--	GO:0000062	fatty-acyl-CoA binding	--	--	KOG0817	Acyl-CoA-binding protein
Cluster-16482.0	BF_2	3.00	1.07	403	--	--	--	--	--	315057124	HM345951.1	47	1.26628e-13	Scylla paramamosain arasin-like protein mRNA, complete cds	--	--	--	--	--	--	--	--	--	--	--	--	--	--	--	--	--	--
Cluster-16511.0	BF_2	8.00	1.01	618	--	--	--	--	--	--	--	--	--	--	--	--	--	--	--	--	--	--	--	--	--	--	--	--	--	--	--	--
Cluster-16515.0	BF_2	3.00	0.33	672	675366365	KFM59267.1	216	3.9e-15	hypothetical protein X975_13203, partial [Stegodyphus mimosarum]	--	--	--	--	--	--	--	--	--	O60356	131	1.2e-06	Nuclear protein 1 OS=Homo sapiens GN=NUPR1 PE=1 SV=1	--	--	--	--	--	--	--	--	--	--
Cluster-16518.1	BF_2	5.00	0.77	559	--	--	--	--	--	--	--	--	--	--	--	--	--	--	--	--	--	--	--	--	--	--	--	--	--	--	--	--
Cluster-16523.0	BF_2	43.00	1.86	1256	383858571	XP_003704774.1	1353	1.1e-146	PREDICTED: 60S ribosomal protein L4 [Megachile rotundata]	543354349	XM_005521649.1	171	4.89272e-82	PREDICTED: Pseudopodoces humilis ribosomal protein L4 (RPL4), mRNA	K02930	RP-L4e, RPL4	large subunit ribosomal protein L4e	http://www.genome.jp/dbget-bin/www_bget?ko:K02930	P08429	1324	1.0e-144	60S ribosomal protein L4-A OS=Xenopus laevis GN=rpl4-a PE=2 SV=2	PF00573	Ribosomal protein L4/L1 family	GO:0006412//GO:0042254	translation//ribosome biogenesis	GO:0003735	structural constituent of ribosome	GO:0005840	ribosome	KOG1475	Ribosomal protein RPL1/RPL2/RL4L4
Cluster-16523.2	BF_2	3.00	0.34	659	--	--	--	--	--	--	--	--	--	--	--	--	--	--	--	--	--	--	--	--	--	--	--	--	--	--	--	--
Cluster-16524.0	BF_2	3.00	0.37	626	--	--	--	--	--	--	--	--	--	--	--	--	--	--	--	--	--	--	--	--	--	--	--	--	--	--	--	--
Cluster-16531.0	BF_2	2.00	0.55	438	--	--	--	--	--	--	--	--	--	--	--	--	--	--	--	--	--	--	--	--	--	--	--	--	--	--	--	--
Cluster-16534.0	BF_2	6.00	0.71	640	--	--	--	--	--	--	--	--	--	--	--	--	--	--	--	--	--	--	--	--	--	--	--	--	--	--	--	--
Cluster-16535.0	BF_2	5.00	0.39	825	391338271	XP_003743483.1	212	1.4e-14	PREDICTED: protein NDRG3-like [Metaseiulus occidentalis]	--	--	--	--	--	--	--	--	--	--	--	--	--	--	--	--	--	--	--	--	--	--	--
Cluster-16539.0	BF_2	2.00	3.05	297	--	--	--	--	--	--	--	--	--	--	--	--	--	--	--	--	--	--	--	--	--	--	--	--	--	--	--	--
Cluster-16552.0	BF_2	6.00	0.46	828	--	--	--	--	--	--	--	--	--	--	--	--	--	--	--	--	--	--	--	--	--	--	--	--	--	--	--	--
Cluster-16564.0	BF_2	18.71	0.40	2265	--	--	--	--	--	--	--	--	--	--	--	--	--	--	--	--	--	--	--	--	--	--	--	--	--	--	--	--
Cluster-16565.0	BF_2	5.00	0.35	880	759036617	XP_011345477.1	469	2.4e-44	PREDICTED: histone H2A.V isoform X2 [Cerapachys biroi]	24111225	NM_153644.1	131	5.83739e-60	Danio rerio H2A histone family, member Va (h2afva), mRNA >gnl|BL_ORD_ID|1525629 Danio rerio histone variant H2A.F/Z mRNA, complete cds	K11251	H2A	histone H2A	http://www.genome.jp/dbget-bin/www_bget?ko:K11251	P08991	469	9.7e-46	Histone H2A.V (Fragment) OS=Strongylocentrotus purpuratus GN=H2A.F/Z PE=1 SV=1	PF00125	Core histone H2A/H2B/H3/H4	--	--	GO:0003677	DNA binding	--	--	KOG1757	Histone 2A
[truncated: 28,846 more rows]
