# Supplementary material for: Transcriptome analysis in different developmental stages of Batocera horsfieldi (Coleoptera: Cerambycidae) and comparison of candidate olfactory genes
Source: PLoS One. 2018 Feb 23;13(2):e0192730. doi: 10.1371/journal.pone.0192730 (PMC5825065; doi:10.1371/journal.pone.0192730)
Supplement: S3 Text — (XLS) [file pone.0192730.s003.xls]

gene_id	Sample_name	Read_count	FPKM	Gene Length	NR GI	NR ID	NR Score	NR Evalue	NR Description	NT GI	NT ID	NT Score	NT Evalue	NT Description	KO ID	KO Name	KO Description	Http Link	Swissprot ID	Swissprot Score	Swissprot Evalue	Swissprot Description	PFAM ID	PFAM description	Gene Ontology Biological Pathway	BP Description	Gene Ontology Molecular Function	MF Description	Gene Ontology Cellular Component	CC Description	KOG ID	KOG Description
Cluster-100.1	BF_3	1.00	0.42	404	--	--	--	--	--	--	--	--	--	--	--	--	--	--	--	--	--	--	--	--	--	--	--	--	--	--	--	--
Cluster-10000.0	BF_3	4.00	0.68	585	--	--	--	--	--	--	--	--	--	--	--	--	--	--	--	--	--	--	--	--	--	--	--	--	--	--	--	--
Cluster-10006.0	BF_3	5.69	0.34	1130	290463025	ADD24560.1	165	5.4e-09	Heat shock protein homolog [Lepeophtheirus salmonis]>gi|290561282|gb|ADD38043.1| Heat shock protein homolog [Lepeophtheirus salmonis]	--	--	--	--	--	--	--	--	--	P82147	153	5.5e-09	Protein lethal(2)essential for life OS=Drosophila melanogaster GN=l(2)efl PE=1 SV=1	--	--	--	--	--	--	--	--	KOG3591	Alpha crystallins
Cluster-10010.0	BF_3	3.00	0.32	766	--	--	--	--	--	--	--	--	--	--	--	--	--	--	--	--	--	--	--	--	--	--	--	--	--	--	--	--
Cluster-10011.0	BF_3	2.00	1.81	335	--	--	--	--	--	--	--	--	--	--	--	--	--	--	--	--	--	--	--	--	--	--	--	--	--	--	--	--
Cluster-10012.0	BF_3	8.00	0.79	799	675377463	KFM70365.1	232	6.5e-17	Chondroitin proteoglycan 2, partial [Stegodyphus mimosarum]	--	--	--	--	--	--	--	--	--	O76217	148	1.5e-08	Peritrophin-1 OS=Anopheles gambiae GN=Aper1 PE=2 SV=2	PF01607	Chitin binding Peritrophin-A domain	GO:0006030	chitin metabolic process	GO:0008061	chitin binding	GO:0005576	extracellular region	--	--
Cluster-10019.0	BF_3	6.00	0.56	824	241043304	XP_002407106.1	1137	7.7e-122	processing peptidase beta subunit, putative [Ixodes scapularis]>gi|215492104|gb|EEC01745.1| processing peptidase beta subunit, putative [Ixodes scapularis]	157109958	XM_001650848.1	83	2.62741e-33	Aedes aegypti AAEL005435-RA mRNA	K17732	PMPCB, MAS1	mitochondrial-processing peptidase subunit beta	http://www.genome.jp/dbget-bin/www_bget?ko:K17732	Q3SZ71	971	5.6e-104	Mitochondrial-processing peptidase subunit beta OS=Bos taurus GN=PMPCB PE=2 SV=1	--	--	GO:0006508	proteolysis	GO:0046872//GO:0004222//GO:0008270	metal ion binding//metalloendopeptidase activity//zinc ion binding	--	--	KOG0960	Mitochondrial processing peptidase, beta subunit, and related enzymes (insulinase superfamily)
Cluster-10025.0	BF_3	1.00	0.31	447	--	--	--	--	--	--	--	--	--	--	--	--	--	--	--	--	--	--	--	--	--	--	--	--	--	--	--	--
Cluster-10028.0	BF_3	8.00	0.39	1333	459937336	AGG86916.1	296	4.1e-24	putative TRP channel protein [Periplaneta americana]	--	--	--	--	--	K05328	TRPCN	transient receptor potential cation channel subfamily C, invertebrate	http://www.genome.jp/dbget-bin/www_bget?ko:K05328	P19334	173	3.1e-11	Transient receptor potential protein OS=Drosophila melanogaster GN=trp PE=1 SV=3	PF08728	CRT10	GO:0006357	regulation of transcription from RNA polymerase II promoter	--	--	--	--	--	--
Cluster-10031.0	BF_3	17.00	4.42	480	209156424	3C1B	410	8.9e-38	Chain B, The Effect Of H3 K79 Dimethylation And H4 K20 Trimethylation On Nucleosome And Chromatin Structure>gi|209156428|pdb|3C1B|F Chain F, The Effect Of H3 K79 Dimethylation And H4 K20 Trimethylation On Nucleosome And Chromatin Structure	585687860	XM_006820510.1	173	1.38555e-83	PREDICTED: Saccoglossus kowalevskii histone H4-like (LOC102800779), mRNA	K11254	H4	histone H4	http://www.genome.jp/dbget-bin/www_bget?ko:K11254	P62790	361	1.8e-33	Histone H4 OS=Sterkiella nova PE=3 SV=2	PF02291//PF00125//PF02969	Transcription initiation factor IID, 31kD subunit//Core histone H2A/H2B/H3/H4//TATA box binding protein associated factor (TAF)	GO:0006352//GO:0006334	DNA-templated transcription, initiation//nucleosome assembly	GO:0046982//GO:0003677	protein heterodimerization activity//DNA binding	GO:0005634//GO:0000786	nucleus//nucleosome	--	--
Cluster-10032.0	BF_3	2.00	0.81	410	524874903	XP_005094185.1	159	9.7e-09	PREDICTED: fatty acid synthase-like [Aplysia californica]>gi|524874905|ref|XP_005094186.1| PREDICTED: fatty acid synthase-like [Aplysia californica]>gi|871219668|ref|XP_012935597.1| PREDICTED: fatty acid synthase-like [Aplysia californica]	--	--	--	--	--	--	--	--	--	P12276	134	3.2e-07	Fatty acid synthase OS=Gallus gallus GN=FASN PE=1 SV=5	--	--	--	--	--	--	--	--	--	--
Cluster-10036.0	BF_3	4.00	0.62	610	646718990	KDR21261.1	713	8.3e-73	Mitogen-activated protein kinase kinase kinase 1 [Zootermopsis nevadensis]	--	--	--	--	--	K04416	MAP3K1, MEKK1	mitogen-activated protein kinase kinase kinase 1	http://www.genome.jp/dbget-bin/www_bget?ko:K04416	Q13233	623	9.3e-64	Mitogen-activated protein kinase kinase kinase 1 OS=Homo sapiens GN=MAP3K1 PE=1 SV=4	PF00069//PF07714	Protein kinase domain//Protein tyrosine kinase	GO:0006468	protein phosphorylation	GO:0005524//GO:0004672	ATP binding//protein kinase activity	--	--	--	--
Cluster-10039.0	BF_3	13.00	0.84	1066	156539833	XP_001600606.1	148	4.8e-07	PREDICTED: MD-2-related lipid-recognition protein-like, partial [Nasonia vitripennis]	--	--	--	--	--	--	--	--	--	--	--	--	--	--	--	--	--	--	--	--	--	--	--
Cluster-10047.0	BF_3	5.00	0.76	619	391342227	XP_003745424.1	238	1.0e-17	PREDICTED: renin receptor-like [Metaseiulus occidentalis]	--	--	--	--	--	--	--	--	--	Q9CYN9	140	9.6e-08	Renin receptor OS=Mus musculus GN=Atp6ap2 PE=2 SV=2	PF07850	Renin receptor-like protein	GO:0007165	signal transduction	GO:0004872	receptor activity	GO:0016021	integral component of membrane	KOG4737	ATPase membrane sector associated protein
Cluster-10052.0	BF_3	2.00	0.61	452	--	--	--	--	--	--	--	--	--	--	--	--	--	--	--	--	--	--	--	--	--	--	--	--	--	--	--	--
Cluster-10054.0	BF_3	4.00	0.60	622	--	--	--	--	--	--	--	--	--	--	--	--	--	--	--	--	--	--	--	--	--	--	--	--	--	--	--	--
Cluster-10059.0	BF_3	2.00	0.91	395	--	--	--	--	--	--	--	--	--	--	--	--	--	--	--	--	--	--	--	--	--	--	--	--	--	--	--	--
Cluster-10061.0	BF_3	10.00	0.39	1601	642915636	XP_008190692.1	890	6.5e-93	PREDICTED: orthodenticle-2 isoform X1 [Tribolium castaneum]	847154230	XM_012968359.1	62	2.45693e-21	PREDICTED: Xenopus (Silurana) tropicalis cone-rod homeobox (crx), transcript variant X1, mRNA	K09326	OTX1	homeobox protein OTX1	http://www.genome.jp/dbget-bin/www_bget?ko:K09326	Q90267	373	2.4e-34	Homeobox protein OTX1 A OS=Danio rerio GN=otx1a PE=2 SV=1	PF05920//PF03999//PF00046	Homeobox KN domain//Microtubule associated protein (MAP65/ASE1 family)//Homeobox domain	GO:0000226//GO:0000910//GO:0006355	microtubule cytoskeleton organization//cytokinesis//regulation of transcription, DNA-templated	GO:0003677//GO:0008017	DNA binding//microtubule binding	GO:0045298	tubulin complex	KOG2251	Homeobox transcription factor
Cluster-10068.0	BF_3	4.00	0.35	869	21359867	NP_001907.2	1256	1.3e-135	cytochrome c1, heme protein, mitochondrial precursor [Homo sapiens]>gi|332831355|ref|XP_528263.3| PREDICTED: cytochrome c1, heme protein, mitochondrial [Pan troglodytes]>gi|181240|gb|AAA52135.1| cytochrome c-1 [Homo sapiens]>gi|12654367|gb|AAH01006.1| Cytochrome c-1 [Homo sapiens]>gi|15990467|gb|AAH15616.1| Cytochrome c-1 [Homo sapiens]>gi|18088253|gb|AAH20566.1| Cytochrome c-1 [Homo sapiens]>gi|…	570359593	NM_001916.4	869	0	Homo sapiens cytochrome c-1 (CYC1), mRNA	K00413	CYC1, CYT1, petC	ubiquinol-cytochrome c reductase cytochrome c1 subunit	http://www.genome.jp/dbget-bin/www_bget?ko:K00413	P08574	1256	5.3e-137	Cytochrome c1, heme protein, mitochondrial OS=Homo sapiens GN=CYC1 PE=1 SV=3	PF00034//PF13442//PF02167	Cytochrome c//Cytochrome C oxidase, cbb3-type, subunit III//Cytochrome C1 family	GO:0006118//GO:0022904//GO:0044281//GO:0033762	obsolete electron transport//respiratory electron transport chain//small molecule metabolic process//response to glucagon	GO:0009055//GO:0005506//GO:0020037//GO:0045155	electron carrier activity//iron ion binding//heme binding//electron transporter, transferring electrons from CoQH2-cytochrome c reductase complex and cytochrome c oxidase complex activity	GO:0030054//GO:0005743//GO:0070469//GO:0016021	cell junction//mitochondrial inner membrane//respiratory chain//integral component of membrane	KOG3052	Cytochrome c1
Cluster-10078.0	BF_3	5.00	0.74	627	795132708	XP_011834745.1	961	1.5e-101	PREDICTED: 60S ribosomal protein L18 isoform X4 [Mandrillus leucophaeus]	394995139	NM_000979.3	627	0	Homo sapiens ribosomal protein L18 (RPL18), transcript variant 1, mRNA	K02883	RP-L18e, RPL18	large subunit ribosomal protein L18e	http://www.genome.jp/dbget-bin/www_bget?ko:K02883	Q07020	962	4.7e-103	60S ribosomal protein L18 OS=Homo sapiens GN=RPL18 PE=1 SV=2	--	--	--	--	--	--	--	--	KOG1714	60s ribosomal protein L18
Cluster-10083.0	BF_3	6.00	1.02	584	--	--	--	--	--	--	--	--	--	--	--	--	--	--	--	--	--	--	--	--	--	--	--	--	--	--	--	--
Cluster-10091.0	BF_3	3.00	0.41	653	--	--	--	--	--	--	--	--	--	--	--	--	--	--	--	--	--	--	PF06682//PF10152	SOCE-associated regulatory factor of calcium homoeostasis//Predicted coiled-coil domain-containing protein (DUF2360)	GO:2001256	regulation of store-operated calcium entry	--	--	GO:0030176//GO:0071203	integral component of endoplasmic reticulum membrane//WASH complex	--	--
Cluster-10092.1	BF_3	8.59	0.81	822	642922005	XP_008192979.1	170	1.0e-09	PREDICTED: uncharacterized protein LOC103312905 [Tribolium castaneum]>gi|270007412|gb|EFA03860.1| hypothetical protein TcasGA2_TC013978 [Tribolium castaneum]	--	--	--	--	--	--	--	--	--	--	--	--	--	--	--	--	--	--	--	--	--	--	--
Cluster-10098.0	BF_3	2.00	0.62	448	--	--	--	--	--	--	--	--	--	--	--	--	--	--	--	--	--	--	--	--	--	--	--	--	--	--	--	--
Cluster-10099.0	BF_3	1.00	0.39	415	321479079	EFX90035.1	502	1.7e-48	hypothetical protein DAPPUDRAFT_300090 [Daphnia pulex]	--	--	--	--	--	--	--	--	--	Q8BHN5	291	2.0e-25	RNA-binding protein 45 OS=Mus musculus GN=Rbm45 PE=2 SV=1	PF08777//PF00076	RNA binding motif//RNA recognition motif. (a.k.a. RRM, RBD, or RNP domain)	--	--	GO:0003723//GO:0003676	RNA binding//nucleic acid binding	--	--	--	--
Cluster-10103.1	BF_3	1.00	0.31	451	321465982	EFX76980.1	396	3.5e-36	hypothetical protein DAPPUDRAFT_306029 [Daphnia pulex]	--	--	--	--	--	K03783	punA	purine-nucleoside phosphorylase	http://www.genome.jp/dbget-bin/www_bget?ko:K03783	P55859	323	4.2e-29	Purine nucleoside phosphorylase OS=Bos taurus GN=PNP PE=1 SV=3	PF01048	Phosphorylase superfamily	GO:0009116	nucleoside metabolic process	GO:0003824	catalytic activity	--	--	KOG3984	Purine nucleoside phosphorylase
Cluster-10107.0	BF_3	5.00	0.34	1042	--	--	--	--	--	--	--	--	--	--	--	--	--	--	Q0VCT2	125	8.9e-06	Transmembrane protein 59-like OS=Bos taurus GN=TMEM59L PE=2 SV=1	PF06459//PF11561//PF08496	Ryanodine Receptor TM 4-6//Single strand annealing-weakened 1//Peptidase family S49 N-terminal	GO:0006816//GO:0000736//GO:0006874	calcium ion transport//double-strand break repair via single-strand annealing, removal of nonhomologous ends//cellular calcium ion homeostasis	GO:0005219//GO:0070336//GO:0004252	ryanodine-sensitive calcium-release channel activity//flap-structured DNA binding//serine-type endopeptidase activity	GO:0016021//GO:0005886//GO:0005622	integral component of membrane//plasma membrane//intracellular	--	--
Cluster-10109.0	BF_3	18.00	6.04	436	675304841	AIL82425.1	357	1.1e-31	UNVERIFIED: ribosomal protein L35, partial [Mytilus trossulus]	241167594	XM_002410061.1	85	1.03645e-34	Ixodes scapularis ribosomal protein L35, putative, mRNA	K02918	RP-L35e, RPL35	large subunit ribosomal protein L35e	http://www.genome.jp/dbget-bin/www_bget?ko:K02918	P42766	339	5.7e-31	60S ribosomal protein L35 OS=Homo sapiens GN=RPL35 PE=1 SV=2	PF06839//PF00831//PF01370	GRF zinc finger//Ribosomal L29 protein//NAD dependent epimerase/dehydratase family	GO:0042254//GO:0006412	ribosome biogenesis//translation	GO:0008270//GO:0003735//GO:0050662//GO:0003824	zinc ion binding//structural constituent of ribosome//coenzyme binding//catalytic activity	GO:0005622//GO:0005840	intracellular//ribosome	KOG3436	60S ribosomal protein L35
Cluster-10119.0	BF_3	2.00	0.52	481	--	--	--	--	--	--	--	--	--	--	--	--	--	--	--	--	--	--	--	--	--	--	--	--	--	--	--	--
Cluster-10123.0	BF_3	1.00	0.45	398	--	--	--	--	--	--	--	--	--	--	--	--	--	--	--	--	--	--	--	--	--	--	--	--	--	--	--	--
Cluster-10126.0	BF_3	5.00	0.34	1022	642915674	XP_008190753.1	1118	1.5e-119	PREDICTED: trypsin-1 [Tribolium castaneum]	--	--	--	--	--	--	--	--	--	Q05319	433	1.7e-41	Serine proteinase stubble OS=Drosophila melanogaster GN=Sb PE=2 SV=2	PF00089	Trypsin	GO:0006508	proteolysis	GO:0004252	serine-type endopeptidase activity	--	--	--	--
Cluster-10128.0	BF_3	2.00	0.34	587	--	--	--	--	--	--	--	--	--	--	--	--	--	--	--	--	--	--	--	--	--	--	--	--	--	--	--	--
Cluster-10131.0	BF_3	1.00	0.34	436	--	--	--	--	--	--	--	--	--	--	--	--	--	--	--	--	--	--	--	--	--	--	--	--	--	--	--	--
Cluster-10140.0	BF_3	4.00	0.83	531	498981145	XP_004529534.1	303	2.5e-25	PREDICTED: tropinone reductase 2 [Ceratitis capitata]>gi|807033042|ref|XP_012158767.1| PREDICTED: tropinone reductase 2 [Ceratitis capitata]	--	--	--	--	--	K11147	DHRS4	dehydrogenase/reductase SDR family member 4	http://www.genome.jp/dbget-bin/www_bget?ko:K11147	P05406	221	3.4e-17	Protein FixR OS=Bradyrhizobium diazoefficiens (strain JCM 10833 / IAM 13628 / NBRC 14792 / USDA 110) GN=fixR PE=3 SV=2	PF00106	short chain dehydrogenase	GO:0008152	metabolic process	GO:0016491	oxidoreductase activity	--	--	KOG0725	Reductases with broad range of substrate specificities
Cluster-10141.0	BF_3	3.00	0.71	499	--	--	--	--	--	--	--	--	--	--	--	--	--	--	--	--	--	--	--	--	--	--	--	--	--	--	--	--
Cluster-10143.0	BF_3	2.00	1.40	354	121511992	ABM55447.1	284	2.7e-23	ribosome-associated membrane protein [Xenopsylla cheopis]	--	--	--	--	--	--	--	--	--	Q3T073	257	1.5e-21	Stress-associated endoplasmic reticulum protein 2 OS=Bos taurus GN=SERP2 PE=3 SV=1	PF06624	Ribosome associated membrane protein RAMP4	--	--	--	--	GO:0005783	endoplasmic reticulum	KOG3491	Predicted membrane protein
Cluster-10146.0	BF_3	4.00	0.36	849	307190749	EFN74649.1	353	6.4e-31	Histone-lysine N-methyltransferase SETMAR, partial [Camponotus floridanus]	--	--	--	--	--	K11433	SETMAR	histone-lysine N-methyltransferase SETMAR	http://www.genome.jp/dbget-bin/www_bget?ko:K11433	Q7JQ07	198	2.5e-14	Mariner Mos1 transposase OS=Drosophila mauritiana GN=mariner\T PE=1 SV=1	PF00711	Beta defensin	GO:0006952	defense response	--	--	GO:0005576	extracellular region	--	--
Cluster-10148.0	BF_3	4.00	0.33	904	241699688	XP_002413149.1	1045	3.9e-111	tumor rejection antigen (gp96), putative [Ixodes scapularis]>gi|215506963|gb|EEC16457.1| tumor rejection antigen (gp96), putative, partial [Ixodes scapularis]	195037340	XM_001990083.1	124	4.67354e-56	Drosophila grimshawi GH18412 (Dgri\GH18412), mRNA	K09487	HSP90B, TRA1	heat shock protein 90kDa beta	http://www.genome.jp/dbget-bin/www_bget?ko:K09487	P08110	911	5.6e-97	Endoplasmin OS=Gallus gallus GN=HSP90B1 PE=1 SV=1	--	--	GO:0006950//GO:0006457	response to stress//protein folding	GO:0005524//GO:0051082	ATP binding//unfolded protein binding	--	--	KOG0020	Endoplasmic reticulum glucose-regulated protein (GRP94/endoplasmin), HSP90 family
Cluster-10151.0	BF_3	3.00	0.70	502	--	--	--	--	--	--	--	--	--	--	--	--	--	--	--	--	--	--	--	--	--	--	--	--	--	--	--	--
Cluster-10153.0	BF_3	1.00	1.02	327	241602464	XP_002405189.1	254	7.4e-20	signal peptidase 12kDa subunit, putative [Ixodes scapularis]>gi|215500573|gb|EEC10067.1| signal peptidase 12kDa subunit, putative, partial [Ixodes scapularis]	--	--	--	--	--	K12946	SPCS1	signal peptidase complex subunit 1	http://www.genome.jp/dbget-bin/www_bget?ko:K12946	Q9VAL0	208	6.6e-16	Signal peptidase complex subunit 1 OS=Drosophila melanogaster GN=Spase12 PE=1 SV=2	PF05038//PF06645//PF06305	Cytochrome Cytochrome b558 alpha-subunit//Microsomal signal peptidase 12 kDa subunit (SPC12)//Protein of unknown function (DUF1049)	GO:0006465	signal peptide processing	GO:0008233//GO:0020037	peptidase activity//heme binding	GO:0005887//GO:0016021//GO:0005787	integral component of plasma membrane//integral component of membrane//signal peptidase complex	KOG4112	Signal peptidase subunit
Cluster-10158.0	BF_3	3.00	0.73	495	762102654	XP_011433826.1	295	2.0e-24	PREDICTED: sestrin-1-like isoform X3 [Crassostrea gigas]	--	--	--	--	--	K10141	SESN	sestrin	http://www.genome.jp/dbget-bin/www_bget?ko:K10141	Q9CYP7	256	2.7e-21	Sestrin-3 OS=Mus musculus GN=Sesn3 PE=2 SV=1	PF04636	PA26 p53-induced protein (sestrin)	GO:1901031	regulation of response to reactive oxygen species	--	--	GO:0005634	nucleus	KOG3746	Uncharacterized conserved protein
Cluster-10159.0	BF_3	37.61	1.40	1646	546680629	ERL90867.1	1258	1.4e-135	hypothetical protein D910_08212 [Dendroctonus ponderosae]	--	--	--	--	--	K11418	HDAC11	histone deacetylase 11	http://www.genome.jp/dbget-bin/www_bget?ko:K11418	Q9GKU5	991	5.4e-106	Histone deacetylase 11 OS=Macaca fascicularis GN=HDAC11 PE=2 SV=2	--	--	--	--	--	--	--	--	KOG1344	Predicted histone deacetylase
Cluster-10160.0	BF_3	4.00	1.29	442	--	--	--	--	--	--	--	--	--	--	--	--	--	--	--	--	--	--	--	--	--	--	--	--	--	--	--	--
Cluster-10163.0	BF_3	9.74	0.38	1578	478263408	ENN81779.1	673	9.4e-68	hypothetical protein YQE_01839, partial [Dendroctonus ponderosae]	--	--	--	--	--	--	--	--	--	--	--	--	--	--	--	--	--	--	--	--	--	--	--
Cluster-10166.0	BF_3	4.00	0.33	891	768432777	XP_011557727.1	214	8.9e-15	PREDICTED: uncharacterized protein LOC105388503 [Plutella xylostella]	--	--	--	--	--	--	--	--	--	--	--	--	--	--	--	--	--	--	--	--	--	--	--
Cluster-10167.0	BF_3	2.00	0.34	586	442565876	AGC56218.1	806	1.3e-83	heat shock protein 70 [Dermatophagoides farinae]	631376673	XM_007924526.1	385	0	Pseudocercospora fijiensis CIRAD86 hypothetical protein mRNA	K03283	HSPA1_8	heat shock 70kDa protein 1/8	http://www.genome.jp/dbget-bin/www_bget?ko:K03283	Q96W30	860	3.0e-91	Heat shock 70 kDa protein 2 OS=Paracoccidioides lutzii (strain ATCC MYA-826 / Pb01) GN=HSP70-2 PE=2 SV=2	PF01968//PF00432//PF06723	Hydantoinase/oxoprolinase//Prenyltransferase and squalene oxidase repeat//MreB/Mbl protein	GO:0000902	cell morphogenesis	GO:0003824//GO:0016787	catalytic activity//hydrolase activity	--	--	KOG0101	Molecular chaperones HSP70/HSC70, HSP70 superfamily
Cluster-10179.0	BF_3	1.00	0.36	425	--	--	--	--	--	--	--	--	--	--	--	--	--	--	--	--	--	--	--	--	--	--	--	--	--	--	--	--
Cluster-10186.0	BF_3	7.00	0.54	939	--	--	--	--	--	--	--	--	--	--	--	--	--	--	--	--	--	--	--	--	--	--	--	--	--	--	--	--
Cluster-10197.0	BF_3	1.00	0.38	417	--	--	--	--	--	--	--	--	--	--	--	--	--	--	--	--	--	--	--	--	--	--	--	--	--	--	--	--
Cluster-10198.0	BF_3	6.00	1.07	569	--	--	--	--	--	--	--	--	--	--	--	--	--	--	--	--	--	--	--	--	--	--	--	--	--	--	--	--
Cluster-10205.0	BF_3	1.00	0.35	428	--	--	--	--	--	--	--	--	--	--	--	--	--	--	--	--	--	--	PF03824	High-affinity nickel-transport protein	GO:0035444//GO:0015675	nickel cation transmembrane transport//nickel cation transport	GO:0015099//GO:0046872	nickel cation transmembrane transporter activity//metal ion binding	GO:0016021	integral component of membrane	--	--
Cluster-10212.0	BF_3	2.00	0.32	598	--	--	--	--	--	--	--	--	--	--	--	--	--	--	--	--	--	--	--	--	--	--	--	--	--	--	--	--
Cluster-10217.1	BF_3	6.00	0.86	639	--	--	--	--	--	--	--	--	--	--	--	--	--	--	--	--	--	--	--	--	--	--	--	--	--	--	--	--
Cluster-10221.0	BF_3	3.00	2.97	329	--	--	--	--	--	--	--	--	--	--	--	--	--	--	--	--	--	--	PF02285	Cytochrome oxidase c subunit VIII	GO:0006123//GO:0015992	mitochondrial electron transport, cytochrome c to oxygen//proton transport	GO:0004129	cytochrome-c oxidase activity	GO:0045277	respiratory chain complex IV	--	--
Cluster-10227.0	BF_3	3.00	0.40	664	321469983	EFX80961.1	800	7.4e-83	hypothetical protein DAPPUDRAFT_303785 [Daphnia pulex]	262401480	FJ774679.1	354	0	Scylla paramamosain matrix metalloproteinase 1 isoform 1 mRNA, partial cds	K07763	MMP14	matrix metalloproteinase-14 (membrane-inserted)	http://www.genome.jp/dbget-bin/www_bget?ko:K07763	O55123	411	3.9e-39	Stromelysin-2 OS=Mus musculus GN=Mmp10 PE=2 SV=1	PF01400//PF00413	Astacin (Peptidase family M12A)//Matrixin	GO:0006508	proteolysis	GO:0004222//GO:0008270	metalloendopeptidase activity//zinc ion binding	GO:0031012	extracellular matrix	--	--
Cluster-10230.0	BF_3	17.00	4.98	458	114153130	ABI52731.1	526	3.0e-51	40S ribosomal protein S24 [Argas monolakensis]	807023747	XM_004522583.2	43	2.43391e-11	PREDICTED: Ceratitis capitata 40S ribosomal protein S24 (LOC101450348), transcript variant X2, mRNA	K02974	RP-S24e, RPS24	small subunit ribosomal protein S24e	http://www.genome.jp/dbget-bin/www_bget?ko:K02974	Q962Q6	468	6.6e-46	40S ribosomal protein S24 OS=Spodoptera frugiperda GN=RpS24 PE=2 SV=1	PF01282	Ribosomal protein S24e	GO:0006412//GO:0042254	translation//ribosome biogenesis	GO:0003735	structural constituent of ribosome	GO:0005622//GO:0005840	intracellular//ribosome	KOG3424	40S ribosomal protein S24
Cluster-10231.0	BF_3	2.00	0.85	403	391341929	XP_003745278.1	386	4.5e-35	PREDICTED: annexin A13-like [Metaseiulus occidentalis]	--	--	--	--	--	K17095	ANXA7_11	annexin A7/11	http://www.genome.jp/dbget-bin/www_bget?ko:K17095	P50995	292	1.5e-25	Annexin A11 OS=Homo sapiens GN=ANXA11 PE=1 SV=1	PF00191	Annexin	--	--	GO:0005544//GO:0005509	calcium-dependent phospholipid binding//calcium ion binding	--	--	KOG0819	Annexin
Cluster-10233.0	BF_3	5.00	0.57	729	--	--	--	--	--	--	--	--	--	--	--	--	--	--	--	--	--	--	--	--	--	--	--	--	--	--	--	--
Cluster-10236.0	BF_3	3.00	0.61	536	--	--	--	--	--	--	--	--	--	--	--	--	--	--	--	--	--	--	--	--	--	--	--	--	--	--	--	--
Cluster-10237.0	BF_3	2.00	0.37	559	--	--	--	--	--	--	--	--	--	--	--	--	--	--	--	--	--	--	--	--	--	--	--	--	--	--	--	--
Cluster-10257.0	BF_3	1.00	1.25	315	241786069	XP_002414442.1	574	5.6e-57	serine/threonine protein phosphatase, putative [Ixodes scapularis]>gi|215508653|gb|EEC18107.1| serine/threonine protein phosphatase, putative [Ixodes scapularis]	220955557	FJ636063.1	118	3.28015e-53	Synthetic construct Drosophila melanogaster clone BS08023 encodes mts-RA	K04382	PPP2C	serine/threonine-protein phosphatase 2A catalytic subunit	http://www.genome.jp/dbget-bin/www_bget?ko:K04382	Q0P594	565	2.5e-57	Serine/threonine-protein phosphatase 2A catalytic subunit beta isoform OS=Bos taurus GN=PPP2CB PE=1 SV=1	--	--	GO:0006470	protein dephosphorylation	GO:0004721	phosphoprotein phosphatase activity	--	--	KOG0371	Serine/threonine protein phosphatase 2A, catalytic subunit
Cluster-10259.0	BF_3	10.00	0.38	1619	115291336	ABI93174.1	558	2.1e-54	chicadae/profilin [Litopenaeus vannamei]	115291335	DQ907943.1	206	2.2192e-101	Litopenaeus vannamei chicadae/profilin mRNA, complete cds	K05759	PFN	profilin	http://www.genome.jp/dbget-bin/www_bget?ko:K05759	P25843	385	9.8e-36	Profilin OS=Drosophila melanogaster GN=chic PE=1 SV=1	--	--	--	--	--	--	--	--	KOG1755	Profilin
Cluster-10260.0	BF_3	3.00	0.96	443	--	--	--	--	--	--	--	--	--	--	--	--	--	--	--	--	--	--	--	--	--	--	--	--	--	--	--	--
Cluster-10265.0	BF_3	5.00	4.20	340	--	--	--	--	--	--	--	--	--	--	--	--	--	--	--	--	--	--	--	--	--	--	--	--	--	--	--	--
Cluster-10269.0	BF_3	2.00	0.53	477	--	--	--	--	--	--	--	--	--	--	--	--	--	--	--	--	--	--	--	--	--	--	--	--	--	--	--	--
Cluster-10272.0	BF_3	5.00	0.51	785	767968737	XP_011543552.1	397	4.7e-36	PREDICTED: neuroblast differentiation-associated protein AHNAK isoform X7 [Homo sapiens]	767968736	XM_011545250.1	785	0	PREDICTED: Homo sapiens AHNAK nucleoprotein (AHNAK), transcript variant X8, mRNA	--	--	--	--	Q09666	397	1.9e-37	Neuroblast differentiation-associated protein AHNAK OS=Homo sapiens GN=AHNAK PE=1 SV=2	--	--	--	--	--	--	--	--	--	--
Cluster-10273.0	BF_3	6.00	1.44	497	--	--	--	--	--	--	--	--	--	--	--	--	--	--	--	--	--	--	PF02932//PF03419//PF13965//PF01080//PF15686	Neurotransmitter-gated ion-channel transmembrane region//Sporulation factor SpoIIGA//dsRNA-gated channel SID-1//Presenilin//Lysine-rich CEACAM1 co-isolated protein family	GO:0033227//GO:0006811//GO:0043123//GO:0045766//GO:0006508//GO:0030436//GO:0043066//GO:0015931	dsRNA transport//ion transport//positive regulation of I-kappaB kinase/NF-kappaB signaling//positive regulation of angiogenesis//proteolysis//asexual sporulation//negative regulation of apoptotic process//nucleobase-containing compound transport	GO:0051033//GO:0004190	RNA transmembrane transporter activity//aspartic-type endopeptidase activity	GO:0016020//GO:0016021	membrane//integral component of membrane	--	--
Cluster-10274.0	BF_3	2.00	0.41	534	--	--	--	--	--	--	--	--	--	--	--	--	--	--	--	--	--	--	--	--	--	--	--	--	--	--	--	--
Cluster-10276.0	BF_3	7.00	0.34	1334	321469907	EFX80885.1	1600	2.6e-175	hypothetical protein DAPPUDRAFT_23032, partial [Daphnia pulex]	585643353	XM_006881525.1	50	9.54934e-15	PREDICTED: Elephantulus edwardii solute carrier family 32 (GABA vesicular transporter), member 1 (SLC32A1), mRNA	K15015	SLC32A, VGAT	solute carrier family 32 (vesicular inhibitory amino acid transporter)	http://www.genome.jp/dbget-bin/www_bget?ko:K15015	Q6DIV6	1140	2.3e-123	Vesicular inhibitory amino acid transporter OS=Xenopus tropicalis GN=slc32a1 PE=2 SV=1	--	--	--	--	--	--	--	--	KOG4303	Vesicular inhibitory amino acid transporter
Cluster-10277.0	BF_3	19.00	0.47	2343	--	--	--	--	--	--	--	--	--	--	--	--	--	--	--	--	--	--	PF03854	P-11 zinc finger	--	--	GO:0008270//GO:0003723	zinc ion binding//RNA binding	--	--	--	--
Cluster-10285.0	BF_3	1.00	0.54	378	871248769	XP_005103573.2	229	6.9e-17	PREDICTED: scavenger receptor class B member 1-like [Aplysia californica]	--	--	--	--	--	K12384	SCARB2, LIMP2, CD36L2	lysosome membrane protein 2	http://www.genome.jp/dbget-bin/www_bget?ko:K12384	Q14108	210	4.5e-16	Lysosome membrane protein 2 OS=Homo sapiens GN=SCARB2 PE=1 SV=2	PF01130	CD36 family	GO:0007155	cell adhesion	--	--	GO:0016020	membrane	--	--
Cluster-10286.0	BF_3	19.00	0.47	2329	514258350	AGO46415.1	1179	2.9e-126	succinate dehydrogenase complex subunit A, partial [Reticulitermes flavipes]	699631991	XM_009909805.1	249	4.01298e-125	PREDICTED: Picoides pubescens succinate dehydrogenase complex, subunit B, iron sulfur (Ip) (SDHB), mRNA	K00235	SDHB, SDH2	succinate dehydrogenase (ubiquinone) iron-sulfur subunit	http://www.genome.jp/dbget-bin/www_bget?ko:K00235	P21914	1121	6.4e-121	Succinate dehydrogenase [ubiquinone] iron-sulfur subunit, mitochondrial OS=Drosophila melanogaster GN=SdhB PE=2 SV=2	PF13085//PF00111	2Fe-2S iron-sulfur cluster binding domain//2Fe-2S iron-sulfur cluster binding domain	GO:0006118	obsolete electron transport	GO:0051536//GO:0009055	iron-sulfur cluster binding//electron carrier activity	--	--	KOG3049	Succinate dehydrogenase, Fe-S protein subunit
Cluster-10287.0	BF_3	3.00	0.34	739	634887012	XP_007952933.1	777	3.8e-80	PREDICTED: serine/threonine-protein kinase pim-3 [Orycteropus afer afer]	602650072	XM_007431372.1	56	2.39501e-18	PREDICTED: Python bivittatus serine/threonine-protein kinase pim-1-like (LOC103058062), transcript variant X1, mRNA	K04702	PIM1	proto-oncogene serine/threonine-protein kinase Pim-1	http://www.genome.jp/dbget-bin/www_bget?ko:K04702	Q95LJ0	768	1.7e-80	Serine/threonine-protein kinase pim-1 OS=Felis catus GN=PIM1 PE=2 SV=1	PF07714//PF00069//PF06293	Protein tyrosine kinase//Protein kinase domain//Lipopolysaccharide kinase (Kdo/WaaP) family	GO:0006468	protein phosphorylation	GO:0016773//GO:0005524//GO:0004672	phosphotransferase activity, alcohol group as acceptor//ATP binding//protein kinase activity	GO:0016020	membrane	KOG0583	Serine/threonine protein kinase
Cluster-10290.0	BF_3	4.00	0.42	770	--	--	--	--	--	--	--	--	--	--	--	--	--	--	--	--	--	--	--	--	--	--	--	--	--	--	--	--
Cluster-10291.0	BF_3	3.00	1.18	414	820837968	XP_012350071.1	201	1.3e-13	PREDICTED: LOW QUALITY PROTEIN: glycogen-binding subunit 76A [Apis florea]	--	--	--	--	--	K07189	PPP1R3	protein phosphatase 1 regulatory subunit 3A/B/C/D/E	http://www.genome.jp/dbget-bin/www_bget?ko:K07189	Q9VVY3	196	2.1e-14	Glycogen-binding subunit 76A OS=Drosophila melanogaster GN=Gbs-76A PE=1 SV=1	--	--	--	--	--	--	--	--	--	--
Cluster-10293.0	BF_3	6.00	1.07	569	325304040	DAA34721.1	328	3.4e-28	TPA_inf: Bax-mediated apoptosis inhibitor TEGT/BI-1 [Amblyomma variegatum]	--	--	--	--	--	--	--	--	--	Q9IA79	276	1.5e-23	Probable Bax inhibitor 1 OS=Paralichthys olivaceus GN=tmbim6 PE=2 SV=1	PF03334	Na+/H+ antiporter subunit	GO:0015672//GO:0015992	monovalent inorganic cation transport//proton transport	GO:0005451	monovalent cation:proton antiporter activity	--	--	KOG1629	Bax-mediated apoptosis inhibitor TEGT/BI-1
Cluster-10293.1	BF_3	2.00	0.69	431	--	--	--	--	--	--	--	--	--	--	--	--	--	--	--	--	--	--	--	--	--	--	--	--	--	--	--	--
Cluster-10293.2	BF_3	2.00	0.41	532	--	--	--	--	--	--	--	--	--	--	--	--	--	--	--	--	--	--	--	--	--	--	--	--	--	--	--	--
Cluster-10304.0	BF_3	2.00	0.58	460	--	--	--	--	--	--	--	--	--	--	--	--	--	--	--	--	--	--	--	--	--	--	--	--	--	--	--	--
Cluster-10315.0	BF_3	4.00	0.80	538	676459322	XP_009055264.1	178	8.0e-11	hypothetical protein LOTGIDRAFT_64759, partial [Lottia gigantea]>gi|556105164|gb|ESO93816.1| hypothetical protein LOTGIDRAFT_64759, partial [Lottia gigantea]	--	--	--	--	--	K09560	ST13	suppressor of tumorigenicity protein 13	http://www.genome.jp/dbget-bin/www_bget?ko:K09560	P50502	157	9.0e-10	Hsc70-interacting protein OS=Homo sapiens GN=ST13 PE=1 SV=2	PF01213//PF03159//PF05680//PF08597	Adenylate cyclase associated (CAP) N terminal//XRN 5'-3' exonuclease N-terminus//ATP synthase E chain//Translation initiation factor eIF3 subunit	GO:0006446//GO:0007010//GO:0015986//GO:0015992	regulation of translational initiation//cytoskeleton organization//ATP synthesis coupled proton transport//proton transport	GO:0003743//GO:0003779//GO:0003676//GO:0004527//GO:0015078	translation initiation factor activity//actin binding//nucleic acid binding//exonuclease activity//hydrogen ion transmembrane transporter activity	GO:0000276//GO:0005840//GO:0005852//GO:0005737	mitochondrial proton-transporting ATP synthase complex, coupling factor F(o)//ribosome//eukaryotic translation initiation factor 3 complex//cytoplasm	KOG1308	Hsp70-interacting protein Hip/Transient component of progesterone receptor complexes and an Hsp70-binding protein
Cluster-10319.0	BF_3	2.00	0.56	467	391327499	XP_003738236.1	342	6.7e-30	PREDICTED: uncharacterized protein LOC100901572 [Metaseiulus occidentalis]	--	--	--	--	--	--	--	--	--	Q9TWL9	125	4.0e-06	Conodipine-M alpha chain OS=Conus magus PE=1 SV=2	--	--	--	--	--	--	--	--	--	--
Cluster-10327.0	BF_3	7.00	1.06	620	646690477	KDR06880.1	541	7.4e-53	NADH dehydrogenase [ubiquinone] 1 beta subcomplex subunit 8, mitochondrial [Zootermopsis nevadensis]	--	--	--	--	--	K03964	NDUFB8	NADH dehydrogenase (ubiquinone) 1 beta subcomplex subunit 8	http://www.genome.jp/dbget-bin/www_bget?ko:K03964	Q02372	308	3.2e-27	NADH dehydrogenase [ubiquinone] 1 beta subcomplex subunit 8, mitochondrial OS=Bos taurus GN=NDUFB8 PE=1 SV=1	PF05821	NADH-ubiquinone oxidoreductase ASHI subunit (CI-ASHI or NDUFB8)	GO:0006120//GO:0006118//GO:0006814//GO:0006744//GO:0015992	mitochondrial electron transport, NADH to ubiquinone//obsolete electron transport//sodium ion transport//ubiquinone biosynthetic process//proton transport	GO:0003954//GO:0008137	NADH dehydrogenase activity//NADH dehydrogenase (ubiquinone) activity	GO:0005739	mitochondrion	KOG4040	NADH:ubiquinone oxidoreductase, NDUFB8/ASHI subunit
Cluster-10336.0	BF_3	12.00	0.39	1856	437279	AAB86499.1	1220	4.1e-131	stearoyl-CoA desaturase [Amblyomma americanum]	437278	U03281.1	69	3.66971e-25	AAU03281 Amblyomma americanum stearoyl-CoA desaturase mRNA, complete cds	K00507	SCD, desC	stearoyl-CoA desaturase (delta-9 desaturase)	http://www.genome.jp/dbget-bin/www_bget?ko:K00507	Q2KIA4	1009	5.0e-108	Stearoyl-CoA desaturase 5 OS=Bos taurus GN=SCD5 PE=2 SV=1	PF00487	Fatty acid desaturase	GO:0006629	lipid metabolic process	--	--	--	--	KOG1600	Fatty acid desaturase
Cluster-10337.0	BF_3	3.00	0.41	656	--	--	--	--	--	--	--	--	--	--	--	--	--	--	--	--	--	--	--	--	--	--	--	--	--	--	--	--
Cluster-10338.0	BF_3	16.00	3.38	525	558200952	XP_006131500.1	140	2.0e-06	PREDICTED: cytochrome c oxidase subunit 7A2, mitochondrial-like [Pelodiscus sinensis]	262401022	FJ774692.1	502	0	Scylla paramamosain cytochrome c oxidase subunit VIIA putative mRNA, complete cds	--	--	--	--	--	--	--	--	--	--	--	--	--	--	--	--	--	--
Cluster-10340.1	BF_3	3.00	0.31	772	646711216	KDR16467.1	479	1.4e-45	Nuclear factor interleukin-3-regulated protein [Zootermopsis nevadensis]	692912720	KM413537.1	81	3.17506e-32	Andrena (Melandrena) sp. BF-2014 isolate 1542and ultra conserved element locus uce-1245 genomic sequence	K12114	VRI	vrille	http://www.genome.jp/dbget-bin/www_bget?ko:K12114	Q6IMZ0	241	2.3e-19	Nuclear factor interleukin-3-regulated protein OS=Rattus norvegicus GN=Nfil3 PE=2 SV=1	PF03131//PF07716//PF00170	bZIP Maf transcription factor//Basic region leucine zipper//bZIP transcription factor	GO:0006355	regulation of transcription, DNA-templated	GO:0003700//GO:0043565//GO:0003677	transcription factor activity, sequence-specific DNA binding//sequence-specific DNA binding//DNA binding	GO:0005667//GO:0005634	transcription factor complex//nucleus	KOG3119	Basic region leucine zipper transcription factor
Cluster-10341.0	BF_3	4.00	13.00	272	--	--	--	--	--	--	--	--	--	--	--	--	--	--	--	--	--	--	--	--	--	--	--	--	--	--	--	--
Cluster-10344.0	BF_3	12.00	0.57	1360	391345632	XP_003747089.1	875	3.0e-91	PREDICTED: uncharacterized protein LOC100902709 [Metaseiulus occidentalis]	--	--	--	--	--	K01509	ENTPD2	adenosinetriphosphatase	http://www.genome.jp/dbget-bin/www_bget?ko:K01509	P79784	448	4.1e-43	Ectonucleoside triphosphate diphosphohydrolase 2 OS=Gallus gallus GN=ENTPD2 PE=1 SV=2	PF01150	GDA1/CD39 (nucleoside phosphatase) family	--	--	GO:0016787	hydrolase activity	--	--	KOG1386	Nucleoside phosphatase
Cluster-10345.0	BF_3	11.58	1.07	836	--	--	--	--	--	--	--	--	--	--	--	--	--	--	--	--	--	--	PF07536//PF03792//PF04344//PF06005	HWE histidine kinase//PBC domain//Chemotaxis phosphatase, CheZ//Protein of unknown function (DUF904)	GO:0050920//GO:0016310//GO:0043093//GO:0000917	regulation of chemotaxis//phosphorylation//FtsZ-dependent cytokinesis//barrier septum assembly	GO:0003824//GO:0004673//GO:0003700	catalytic activity//protein histidine kinase activity//transcription factor activity, sequence-specific DNA binding	GO:0005634//GO:0005667//GO:0009365//GO:0009288//GO:0005737	nucleus//transcription factor complex//protein histidine kinase complex//bacterial-type flagellum//cytoplasm	--	--
Cluster-10349.0	BF_3	25.00	1.43	1171	241851658	XP_002415785.1	495	3.0e-47	troponin I protein, putative [Ixodes scapularis]>gi|215509999|gb|EEC19452.1| troponin I protein, putative [Ixodes scapularis]	153928083	AK283804.1	75	1.05759e-28	Gryllus bimaculatus mRNA, GBcontig30665	--	--	--	--	P05547	337	2.6e-30	Troponin I OS=Astacus leptodactylus PE=1 SV=1	PF00992//PF07260	Troponin//Progressive ankylosis protein (ANKH)	GO:0006817//GO:0035435	phosphate ion transport//phosphate ion transmembrane transport	GO:0015114	phosphate ion transmembrane transporter activity	GO:0005861//GO:0016021	troponin complex//integral component of membrane	KOG3977	Troponin I
Cluster-10350.0	BF_3	1.00	0.89	336	--	--	--	--	--	--	--	--	--	--	--	--	--	--	--	--	--	--	--	--	--	--	--	--	--	--	--	--
Cluster-10351.0	BF_3	2.00	0.42	525	242001646	XP_002435466.1	767	3.9e-79	NADH:ubiquinone oxidoreductase, NDUFV1/51kDa subunit, putative [Ixodes scapularis]>gi|215498802|gb|EEC08296.1| NADH:ubiquinone oxidoreductase, NDUFV1/51kDa subunit, putative [Ixodes scapularis]	--	--	--	--	--	K03942	NDUFV1	NADH dehydrogenase (ubiquinone) flavoprotein 1	http://www.genome.jp/dbget-bin/www_bget?ko:K03942	Q8HXQ9	706	1.9e-73	NADH dehydrogenase [ubiquinone] flavoprotein 1, mitochondrial OS=Macaca fascicularis GN=NDUFV1 PE=2 SV=1	--	--	GO:0055114//GO:0015992//GO:0006814//GO:0006744//GO:0006120	oxidation-reduction process//proton transport//sodium ion transport//ubiquinone biosynthetic process//mitochondrial electron transport, NADH to ubiquinone	GO:0051539//GO:0008137//GO:0051287//GO:0010181	4 iron, 4 sulfur cluster binding//NADH dehydrogenase (ubiquinone) activity//NAD binding//FMN binding	--	--	KOG2658	NADH:ubiquinone oxidoreductase, NDUFV1/51kDa subunit
Cluster-10355.0	BF_3	7.00	1.16	591	478254919	ENN75153.1	348	1.7e-30	hypothetical protein YQE_08266, partial [Dendroctonus ponderosae]>gi|546670711|gb|ERL83361.1| hypothetical protein D910_00280 [Dendroctonus ponderosae]>gi|546670742|gb|ERL83375.1| hypothetical protein D910_00315 [Dendroctonus ponderosae]	--	--	--	--	--	--	--	--	--	--	--	--	--	PF06079	Apyrase	--	--	GO:0005509//GO:0016462	calcium ion binding//pyrophosphatase activity	--	--	--	--
Cluster-10361.0	BF_3	1.00	0.42	404	546672269	ERL84205.1	476	1.7e-45	hypothetical protein D910_01583, partial [Dendroctonus ponderosae]>gi|546675576|gb|ERL86742.1| hypothetical protein D910_04148, partial [Dendroctonus ponderosae]	--	--	--	--	--	--	--	--	--	Q5U2Y9	176	4.2e-12	Lebercilin OS=Rattus norvegicus GN=Lca5 PE=2 SV=1	PF04977//PF10473	Septum formation initiator//Leucine-rich repeats of kinetochore protein Cenp-F/LEK1	GO:0007049	cell cycle	GO:0008134//GO:0045502//GO:0042803	transcription factor binding//dynein binding//protein homodimerization activity	GO:0005667//GO:0030286	transcription factor complex//dynein complex	--	--
Cluster-10368.0	BF_3	3.00	0.55	564	--	--	--	--	--	--	--	--	--	--	--	--	--	--	--	--	--	--	--	--	--	--	--	--	--	--	--	--
Cluster-10369.0	BF_3	3.00	0.32	758	--	--	--	--	--	--	--	--	--	--	--	--	--	--	--	--	--	--	--	--	--	--	--	--	--	--	--	--
Cluster-10372.0	BF_3	7.00	0.46	1063	--	--	--	--	--	--	--	--	--	--	--	--	--	--	--	--	--	--	--	--	--	--	--	--	--	--	--	--
Cluster-10375.0	BF_3	2.00	0.42	526	241623161	XP_002407528.1	444	1.1e-41	phospholipid-hydroperoxide glutathione peroxidase, putative [Ixodes scapularis]>gi|215501003|gb|EEC10497.1| phospholipid-hydroperoxide glutathione peroxidase, putative [Ixodes scapularis]	--	--	--	--	--	K05361	GPX4	phospholipid-hydroperoxide glutathione peroxidase	http://www.genome.jp/dbget-bin/www_bget?ko:K05361	Q9LEF0	417	6.2e-40	Probable phospholipid hydroperoxide glutathione peroxidase OS=Mesembryanthemum crystallinum GN=GPXMC1 PE=2 SV=1	PF00578//PF08534//PF00255	AhpC/TSA family//Redoxin//Glutathione peroxidase	GO:0006979//GO:0006804//GO:0055114//GO:0006749	response to oxidative stress//obsolete peroxidase reaction//oxidation-reduction process//glutathione metabolic process	GO:0016491//GO:0016209//GO:0004602	oxidoreductase activity//antioxidant activity//glutathione peroxidase activity	--	--	KOG1651	Glutathione peroxidase
Cluster-10379.0	BF_3	7.00	0.79	732	241151593	XP_002406715.1	214	7.3e-15	calcineurin B, putative [Ixodes scapularis]>gi|215493899|gb|EEC03540.1| calcineurin B, putative [Ixodes scapularis]	--	--	--	--	--	K17610	CHP, CHP1	calcineurin B homologous protein 1	http://www.genome.jp/dbget-bin/www_bget?ko:K17610	Q99653	162	3.2e-10	Calcineurin B homologous protein 1 OS=Homo sapiens GN=CHP1 PE=1 SV=3	PF13202//PF13499//PF13405//PF00036//PF13833	EF hand//EF-hand domain pair//EF-hand domain//EF hand//EF-hand domain pair	GO:0055114	oxidation-reduction process	GO:0016174//GO:0005509	NAD(P)H oxidase activity//calcium ion binding	--	--	KOG0034	Ca2+/calmodulin-dependent protein phosphatase (calcineurin subunit B), EF-Hand superfamily protein
Cluster-10381.0	BF_3	1.00	0.34	436	--	--	--	--	--	--	--	--	--	--	--	--	--	--	--	--	--	--	--	--	--	--	--	--	--	--	--	--
Cluster-10386.0	BF_3	10.00	0.62	1099	--	--	--	--	--	--	--	--	--	--	--	--	--	--	--	--	--	--	--	--	--	--	--	--	--	--	--	--
Cluster-10399.0	BF_3	1.00	0.47	391	--	--	--	--	--	--	--	--	--	--	--	--	--	--	--	--	--	--	--	--	--	--	--	--	--	--	--	--
Cluster-10400.0	BF_3	5.00	0.48	813	241999540	XP_002434413.1	728	2.0e-74	hfb2 protein, putative [Ixodes scapularis]>gi|215497743|gb|EEC07237.1| hfb2 protein, putative [Ixodes scapularis]	--	--	--	--	--	--	--	--	--	Q5ZL42	541	4.0e-54	Basic leucine zipper and W2 domain-containing protein 2 OS=Gallus gallus GN=BZW2 PE=2 SV=1	PF04355	SmpA / OmlA family	--	--	--	--	GO:0019867	outer membrane	KOG2297	Predicted translation factor, contains W2 domain
Cluster-10407.0	BF_3	3.81	0.47	698	675386701	KFM79598.1	609	1.1e-60	60S ribosomal protein L7, partial [Stegodyphus mimosarum]	198473483	XM_001356263.2	64	8.05585e-23	Drosophila pseudoobscura pseudoobscura GA18510 (Dpse\GA18510), partial mRNA	K02937	RP-L7e, RPL7	large subunit ribosomal protein L7e	http://www.genome.jp/dbget-bin/www_bget?ko:K02937	Q5ZJ56	532	3.8e-53	60S ribosomal protein L7 OS=Gallus gallus GN=RPL7 PE=2 SV=1	PF16954	Haem-transporter, endosomal/lysosomal, haem-responsive gene	GO:0015886	heme transport	GO:0015232	heme transporter activity	--	--	KOG3184	60S ribosomal protein L7
Cluster-10416.0	BF_3	6.00	1.06	571	--	--	--	--	--	--	--	--	--	--	--	--	--	--	--	--	--	--	--	--	--	--	--	--	--	--	--	--
Cluster-10428.0	BF_3	2.00	0.35	576	641679599	XP_008188631.1	371	3.6e-33	PREDICTED: teneurin-m isoform X1 [Acyrthosiphon pisum]	--	--	--	--	--	--	--	--	--	O61307	356	8.0e-33	Teneurin-m OS=Drosophila melanogaster GN=Ten-m PE=1 SV=2	PF00552//PF08030//PF12404	Integrase DNA binding domain//Ferric reductase NAD binding domain//Peptidase	GO:0006508//GO:0055114	proteolysis//oxidation-reduction process	GO:0008235//GO:0004177//GO:0003676//GO:0030145//GO:0016491	metalloexopeptidase activity//aminopeptidase activity//nucleic acid binding//manganese ion binding//oxidoreductase activity	GO:0005737	cytoplasm	--	--
Cluster-10430.0	BF_3	15.00	1.10	979	544512774	XP_005589973.1	992	5.9e-105	PREDICTED: 60S ribosomal protein L13a isoform X1 [Macaca fascicularis]>gi|635040461|ref|XP_007995756.1| PREDICTED: 60S ribosomal protein L13a isoform X1 [Chlorocebus sabaeus]	395132448	NM_012423.3	979	0	Homo sapiens ribosomal protein L13a (RPL13A), transcript variant 1, mRNA	K02872	RP-L13Ae, RPL13A	large subunit ribosomal protein L13Ae	http://www.genome.jp/dbget-bin/www_bget?ko:K02872	P40429	974	3.0e-104	60S ribosomal protein L13a OS=Homo sapiens GN=RPL13A PE=1 SV=2	PF00572	Ribosomal protein L13	GO:0006412//GO:0042254	translation//ribosome biogenesis	GO:0003735	structural constituent of ribosome	GO:0005840	ribosome	KOG3204	60S ribosomal protein L13a
Cluster-10439.0	BF_3	8.17	0.35	1469	642933705	XP_974874.3	781	2.6e-80	PREDICTED: protein OSCP1 [Tribolium castaneum]	--	--	--	--	--	--	--	--	--	Q8BHW2	172	4.5e-11	Protein OSCP1 OS=Mus musculus GN=Oscp1 PE=2 SV=1	--	--	--	--	--	--	--	--	--	--
Cluster-10439.1	BF_3	25.83	1.26	1326	642933705	XP_974874.3	967	6.4e-102	PREDICTED: protein OSCP1 [Tribolium castaneum]	--	--	--	--	--	--	--	--	--	Q8BHW2	295	2.2e-25	Protein OSCP1 OS=Mus musculus GN=Oscp1 PE=2 SV=1	--	--	--	--	--	--	--	--	--	--
Cluster-10447.0	BF_3	1.00	0.38	419	--	--	--	--	--	--	--	--	--	--	--	--	--	--	--	--	--	--	--	--	--	--	--	--	--	--	--	--
Cluster-10448.0	BF_3	6.00	0.40	1038	--	--	--	--	--	--	--	--	--	--	--	--	--	--	--	--	--	--	PF04117	Mpv17 / PMP22 family	--	--	--	--	GO:0016021	integral component of membrane	--	--
Cluster-10455.0	BF_3	11.00	0.88	920	602626089	XP_007420007.1	208	4.5e-14	PREDICTED: DNA damage-regulated autophagy modulator protein 1 isoform X1 [Python bivittatus]	--	--	--	--	--	--	--	--	--	Q8N682	168	8.1e-11	DNA damage-regulated autophagy modulator protein 1 OS=Homo sapiens GN=DRAM1 PE=1 SV=1	PF15957	Commissureless	GO:0007411	axon guidance	--	--	--	--	--	--
Cluster-10457.0	BF_3	1.00	0.51	383	231382	P30461.1	579	1.8e-57	RecName: Full=HLA class I histocompatibility antigen, B-13 alpha chain; AltName: Full=MHC class I antigen B*13; Flags: Precursor>gi|386774|gb|AAA52657.1| MHC HLA-B13 precursor, partial [Homo sapiens]>gi|386897|gb|AAA59660.1| MHC HLA-B13 chain [Homo sapiens]>gi|1682953|dbj|BAA08822.1| HLA-B*1302 antigen [Homo sapiens]>gi|11342505|emb|CAC17136.1| MHC class I antigen [Homo sapiens]>gi|70671184|emb|C…	3419999	U75533.1	344	9.4843e-179	HSU75533 Homo sapiens HLA class I antigen HLA-B mRNA (HLA-B*1303new allele), complete cds	K06751	MHC1	major histocompatibility complex, class I	http://www.genome.jp/dbget-bin/www_bget?ko:K06751	P30461	579	7.4e-59	HLA class I histocompatibility antigen, B-13 alpha chain OS=Homo sapiens GN=HLA-B PE=1 SV=1	PF00129	Class I Histocompatibility antigen, domains alpha 1 and 2	GO:0002480//GO:0060333//GO:0016045//GO:0002667//GO:0060337//GO:0019048//GO:0050776//GO:0006955//GO:2001198//GO:0002479//GO:0032675//GO:0007165//GO:0032655	antigen processing and presentation of exogenous peptide antigen via MHC class I, TAP-independent//interferon-gamma-mediated signaling pathway//detection of bacterium//regulation of T cell anergy//type I interferon signaling pathway//modulation by virus of host morphology or physiology//regulation of immune response//immune response//regulation of dendritic cell differentiation//antigen processin…	GO:0005102//GO:0032393	receptor binding//MHC class I receptor activity	GO:0000139//GO:0030670//GO:0071556//GO:0012507//GO:0031901//GO:0042612//GO:0005887	Golgi membrane//phagocytic vesicle membrane//integral component of lumenal side of endoplasmic reticulum membrane//ER to Golgi transport vesicle membrane//early endosome membrane//MHC class I protein complex//integral component of plasma membrane	--	--
Cluster-10463.0	BF_3	1.00	0.61	365	--	--	--	--	--	--	--	--	--	--	--	--	--	--	--	--	--	--	PF09726	Transmembrane protein	--	--	--	--	GO:0016021	integral component of membrane	--	--
Cluster-10465.0	BF_3	5.00	3.33	358	642925502	XP_008194577.1	217	1.6e-15	PREDICTED: immediate early response 3-interacting protein 1 [Tribolium castaneum]	--	--	--	--	--	--	--	--	--	Q9CR20	136	1.6e-07	Immediate early response 3-interacting protein 1 OS=Mus musculus GN=Ier3ip1 PE=3 SV=1	--	--	--	--	--	--	--	--	--	--
Cluster-10466.0	BF_3	2.00	1.86	333	369724800	AEX20235.1	315	6.4e-27	pacifastin-related serine protease inhibitor [Portunus trituberculatus]	385270634	JF827348.1	203	1.95671e-100	Portunus trituberculatus pacifastin-like serine protease inhibitor (PLC3) mRNA, partial cds	--	--	--	--	--	--	--	--	PF00093//PF05375	von Willebrand factor type C domain//Pacifastin inhibitor (LCMII)	--	--	GO:0030414//GO:0005515	peptidase inhibitor activity//protein binding	--	--	--	--
Cluster-10468.0	BF_3	24.00	1.49	1104	826502136	XP_012542232.1	192	3.9e-12	PREDICTED: pro-resilin-like [Monomorium pharaonis]	--	--	--	--	--	--	--	--	--	Q9V7U0	147	2.7e-08	Pro-resilin OS=Drosophila melanogaster GN=resilin PE=1 SV=1	PF06455//PF01299//PF01213//PF00379	NADH dehydrogenase subunit 5 C-terminus//Lysosome-associated membrane glycoprotein (Lamp)//Adenylate cyclase associated (CAP) N terminal//Insect cuticle protein	GO:0006744//GO:0006814//GO:0055114//GO:0015992//GO:0006120//GO:0042773//GO:0007010	ubiquinone biosynthetic process//sodium ion transport//oxidation-reduction process//proton transport//mitochondrial electron transport, NADH to ubiquinone//ATP synthesis coupled electron transport//cytoskeleton organization	GO:0008137//GO:0042302//GO:0003779	NADH dehydrogenase (ubiquinone) activity//structural constituent of cuticle//actin binding	GO:0016020	membrane	--	--
Cluster-10469.0	BF_3	1.00	0.48	389	--	--	--	--	--	--	--	--	--	--	--	--	--	--	--	--	--	--	--	--	--	--	--	--	--	--	--	--
Cluster-10469.1	BF_3	2.00	1.19	368	817201074	XP_012276275.1	331	9.9e-29	PREDICTED: fibril-forming collagen alpha chain-like [Orussus abietinus]	--	--	--	--	--	K06236	COL1AS	collagen, type I/II/III/V/XI/XXIV/XXVII, alpha	http://www.genome.jp/dbget-bin/www_bget?ko:K06236	Q6P4Z2	303	7.2e-27	Collagen alpha-1(II) chain OS=Xenopus tropicalis GN=col2a1 PE=2 SV=1	PF01410	Fibrillar collagen C-terminal domain	--	--	GO:0005201	extracellular matrix structural constituent	GO:0005581//GO:0005578	collagen trimer//proteinaceous extracellular matrix	--	--
Cluster-10477.0	BF_3	8.00	0.37	1385	18958004	AAL79567.1	733	9.1e-75	midgut serine proteinase-3 [Rhipicephalus appendiculatus]	--	--	--	--	--	K01310	CTRB	chymotrypsin	http://www.genome.jp/dbget-bin/www_bget?ko:K01310	Q7RTY7	461	1.3e-44	Ovochymase-1 OS=Homo sapiens GN=OVCH1 PE=2 SV=2	PF00089//PF00057	Trypsin//Low-density lipoprotein receptor domain class A	GO:0006508	proteolysis	GO:0005515//GO:0004252	protein binding//serine-type endopeptidase activity	--	--	--	--
Cluster-10481.0	BF_3	4.00	0.65	597	391325513	XP_003737277.1	212	1.0e-14	PREDICTED: uncharacterized protein LOC100897366 [Metaseiulus occidentalis]	--	--	--	--	--	--	--	--	--	--	--	--	--	--	--	--	--	--	--	--	--	--	--
Cluster-10483.0	BF_3	2.00	0.58	460	--	--	--	--	--	--	--	--	--	--	--	--	--	--	--	--	--	--	--	--	--	--	--	--	--	--	--	--
Cluster-10487.0	BF_3	12.00	0.50	1514	--	--	--	--	--	--	--	--	--	--	--	--	--	--	--	--	--	--	--	--	--	--	--	--	--	--	--	--
Cluster-10489.0	BF_3	1.00	3.16	273	--	--	--	--	--	--	--	--	--	--	--	--	--	--	--	--	--	--	--	--	--	--	--	--	--	--	--	--
Cluster-10491.0	BF_3	8.00	26.71	271	--	--	--	--	--	--	--	--	--	--	--	--	--	--	--	--	--	--	--	--	--	--	--	--	--	--	--	--
Cluster-10493.0	BF_3	3.00	0.41	655	--	--	--	--	--	--	--	--	--	--	--	--	--	--	--	--	--	--	--	--	--	--	--	--	--	--	--	--
Cluster-10498.0	BF_3	4.56	0.34	960	--	--	--	--	--	--	--	--	--	--	--	--	--	--	--	--	--	--	--	--	--	--	--	--	--	--	--	--
Cluster-10500.0	BF_3	14.00	0.83	1142	260784711	XP_002587408.1	1130	6.9e-121	hypothetical protein BRAFLDRAFT_290865 [Branchiostoma floridae]>gi|229272554|gb|EEN43419.1| hypothetical protein BRAFLDRAFT_290865 [Branchiostoma floridae]	--	--	--	--	--	K00289	E1.5.1.6, FTHFD	formyltetrahydrofolate dehydrogenase	http://www.genome.jp/dbget-bin/www_bget?ko:K00289	Q3SY69	1073	1.2e-115	Mitochondrial 10-formyltetrahydrofolate dehydrogenase OS=Homo sapiens GN=ALDH1L2 PE=1 SV=2	PF00551//PF02911//PF00171	Formyl transferase//Formyl transferase, C-terminal domain//Aldehyde dehydrogenase family	GO:0009058//GO:0044237//GO:0044281//GO:0055114//GO:0008152	biosynthetic process//cellular metabolic process//small molecule metabolic process//oxidation-reduction process//metabolic process	GO:0016491//GO:0016742	oxidoreductase activity//hydroxymethyl-, formyl- and related transferase activity	--	--	KOG2452	Formyltetrahydrofolate dehydrogenase
Cluster-10503.0	BF_3	32.00	5.09	604	121543837	ABM55583.1	676	1.6e-68	putative 60S ribosomal protein L23 [Maconellicoccus hirsutus]	801399158	XM_012204683.1	102	5.19678e-44	PREDICTED: Atta cephalotes 60S ribosomal protein L23 (LOC105623284), mRNA	K02894	RP-L23e, RPL23	large subunit ribosomal protein L23e	http://www.genome.jp/dbget-bin/www_bget?ko:K02894	P48159	668	5.6e-69	60S ribosomal protein L23 OS=Drosophila melanogaster GN=RpL23 PE=1 SV=2	PF00238	Ribosomal protein L14p/L23e	GO:0006412//GO:0042254	translation//ribosome biogenesis	GO:0003735	structural constituent of ribosome	GO:0005840	ribosome	KOG0901	60S ribosomal protein L14/L17/L23
Cluster-10509.0	BF_3	5.00	0.63	687	--	--	--	--	--	--	--	--	--	--	--	--	--	--	--	--	--	--	PF16752	Tubulin-specific chaperone C N-terminal domain	--	--	GO:0015631	tubulin binding	GO:0045298	tubulin complex	--	--
Cluster-10514.0	BF_3	2.00	0.39	543	--	--	--	--	--	--	--	--	--	--	--	--	--	--	--	--	--	--	--	--	--	--	--	--	--	--	--	--
Cluster-10518.1	BF_3	4.00	0.46	727	--	--	--	--	--	--	--	--	--	--	--	--	--	--	--	--	--	--	PF03970	Herpesvirus UL37 tegument protein	GO:0019068	virion assembly	--	--	--	--	--	--
Cluster-10526.0	BF_3	3.00	0.70	502	--	--	--	--	--	--	--	--	--	--	--	--	--	--	--	--	--	--	--	--	--	--	--	--	--	--	--	--
Cluster-10528.1	BF_3	6.00	1.24	531	--	--	--	--	--	--	--	--	--	--	--	--	--	--	--	--	--	--	--	--	--	--	--	--	--	--	--	--
Cluster-10534.0	BF_3	2.00	0.31	615	321458302	EFX69372.1	608	1.3e-60	endoglucanase-1,4-beta-glucanase [Daphnia pulex]	--	--	--	--	--	--	--	--	--	P22534	433	1.0e-41	Endoglucanase A OS=Caldicellulosiruptor saccharolyticus GN=celA PE=3 SV=2	PF00759	Glycosyl hydrolase family 9	GO:0005975	carbohydrate metabolic process	GO:0004553	hydrolase activity, hydrolyzing O-glycosyl compounds	--	--	--	--
Cluster-10538.0	BF_3	1.00	0.49	388	--	--	--	--	--	--	--	--	--	--	--	--	--	--	--	--	--	--	--	--	--	--	--	--	--	--	--	--
Cluster-10541.0	BF_3	1.00	0.54	378	--	--	--	--	--	--	--	--	--	--	--	--	--	--	--	--	--	--	--	--	--	--	--	--	--	--	--	--
Cluster-10545.0	BF_3	2.00	0.57	462	--	--	--	--	--	--	--	--	--	--	--	--	--	--	--	--	--	--	--	--	--	--	--	--	--	--	--	--
Cluster-10549.0	BF_3	5.00	0.50	788	241999170	XP_002434228.1	869	8.8e-91	kettin, putative [Ixodes scapularis]>gi|215495987|gb|EEC05628.1| kettin, putative [Ixodes scapularis]	--	--	--	--	--	--	--	--	--	Q9I7U4	768	1.9e-80	Titin OS=Drosophila melanogaster GN=sls PE=1 SV=3	PF13895	Immunoglobulin domain	--	--	GO:0005515	protein binding	--	--	--	--
Cluster-10555.0	BF_3	4.00	0.36	843	321465975	EFX76973.1	1028	3.4e-109	hypothetical protein DAPPUDRAFT_306022 [Daphnia pulex]	505849144	XM_004617971.1	54	3.55518e-17	PREDICTED: Sorex araneus angiotensin-converting enzyme-like (LOC101548526), mRNA	K01283	ACE	peptidyl-dipeptidase A	http://www.genome.jp/dbget-bin/www_bget?ko:K01283	Q10751	953	7.0e-102	Angiotensin-converting enzyme (Fragment) OS=Gallus gallus GN=ACE PE=2 SV=1	PF01401	Angiotensin-converting enzyme	GO:0006508	proteolysis	GO:0008237//GO:0008241	metallopeptidase activity//peptidyl-dipeptidase activity	GO:0016020	membrane	KOG3690	Angiotensin I-converting enzymes - M2 family peptidases
Cluster-10562.0	BF_3	2.00	0.75	419	--	--	--	--	--	--	--	--	--	--	--	--	--	--	--	--	--	--	--	--	--	--	--	--	--	--	--	--
Cluster-10563.0	BF_3	2.00	0.41	530	676475669	XP_009060546.1	256	7.1e-20	hypothetical protein LOTGIDRAFT_193167 [Lottia gigantea]>gi|556100228|gb|ESO88880.1| hypothetical protein LOTGIDRAFT_193167 [Lottia gigantea]	--	--	--	--	--	--	--	--	--	Q9NRV9	219	5.7e-17	Heme-binding protein 1 OS=Homo sapiens GN=HEBP1 PE=1 SV=1	--	--	--	--	--	--	--	--	--	--
Cluster-10564.0	BF_3	1.00	0.55	376	--	--	--	--	--	--	--	--	--	--	--	--	--	--	--	--	--	--	--	--	--	--	--	--	--	--	--	--
Cluster-10565.0	BF_3	10.00	9.30	333	--	--	--	--	--	--	--	--	--	--	--	--	--	--	--	--	--	--	--	--	--	--	--	--	--	--	--	--
Cluster-10569.0	BF_3	6.00	0.45	967	--	--	--	--	--	--	--	--	--	--	--	--	--	--	--	--	--	--	--	--	--	--	--	--	--	--	--	--
Cluster-10570.0	BF_3	17.00	0.54	1892	728418532	AIY68372.1	1095	1.3e-116	esterase, partial [Leptinotarsa decemlineata]	--	--	--	--	--	--	--	--	--	P35502	668	1.8e-68	Esterase FE4 OS=Myzus persicae PE=1 SV=1	PF00326//PF07859	Prolyl oligopeptidase family//alpha/beta hydrolase fold	GO:0006508//GO:0008152	proteolysis//metabolic process	GO:0016787//GO:0008236	hydrolase activity//serine-type peptidase activity	--	--	--	--
Cluster-10576.0	BF_3	5.00	1.61	442	--	--	--	--	--	--	--	--	--	--	--	--	--	--	--	--	--	--	--	--	--	--	--	--	--	--	--	--
Cluster-10579.0	BF_3	3.00	1.76	369	126697458	ABO26686.1	146	2.8e-07	40S ribosomal protein S18 [Haliotis discus discus]>gi|363894932|gb|AEW42983.1| putative 40S ribosomal protein S18 [Haliotis diversicolor]	768311755	CP010983.1	315	1.20306e-162	Verticillium dahliae VdLs.17 chromosome 4, complete sequence	--	--	--	--	P34788	157	6.1e-10	40S ribosomal protein S18 OS=Arabidopsis thaliana GN=RPS18A PE=1 SV=1	PF00416	Ribosomal protein S13/S18	GO:0042254//GO:0006412	ribosome biogenesis//translation	GO:0003735//GO:0003723	structural constituent of ribosome//RNA binding	GO:0005840//GO:0005622	ribosome//intracellular	KOG3311	Ribosomal protein S18
Cluster-10579.1	BF_3	2.00	0.67	436	156372342	XP_001628997.1	511	1.6e-49	predicted protein [Nematostella vectensis]>gi|156215987|gb|EDO36934.1| predicted protein [Nematostella vectensis]	697079366	XM_009655153.1	436	0	Verticillium dahliae VdLs.17 40S ribosomal protein S18 mRNA	K02964	RP-S18e, RPS18	small subunit ribosomal protein S18e	http://www.genome.jp/dbget-bin/www_bget?ko:K02964	P0CX56	521	4.5e-52	40S ribosomal protein S18-B OS=Saccharomyces cerevisiae (strain ATCC 204508 / S288c) GN=RPS18B PE=1 SV=1	PF00416	Ribosomal protein S13/S18	GO:0006412//GO:0042254	translation//ribosome biogenesis	GO:0003735//GO:0003723	structural constituent of ribosome//RNA binding	GO:0005622//GO:0005840	intracellular//ribosome	KOG3311	Ribosomal protein S18
Cluster-10588.0	BF_3	9.00	0.34	1643	751773601	XP_011213405.1	1921	1.9e-212	PREDICTED: NADH-ubiquinone oxidoreductase 49 kDa subunit [Bactrocera dorsalis]	641722986	XM_008153074.1	260	2.1592e-131	PREDICTED: Eptesicus fuscus NADH dehydrogenase (ubiquinone) Fe-S protein 2, 49kDa (NADH-coenzyme Q reductase) (NDUFS2), mRNA	K03935	NDUFS2	NADH dehydrogenase (ubiquinone) Fe-S protein 2	http://www.genome.jp/dbget-bin/www_bget?ko:K03935	Q641Y2	1781	1.3e-197	NADH dehydrogenase [ubiquinone] iron-sulfur protein 2, mitochondrial OS=Rattus norvegicus GN=Ndufs2 PE=1 SV=1	PF00374//PF00346	Nickel-dependent hydrogenase//Respiratory-chain NADH dehydrogenase, 49 Kd subunit	GO:0055114	oxidation-reduction process	GO:0048038//GO:0051287//GO:0016151//GO:0016651	quinone binding//NAD binding//nickel cation binding//oxidoreductase activity, acting on NAD(P)H	--	--	KOG2870	NADH:ubiquinone oxidoreductase, NDUFS2/49 kDa subunit
Cluster-10595.0	BF_3	2.00	0.39	547	--	--	--	--	--	--	--	--	--	--	--	--	--	--	--	--	--	--	--	--	--	--	--	--	--	--	--	--
Cluster-10597.0	BF_3	11.00	10.23	333	149287110	ABR23454.1	382	1.1e-34	60S ribosomal protein L37 [Ornithodoros parkeri]	--	--	--	--	--	K02922	RP-L37e, RPL37	large subunit ribosomal protein L37e	http://www.genome.jp/dbget-bin/www_bget?ko:K02922	Q9VXX8	360	1.6e-33	Probable 60S ribosomal protein L37-A OS=Drosophila melanogaster GN=RpL37a PE=1 SV=1	PF01907//PF01155//PF04060//PF16685//PF00253//PF00097	Ribosomal protein L37e//Hydrogenase/urease nickel incorporation, metallochaperone, hypA//Putative Fe-S cluster//zinc RING finger of MSL2//Ribosomal protein S14p/S29e//Zinc finger, C3HC4 type (RING finger)	GO:0006412//GO:0006464//GO:0042254	translation//cellular protein modification process//ribosome biogenesis	GO:0061630//GO:0016151//GO:0046872//GO:0003735//GO:0051536	ubiquitin protein ligase activity//nickel cation binding//metal ion binding//structural constituent of ribosome//iron-sulfur cluster binding	GO:0005622//GO:0005840	intracellular//ribosome	KOG3475	60S ribosomal protein L37
Cluster-10599.1	BF_3	61.00	1.02	3308	391340329	XP_003744495.1	3225	0.0e+00	PREDICTED: paramyosin-like [Metaseiulus occidentalis]	27596791	AF479582.1	662	0	Boophilus microplus paramyosin mRNA, complete cds	--	--	--	--	Q86RN8	3125	0.0e+00	Paramyosin OS=Rhipicephalus microplus GN=PRM PE=1 SV=1	PF07926//PF08650//PF14984//PF13851//PF01576//PF04513//PF00038	TPR/MLP1/MLP2-like protein//DASH complex subunit Dad4//CD24 protein//Growth-arrest specific micro-tubule binding//Myosin tail//Baculovirus polyhedron envelope protein, PEP, C terminus//Intermediate filament protein	GO:0048870//GO:0008608//GO:0006606//GO:0007155	cell motility//attachment of spindle microtubules to kinetochore//protein import into nucleus//cell adhesion	GO:0005198//GO:0003774	structural molecule activity//motor activity	GO:0019031//GO:0005882//GO:0019028//GO:0031514//GO:0072686//GO:0016459//GO:0042729	viral envelope//intermediate filament//viral capsid//motile cilium//mitotic spindle//myosin complex//DASH complex	KOG0161	Myosin class II heavy chain
Cluster-10601.1	BF_3	2.00	0.70	429	241998476	XP_002433881.1	214	4.3e-15	O-linked N-acetylglucosamine transferase, OGT, putative [Ixodes scapularis]>gi|215495640|gb|EEC05281.1| O-linked N-acetylglucosamine transferase, OGT, putative, partial [Ixodes scapularis]	--	--	--	--	--	--	--	--	--	Q6DCD5	165	8.4e-11	Transmembrane and TPR repeat-containing protein 2 OS=Xenopus laevis GN=tmtc2 PE=2 SV=1	PF07721//PF13181//PF03127//PF13371//PF13374//PF00515//PF13176//PF13414	Tetratricopeptide repeat//Tetratricopeptide repeat//GAT domain//Tetratricopeptide repeat//Tetratricopeptide repeat//Tetratricopeptide repeat//Tetratricopeptide repeat//TPR repeat	GO:0006886	intracellular protein transport	GO:0005515//GO:0042802	protein binding//identical protein binding	GO:0005622	intracellular	KOG4626	O-linked N-acetylglucosamine transferase OGT
Cluster-10602.0	BF_3	2.00	0.33	590	806629239	AKB96223.1	762	1.7e-78	heat shock protein [Cherax quadricarinatus]	688595498	XM_685413.6	45	2.46071e-12	PREDICTED: Danio rerio si:dkey-21a6.6 (si:dkey-21a6.6), mRNA	K09489	HSPA4	heat shock 70kDa protein 4	http://www.genome.jp/dbget-bin/www_bget?ko:K09489	Q61316	457	1.6e-44	Heat shock 70 kDa protein 4 OS=Mus musculus GN=Hspa4 PE=1 SV=1	--	--	--	--	--	--	--	--	KOG0103	Molecular chaperones HSP105/HSP110/SSE1, HSP70 superfamily
Cluster-10606.0	BF_3	5.00	0.91	563	391326419	XP_003737714.1	911	8.4e-96	PREDICTED: glutamate dehydrogenase, mitochondrial-like [Metaseiulus occidentalis]	--	--	--	--	--	K00261	GLUD1_2, gdhA	glutamate dehydrogenase (NAD(P)+)	http://www.genome.jp/dbget-bin/www_bget?ko:K00261	P54385	817	2.8e-86	Glutamate dehydrogenase, mitochondrial OS=Drosophila melanogaster GN=Gdh PE=1 SV=2	PF00208//PF09505//PF02812	Glutamate/Leucine/Phenylalanine/Valine dehydrogenase//Dimethylamine methyltransferase (Dimeth_PyL)//Glu/Leu/Phe/Val dehydrogenase, dimerisation domain	GO:0055114//GO:0006520//GO:0015948	oxidation-reduction process//cellular amino acid metabolic process//methanogenesis	GO:0016491//GO:0008168	oxidoreductase activity//methyltransferase activity	--	--	KOG2250	Glutamate/leucine/phenylalanine/valine dehydrogenases
Cluster-10615.0	BF_3	4.00	0.99	490	256539088	ACU82846.1	392	1.1e-35	acyl-CoA-binding protein [Fenneropenaeus chinensis]	198473999	XM_001356482.2	34	2.63575e-06	Drosophila pseudoobscura pseudoobscura GA21120 (Dpse\GA21120), partial mRNA	K08762	DBI, ACBP	diazepam-binding inhibitor (GABA receptor modulator, acyl-CoA-binding protein)	http://www.genome.jp/dbget-bin/www_bget?ko:K08762	P45883	323	4.6e-29	Acyl-CoA-binding protein homolog OS=Pelophylax ridibundus PE=1 SV=2	PF00887	Acyl CoA binding protein	--	--	GO:0000062	fatty-acyl-CoA binding	--	--	KOG0817	Acyl-CoA-binding protein
Cluster-10621.0	BF_3	4.00	0.57	644	--	--	--	--	--	--	--	--	--	--	--	--	--	--	--	--	--	--	--	--	--	--	--	--	--	--	--	--
Cluster-10629.0	BF_3	36.00	14.65	409	268306418	ACY95330.1	484	2.0e-46	ribosomal protein L31 [Manduca sexta]	317143691	XM_003189479.1	54	1.65286e-17	Aspergillus oryzae RIB40 60S ribosomal protein L31, partial mRNA	K02910	RP-L31e, RPL31	large subunit ribosomal protein L31e	http://www.genome.jp/dbget-bin/www_bget?ko:K02910	Q9GP16	481	1.8e-47	60S ribosomal protein L31 OS=Heliothis virescens GN=RpL31 PE=2 SV=1	PF01198//PF09618	Ribosomal protein L31e//CRISPR-associated protein (Cas_Csy4)	GO:0042254//GO:0006412//GO:0043571	ribosome biogenesis//translation//maintenance of CRISPR repeat elements	GO:0004519//GO:0003735	endonuclease activity//structural constituent of ribosome	GO:0005840//GO:0005622	ribosome//intracellular	KOG0893	60S ribosomal protein L31
Cluster-10632.0	BF_3	7.00	0.32	1403	--	--	--	--	--	--	--	--	--	--	--	--	--	--	--	--	--	--	--	--	--	--	--	--	--	--	--	--
Cluster-10635.0	BF_3	9.00	0.64	999	226510663	ACO59906.1	1192	3.9e-128	eukaryotic translation initiation factor 3 subunit G [Penaeus monodon]	226510662	FJ829364.1	393	0	Penaeus monodon eukaryotic translation initiation factor 3 subunit G mRNA, complete cds	K03248	EIF3G	translation initiation factor 3 subunit G	http://www.genome.jp/dbget-bin/www_bget?ko:K03248	Q6DRC4	742	2.4e-77	Eukaryotic translation initiation factor 3 subunit G OS=Danio rerio GN=eif3g PE=1 SV=1	PF00076	RNA recognition motif. (a.k.a. RRM, RBD, or RNP domain)	--	--	GO:0003676	nucleic acid binding	--	--	KOG0122	Translation initiation factor 3, subunit g (eIF-3g)
Cluster-10636.0	BF_3	1.00	1.74	298	--	--	--	--	--	--	--	--	--	--	--	--	--	--	--	--	--	--	--	--	--	--	--	--	--	--	--	--
Cluster-10637.0	BF_3	14.00	1.80	680	302136424	ADK94169.1	797	1.7e-82	nucleoside diphosphate kinase [Eriocheir sinensis]	262401098	FJ774730.1	563	0	Scylla paramamosain oncoprotein nm23 mRNA, partial cds	K00940	ndk, NME	nucleoside-diphosphate kinase	http://www.genome.jp/dbget-bin/www_bget?ko:K00940	P19804	619	3.0e-63	Nucleoside diphosphate kinase B OS=Rattus norvegicus GN=Nme2 PE=1 SV=1	PF04505//PF00334	Interferon-induced transmembrane protein//Nucleoside diphosphate kinase	GO:0006144//GO:0006183//GO:0006228//GO:0009607//GO:0006165//GO:0006206//GO:0006241	purine nucleobase metabolic process//GTP biosynthetic process//UTP biosynthetic process//response to biotic stimulus//nucleoside diphosphate phosphorylation//pyrimidine nucleobase metabolic process//CTP biosynthetic process	GO:0004550	nucleoside diphosphate kinase activity	GO:0016021	integral component of membrane	KOG0888	Nucleoside diphosphate kinase
Cluster-10638.0	BF_3	4.00	0.83	531	746842668	XP_011051557.1	250	3.5e-19	PREDICTED: uncharacterized protein LOC105144375 [Acromyrmex echinatior]	--	--	--	--	--	--	--	--	--	--	--	--	--	PF08013	Tagatose 6 phosphate kinase	GO:0019402	galactitol metabolic process	--	--	--	--	--	--
Cluster-10639.0	BF_3	21.00	0.36	3212	676492822	XP_009066045.1	1606	1.2e-175	hypothetical protein LOTGIDRAFT_133686 [Lottia gigantea]>gi|556094637|gb|ESO83290.1| hypothetical protein LOTGIDRAFT_133686 [Lottia gigantea]	692930310	KM422250.1	57	2.99799e-18	Mischocyttarus flavitarsis isolate 10255mis ultra conserved element locus uce-877 genomic sequence	K03260	EIF4G	translation initiation factor 4G	http://www.genome.jp/dbget-bin/www_bget?ko:K03260	Q5R7J9	826	1.4e-86	Eukaryotic translation initiation factor 4 gamma 2 OS=Pongo abelii GN=EIF4G2 PE=2 SV=2	PF02854//PF02020	MIF4G domain//eIF4-gamma/eIF5/eIF2-epsilon	--	--	GO:0005515//GO:0003723	protein binding//RNA binding	--	--	KOG0401	Translation initiation factor 4F, ribosome/mRNA-bridging subunit (eIF-4G)
Cluster-10640.0	BF_3	6.00	0.35	1160	646694471	KDR07998.1	406	6.3e-37	hypothetical protein L798_02448, partial [Zootermopsis nevadensis]	--	--	--	--	--	--	--	--	--	Q12872	169	7.8e-11	Splicing factor, suppressor of white-apricot homolog OS=Homo sapiens GN=SFSWAP PE=1 SV=3	PF01805//PF04889	Surp module//Cwf15/Cwc15 cell cycle control protein	GO:0000398//GO:0006396	mRNA splicing, via spliceosome//RNA processing	GO:0003723	RNA binding	GO:0005681	spliceosomal complex	KOG0007	Splicing factor 3a, subunit 1
Cluster-10643.0	BF_3	6.00	0.43	1000	391332836	XP_003740835.1	569	6.8e-56	PREDICTED: heterogeneous nuclear ribonucleoprotein 27C-like [Metaseiulus occidentalis]	--	--	--	--	--	K14411	MSI	RNA-binding protein Musashi	http://www.genome.jp/dbget-bin/www_bget?ko:K14411	P48809	448	3.0e-43	Heterogeneous nuclear ribonucleoprotein 27C OS=Drosophila melanogaster GN=Hrb27C PE=1 SV=2	PF12937//PF16367//PF00076	F-box-like//RNA recognition motif//RNA recognition motif. (a.k.a. RRM, RBD, or RNP domain)	--	--	GO:0003676//GO:0005515	nucleic acid binding//protein binding	--	--	KOG4205	RNA-binding protein musashi/mRNA cleavage and polyadenylation factor I complex, subunit HRP1
Cluster-10646.0	BF_3	3.00	0.73	495	--	--	--	--	--	--	--	--	--	--	--	--	--	--	--	--	--	--	--	--	--	--	--	--	--	--	--	--
Cluster-10646.1	BF_3	2.00	0.36	566	--	--	--	--	--	--	--	--	--	--	--	--	--	--	--	--	--	--	--	--	--	--	--	--	--	--	--	--
Cluster-10647.0	BF_3	7.00	0.31	1440	347969423	XP_312882.5	1428	2.4e-155	AGAP003184-PA [Anopheles gambiae str. PEST]>gi|333468517|gb|EAA08478.5| AGAP003184-PA [Anopheles gambiae str. PEST]	338224431	HM217861.1	403	0	Scylla paramamosain 5-aminolevulinic acid synthase mRNA, partial cds	K00643	E2.3.1.37, ALAS	5-aminolevulinate synthase	http://www.genome.jp/dbget-bin/www_bget?ko:K00643	Q3ZC31	1250	4.4e-136	5-aminolevulinate synthase, erythroid-specific, mitochondrial OS=Bos taurus GN=ALAS2 PE=2 SV=1	PF01053//PF00155	Cys/Met metabolism PLP-dependent enzyme//Aminotransferase class I and II	GO:0006563//GO:0033014//GO:0042967//GO:0006566//GO:0006544//GO:0006783//GO:0009058	L-serine metabolic process//tetrapyrrole biosynthetic process//acyl-carrier-protein biosynthetic process//threonine metabolic process//glycine metabolic process//heme biosynthetic process//biosynthetic process	GO:0030170//GO:0003870	pyridoxal phosphate binding//5-aminolevulinate synthase activity	--	--	KOG1360	5-aminolevulinate synthase
Cluster-10660.0	BF_3	12.00	0.38	1906	--	--	--	--	--	--	--	--	--	--	--	--	--	--	--	--	--	--	--	--	--	--	--	--	--	--	--	--
Cluster-10664.0	BF_3	4.00	0.35	864	321459871	EFX70920.1	542	7.9e-53	hypothetical protein DAPPUDRAFT_327707 [Daphnia pulex]	--	--	--	--	--	K02374	PTPN13, FAP-1	tyrosine-protein phosphatase non-receptor type 13	http://www.genome.jp/dbget-bin/www_bget?ko:K02374	Q64512	169	5.8e-11	Tyrosine-protein phosphatase non-receptor type 13 OS=Mus musculus GN=Ptpn13 PE=1 SV=2	PF00595//PF13180	PDZ domain (Also known as DHR or GLGF)//PDZ domain	--	--	GO:0005515	protein binding	--	--	KOG3528	FOG: PDZ domain
Cluster-10672.0	BF_3	10.00	0.52	1261	328699596	XP_001950838.2	162	1.3e-08	PREDICTED: uncharacterized protein KIAA0754-like [Acyrthosiphon pisum]	--	--	--	--	--	--	--	--	--	P82119	135	7.5e-07	Cuticle protein 6 OS=Blaberus craniifer PE=1 SV=1	PF02601//PF02465//PF00379	Exonuclease VII, large subunit//Flagellar hook-associated protein 2 N-terminus//Insect cuticle protein	GO:0006308	DNA catabolic process	GO:0008855//GO:0042302	exodeoxyribonuclease VII activity//structural constituent of cuticle	GO:0009318//GO:0009424	exodeoxyribonuclease VII complex//bacterial-type flagellum hook	--	--
Cluster-10675.0	BF_3	6.00	3.18	379	--	--	--	--	--	--	--	--	--	--	--	--	--	--	--	--	--	--	PF00443	Ubiquitin carboxyl-terminal hydrolase	GO:0016579	protein deubiquitination	GO:0036459	ubiquitinyl hydrolase activity	--	--	--	--
Cluster-10687.0	BF_3	3.00	0.42	650	646718582	KDR20994.1	952	1.7e-100	Receptor-type tyrosine-protein phosphatase N2 [Zootermopsis nevadensis]	688708454	LL319196.1	34	3.55167e-06	Anisakis simplex genome assembly A_simplex ,scaffold ASIM_scaffold0000018	K07817	PTPRN	receptor-type tyrosine-protein phosphatase N	http://www.genome.jp/dbget-bin/www_bget?ko:K07817	O02695	866	6.6e-92	Receptor-type tyrosine-protein phosphatase N2 OS=Macaca nemestrina GN=PTPRN2 PE=2 SV=1	PF00782//PF04565//PF00102//PF01805	Dual specificity phosphatase, catalytic domain//RNA polymerase Rpb2, domain 3//Protein-tyrosine phosphatase//Surp module	GO:0006206//GO:0006396//GO:0006351//GO:0006144//GO:0006570//GO:0006470	pyrimidine nucleobase metabolic process//RNA processing//transcription, DNA-templated//purine nucleobase metabolic process//tyrosine metabolic process//protein dephosphorylation	GO:0003723//GO:0003899//GO:0003677//GO:0004725//GO:0008138	RNA binding//DNA-directed RNA polymerase activity//DNA binding//protein tyrosine phosphatase activity//protein tyrosine/serine/threonine phosphatase activity	GO:0005730	nucleolus	KOG0793	Protein tyrosine phosphatase
Cluster-10690.0	BF_3	1.00	0.38	418	--	--	--	--	--	--	--	--	--	--	--	--	--	--	--	--	--	--	--	--	--	--	--	--	--	--	--	--
Cluster-10695.0	BF_3	2.00	1.81	335	--	--	--	--	--	--	--	--	--	--	--	--	--	--	--	--	--	--	--	--	--	--	--	--	--	--	--	--
Cluster-10702.0	BF_3	3.00	2.04	356	--	--	--	--	--	--	--	--	--	--	--	--	--	--	--	--	--	--	--	--	--	--	--	--	--	--	--	--
Cluster-10713.0	BF_3	2.00	0.44	516	--	--	--	--	--	--	--	--	--	--	--	--	--	--	--	--	--	--	--	--	--	--	--	--	--	--	--	--
Cluster-10722.1	BF_3	18.00	2.64	631	--	--	--	--	--	--	--	--	--	--	--	--	--	--	--	--	--	--	--	--	--	--	--	--	--	--	--	--
Cluster-10723.0	BF_3	6.00	0.31	1268	241845296	XP_002415523.1	1001	7.0e-106	innexin, putative [Ixodes scapularis]>gi|215509735|gb|EEC19188.1| innexin, putative [Ixodes scapularis]	--	--	--	--	--	--	--	--	--	Q9V427	678	8.1e-70	Innexin inx2 OS=Drosophila melanogaster GN=Inx2 PE=1 SV=1	PF00876	Innexin	--	--	--	--	GO:0005921	gap junction	--	--
Cluster-10734.0	BF_3	4.00	0.70	574	--	--	--	--	--	--	--	--	--	--	--	--	--	--	--	--	--	--	--	--	--	--	--	--	--	--	--	--
Cluster-10741.0	BF_3	3.00	0.38	686	--	--	--	--	--	--	--	--	--	--	--	--	--	--	--	--	--	--	--	--	--	--	--	--	--	--	--	--
Cluster-10743.0	BF_3	6.00	0.97	600	666335959	AIG13068.1	708	3.1e-72	NMDA receptor subunit 1 variant A [Diploptera punctata]	--	--	--	--	--	K05208	GRIN1	glutamate receptor ionotropic, NMDA 1	http://www.genome.jp/dbget-bin/www_bget?ko:K05208	B3P2E5	633	6.3e-65	Glutamate [NMDA] receptor subunit 1 OS=Drosophila erecta GN=Nmdar1 PE=3 SV=1	PF00060	Ligand-gated ion channel	GO:0006811//GO:0007268//GO:0007165	ion transport//synaptic transmission//signal transduction	GO:0004970	ionotropic glutamate receptor activity	GO:0016020	membrane	KOG4440	NMDA selective glutamate-gated ion channel receptor subunit GRIN1
Cluster-10744.0	BF_3	1.00	0.64	361	--	--	--	--	--	--	--	--	--	--	--	--	--	--	--	--	--	--	--	--	--	--	--	--	--	--	--	--
Cluster-10746.0	BF_3	1.00	0.34	433	--	--	--	--	--	--	--	--	--	--	--	--	--	--	--	--	--	--	PF04664	Opioid growth factor receptor (OGFr) conserved region	GO:0007165	signal transduction	GO:0004872	receptor activity	GO:0016020	membrane	--	--
Cluster-10747.0	BF_3	2.00	0.37	560	391332725	XP_003740780.1	284	4.2e-23	PREDICTED: uncharacterized protein LOC100905128 [Metaseiulus occidentalis]	--	--	--	--	--	--	--	--	--	--	--	--	--	--	--	--	--	--	--	--	--	--	--
Cluster-10749.0	BF_3	1.00	0.32	444	--	--	--	--	--	--	--	--	--	--	--	--	--	--	--	--	--	--	--	--	--	--	--	--	--	--	--	--
Cluster-10750.0	BF_3	8.00	0.34	1463	391336439	XP_003742588.1	1688	1.7e-185	PREDICTED: probable medium-chain specific acyl-CoA dehydrogenase, mitochondrial-like [Metaseiulus occidentalis]	157105306	XM_001648761.1	197	2.01485e-96	Aedes aegypti AAEL014452-RA mRNA	K00249	ACADM, acd	acyl-CoA dehydrogenase	http://www.genome.jp/dbget-bin/www_bget?ko:K00249	Q9VSA3	1531	1.2e-168	Probable medium-chain specific acyl-CoA dehydrogenase, mitochondrial OS=Drosophila melanogaster GN=CG12262 PE=1 SV=1	PF00441//PF02771//PF02770	Acyl-CoA dehydrogenase, C-terminal domain//Acyl-CoA dehydrogenase, N-terminal domain//Acyl-CoA dehydrogenase, middle domain	GO:0055114//GO:0008152//GO:0006118	oxidation-reduction process//metabolic process//obsolete electron transport	GO:0016627//GO:0050660//GO:0003995	oxidoreductase activity, acting on the CH-CH group of donors//flavin adenine dinucleotide binding//acyl-CoA dehydrogenase activity	--	--	KOG0140	Medium-chain acyl-CoA dehydrogenase
Cluster-10752.0	BF_3	2.00	0.39	546	524875684	XP_005094566.1	158	1.7e-08	PREDICTED: uncharacterized protein LOC101861348 [Aplysia californica]	--	--	--	--	--	--	--	--	--	Q96KR6	129	1.6e-06	Protein FAM210B OS=Homo sapiens GN=FAM210B PE=1 SV=2	--	--	--	--	--	--	--	--	--	--
Cluster-10755.0	BF_3	1.00	0.84	340	--	--	--	--	--	--	--	--	--	--	--	--	--	--	--	--	--	--	--	--	--	--	--	--	--	--	--	--
Cluster-10762.3	BF_3	1.00	0.66	359	--	--	--	--	--	--	--	--	--	--	--	--	--	--	--	--	--	--	--	--	--	--	--	--	--	--	--	--
Cluster-10773.0	BF_3	9.00	0.75	890	--	--	--	--	--	--	--	--	--	--	--	--	--	--	--	--	--	--	PF05132//PF04931//PF04147//PF01080//PF14721//PF04546//PF04194//PF03896//PF02535//PF04006//PF03985//PF02724	RNA polymerase III RPC4//DNA polymerase phi//Nop14-like family//Presenilin//Apoptosis-inducing factor, mitochondrion-associated, C-term//Sigma-70, non-essential region//Programmed cell death protein 2, C-terminal putative domain//Translocon-associated protein (TRAP), alpha subunit//ZIP Zinc transporter//Mpp10 protein//Paf1//CDC45-like protein	GO:0055085//GO:0006270//GO:0016570//GO:0006260//GO:0006383//GO:0006364//GO:0006355//GO:0030001//GO:0006351//GO:0006368//GO:0006144//GO:0006206//GO:0006352	transmembrane transport//DNA replication initiation//histone modification//DNA replication//transcription from RNA polymerase III promoter//rRNA processing//regulation of transcription, DNA-templated//metal ion transport//transcription, DNA-templated//transcription elongation from RNA polymerase II promoter//purine nucleobase metabolic process//pyrimidine nucleobase metabolic process//DNA-templat…	GO:0003700//GO:0004190//GO:0003887//GO:0046983//GO:0016987//GO:0046873//GO:0003899//GO:0003677	transcription factor activity, sequence-specific DNA binding//aspartic-type endopeptidase activity//DNA-directed DNA polymerase activity//protein dimerization activity//sigma factor activity//metal ion transmembrane transporter activity//DNA-directed RNA polymerase activity//DNA binding	GO:0005666//GO:0005730//GO:0005667//GO:0005732//GO:0034457//GO:0016593//GO:0016021//GO:0042575//GO:0005737//GO:0032040//GO:0005789//GO:0005634//GO:0016020	DNA-directed RNA polymerase III complex//nucleolus//transcription factor complex//small nucleolar ribonucleoprotein complex//Mpp10 complex//Cdc73/Paf1 complex//integral component of membrane//DNA polymerase complex//cytoplasm//small-subunit processome//endoplasmic reticulum membrane//nucleus//membrane	--	--
Cluster-10777.0	BF_3	2.00	6.87	270	--	--	--	--	--	--	--	--	--	--	--	--	--	--	--	--	--	--	--	--	--	--	--	--	--	--	--	--
Cluster-10778.0	BF_3	12.39	0.39	1893	--	--	--	--	--	338224420	HM217854.1	258	3.22736e-130	Scylla paramamosain retinitis pigmentosa GTPase regulator-like protein-like protein-like mRNA, partial sequence	--	--	--	--	--	--	--	--	--	--	--	--	--	--	--	--	--	--
Cluster-10780.0	BF_3	1.00	0.53	379	657568548	XP_008287713.1	147	2.2e-07	PREDICTED: putative defense protein Hdd11 [Stegastes partitus]	--	--	--	--	--	--	--	--	--	--	--	--	--	--	--	--	--	--	--	--	--	--	--
Cluster-10788.0	BF_3	1.00	0.63	363	--	--	--	--	--	768311754	CP010982.1	357	0	Verticillium dahliae VdLs.17 chromosome 3, complete sequence	--	--	--	--	--	--	--	--	--	--	--	--	--	--	--	--	--	--
Cluster-10789.0	BF_3	8.47	0.77	843	--	--	--	--	--	--	--	--	--	--	--	--	--	--	--	--	--	--	PF06005//PF03792//PF04344//PF07536	Protein of unknown function (DUF904)//PBC domain//Chemotaxis phosphatase, CheZ//HWE histidine kinase	GO:0050920//GO:0016310//GO:0043093//GO:0000917	regulation of chemotaxis//phosphorylation//FtsZ-dependent cytokinesis//barrier septum assembly	GO:0003824//GO:0004673//GO:0003700	catalytic activity//protein histidine kinase activity//transcription factor activity, sequence-specific DNA binding	GO:0005634//GO:0005667//GO:0009365//GO:0009288//GO:0005737	nucleus//transcription factor complex//protein histidine kinase complex//bacterial-type flagellum//cytoplasm	--	--
Cluster-10790.1	BF_3	3.00	1.69	373	--	--	--	--	--	--	--	--	--	--	--	--	--	--	--	--	--	--	--	--	--	--	--	--	--	--	--	--
Cluster-10794.0	BF_3	3.00	0.39	671	656985105	AID18683.1	943	2.0e-99	aspartate aminotransferase [Fenneropenaeus chinensis]	--	--	--	--	--	K14455	GOT2	aspartate aminotransferase, mitochondrial	http://www.genome.jp/dbget-bin/www_bget?ko:K14455	P05202	752	1.1e-78	Aspartate aminotransferase, mitochondrial OS=Mus musculus GN=Got2 PE=1 SV=1	PF00155	Aminotransferase class I and II	GO:0009058	biosynthetic process	GO:0030170	pyridoxal phosphate binding	--	--	KOG1411	Aspartate aminotransferase/Glutamic oxaloacetic transaminase AAT1/GOT2
Cluster-10797.0	BF_3	2.00	0.32	602	--	--	--	--	--	--	--	--	--	--	--	--	--	--	--	--	--	--	--	--	--	--	--	--	--	--	--	--
Cluster-10797.1	BF_3	3.00	0.32	767	91089533	XP_971109.1	778	3.0e-80	PREDICTED: synaptogyrin-1 [Tribolium castaneum]>gi|270011384|gb|EFA07832.1| hypothetical protein TcasGA2_TC005401 [Tribolium castaneum]	--	--	--	--	--	--	--	--	--	O43759	497	4.8e-49	Synaptogyrin-1 OS=Homo sapiens GN=SYNGR1 PE=1 SV=2	PF01284	Membrane-associating domain	--	--	--	--	GO:0016021//GO:0016020	integral component of membrane//membrane	--	--
Cluster-10800.0	BF_3	2.00	0.61	450	--	--	--	--	--	--	--	--	--	--	--	--	--	--	--	--	--	--	--	--	--	--	--	--	--	--	--	--
Cluster-10802.0	BF_3	1.00	0.50	386	--	--	--	--	--	--	--	--	--	--	--	--	--	--	--	--	--	--	--	--	--	--	--	--	--	--	--	--
Cluster-10807.0	BF_3	6.00	1.07	570	564275849	ETB57308.1	162	6.0e-09	hypothetical protein YYC_04816 [Plasmodium yoelii 17X]	--	--	--	--	--	--	--	--	--	--	--	--	--	PF04086//PF05843//PF07382//PF09726	Signal recognition particle, alpha subunit, N-terminal//Suppressor of forked protein (Suf)//Histone H1-like nucleoprotein HC2//Transmembrane protein	GO:0030261//GO:0006886//GO:0006397	chromosome condensation//intracellular protein transport//mRNA processing	GO:0005525//GO:0005047//GO:0003924//GO:0003677	GTP binding//signal recognition particle binding//GTPase activity//DNA binding	GO:0005785//GO:0005634//GO:0016021//GO:0005786	signal recognition particle receptor complex//nucleus//integral component of membrane//signal recognition particle, endoplasmic reticulum targeting	--	--
Cluster-10815.2	BF_3	13.00	0.36	2110	642927152	XP_008195159.1	574	3.8e-56	PREDICTED: uncharacterized protein LOC103313501 [Tribolium castaneum]	--	--	--	--	--	--	--	--	--	--	--	--	--	--	--	--	--	--	--	--	--	--	--
Cluster-10818.0	BF_3	3.00	0.40	667	328899359	AEB54635.1	933	2.8e-98	eukaryotic translation initiation factor 3 subunit 12 [Procambarus clarkii]	--	--	--	--	--	K15028	EIF3K	translation initiation factor 3 subunit K	http://www.genome.jp/dbget-bin/www_bget?ko:K15028	Q6GNI4	721	4.4e-75	Eukaryotic translation initiation factor 3 subunit K OS=Xenopus laevis GN=eif3k PE=2 SV=1	--	--	--	--	--	--	--	--	KOG3252	Uncharacterized conserved protein
Cluster-10823.0	BF_3	5.00	6.98	309	--	--	--	--	--	--	--	--	--	--	--	--	--	--	--	--	--	--	--	--	--	--	--	--	--	--	--	--
Cluster-10825.0	BF_3	2.00	0.63	446	--	--	--	--	--	--	--	--	--	--	--	--	--	--	--	--	--	--	--	--	--	--	--	--	--	--	--	--
Cluster-10826.0	BF_3	3.00	1.12	421	262401159	ACY66482.1	413	3.5e-38	NADH:ubiquinone dehydrogenase [Scylla paramamosain]	262401158	FJ774761.1	306	1.39911e-157	Scylla paramamosain NADH:ubiquinone dehydrogenase mRNA, partial cds	K03960	NDUFB4	NADH dehydrogenase (ubiquinone) 1 beta subcomplex subunit 4	http://www.genome.jp/dbget-bin/www_bget?ko:K03960	--	--	--	--	PF07225	NADH-ubiquinone oxidoreductase B15 subunit (NDUFB4)	GO:0015992//GO:0006814//GO:0006744//GO:0006120	proton transport//sodium ion transport//ubiquinone biosynthetic process//mitochondrial electron transport, NADH to ubiquinone	GO:0008137	NADH dehydrogenase (ubiquinone) activity	GO:0005739	mitochondrion	--	--
Cluster-10827.0	BF_3	3.00	0.62	531	198462178	XP_001352360.2	288	1.4e-23	GA16601 [Drosophila pseudoobscura pseudoobscura]>gi|198140184|gb|EAL29314.2| GA16601 [Drosophila pseudoobscura pseudoobscura]	--	--	--	--	--	--	--	--	--	--	--	--	--	PF04889//PF00879	Cwf15/Cwc15 cell cycle control protein//Defensin propeptide	GO:0006952//GO:0000398	defense response//mRNA splicing, via spliceosome	--	--	GO:0005681	spliceosomal complex	--	--
Cluster-10833.0	BF_3	4.00	0.44	746	--	--	--	--	--	--	--	--	--	--	--	--	--	--	--	--	--	--	--	--	--	--	--	--	--	--	--	--
Cluster-10838.0	BF_3	2.00	0.78	415	241595414	XP_002404471.1	451	1.4e-42	hypothetical protein IscW_ISCW008711 [Ixodes scapularis]>gi|215502354|gb|EEC11848.1| hypothetical protein IscW_ISCW008711, partial [Ixodes scapularis]	--	--	--	--	--	K04650	NCOR1, N-CoR	nuclear receptor co-repressor 1	http://www.genome.jp/dbget-bin/www_bget?ko:K04650	Q60974	386	1.9e-36	Nuclear receptor corepressor 1 OS=Mus musculus GN=Ncor1 PE=1 SV=1	--	--	--	--	GO:0003677//GO:0003682	DNA binding//chromatin binding	GO:0000785//GO:0005634	chromatin//nucleus	KOG1878	Nuclear receptor coregulator SMRT/SMRTER, contains Myb-like domains
Cluster-10840.0	BF_3	6.00	0.44	978	--	--	--	--	--	--	--	--	--	--	--	--	--	--	--	--	--	--	PF03810	Importin-beta N-terminal domain	GO:0006886	intracellular protein transport	GO:0008536	Ran GTPase binding	--	--	--	--
Cluster-10841.0	BF_3	3.00	0.58	547	826502937	XP_012542387.1	845	3.7e-88	PREDICTED: serine/threonine-protein kinase 4 isoform X1 [Monomorium pharaonis]	241674070	XM_002411461.1	233	7.03847e-117	Ixodes scapularis serine/threonine protein kinase, putative, mRNA	K08838	STK24_25_MST4	serine/threonine-protein kinase 24/25/MST4	http://www.genome.jp/dbget-bin/www_bget?ko:K08838	Q9Z2W1	764	3.7e-80	Serine/threonine-protein kinase 25 OS=Mus musculus GN=Stk25 PE=2 SV=2	PF00069//PF07714	Protein kinase domain//Protein tyrosine kinase	GO:0006468	protein phosphorylation	GO:0005524//GO:0004672	ATP binding//protein kinase activity	--	--	KOG0201	Serine/threonine protein kinase
Cluster-10843.0	BF_3	3.00	0.43	638	--	--	--	--	--	--	--	--	--	--	--	--	--	--	--	--	--	--	--	--	--	--	--	--	--	--	--	--
Cluster-10845.0	BF_3	1.00	1.27	314	--	--	--	--	--	--	--	--	--	--	--	--	--	--	--	--	--	--	--	--	--	--	--	--	--	--	--	--
Cluster-10848.0	BF_3	2.00	0.51	485	--	--	--	--	--	--	--	--	--	--	--	--	--	--	--	--	--	--	PF08299	Bacterial dnaA protein helix-turn-helix	GO:0006275//GO:0006270	regulation of DNA replication//DNA replication initiation	GO:0005524//GO:0043565	ATP binding//sequence-specific DNA binding	--	--	--	--
Cluster-10850.0	BF_3	14.00	1.35	811	755785705	XP_003995546.2	1077	6.9e-115	PREDICTED: 40S ribosomal protein S6 [Felis catus]	158256465	AK291517.1	811	0	Homo sapiens cDNA FLJ78049 complete cds, highly similar to Homo sapiens ribosomal protein S6 (RPS6), mRNA	K02991	RP-S6e, RPS6	small subunit ribosomal protein S6e	http://www.genome.jp/dbget-bin/www_bget?ko:K02991	P62755	1069	2.4e-115	40S ribosomal protein S6 OS=Rattus norvegicus GN=Rps6 PE=1 SV=1	PF02567//PF01092	Phenazine biosynthesis-like protein//Ribosomal protein S6e	GO:0042254//GO:0009058//GO:0006412	ribosome biogenesis//biosynthetic process//translation	GO:0003735//GO:0003824	structural constituent of ribosome//catalytic activity	GO:0005840//GO:0005622	ribosome//intracellular	KOG1646	40S ribosomal protein S6
Cluster-10852.1	BF_3	3.00	0.77	483	--	--	--	--	--	--	--	--	--	--	--	--	--	--	--	--	--	--	--	--	--	--	--	--	--	--	--	--
Cluster-10863.0	BF_3	4.00	0.98	492	241742352	XP_002412387.1	504	1.1e-48	glycosyl hydralase, sucrase-isomaltase, putative [Ixodes scapularis]>gi|215505713|gb|EEC15207.1| glycosyl hydralase, sucrase-isomaltase, putative, partial [Ixodes scapularis]	--	--	--	--	--	K12316	GAA	lysosomal alpha-glucosidase	http://www.genome.jp/dbget-bin/www_bget?ko:K12316	P70699	437	2.8e-42	Lysosomal alpha-glucosidase OS=Mus musculus GN=Gaa PE=1 SV=2	PF01055	Glycosyl hydrolases family 31	GO:0005975	carbohydrate metabolic process	GO:0004553	hydrolase activity, hydrolyzing O-glycosyl compounds	--	--	KOG1065	Maltase glucoamylase and related hydrolases, glycosyl hydrolase family 31
Cluster-10863.1	BF_3	2.00	0.31	611	241742352	XP_002412387.1	800	6.8e-83	glycosyl hydralase, sucrase-isomaltase, putative [Ixodes scapularis]>gi|215505713|gb|EEC15207.1| glycosyl hydralase, sucrase-isomaltase, putative, partial [Ixodes scapularis]	805821565	XM_012295437.1	39	5.52768e-09	PREDICTED: Megachile rotundata lysosomal alpha-glucosidase-like (LOC100881877), transcript variant X6, mRNA	K12316	GAA	lysosomal alpha-glucosidase	http://www.genome.jp/dbget-bin/www_bget?ko:K12316	P10253	630	1.4e-64	Lysosomal alpha-glucosidase OS=Homo sapiens GN=GAA PE=1 SV=4	PF01055//PF06516	Glycosyl hydrolases family 31//Purine nucleoside permease (NUP)	GO:0005975//GO:0008152//GO:0005982//GO:0006012//GO:0005985//GO:0055085	carbohydrate metabolic process//metabolic process//starch metabolic process//galactose metabolic process//sucrose metabolic process//transmembrane transport	GO:0004558//GO:0004553	alpha-1,4-glucosidase activity//hydrolase activity, hydrolyzing O-glycosyl compounds	GO:0017177	glucosidase II complex	KOG1065	Maltase glucoamylase and related hydrolases, glycosyl hydrolase family 31
Cluster-10864.0	BF_3	2.00	1.83	334	--	--	--	--	--	--	--	--	--	--	--	--	--	--	--	--	--	--	--	--	--	--	--	--	--	--	--	--
Cluster-10865.0	BF_3	3.00	0.61	535	675376796	KFM69698.1	319	3.5e-27	Neuropilin and tolloid-like protein 2, partial [Stegodyphus mimosarum]	--	--	--	--	--	--	--	--	--	--	--	--	--	--	--	--	--	--	--	--	--	--	--
Cluster-10868.0	BF_3	1.00	0.55	375	--	--	--	--	--	--	--	--	--	--	--	--	--	--	--	--	--	--	--	--	--	--	--	--	--	--	--	--
Cluster-10870.0	BF_3	4.00	1.03	482	119619953	EAW99547.1	362	3.3e-32	thymosin, beta 10, isoform CRA_a, partial [Homo sapiens]>gi|119619954|gb|EAW99548.1| thymosin, beta 10, isoform CRA_a, partial [Homo sapiens]	79150724	BC107889.1	463	0	Homo sapiens cDNA clone IMAGE:6651898	K13785	TMSB10	thymosin beta 10	http://www.genome.jp/dbget-bin/www_bget?ko:K13785	P63313	219	5.2e-17	Thymosin beta-10 OS=Homo sapiens GN=TMSB10 PE=1 SV=2	PF02205//PF01290	WH2 motif//Thymosin beta-4 family	GO:0007015//GO:0042989	actin filament organization//sequestering of actin monomers	GO:0003779//GO:0003785	actin binding//actin monomer binding	GO:0005737//GO:0005856	cytoplasm//cytoskeleton	--	--
Cluster-10871.0	BF_3	14.00	2.61	557	--	--	--	--	--	--	--	--	--	--	--	--	--	--	--	--	--	--	--	--	--	--	--	--	--	--	--	--
Cluster-10877.0	BF_3	1.00	0.32	441	--	--	--	--	--	--	--	--	--	--	--	--	--	--	--	--	--	--	--	--	--	--	--	--	--	--	--	--
Cluster-10881.0	BF_3	6.00	0.52	867	321473527	EFX84494.1	599	2.0e-59	hypothetical protein DAPPUDRAFT_99667 [Daphnia pulex]	--	--	--	--	--	K02736	PSMB4	20S proteasome subunit beta 7	http://www.genome.jp/dbget-bin/www_bget?ko:K02736	P28024	517	2.6e-51	Proteasome subunit beta type-4 (Fragment) OS=Xenopus laevis GN=psmb4 PE=2 SV=2	PF00227	Proteasome subunit	GO:0051603	proteolysis involved in cellular protein catabolic process	GO:0004298	threonine-type endopeptidase activity	GO:0005839	proteasome core complex	KOG0185	20S proteasome, regulatory subunit beta type PSMB4/PRE4
Cluster-10882.0	BF_3	6.00	0.45	955	385152623	AFI43796.1	511	3.4e-49	ALF1 [Scylla paramamosain]	385152622	JQ069030.1	942	0	Scylla paramamosain ALF1 mRNA, complete cds	--	--	--	--	C0KJQ4	462	6.8e-45	Anti-lipopolysaccharide factor OS=Portunus trituberculatus GN=ALF PE=2 SV=2	PF00538	linker histone H1 and H5 family	GO:0006334	nucleosome assembly	GO:0003677	DNA binding	GO:0005634//GO:0000786	nucleus//nucleosome	--	--
Cluster-10886.0	BF_3	4.00	1.69	404	675384914	KFM77811.1	284	3.1e-23	Tropomodulin, partial [Stegodyphus mimosarum]	--	--	--	--	--	K10370	TMOD	tropomodulin	http://www.genome.jp/dbget-bin/www_bget?ko:K10370	P70567	228	3.9e-18	Tropomodulin-1 OS=Rattus norvegicus GN=Tmod1 PE=2 SV=1	PF03250	Tropomodulin	GO:0051694	pointed-end actin filament capping	GO:0005523	tropomyosin binding	--	--	KOG3735	Tropomodulin and leiomodulin
Cluster-10887.0	BF_3	2.00	0.32	604	242000306	XP_002434796.1	230	8.4e-17	cytochrome B561, putative [Ixodes scapularis]>gi|215498126|gb|EEC07620.1| cytochrome B561, putative [Ixodes scapularis]	--	--	--	--	--	K08370	CYBRD1	cytochrome b reductase 1	http://www.genome.jp/dbget-bin/www_bget?ko:K08370	Q53TN4	177	4.8e-12	Cytochrome b reductase 1 OS=Homo sapiens GN=CYBRD1 PE=1 SV=1	PF03188	Eukaryotic cytochrome b561	--	--	--	--	GO:0016021	integral component of membrane	KOG1619	Cytochrome b
Cluster-10895.0	BF_3	9.00	0.89	797	--	--	--	--	--	--	--	--	--	--	--	--	--	--	--	--	--	--	--	--	--	--	--	--	--	--	--	--
Cluster-10897.0	BF_3	14.00	11.76	340	238683727	ACR54142.1	417	9.7e-39	ribosomal protein rps21 [Palaemon varians]	262401362	FJ774863.1	199	3.35067e-98	Scylla paramamosain ribosomal protein S21 mRNA, partial cds	K02971	RP-S21e, RPS21	small subunit ribosomal protein S21e	http://www.genome.jp/dbget-bin/www_bget?ko:K02971	Q6DDC6	342	2.0e-31	40S ribosomal protein S21 OS=Xenopus tropicalis GN=rps21 PE=3 SV=1	PF01249	Ribosomal protein S21e	GO:0042254//GO:0006412	ribosome biogenesis//translation	GO:0003735	structural constituent of ribosome	GO:0005840//GO:0005622	ribosome//intracellular	KOG3486	40S ribosomal protein S21
Cluster-10905.0	BF_3	27.00	2.61	810	391345012	XP_003746787.1	508	6.5e-49	PREDICTED: glutathione S-transferase 1, isoform C-like [Metaseiulus occidentalis]	--	--	--	--	--	K00799	GST, gst	glutathione S-transferase	http://www.genome.jp/dbget-bin/www_bget?ko:K00799	Q93112	396	2.6e-37	Glutathione S-transferase 1, isoform C OS=Anopheles gambiae GN=GstD1 PE=1 SV=2	PF13409//PF13417//PF00462//PF02798	Glutathione S-transferase, N-terminal domain//Glutathione S-transferase, N-terminal domain//Glutaredoxin//Glutathione S-transferase, N-terminal domain	GO:0045454//GO:0006118	cell redox homeostasis//obsolete electron transport	GO:0005515//GO:0015035//GO:0009055	protein binding//protein disulfide oxidoreductase activity//electron carrier activity	--	--	--	--
Cluster-10908.1	BF_3	2.00	0.35	577	646723650	KDR24180.1	474	4.1e-45	Signal-induced proliferation-associated 1-like protein 2 [Zootermopsis nevadensis]	--	--	--	--	--	K17702	SIPA1L2, SPAL2	signal-induced proliferation-associated 1 like protein 2	http://www.genome.jp/dbget-bin/www_bget?ko:K17702	Q80TE4	363	1.2e-33	Signal-induced proliferation-associated 1-like protein 2 OS=Mus musculus GN=Sipa1l2 PE=1 SV=3	PF00595	PDZ domain (Also known as DHR or GLGF)	--	--	GO:0005515	protein binding	--	--	--	--
Cluster-10916.0	BF_3	5.00	0.47	830	--	--	--	--	--	--	--	--	--	--	--	--	--	--	--	--	--	--	PF01825	GPCR proteolysis site, GPS, motif	--	--	--	--	GO:0016020	membrane	--	--
Cluster-10919.0	BF_3	4.00	0.60	623	--	--	--	--	--	--	--	--	--	--	--	--	--	--	--	--	--	--	--	--	--	--	--	--	--	--	--	--
Cluster-10923.0	BF_3	6.41	0.54	885	642927632	XP_008195342.1	514	1.4e-49	PREDICTED: dual specificity protein phosphatase 23-like isoform X1 [Tribolium castaneum]	--	--	--	--	--	K14165	K14165	atypical dual specificity phosphatase	http://www.genome.jp/dbget-bin/www_bget?ko:K14165	Q9BVJ7	315	7.0e-28	Dual specificity protein phosphatase 23 OS=Homo sapiens GN=DUSP23 PE=1 SV=1	PF00782//PF00102//PF05706	Dual specificity phosphatase, catalytic domain//Protein-tyrosine phosphatase//Cyclin-dependent kinase inhibitor 3 (CDKN3)	GO:0006570//GO:0006470	tyrosine metabolic process//protein dephosphorylation	GO:0004721//GO:0008138//GO:0004725	phosphoprotein phosphatase activity//protein tyrosine/serine/threonine phosphatase activity//protein tyrosine phosphatase activity	--	--	--	--
Cluster-10928.0	BF_3	15.00	0.66	1433	--	--	--	--	--	--	--	--	--	--	--	--	--	--	--	--	--	--	--	--	--	--	--	--	--	--	--	--
Cluster-10932.0	BF_3	4.00	0.92	506	675366362	KFM59264.1	401	1.0e-36	Dimethylaniline monooxygenase [N-oxide-forming] 2, partial [Stegodyphus mimosarum]	--	--	--	--	--	K00485	FMO	dimethylaniline monooxygenase (N-oxide forming)	http://www.genome.jp/dbget-bin/www_bget?ko:K00485	P49326	321	8.1e-29	Dimethylaniline monooxygenase [N-oxide-forming] 5 OS=Homo sapiens GN=FMO5 PE=1 SV=2	PF00070//PF01210//PF01134//PF01266//PF05834//PF01593//PF12831//PF00743//PF02737//PF07992//PF01494	Pyridine nucleotide-disulphide oxidoreductase//NAD-dependent glycerol-3-phosphate dehydrogenase N-terminus//Glucose inhibited division protein A//FAD dependent oxidoreductase//Lycopene cyclase protein//Flavin containing amine oxidoreductase//FAD dependent oxidoreductase//Flavin-binding monooxygenase-like//3-hydroxyacyl-CoA dehydrogenase, NAD binding domain//Pyridine nucleotide-disulphide oxidored…	GO:0055114//GO:0008033//GO:0006554//GO:0006568//GO:0006574//GO:0006550//GO:0006552//GO:0016117//GO:0006631//GO:0006633//GO:0018874//GO:0046168	oxidation-reduction process//tRNA processing//lysine catabolic process//tryptophan metabolic process//valine catabolic process//isoleucine catabolic process//leucine catabolic process//carotenoid biosynthetic process//fatty acid metabolic process//fatty acid biosynthetic process//benzoate metabolic process//glycerol-3-phosphate catabolic process	GO:0003857//GO:0016616//GO:0071949//GO:0050660//GO:0051287//GO:0016491//GO:0016705//GO:0050661//GO:0004499	3-hydroxyacyl-CoA dehydrogenase activity//oxidoreductase activity, acting on the CH-OH group of donors, NAD or NADP as acceptor//FAD binding//flavin adenine dinucleotide binding//NAD binding//oxidoreductase activity//oxidoreductase activity, acting on paired donors, with incorporation or reduction of molecular oxygen//NADP binding//N,N-dimethylaniline monooxygenase activity	--	--	--	--
Cluster-10938.0	BF_3	4.00	0.62	615	751241751	XP_011174991.1	221	9.5e-16	PREDICTED: uncharacterized protein LOC105207257, partial [Solenopsis invicta]	--	--	--	--	--	--	--	--	--	--	--	--	--	--	--	--	--	--	--	--	--	--	--
Cluster-10940.0	BF_3	11.00	0.49	1423	831313304	XP_012689175.1	729	2.7e-74	PREDICTED: putative nuclease HARBI1 [Clupea harengus]	--	--	--	--	--	--	--	--	--	Q6AZB8	365	1.8e-33	Putative nuclease HARBI1 OS=Danio rerio GN=harbi1 PE=2 SV=1	PF04625//PF04827//PF01609//PF03950	DEC-1 protein, N-terminal region//Plant transposon protein//Transposase DDE domain//tRNA synthetases class I (E and Q), anti-codon binding domain	GO:0006418//GO:0007304//GO:0006313	tRNA aminoacylation for protein translation//chorion-containing eggshell formation//transposition, DNA-mediated	GO:0000166//GO:0004803//GO:0004812//GO:0003677//GO:0005213//GO:0016788//GO:0005524	nucleotide binding//transposase activity//aminoacyl-tRNA ligase activity//DNA binding//structural constituent of chorion//hydrolase activity, acting on ester bonds//ATP binding	GO:0005576//GO:0005737//GO:0042600	extracellular region//cytoplasm//chorion	--	--
Cluster-10946.0	BF_3	5.00	0.71	640	795543689	XP_011904888.1	805	1.9e-83	PREDICTED: protein deglycase DJ-1 isoform X4 [Cercocebus atys]	767902042	XM_005263424.2	640	0	PREDICTED: Homo sapiens parkinson protein 7 (PARK7), transcript variant X1, mRNA	K05687	PARK7	protein DJ-1	http://www.genome.jp/dbget-bin/www_bget?ko:K05687	Q99497	805	7.7e-85	Protein deglycase DJ-1 OS=Homo sapiens GN=PARK7 PE=1 SV=2	PF07685	CobB/CobQ-like glutamine amidotransferase domain	GO:0009236	cobalamin biosynthetic process	GO:0003824	catalytic activity	--	--	KOG2764	Putative transcriptional regulator DJ-1
Cluster-10947.0	BF_3	36.00	0.58	3431	649572247	NP_001280528.1	1334	4.6e-144	probable G-protein coupled receptor 52 [Tribolium castaneum]>gi|91088793|ref|XP_968380.1| PREDICTED: probable G-protein coupled receptor 52 [Tribolium castaneum]>gi|270012800|gb|EFA09248.1| hypothetical protein TcasGA2_TC006457 [Tribolium castaneum]>gi|485836770|tpg|DAA64512.1| TPA_inf: putative ecdysteroids/dopamine receptor [Tribolium castaneum]	--	--	--	--	--	--	--	--	--	P0C5J4	287	4.8e-24	Probable G-protein coupled receptor 52 OS=Mus musculus GN=Gpr52 PE=3 SV=1	PF00001	7 transmembrane receptor (rhodopsin family)	GO:0007186	G-protein coupled receptor signaling pathway	GO:0004930	G-protein coupled receptor activity	GO:0016021	integral component of membrane	KOG3656	FOG: 7 transmembrane receptor
Cluster-10948.0	BF_3	1.74	3.16	296	--	--	--	--	--	--	--	--	--	--	--	--	--	--	--	--	--	--	--	--	--	--	--	--	--	--	--	--
Cluster-10959.0	BF_3	4.00	0.80	539	242003954	XP_002436238.1	370	4.4e-33	secreted salivary gland peptide, putative [Ixodes scapularis]>gi|55736021|gb|AAV63537.1| fed tick salivary protein 3 [Ixodes scapularis]>gi|215499574|gb|EEC09068.1| secreted salivary gland peptide, putative [Ixodes scapularis]	--	--	--	--	--	K03671	trxA	thioredoxin 1	http://www.genome.jp/dbget-bin/www_bget?ko:K03671	Q6XHI1	295	8.9e-26	Thioredoxin-2 OS=Drosophila yakuba GN=Trx-2 PE=3 SV=1	PF00462//PF00578//PF00085//PF08534	Glutaredoxin//AhpC/TSA family//Thioredoxin//Redoxin	GO:0006662//GO:0006118//GO:0055114//GO:0045454	glycerol ether metabolic process//obsolete electron transport//oxidation-reduction process//cell redox homeostasis	GO:0016491//GO:0016853//GO:0016209//GO:0015035//GO:0009055	oxidoreductase activity//isomerase activity//antioxidant activity//protein disulfide oxidoreductase activity//electron carrier activity	--	--	KOG0907	Thioredoxin
Cluster-10966.0	BF_3	8.00	1.88	501	--	--	--	--	--	--	--	--	--	--	--	--	--	--	--	--	--	--	PF06810//PF03357//PF04108//PF04513//PF01442//PF05531	Phage minor structural protein GP20//Snf7//Autophagy protein Apg17//Baculovirus polyhedron envelope protein, PEP, C terminus//Apolipoprotein A1/A4/E domain//Nucleopolyhedrovirus P10 protein	GO:0042157//GO:0006914//GO:0006869//GO:0007034	lipoprotein metabolic process//autophagy//lipid transport//vacuolar transport	GO:0008289//GO:0005198	lipid binding//structural molecule activity	GO:0019028//GO:0019031//GO:0005576	viral capsid//viral envelope//extracellular region	--	--
Cluster-10967.0	BF_3	3.00	1.08	425	--	--	--	--	--	--	--	--	--	--	--	--	--	--	--	--	--	--	PF08281	Sigma-70, region 4	GO:0006355//GO:0006352	regulation of transcription, DNA-templated//DNA-templated transcription, initiation	GO:0003677//GO:0016987//GO:0003700	DNA binding//sigma factor activity//transcription factor activity, sequence-specific DNA binding	GO:0005667	transcription factor complex	--	--
Cluster-10972.0	BF_3	2.00	1.04	381	--	--	--	--	--	--	--	--	--	--	--	--	--	--	--	--	--	--	--	--	--	--	--	--	--	--	--	--
Cluster-10974.0	BF_3	2.00	0.52	479	13929491	AAA81592.2	461	1.1e-43	shal 1 potassium channel [Panulirus interruptus]	642910598	XM_962374.3	113	3.12223e-50	PREDICTED: Tribolium castaneum potassium voltage-gated channel protein Shal (LOC655814), mRNA	K05321	KCNDN	potassium voltage-gated channel Shal-related subfamily D, invertebrate	http://www.genome.jp/dbget-bin/www_bget?ko:K05321	P17971	306	4.2e-27	Potassium voltage-gated channel protein Shal OS=Drosophila melanogaster GN=Shal PE=1 SV=2	--	--	--	--	--	--	--	--	KOG4390	Voltage-gated A-type K+ channel KCND
Cluster-10981.0	BF_3	4.00	1.01	486	241555482	XP_002399793.1	278	1.8e-22	5' nucleotidase, putative [Ixodes scapularis]>gi|215501733|gb|EEC11227.1| 5' nucleotidase, putative [Ixodes scapularis]	--	--	--	--	--	K01081	E3.1.3.5	5'-nucleotidase	http://www.genome.jp/dbget-bin/www_bget?ko:K01081	P52307	246	3.9e-20	Protein 5NUC (Fragment) OS=Rhipicephalus microplus PE=1 SV=2	PF00149	Calcineurin-like phosphoesterase	--	--	GO:0016787	hydrolase activity	--	--	--	--
Cluster-10983.0	BF_3	2.00	0.40	541	--	--	--	--	--	--	--	--	--	--	--	--	--	--	--	--	--	--	--	--	--	--	--	--	--	--	--	--
Cluster-10989.0	BF_3	2.00	0.44	518	558142705	XP_006092712.1	330	1.8e-28	PREDICTED: cytochrome P450 4V2-like [Myotis lucifugus]	--	--	--	--	--	K07427	CYP4V	cytochrome P450, family 4, subfamily V	http://www.genome.jp/dbget-bin/www_bget?ko:K07427	Q9VA27	304	7.7e-27	Cytochrome P450 4c3 OS=Drosophila melanogaster GN=Cyp4c3 PE=2 SV=1	PF00067	Cytochrome P450	GO:0055114	oxidation-reduction process	GO:0016705//GO:0005506//GO:0020037	oxidoreductase activity, acting on paired donors, with incorporation or reduction of molecular oxygen//iron ion binding//heme binding	--	--	--	--
Cluster-10993.0	BF_3	1.00	0.81	343	--	--	--	--	--	--	--	--	--	--	--	--	--	--	--	--	--	--	--	--	--	--	--	--	--	--	--	--
Cluster-10996.1	BF_3	5.00	0.70	648	568248334	ETN58199.1	235	2.4e-17	hypothetical protein AND_010221 [Anopheles darlingi]	--	--	--	--	--	--	--	--	--	--	--	--	--	--	--	--	--	--	--	--	--	--	--
Cluster-10998.0	BF_3	19.29	0.81	1499	546686115	ERL95507.1	275	1.3e-21	hypothetical protein D910_12769 [Dendroctonus ponderosae]	--	--	--	--	--	--	--	--	--	Q9W0Y6	148	2.8e-08	Transient receptor potential cation channel protein painless OS=Drosophila melanogaster GN=pain PE=1 SV=1	--	--	--	--	--	--	--	--	--	--
Cluster-10999.0	BF_3	10.00	0.60	1125	300394168	ADK11710.1	583	1.8e-57	aminopeptidase N [Leptinotarsa decemlineata]	--	--	--	--	--	--	--	--	--	P91885	337	2.5e-30	Aminopeptidase N OS=Manduca sexta GN=APN2 PE=1 SV=2	--	--	--	--	--	--	--	--	--	--
Cluster-11000.0	BF_3	4.00	0.31	950	391345143	XP_003746852.1	583	1.5e-57	PREDICTED: elongation of very long chain fatty acids protein 1-like [Metaseiulus occidentalis]	158294295	XM_315513.4	41	6.78373e-10	Anopheles gambiae str. PEST AGAP005513-PA (AgaP_AGAP005513) mRNA, complete cds	K10249	ELOVL4	elongation of very long chain fatty acids protein 4	http://www.genome.jp/dbget-bin/www_bget?ko:K10249	Q1HRV8	436	7.0e-42	Elongation of very long chain fatty acids protein AAEL008004 OS=Aedes aegypti GN=AAEL008004 PE=2 SV=2	PF01151	GNS1/SUR4 family	--	--	--	--	GO:0016021	integral component of membrane	--	--
Cluster-11004.0	BF_3	8.00	0.47	1144	391333405	XP_003741104.1	1471	2.0e-160	PREDICTED: ATP synthase subunit alpha, mitochondrial-like [Metaseiulus occidentalis]	768949593	XM_003974809.2	340	5.03167e-176	PREDICTED: Takifugu rubripes ATP synthase subunit alpha, mitochondrial-like (LOC101074081), mRNA	K02132	ATPeF1A, ATP5A1, ATP1	F-type H+-transporting ATPase subunit alpha	http://www.genome.jp/dbget-bin/www_bget?ko:K02132	Q5R546	1399	1.8e-153	ATP synthase subunit alpha, mitochondrial OS=Pongo abelii GN=ATP5A1 PE=2 SV=1	PF00306//PF00006	ATP synthase alpha/beta chain, C terminal domain//ATP synthase alpha/beta family, nucleotide-binding domain	GO:0015991	ATP hydrolysis coupled proton transport	GO:0016820//GO:0005524	hydrolase activity, acting on acid anhydrides, catalyzing transmembrane movement of substances//ATP binding	GO:0033178	proton-transporting two-sector ATPase complex, catalytic domain	KOG1353	F0F1-type ATP synthase, alpha subunit
Cluster-11008.0	BF_3	3.00	0.82	471	242024350	XP_002432591.1	525	4.1e-51	conserved hypothetical protein [Pediculus humanus corporis]>gi|212518051|gb|EEB19853.1| conserved hypothetical protein [Pediculus humanus corporis]	--	--	--	--	--	--	--	--	--	Q28FA9	282	2.5e-24	Trimeric intracellular cation channel type B OS=Xenopus tropicalis GN=tmem38b PE=2 SV=1	PF05197	TRIC channel	GO:0006812//GO:0015672	cation transport//monovalent inorganic cation transport	GO:0005261	cation channel activity	GO:0016020	membrane	KOG3944	Uncharacterized conserved protein
Cluster-11009.0	BF_3	5.00	1.14	508	--	--	--	--	--	--	--	--	--	--	--	--	--	--	--	--	--	--	--	--	--	--	--	--	--	--	--	--
Cluster-11016.0	BF_3	1.00	0.41	407	--	--	--	--	--	--	--	--	--	--	--	--	--	--	--	--	--	--	--	--	--	--	--	--	--	--	--	--
Cluster-11019.0	BF_3	4.00	0.45	737	--	--	--	--	--	--	--	--	--	--	--	--	--	--	--	--	--	--	--	--	--	--	--	--	--	--	--	--
Cluster-11021.0	BF_3	1.00	0.63	363	--	--	--	--	--	--	--	--	--	--	--	--	--	--	--	--	--	--	--	--	--	--	--	--	--	--	--	--
Cluster-11026.1	BF_3	39.00	1.72	1432	642917777	XP_008191282.1	906	8.2e-95	PREDICTED: ADP-ribosylation factor-like protein 13B [Tribolium castaneum]	--	--	--	--	--	K07962	ARL13B, ARL2L1	ADP-ribosylation factor-like protein 13B	http://www.genome.jp/dbget-bin/www_bget?ko:K07962	Q3SXY8	427	1.2e-40	ADP-ribosylation factor-like protein 13B OS=Homo sapiens GN=ARL13B PE=1 SV=1	PF08477//PF01926//PF00503//PF00071//PF00025	Ras of Complex, Roc, domain of DAPkinase//50S ribosome-binding GTPase//G-protein alpha subunit//Ras family//ADP-ribosylation factor family	GO:0007264//GO:0007186//GO:0007165	small GTPase mediated signal transduction//G-protein coupled receptor signaling pathway//signal transduction	GO:0005525//GO:0019001//GO:0004871//GO:0003924//GO:0031683	GTP binding//guanyl nucleotide binding//signal transducer activity//GTPase activity//G-protein beta/gamma-subunit complex binding	--	--	KOG0070	GTP-binding ADP-ribosylation factor Arf1
Cluster-11027.0	BF_3	5.00	0.36	991	--	--	--	--	--	--	--	--	--	--	--	--	--	--	--	--	--	--	--	--	--	--	--	--	--	--	--	--
Cluster-11028.0	BF_3	4.00	1.04	480	--	--	--	--	--	--	--	--	--	--	--	--	--	--	--	--	--	--	PF17123	RING-like zinc finger	--	--	GO:0005515//GO:0008270	protein binding//zinc ion binding	--	--	--	--
Cluster-11041.0	BF_3	2.00	0.36	568	--	--	--	--	--	--	--	--	--	--	--	--	--	--	--	--	--	--	--	--	--	--	--	--	--	--	--	--
Cluster-11046.0	BF_3	67.00	4.83	989	--	--	--	--	--	--	--	--	--	--	--	--	--	--	--	--	--	--	--	--	--	--	--	--	--	--	--	--
Cluster-11048.0	BF_3	1.00	0.50	384	--	--	--	--	--	262335977	CP001805.1	342	1.23038e-177	Vibrio sp. Ex25 chromosome 1, complete sequence	--	--	--	--	--	--	--	--	--	--	--	--	--	--	--	--	--	--
Cluster-11052.0	BF_3	3.00	0.46	618	699245991	XP_009859599.1	253	1.8e-19	PREDICTED: lysosome membrane protein 2-like [Ciona intestinalis]	--	--	--	--	--	K12384	SCARB2, LIMP2, CD36L2	lysosome membrane protein 2	http://www.genome.jp/dbget-bin/www_bget?ko:K12384	P27615	227	7.8e-18	Lysosome membrane protein 2 OS=Rattus norvegicus GN=Scarb2 PE=1 SV=2	PF01130	CD36 family	GO:0007155	cell adhesion	--	--	GO:0016020	membrane	KOG3776	Plasma membrane glycoprotein CD36 and related membrane receptors
Cluster-11056.0	BF_3	2.00	0.54	473	--	--	--	--	--	--	--	--	--	--	--	--	--	--	--	--	--	--	--	--	--	--	--	--	--	--	--	--
Cluster-11057.1	BF_3	3.00	0.52	577	675365961	KFM58863.1	429	6.7e-40	Protein Tob2, partial [Stegodyphus mimosarum]	--	--	--	--	--	K14443	TOB	protein Tob/BTG	http://www.genome.jp/dbget-bin/www_bget?ko:K14443	Q8R5K6	353	1.8e-32	Protein Tob1 OS=Rattus norvegicus GN=Tob1 PE=2 SV=1	--	--	--	--	--	--	--	--	--	--
Cluster-11061.0	BF_3	7.00	9.24	312	--	--	--	--	--	--	--	--	--	--	--	--	--	--	--	--	--	--	PF00941	FAD binding domain in molybdopterin dehydrogenase	GO:0055114	oxidation-reduction process	GO:0016491	oxidoreductase activity	--	--	--	--
Cluster-11063.0	BF_3	5.00	0.77	614	--	--	--	--	--	--	--	--	--	--	--	--	--	--	--	--	--	--	--	--	--	--	--	--	--	--	--	--
Cluster-11065.0	BF_3	2.00	1.41	353	--	--	--	--	--	--	--	--	--	--	--	--	--	--	--	--	--	--	--	--	--	--	--	--	--	--	--	--
Cluster-11066.0	BF_3	3.00	0.63	527	391330912	XP_003739895.1	858	1.1e-89	PREDICTED: V-type proton ATPase subunit B-like [Metaseiulus occidentalis]	195571380	XM_002103646.1	276	8.44578e-141	Drosophila simulans GD20555 (Dsim\GD20555), mRNA	K02147	ATPeV1B, ATP6B	V-type H+-transporting ATPase subunit B	http://www.genome.jp/dbget-bin/www_bget?ko:K02147	P31409	813	7.5e-86	V-type proton ATPase subunit B OS=Drosophila melanogaster GN=Vha55 PE=2 SV=1	PF00006	ATP synthase alpha/beta family, nucleotide-binding domain	--	--	GO:0005524	ATP binding	--	--	KOG1351	Vacuolar H+-ATPase V1 sector, subunit B
Cluster-11068.1	BF_3	3.00	3.06	327	--	--	--	--	--	392303569	JX102602.1	283	6.47139e-145	Scylla paramamosain microsatellite Spm31 sequence	--	--	--	--	--	--	--	--	--	--	--	--	--	--	--	--	--	--
Cluster-11073.0	BF_3	2.00	0.44	518	--	--	--	--	--	--	--	--	--	--	--	--	--	--	--	--	--	--	--	--	--	--	--	--	--	--	--	--
Cluster-11074.0	BF_3	10.00	0.76	954	662188029	XP_008487669.1	190	5.7e-12	PREDICTED: uncharacterized protein LOC103524433 [Diaphorina citri]>gi|662188031|ref|XP_008487670.1| PREDICTED: uncharacterized protein LOC103524433 [Diaphorina citri]>gi|662219621|ref|XP_008483903.1| PREDICTED: uncharacterized protein LOC103520579 [Diaphorina citri]	--	--	--	--	--	--	--	--	--	--	--	--	--	PF01064//PF17064	Activin types I and II receptor domain//Sleepless protein	GO:1903818//GO:0030431//GO:0032222//GO:0007178//GO:0016310//GO:0009069	positive regulation of voltage-gated potassium channel activity//sleep//regulation of synaptic transmission, cholinergic//transmembrane receptor protein serine/threonine kinase signaling pathway//phosphorylation//serine family amino acid metabolic process	GO:0004675//GO:0034235	transmembrane receptor protein serine/threonine kinase activity//GPI anchor binding	GO:0016020	membrane	--	--
Cluster-11079.0	BF_3	5.00	1.56	447	--	--	--	--	--	--	--	--	--	--	--	--	--	--	--	--	--	--	--	--	--	--	--	--	--	--	--	--
Cluster-11084.0	BF_3	1.00	2.45	283	--	--	--	--	--	--	--	--	--	--	--	--	--	--	--	--	--	--	--	--	--	--	--	--	--	--	--	--
Cluster-11084.1	BF_3	3.00	0.44	629	--	--	--	--	--	--	--	--	--	--	--	--	--	--	--	--	--	--	--	--	--	--	--	--	--	--	--	--
Cluster-11085.1	BF_3	5.00	0.56	741	--	--	--	--	--	--	--	--	--	--	--	--	--	--	--	--	--	--	--	--	--	--	--	--	--	--	--	--
Cluster-11088.0	BF_3	4.00	0.73	564	241020874	XP_002405896.1	790	9.0e-82	glutamate dehydrogenase, putative [Ixodes scapularis]>gi|215491822|gb|EEC01463.1| glutamate dehydrogenase, putative [Ixodes scapularis]	--	--	--	--	--	K00261	GLUD1_2, gdhA	glutamate dehydrogenase (NAD(P)+)	http://www.genome.jp/dbget-bin/www_bget?ko:K00261	P54385	609	3.6e-62	Glutamate dehydrogenase, mitochondrial OS=Drosophila melanogaster GN=Gdh PE=1 SV=2	PF02812	Glu/Leu/Phe/Val dehydrogenase, dimerisation domain	GO:0006118//GO:0006520//GO:0055114	obsolete electron transport//cellular amino acid metabolic process//oxidation-reduction process	GO:0000166//GO:0016491//GO:0016639	nucleotide binding//oxidoreductase activity//oxidoreductase activity, acting on the CH-NH2 group of donors, NAD or NADP as acceptor	--	--	KOG2250	Glutamate/leucine/phenylalanine/valine dehydrogenases
Cluster-11092.0	BF_3	5.29	0.34	1083	391332695	XP_003740766.1	627	1.4e-62	PREDICTED: LOW QUALITY PROTEIN: phospholipid hydroperoxide glutathione peroxidase, mitochondrial-like [Metaseiulus occidentalis]	--	--	--	--	--	K05361	GPX4	phospholipid-hydroperoxide glutathione peroxidase	http://www.genome.jp/dbget-bin/www_bget?ko:K05361	Q9N2J2	511	1.6e-50	Phospholipid hydroperoxide glutathione peroxidase, mitochondrial OS=Bos taurus GN=GPX4 PE=2 SV=2	PF00578//PF00255	AhpC/TSA family//Glutathione peroxidase	GO:0006749//GO:0006979//GO:0055114//GO:0006804	glutathione metabolic process//response to oxidative stress//oxidation-reduction process//obsolete peroxidase reaction	GO:0016209//GO:0004602//GO:0016491	antioxidant activity//glutathione peroxidase activity//oxidoreductase activity	--	--	KOG1651	Glutathione peroxidase
Cluster-11104.0	BF_3	9.27	0.33	1724	780678076	XP_011696906.1	990	1.8e-104	PREDICTED: leupaxin isoform X6 [Wasmannia auropunctata]	766928065	XM_011497756.1	192	1.43426e-93	PREDICTED: Ceratosolen solmsi marchali paxillin (LOC105360757), partial mRNA	K05760	PXN	paxillin	http://www.genome.jp/dbget-bin/www_bget?ko:K05760	P49023	800	7.9e-84	Paxillin OS=Homo sapiens GN=PXN PE=1 SV=3	PF01258//PF00412//PF01155//PF08047	Prokaryotic dksA/traR C4-type zinc finger//LIM domain//Hydrogenase/urease nickel incorporation, metallochaperone, hypA//Histidine operon leader peptide	GO:0006464//GO:0000105	cellular protein modification process//histidine biosynthetic process	GO:0008270//GO:0016151	zinc ion binding//nickel cation binding	--	--	KOG1703	Adaptor protein Enigma and related PDZ-LIM proteins
Cluster-11108.0	BF_3	2.00	0.64	444	--	--	--	--	--	--	--	--	--	--	--	--	--	--	--	--	--	--	--	--	--	--	--	--	--	--	--	--
Cluster-11111.0	BF_3	3.00	0.35	720	--	--	--	--	--	--	--	--	--	--	--	--	--	--	--	--	--	--	--	--	--	--	--	--	--	--	--	--
Cluster-11114.0	BF_3	5.00	0.83	592	820977740	XP_012371563.1	269	2.5e-21	PREDICTED: chymotrypsin-like elastase family member 2A [Octodon degus]	--	--	--	--	--	K01311	CTRC	chymotrypsin C	http://www.genome.jp/dbget-bin/www_bget?ko:K01311	P05208	230	3.4e-18	Chymotrypsin-like elastase family member 2A OS=Mus musculus GN=Cela2a PE=2 SV=1	PF00089	Trypsin	GO:0006508	proteolysis	GO:0004252	serine-type endopeptidase activity	--	--	--	--
Cluster-11117.0	BF_3	2.00	0.49	494	457866969	CCQ18595.1	194	1.0e-12	40S ribosomal protein S25 [Sycon ciliatum]	697083099	XM_009656438.1	462	0	Verticillium dahliae VdLs.17 40S ribosomal protein S25 mRNA	K02975	RP-S25e, RPS25	small subunit ribosomal protein S25e	http://www.genome.jp/dbget-bin/www_bget?ko:K02975	Q7SC06	303	9.6e-27	40S ribosomal protein S25 OS=Neurospora crassa (strain ATCC 24698 / 74-OR23-1A / CBS 708.71 / DSM 1257 / FGSC 987) GN=rps-25 PE=3 SV=1	PF08220//PF01047	DeoR-like helix-turn-helix domain//MarR family	GO:0006355	regulation of transcription, DNA-templated	GO:0003700	transcription factor activity, sequence-specific DNA binding	GO:0005667//GO:0005622	transcription factor complex//intracellular	KOG1767	40S ribosomal protein S25
Cluster-11120.0	BF_3	9.00	0.42	1380	646722324	KDR23337.1	538	3.7e-52	Cyclin-G2 [Zootermopsis nevadensis]	768416096	XM_011550323.1	35	2.15546e-06	PREDICTED: Plutella xylostella cyclin-G1 (LOC105380726), transcript variant X4, mRNA	K10146	CCNG2	cyclin G2	http://www.genome.jp/dbget-bin/www_bget?ko:K10146	O08918	235	2.1e-18	Cyclin-G2 OS=Mus musculus GN=Ccng2 PE=2 SV=3	--	--	--	--	--	--	--	--	KOG0653	Cyclin B and related kinase-activating proteins
Cluster-11126.0	BF_3	2.00	0.69	432	646708714	KDR14901.1	359	6.6e-32	hypothetical protein L798_11120 [Zootermopsis nevadensis]	--	--	--	--	--	K10885	XRCC5, KU80, G22P2	ATP-dependent DNA helicase 2 subunit 2	http://www.genome.jp/dbget-bin/www_bget?ko:K10885	--	--	--	--	--	--	--	--	--	--	--	--	--	--
Cluster-11133.0	BF_3	7.00	0.33	1377	--	--	--	--	--	--	--	--	--	--	--	--	--	--	--	--	--	--	--	--	--	--	--	--	--	--	--	--
Cluster-11134.0	BF_3	6.00	0.46	945	--	--	--	--	--	--	--	--	--	--	--	--	--	--	--	--	--	--	--	--	--	--	--	--	--	--	--	--
Cluster-11137.0	BF_3	3.00	0.48	603	241704658	XP_002411967.1	595	4.0e-59	chr10 synaptotagmin, putative [Ixodes scapularis]>gi|215504958|gb|EEC14452.1| chr10 synaptotagmin, putative [Ixodes scapularis]	884976602	XM_010887238.2	107	8.6196e-47	PREDICTED: Esox lucius synaptotagmin I (syt1), transcript variant X5, mRNA	K15290	SYT1	synaptotagmin-1	http://www.genome.jp/dbget-bin/www_bget?ko:K15290	P21521	532	3.3e-53	Synaptotagmin 1 OS=Drosophila melanogaster GN=Syt1 PE=1 SV=3	PF00168	C2 domain	GO:0006810	transport	GO:0005515//GO:0005215//GO:0035005	protein binding//transporter activity//1-phosphatidylinositol-4-phosphate 3-kinase activity	GO:0008021//GO:0016020	synaptic vesicle//membrane	KOG1028	Ca2+-dependent phospholipid-binding protein Synaptotagmin, required for synaptic vesicle and secretory granule exocytosis
Cluster-11138.0	BF_3	3.00	0.80	476	--	--	--	--	--	--	--	--	--	--	--	--	--	--	--	--	--	--	--	--	--	--	--	--	--	--	--	--
Cluster-11140.0	BF_3	9.00	0.60	1051	4504619	NP_001544.1	874	3.1e-91	insulin-like growth factor-binding protein 7 isoform 1 precursor [Homo sapiens]>gi|332819698|ref|XP_517274.3| PREDICTED: insulin-like growth factor-binding protein 7 [Pan troglodytes]>gi|23396609|sp|Q16270.1|IBP7_HUMAN RecName: Full=Insulin-like growth factor-binding protein 7; Short=IBP-7; Short=IGF-binding protein 7; Short=IGFBP-7; AltName: Full=IGFBP-rP1; AltName: Full=MAC25 protein; AltName: …	359465606	NM_001553.2	1048	0	Homo sapiens insulin-like growth factor binding protein 7 (IGFBP7), transcript variant 1, mRNA	--	--	--	--	Q16270	874	1.3e-92	Insulin-like growth factor-binding protein 7 OS=Homo sapiens GN=IGFBP7 PE=1 SV=1	PF13895//PF00050//PF07648//PF00219	Immunoglobulin domain//Kazal-type serine protease inhibitor domain//Kazal-type serine protease inhibitor domain//Insulin-like growth factor binding protein	GO:0008285//GO:0007155//GO:0001558	negative regulation of cell proliferation//cell adhesion//regulation of cell growth	GO:0005515//GO:0005520	protein binding//insulin-like growth factor binding	GO:0005615//GO:0005576//GO:0016942//GO:0031012	extracellular space//extracellular region//insulin-like growth factor binding protein complex//extracellular matrix	--	--
Cluster-11143.0	BF_3	1.00	0.36	426	391326800	XP_003737899.1	296	1.3e-24	PREDICTED: 2-oxoglutarate dehydrogenase, mitochondrial-like [Metaseiulus occidentalis]	--	--	--	--	--	K00164	OGDH, sucA	2-oxoglutarate dehydrogenase E1 component	http://www.genome.jp/dbget-bin/www_bget?ko:K00164	Q6P6Z8	261	6.2e-22	2-oxoglutarate dehydrogenase, mitochondrial OS=Xenopus laevis GN=ogdh PE=2 SV=1	--	--	--	--	--	--	--	--	KOG0450	2-oxoglutarate dehydrogenase, E1 subunit
Cluster-11154.0	BF_3	4.00	0.81	537	662184817	XP_008473865.1	559	5.3e-55	PREDICTED: LOW QUALITY PROTEIN: spectrin beta chain, non-erythrocytic 1-like [Diaphorina citri]	--	--	--	--	--	K06115	SPTB	spectrin beta	http://www.genome.jp/dbget-bin/www_bget?ko:K06115	P16086	384	4.2e-36	Spectrin alpha chain, non-erythrocytic 1 OS=Rattus norvegicus GN=Sptan1 PE=1 SV=2	PF00435//PF07244	Spectrin repeat//Surface antigen variable number repeat	--	--	GO:0005515	protein binding	GO:0019867	outer membrane	KOG0040	Ca2+-binding actin-bundling protein (spectrin), alpha chain (EF-Hand protein superfamily)
Cluster-11155.0	BF_3	3.00	0.49	594	256261643	ACU65942.1	248	6.7e-19	prophenoloxidase-activating factor [Eriocheir sinensis]	256261642	FJ608827.1	69	1.12888e-25	Eriocheir sinensis prophenoloxidase-activating factor (PPAF) mRNA, complete cds	K09640	TMPRSS9	transmembrane protease, serine 9	http://www.genome.jp/dbget-bin/www_bget?ko:K09640	Q402U7	177	4.7e-12	Serine protease 44 OS=Mus musculus GN=Prss44 PE=2 SV=1	PF00089//PF05035	Trypsin//2-keto-3-deoxy-galactonokinase	GO:0034194//GO:0006012//GO:0006508	D-galactonate catabolic process//galactose metabolic process//proteolysis	GO:0004252//GO:0008671	serine-type endopeptidase activity//2-dehydro-3-deoxygalactonokinase activity	--	--	--	--
Cluster-11155.1	BF_3	1.00	1.32	312	--	--	--	--	--	--	--	--	--	--	--	--	--	--	--	--	--	--	PF13520	Amino acid permease	GO:0003333//GO:0006865	amino acid transmembrane transport//amino acid transport	GO:0015171	amino acid transmembrane transporter activity	GO:0016020	membrane	--	--
Cluster-11155.2	BF_3	7.00	0.65	830	296023724	ADG83846.1	857	2.3e-89	serine proteinase-like protein [Scylla paramamosain]	256261642	FJ608827.1	85	2.04654e-34	Eriocheir sinensis prophenoloxidase-activating factor (PPAF) mRNA, complete cds	--	--	--	--	Q7RTY7	219	8.9e-17	Ovochymase-1 OS=Homo sapiens GN=OVCH1 PE=2 SV=2	PF00089	Trypsin	GO:0006508	proteolysis	GO:0004252	serine-type endopeptidase activity	--	--	--	--
Cluster-11157.0	BF_3	2.00	0.65	442	72096382	XP_797801.1	401	9.1e-37	PREDICTED: V-type proton ATPase 16 kDa proteolipid subunit [Strongylocentrotus purpuratus]	389610748	AK402363.1	110	1.33212e-48	Papilio polytes mRNA for vacuolar H[+] ATPase subunit 16-1, complete cds, sequence id: Pp-0122	K02155	ATPeV0C, ATP6L	V-type H+-transporting ATPase 16kDa proteolipid subunit	http://www.genome.jp/dbget-bin/www_bget?ko:K02155	P23380	389	9.2e-37	V-type proton ATPase 16 kDa proteolipid subunit OS=Drosophila melanogaster GN=Vha16-1 PE=2 SV=1	PF00137	ATP synthase subunit C	GO:0015992//GO:0015991	proton transport//ATP hydrolysis coupled proton transport	GO:0015078	hydrogen ion transmembrane transporter activity	GO:0033177	proton-transporting two-sector ATPase complex, proton-transporting domain	KOG0232	Vacuolar H+-ATPase V0 sector, subunits c/c'
Cluster-11174.0	BF_3	8.00	0.39	1337	241057077	XP_002407798.1	1026	9.3e-109	chitinase, putative [Ixodes scapularis]>gi|215492289|gb|EEC01930.1| chitinase, putative [Ixodes scapularis]	--	--	--	--	--	K01183	E3.2.1.14	chitinase	http://www.genome.jp/dbget-bin/www_bget?ko:K01183	P36362	915	2.8e-97	Endochitinase OS=Manduca sexta PE=2 SV=1	PF00704	Glycosyl hydrolases family 18	GO:0005975//GO:0071704	carbohydrate metabolic process//organic substance metabolic process	GO:0004553//GO:0016798	hydrolase activity, hydrolyzing O-glycosyl compounds//hydrolase activity, acting on glycosyl bonds	--	--	--	--
Cluster-11179.0	BF_3	2.00	0.52	482	241013322	XP_002405531.1	251	2.4e-19	glucosylceramidase, putative [Ixodes scapularis]>gi|215491757|gb|EEC01398.1| glucosylceramidase, putative, partial [Ixodes scapularis]	--	--	--	--	--	K01201	GBA, srfJ	glucosylceramidase	http://www.genome.jp/dbget-bin/www_bget?ko:K01201	Q9UB00	193	5.4e-14	Putative glucosylceramidase 4 OS=Caenorhabditis elegans GN=gba-4 PE=3 SV=2	PF02055	O-Glycosyl hydrolase family 30	GO:0006807//GO:0006665//GO:0005975//GO:0006687	nitrogen compound metabolic process//sphingolipid metabolic process//carbohydrate metabolic process//glycosphingolipid metabolic process	GO:0003824//GO:0004348	catalytic activity//glucosylceramidase activity	--	--	--	--
Cluster-11181.0	BF_3	8.00	13.92	298	--	--	--	--	--	--	--	--	--	--	--	--	--	--	--	--	--	--	--	--	--	--	--	--	--	--	--	--
Cluster-11185.0	BF_3	1.00	0.50	384	--	--	--	--	--	--	--	--	--	--	--	--	--	--	--	--	--	--	--	--	--	--	--	--	--	--	--	--
Cluster-11186.0	BF_3	14.00	1.57	738	391336452	XP_003742594.1	722	9.1e-74	PREDICTED: adenosylhomocysteinase-like [Metaseiulus occidentalis]	--	--	--	--	--	K01251	E3.3.1.1, ahcY	adenosylhomocysteinase	http://www.genome.jp/dbget-bin/www_bget?ko:K01251	O13639	657	1.3e-67	Adenosylhomocysteinase OS=Schizosaccharomyces pombe (strain 972 / ATCC 24843) GN=pi047 PE=3 SV=1	PF05221	S-adenosyl-L-homocysteine hydrolase	GO:0006555//GO:0006730	methionine metabolic process//one-carbon metabolic process	GO:0004013	adenosylhomocysteinase activity	--	--	KOG1370	S-adenosylhomocysteine hydrolase
Cluster-11186.1	BF_3	11.00	1.09	798	752867953	XP_011251028.1	1208	4.4e-130	PREDICTED: adenosylhomocysteinase [Camponotus floridanus]	56363948	CR725945.2	180	3.04083e-87	Tetraodon nigroviridis full-length cDNA	K01251	E3.3.1.1, ahcY	adenosylhomocysteinase	http://www.genome.jp/dbget-bin/www_bget?ko:K01251	Q27580	1174	1.6e-127	Adenosylhomocysteinase OS=Drosophila melanogaster GN=Ahcy13 PE=2 SV=2	PF00208//PF05221//PF13241//PF02826	Glutamate/Leucine/Phenylalanine/Valine dehydrogenase//S-adenosyl-L-homocysteine hydrolase//Putative NAD(P)-binding//D-isomer specific 2-hydroxyacid dehydrogenase, NAD binding domain	GO:0006555//GO:0006520//GO:0006779//GO:0055114//GO:0006730//GO:0019354	methionine metabolic process//cellular amino acid metabolic process//porphyrin-containing compound biosynthetic process//oxidation-reduction process//one-carbon metabolic process//siroheme biosynthetic process	GO:0016491//GO:0004013//GO:0051287//GO:0043115	oxidoreductase activity//adenosylhomocysteinase activity//NAD binding//precorrin-2 dehydrogenase activity	--	--	KOG1370	S-adenosylhomocysteine hydrolase
Cluster-11188.0	BF_3	6.00	0.91	621	--	--	--	--	--	--	--	--	--	--	--	--	--	--	--	--	--	--	--	--	--	--	--	--	--	--	--	--
Cluster-11192.0	BF_3	2.00	0.33	591	157105561	XP_001648922.1	723	5.6e-74	AAEL004338-PA [Aedes aegypti]>gi|108880044|gb|EAT44269.1| AAEL004338-PA [Aedes aegypti]	148234683	NM_001090876.1	153	2.26449e-72	Xenopus laevis pyruvate dehydrogenase (lipoamide) beta (pdhb-a), mRNA >gnl|BL_ORD_ID|2631596 Xenopus laevis pyruvate dehydrogenase E1-beta subunit, mRNA (cDNA clone MGC:81357 IMAGE:6633613), complete cds	K00162	PDHB, pdhB	pyruvate dehydrogenase E1 component beta subunit	http://www.genome.jp/dbget-bin/www_bget?ko:K00162	Q9D051	642	5.7e-66	Pyruvate dehydrogenase E1 component subunit beta, mitochondrial OS=Mus musculus GN=Pdhb PE=1 SV=1	--	--	GO:0008152	metabolic process	GO:0003824	catalytic activity	--	--	KOG0524	Pyruvate dehydrogenase E1, beta subunit
Cluster-11193.0	BF_3	4.00	0.38	817	--	--	--	--	--	--	--	--	--	--	--	--	--	--	--	--	--	--	--	--	--	--	--	--	--	--	--	--
Cluster-11195.0	BF_3	3.00	0.43	637	806629217	AKB96212.1	824	1.2e-85	heat shock protein cognate 3 [Cherax destructor]	671774805	JQ265942.2	240	1.06267e-120	Litopenaeus vannamei Bip mRNA, complete cds	K09490	HSPA5, BIP	heat shock 70kDa protein 5	http://www.genome.jp/dbget-bin/www_bget?ko:K09490	P29844	718	9.4e-75	Heat shock 70 kDa protein cognate 3 OS=Drosophila melanogaster GN=Hsc70-3 PE=2 SV=2	PF06455	NADH dehydrogenase subunit 5 C-terminus	GO:0006744//GO:0006120//GO:0006814//GO:0042773//GO:0055114//GO:0015992	ubiquinone biosynthetic process//mitochondrial electron transport, NADH to ubiquinone//sodium ion transport//ATP synthesis coupled electron transport//oxidation-reduction process//proton transport	GO:0008137	NADH dehydrogenase (ubiquinone) activity	--	--	KOG0100	Molecular chaperones GRP78/BiP/KAR2, HSP70 superfamily
Cluster-11202.0	BF_3	13.00	0.84	1066	--	--	--	--	--	--	--	--	--	--	--	--	--	--	--	--	--	--	PF00085	Thioredoxin	GO:0045454	cell redox homeostasis	--	--	--	--	--	--
Cluster-11203.0	BF_3	2.00	0.41	534	--	--	--	--	--	--	--	--	--	--	--	--	--	--	--	--	--	--	--	--	--	--	--	--	--	--	--	--
Cluster-11204.1	BF_3	1.00	0.88	337	--	--	--	--	--	--	--	--	--	--	--	--	--	--	--	--	--	--	--	--	--	--	--	--	--	--	--	--
Cluster-11209.0	BF_3	1.00	0.38	419	767971406	XP_011519291.1	645	4.4e-65	PREDICTED: tyrosine-protein phosphatase non-receptor type 6 isoform X2 [Homo sapiens]	767971407	XR_931520.1	404	0	PREDICTED: Homo sapiens protein tyrosine phosphatase, non-receptor type 6 (PTPN6), transcript variant X4, misc_RNA	K05697	PTPN6, SHP-1	tyrosine-protein phosphatase non-receptor type 6	http://www.genome.jp/dbget-bin/www_bget?ko:K05697	P29350	645	1.8e-66	Tyrosine-protein phosphatase non-receptor type 6 OS=Homo sapiens GN=PTPN6 PE=1 SV=1	PF15666//PF00102	Germinal center-associated lymphoma//Protein-tyrosine phosphatase	GO:0050855//GO:0006470//GO:0006570//GO:2000401	regulation of B cell receptor signaling pathway//protein dephosphorylation//tyrosine metabolic process//regulation of lymphocyte migration	GO:0004725	protein tyrosine phosphatase activity	--	--	KOG0790	Protein tyrosine phosphatase Corkscrew and related SH2 domain enzymes
Cluster-11211.0	BF_3	1.00	0.56	373	--	--	--	--	--	768311757	CP010985.1	367	0	Verticillium dahliae VdLs.17 chromosome 6, complete sequence	--	--	--	--	Q9P8W3	165	7.3e-11	Zinc finger transcription factor ace1 OS=Hypocrea jecorina GN=ace1 PE=3 SV=1	--	--	--	--	--	--	--	--	--	--
Cluster-11217.0	BF_3	6.00	7.63	314	--	--	--	--	--	--	--	--	--	--	--	--	--	--	--	--	--	--	PF00507	NADH-ubiquinone/plastoquinone oxidoreductase, chain 3	GO:0006814//GO:0006744//GO:0006120//GO:0055114//GO:0015992	sodium ion transport//ubiquinone biosynthetic process//mitochondrial electron transport, NADH to ubiquinone//oxidation-reduction process//proton transport	GO:0008137	NADH dehydrogenase (ubiquinone) activity	--	--	--	--
Cluster-11221.0	BF_3	1.00	0.31	446	--	--	--	--	--	--	--	--	--	--	--	--	--	--	--	--	--	--	PF08041	PetM family of cytochrome b6f complex subunit 7	--	--	--	--	GO:0009512	cytochrome b6f complex	--	--
Cluster-11223.0	BF_3	4.00	0.62	614	--	--	--	--	--	--	--	--	--	--	--	--	--	--	--	--	--	--	PF08997	Ubiquinol-cytochrome C reductase complex, 6.4kD protein	GO:0015992//GO:0006119//GO:0006118	proton transport//oxidative phosphorylation//obsolete electron transport	GO:0008121//GO:0009055	ubiquinol-cytochrome-c reductase activity//electron carrier activity	--	--	--	--
Cluster-11226.0	BF_3	18.00	4.52	487	67084027	AAY66948.1	498	5.6e-48	ribosomal protein L35a [Ixodes scapularis]	--	--	--	--	--	K02917	RP-L35Ae, RPL35A	large subunit ribosomal protein L35Ae	http://www.genome.jp/dbget-bin/www_bget?ko:K02917	P61272	391	5.9e-37	60S ribosomal protein L35a OS=Macaca fascicularis GN=RPL35A PE=3 SV=1	PF01247	Ribosomal protein L35Ae	GO:0042254//GO:0006412	ribosome biogenesis//translation	GO:0003735	structural constituent of ribosome	GO:0005840//GO:0005622	ribosome//intracellular	KOG0887	60S ribosomal protein L35A/L37
Cluster-11232.0	BF_3	2.00	0.77	417	--	--	--	--	--	--	--	--	--	--	--	--	--	--	--	--	--	--	--	--	--	--	--	--	--	--	--	--
Cluster-11235.0	BF_3	2.00	0.35	573	510861517	EPB76925.1	781	1.0e-80	V-type ATPase, A subunit [Ancylostoma ceylanicum]	195034207	XM_001988810.1	126	2.23832e-57	Drosophila grimshawi GH11385 (Dgri\GH11385), mRNA	K02145	ATPeV1A, ATP6A	V-type H+-transporting ATPase subunit A	http://www.genome.jp/dbget-bin/www_bget?ko:K02145	Q9XW92	750	1.6e-78	V-type proton ATPase catalytic subunit A OS=Caenorhabditis elegans GN=vha-13 PE=1 SV=3	PF00306//PF00006	ATP synthase alpha/beta chain, C terminal domain//ATP synthase alpha/beta family, nucleotide-binding domain	GO:0015991	ATP hydrolysis coupled proton transport	GO:0005524//GO:0016820	ATP binding//hydrolase activity, acting on acid anhydrides, catalyzing transmembrane movement of substances	GO:0033178	proton-transporting two-sector ATPase complex, catalytic domain	KOG1352	Vacuolar H+-ATPase V1 sector, subunit A
Cluster-11237.0	BF_3	3.00	0.32	765	--	--	--	--	--	--	--	--	--	--	--	--	--	--	--	--	--	--	PF01728//PF11593	FtsJ-like methyltransferase//Mediator complex subunit 3 fungal	GO:0006357//GO:0032259	regulation of transcription from RNA polymerase II promoter//methylation	GO:0001104//GO:0008168	RNA polymerase II transcription cofactor activity//methyltransferase activity	GO:0016592	mediator complex	--	--
Cluster-11245.0	BF_3	2.00	0.34	580	--	--	--	--	--	--	--	--	--	--	--	--	--	--	--	--	--	--	--	--	--	--	--	--	--	--	--	--
Cluster-11253.0	BF_3	5.00	0.90	568	--	--	--	--	--	--	--	--	--	--	--	--	--	--	--	--	--	--	--	--	--	--	--	--	--	--	--	--
Cluster-11267.0	BF_3	3.00	0.39	671	675375257	KFM68159.1	411	9.6e-38	Angiotensin-converting enzyme, partial [Stegodyphus mimosarum]	884951919	XM_010894495.2	50	4.68425e-15	PREDICTED: Esox lucius angiotensin I converting enzyme (ace), transcript variant X3, mRNA	K01283	ACE	peptidyl-dipeptidase A	http://www.genome.jp/dbget-bin/www_bget?ko:K01283	Q10751	388	1.8e-36	Angiotensin-converting enzyme (Fragment) OS=Gallus gallus GN=ACE PE=2 SV=1	PF01401	Angiotensin-converting enzyme	GO:0006508	proteolysis	GO:0008237//GO:0008241	metallopeptidase activity//peptidyl-dipeptidase activity	GO:0016020	membrane	KOG3690	Angiotensin I-converting enzymes - M2 family peptidases
Cluster-11277.0	BF_3	4.00	0.52	676	568257728	ETN65982.1	591	1.3e-58	gaba(a) receptor-associated protein [Anopheles darlingi]	--	--	--	--	--	K08341	GABARAP, ATG8, LC3	GABA(A) receptor-associated protein	http://www.genome.jp/dbget-bin/www_bget?ko:K08341	Q9GJW7	555	8.0e-56	Gamma-aminobutyric acid receptor-associated protein OS=Bos taurus GN=GABARAP PE=3 SV=2	PF04110	Ubiquitin-like autophagy protein Apg12	GO:0000045	autophagosome assembly	--	--	GO:0005737	cytoplasm	KOG1654	Microtubule-associated anchor protein involved in autophagy and membrane trafficking
Cluster-11278.0	BF_3	11.74	0.86	974	642918710	XP_008191549.1	261	3.4e-20	PREDICTED: nose resistant to fluoxetine protein 6-like [Tribolium castaneum]	--	--	--	--	--	--	--	--	--	--	--	--	--	--	--	--	--	--	--	--	--	--	--
Cluster-11284.0	BF_3	23.00	0.51	2587	551496050	XP_005799585.1	140	9.8e-06	PREDICTED: lysosome-associated membrane glycoprotein 2-like isoform X3 [Xiphophorus maculatus]	--	--	--	--	--	--	--	--	--	--	--	--	--	PF05841//PF01299	Apc15p protein//Lysosome-associated membrane glycoprotein (Lamp)	GO:0031145//GO:0030071	anaphase-promoting complex-dependent proteasomal ubiquitin-dependent protein catabolic process//regulation of mitotic metaphase/anaphase transition	--	--	GO:0005680//GO:0016020	anaphase-promoting complex//membrane	--	--
Cluster-11288.0	BF_3	4.00	0.63	606	--	--	--	--	--	--	--	--	--	--	--	--	--	--	--	--	--	--	--	--	--	--	--	--	--	--	--	--
Cluster-11290.0	BF_3	4.00	0.35	862	733895161	XP_010712010.1	363	4.5e-32	PREDICTED: glucose-6-phosphatase 2 isoform X2 [Meleagris gallopavo]	--	--	--	--	--	K01084	G6PC	glucose-6-phosphatase	http://www.genome.jp/dbget-bin/www_bget?ko:K01084	Q9NQR9	330	1.2e-29	Glucose-6-phosphatase 2 OS=Homo sapiens GN=G6PC2 PE=1 SV=1	PF01899	Na+/H+ ion antiporter subunit	GO:0006812	cation transport	GO:0008324	cation transmembrane transporter activity	GO:0016021	integral component of membrane	--	--
Cluster-11297.0	BF_3	20.00	4.79	497	701219150	AIV43009.1	332	1.0e-28	pheromone binding protein PBP2 [Batocera horsfieldi]	--	--	--	--	--	--	--	--	--	P54191	171	2.0e-11	General odorant-binding protein 69a OS=Drosophila melanogaster GN=Obp69a PE=2 SV=2	PF01395	PBP/GOBP family	--	--	GO:0005549	odorant binding	--	--	--	--
Cluster-11298.0	BF_3	5.00	0.37	974	--	--	--	--	--	--	--	--	--	--	--	--	--	--	--	--	--	--	--	--	--	--	--	--	--	--	--	--
Cluster-11299.0	BF_3	2.00	0.32	598	--	--	--	--	--	--	--	--	--	--	--	--	--	--	--	--	--	--	--	--	--	--	--	--	--	--	--	--
Cluster-11300.0	BF_3	3.00	0.96	444	--	--	--	--	--	--	--	--	--	--	--	--	--	--	--	--	--	--	--	--	--	--	--	--	--	--	--	--
Cluster-11301.0	BF_3	2.00	0.42	524	--	--	--	--	--	--	--	--	--	--	--	--	--	--	--	--	--	--	--	--	--	--	--	--	--	--	--	--
Cluster-11306.0	BF_3	2.00	0.53	475	755959281	XP_011304347.1	384	9.2e-35	PREDICTED: choline-phosphate cytidylyltransferase A-like [Fopius arisanus]>gi|755959285|ref|XP_011304348.1| PREDICTED: choline-phosphate cytidylyltransferase A-like [Fopius arisanus]>gi|755959288|ref|XP_011304350.1| PREDICTED: choline-phosphate cytidylyltransferase A-like [Fopius arisanus]>gi|755959291|ref|XP_011304351.1| PREDICTED: choline-phosphate cytidylyltransferase A-like [Fopius arisanus]>…	--	--	--	--	--	K00968	PCYT1	choline-phosphate cytidylyltransferase	http://www.genome.jp/dbget-bin/www_bget?ko:K00968	P49586	280	4.3e-24	Choline-phosphate cytidylyltransferase A OS=Mus musculus GN=Pcyt1a PE=1 SV=1	PF10440	Ubiquitin-binding WIYLD domain	GO:0006479//GO:0006554	protein methylation//lysine catabolic process	GO:0018024	histone-lysine N-methyltransferase activity	--	--	KOG2804	Phosphorylcholine transferase/cholinephosphate cytidylyltransferase
Cluster-11314.0	BF_3	6.00	0.31	1269	--	--	--	--	--	--	--	--	--	--	--	--	--	--	--	--	--	--	--	--	--	--	--	--	--	--	--	--
Cluster-11324.0	BF_3	12.00	0.43	1709	391330340	XP_003739621.1	2001	1.0e-221	PREDICTED: NADP-dependent malic enzyme-like [Metaseiulus occidentalis]	586555936	XM_006926350.1	48	1.59189e-13	PREDICTED: Pteropus alecto malic enzyme 1, NADP(+)-dependent, cytosolic (ME1), mRNA	K00029	E1.1.1.40, maeB	malate dehydrogenase (oxaloacetate-decarboxylating)(NADP+)	http://www.genome.jp/dbget-bin/www_bget?ko:K00029	P28227	1474	5.5e-162	NADP-dependent malic enzyme OS=Anas platyrhynchos GN=ME1 PE=1 SV=1	PF00390//PF03949	Malic enzyme, N-terminal domain//Malic enzyme, NAD binding domain	GO:0006108//GO:0055114//GO:0015976//GO:0006099//GO:0006090	malate metabolic process//oxidation-reduction process//carbon utilization//tricarboxylic acid cycle//pyruvate metabolic process	GO:0051287//GO:0004471	NAD binding//malate dehydrogenase (decarboxylating) (NAD+) activity	--	--	KOG1257	NADP+-dependent malic enzyme
Cluster-11326.0	BF_3	14.00	0.53	1625	262401469	ACY66635.1	1599	4.1e-175	serine protease inhibitor [Scylla paramamosain]	262401468	FJ774918.1	1170	0	Scylla paramamosain serine protease inhibitor mRNA, complete cds	--	--	--	--	Q00898	311	3.8e-27	Alpha-1-antitrypsin 1-5 OS=Mus musculus GN=Serpina1e PE=1 SV=1	--	--	--	--	--	--	--	--	--	--
Cluster-11329.0	BF_3	5.00	45.02	240	375073699	AFA34408.1	258	1.9e-20	ribosomal protein L39, partial [Ostrea edulis]	731496095	XM_003414778.2	63	9.03539e-23	PREDICTED: Loxodonta africana ribosomal protein L39 (RPL39), mRNA	K02924	RP-L39e, RPL39	large subunit ribosomal protein L39e	http://www.genome.jp/dbget-bin/www_bget?ko:K02924	O16130	242	5.5e-20	60S ribosomal protein L39 OS=Drosophila melanogaster GN=RpL39 PE=1 SV=2	PF00832	Ribosomal L39 protein	GO:0042254//GO:0006412	ribosome biogenesis//translation	GO:0003735	structural constituent of ribosome	GO:0005840//GO:0005622	ribosome//intracellular	KOG0002	60s ribosomal protein L39
Cluster-11330.0	BF_3	4.00	0.41	784	391326305	XP_003737658.1	808	1.0e-83	PREDICTED: short-chain specific acyl-CoA dehydrogenase, mitochondrial-like [Metaseiulus occidentalis]	--	--	--	--	--	K00248	ACADS, bcd	butyryl-CoA dehydrogenase	http://www.genome.jp/dbget-bin/www_bget?ko:K00248	Q5RAS0	719	8.9e-75	Short-chain specific acyl-CoA dehydrogenase, mitochondrial OS=Pongo abelii GN=ACADS PE=2 SV=1	PF02770//PF02771	Acyl-CoA dehydrogenase, middle domain//Acyl-CoA dehydrogenase, N-terminal domain	GO:0055114//GO:0008152//GO:0006118	oxidation-reduction process//metabolic process//obsolete electron transport	GO:0016627//GO:0003995//GO:0050660	oxidoreductase activity, acting on the CH-CH group of donors//acyl-CoA dehydrogenase activity//flavin adenine dinucleotide binding	--	--	KOG0141	Isovaleryl-CoA dehydrogenase
Cluster-11333.0	BF_3	12.00	2.87	497	795176426	XP_011843698.1	347	1.9e-30	PREDICTED: uncharacterized protein LOC105545383 [Mandrillus leucophaeus]	34528198	AK130958.1	497	0	Homo sapiens cDNA FLJ27448 fis, clone DMC07139	K02942	RP-LP1, RPLP1	large subunit ribosomal protein LP1	http://www.genome.jp/dbget-bin/www_bget?ko:K02942	P05386	318	1.8e-28	60S acidic ribosomal protein P1 OS=Homo sapiens GN=RPLP1 PE=1 SV=1	PF04625	DEC-1 protein, N-terminal region	GO:0007304	chorion-containing eggshell formation	GO:0005213	structural constituent of chorion	GO:0005576//GO:0042600	extracellular region//chorion	KOG1762	60s acidic ribosomal protein P1
Cluster-11349.0	BF_3	10.05	0.89	855	270016431	EFA12877.1	365	2.6e-32	hypothetical protein TcasGA2_TC011555 [Tribolium castaneum]	--	--	--	--	--	--	--	--	--	--	--	--	--	PF13912//PF01581//PF00096	C2H2-type zinc finger//FMRFamide related peptide family//Zinc finger, C2H2 type	GO:0007218	neuropeptide signaling pathway	GO:0046872	metal ion binding	--	--	--	--
Cluster-11351.0	BF_3	2.00	0.84	405	--	--	--	--	--	--	--	--	--	--	--	--	--	--	--	--	--	--	--	--	--	--	--	--	--	--	--	--
Cluster-11355.0	BF_3	3.00	0.38	682	--	--	--	--	--	--	--	--	--	--	--	--	--	--	--	--	--	--	--	--	--	--	--	--	--	--	--	--
Cluster-11358.0	BF_3	14.00	1.40	791	--	--	--	--	--	--	--	--	--	--	--	--	--	--	--	--	--	--	PF01442	Apolipoprotein A1/A4/E domain	GO:0006869//GO:0042157	lipid transport//lipoprotein metabolic process	GO:0008289	lipid binding	GO:0005576	extracellular region	--	--
Cluster-11360.0	BF_3	10.00	0.37	1638	817076761	XP_012260670.1	232	1.3e-16	PREDICTED: sequestosome-1 [Athalia rosae]	--	--	--	--	--	K14381	SQSTM1	sequestosome 1	http://www.genome.jp/dbget-bin/www_bget?ko:K14381	Q13501	187	9.1e-13	Sequestosome-1 OS=Homo sapiens GN=SQSTM1 PE=1 SV=1	--	--	--	--	--	--	--	--	--	--
Cluster-11362.0	BF_3	3.00	0.41	653	--	--	--	--	--	--	--	--	--	--	--	--	--	--	--	--	--	--	--	--	--	--	--	--	--	--	--	--
Cluster-11364.0	BF_3	3.00	0.74	490	--	--	--	--	--	--	--	--	--	--	--	--	--	--	--	--	--	--	--	--	--	--	--	--	--	--	--	--
Cluster-11367.0	BF_3	22.00	4.33	543	67084035	AAY66952.1	702	1.4e-71	40S ribosomal protein S11 [Ixodes scapularis]	831245630	XM_003801485.2	120	4.57544e-54	PREDICTED: Otolemur garnettii ribosomal protein S11 (RPS11), mRNA	K02949	RP-S11e, RPS11	small subunit ribosomal protein S11e	http://www.genome.jp/dbget-bin/www_bget?ko:K02949	P62281	640	8.9e-66	40S ribosomal protein S11 OS=Mus musculus GN=Rps11 PE=1 SV=3	PF00366	Ribosomal protein S17	GO:0006412//GO:0042254	translation//ribosome biogenesis	GO:0003735	structural constituent of ribosome	GO:0005622//GO:0005840	intracellular//ribosome	KOG1728	40S ribosomal protein S11
Cluster-11368.0	BF_3	4.00	0.71	571	675385676	KFM78573.1	730	8.3e-75	Retinal dehydrogenase 1, partial [Stegodyphus mimosarum]	241836175	XM_002415038.1	72	2.32671e-27	Ixodes scapularis aldehyde dehydrogenase, putative, mRNA	K00129	E1.2.1.5	aldehyde dehydrogenase (NAD(P)+)	http://www.genome.jp/dbget-bin/www_bget?ko:K00129	Q27640	638	1.6e-65	Aldehyde dehydrogenase OS=Enchytraeus buchholzi GN=ALDH PE=2 SV=1	PF00171	Aldehyde dehydrogenase family	GO:0008152//GO:0055114	metabolic process//oxidation-reduction process	GO:0016491	oxidoreductase activity	--	--	KOG2450	Aldehyde dehydrogenase
Cluster-11377.0	BF_3	17.03	0.60	1727	158262725	NP_001103422.1	1673	1.1e-183	histamine-gated chloride channel precursor [Tribolium castaneum]>gi|156447619|gb|ABU63602.1| histamine-gated chloride channel [Tribolium castaneum]	462305122	APGK01049251.1	114	3.29125e-50	Dendroctonus ponderosae Seq01049261, whole genome shotgun sequence	K05195	GLRA3	glycine receptor alpha-3	http://www.genome.jp/dbget-bin/www_bget?ko:K05195	Q91XP5	588	3.0e-59	Glycine receptor subunit alpha-3 OS=Mus musculus GN=Glra3 PE=2 SV=2	PF02931//PF02932	Neurotransmitter-gated ion-channel ligand binding domain//Neurotransmitter-gated ion-channel transmembrane region	GO:0006811//GO:0006810	ion transport//transport	GO:0005230	extracellular ligand-gated ion channel activity	GO:0030054//GO:0016020//GO:0045211//GO:0016021//GO:0005886	cell junction//membrane//postsynaptic membrane//integral component of membrane//plasma membrane	KOG3644	Ligand-gated ion channel
Cluster-11382.0	BF_3	4.00	0.35	871	291241290	XP_002740546.1	269	3.6e-21	PREDICTED: apolipoprotein D-like [Saccoglossus kowalevskii]	--	--	--	--	--	K03098	APOD	apolipoprotein D and lipocalin family protein	http://www.genome.jp/dbget-bin/www_bget?ko:K03098	Q32KY0	247	5.3e-20	Apolipoprotein D OS=Bos taurus GN=APOD PE=2 SV=1	PF03973//PF05965	Triabin//F/Y rich C-terminus	GO:0030682	evasion or tolerance of host defense response	--	--	GO:0005634	nucleus	--	--
Cluster-11384.0	BF_3	1.00	0.48	389	--	--	--	--	--	--	--	--	--	--	--	--	--	--	--	--	--	--	--	--	--	--	--	--	--	--	--	--
Cluster-11385.0	BF_3	3.00	1.41	392	--	--	--	--	--	--	--	--	--	--	--	--	--	--	--	--	--	--	PF01097//PF00537	Arthropod defensin//Scorpion toxin-like domain	GO:0006810//GO:0006952	transport//defense response	GO:0008200	ion channel inhibitor activity	GO:0005576	extracellular region	--	--
Cluster-11386.0	BF_3	2.00	0.35	572	675373842	KFM66744.1	231	6.1e-17	MAGUK p55 subfamily member 5, partial [Stegodyphus mimosarum]	--	--	--	--	--	K06091	MPP5, PALS1	MAGUK p55 subfamily member 5	http://www.genome.jp/dbget-bin/www_bget?ko:K06091	--	--	--	--	--	--	--	--	--	--	--	--	--	--
Cluster-11404.0	BF_3	10.00	8.52	339	--	--	--	--	--	--	--	--	--	--	--	--	--	--	--	--	--	--	--	--	--	--	--	--	--	--	--	--
Cluster-11408.0	BF_3	15.00	0.62	1522	817075170	XP_012259808.1	1882	5.8e-208	PREDICTED: mitochondrial-processing peptidase subunit beta [Athalia rosae]	338224315	HM217796.1	447	0	Scylla paramamosain mitochondrial processing peptidase beta subunit mRNA, partial cds; nuclear gene for mitochondrial product	K17732	PMPCB, MAS1	mitochondrial-processing peptidase subunit beta	http://www.genome.jp/dbget-bin/www_bget?ko:K17732	Q3SZ71	1709	2.7e-189	Mitochondrial-processing peptidase subunit beta OS=Bos taurus GN=PMPCB PE=2 SV=1	PF00893//PF08367//PF01457	Small Multidrug Resistance protein//Peptidase M16C associated//Leishmanolysin	GO:0007155//GO:0006508	cell adhesion//proteolysis	GO:0004222	metalloendopeptidase activity	GO:0016021//GO:0016020	integral component of membrane//membrane	KOG0960	Mitochondrial processing peptidase, beta subunit, and related enzymes (insulinase superfamily)
Cluster-11416.0	BF_3	54.00	7.49	651	570341954	AHE77375.1	299	9.0e-25	small heat shock protein [Lissorhoptrus oryzophilus]	--	--	--	--	--	K09542	CRYAB	crystallin, alpha B	http://www.genome.jp/dbget-bin/www_bget?ko:K09542	P82147	232	2.2e-18	Protein lethal(2)essential for life OS=Drosophila melanogaster GN=l(2)efl PE=1 SV=1	--	--	--	--	--	--	--	--	--	--
Cluster-11419.0	BF_3	2.00	0.42	527	--	--	--	--	--	--	--	--	--	--	--	--	--	--	--	--	--	--	--	--	--	--	--	--	--	--	--	--
Cluster-11421.0	BF_3	21.00	7.70	423	264667055	ACY71124.1	335	3.9e-29	60S acidic ribosomal protein P2-like protein [Scylla paramamosain]	264667054	FJ790490.1	376	0	Scylla paramamosain 60S acidic ribosomal protein P2-like protein mRNA, complete cds	K02943	RP-LP2, RPLP2	large subunit ribosomal protein LP2	http://www.genome.jp/dbget-bin/www_bget?ko:K02943	P02399	196	2.1e-14	60S acidic ribosomal protein P2 OS=Artemia salina PE=1 SV=1	--	--	--	--	--	--	--	--	KOG3449	60S acidic ribosomal protein P2
Cluster-11430.0	BF_3	1.00	0.58	370	--	--	--	--	--	--	--	--	--	--	--	--	--	--	--	--	--	--	--	--	--	--	--	--	--	--	--	--
Cluster-11431.0	BF_3	8.00	0.31	1605	328775837	XP_003249075.1	571	6.4e-56	PREDICTED: ets DNA-binding protein pokkuri-like isoform X1 [Apis mellifera]>gi|571547123|ref|XP_006557272.1| PREDICTED: ets DNA-binding protein pokkuri-like isoform X2 [Apis mellifera]	768438393	XM_011562475.1	153	6.38086e-72	PREDICTED: Plutella xylostella ets DNA-binding protein pokkuri (LOC105391065), mRNA	K03211	ETV6_7, yan	ETS translocation variant 6/7	http://www.genome.jp/dbget-bin/www_bget?ko:K03211	Q01842	495	1.7e-48	Ets DNA-binding protein pokkuri OS=Drosophila melanogaster GN=aop PE=1 SV=2	PF02198//PF00178	Sterile alpha motif (SAM)/Pointed domain//Ets-domain	GO:0006355	regulation of transcription, DNA-templated	GO:0003700//GO:0043565	transcription factor activity, sequence-specific DNA binding//sequence-specific DNA binding	GO:0005667//GO:0005634	transcription factor complex//nucleus	KOG3804	Transcription factor NERF and related proteins, contain ETS domain
Cluster-11435.0	BF_3	2.00	1.43	352	573877719	XP_006627101.1	206	2.9e-14	PREDICTED: mitogen-activated protein kinase kinase kinase 1-like [Lepisosteus oculatus]	--	--	--	--	--	K04416	MAP3K1, MEKK1	mitogen-activated protein kinase kinase kinase 1	http://www.genome.jp/dbget-bin/www_bget?ko:K04416	P53349	191	6.6e-14	Mitogen-activated protein kinase kinase kinase 1 OS=Mus musculus GN=Map3k1 PE=1 SV=3	--	--	--	--	--	--	--	--	--	--
Cluster-11436.1	BF_3	2.00	1.63	342	--	--	--	--	--	--	--	--	--	--	--	--	--	--	--	--	--	--	--	--	--	--	--	--	--	--	--	--
Cluster-11438.0	BF_3	6.00	4.46	349	593762830	XP_007120058.1	574	6.2e-57	PREDICTED: 60S ribosomal protein L10 [Physeter catodon]	746817425	NM_001256577.2	332	4.01225e-172	Homo sapiens ribosomal protein L10 (RPL10), transcript variant 2, mRNA	K02866	RP-L10e, RPL10	large subunit ribosomal protein L10e	http://www.genome.jp/dbget-bin/www_bget?ko:K02866	Q6ZWV3	529	4.2e-53	60S ribosomal protein L10 OS=Mus musculus GN=Rpl10 PE=1 SV=3	PF00252	Ribosomal protein L16p/L10e	GO:0042254//GO:0006412	ribosome biogenesis//translation	GO:0003735	structural constituent of ribosome	GO:0005840	ribosome	KOG0857	60s ribosomal protein L10
Cluster-11438.1	BF_3	3.00	1.06	428	821015621	XP_012360595.1	698	3.2e-71	PREDICTED: 60S ribosomal protein L10-like isoform X2 [Nomascus leucogenys]	746817431	NM_001303625.1	428	0	Homo sapiens ribosomal protein L10 (RPL10), transcript variant 5, mRNA	K02866	RP-L10e, RPL10	large subunit ribosomal protein L10e	http://www.genome.jp/dbget-bin/www_bget?ko:K02866	Q4R7Y2	652	2.8e-67	60S ribosomal protein L10 OS=Macaca fascicularis GN=RPL10 PE=2 SV=1	PF00252	Ribosomal protein L16p/L10e	GO:0006412//GO:0042254	translation//ribosome biogenesis	GO:0003735	structural constituent of ribosome	GO:0005840	ribosome	KOG0857	60s ribosomal protein L10
Cluster-11440.1	BF_3	3.00	0.43	640	--	--	--	--	--	--	--	--	--	--	--	--	--	--	--	--	--	--	--	--	--	--	--	--	--	--	--	--
Cluster-11445.0	BF_3	11.00	0.38	1740	242010749	XP_002426121.1	205	1.9e-13	conserved hypothetical protein [Pediculus humanus corporis]>gi|212510168|gb|EEB13383.1| conserved hypothetical protein [Pediculus humanus corporis]	--	--	--	--	--	--	--	--	--	--	--	--	--	PF03131//PF00170//PF07716	bZIP Maf transcription factor//bZIP transcription factor//Basic region leucine zipper	GO:0006355	regulation of transcription, DNA-templated	GO:0003700//GO:0043565//GO:0003677	transcription factor activity, sequence-specific DNA binding//sequence-specific DNA binding//DNA binding	GO:0005667//GO:0005634	transcription factor complex//nucleus	--	--
Cluster-11448.0	BF_3	5.00	0.37	976	--	--	--	--	--	--	--	--	--	--	--	--	--	--	--	--	--	--	--	--	--	--	--	--	--	--	--	--
Cluster-11452.1	BF_3	0.73	0.38	380	--	--	--	--	--	--	--	--	--	--	--	--	--	--	--	--	--	--	--	--	--	--	--	--	--	--	--	--
Cluster-11452.2	BF_3	4.27	0.49	723	--	--	--	--	--	--	--	--	--	--	--	--	--	--	--	--	--	--	--	--	--	--	--	--	--	--	--	--
Cluster-11453.1	BF_3	1.00	0.33	439	--	--	--	--	--	--	--	--	--	--	--	--	--	--	--	--	--	--	--	--	--	--	--	--	--	--	--	--
Cluster-11461.0	BF_3	3.00	0.65	518	241742352	XP_002412387.1	670	6.8e-68	glycosyl hydralase, sucrase-isomaltase, putative [Ixodes scapularis]>gi|215505713|gb|EEC15207.1| glycosyl hydralase, sucrase-isomaltase, putative, partial [Ixodes scapularis]	--	--	--	--	--	K12316	GAA	lysosomal alpha-glucosidase	http://www.genome.jp/dbget-bin/www_bget?ko:K12316	P10253	532	2.8e-53	Lysosomal alpha-glucosidase OS=Homo sapiens GN=GAA PE=1 SV=4	PF01055	Glycosyl hydrolases family 31	GO:0005985//GO:0006012//GO:0008152//GO:0005982//GO:0005975	sucrose metabolic process//galactose metabolic process//metabolic process//starch metabolic process//carbohydrate metabolic process	GO:0004553//GO:0004558	hydrolase activity, hydrolyzing O-glycosyl compounds//alpha-1,4-glucosidase activity	GO:0017177	glucosidase II complex	KOG1065	Maltase glucoamylase and related hydrolases, glycosyl hydrolase family 31
Cluster-11465.0	BF_3	2.00	0.31	610	262401111	ACY66458.1	254	1.4e-19	putative RNA polymerase II transcriptional coactivator [Scylla paramamosain]	262401110	FJ774736.1	398	0	Scylla paramamosain putative RNA polymerase II transcriptional coactivator mRNA, complete cds	--	--	--	--	Q5ZK63	201	8.0e-15	Activated RNA polymerase II transcriptional coactivator p15 OS=Gallus gallus GN=SUB1 PE=2 SV=1	PF02229//PF08070//PF00172	Transcriptional Coactivator p15 (PC4)//DTHCT (NUC029) region//Fungal Zn(2)-Cys(6) binuclear cluster domain	GO:0006265//GO:0006355	DNA topological change//regulation of transcription, DNA-templated	GO:0008270//GO:0003918//GO:0003713//GO:0005524//GO:0003677//GO:0000981	zinc ion binding//DNA topoisomerase type II (ATP-hydrolyzing) activity//transcription coactivator activity//ATP binding//DNA binding//RNA polymerase II transcription factor activity, sequence-specific DNA binding	GO:0005667//GO:0005634	transcription factor complex//nucleus	KOG2712	Transcriptional coactivator
Cluster-11471.0	BF_3	3.00	1.31	400	--	--	--	--	--	--	--	--	--	--	--	--	--	--	--	--	--	--	--	--	--	--	--	--	--	--	--	--
Cluster-11487.0	BF_3	7.03	1.49	525	675384628	KFM77525.1	495	1.4e-47	60S ribosomal protein L31, partial [Stegodyphus mimosarum]	--	--	--	--	--	K02910	RP-L31e, RPL31	large subunit ribosomal protein L31e	http://www.genome.jp/dbget-bin/www_bget?ko:K02910	Q7KF90	483	1.4e-47	60S ribosomal protein L31 OS=Spodoptera frugiperda GN=RpL31 PE=2 SV=1	PF03852//PF01198	DNA mismatch endonuclease Vsr//Ribosomal protein L31e	GO:0006298//GO:0006412//GO:0042254	mismatch repair//translation//ribosome biogenesis	GO:0003735//GO:0004519	structural constituent of ribosome//endonuclease activity	GO:0005622//GO:0005840	intracellular//ribosome	KOG0893	60S ribosomal protein L31
Cluster-11489.0	BF_3	2.00	2.45	316	--	--	--	--	--	--	--	--	--	--	--	--	--	--	--	--	--	--	--	--	--	--	--	--	--	--	--	--
Cluster-11493.0	BF_3	6.00	0.88	632	761916857	XP_011407404.1	244	2.1e-18	PREDICTED: uncharacterized protein LOC105314749 [Amphimedon queenslandica]	--	--	--	--	--	--	--	--	--	--	--	--	--	--	--	--	--	--	--	--	--	--	--
Cluster-11506.0	BF_3	3.00	1.04	431	238683705	ACR54131.1	355	1.9e-31	NADH dehydrogenase [Palaemon varians]	--	--	--	--	--	K03959	NDUFB3	NADH dehydrogenase (ubiquinone) 1 beta subcomplex subunit 3	http://www.genome.jp/dbget-bin/www_bget?ko:K03959	Q9CQZ6	155	1.2e-09	NADH dehydrogenase [ubiquinone] 1 beta subcomplex subunit 3 OS=Mus musculus GN=Ndufb3 PE=1 SV=1	PF08122	NADH-ubiquinone oxidoreductase B12 subunit family	GO:0022900	electron transport chain	--	--	GO:0005739//GO:0005747	mitochondrion//mitochondrial respiratory chain complex I	KOG4631	NADH:ubiquinone oxidoreductase, NDUFB3/B12 subunit
Cluster-11509.0	BF_3	3.00	0.43	639	--	--	--	--	--	--	--	--	--	--	--	--	--	--	--	--	--	--	--	--	--	--	--	--	--	--	--	--
Cluster-11511.0	BF_3	3.00	0.99	439	--	--	--	--	--	--	--	--	--	--	--	--	--	--	--	--	--	--	--	--	--	--	--	--	--	--	--	--
Cluster-11522.0	BF_3	1.00	0.47	391	--	--	--	--	--	--	--	--	--	--	--	--	--	--	--	--	--	--	--	--	--	--	--	--	--	--	--	--
Cluster-11523.0	BF_3	1.00	1.09	323	--	--	--	--	--	--	--	--	--	--	--	--	--	--	--	--	--	--	--	--	--	--	--	--	--	--	--	--
Cluster-11525.0	BF_3	2.00	0.78	415	676448460	XP_009051739.1	407	1.7e-37	hypothetical protein LOTGIDRAFT_228426 [Lottia gigantea]>gi|556109247|gb|ESO97899.1| hypothetical protein LOTGIDRAFT_228426 [Lottia gigantea]	262401385	FJ774875.1	251	5.16911e-127	Scylla paramamosain small nuclear ribonucleoprotein SM D3 (snRNP core protein D3) (SM-D3)-like protein mRNA, partial cds	K11088	SNRPD3, SMD3	small nuclear ribonucleoprotein D3	http://www.genome.jp/dbget-bin/www_bget?ko:K11088	O44437	398	7.8e-38	Small nuclear ribonucleoprotein Sm D3 OS=Drosophila melanogaster GN=SmD3 PE=1 SV=1	--	--	--	--	--	--	--	--	KOG3172	Small nuclear ribonucleoprotein Sm D3
Cluster-11526.0	BF_3	5.00	0.45	847	291239024	XP_002739423.1	904	8.2e-95	PREDICTED: T-complex protein 1 subunit zeta [Saccoglossus kowalevskii]	--	--	--	--	--	K09498	CCT6	T-complex protein 1 subunit zeta	http://www.genome.jp/dbget-bin/www_bget?ko:K09498	Q92526	838	1.5e-88	T-complex protein 1 subunit zeta-2 OS=Homo sapiens GN=CCT6B PE=1 SV=5	PF00118	TCP-1/cpn60 chaperonin family	--	--	GO:0005524	ATP binding	--	--	KOG0359	Chaperonin complex component, TCP-1 zeta subunit (CCT6)
Cluster-11528.0	BF_3	11.00	1.78	598	665805303	XP_008550839.1	459	2.3e-43	PREDICTED: histone H2B-like [Microplitis demolitor]>gi|665818284|ref|XP_008557962.1| PREDICTED: histone H2B-like [Microplitis demolitor]	--	--	--	--	--	K11252	H2B	histone H2B	http://www.genome.jp/dbget-bin/www_bget?ko:K11252	P59781	443	6.8e-43	Histone H2B OS=Drosophila erecta GN=His2B PE=3 SV=2	PF03847//PF00125	Transcription initiation factor TFIID subunit A//Core histone H2A/H2B/H3/H4	GO:0006352	DNA-templated transcription, initiation	GO:0003677	DNA binding	GO:0005669	transcription factor TFIID complex	--	--
Cluster-11534.0	BF_3	2.00	0.62	448	836712689	XP_012790459.1	566	6.8e-56	PREDICTED: 60S ribosomal protein L35a [Sorex araneus]	92446709	BC001783.1	448	0	Homo sapiens mRNA similar to ribosomal protein L35a (cDNA clone IMAGE:3355533)	K02917	RP-L35Ae, RPL35A	large subunit ribosomal protein L35Ae	http://www.genome.jp/dbget-bin/www_bget?ko:K02917	Q5R8K6	566	2.8e-57	60S ribosomal protein L35a OS=Pongo abelii GN=RPL35A PE=3 SV=1	PF01782//PF01247	RimM N-terminal domain//Ribosomal protein L35Ae	GO:0042254//GO:0006412//GO:0006364	ribosome biogenesis//translation//rRNA processing	GO:0003735	structural constituent of ribosome	GO:0005840//GO:0005622	ribosome//intracellular	KOG0887	60S ribosomal protein L35A/L37
Cluster-11539.0	BF_3	1.00	0.45	396	--	--	--	--	--	--	--	--	--	--	--	--	--	--	--	--	--	--	--	--	--	--	--	--	--	--	--	--
Cluster-11543.0	BF_3	6.00	0.66	746	391341436	XP_003745036.1	257	7.7e-20	PREDICTED: cold shock domain-containing protein E1-like [Metaseiulus occidentalis]	--	--	--	--	--	--	--	--	--	P18395	152	4.7e-09	Cold shock domain-containing protein E1 OS=Rattus norvegicus GN=Csde1 PE=2 SV=1	PF00313	'Cold-shock' DNA-binding domain	GO:0006355	regulation of transcription, DNA-templated	GO:0003677	DNA binding	--	--	--	--
Cluster-11543.1	BF_3	4.00	0.53	667	644999081	XP_008215410.1	339	2.1e-29	PREDICTED: cold shock domain-containing protein E1 isoform X2 [Nasonia vitripennis]	--	--	--	--	--	--	--	--	--	O75534	280	6.1e-24	Cold shock domain-containing protein E1 OS=Homo sapiens GN=CSDE1 PE=1 SV=2	PF00313	'Cold-shock' DNA-binding domain	GO:0006355	regulation of transcription, DNA-templated	GO:0003677	DNA binding	--	--	--	--
Cluster-11547.0	BF_3	1.00	0.56	373	762103603	XP_011434326.1	192	1.3e-12	PREDICTED: uncharacterized protein LOC105333177 isoform X2 [Crassostrea gigas]	--	--	--	--	--	--	--	--	--	--	--	--	--	--	--	--	--	--	--	--	--	--	--
Cluster-11548.0	BF_3	1.00	0.31	446	--	--	--	--	--	--	--	--	--	--	--	--	--	--	--	--	--	--	--	--	--	--	--	--	--	--	--	--
Cluster-11557.0	BF_3	1.00	0.97	330	--	--	--	--	--	--	--	--	--	--	--	--	--	--	--	--	--	--	--	--	--	--	--	--	--	--	--	--
Cluster-11558.0	BF_3	18.00	1.24	1020	391336140	XP_003742440.1	1077	8.6e-115	PREDICTED: cathepsin L-like [Metaseiulus occidentalis]	--	--	--	--	--	K01365	CTSL	cathepsin L	http://www.genome.jp/dbget-bin/www_bget?ko:K01365	Q95029	919	7.4e-98	Cathepsin L OS=Drosophila melanogaster GN=Cp1 PE=2 SV=2	PF02159//PF03051//PF00112	Oestrogen receptor//Peptidase C1-like family//Papain family cysteine protease	GO:0006508//GO:0043401//GO:0006355//GO:0007165	proteolysis//steroid hormone mediated signaling pathway//regulation of transcription, DNA-templated//signal transduction	GO:0030284//GO:0008234//GO:0005496//GO:0004197//GO:0003677	estrogen receptor activity//cysteine-type peptidase activity//steroid binding//cysteine-type endopeptidase activity//DNA binding	GO:0005634	nucleus	KOG1543	Cysteine proteinase Cathepsin L
Cluster-11559.0	BF_3	11.00	3.57	441	642033943	CDQ94231.1	154	4.0e-08	unnamed protein product [Oncorhynchus mykiss]	--	--	--	--	--	--	--	--	--	--	--	--	--	PF00301//PF01396//PF05767	Rubredoxin//Topoisomerase DNA binding C4 zinc finger//Poxvirus virion envelope protein A14	GO:0006265	DNA topological change	GO:0003677//GO:0003916//GO:0005506	DNA binding//DNA topoisomerase activity//iron ion binding	GO:0005694//GO:0019031	chromosome//viral envelope	--	--
Cluster-11560.0	BF_3	6.00	0.46	941	--	--	--	--	--	--	--	--	--	--	--	--	--	--	--	--	--	--	PF00379	Insect cuticle protein	--	--	GO:0042302	structural constituent of cuticle	--	--	--	--
Cluster-11561.0	BF_3	13.00	1.43	746	241754617	XP_002406269.1	142	1.7e-06	conserved hypothetical protein [Ixodes scapularis]>gi|215506090|gb|EEC15584.1| conserved hypothetical protein [Ixodes scapularis]	--	--	--	--	--	--	--	--	--	--	--	--	--	--	--	--	--	--	--	--	--	--	--
Cluster-11567.0	BF_3	3.00	2.00	358	--	--	--	--	--	--	--	--	--	--	--	--	--	--	--	--	--	--	--	--	--	--	--	--	--	--	--	--
Cluster-11569.0	BF_3	2.00	0.51	484	--	--	--	--	--	--	--	--	--	--	--	--	--	--	--	--	--	--	--	--	--	--	--	--	--	--	--	--
Cluster-11573.0	BF_3	3.00	1.30	401	--	--	--	--	--	--	--	--	--	--	--	--	--	--	--	--	--	--	--	--	--	--	--	--	--	--	--	--
Cluster-11575.0	BF_3	9.00	0.43	1346	826417789	XP_012523702.1	1057	2.4e-112	PREDICTED: microtubule-actin cross-linking factor 1 isoform X31 [Monomorium pharaonis]	--	--	--	--	--	K10382	DST	dystonin	http://www.genome.jp/dbget-bin/www_bget?ko:K10382	D3ZHV2	817	6.6e-86	Microtubule-actin cross-linking factor 1 OS=Rattus norvegicus GN=Macf1 PE=1 SV=1	PF13499//PF13833//PF13405//PF00036//PF02187//PF13202	EF-hand domain pair//EF-hand domain pair//EF-hand domain//EF hand//Growth-Arrest-Specific Protein 2 Domain//EF hand	GO:0007050	cell cycle arrest	GO:0005509	calcium ion binding	--	--	KOG0516	Dystonin, GAS (Growth-arrest-specific protein), and related proteins
Cluster-11576.0	BF_3	1.00	0.37	422	--	--	--	--	--	--	--	--	--	--	--	--	--	--	--	--	--	--	--	--	--	--	--	--	--	--	--	--
Cluster-11585.0	BF_3	19.00	2.00	768	391336366	XP_003742552.1	590	1.9e-58	PREDICTED: uncharacterized protein LOC100905186 [Metaseiulus occidentalis]	--	--	--	--	--	--	--	--	--	--	--	--	--	--	--	--	--	--	--	--	--	--	--
Cluster-11588.0	BF_3	30.00	3.84	681	256002943	ACU52718.1	889	3.6e-93	ribosomal protein L10a [Fenneropenaeus merguiensis]	256002942	FJ623402.1	309	5.013e-159	Fenneropenaeus merguiensis ribosomal protein L10a mRNA, complete cds	K02865	RP-L10Ae, RPL10A	large subunit ribosomal protein L10Ae	http://www.genome.jp/dbget-bin/www_bget?ko:K02865	Q963B6	780	6.5e-82	60S ribosomal protein L10a OS=Spodoptera frugiperda GN=RpL10A PE=2 SV=1	PF00787	PX domain	--	--	GO:0035091	phosphatidylinositol binding	--	--	KOG1570	60S ribosomal protein L10A
Cluster-11594.1	BF_3	1.00	0.41	408	312086078	XP_003144936.1	502	1.6e-48	heat shock 70kDa protein 5 [Loa loa]	768311753	CP010981.1	408	0	Verticillium dahliae VdLs.17 chromosome 2, complete sequence	K09490	HSPA5, BIP	heat shock 70kDa protein 5	http://www.genome.jp/dbget-bin/www_bget?ko:K09490	P78695	590	4.2e-60	78 kDa glucose-regulated protein homolog OS=Neurospora crassa (strain ATCC 24698 / 74-OR23-1A / CBS 708.71 / DSM 1257 / FGSC 987) GN=grp78 PE=3 SV=3	--	--	--	--	--	--	--	--	KOG0100	Molecular chaperones GRP78/BiP/KAR2, HSP70 superfamily
Cluster-11598.0	BF_3	5.00	0.31	1111	486137973	AGK89909.1	799	1.6e-82	nicotinic acetylcholine receptor subunit alpha 10 [Pandalopsis japonica]	--	--	--	--	--	--	--	--	--	P23414	385	6.7e-36	Acetylcholine receptor subunit alpha-L1 OS=Schistocerca gregaria PE=2 SV=1	PF02931//PF02932	Neurotransmitter-gated ion-channel ligand binding domain//Neurotransmitter-gated ion-channel transmembrane region	GO:0006811//GO:0006810	ion transport//transport	GO:0005230	extracellular ligand-gated ion channel activity	GO:0016020	membrane	KOG3646	Acetylcholine receptor
Cluster-11603.0	BF_3	2.00	0.47	502	--	--	--	--	--	--	--	--	--	--	--	--	--	--	--	--	--	--	--	--	--	--	--	--	--	--	--	--
Cluster-11605.0	BF_3	2.00	0.78	414	765551624	KJE92245.1	533	4.2e-52	hypothetical protein CAOG_008680 [Capsaspora owczarzaki ATCC 30864]	768311752	CP010980.1	414	0	Verticillium dahliae VdLs.17 chromosome 1, complete sequence	K01958	PC, pyc	pyruvate carboxylase	http://www.genome.jp/dbget-bin/www_bget?ko:K01958	Q9HES8	651	3.6e-67	Pyruvate carboxylase OS=Aspergillus niger GN=pyc PE=3 SV=1	PF07478//PF02786//PF02655	D-ala D-ala ligase C-terminus//Carbamoyl-phosphate synthase L chain, ATP binding domain//ATP-grasp domain	GO:0046436//GO:0009252	D-alanine metabolic process//peptidoglycan biosynthetic process	GO:0005524//GO:0008716//GO:0046872	ATP binding//D-alanine-D-alanine ligase activity//metal ion binding	--	--	KOG0369	Pyruvate carboxylase
Cluster-11606.0	BF_3	2.00	0.35	576	--	--	--	--	--	--	--	--	--	--	--	--	--	--	--	--	--	--	--	--	--	--	--	--	--	--	--	--
Cluster-11608.0	BF_3	2.40	0.52	520	795179018	XP_011800353.1	588	2.2e-58	PREDICTED: uncharacterized protein LOC105513924 [Colobus angolensis palliatus]	214829180	NM_001026.4	520	0	Homo sapiens ribosomal protein S24 (RPS24), transcript variant c, mRNA	K02974	RP-S24e, RPS24	small subunit ribosomal protein S24e	http://www.genome.jp/dbget-bin/www_bget?ko:K02974	P62847	584	2.7e-59	40S ribosomal protein S24 OS=Homo sapiens GN=RPS24 PE=1 SV=1	PF01282	Ribosomal protein S24e	GO:0006412//GO:0042254	translation//ribosome biogenesis	GO:0003735	structural constituent of ribosome	GO:0005622//GO:0005840	intracellular//ribosome	KOG3424	40S ribosomal protein S24
Cluster-11612.0	BF_3	11.00	1.17	761	325303222	DAA34697.1	281	1.3e-22	TPA_inf: putative thyropin precursor [Amblyomma variegatum]	--	--	--	--	--	--	--	--	--	P84032	175	1.0e-11	U24-ctenitoxin-Pn1a OS=Phoneutria nigriventer PE=1 SV=1	--	--	--	--	--	--	--	--	--	--
Cluster-11617.0	BF_3	4.00	0.41	780	646711680	KDR16771.1	744	2.7e-76	hypothetical protein L798_09300, partial [Zootermopsis nevadensis]	--	--	--	--	--	--	--	--	--	P85831	704	4.8e-73	Prohormone-4 OS=Apis mellifera PE=1 SV=1	PF00057	Low-density lipoprotein receptor domain class A	--	--	GO:0005515	protein binding	--	--	--	--
Cluster-11627.0	BF_3	6.00	1.40	502	657761368	XP_008315686.1	593	5.6e-59	PREDICTED: cytosol aminopeptidase [Cynoglossus semilaevis]	529579793	CP006650.1	39	4.49444e-09	Paracoccus aminophilus JCM 7686, complete genome	K11142	LAP3	cytosol aminopeptidase	http://www.genome.jp/dbget-bin/www_bget?ko:K11142	Q9CPY7	565	4.1e-57	Cytosol aminopeptidase OS=Mus musculus GN=Lap3 PE=1 SV=3	PF00883	Cytosol aminopeptidase family, catalytic domain	GO:0006508	proteolysis	GO:0004177	aminopeptidase activity	GO:0005622	intracellular	KOG2597	Predicted aminopeptidase of the M17 family
Cluster-11633.0	BF_3	2.00	0.33	596	--	--	--	--	--	--	--	--	--	--	--	--	--	--	--	--	--	--	--	--	--	--	--	--	--	--	--	--
Cluster-11637.0	BF_3	1.00	0.41	409	--	--	--	--	--	--	--	--	--	--	--	--	--	--	--	--	--	--	PF01655	Ribosomal protein L32	GO:0006412//GO:0042254	translation//ribosome biogenesis	GO:0003735	structural constituent of ribosome	GO:0005622//GO:0005840	intracellular//ribosome	--	--
Cluster-11643.0	BF_3	1.00	0.59	369	--	--	--	--	--	--	--	--	--	--	--	--	--	--	--	--	--	--	--	--	--	--	--	--	--	--	--	--
Cluster-11644.1	BF_3	9.00	0.42	1364	321472254	EFX83224.1	1448	1.1e-157	hypothetical protein DAPPUDRAFT_315656 [Daphnia pulex]	760445908	XM_011401721.1	177	2.46024e-85	Auxenochlorella protothecoides NAD(P) transhydrogenase, mitochondrial partial mRNA	K00323	NNT	NAD(P) transhydrogenase	http://www.genome.jp/dbget-bin/www_bget?ko:K00323	Q13423	1127	7.6e-122	NAD(P) transhydrogenase, mitochondrial OS=Homo sapiens GN=NNT PE=1 SV=3	PF07992//PF00107//PF02826//PF01134	Pyridine nucleotide-disulphide oxidoreductase//Zinc-binding dehydrogenase//D-isomer specific 2-hydroxyacid dehydrogenase, NAD binding domain//Glucose inhibited division protein A	GO:0055114//GO:0008033	oxidation-reduction process//tRNA processing	GO:0050660//GO:0051287//GO:0016491	flavin adenine dinucleotide binding//NAD binding//oxidoreductase activity	--	--	--	--
Cluster-11644.2	BF_3	16.00	0.34	2704	321472254	EFX83224.1	2382	1.1e-265	hypothetical protein DAPPUDRAFT_315656 [Daphnia pulex]	871278039	XM_013091017.1	568	0	PREDICTED: Aplysia californica NAD(P) transhydrogenase, mitochondrial-like (LOC101857768), mRNA	K00323	NNT	NAD(P) transhydrogenase	http://www.genome.jp/dbget-bin/www_bget?ko:K00323	Q13423	2153	1.6e-240	NAD(P) transhydrogenase, mitochondrial OS=Homo sapiens GN=NNT PE=1 SV=3	PF00205//PF12165//PF01924//PF02233	Thiamine pyrophosphate enzyme, central domain//Domain of unknown function (DUF3594)//Hydrogenase formation hypA family//NAD(P) transhydrogenase beta subunit	GO:0055114//GO:0006769//GO:0006355//GO:0046497	oxidation-reduction process//nicotinamide metabolic process//regulation of transcription, DNA-templated//nicotinate nucleotide metabolic process	GO:0046872//GO:0030976//GO:0000287//GO:0042393//GO:0008750//GO:0050661	metal ion binding//thiamine pyrophosphate binding//magnesium ion binding//histone binding//NAD(P)+ transhydrogenase (AB-specific) activity//NADP binding	GO:0016021	integral component of membrane	--	--
Cluster-11645.0	BF_3	5.00	1.13	510	391345315	XP_003746935.1	301	4.1e-25	PREDICTED: uncharacterized protein LOC100903573 [Metaseiulus occidentalis]	--	--	--	--	--	--	--	--	--	--	--	--	--	--	--	--	--	--	--	--	--	--	--
Cluster-11646.0	BF_3	3.00	1.91	362	--	--	--	--	--	392303558	JX102591.1	190	3.61628e-93	Scylla paramamosain microsatellite Spm20 sequence	--	--	--	--	--	--	--	--	--	--	--	--	--	--	--	--	--	--
Cluster-11647.0	BF_3	4.00	0.55	655	676458928	XP_009055135.1	387	5.6e-35	hypothetical protein LOTGIDRAFT_118548, partial [Lottia gigantea]>gi|556105641|gb|ESO94293.1| hypothetical protein LOTGIDRAFT_118548, partial [Lottia gigantea]	--	--	--	--	--	--	--	--	--	Q8NB50	206	2.3e-15	Zinc finger protein 62 homolog OS=Homo sapiens GN=ZFP62 PE=2 SV=3	PF02892//PF13912//PF13465//PF00096//PF05495//PF00130	BED zinc finger//C2H2-type zinc finger//Zinc-finger double domain//Zinc finger, C2H2 type//CHY zinc finger//Phorbol esters/diacylglycerol binding domain (C1 domain)	GO:0035556	intracellular signal transduction	GO:0046872//GO:0008270//GO:0003677	metal ion binding//zinc ion binding//DNA binding	--	--	--	--
Cluster-11657.0	BF_3	2.00	0.38	549	241631960	XP_002408571.1	629	4.1e-63	villin, putative [Ixodes scapularis]>gi|215501194|gb|EEC10688.1| villin, putative, partial [Ixodes scapularis]	--	--	--	--	--	K08017	AVIL	advillin	http://www.genome.jp/dbget-bin/www_bget?ko:K08017	Q07171	382	7.4e-36	Gelsolin OS=Drosophila melanogaster GN=Gel PE=1 SV=2	--	--	--	--	GO:0003779	actin binding	--	--	KOG0443	Actin regulatory proteins (gelsolin/villin family)
Cluster-11659.0	BF_3	6.00	0.66	747	--	--	--	--	--	697072011	XM_009652608.1	698	0	Verticillium dahliae VdLs.17 hypothetical protein mRNA	--	--	--	--	--	--	--	--	PF04741	InvH outer membrane lipoprotein	GO:0009405	pathogenesis	--	--	--	--	--	--
Cluster-11664.0	BF_3	1.00	0.54	378	--	--	--	--	--	--	--	--	--	--	--	--	--	--	--	--	--	--	--	--	--	--	--	--	--	--	--	--
Cluster-11668.0	BF_3	10.00	0.56	1189	--	--	--	--	--	--	--	--	--	--	--	--	--	--	--	--	--	--	PF05365	Ubiquinol-cytochrome C reductase, UQCRX/QCR9 like	GO:0006122	mitochondrial electron transport, ubiquinol to cytochrome c	--	--	GO:0005750//GO:0005743	mitochondrial respiratory chain complex III//mitochondrial inner membrane	--	--
Cluster-11668.1	BF_3	4.00	0.40	788	--	--	--	--	--	--	--	--	--	--	--	--	--	--	--	--	--	--	--	--	--	--	--	--	--	--	--	--
Cluster-11669.0	BF_3	4.00	0.36	851	241581367	XP_002403503.1	283	8.4e-23	fatty acid synthase, putative [Ixodes scapularis]>gi|215502217|gb|EEC11711.1| fatty acid synthase, putative [Ixodes scapularis]	--	--	--	--	--	K00665	FASN	fatty acid synthase, animal type	http://www.genome.jp/dbget-bin/www_bget?ko:K00665	P49327	201	1.1e-14	Fatty acid synthase OS=Homo sapiens GN=FASN PE=1 SV=3	--	--	GO:0006633//GO:0042967	fatty acid biosynthetic process//acyl-carrier-protein biosynthetic process	GO:0016297	acyl-[acyl-carrier-protein] hydrolase activity	GO:0005835	fatty acid synthase complex	KOG1202	Animal-type fatty acid synthase and related proteins
Cluster-11681.0	BF_3	7.00	0.34	1321	645035065	XP_008209070.1	1461	3.3e-159	PREDICTED: aspartate aminotransferase, cytoplasmic [Nasonia vitripennis]>gi|645035068|ref|XP_008209071.1| PREDICTED: aspartate aminotransferase, cytoplasmic [Nasonia vitripennis]	780669016	XM_011696459.1	54	5.6496e-17	PREDICTED: Wasmannia auropunctata aspartate aminotransferase, mitochondrial (LOC105454099), mRNA	K14454	GOT1	aspartate aminotransferase, cytoplasmic	http://www.genome.jp/dbget-bin/www_bget?ko:K14454	P00504	1274	6.6e-139	Aspartate aminotransferase, cytoplasmic OS=Gallus gallus GN=GOT1 PE=1 SV=3	PF00155	Aminotransferase class I and II	GO:0009058	biosynthetic process	GO:0030170	pyridoxal phosphate binding	--	--	KOG1412	Aspartate aminotransferase/Glutamic oxaloacetic transaminase AAT2/GOT1
Cluster-11682.0	BF_3	1.00	4.46	261	242002666	XP_002435976.1	316	3.9e-27	RNA polymerase II proteinral transcription factor BTF3, putative [Ixodes scapularis]>gi|215499312|gb|EEC08806.1| RNA polymerase II proteinral transcription factor BTF3, putative [Ixodes scapularis]	--	--	--	--	--	K01527	EGD1, BTF3	nascent polypeptide-associated complex subunit beta	http://www.genome.jp/dbget-bin/www_bget?ko:K01527	Q6PC91	304	3.9e-27	Transcription factor BTF3 homolog 4 OS=Danio rerio GN=btf3l4 PE=2 SV=1	--	--	--	--	--	--	--	--	KOG2240	RNA polymerase II general transcription factor BTF3 and related proteins
Cluster-11686.0	BF_3	11.77	0.35	2007	--	--	--	--	--	--	--	--	--	--	--	--	--	--	--	--	--	--	PF14144//PF00220	Seed dormancy control//Neurohypophysial hormones, N-terminal Domain	GO:0006351//GO:0007218	transcription, DNA-templated//neuropeptide signaling pathway	GO:0043565//GO:0005185	sequence-specific DNA binding//neurohypophyseal hormone activity	GO:0005576	extracellular region	--	--
Cluster-11691.0	BF_3	2.00	0.31	611	--	--	--	--	--	--	--	--	--	--	--	--	--	--	--	--	--	--	--	--	--	--	--	--	--	--	--	--
Cluster-11698.0	BF_3	14.00	0.44	1900	675386840	KFM79737.1	934	6.1e-98	ADP-ribosylation factor 1, partial [Stegodyphus mimosarum]	213514505	NM_001139834.1	238	4.25029e-119	Salmo salar ADP-ribosylation factor 3 (arf3), mRNA >gnl|BL_ORD_ID|5991829 Salmo salar clone ssal-rgf-502-159 ADP-ribosylation factor 3 putative mRNA, complete cds	K07937	ARF1	ADP-ribosylation factor 1	http://www.genome.jp/dbget-bin/www_bget?ko:K07937	P61209	925	2.8e-98	ADP-ribosylation factor 1 OS=Drosophila melanogaster GN=Arf79F PE=2 SV=2	PF04670//PF00025//PF00071//PF00503//PF01591//PF01926//PF08477	Gtr1/RagA G protein conserved region//ADP-ribosylation factor family//Ras family//G-protein alpha subunit//6-phosphofructo-2-kinase//50S ribosome-binding GTPase//Ras of Complex, Roc, domain of DAPkinase	GO:0007165//GO:0007186//GO:0007264//GO:0006013//GO:0006000	signal transduction//G-protein coupled receptor signaling pathway//small GTPase mediated signal transduction//mannose metabolic process//fructose metabolic process	GO:0005524//GO:0031683//GO:0003873//GO:0003924//GO:0005525//GO:0004871//GO:0019001	ATP binding//G-protein beta/gamma-subunit complex binding//6-phosphofructo-2-kinase activity//GTPase activity//GTP binding//signal transducer activity//guanyl nucleotide binding	--	--	KOG0070	GTP-binding ADP-ribosylation factor Arf1
Cluster-11704.0	BF_3	3.00	0.59	541	805763467	XP_012154534.1	525	4.7e-51	PREDICTED: trithorax group protein osa isoform X1 [Megachile rotundata]	--	--	--	--	--	K11653	ARID1	AT-rich interactive domain-containing protein 1	http://www.genome.jp/dbget-bin/www_bget?ko:K11653	Q8IN94	460	6.6e-45	Trithorax group protein osa OS=Drosophila melanogaster GN=osa PE=1 SV=1	PF12031	Domain of unknown function (DUF3518)	GO:0006338	chromatin remodeling	--	--	GO:0090544	BAF-type complex	KOG2510	SWI-SNF chromatin-remodeling complex protein
Cluster-11707.0	BF_3	10.00	0.56	1189	--	--	--	--	--	--	--	--	--	--	--	--	--	--	--	--	--	--	--	--	--	--	--	--	--	--	--	--
Cluster-11729.0	BF_3	26.65	0.42	3504	642935498	XP_008198034.1	4844	0.0e+00	PREDICTED: rap guanine nucleotide exchange factor 4 isoform X1 [Tribolium castaneum]	676496084	XM_009068851.1	107	5.25027e-46	Lottia gigantea hypothetical protein partial mRNA	K04351	RAPGEF4, EPAC2	Rap guanine nucleotide exchange factor 4	http://www.genome.jp/dbget-bin/www_bget?ko:K04351	Q8WZA2	2594	1.5e-291	Rap guanine nucleotide exchange factor 4 OS=Homo sapiens GN=RAPGEF4 PE=1 SV=1	PF00610//PF00617	Domain found in Dishevelled, Egl-10, and Pleckstrin (DEP)//RasGEF domain	GO:0007264//GO:0035556//GO:0043087	small GTPase mediated signal transduction//intracellular signal transduction//regulation of GTPase activity	GO:0005085	guanyl-nucleotide exchange factor activity	--	--	KOG2378	cAMP-regulated guanine nucleotide exchange factor
Cluster-11733.0	BF_3	3.00	0.74	492	--	--	--	--	--	--	--	--	--	--	--	--	--	--	--	--	--	--	--	--	--	--	--	--	--	--	--	--
Cluster-11737.0	BF_3	1.00	0.83	341	--	--	--	--	--	--	--	--	--	--	--	--	--	--	--	--	--	--	--	--	--	--	--	--	--	--	--	--
Cluster-11740.0	BF_3	5.00	0.37	967	332374478	AEE62380.1	479	1.8e-45	unknown [Dendroctonus ponderosae]>gi|546684527|gb|ERL94158.1| hypothetical protein D910_11440 [Dendroctonus ponderosae]	--	--	--	--	--	K07922	RAB36	Ras-related protein Rab-36	http://www.genome.jp/dbget-bin/www_bget?ko:K07922	Q8CAM5	421	3.9e-40	Ras-related protein Rab-36 OS=Mus musculus GN=Rab36 PE=2 SV=1	PF00071//PF00025	Ras family//ADP-ribosylation factor family	GO:0007264	small GTPase mediated signal transduction	GO:0005525	GTP binding	--	--	KOG0084	GTPase Rab1/YPT1, small G protein superfamily, and related GTP-binding proteins
Cluster-11748.0	BF_3	1.00	0.42	404	--	--	--	--	--	--	--	--	--	--	--	--	--	--	--	--	--	--	--	--	--	--	--	--	--	--	--	--
Cluster-11755.0	BF_3	2.00	0.41	532	--	--	--	--	--	--	--	--	--	--	--	--	--	--	--	--	--	--	--	--	--	--	--	--	--	--	--	--
Cluster-11757.0	BF_3	2.00	0.65	442	--	--	--	--	--	--	--	--	--	--	--	--	--	--	--	--	--	--	--	--	--	--	--	--	--	--	--	--
Cluster-11758.0	BF_3	5.00	0.60	708	391326822	XP_003737910.1	594	6.1e-59	PREDICTED: glutathione peroxidase-like [Metaseiulus occidentalis]	297813638	XM_002874657.1	35	1.08047e-06	Arabidopsis lyrata subsp. lyrata ATGPX6, mRNA	K05361	GPX4	phospholipid-hydroperoxide glutathione peroxidase	http://www.genome.jp/dbget-bin/www_bget?ko:K05361	P30708	508	2.3e-50	Probable phospholipid hydroperoxide glutathione peroxidase OS=Nicotiana sylvestris PE=2 SV=1	PF08534//PF00578//PF00255	Redoxin//AhpC/TSA family//Glutathione peroxidase	GO:0006749//GO:0055114//GO:0006804//GO:0006979	glutathione metabolic process//oxidation-reduction process//obsolete peroxidase reaction//response to oxidative stress	GO:0004602//GO:0016209//GO:0016491	glutathione peroxidase activity//antioxidant activity//oxidoreductase activity	--	--	KOG1651	Glutathione peroxidase
Cluster-11759.0	BF_3	9.00	0.31	1758	646721398	KDR22763.1	1019	7.9e-108	Sodium/calcium exchanger 1, partial [Zootermopsis nevadensis]	594064356	XM_006056135.1	118	2.00289e-52	PREDICTED: Bubalus bubalis solute carrier family 8 (sodium/calcium exchanger), member 3 (SLC8A3), transcript variant X3, mRNA	K05849	SLC8A, NCX	solute carrier family 8 (sodium/calcium exchanger)	http://www.genome.jp/dbget-bin/www_bget?ko:K05849	P48767	929	8.9e-99	Sodium/calcium exchanger 1 OS=Felis catus GN=SLC8A1 PE=2 SV=1	PF01699	Sodium/calcium exchanger protein	GO:0055085	transmembrane transport	--	--	GO:0016021	integral component of membrane	KOG1306	Ca2+/Na+ exchanger NCX1 and related proteins
Cluster-11763.0	BF_3	3.00	0.48	604	--	--	--	--	--	--	--	--	--	--	--	--	--	--	--	--	--	--	PF07962	Replication Fork Protection Component Swi3	GO:0006974//GO:0007049//GO:0048478	cellular response to DNA damage stimulus//cell cycle//replication fork protection	--	--	GO:0005634	nucleus	--	--
Cluster-11765.0	BF_3	6.00	0.47	935	--	--	--	--	--	--	--	--	--	--	--	--	--	--	--	--	--	--	--	--	--	--	--	--	--	--	--	--
Cluster-11766.0	BF_3	5.00	0.62	694	642919131	XP_008191749.1	428	1.1e-39	PREDICTED: uncharacterized protein LOC103312571 [Tribolium castaneum]	--	--	--	--	--	--	--	--	--	--	--	--	--	PF01607	Chitin binding Peritrophin-A domain	GO:0006030	chitin metabolic process	GO:0008061	chitin binding	GO:0005576	extracellular region	--	--
Cluster-11770.0	BF_3	2.00	0.36	564	--	--	--	--	--	--	--	--	--	--	--	--	--	--	--	--	--	--	--	--	--	--	--	--	--	--	--	--
Cluster-11771.0	BF_3	3.00	1.27	404	--	--	--	--	--	--	--	--	--	--	--	--	--	--	--	--	--	--	PF13855//PF00560	Leucine rich repeat//Leucine Rich Repeat	--	--	GO:0005515	protein binding	--	--	--	--
Cluster-11779.0	BF_3	5.00	0.43	878	--	--	--	--	--	392303592	JX102625.1	297	3.06408e-152	Scylla paramamosain microsatellite Spm54 sequence	--	--	--	--	--	--	--	--	--	--	--	--	--	--	--	--	--	--
Cluster-11780.0	BF_3	12.00	0.92	949	330841223	XP_003292601.1	771	2.4e-79	hypothetical protein DICPUDRAFT_40821 [Dictyostelium purpureum]>gi|325077131|gb|EGC30864.1| hypothetical protein DICPUDRAFT_40821 [Dictyostelium purpureum]	--	--	--	--	--	K01368	CTSS	cathepsin S	http://www.genome.jp/dbget-bin/www_bget?ko:K01368	Q86GF7	666	1.5e-68	Crustapain OS=Pandalus borealis GN=Cys PE=1 SV=1	PF00112//PF03051	Papain family cysteine protease//Peptidase C1-like family	GO:0006508	proteolysis	GO:0008233//GO:0004197//GO:0008234	peptidase activity//cysteine-type endopeptidase activity//cysteine-type peptidase activity	--	--	KOG1543	Cysteine proteinase Cathepsin L
Cluster-11781.0	BF_3	4.04	0.51	691	148692627	EDL24574.1	815	1.4e-84	mCG140959, isoform CRA_d, partial [Mus musculus]	675780827	XM_003824937.2	691	0	PREDICTED: Pan paniscus myosin, light chain 6, alkali, smooth muscle and non-muscle (MYL6), transcript variant X2, mRNA	K12751	MYL6	myosin light chain 6	http://www.genome.jp/dbget-bin/www_bget?ko:K12751	Q5R844	791	3.5e-83	Myosin light polypeptide 6 OS=Pongo abelii GN=MYL6 PE=2 SV=3	PF13202//PF13499//PF13833//PF00036//PF13405	EF hand//EF-hand domain pair//EF-hand domain pair//EF hand//EF-hand domain	--	--	GO:0005509	calcium ion binding	--	--	--	--
Cluster-11799.0	BF_3	6.00	0.31	1281	--	--	--	--	--	--	--	--	--	--	--	--	--	--	--	--	--	--	--	--	--	--	--	--	--	--	--	--
Cluster-11805.0	BF_3	7.00	0.97	653	768416568	XP_011548880.1	501	3.4e-48	PREDICTED: 12 kDa FK506-binding protein-like [Plutella xylostella]	--	--	--	--	--	K09568	FKBP1	FK506-binding protein 1	http://www.genome.jp/dbget-bin/www_bget?ko:K09568	P48375	483	1.7e-47	12 kDa FK506-binding protein OS=Drosophila melanogaster GN=FK506-bp2 PE=3 SV=2	PF00254	FKBP-type peptidyl-prolyl cis-trans isomerase	GO:0006457	protein folding	--	--	--	--	KOG0544	FKBP-type peptidyl-prolyl cis-trans isomerase
Cluster-11808.0	BF_3	1.95	1.31	357	91078376	XP_974169.1	252	1.4e-19	PREDICTED: tyramine beta-hydroxylase [Tribolium castaneum]>gi|270003980|gb|EFA00428.1| hypothetical protein TcasGA2_TC003282 [Tribolium castaneum]>gi|390979538|dbj|BAM21526.1| tyramine beta hydroxylase, partial [Tribolium castaneum]	--	--	--	--	--	K00503	DBH	dopamine beta-monooxygenase	http://www.genome.jp/dbget-bin/www_bget?ko:K00503	--	--	--	--	--	--	GO:0006584//GO:0006570//GO:0055114	catecholamine metabolic process//tyrosine metabolic process//oxidation-reduction process	GO:0005507//GO:0004500	copper ion binding//dopamine beta-monooxygenase activity	--	--	--	--
Cluster-11810.0	BF_3	26.00	1.22	1363	546679567	ERL90015.1	1632	5.1e-179	hypothetical protein D910_07373 [Dendroctonus ponderosae]	--	--	--	--	--	--	--	--	--	--	--	--	--	--	--	--	--	--	--	--	--	--	--
Cluster-11811.0	BF_3	4.00	0.44	747	391334527	XP_003741655.1	1010	3.7e-107	PREDICTED: phosphoglycerate kinase-like [Metaseiulus occidentalis]	551601734	XM_005782428.1	44	1.13494e-11	Emiliania huxleyi CCMP1516 phosphoglycerate kinase partial mRNA	K00927	PGK, pgk	phosphoglycerate kinase	http://www.genome.jp/dbget-bin/www_bget?ko:K00927	Q3T0P6	956	2.8e-102	Phosphoglycerate kinase 1 OS=Bos taurus GN=PGK1 PE=2 SV=3	PF00162	Phosphoglycerate kinase	GO:0015976//GO:0006094//GO:0006096//GO:0016310	carbon utilization//gluconeogenesis//glycolytic process//phosphorylation	GO:0004618	phosphoglycerate kinase activity	--	--	KOG1367	3-phosphoglycerate kinase
Cluster-11813.0	BF_3	11.00	0.35	1891	--	--	--	--	--	--	--	--	--	--	--	--	--	--	--	--	--	--	--	--	--	--	--	--	--	--	--	--
Cluster-11817.0	BF_3	1.00	0.52	381	--	--	--	--	--	--	--	--	--	--	--	--	--	--	--	--	--	--	--	--	--	--	--	--	--	--	--	--
Cluster-11823.0	BF_3	6.00	0.75	690	801385089	XP_012055790.1	371	4.3e-33	PREDICTED: LOW QUALITY PROTEIN: protein H2A.5-like [Atta cephalotes]	688431088	LL189456.1	118	7.62803e-53	Heligmosomoides polygyrus genome assembly H_bakeri_Edinburgh ,scaffold HPBE_scaffold0001086	K11251	H2A	histone H2A	http://www.genome.jp/dbget-bin/www_bget?ko:K11251	P84054	371	1.8e-34	Histone H2A OS=Drosophila simulans GN=His2A PE=3 SV=2	PF00125	Core histone H2A/H2B/H3/H4	--	--	GO:0003677	DNA binding	--	--	--	--
Cluster-11829.0	BF_3	7.00	0.46	1059	--	--	--	--	--	--	--	--	--	--	--	--	--	--	--	--	--	--	--	--	--	--	--	--	--	--	--	--
Cluster-11830.0	BF_3	2.00	0.74	422	391340654	XP_003744653.1	255	7.4e-20	PREDICTED: lysosomal alpha-glucosidase-like [Metaseiulus occidentalis]	--	--	--	--	--	K12316	GAA	lysosomal alpha-glucosidase	http://www.genome.jp/dbget-bin/www_bget?ko:K12316	Q6P7A9	158	5.4e-10	Lysosomal alpha-glucosidase OS=Rattus norvegicus GN=Gaa PE=2 SV=1	PF13442	Cytochrome C oxidase, cbb3-type, subunit III	GO:0006118	obsolete electron transport	GO:0009055//GO:0020037	electron carrier activity//heme binding	--	--	--	--
Cluster-11840.0	BF_3	4.00	11.38	277	--	--	--	--	--	--	--	--	--	--	--	--	--	--	--	--	--	--	--	--	--	--	--	--	--	--	--	--
Cluster-11845.0	BF_3	2.00	0.41	530	--	--	--	--	--	--	--	--	--	--	--	--	--	--	--	--	--	--	--	--	--	--	--	--	--	--	--	--
Cluster-11849.0	BF_3	2.00	0.47	502	--	--	--	--	--	--	--	--	--	--	--	--	--	--	--	--	--	--	--	--	--	--	--	--	--	--	--	--
Cluster-11858.2	BF_3	2.00	0.54	474	--	--	--	--	--	--	--	--	--	--	--	--	--	--	--	--	--	--	--	--	--	--	--	--	--	--	--	--
Cluster-11862.0	BF_3	2.00	0.44	514	--	--	--	--	--	--	--	--	--	--	--	--	--	--	--	--	--	--	--	--	--	--	--	--	--	--	--	--
Cluster-11864.0	BF_3	21.00	1.10	1252	499002174	XP_004534773.1	523	1.8e-50	PREDICTED: cofilin/actin-depolymerizing factor homolog [Ceratitis capitata]	338224338	HM217810.1	365	0	Scylla paramamosain actin-depolymerizing factor 4-like mRNA, partial sequence	K05765	CFL	cofilin	http://www.genome.jp/dbget-bin/www_bget?ko:K05765	P45594	517	3.8e-51	Cofilin/actin-depolymerizing factor homolog OS=Drosophila melanogaster GN=tsr PE=2 SV=1	PF00241	Cofilin/tropomyosin-type actin-binding protein	--	--	GO:0003779	actin binding	GO:0005622	intracellular	KOG1735	Actin depolymerizing factor
Cluster-11865.0	BF_3	1.00	0.33	439	--	--	--	--	--	--	--	--	--	--	--	--	--	--	--	--	--	--	--	--	--	--	--	--	--	--	--	--
Cluster-11866.0	BF_3	11.00	0.74	1037	391348233	XP_003748353.1	1197	1.1e-128	PREDICTED: long-chain fatty acid transport protein 1-like [Metaseiulus occidentalis]	--	--	--	--	--	K08745	SLC27A1_4, FATP1, FATP4	solute carrier family 27 (fatty acid transporter), member 1/4	http://www.genome.jp/dbget-bin/www_bget?ko:K08745	Q91VE0	950	1.9e-101	Long-chain fatty acid transport protein 4 OS=Mus musculus GN=Slc27a4 PE=1 SV=1	PF00501	AMP-binding enzyme	GO:0008152	metabolic process	GO:0003824	catalytic activity	--	--	KOG1179	Very long-chain acyl-CoA synthetase/fatty acid transporter
Cluster-11867.0	BF_3	30.00	1.02	1774	91089113	XP_972237.1	966	1.1e-101	PREDICTED: pickpocket protein 28 [Tribolium castaneum]>gi|270012423|gb|EFA08871.1| hypothetical protein TcasGA2_TC006572 [Tribolium castaneum]	--	--	--	--	--	--	--	--	--	Q86LG1	457	4.8e-44	Pickpocket protein 28 OS=Drosophila melanogaster GN=ppk28 PE=1 SV=2	PF00858	Amiloride-sensitive sodium channel	GO:0006814	sodium ion transport	GO:0005272	sodium channel activity	GO:0016020	membrane	--	--
Cluster-11868.0	BF_3	3.00	0.40	668	--	--	--	--	--	--	--	--	--	--	--	--	--	--	--	--	--	--	--	--	--	--	--	--	--	--	--	--
Cluster-11871.0	BF_3	4.00	2.40	367	--	--	--	--	--	--	--	--	--	--	--	--	--	--	--	--	--	--	--	--	--	--	--	--	--	--	--	--
Cluster-11874.0	BF_3	3.00	0.34	737	--	--	--	--	--	--	--	--	--	--	--	--	--	--	--	--	--	--	--	--	--	--	--	--	--	--	--	--
Cluster-11879.0	BF_3	36.00	1.18	1836	241708208	XP_002413321.1	869	2.0e-90	LIM domain-binding protein, putative [Ixodes scapularis]>gi|215507135|gb|EEC16629.1| LIM domain-binding protein, putative, partial [Ixodes scapularis]	338224401	HM217844.1	467	0	Scylla paramamosain LIM domain-binding protein-like mRNA, partial sequence	--	--	--	--	A1ZA47	812	3.4e-85	PDZ and LIM domain protein Zasp OS=Drosophila melanogaster GN=Zasp52 PE=1 SV=2	PF00412//PF00020	LIM domain//TNFR/NGFR cysteine-rich region	--	--	GO:0016740//GO:0008270//GO:0005515//GO:0046872	transferase activity//zinc ion binding//protein binding//metal ion binding	--	--	KOG1703	Adaptor protein Enigma and related PDZ-LIM proteins
Cluster-11880.0	BF_3	6.00	0.45	962	700894661	AIU99749.1	376	1.6e-33	mitochondrial cytochrome c oxidase subunit VIb [Litopenaeus vannamei]	392303568	JX102601.1	436	0	Scylla paramamosain microsatellite Spm30 sequence	K02267	COX6B	cytochrome c oxidase subunit 6b	http://www.genome.jp/dbget-bin/www_bget?ko:K02267	O94581	258	3.1e-21	Cytochrome c oxidase subunit 6B OS=Schizosaccharomyces pombe (strain 972 / ATCC 24843) GN=cox12 PE=3 SV=2	PF02297//PF02072	Cytochrome oxidase c subunit VIb//Prepro-orexin	GO:0007631//GO:0007218//GO:0006123//GO:0015992	feeding behavior//neuropeptide signaling pathway//mitochondrial electron transport, cytochrome c to oxygen//proton transport	GO:0004129	cytochrome-c oxidase activity	GO:0005739//GO:0045277	mitochondrion//respiratory chain complex IV	KOG3057	Cytochrome c oxidase, subunit VIb/COX12
Cluster-11884.0	BF_3	10.22	4.40	402	478260022	ENN79811.1	169	6.6e-10	hypothetical protein YQE_03752, partial [Dendroctonus ponderosae]	--	--	--	--	--	--	--	--	--	--	--	--	--	--	--	--	--	--	--	--	--	--	--
Cluster-11885.1	BF_3	5.00	0.52	769	675376930	KFM69832.1	833	1.3e-86	Rab GDP dissociation inhibitor beta, partial [Stegodyphus mimosarum]	262401058	FJ774710.1	103	1.86316e-44	Scylla paramamosain GDP dissociation inhibitor mRNA, partial cds	K17255	GDI1_2	Rab GDP dissociation inhibitor	http://www.genome.jp/dbget-bin/www_bget?ko:K17255	P21856	621	2.0e-63	Rab GDP dissociation inhibitor alpha OS=Bos taurus GN=GDI1 PE=1 SV=1	--	--	--	--	--	--	--	--	KOG1439	RAB proteins geranylgeranyltransferase component A (RAB escort protein)
Cluster-11888.0	BF_3	11.00	1.43	675	3287776	P81388.1	274	7.4e-22	RecName: Full=Cuticle protein AMP4; AltName: Full=HA-AMP4 [Homarus americanus]	--	--	--	--	--	--	--	--	--	P81576	302	1.7e-26	Cuticle protein AM1159 OS=Cancer pagurus PE=1 SV=1	PF02214//PF00379	BTB/POZ domain//Insect cuticle protein	GO:0051260	protein homooligomerization	GO:0042302	structural constituent of cuticle	--	--	--	--
Cluster-11892.0	BF_3	8.00	0.41	1273	270161184	ACZ63472.1	405	9.0e-37	i-type lysozyme-like protein 2 [Penaeus monodon]	--	--	--	--	--	--	--	--	--	Q6L6Q6	191	2.4e-13	Lysozyme OS=Crassostrea gigas GN=lysoz PE=2 SV=1	PF00404//PF07645//PF05497	Dockerin type I repeat//Calcium-binding EGF domain//Destabilase	GO:0005975	carbohydrate metabolic process	GO:0003796//GO:0005509//GO:0004553	lysozyme activity//calcium ion binding//hydrolase activity, hydrolyzing O-glycosyl compounds	--	--	--	--
Cluster-11893.0	BF_3	1.00	1.13	321	391346824	XP_003747668.1	296	9.9e-25	PREDICTED: 17-beta-hydroxysteroid dehydrogenase type 6-like [Metaseiulus occidentalis]	--	--	--	--	--	K00019	E1.1.1.30, bdh	3-hydroxybutyrate dehydrogenase	http://www.genome.jp/dbget-bin/www_bget?ko:K00019	Q80XN0	165	6.3e-11	D-beta-hydroxybutyrate dehydrogenase, mitochondrial OS=Mus musculus GN=Bdh1 PE=1 SV=2	PF00106//PF10414	short chain dehydrogenase//Sirohaem synthase dimerisation region	GO:0055114//GO:0006779//GO:0008152	oxidation-reduction process//porphyrin-containing compound biosynthetic process//metabolic process	GO:0016491	oxidoreductase activity	--	--	--	--
Cluster-11898.0	BF_3	5.00	0.63	691	328900032	AEB54654.1	268	3.8e-21	ATPase inhibitory factor 1 [Procambarus clarkii]	--	--	--	--	--	--	--	--	--	A8XZB0	157	1.2e-09	ATPase inhibitor mai-2, mitochondrial OS=Caenorhabditis briggsae GN=mai-2 PE=3 SV=1	PF04568	Mitochondrial ATPase inhibitor, IATP	GO:0032780	negative regulation of ATPase activity	GO:0042030	ATPase inhibitor activity	GO:0005739	mitochondrion	--	--
Cluster-11902.0	BF_3	3.00	0.31	780	--	--	--	--	--	--	--	--	--	--	--	--	--	--	--	--	--	--	--	--	--	--	--	--	--	--	--	--
Cluster-11912.0	BF_3	4.00	0.47	713	--	--	--	--	--	--	--	--	--	--	--	--	--	--	--	--	--	--	--	--	--	--	--	--	--	--	--	--
Cluster-11916.0	BF_3	17.46	1.87	760	--	--	--	--	--	--	--	--	--	--	--	--	--	--	--	--	--	--	--	--	--	--	--	--	--	--	--	--
Cluster-11918.0	BF_3	6.00	1.01	588	241161688	XP_002408973.1	622	2.9e-62	prolylcarboxypeptidase, putative [Ixodes scapularis]>gi|215494442|gb|EEC04083.1| prolylcarboxypeptidase, putative, partial [Ixodes scapularis]	--	--	--	--	--	K01285	PRCP	lysosomal Pro-X carboxypeptidase	http://www.genome.jp/dbget-bin/www_bget?ko:K01285	P42785	517	1.8e-51	Lysosomal Pro-X carboxypeptidase OS=Homo sapiens GN=PRCP PE=1 SV=1	PF00326//PF05577	Prolyl oligopeptidase family//Serine carboxypeptidase S28	GO:0006508	proteolysis	GO:0008236//GO:0070011	serine-type peptidase activity//peptidase activity, acting on L-amino acid peptides	--	--	KOG2183	Prolylcarboxypeptidase (angiotensinase C)
Cluster-11924.0	BF_3	36.42	8.22	510	157115780	XP_001652693.1	168	1.1e-09	AAEL007344-PA [Aedes aegypti]>gi|108876761|gb|EAT40986.1| AAEL007344-PA [Aedes aegypti]	--	--	--	--	--	--	--	--	--	--	--	--	--	--	--	--	--	--	--	--	--	--	--
Cluster-11930.0	BF_3	2.00	0.49	491	817196235	XP_012273693.1	547	1.2e-53	PREDICTED: leucine-rich repeat and immunoglobulin-like domain-containing nogo receptor-interacting protein 3 isoform X2 [Orussus abietinus]	--	--	--	--	--	--	--	--	--	P34595	227	6.2e-18	Immunoglobulin domain and leucine-rich repeat-containing protein 2 OS=Caenorhabditis elegans GN=iglr-2 PE=1 SV=2	PF14943//PF02601//PF07571//PF01017//PF01516//PF07352	Mitochondrial ribosome subunit S26//Exonuclease VII, large subunit//TAF6 C-terminal HEAT repeat domain//STAT protein, all-alpha domain//Orbivirus helicase VP6//Bacteriophage Mu Gam like protein	GO:0051090//GO:0007165//GO:0042262//GO:0006308//GO:0006355	regulation of sequence-specific DNA binding transcription factor activity//signal transduction//DNA protection//DNA catabolic process//regulation of transcription, DNA-templated	GO:0005198//GO:0008855//GO:0003690//GO:0003700//GO:0004871	structural molecule activity//exodeoxyribonuclease VII activity//double-stranded DNA binding//transcription factor activity, sequence-specific DNA binding//signal transducer activity	GO:0005667//GO:0005763//GO:0019028//GO:0005634//GO:0009318	transcription factor complex//mitochondrial small ribosomal subunit//viral capsid//nucleus//exodeoxyribonuclease VII complex	--	--
Cluster-11940.0	BF_3	2.00	0.61	450	470290578	XP_004343167.1	134	8.5e-06	SH3 domain-containing protein [Capsaspora owczarzaki ATCC 30864]>gi|765557156|gb|KJE97450.1| SH3 domain-containing protein [Capsaspora owczarzaki ATCC 30864]	768311756	CP010984.1	441	0	Verticillium dahliae VdLs.17 chromosome 5, complete sequence	--	--	--	--	O08641	127	2.3e-06	SH3 domain-containing YSC84-like protein 1 OS=Mus musculus GN=Sh3yl1 PE=1 SV=1	--	--	--	--	--	--	--	--	KOG1843	Uncharacterized conserved protein
Cluster-11943.0	BF_3	1.00	0.32	443	--	--	--	--	--	--	--	--	--	--	--	--	--	--	--	--	--	--	--	--	--	--	--	--	--	--	--	--
Cluster-11944.0	BF_3	3.00	0.40	670	--	--	--	--	--	--	--	--	--	--	--	--	--	--	--	--	--	--	--	--	--	--	--	--	--	--	--	--
Cluster-11947.0	BF_3	10.00	7.64	347	762081924	XP_011422687.1	196	4.2e-13	PREDICTED: nidogen-2-like [Crassostrea gigas]	--	--	--	--	--	--	--	--	--	--	--	--	--	PF00219	Insulin-like growth factor binding protein	GO:0001558	regulation of cell growth	GO:0005520	insulin-like growth factor binding	GO:0016942//GO:0005576	insulin-like growth factor binding protein complex//extracellular region	--	--
Cluster-11952.0	BF_3	3.00	0.32	764	321469998	EFX80976.1	936	1.4e-98	hypothetical protein DAPPUDRAFT_303689 [Daphnia pulex]	462322319	APGK01042890.1	40	1.94443e-09	Dendroctonus ponderosae Seq01042900, whole genome shotgun sequence	--	--	--	--	--	--	--	--	--	--	--	--	--	--	--	--	--	--
Cluster-11956.0	BF_3	3.00	0.34	737	--	--	--	--	--	--	--	--	--	--	--	--	--	--	--	--	--	--	PF03568	Peptidase family C50	GO:0006508	proteolysis	GO:0008233	peptidase activity	GO:0005634	nucleus	--	--
Cluster-11960.0	BF_3	2.00	0.35	571	808874644	KKF23696.1	296	1.8e-24	Protein phosphatase 1E [Larimichthys crocea]	--	--	--	--	--	K17501	PPM1E, POPX1	protein phosphatase 1E	http://www.genome.jp/dbget-bin/www_bget?ko:K17501	Q80TL0	266	2.2e-22	Protein phosphatase 1E OS=Mus musculus GN=Ppm1e PE=1 SV=2	PF00481	Protein phosphatase 2C	--	--	GO:0003824	catalytic activity	--	--	KOG0698	Serine/threonine protein phosphatase
Cluster-11961.0	BF_3	1.00	0.58	371	--	--	--	--	--	--	--	--	--	--	--	--	--	--	--	--	--	--	--	--	--	--	--	--	--	--	--	--
Cluster-11972.0	BF_3	2.00	0.41	531	--	--	--	--	--	462379193	APGK01022736.1	58	1.30521e-19	Dendroctonus ponderosae Seq01022746, whole genome shotgun sequence	--	--	--	--	--	--	--	--	--	--	--	--	--	--	--	--	--	--
Cluster-11980.0	BF_3	2.00	0.74	421	321449650	EFX61998.1	342	6.0e-30	hypothetical protein DAPPUDRAFT_120652, partial [Daphnia pulex]	--	--	--	--	--	--	--	--	--	--	--	--	--	PF02822	Antistasin family	--	--	GO:0004867	serine-type endopeptidase inhibitor activity	--	--	--	--
Cluster-11983.0	BF_3	3.00	0.66	515	--	--	--	--	--	--	--	--	--	--	--	--	--	--	--	--	--	--	--	--	--	--	--	--	--	--	--	--
Cluster-11990.0	BF_3	5.00	0.83	590	--	--	--	--	--	--	--	--	--	--	--	--	--	--	--	--	--	--	--	--	--	--	--	--	--	--	--	--
Cluster-11995.0	BF_3	2.00	0.46	508	--	--	--	--	--	--	--	--	--	--	--	--	--	--	--	--	--	--	--	--	--	--	--	--	--	--	--	--
Cluster-11996.0	BF_3	19.00	0.45	2447	817187793	XP_012288450.1	1795	1.1e-197	PREDICTED: polypyrimidine tract-binding protein 2 isoform X6 [Orussus abietinus]	817187794	XM_012433028.1	117	1.00843e-51	PREDICTED: Orussus abietinus polypyrimidine tract-binding protein 1 (LOC105704095), transcript variant X11, mRNA	K14948	PTBP2, NPTB	polypyrimidine tract-binding protein 2	http://www.genome.jp/dbget-bin/www_bget?ko:K14948	P26599	1472	1.3e-161	Polypyrimidine tract-binding protein 1 OS=Homo sapiens GN=PTBP1 PE=1 SV=1	PF01974//PF00076	tRNA intron endonuclease, catalytic C-terminal domain//RNA recognition motif. (a.k.a. RRM, RBD, or RNP domain)	GO:0051252//GO:0006388	regulation of RNA metabolic process//tRNA splicing, via endonucleolytic cleavage and ligation	GO:0000213//GO:0003676	tRNA-intron endonuclease activity//nucleic acid binding	GO:0000214	tRNA-intron endonuclease complex	KOG1190	Polypyrimidine tract-binding protein
Cluster-11996.2	BF_3	42.00	0.55	4138	--	--	--	--	--	372461088	JF715240.1	53	6.47937e-16	Fenneropenaeus indicus clone Lvan052 microsatellite sequence	--	--	--	--	--	--	--	--	--	--	--	--	--	--	--	--	--	--
Cluster-11997.0	BF_3	1.00	0.40	411	617431084	XP_007561838.1	135	5.9e-06	PREDICTED: serine protease 27-like [Poecilia formosa]	--	--	--	--	--	--	--	--	--	--	--	--	--	--	--	--	--	--	--	--	--	--	--
Cluster-11997.1	BF_3	2.00	0.32	605	--	--	--	--	--	--	--	--	--	--	--	--	--	--	--	--	--	--	--	--	--	--	--	--	--	--	--	--
Cluster-12000.0	BF_3	1.00	0.34	436	391331186	XP_003740031.1	359	6.7e-32	PREDICTED: putative aminopeptidase W07G4.4-like [Metaseiulus occidentalis]	--	--	--	--	--	K01255	CARP, pepA	leucyl aminopeptidase	http://www.genome.jp/dbget-bin/www_bget?ko:K01255	--	--	--	--	--	--	--	--	--	--	--	--	--	--
Cluster-12005.0	BF_3	2.00	0.51	486	642920332	XP_975626.2	464	5.0e-44	PREDICTED: fasciculation and elongation protein zeta-2 [Tribolium castaneum]	--	--	--	--	--	--	--	--	--	Q9UHY8	356	6.8e-33	Fasciculation and elongation protein zeta-2 OS=Homo sapiens GN=FEZ2 PE=1 SV=2	--	--	--	--	--	--	--	--	KOG3919	Kinesin-associated fasciculation and elongation protein involved in axonal transport
Cluster-12007.0	BF_3	3.00	0.40	663	675388247	KFM81144.1	806	1.5e-83	UDP-N-acetylglucosamine--peptide N-acetylglucosaminyltransferase, partial [Stegodyphus mimosarum]	768937757	XM_003970462.2	160	3.28464e-76	PREDICTED: Takifugu rubripes O-linked N-acetylglucosamine (GlcNAc) transferase (ogt), mRNA	K09667	OGT	protein O-GlcNAc transferase	http://www.genome.jp/dbget-bin/www_bget?ko:K09667	P56558	763	5.9e-80	UDP-N-acetylglucosamine--peptide N-acetylglucosaminyltransferase 110 kDa subunit OS=Rattus norvegicus GN=Ogt PE=1 SV=1	PF13414//PF13176//PF13371//PF00515//PF13374//PF13174//PF10590//PF07721//PF13181	TPR repeat//Tetratricopeptide repeat//Tetratricopeptide repeat//Tetratricopeptide repeat//Tetratricopeptide repeat//Tetratricopeptide repeat//Pyridoxine 5'-phosphate oxidase C-terminal dimerisation region//Tetratricopeptide repeat//Tetratricopeptide repeat	GO:0055114	oxidation-reduction process	GO:0042802//GO:0005515//GO:0016638	identical protein binding//protein binding//oxidoreductase activity, acting on the CH-NH2 group of donors	--	--	KOG4626	O-linked N-acetylglucosamine transferase OGT
Cluster-12008.0	BF_3	1.00	0.32	441	--	--	--	--	--	--	--	--	--	--	--	--	--	--	--	--	--	--	--	--	--	--	--	--	--	--	--	--
Cluster-12009.0	BF_3	4.00	0.31	939	762126085	XP_011446088.1	782	1.3e-80	PREDICTED: 40S ribosomal protein S6-like [Crassostrea gigas]	589102872	XM_006963397.1	544	0	Trichoderma reesei QM6a 40s ribosomal protein S6 (TRIREDRAFT_120781), mRNA	K02991	RP-S6e, RPS6	small subunit ribosomal protein S6e	http://www.genome.jp/dbget-bin/www_bget?ko:K02991	Q9C0Z7	879	3.0e-93	40S ribosomal protein S6-B OS=Schizosaccharomyces pombe (strain 972 / ATCC 24843) GN=rps602 PE=1 SV=1	PF03811//PF01092	InsA N-terminal domain//Ribosomal protein S6e	GO:0006412//GO:0042254//GO:0006313	translation//ribosome biogenesis//transposition, DNA-mediated	GO:0003735	structural constituent of ribosome	GO:0005622//GO:0005840	intracellular//ribosome	KOG1646	40S ribosomal protein S6
Cluster-12011.0	BF_3	6.00	0.35	1145	602646315	XP_007429590.1	1051	1.0e-111	PREDICTED: xaa-Pro dipeptidase, partial [Python bivittatus]	--	--	--	--	--	K14213	PEPD	Xaa-Pro dipeptidase	http://www.genome.jp/dbget-bin/www_bget?ko:K14213	P12955	1029	1.5e-110	Xaa-Pro dipeptidase OS=Homo sapiens GN=PEPD PE=1 SV=3	--	--	--	--	--	--	--	--	KOG2737	Putative metallopeptidase
Cluster-12017.1	BF_3	1.00	0.54	377	--	--	--	--	--	--	--	--	--	--	--	--	--	--	--	--	--	--	--	--	--	--	--	--	--	--	--	--
Cluster-12021.0	BF_3	1.00	2.77	278	--	--	--	--	--	--	--	--	--	--	--	--	--	--	--	--	--	--	--	--	--	--	--	--	--	--	--	--
Cluster-12023.0	BF_3	2.00	0.59	458	221123420	XP_002155721.1	267	3.2e-21	PREDICTED: thioredoxin domain-containing protein 17-like [Hydra vulgaris]	--	--	--	--	--	--	--	--	--	Q9BRA2	216	1.1e-16	Thioredoxin domain-containing protein 17 OS=Homo sapiens GN=TXNDC17 PE=1 SV=1	PF00085	Thioredoxin	GO:0045454	cell redox homeostasis	--	--	--	--	KOG3425	Uncharacterized conserved protein
Cluster-12031.0	BF_3	23.58	0.78	1810	391327621	XP_003738296.1	1508	1.6e-164	PREDICTED: protein disulfide-isomerase-like [Metaseiulus occidentalis]	504166041	XM_004592846.1	91	2.1076e-37	PREDICTED: Ochotona princeps prolyl 4-hydroxylase, beta polypeptide (P4HB), mRNA	K09580	PDIA1, P4HB	protein disulfide-isomerase A1	http://www.genome.jp/dbget-bin/www_bget?ko:K09580	Q17770	1368	1.1e-149	Protein disulfide-isomerase 2 OS=Caenorhabditis elegans GN=pdi-2 PE=1 SV=1	PF07912//PF00578//PF00462//PF00085//PF08534//PF01216	ERp29, N-terminal domain//AhpC/TSA family//Glutaredoxin//Thioredoxin//Redoxin//Calsequestrin	GO:0045454//GO:0055114//GO:0006118//GO:0009306	cell redox homeostasis//oxidation-reduction process//obsolete electron transport//protein secretion	GO:0015035//GO:0016209//GO:0005509//GO:0009055//GO:0016491	protein disulfide oxidoreductase activity//antioxidant activity//calcium ion binding//electron carrier activity//oxidoreductase activity	GO:0005788	endoplasmic reticulum lumen	KOG0190	Protein disulfide isomerase (prolyl 4-hydroxylase beta subunit)
Cluster-12035.1	BF_3	2.00	0.55	470	--	--	--	--	--	--	--	--	--	--	--	--	--	--	--	--	--	--	--	--	--	--	--	--	--	--	--	--
Cluster-12037.0	BF_3	1.00	3.34	271	--	--	--	--	--	--	--	--	--	--	--	--	--	--	--	--	--	--	PF00879	Defensin propeptide	GO:0006952	defense response	--	--	--	--	--	--
Cluster-12041.0	BF_3	21.00	0.84	1547	642934722	XP_008197785.1	1306	3.7e-141	PREDICTED: uncharacterized protein LOC658747 [Tribolium castaneum]	--	--	--	--	--	--	--	--	--	--	--	--	--	PF03340	Poxvirus rifampicin resistance protein	GO:0046677	response to antibiotic	--	--	--	--	--	--
Cluster-12049.0	BF_3	2.00	0.52	481	--	--	--	--	--	--	--	--	--	--	--	--	--	--	--	--	--	--	--	--	--	--	--	--	--	--	--	--
Cluster-12053.0	BF_3	24.00	1.79	964	391337456	XP_003743084.1	658	3.1e-66	PREDICTED: troponin C-like isoform 1 [Metaseiulus occidentalis]	391342469	XM_003745495.1	218	2.78162e-108	PREDICTED: Metaseiulus occidentalis troponin C-like (LOC100900275), mRNA	K02183	CALM	calmodulin	http://www.genome.jp/dbget-bin/www_bget?ko:K02183	P15159	599	9.0e-61	Troponin C OS=Tachypleus tridentatus PE=1 SV=1	PF13202//PF00036//PF03461//PF12763//PF00844//PF13833//PF13405//PF13499	EF hand//EF hand//TRCF domain//Cytoskeletal-regulatory complex EF hand//Geminivirus coat protein/nuclear export factor BR1 family//EF-hand domain pair//EF-hand domain//EF-hand domain pair	GO:0006281	DNA repair	GO:0005198//GO:0005515//GO:0005509	structural molecule activity//protein binding//calcium ion binding	GO:0019028	viral capsid	KOG0027	Calmodulin and related proteins (EF-Hand superfamily)
Cluster-12054.0	BF_3	4.00	0.54	661	--	--	--	--	--	--	--	--	--	--	--	--	--	--	--	--	--	--	PF01678	Diaminopimelate epimerase	GO:0009089	lysine biosynthetic process via diaminopimelate	GO:0008837	diaminopimelate epimerase activity	--	--	--	--
Cluster-12056.0	BF_3	4.00	0.52	674	79160090	AAI07895.1	808	8.9e-84	NME1-NME2 protein [Homo sapiens]>gi|119614969|gb|EAW94563.1| hCG2001850, isoform CRA_a [Homo sapiens]>gi|649135086|gb|AIC58793.1| NME1-NME2, partial [synthetic construct]	310923124	NM_002512.3	641	0	Homo sapiens NME/NM23 nucleoside diphosphate kinase 2 (NME2), transcript variant 1, mRNA	K00940	ndk, NME	nucleoside-diphosphate kinase	http://www.genome.jp/dbget-bin/www_bget?ko:K00940	P22392	803	1.4e-84	Nucleoside diphosphate kinase B OS=Homo sapiens GN=NME2 PE=1 SV=1	PF00334	Nucleoside diphosphate kinase	GO:0006183//GO:0006144//GO:0006241//GO:0006206//GO:0006165//GO:0006228	GTP biosynthetic process//purine nucleobase metabolic process//CTP biosynthetic process//pyrimidine nucleobase metabolic process//nucleoside diphosphate phosphorylation//UTP biosynthetic process	GO:0005524//GO:0004550	ATP binding//nucleoside diphosphate kinase activity	GO:0005737	cytoplasm	KOG0888	Nucleoside diphosphate kinase
Cluster-12060.0	BF_3	3.00	0.31	772	242017931	XP_002429437.1	207	5.0e-14	hypothetical protein Phum_PHUM433170 [Pediculus humanus corporis]>gi|212514369|gb|EEB16699.1| hypothetical protein Phum_PHUM433170 [Pediculus humanus corporis]	--	--	--	--	--	--	--	--	--	--	--	--	--	--	--	--	--	--	--	--	--	--	--
Cluster-12065.0	BF_3	5.00	0.72	636	668446100	KFB36190.1	257	6.5e-20	AGAP006894-PA-like protein [Anopheles sinensis]	--	--	--	--	--	--	--	--	--	Q9P885	249	2.3e-20	Geranylgeranyl pyrophosphate synthase OS=Mucor circinelloides f. lusitanicus GN=carG PE=1 SV=1	PF00348	Polyprenyl synthetase	GO:0008299	isoprenoid biosynthetic process	--	--	--	--	--	--
Cluster-12069.0	BF_3	1.00	1.60	302	--	--	--	--	--	--	--	--	--	--	--	--	--	--	--	--	--	--	--	--	--	--	--	--	--	--	--	--
Cluster-12071.1	BF_3	14.00	1.04	971	312190935	ADQ43366.1	718	3.5e-73	HMGBa [Litopenaeus vannamei]	755987004	XM_011313072.1	44	1.49149e-11	PREDICTED: Fopius arisanus high mobility group protein DSP1 (LOC105271495), transcript variant X2, mRNA	K10802	HMGB1	high mobility group protein B1	http://www.genome.jp/dbget-bin/www_bget?ko:K10802	Q24537	494	1.4e-48	High mobility group protein DSP1 OS=Drosophila melanogaster GN=Dsp1 PE=2 SV=1	PF06524//PF00178//PF04690//PF02936	NOA36 protein//Ets-domain//YABBY protein//Cytochrome c oxidase subunit IV	GO:0006123//GO:0007275//GO:0015992//GO:0006355	mitochondrial electron transport, cytochrome c to oxygen//multicellular organismal development//proton transport//regulation of transcription, DNA-templated	GO:0003700//GO:0004129//GO:0043565//GO:0008270	transcription factor activity, sequence-specific DNA binding//cytochrome-c oxidase activity//sequence-specific DNA binding//zinc ion binding	GO:0005667//GO:0045277//GO:0005634	transcription factor complex//respiratory chain complex IV//nucleus	KOG0381	HMG box-containing protein
Cluster-12072.0	BF_3	6.00	2.11	429	242002136	XP_002435711.1	368	5.9e-33	cytochrome C oxidase, subunit VIa/COX13, putative [Ixodes scapularis]>gi|215499047|gb|EEC08541.1| cytochrome C oxidase, subunit VIa/COX13, putative [Ixodes scapularis]	--	--	--	--	--	K02266	COX6A	cytochrome c oxidase subunit 6a	http://www.genome.jp/dbget-bin/www_bget?ko:K02266	P12074	261	6.2e-22	Cytochrome c oxidase subunit 6A1, mitochondrial OS=Homo sapiens GN=COX6A1 PE=1 SV=4	PF00525//PF02046	Alpha crystallin A chain, N terminal//Cytochrome c oxidase subunit VIa	GO:0055114//GO:0015992//GO:0006123//GO:0007423	oxidation-reduction process//proton transport//mitochondrial electron transport, cytochrome c to oxygen//sensory organ development	GO:0005212//GO:0004129	structural constituent of eye lens//cytochrome-c oxidase activity	GO:0005751//GO:0005743//GO:0045277	mitochondrial respiratory chain complex IV//mitochondrial inner membrane//respiratory chain complex IV	KOG3469	Cytochrome c oxidase, subunit VIa/COX13
Cluster-12076.0	BF_3	4.00	0.68	585	646708822	KDR14969.1	542	5.4e-53	NADH dehydrogenase [ubiquinone] 1 beta subcomplex subunit 9 [Zootermopsis nevadensis]	--	--	--	--	--	K03965	NDUFB9	NADH dehydrogenase (ubiquinone) 1 beta subcomplex subunit 9	http://www.genome.jp/dbget-bin/www_bget?ko:K03965	Q0MQE9	325	3.2e-29	NADH dehydrogenase [ubiquinone] 1 beta subcomplex subunit 9 OS=Gorilla gorilla gorilla GN=NDUFB9 PE=2 SV=3	PF09452//PF02628	ESCRT-I subunit Mvb12//Cytochrome oxidase assembly protein	GO:0055114//GO:0032509//GO:0006784	oxidation-reduction process//endosome transport via multivesicular body sorting pathway//heme a biosynthetic process	GO:0016627//GO:0043130	oxidoreductase activity, acting on the CH-CH group of donors//ubiquitin binding	GO:0000813//GO:0016021	ESCRT I complex//integral component of membrane	KOG3466	NADH:ubiquinone oxidoreductase, NDUFB9/B22 subunit
Cluster-12081.0	BF_3	19.93	1.25	1092	475051484	AGI56293.1	137	9.2e-06	thrombospondin II [Penaeus monodon]	--	--	--	--	--	--	--	--	--	--	--	--	--	PF01607	Chitin binding Peritrophin-A domain	GO:0006030	chitin metabolic process	GO:0008061	chitin binding	GO:0005576	extracellular region	--	--
Cluster-12082.0	BF_3	38.00	11.68	450	238625711	ACR48137.1	642	1.0e-64	ribosomal protein S24 [Rimicaris exoculata]	225711521	BT077183.1	144	1.70789e-67	Caligus rogercresseyi clone crog-evp-503-233 40S ribosomal protein S15Aa putative mRNA, complete cds	K02957	RP-S15Ae, RPS15A	small subunit ribosomal protein S15Ae	http://www.genome.jp/dbget-bin/www_bget?ko:K02957	Q6XIM8	618	2.6e-63	40S ribosomal protein S15a OS=Drosophila yakuba GN=RpS15Aa PE=2 SV=3	PF00410	Ribosomal protein S8	GO:0006412//GO:0042254	translation//ribosome biogenesis	GO:0003735	structural constituent of ribosome	GO:0005840	ribosome	KOG1754	40S ribosomal protein S15/S22
Cluster-12083.0	BF_3	9.00	27.71	274	28316886	AAL68340.2	278	1.0e-22	RH06643p, partial [Drosophila melanogaster]	338224478	HM217888.1	161	3.50021e-77	Scylla paramamosain ribosomal protein S29 CG8495-PA-like protein-like mRNA, partial sequence	K02980	RP-S29e, RPS29	small subunit ribosomal protein S29e	http://www.genome.jp/dbget-bin/www_bget?ko:K02980	Q9VH69	269	4.6e-23	40S ribosomal protein S29 OS=Drosophila melanogaster GN=RpS29 PE=1 SV=1	PF00253	Ribosomal protein S14p/S29e	GO:0006412//GO:0042254	translation//ribosome biogenesis	GO:0003735	structural constituent of ribosome	GO:0005622//GO:0005840	intracellular//ribosome	KOG3506	40S ribosomal protein S29
Cluster-12084.0	BF_3	18.00	19.60	323	769857127	XP_011640188.1	381	1.4e-34	PREDICTED: 60S ribosomal protein L37a [Pogonomyrmex barbatus]	545364453	XM_005647230.1	62	4.55273e-22	Coccomyxa subellipsoidea C-169 60S ribosomal protein L37a mRNA	K02921	RP-L37Ae, RPL37A	large subunit ribosomal protein L37Ae	http://www.genome.jp/dbget-bin/www_bget?ko:K02921	O61598	377	1.7e-35	60S ribosomal protein L37a OS=Ostertagia ostertagi GN=rpl-37a PE=3 SV=3	PF01780//PF10717	Ribosomal L37ae protein family//Occlusion-derived virus envelope protein ODV-E18	GO:0006412//GO:0042254	translation//ribosome biogenesis	GO:0003735	structural constituent of ribosome	GO:0005622//GO:0005840//GO:0019031	intracellular//ribosome//viral envelope	KOG0402	60S ribosomal protein L37
Cluster-12088.0	BF_3	2.00	0.81	410	--	--	--	--	--	--	--	--	--	--	--	--	--	--	--	--	--	--	--	--	--	--	--	--	--	--	--	--
Cluster-12104.0	BF_3	1.00	0.52	380	--	--	--	--	--	--	--	--	--	--	--	--	--	--	--	--	--	--	PF02297	Cytochrome oxidase c subunit VIb	GO:0006123//GO:0015992	mitochondrial electron transport, cytochrome c to oxygen//proton transport	GO:0004129	cytochrome-c oxidase activity	GO:0005739//GO:0045277	mitochondrion//respiratory chain complex IV	--	--
Cluster-12109.0	BF_3	2.00	0.85	403	--	--	--	--	--	--	--	--	--	--	--	--	--	--	--	--	--	--	--	--	--	--	--	--	--	--	--	--
Cluster-12113.0	BF_3	6.00	0.54	852	--	--	--	--	--	--	--	--	--	--	--	--	--	--	--	--	--	--	--	--	--	--	--	--	--	--	--	--
Cluster-12122.0	BF_3	14.00	0.64	1387	--	--	--	--	--	--	--	--	--	--	--	--	--	--	--	--	--	--	--	--	--	--	--	--	--	--	--	--
Cluster-12126.0	BF_3	5.00	0.67	664	--	--	--	--	--	--	--	--	--	--	--	--	--	--	--	--	--	--	--	--	--	--	--	--	--	--	--	--
Cluster-12129.0	BF_3	3.00	0.38	690	241997970	XP_002433628.1	985	2.7e-104	innexin, putative [Ixodes scapularis]>gi|215495387|gb|EEC05028.1| innexin, putative [Ixodes scapularis]	--	--	--	--	--	--	--	--	--	Q9XYN1	636	3.3e-65	Innexin inx2 OS=Schistocerca americana GN=inx2 PE=1 SV=1	PF00876	Innexin	--	--	--	--	GO:0005921	gap junction	--	--
Cluster-12130.1	BF_3	3.00	0.50	588	--	--	--	--	--	--	--	--	--	--	--	--	--	--	--	--	--	--	--	--	--	--	--	--	--	--	--	--
Cluster-12131.0	BF_3	7.00	0.33	1355	443711829	ELU05417.1	1564	3.9e-171	hypothetical protein CAPTEDRAFT_177589 [Capitella teleta]	334362268	HQ441033.1	106	7.18968e-46	Epinephelus coioides betaine homocysteine S-methyltansferase mRNA, partial cds	K00544	BHMT	betaine-homocysteine S-methyltransferase	http://www.genome.jp/dbget-bin/www_bget?ko:K00544	Q5I597	1482	5.1e-163	Betaine--homocysteine S-methyltransferase 1 OS=Bos taurus GN=BHMT PE=2 SV=1	--	--	--	--	--	--	--	--	--	--
Cluster-12133.0	BF_3	2.00	0.39	544	743692760	AJC52503.1	423	3.1e-39	prostaglandin F synthase [Scylla olivacea]	743692759	KP072516.1	536	0	Scylla olivacea prostaglandin F synthase (PGFS) mRNA, complete cds	K15717	K15717	prostamide/prostaglandin F2alpha synthase	http://www.genome.jp/dbget-bin/www_bget?ko:K15717	Q8TBF2	211	5.0e-16	Prostamide/prostaglandin F synthase OS=Homo sapiens GN=FAM213B PE=2 SV=1	PF00578	AhpC/TSA family	GO:0055114	oxidation-reduction process	GO:0016491//GO:0016209	oxidoreductase activity//antioxidant activity	--	--	--	--
Cluster-12139.0	BF_3	4.00	0.40	794	391335954	XP_003742350.1	1051	6.9e-112	PREDICTED: ribosome biogenesis protein NSA2 homolog [Metaseiulus occidentalis]	657793947	XM_008325679.1	96	1.49987e-40	PREDICTED: Cynoglossus semilaevis NSA2 ribosome biogenesis homolog (S. cerevisiae) (nsa2), mRNA	K14842	NSA2	ribosome biogenesis protein NSA2	http://www.genome.jp/dbget-bin/www_bget?ko:K14842	O95478	979	6.4e-105	Ribosome biogenesis protein NSA2 homolog OS=Homo sapiens GN=NSA2 PE=1 SV=1	PF03767	HAD superfamily, subfamily IIIB (Acid phosphatase)	GO:0006771//GO:0019497	riboflavin metabolic process//hexachlorocyclohexane metabolic process	GO:0003993	acid phosphatase activity	--	--	KOG3163	Uncharacterized conserved protein related to ribosomal protein S8E
Cluster-12144.0	BF_3	3.00	1.29	402	391345764	XP_003747153.1	521	1.0e-50	PREDICTED: T-complex protein 1 subunit beta-like [Metaseiulus occidentalis]	--	--	--	--	--	K09494	CCT2	T-complex protein 1 subunit beta	http://www.genome.jp/dbget-bin/www_bget?ko:K09494	Q5XIM9	474	1.2e-46	T-complex protein 1 subunit beta OS=Rattus norvegicus GN=Cct2 PE=1 SV=3	PF00118	TCP-1/cpn60 chaperonin family	--	--	GO:0005524	ATP binding	--	--	KOG0363	Chaperonin complex component, TCP-1 beta subunit (CCT2)
Cluster-12153.0	BF_3	9.00	0.63	1008	189236231	XP_972574.2	771	2.6e-79	PREDICTED: glucose dehydrogenase [FAD, quinone] [Tribolium castaneum]>gi|270005539|gb|EFA01987.1| hypothetical protein TcasGA2_TC007608 [Tribolium castaneum]	--	--	--	--	--	K00108	betA, CHDH	choline dehydrogenase	http://www.genome.jp/dbget-bin/www_bget?ko:K00108	P18173	541	5.0e-54	Glucose dehydrogenase [FAD, quinone] OS=Drosophila melanogaster GN=Gld PE=3 SV=3	PF00732	GMC oxidoreductase	GO:0055114	oxidation-reduction process	GO:0016614//GO:0050660	oxidoreductase activity, acting on CH-OH group of donors//flavin adenine dinucleotide binding	--	--	--	--
Cluster-12159.0	BF_3	5.00	0.76	621	--	--	--	--	--	--	--	--	--	--	--	--	--	--	--	--	--	--	--	--	--	--	--	--	--	--	--	--
Cluster-12162.0	BF_3	5.00	0.58	719	391346056	XP_003747296.1	851	9.8e-89	PREDICTED: innexin inx2-like [Metaseiulus occidentalis]	--	--	--	--	--	--	--	--	--	Q9XYN1	479	5.5e-47	Innexin inx2 OS=Schistocerca americana GN=inx2 PE=1 SV=1	PF02347//PF01031//PF00876	Glycine cleavage system P-protein//Dynamin central region//Innexin	GO:0006563//GO:0006566//GO:0006546//GO:0006544//GO:0055114	L-serine metabolic process//threonine metabolic process//glycine catabolic process//glycine metabolic process//oxidation-reduction process	GO:0004375//GO:0005525	glycine dehydrogenase (decarboxylating) activity//GTP binding	GO:0005921	gap junction	--	--
Cluster-12167.0	BF_3	10.00	0.57	1181	--	--	--	--	--	--	--	--	--	--	--	--	--	--	--	--	--	--	--	--	--	--	--	--	--	--	--	--
Cluster-12169.0	BF_3	1.00	0.31	449	--	--	--	--	--	--	--	--	--	--	--	--	--	--	--	--	--	--	--	--	--	--	--	--	--	--	--	--
Cluster-12170.0	BF_3	5.00	0.59	716	270015878	EFA12326.1	149	2.5e-07	hypothetical protein TcasGA2_TC005154 [Tribolium castaneum]	--	--	--	--	--	--	--	--	--	--	--	--	--	--	--	--	--	--	--	--	--	--	--
Cluster-12176.0	BF_3	2.00	0.39	545	478252239	ENN72667.1	188	5.6e-12	hypothetical protein YQE_10765, partial [Dendroctonus ponderosae]>gi|546675740|gb|ERL86872.1| hypothetical protein D910_04275 [Dendroctonus ponderosae]	--	--	--	--	--	--	--	--	--	Q7KRI2	169	3.7e-11	Longitudinals lacking protein-like OS=Drosophila melanogaster GN=lolal PE=1 SV=1	PF00651	BTB/POZ domain	--	--	GO:0005515	protein binding	--	--	--	--
Cluster-12177.0	BF_3	4.00	1.24	448	391333516	XP_003741159.1	515	5.5e-50	PREDICTED: titin-like [Metaseiulus occidentalis]	--	--	--	--	--	--	--	--	--	Q9I7U4	429	2.1e-41	Titin OS=Drosophila melanogaster GN=sls PE=1 SV=3	PF13895	Immunoglobulin domain	--	--	GO:0005515	protein binding	--	--	--	--
Cluster-12180.2	BF_3	1.00	0.31	449	--	--	--	--	--	--	--	--	--	--	--	--	--	--	--	--	--	--	--	--	--	--	--	--	--	--	--	--
Cluster-12188.0	BF_3	3.00	0.45	624	195132161	XP_002010512.1	798	1.2e-82	GI15973 [Drosophila mojavensis]>gi|193908962|gb|EDW07829.1| GI15973 [Drosophila mojavensis]	--	--	--	--	--	K06233	LRP2	low density lipoprotein-related protein 2	http://www.genome.jp/dbget-bin/www_bget?ko:K06233	P98158	542	2.4e-54	Low-density lipoprotein receptor-related protein 2 OS=Rattus norvegicus GN=Lrp2 PE=1 SV=1	PF00057//PF07645//PF07353	Low-density lipoprotein receptor domain class A//Calcium-binding EGF domain//Uroplakin II	GO:0061024	membrane organization	GO:0005509//GO:0005515	calcium ion binding//protein binding	GO:0030176//GO:0016020	integral component of endoplasmic reticulum membrane//membrane	KOG1215	Low-density lipoprotein receptors containing Ca2+-binding EGF-like domains
Cluster-12189.0	BF_3	3.00	0.55	561	40538858	NP_077366.2	224	3.8e-16	15-hydroxyprostaglandin dehydrogenase [NAD(+)] [Rattus norvegicus]>gi|116248574|sp|O08699.2|PGDH_RAT RecName: Full=15-hydroxyprostaglandin dehydrogenase [NAD(+)]; Short=15-PGDH; AltName: Full=Prostaglandin dehydrogenase 1>gi|38566178|gb|AAH62399.1| Hydroxyprostaglandin dehydrogenase 15 (NAD) [Rattus norvegicus]>gi|149032232|gb|EDL87138.1| hydroxyprostaglandin dehydrogenase 15 (NAD) [Rattus norveg…	--	--	--	--	--	K00069	HPGD	15-hydroxyprostaglandin dehydrogenase (NAD)	http://www.genome.jp/dbget-bin/www_bget?ko:K00069	O08699	224	1.6e-17	15-hydroxyprostaglandin dehydrogenase [NAD(+)] OS=Rattus norvegicus GN=Hpgd PE=2 SV=2	PF00106	short chain dehydrogenase	GO:0007166//GO:0008152//GO:0032501	cell surface receptor signaling pathway//metabolic process//multicellular organismal process	GO:0016491//GO:0003824	oxidoreductase activity//catalytic activity	--	--	--	--
Cluster-12191.0	BF_3	1.00	0.40	410	--	--	--	--	--	--	--	--	--	--	--	--	--	--	--	--	--	--	--	--	--	--	--	--	--	--	--	--
Cluster-12202.0	BF_3	16.00	3.66	507	826433741	XP_012528870.1	516	4.8e-50	PREDICTED: 60S ribosomal protein L24 [Monomorium pharaonis]	822092644	NM_001309135.1	101	1.55479e-43	Plutella xylostella 60S ribosomal protein L24 (LOC105382338), mRNA >gnl|BL_ORD_ID|1248905 Plutella xylostella mRNA for Ribosomal protein L24, complete cds	K02896	RP-L24e, RPL24	large subunit ribosomal protein L24e	http://www.genome.jp/dbget-bin/www_bget?ko:K02896	Q962T5	488	3.5e-48	60S ribosomal protein L24 OS=Spodoptera frugiperda GN=RpL24 PE=2 SV=1	PF12356	Protein of unknown function (DUF3643)	GO:0016567//GO:0006915//GO:0032465	protein ubiquitination//apoptotic process//regulation of cytokinesis	GO:0004842	ubiquitin-protein transferase activity	--	--	KOG1722	60s ribosomal protein L24
Cluster-12204.1	BF_3	4.00	1.17	458	--	--	--	--	--	--	--	--	--	--	--	--	--	--	--	--	--	--	--	--	--	--	--	--	--	--	--	--
Cluster-12208.0	BF_3	3.00	0.42	651	158299352	XP_319457.4	135	9.3e-06	AGAP010266-PA [Anopheles gambiae str. PEST]>gi|157014323|gb|EAA43647.4| AGAP010266-PA [Anopheles gambiae str. PEST]	--	--	--	--	--	--	--	--	--	--	--	--	--	--	--	--	--	--	--	--	--	--	--
Cluster-12210.0	BF_3	4.00	1.10	470	--	--	--	--	--	--	--	--	--	--	--	--	--	--	--	--	--	--	--	--	--	--	--	--	--	--	--	--
Cluster-12214.0	BF_3	2.00	0.81	410	--	--	--	--	--	--	--	--	--	--	--	--	--	--	--	--	--	--	--	--	--	--	--	--	--	--	--	--
Cluster-12217.0	BF_3	2.00	0.35	579	291237198	XP_002738523.1	153	6.8e-08	PREDICTED: adenomatous polyposis coli protein [Saccoglossus kowalevskii]	--	--	--	--	--	--	--	--	--	--	--	--	--	PF05924//PF05923	SAMP Motif//APC cysteine-rich region	GO:0016055	Wnt signaling pathway	GO:0008013	beta-catenin binding	GO:0016342	catenin complex	--	--
Cluster-12228.0	BF_3	3.00	0.31	773	755794928	XP_011288004.1	220	1.5e-15	PREDICTED: zinc finger protein 345 isoform X2 [Felis catus]	--	--	--	--	--	K09228	KRAB	KRAB domain-containing zinc finger protein	http://www.genome.jp/dbget-bin/www_bget?ko:K09228	Q8TF32	215	2.4e-16	Zinc finger protein 431 OS=Homo sapiens GN=ZNF431 PE=2 SV=2	PF00412//PF13912//PF00628//PF13465//PF00096//PF01155//PF00130	LIM domain//C2H2-type zinc finger//PHD-finger//Zinc-finger double domain//Zinc finger, C2H2 type//Hydrogenase/urease nickel incorporation, metallochaperone, hypA//Phorbol esters/diacylglycerol binding domain (C1 domain)	GO:0035556//GO:0006464	intracellular signal transduction//cellular protein modification process	GO:0005515//GO:0046872//GO:0016151//GO:0008270	protein binding//metal ion binding//nickel cation binding//zinc ion binding	--	--	--	--
Cluster-12233.0	BF_3	3.00	4.03	311	47682711	AAH69831.1	451	1.0e-42	Zgc:172187 protein [Danio rerio]>gi|62530956|gb|AAH93444.1| Zgc:172187 protein [Danio rerio]	294891344	XM_002773487.1	138	2.46463e-64	Perkinsus marinus ATCC 50983 polyubiquitin, putative, mRNA	K04551	UBB	ubiquitin B	http://www.genome.jp/dbget-bin/www_bget?ko:K04551	Q63429	444	2.7e-43	Polyubiquitin-C OS=Rattus norvegicus GN=Ubc PE=1 SV=1	PF00240//PF14560	Ubiquitin family//Ubiquitin-like domain	--	--	GO:0005515	protein binding	--	--	KOG0001	Ubiquitin and ubiquitin-like proteins
Cluster-12235.1	BF_3	1.00	0.37	422	815818684	XP_012230508.1	152	6.5e-08	PREDICTED: zinc finger homeobox protein 4 isoform X1 [Linepithema humile]>gi|815818686|ref|XP_012230509.1| PREDICTED: zinc finger homeobox protein 4 isoform X1 [Linepithema humile]>gi|815818688|ref|XP_012230510.1| PREDICTED: zinc finger homeobox protein 4 isoform X1 [Linepithema humile]>gi|815818690|ref|XP_012230511.1| PREDICTED: zinc finger homeobox protein 4 isoform X1 [Linepithema humile]>gi|8…	--	--	--	--	--	--	--	--	--	P28167	125	3.6e-06	Zinc finger protein 2 OS=Drosophila melanogaster GN=zfh2 PE=1 SV=2	--	--	--	--	--	--	--	--	--	--
Cluster-12241.0	BF_3	5.00	0.55	748	391335824	XP_003742288.1	477	2.4e-45	PREDICTED: glucose 1-dehydrogenase 1-like [Metaseiulus occidentalis]	--	--	--	--	--	--	--	--	--	Q9BPX1	320	1.6e-28	17-beta-hydroxysteroid dehydrogenase 14 OS=Homo sapiens GN=HSD17B14 PE=1 SV=1	PF00106//PF01370//PF04261//PF02882//PF12242	short chain dehydrogenase//NAD dependent epimerase/dehydratase family//Dyp-type peroxidase family//Tetrahydrofolate dehydrogenase/cyclohydrolase, NAD(P)-binding domain//NAD(P)H binding domain of trans-2-enoyl-CoA reductase	GO:0055114//GO:0008152//GO:0006804//GO:0009396//GO:0006979//GO:0046487	oxidation-reduction process//metabolic process//obsolete peroxidase reaction//folic acid-containing compound biosynthetic process//response to oxidative stress//glyoxylate metabolic process	GO:0004601//GO:0020037//GO:0003824//GO:0050662//GO:0016491//GO:0004488	peroxidase activity//heme binding//catalytic activity//coenzyme binding//oxidoreductase activity//methylenetetrahydrofolate dehydrogenase (NADP+) activity	--	--	--	--
Cluster-12252.0	BF_3	2.00	0.56	465	--	--	--	--	--	--	--	--	--	--	--	--	--	--	--	--	--	--	--	--	--	--	--	--	--	--	--	--
Cluster-12253.0	BF_3	5.00	0.62	693	149287114	ABR23456.1	561	4.0e-55	cytochrome c oxidase polyprotein IV [Ornithodoros parkeri]	--	--	--	--	--	K02263	COX4	cytochrome c oxidase subunit 4	http://www.genome.jp/dbget-bin/www_bget?ko:K02263	O46578	309	2.7e-27	Cytochrome c oxidase subunit 4 isoform 1, mitochondrial (Fragment) OS=Gorilla gorilla gorilla GN=COX4I1 PE=3 SV=1	PF02936	Cytochrome c oxidase subunit IV	GO:0006123//GO:0015992	mitochondrial electron transport, cytochrome c to oxygen//proton transport	GO:0004129	cytochrome-c oxidase activity	GO:0045277	respiratory chain complex IV	KOG4075	Cytochrome c oxidase, subunit IV/COX5b
Cluster-12254.1	BF_3	3.00	0.46	619	--	--	--	--	--	--	--	--	--	--	--	--	--	--	--	--	--	--	--	--	--	--	--	--	--	--	--	--
Cluster-12259.0	BF_3	5.00	9.48	294	--	--	--	--	--	--	--	--	--	--	--	--	--	--	--	--	--	--	--	--	--	--	--	--	--	--	--	--
Cluster-12263.0	BF_3	11.00	0.45	1518	328796226	AEB40302.1	1250	1.1e-134	mitochondrial ATP synthase gamma subunit precursor [Litopenaeus vannamei]	577029966	KF648350.1	59	1.08251e-19	Biomphalaria glabrata ATP synthase subunit mitochondrial-like protein mRNA, partial cds	K02136	ATPeF1G, ATP5C1, ATP3	F-type H+-transporting ATPase subunit gamma	http://www.genome.jp/dbget-bin/www_bget?ko:K02136	O01666	926	1.7e-98	ATP synthase subunit gamma, mitochondrial OS=Drosophila melanogaster GN=ATPsyn-gamma PE=2 SV=2	PF00231	ATP synthase	GO:0015992//GO:0006119//GO:0015986	proton transport//oxidative phosphorylation//ATP synthesis coupled proton transport	GO:0046961//GO:0046933	proton-transporting ATPase activity, rotational mechanism//proton-transporting ATP synthase activity, rotational mechanism	GO:0045259//GO:0045261	proton-transporting ATP synthase complex//proton-transporting ATP synthase complex, catalytic core F(1)	KOG1531	F0F1-type ATP synthase, gamma subunit
Cluster-12266.0	BF_3	5.00	1.68	436	--	--	--	--	--	--	--	--	--	--	--	--	--	--	--	--	--	--	--	--	--	--	--	--	--	--	--	--
Cluster-12268.0	BF_3	10.00	0.69	1019	--	--	--	--	--	--	--	--	--	--	--	--	--	--	--	--	--	--	--	--	--	--	--	--	--	--	--	--
Cluster-12277.1	BF_3	2.00	0.37	556	--	--	--	--	--	--	--	--	--	--	--	--	--	--	--	--	--	--	--	--	--	--	--	--	--	--	--	--
Cluster-12280.0	BF_3	4.00	0.33	904	--	--	--	--	--	--	--	--	--	--	--	--	--	--	--	--	--	--	--	--	--	--	--	--	--	--	--	--
Cluster-12284.0	BF_3	2.00	0.65	440	675386551	KFM79448.1	271	1.1e-21	putative citrate synthase 1, mitochondrial, partial [Stegodyphus mimosarum]	657528658	XM_008293562.1	54	1.78914e-17	PREDICTED: Stegastes partitus citrate synthase (cs), mRNA	K01647	CS, gltA	citrate synthase	http://www.genome.jp/dbget-bin/www_bget?ko:K01647	Q16P20	266	1.7e-22	Probable citrate synthase 2, mitochondrial OS=Aedes aegypti GN=AAEL011789 PE=3 SV=1	PF00285	Citrate synthase	--	--	GO:0046912	transferase activity, transferring acyl groups, acyl groups converted into alkyl on transfer	--	--	KOG2617	Citrate synthase
Cluster-12285.0	BF_3	12.00	0.69	1173	241061134	XP_002408065.1	1032	1.6e-109	voltage-dependent anion-selective channel, putative [Ixodes scapularis]>gi|215492359|gb|EEC02000.1| voltage-dependent anion-selective channel, putative [Ixodes scapularis]	--	--	--	--	--	K15040	VDAC2	voltage-dependent anion channel protein 2	http://www.genome.jp/dbget-bin/www_bget?ko:K15040	P82013	863	2.7e-91	Voltage-dependent anion-selective channel protein 2 OS=Meleagris gallopavo GN=VDAC2 PE=1 SV=1	PF01459	Eukaryotic porin	GO:0055085//GO:0044070//GO:0006820	transmembrane transport//regulation of anion transport//anion transport	GO:0008308	voltage-gated anion channel activity	GO:0005741	mitochondrial outer membrane	KOG3126	Porin/voltage-dependent anion-selective channel protein
Cluster-12289.0	BF_3	2.00	0.60	454	668462699	KFB50168.1	214	4.5e-15	hypothetical protein ZHAS_00018231 [Anopheles sinensis]	702460305	XM_010029647.1	156	3.67996e-74	PREDICTED: Eucalyptus grandis mitochondrial uncoupling protein 5 (LOC104418328), mRNA	K15106	SLC25A14_30	solute carrier family 25 (mitochondrial carrier), member 14/30	http://www.genome.jp/dbget-bin/www_bget?ko:K15106	Q9SJY5	321	7.2e-29	Mitochondrial uncoupling protein 5 OS=Arabidopsis thaliana GN=PUMP5 PE=2 SV=1	--	--	--	--	--	--	--	--	KOG0753	Mitochondrial fatty acid anion carrier protein/Uncoupling protein
Cluster-12298.0	BF_3	3.00	1.93	361	240976677	XP_002402470.1	257	3.7e-20	sorting nexin, putative [Ixodes scapularis]>gi|215491191|gb|EEC00832.1| sorting nexin, putative [Ixodes scapularis]	--	--	--	--	--	K17920	SNX5_6_32	sorting nexin-5/6/32	http://www.genome.jp/dbget-bin/www_bget?ko:K17920	Q6P8X1	227	4.5e-18	Sorting nexin-6 OS=Mus musculus GN=Snx6 PE=1 SV=2	PF03114//PF00430	BAR domain//ATP synthase B/B' CF(0)	GO:0015986//GO:0007154//GO:0015992	ATP synthesis coupled proton transport//cell communication//proton transport	GO:0005515//GO:0035091//GO:0015078	protein binding//phosphatidylinositol binding//hydrogen ion transmembrane transporter activity	GO:0045263//GO:0005737	proton-transporting ATP synthase complex, coupling factor F(o)//cytoplasm	KOG1660	Sorting nexin SNX6/TFAF2, contains PX domain
Cluster-12300.0	BF_3	8.00	0.50	1099	675414267	XP_008920266.1	585	1.0e-57	PREDICTED: cathepsin D [Manacus vitellinus]>gi|679188614|gb|KFW79385.1| Cathepsin D [Manacus vitellinus]	--	--	--	--	--	K01379	CTSD	cathepsin D	http://www.genome.jp/dbget-bin/www_bget?ko:K01379	Q05744	570	2.4e-57	Cathepsin D OS=Gallus gallus GN=CTSD PE=1 SV=1	PF00026	Eukaryotic aspartyl protease	GO:0006508	proteolysis	GO:0004190	aspartic-type endopeptidase activity	--	--	KOG1339	Aspartyl protease
Cluster-12304.0	BF_3	3.00	1.32	399	--	--	--	--	--	--	--	--	--	--	--	--	--	--	--	--	--	--	--	--	--	--	--	--	--	--	--	--
Cluster-12308.1	BF_3	8.00	0.59	972	--	--	--	--	--	--	--	--	--	--	--	--	--	--	--	--	--	--	--	--	--	--	--	--	--	--	--	--
Cluster-12309.0	BF_3	10.00	1.81	565	744603787	XP_010991488.1	860	6.9e-90	PREDICTED: 40S ribosomal protein S11 [Camelus dromedarius]	395132454	NM_001015.4	565	0	Homo sapiens ribosomal protein S11 (RPS11), mRNA	K02949	RP-S11e, RPS11	small subunit ribosomal protein S11e	http://www.genome.jp/dbget-bin/www_bget?ko:K02949	P62280	824	4.3e-87	40S ribosomal protein S11 OS=Homo sapiens GN=RPS11 PE=1 SV=3	PF00366	Ribosomal protein S17	GO:0006412//GO:0042254	translation//ribosome biogenesis	GO:0003735	structural constituent of ribosome	GO:0005622//GO:0005840	intracellular//ribosome	KOG1728	40S ribosomal protein S11
Cluster-12313.0	BF_3	5.52	0.47	876	768430566	XP_011556515.1	380	4.9e-34	PREDICTED: THO complex subunit 4 [Plutella xylostella]	--	--	--	--	--	K12881	THOC4, ALY	THO complex subunit 4	http://www.genome.jp/dbget-bin/www_bget?ko:K12881	Q6GLW1	308	4.5e-27	THO complex subunit 4-B OS=Xenopus laevis GN=alyref-b PE=2 SV=1	PF00076	RNA recognition motif. (a.k.a. RRM, RBD, or RNP domain)	--	--	GO:0003676	nucleic acid binding	--	--	KOG0533	RRM motif-containing protein
Cluster-12319.0	BF_3	2.45	0.44	567	--	--	--	--	--	--	--	--	--	--	--	--	--	--	--	--	--	--	--	--	--	--	--	--	--	--	--	--
Cluster-12329.0	BF_3	3.00	0.54	567	675371966	KFM64868.1	715	4.5e-73	Clathrin heavy chain 1, partial [Stegodyphus mimosarum]	--	--	--	--	--	K04646	CLTC	clathrin heavy chain	http://www.genome.jp/dbget-bin/www_bget?ko:K04646	P49951	573	5.4e-58	Clathrin heavy chain 1 OS=Bos taurus GN=CLTC PE=1 SV=1	PF00637//PF03770	Region in Clathrin and VPS//Inositol polyphosphate kinase	GO:0016192//GO:0006886	vesicle-mediated transport//intracellular protein transport	GO:0008440	inositol-1,4,5-trisphosphate 3-kinase activity	--	--	KOG0985	Vesicle coat protein clathrin, heavy chain
Cluster-12331.0	BF_3	9.00	1.17	676	--	--	--	--	--	--	--	--	--	--	--	--	--	--	--	--	--	--	--	--	--	--	--	--	--	--	--	--
Cluster-12333.0	BF_3	1.00	0.35	428	--	--	--	--	--	--	--	--	--	--	--	--	--	--	--	--	--	--	--	--	--	--	--	--	--	--	--	--
Cluster-12348.0	BF_3	7.00	2.99	403	391325479	XP_003737261.1	492	2.3e-47	PREDICTED: 60S ribosomal protein L30-like isoform 1 [Metaseiulus occidentalis]>gi|391325481|ref|XP_003737262.1| PREDICTED: 60S ribosomal protein L30-like isoform 2 [Metaseiulus occidentalis]	150982227	EF634702.1	115	2.00234e-51	Pristionchus pacificus large subunit ribosomal protein 30 (rpl-30) mRNA, partial cds	K02908	RP-L30e, RPL30	large subunit ribosomal protein L30e	http://www.genome.jp/dbget-bin/www_bget?ko:K02908	P58375	456	1.4e-44	60S ribosomal protein L30 OS=Spodoptera frugiperda GN=RpL30 PE=3 SV=1	--	--	--	--	--	--	--	--	KOG2988	60S ribosomal protein L30
Cluster-12349.0	BF_3	2.00	0.80	411	--	--	--	--	--	--	--	--	--	--	--	--	--	--	--	--	--	--	--	--	--	--	--	--	--	--	--	--
Cluster-12352.0	BF_3	4.00	1.43	427	725571770	XP_010338387.1	564	1.1e-55	PREDICTED: LOW QUALITY PROTEIN: 60S ribosomal protein L34 [Saimiri boliviensis boliviensis]	578809310	XM_005263172.2	426	0	PREDICTED: Homo sapiens ribosomal protein L34 (RPL34), transcript variant X1, mRNA	K02915	RP-L34e, RPL34	large subunit ribosomal protein L34e	http://www.genome.jp/dbget-bin/www_bget?ko:K02915	P49207	524	2.0e-52	60S ribosomal protein L34 OS=Homo sapiens GN=RPL34 PE=1 SV=3	PF08534//PF01199	Redoxin//Ribosomal protein L34e	GO:0042254//GO:0006412	ribosome biogenesis//translation	GO:0003735//GO:0016491	structural constituent of ribosome//oxidoreductase activity	GO:0005840//GO:0005622	ribosome//intracellular	KOG1790	60s ribosomal protein L34
Cluster-12360.0	BF_3	5.00	0.85	583	--	--	--	--	--	--	--	--	--	--	--	--	--	--	--	--	--	--	--	--	--	--	--	--	--	--	--	--
Cluster-12365.0	BF_3	2.00	0.52	481	--	--	--	--	--	--	--	--	--	--	--	--	--	--	--	--	--	--	--	--	--	--	--	--	--	--	--	--
Cluster-12368.0	BF_3	2.00	0.42	528	--	--	--	--	--	--	--	--	--	--	--	--	--	--	--	--	--	--	--	--	--	--	--	--	--	--	--	--
Cluster-12368.2	BF_3	2.00	0.78	414	--	--	--	--	--	--	--	--	--	--	--	--	--	--	--	--	--	--	--	--	--	--	--	--	--	--	--	--
Cluster-12371.0	BF_3	2.00	0.34	583	--	--	--	--	--	--	--	--	--	--	--	--	--	--	--	--	--	--	--	--	--	--	--	--	--	--	--	--
Cluster-12373.0	BF_3	9.00	0.40	1426	675390089	KFM82986.1	643	2.6e-64	Short-chain dehydrogenase/reductase family 16C member 6, partial [Stegodyphus mimosarum]	--	--	--	--	--	K15734	SDR16C5	all-trans-retinol dehydrogenase (NAD+)	http://www.genome.jp/dbget-bin/www_bget?ko:K15734	A5PJJ7	552	3.7e-55	Short-chain dehydrogenase/reductase family 16C member 6 OS=Bos taurus GN=SDR16C6 PE=2 SV=1	PF00106//PF02737	short chain dehydrogenase//3-hydroxyacyl-CoA dehydrogenase, NAD binding domain	GO:0006631//GO:0006568//GO:0006554//GO:0006552//GO:0055114//GO:0006574//GO:0006550//GO:0006633//GO:0018874//GO:0008152	fatty acid metabolic process//tryptophan metabolic process//lysine catabolic process//leucine catabolic process//oxidation-reduction process//valine catabolic process//isoleucine catabolic process//fatty acid biosynthetic process//benzoate metabolic process//metabolic process	GO:0003857//GO:0016491	3-hydroxyacyl-CoA dehydrogenase activity//oxidoreductase activity	--	--	KOG1201	Hydroxysteroid 17-beta dehydrogenase 11
Cluster-12377.0	BF_3	1.00	0.60	367	--	--	--	--	--	--	--	--	--	--	--	--	--	--	--	--	--	--	--	--	--	--	--	--	--	--	--	--
Cluster-12378.0	BF_3	7.00	0.55	927	--	--	--	--	--	--	--	--	--	--	--	--	--	--	--	--	--	--	PF10596	U6-snRNA interacting domain of PrP8	--	--	GO:0017070	U6 snRNA binding	--	--	--	--
Cluster-12380.0	BF_3	15.28	0.37	2394	642913280	XP_008201468.1	148	1.1e-06	PREDICTED: insulin-like growth factor I, adult form isoform X2 [Tribolium castaneum]	--	--	--	--	--	--	--	--	--	--	--	--	--	PF03488//PF00049	Nematode insulin-related peptide beta type//Insulin/IGF/Relaxin family	GO:0007165	signal transduction	GO:0005179	hormone activity	GO:0005576	extracellular region	--	--
Cluster-12387.0	BF_3	1.00	0.50	386	--	--	--	--	--	--	--	--	--	--	--	--	--	--	--	--	--	--	--	--	--	--	--	--	--	--	--	--
Cluster-12392.0	BF_3	3.00	0.34	727	--	--	--	--	--	--	--	--	--	--	--	--	--	--	--	--	--	--	--	--	--	--	--	--	--	--	--	--
Cluster-12393.0	BF_3	1.00	0.54	377	--	--	--	--	--	--	--	--	--	--	--	--	--	--	--	--	--	--	--	--	--	--	--	--	--	--	--	--
Cluster-12395.0	BF_3	3.00	0.37	699	762124837	XP_011445430.1	168	1.5e-09	PREDICTED: dachshund homolog 1-like [Crassostrea gigas]	--	--	--	--	--	--	--	--	--	Q9QYB2	145	2.9e-08	Dachshund homolog 1 OS=Mus musculus GN=Dach1 PE=1 SV=1	PF10099//PF07941//PF00521//PF00452	Anti-sigma-K factor rskA//Potassium channel Kv1.4 tandem inactivation domain//DNA gyrase/topoisomerase IV, subunit A//Apoptosis regulator proteins, Bcl-2 family	GO:0006265//GO:0042981//GO:0006813	DNA topological change//regulation of apoptotic process//potassium ion transport	GO:0003918//GO:0005249//GO:0030955//GO:0005524//GO:0003677	DNA topoisomerase type II (ATP-hydrolyzing) activity//voltage-gated potassium channel activity//potassium ion binding//ATP binding//DNA binding	GO:0008076//GO:0016021//GO:0005886	voltage-gated potassium channel complex//integral component of membrane//plasma membrane	--	--
Cluster-12398.0	BF_3	2.00	0.33	594	391339217	XP_003743948.1	188	6.1e-12	PREDICTED: uncharacterized protein LOC100899841 [Metaseiulus occidentalis]	--	--	--	--	--	--	--	--	--	--	--	--	--	--	--	--	--	--	--	--	--	--	--
Cluster-12402.0	BF_3	3.00	0.37	699	--	--	--	--	--	--	--	--	--	--	--	--	--	--	--	--	--	--	--	--	--	--	--	--	--	--	--	--
Cluster-12405.0	BF_3	3.00	0.39	675	665792195	XP_008543689.1	541	8.1e-53	PREDICTED: histone-lysine N-methyltransferase ash1 [Microplitis demolitor]	--	--	--	--	--	K06101	ASH1L	histone-lysine N-methyltransferase ASH1L	http://www.genome.jp/dbget-bin/www_bget?ko:K06101	Q99MY8	364	1.1e-33	Histone-lysine N-methyltransferase ASH1L OS=Mus musculus GN=Ash1l PE=1 SV=3	--	--	--	--	--	--	--	--	--	--
Cluster-12406.0	BF_3	3.00	1.45	389	241613284	XP_002407373.1	282	5.0e-23	26S proteasome regulatory subunit rpn2, putative [Ixodes scapularis]>gi|215502787|gb|EEC12281.1| 26S proteasome regulatory subunit rpn2, putative, partial [Ixodes scapularis]	--	--	--	--	--	K03032	PSMD1, RPN2	26S proteasome regulatory subunit N2	http://www.genome.jp/dbget-bin/www_bget?ko:K03032	Q9V3P6	230	2.2e-18	26S proteasome non-ATPase regulatory subunit 1 OS=Drosophila melanogaster GN=Rpn2 PE=1 SV=1	--	--	GO:0042176//GO:0050790	regulation of protein catabolic process//regulation of catalytic activity	GO:0030234	enzyme regulator activity	GO:0000502	proteasome complex	--	--
Cluster-12410.0	BF_3	7.00	0.69	798	156537009	XP_001608297.1	466	4.8e-44	PREDICTED: prefoldin subunit 5 [Nasonia vitripennis]	342326311	JF284525.1	71	1.19058e-26	Cherax quadricarinatus clone v1-34 prefoldin subunit mRNA, partial cds	K04797	pfdA, PFDN5	prefoldin alpha subunit	http://www.genome.jp/dbget-bin/www_bget?ko:K04797	Q9WU28	381	1.4e-35	Prefoldin subunit 5 OS=Mus musculus GN=Pfdn5 PE=2 SV=1	--	--	--	--	--	--	--	--	KOG3048	Molecular chaperone Prefoldin, subunit 5
Cluster-12411.0	BF_3	6.00	1.44	497	--	--	--	--	--	--	--	--	--	--	--	--	--	--	--	--	--	--	--	--	--	--	--	--	--	--	--	--
Cluster-12416.0	BF_3	6.00	0.63	769	--	--	--	--	--	--	--	--	--	--	--	--	--	--	--	--	--	--	--	--	--	--	--	--	--	--	--	--
Cluster-12419.0	BF_3	1.00	0.40	412	--	--	--	--	--	--	--	--	--	--	--	--	--	--	--	--	--	--	--	--	--	--	--	--	--	--	--	--
Cluster-12423.0	BF_3	6.00	0.46	942	--	--	--	--	--	--	--	--	--	--	--	--	--	--	--	--	--	--	--	--	--	--	--	--	--	--	--	--
Cluster-12426.0	BF_3	2.00	0.44	514	642914043	XP_008201521.1	369	5.4e-33	PREDICTED: metabotropic glutamate receptor 5-like [Tribolium castaneum]>gi|270002144|gb|EEZ98591.1| hypothetical protein TcasGA2_TC001106 [Tribolium castaneum]	--	--	--	--	--	K04603	GRM1	metabotropic glutamate receptor 1	http://www.genome.jp/dbget-bin/www_bget?ko:K04603	P97772	218	7.2e-17	Metabotropic glutamate receptor 1 OS=Mus musculus GN=Grm1 PE=1 SV=2	--	--	GO:0007186	G-protein coupled receptor signaling pathway	GO:0004930	G-protein coupled receptor activity	GO:0005886//GO:0016021	plasma membrane//integral component of membrane	KOG1056	Glutamate-gated metabotropic ion channel receptor subunit GRM2 and related subunits, G-protein coupled receptor superfamily
Cluster-12427.0	BF_3	7.00	1.09	611	309242901	BAJ22990.1	529	1.8e-51	cytochrome c [Marsupenaeus japonicus]	--	--	--	--	--	K08738	CYC	cytochrome c	http://www.genome.jp/dbget-bin/www_bget?ko:K08738	Q6QLW4	495	6.5e-49	Cytochrome c OS=Pectinaria gouldii PE=3 SV=1	PF13442//PF00034	Cytochrome C oxidase, cbb3-type, subunit III//Cytochrome c	GO:0006118	obsolete electron transport	GO:0020037//GO:0009055	heme binding//electron carrier activity	--	--	KOG3453	Cytochrome c
Cluster-12429.0	BF_3	2.00	0.67	436	241729451	XP_002412260.1	341	8.1e-30	translation initiation factor 2C, putative [Ixodes scapularis]>gi|215505489|gb|EEC14983.1| translation initiation factor 2C, putative [Ixodes scapularis]	--	--	--	--	--	K11593	ELF2C, AGO	eukaryotic translation initiation factor 2C	http://www.genome.jp/dbget-bin/www_bget?ko:K11593	O77503	335	1.7e-30	Protein argonaute-2 (Fragment) OS=Oryctolagus cuniculus GN=AGO2 PE=1 SV=2	PF02170	PAZ domain	--	--	GO:0005515	protein binding	--	--	KOG1041	Translation initiation factor 2C (eIF-2C) and related proteins
Cluster-12429.1	BF_3	9.00	0.46	1278	241729451	XP_002412260.1	1198	1.0e-128	translation initiation factor 2C, putative [Ixodes scapularis]>gi|215505489|gb|EEC14983.1| translation initiation factor 2C, putative [Ixodes scapularis]	--	--	--	--	--	K11593	ELF2C, AGO	eukaryotic translation initiation factor 2C	http://www.genome.jp/dbget-bin/www_bget?ko:K11593	Q9UKV8	931	3.8e-99	Protein argonaute-2 OS=Homo sapiens GN=AGO2 PE=1 SV=3	PF02171	Piwi domain	--	--	GO:0003676	nucleic acid binding	--	--	KOG1041	Translation initiation factor 2C (eIF-2C) and related proteins
Cluster-12432.0	BF_3	6.00	0.34	1176	--	--	--	--	--	--	--	--	--	--	--	--	--	--	--	--	--	--	--	--	--	--	--	--	--	--	--	--
Cluster-12433.0	BF_3	3.00	0.43	639	--	--	--	--	--	--	--	--	--	--	--	--	--	--	--	--	--	--	--	--	--	--	--	--	--	--	--	--
Cluster-12436.0	BF_3	5.00	1.63	440	--	--	--	--	--	--	--	--	--	--	--	--	--	--	--	--	--	--	PF06459	Ryanodine Receptor TM 4-6	GO:0006874//GO:0006816	cellular calcium ion homeostasis//calcium ion transport	GO:0005219	ryanodine-sensitive calcium-release channel activity	GO:0016021//GO:0005622	integral component of membrane//intracellular	--	--
Cluster-12440.0	BF_3	9.00	0.38	1478	391330946	XP_003739912.1	701	5.0e-71	PREDICTED: phosphatidylethanolamine-binding protein homolog F40A3.3-like isoform 2 [Metaseiulus occidentalis]	--	--	--	--	--	--	--	--	--	O16264	554	2.3e-55	Phosphatidylethanolamine-binding protein homolog F40A3.3 OS=Caenorhabditis elegans GN=F40A3.3 PE=3 SV=1	PF06734	UL97	GO:0016032	viral process	GO:0004672//GO:0005524	protein kinase activity//ATP binding	--	--	KOG3346	Phosphatidylethanolamine binding protein
Cluster-12441.0	BF_3	1.00	0.39	413	--	--	--	--	--	--	--	--	--	--	--	--	--	--	--	--	--	--	PF01213//PF05038	Adenylate cyclase associated (CAP) N terminal//Cytochrome Cytochrome b558 alpha-subunit	GO:0007010	cytoskeleton organization	GO:0020037//GO:0003779	heme binding//actin binding	--	--	--	--
Cluster-12446.0	BF_3	15.00	1.63	752	--	--	--	--	--	--	--	--	--	--	--	--	--	--	--	--	--	--	--	--	--	--	--	--	--	--	--	--
Cluster-12448.1	BF_3	2.00	0.40	538	--	--	--	--	--	--	--	--	--	--	--	--	--	--	--	--	--	--	--	--	--	--	--	--	--	--	--	--
Cluster-12451.0	BF_3	5.00	1.47	458	821030051	XP_012359262.1	302	2.8e-25	PREDICTED: 60S acidic ribosomal protein P2 isoform X2 [Nomascus leucogenys]	78217389	NM_001004.3	454	0	Homo sapiens ribosomal protein, large, P2 (RPLP2), mRNA	K02943	RP-LP2, RPLP2	large subunit ribosomal protein LP2	http://www.genome.jp/dbget-bin/www_bget?ko:K02943	P05387	302	1.2e-26	60S acidic ribosomal protein P2 OS=Homo sapiens GN=RPLP2 PE=1 SV=1	PF03540	Transcription initiation factor TFIID 23-30kDa subunit	GO:0006352	DNA-templated transcription, initiation	--	--	GO:0005634	nucleus	KOG3449	60S acidic ribosomal protein P2
Cluster-12457.0	BF_3	7.00	0.43	1104	--	--	--	--	--	--	--	--	--	--	--	--	--	--	--	--	--	--	--	--	--	--	--	--	--	--	--	--
Cluster-12460.0	BF_3	1.00	0.53	379	--	--	--	--	--	--	--	--	--	--	--	--	--	--	--	--	--	--	--	--	--	--	--	--	--	--	--	--
Cluster-12462.0	BF_3	1.00	0.40	412	817087113	XP_012266318.1	185	9.4e-12	PREDICTED: centromere protein J [Athalia rosae]>gi|817087115|ref|XP_012266319.1| PREDICTED: centromere protein J [Athalia rosae]	--	--	--	--	--	K11502	CENPJ	centromere protein J	http://www.genome.jp/dbget-bin/www_bget?ko:K11502	Q569L8	153	2.0e-09	Centromere protein J OS=Mus musculus GN=Cenpj PE=2 SV=2	--	--	--	--	--	--	--	--	--	--
Cluster-12467.0	BF_3	8.00	0.39	1332	242117926	NP_001155994.1	1323	3.4e-143	nicotinic acetylcholine receptor alpha 5 subunit isoform 2 precursor [Tribolium castaneum]>gi|157783850|gb|ABV72696.1| nicotinic acetylcholine receptor alpha 5 subunit [Tribolium castaneum]>gi|221222663|gb|ACM09854.1| nicotinic acetylcholine receptor subunit a5 [Tribolium castaneum]>gi|221222665|gb|ACM09855.1| nicotinic acetylcholine receptor subunit a5 [Tribolium castaneum]	--	--	--	--	--	K04810	CHRNA9	nicotinic acetylcholine receptor alpha-9	http://www.genome.jp/dbget-bin/www_bget?ko:K04810	Q9PTS8	411	7.8e-39	Neuronal acetylcholine receptor subunit alpha-9 OS=Gallus gallus GN=CHRNA9 PE=1 SV=1	PF02932//PF03030//PF02931	Neurotransmitter-gated ion-channel transmembrane region//Inorganic H+ pyrophosphatase//Neurotransmitter-gated ion-channel ligand binding domain	GO:0015992//GO:0006811//GO:0006812//GO:0006119//GO:0006810//GO:0007165	proton transport//ion transport//cation transport//oxidative phosphorylation//transport//signal transduction	GO:0005230//GO:0009678//GO:0004427//GO:0004889	extracellular ligand-gated ion channel activity//hydrogen-translocating pyrophosphatase activity//inorganic diphosphatase activity//acetylcholine-activated cation-selective channel activity	GO:0045211//GO:0030054//GO:0016020//GO:0016021//GO:0005886	postsynaptic membrane//cell junction//membrane//integral component of membrane//plasma membrane	--	--
Cluster-12473.0	BF_3	1.00	0.36	427	--	--	--	--	--	--	--	--	--	--	--	--	--	--	--	--	--	--	--	--	--	--	--	--	--	--	--	--
Cluster-12490.0	BF_3	4.00	0.43	758	--	--	--	--	--	--	--	--	--	--	--	--	--	--	--	--	--	--	PF07664	Ferrous iron transport protein B C terminus	GO:0015684	ferrous iron transport	GO:0015093	ferrous iron transmembrane transporter activity	GO:0016021	integral component of membrane	--	--
Cluster-12494.0	BF_3	4.00	0.99	490	805823179	XP_012151570.1	425	1.7e-39	PREDICTED: ELAV-like protein 1 isoform X2 [Megachile rotundata]	645001491	XM_008211331.1	185	3.0232e-90	PREDICTED: Nasonia vitripennis ELAV-like protein 1 (LOC100119488), transcript variant X9, mRNA	K13208	ELAVL2_3_4	ELAV like protein 2/3/4	http://www.genome.jp/dbget-bin/www_bget?ko:K13208	Q7SZT7	374	5.6e-35	ELAV-like protein 4 OS=Xenopus laevis GN=elavl4 PE=2 SV=1	PF00076	RNA recognition motif. (a.k.a. RRM, RBD, or RNP domain)	--	--	GO:0003676	nucleic acid binding	--	--	KOG0145	RNA-binding protein ELAV/HU (RRM superfamily)
Cluster-12495.0	BF_3	10.00	0.39	1576	91076012	XP_966490.1	1129	1.2e-120	PREDICTED: succinyl-CoA ligase subunit alpha, mitochondrial [Tribolium castaneum]>gi|91076014|ref|XP_975865.1| PREDICTED: succinyl-CoA ligase subunit alpha, mitochondrial [Tribolium castaneum]>gi|270014681|gb|EFA11129.1| hypothetical protein TcasGA2_TC004730 [Tribolium castaneum]	573952920	XM_006658670.1	101	5.05153e-43	PREDICTED: Oryza brachyantha probable succinyl-CoA ligase [ADP-forming] subunit alpha, mitochondrial-like (LOC102706771), partial mRNA	K01899	LSC1	succinyl-CoA synthetase alpha subunit	http://www.genome.jp/dbget-bin/www_bget?ko:K01899	P13086	1060	5.1e-114	Succinyl-CoA ligase [ADP/GDP-forming] subunit alpha, mitochondrial OS=Rattus norvegicus GN=Suclg1 PE=2 SV=2	PF02629//PF00549//PF13380	CoA binding domain//CoA-ligase//CoA binding domain	GO:0006099//GO:0008152//GO:0019643	tricarboxylic acid cycle//metabolic process//reductive tricarboxylic acid cycle	GO:0004775//GO:0000166//GO:0048037//GO:0003878//GO:0003824	succinate-CoA ligase (ADP-forming) activity//nucleotide binding//cofactor binding//ATP citrate synthase activity//catalytic activity	GO:0042709	succinate-CoA ligase complex	KOG1255	Succinyl-CoA synthetase, alpha subunit
Cluster-12501.0	BF_3	2.00	0.44	515	--	--	--	--	--	--	--	--	--	--	--	--	--	--	--	--	--	--	--	--	--	--	--	--	--	--	--	--
Cluster-12504.0	BF_3	22.00	10.32	392	328899610	AEB54642.1	468	1.4e-44	ribosomal protein L35 [Procambarus clarkii]	262401437	FJ774901.1	388	0	Scylla paramamosain ribosomal protein L35 mRNA, complete cds	K02918	RP-L35e, RPL35	large subunit ribosomal protein L35e	http://www.genome.jp/dbget-bin/www_bget?ko:K02918	Q6ZWV7	351	2.1e-32	60S ribosomal protein L35 OS=Mus musculus GN=Rpl35 PE=2 SV=1	PF00831//PF00466	Ribosomal L29 protein//Ribosomal protein L10	GO:0006412//GO:0042254	translation//ribosome biogenesis	GO:0003735	structural constituent of ribosome	GO:0005622//GO:0005840	intracellular//ribosome	KOG3436	60S ribosomal protein L35
Cluster-12505.0	BF_3	2.00	0.59	456	391343793	XP_003746190.1	449	2.5e-42	PREDICTED: uncharacterized protein LOC100900072 [Metaseiulus occidentalis]	617602010	XM_007523086.1	158	2.8583e-75	PREDICTED: Erinaceus europaeus scratch family zinc finger 2 (SCRT2), mRNA	K09219	SCRT	scratch	http://www.genome.jp/dbget-bin/www_bget?ko:K09219	Q8BTH6	452	4.7e-44	Transcriptional repressor scratch 2 OS=Mus musculus GN=Scrt2 PE=2 SV=2	PF07975//PF13465//PF01096//PF16622//PF13912//PF01155//PF00096//PF09297	TFIIH C1-like domain//Zinc-finger double domain//Transcription factor S-II (TFIIS)//zinc-finger C2H2-type//C2H2-type zinc finger//Hydrogenase/urease nickel incorporation, metallochaperone, hypA//Zinc finger, C2H2 type//NADH pyrophosphatase zinc ribbon domain	GO:0006281//GO:0006464//GO:0006351	DNA repair//cellular protein modification process//transcription, DNA-templated	GO:0016151//GO:0016787//GO:0046872//GO:0003676//GO:0008270	nickel cation binding//hydrolase activity//metal ion binding//nucleic acid binding//zinc ion binding	--	--	KOG2462	C2H2-type Zn-finger protein
Cluster-12511.0	BF_3	2.00	0.35	574	157118570	XP_001653203.1	208	2.8e-14	AAEL008353-PB [Aedes aegypti]>gi|157118572|ref|XP_001653204.1| AAEL008353-PA [Aedes aegypti]>gi|94468574|gb|ABF18136.1| ribosomal protein L28 [Aedes aegypti]>gi|108875657|gb|EAT39882.1| AAEL008353-PB [Aedes aegypti]>gi|108875658|gb|EAT39883.1| AAEL008353-PA [Aedes aegypti]	697088156	XM_009658694.1	560	0	Verticillium dahliae VdLs.17 60S ribosomal protein L28 mRNA	--	--	--	--	O82204	221	3.6e-17	60S ribosomal protein L28-1 OS=Arabidopsis thaliana GN=RPL28A PE=2 SV=1	PF05722	Ustilago B locus mating-type protein	--	--	GO:0003677	DNA binding	GO:0005634	nucleus	KOG3412	60S ribosomal protein L28
Cluster-12520.0	BF_3	4.00	0.43	762	309380132	ADO65979.1	593	8.5e-59	cathepsin C [Eriocheir sinensis]>gi|309380136|gb|ADO65981.1| cathepsin C [Eriocheir sinensis]	--	--	--	--	--	K01275	CTSC	cathepsin C	http://www.genome.jp/dbget-bin/www_bget?ko:K01275	P97821	492	1.8e-48	Dipeptidyl peptidase 1 OS=Mus musculus GN=Ctsc PE=2 SV=1	PF00112//PF08127	Papain family cysteine protease//Peptidase family C1 propeptide	GO:0006508//GO:0050790	proteolysis//regulation of catalytic activity	GO:0008234//GO:0004197	cysteine-type peptidase activity//cysteine-type endopeptidase activity	--	--	KOG1543	Cysteine proteinase Cathepsin L
Cluster-12527.0	BF_3	3.00	0.35	717	297260431	XP_002798294.1	1008	6.1e-107	PREDICTED: hypothetical protein LOC100430699 isoform 1 [Macaca mulatta]>gi|297260433|ref|XP_002798295.1| PREDICTED: hypothetical protein LOC100430699 isoform 2 [Macaca mulatta]	10439451	AK026569.1	717	0	Homo sapiens cDNA: FLJ22916 fis, clone KAT06406, highly similar to HSCYCR Human mRNA for T-cell cyclophilin	K03767	PPIA	peptidyl-prolyl cis-trans isomerase A (cyclophilin A)	http://www.genome.jp/dbget-bin/www_bget?ko:K03767	P62937	886	3.5e-94	Peptidyl-prolyl cis-trans isomerase A OS=Homo sapiens GN=PPIA PE=1 SV=2	PF00160	Cyclophilin type peptidyl-prolyl cis-trans isomerase/CLD	GO:0006457//GO:0000413	protein folding//protein peptidyl-prolyl isomerization	GO:0003755	peptidyl-prolyl cis-trans isomerase activity	--	--	--	--
Cluster-12531.0	BF_3	2.00	0.46	507	--	--	--	--	--	573984618	XM_006670167.1	39	4.54236e-09	Cordyceps militaris CM01 hypothetical protein (CCM_05022), partial mRNA	--	--	--	--	--	--	--	--	PF16934//PF00272//PF01557	Two-component Enterococcus faecalis cytolysin (EFC)//Cecropin family//Fumarylacetoacetate (FAA) hydrolase family	GO:0050830//GO:0008152	defense response to Gram-positive bacterium//metabolic process	GO:0003824	catalytic activity	GO:0005576	extracellular region	--	--
Cluster-12533.0	BF_3	6.00	0.62	776	--	--	--	--	--	--	--	--	--	--	--	--	--	--	--	--	--	--	--	--	--	--	--	--	--	--	--	--
Cluster-12535.0	BF_3	5.00	0.34	1028	321467446	EFX78436.1	1065	2.1e-113	hypothetical protein DAPPUDRAFT_305161 [Daphnia pulex]	56306665	CR726103.2	37	1.23182e-07	Tetraodon nigroviridis full-length cDNA	K03247	EIF3H	translation initiation factor 3 subunit H	http://www.genome.jp/dbget-bin/www_bget?ko:K03247	Q9GV27	1046	1.4e-112	Eukaryotic translation initiation factor 3 subunit H OS=Bombyx mori PE=2 SV=1	PF02116//PF01398//PF09207	Fungal pheromone mating factor STE2 GPCR//JAB1/Mov34/MPN/PAD-1 ubiquitin protease//Yeast killer toxin	GO:0009405//GO:0007186//GO:0008219//GO:0019236//GO:0007606	pathogenesis//G-protein coupled receptor signaling pathway//cell death//response to pheromone//sensory perception of chemical stimulus	GO:0005515//GO:0004932	protein binding//mating-type factor pheromone receptor activity	GO:0005576//GO:0016020	extracellular region//membrane	KOG1560	Translation initiation factor 3, subunit h (eIF-3h)
Cluster-12540.0	BF_3	6.00	4.97	341	67084049	AAY66959.1	354	2.0e-31	60S ribosomal protein L14 [Ixodes scapularis]	--	--	--	--	--	K02875	RP-L14e, RPL14	large subunit ribosomal protein L14e	http://www.genome.jp/dbget-bin/www_bget?ko:K02875	Q9CR57	295	5.6e-26	60S ribosomal protein L14 OS=Mus musculus GN=Rpl14 PE=1 SV=3	PF01929	Ribosomal protein L14	GO:0042254//GO:0006412	ribosome biogenesis//translation	GO:0003735	structural constituent of ribosome	GO:0005840//GO:0005622	ribosome//intracellular	KOG3421	60S ribosomal protein L14
Cluster-12542.0	BF_3	2.00	0.83	407	--	--	--	--	--	--	--	--	--	--	--	--	--	--	--	--	--	--	PF09213	M3	--	--	GO:0019956	chemokine binding	--	--	--	--
Cluster-12542.1	BF_3	2.00	0.50	487	--	--	--	--	--	--	--	--	--	--	--	--	--	--	--	--	--	--	--	--	--	--	--	--	--	--	--	--
Cluster-12547.0	BF_3	1.00	0.39	414	--	--	--	--	--	--	--	--	--	--	--	--	--	--	--	--	--	--	--	--	--	--	--	--	--	--	--	--
Cluster-12548.0	BF_3	13.00	0.36	2105	642929675	XP_008195931.1	392	4.8e-35	PREDICTED: uncharacterized protein LOC103313712 [Tribolium castaneum]	--	--	--	--	--	--	--	--	--	--	--	--	--	--	--	--	--	--	--	--	--	--	--
Cluster-12562.0	BF_3	2.00	0.81	410	--	--	--	--	--	--	--	--	--	--	--	--	--	--	--	--	--	--	--	--	--	--	--	--	--	--	--	--
Cluster-12564.0	BF_3	29.00	3.13	755	187179331	NP_001119643.1	704	1.1e-71	ribosomal protein L12 [Acyrthosiphon pisum]>gi|89574483|gb|ABD76372.1| putative ribosomal protein L12e [Acyrthosiphon pisum]>gi|239788182|dbj|BAH70782.1| ACYPI000059 [Acyrthosiphon pisum]	262401300	FJ774832.1	519	0	Scylla paramamosain ribosomal protein L12 mRNA, complete cds	K02870	RP-L12e, RPL12	large subunit ribosomal protein L12e	http://www.genome.jp/dbget-bin/www_bget?ko:K02870	P61866	661	4.5e-68	60S ribosomal protein L12 OS=Caenorhabditis elegans GN=rpl-12 PE=3 SV=1	PF00298	Ribosomal protein L11, RNA binding domain	GO:0006412//GO:0042254	translation//ribosome biogenesis	GO:0003735	structural constituent of ribosome	GO:0005840	ribosome	KOG0886	40S ribosomal protein S2
Cluster-12576.0	BF_3	12.00	1.82	619	318087050	ADV40117.1	195	9.8e-13	putative E3 ubiquitin ligase [Latrodectus hesperus]	--	--	--	--	--	--	--	--	--	O65639	153	3.0e-09	Cold shock protein 1 OS=Arabidopsis thaliana GN=CSP1 PE=1 SV=1	PF00098	Zinc knuckle	--	--	GO:0008270//GO:0003676	zinc ion binding//nucleic acid binding	--	--	KOG4400	E3 ubiquitin ligase interacting with arginine methyltransferase
Cluster-12580.0	BF_3	1.00	0.33	440	--	--	--	--	--	--	--	--	--	--	--	--	--	--	--	--	--	--	--	--	--	--	--	--	--	--	--	--
Cluster-12581.0	BF_3	1.00	1.25	315	--	--	--	--	--	--	--	--	--	--	--	--	--	--	--	--	--	--	--	--	--	--	--	--	--	--	--	--
Cluster-12583.0	BF_3	24.00	6.00	488	268306400	ACY95321.1	305	1.4e-25	ribosomal protein L28 [Manduca sexta]	--	--	--	--	--	K02903	RP-L28e, RPL28	large subunit ribosomal protein L28e	http://www.genome.jp/dbget-bin/www_bget?ko:K02903	Q962T2	293	1.4e-25	60S ribosomal protein L28 OS=Spodoptera frugiperda GN=RpL28 PE=2 SV=1	--	--	--	--	--	--	--	--	KOG3412	60S ribosomal protein L28
Cluster-12586.0	BF_3	7.00	0.90	680	557751038	XP_005175277.1	429	7.9e-40	PREDICTED: ATP synthase subunit d, mitochondrial-like [Musca domestica]>gi|557772473|ref|XP_005185893.1| PREDICTED: ATP synthase subunit d, mitochondrial-like [Musca domestica]>gi|557772475|ref|XP_005185894.1| PREDICTED: ATP synthase subunit d, mitochondrial-like [Musca domestica]	--	--	--	--	--	K02138	ATPeF0D, ATP5H, ATP7	F-type H+-transporting ATPase subunit d	http://www.genome.jp/dbget-bin/www_bget?ko:K02138	Q24251	381	1.2e-35	ATP synthase subunit d, mitochondrial OS=Drosophila melanogaster GN=ATPsyn-d PE=2 SV=2	PF08202	Mis12-Mtw1 protein family	GO:0051301//GO:0007059	cell division//chromosome segregation	--	--	GO:0000444	MIS12/MIND type complex	KOG3366	Mitochondrial F1F0-ATP synthase, subunit d/ATP7
Cluster-12590.0	BF_3	6.00	2.10	430	--	--	--	--	--	--	--	--	--	--	--	--	--	--	--	--	--	--	PF06682	SOCE-associated regulatory factor of calcium homoeostasis	GO:2001256	regulation of store-operated calcium entry	--	--	GO:0030176	integral component of endoplasmic reticulum membrane	--	--
Cluster-12591.0	BF_3	1.00	0.73	350	--	--	--	--	--	--	--	--	--	--	--	--	--	--	--	--	--	--	--	--	--	--	--	--	--	--	--	--
Cluster-12596.1	BF_3	3.00	0.45	627	752292741	CCQ77807.1	568	5.6e-56	Vasa, partial [Parasteatoda tepidariorum]	--	--	--	--	--	K13982	DDX4, VASA	probable ATP-dependent RNA helicase DDX4	http://www.genome.jp/dbget-bin/www_bget?ko:K13982	P09052	428	3.9e-41	ATP-dependent RNA helicase vasa, isoform A OS=Drosophila melanogaster GN=vas PE=1 SV=3	PF00270//PF04851//PF04632//PF07517	DEAD/DEAH box helicase//Type III restriction enzyme, res subunit//Fusaric acid resistance protein family//SecA DEAD-like domain	GO:0017038//GO:0006810	protein import//transport	GO:0003676//GO:0005524//GO:0016787//GO:0003677	nucleic acid binding//ATP binding//hydrolase activity//DNA binding	GO:0016020//GO:0005886	membrane//plasma membrane	KOG0335	ATP-dependent RNA helicase
Cluster-12599.0	BF_3	5.00	1.07	522	--	--	--	--	--	--	--	--	--	--	--	--	--	--	--	--	--	--	--	--	--	--	--	--	--	--	--	--
Cluster-12606.0	BF_3	2.00	0.91	396	--	--	--	--	--	--	--	--	--	--	--	--	--	--	--	--	--	--	--	--	--	--	--	--	--	--	--	--
Cluster-12613.0	BF_3	5.00	0.39	933	--	--	--	--	--	--	--	--	--	--	--	--	--	--	--	--	--	--	--	--	--	--	--	--	--	--	--	--
Cluster-12614.0	BF_3	5.00	0.56	741	--	--	--	--	--	--	--	--	--	--	--	--	--	--	--	--	--	--	--	--	--	--	--	--	--	--	--	--
Cluster-12617.0	BF_3	2.00	0.96	389	--	--	--	--	--	--	--	--	--	--	--	--	--	--	--	--	--	--	--	--	--	--	--	--	--	--	--	--
Cluster-12618.0	BF_3	1.00	0.76	347	--	--	--	--	--	--	--	--	--	--	--	--	--	--	--	--	--	--	--	--	--	--	--	--	--	--	--	--
Cluster-12619.0	BF_3	3.00	0.63	527	67083949	AAY66909.1	416	2.0e-38	ATP synthase H+ transporting, mitochondrial F1 complex, delta subunit precursor [Ixodes scapularis]	--	--	--	--	--	K02134	ATPeF1D, ATP5D, ATP16	F-type H+-transporting ATPase subunit delta	http://www.genome.jp/dbget-bin/www_bget?ko:K02134	Q9D3D9	287	7.4e-25	ATP synthase subunit delta, mitochondrial OS=Mus musculus GN=Atp5d PE=1 SV=1	PF02823	ATP synthase, Delta/Epsilon chain, beta-sandwich domain	GO:0015986//GO:0015992//GO:0006119	ATP synthesis coupled proton transport//proton transport//oxidative phosphorylation	GO:0046961//GO:0046933	proton-transporting ATPase activity, rotational mechanism//proton-transporting ATP synthase activity, rotational mechanism	GO:0045259//GO:0045261	proton-transporting ATP synthase complex//proton-transporting ATP synthase complex, catalytic core F(1)	KOG1758	Mitochondrial F1F0-ATP synthase, subunit delta/ATP16
Cluster-12623.0	BF_3	11.19	0.90	919	241260155	XP_002404931.1	879	7.1e-92	ribosomal protein, putative [Ixodes scapularis]>gi|67083987|gb|AAY66928.1| ribosomal protein L7-like [Ixodes scapularis]>gi|215496740|gb|EEC06380.1| ribosomal protein, putative [Ixodes scapularis]	195177919	XM_002028929.1	75	8.24177e-29	Drosophila persimilis GL16367 (Dper\GL16367), mRNA	K02937	RP-L7e, RPL7	large subunit ribosomal protein L7e	http://www.genome.jp/dbget-bin/www_bget?ko:K02937	O01802	777	2.0e-81	60S ribosomal protein L7 OS=Caenorhabditis elegans GN=rpl-7 PE=3 SV=1	--	--	--	--	--	--	GO:0005840	ribosome	KOG3184	60S ribosomal protein L7
Cluster-12630.0	BF_3	1.00	0.46	395	871233167	XP_012938075.1	542	3.6e-53	PREDICTED: Kv channel-interacting protein 4-like [Aplysia californica]	--	--	--	--	--	--	--	--	--	Q2KI69	481	1.8e-47	Kv channel-interacting protein 4 OS=Bos taurus GN=KCNIP4 PE=2 SV=1	PF13202//PF13405//PF10591//PF13833//PF00036//PF13499	EF hand//EF-hand domain//Secreted protein acidic and rich in cysteine Ca binding region//EF-hand domain pair//EF hand//EF-hand domain pair	GO:0007165	signal transduction	GO:0005509	calcium ion binding	GO:0005578	proteinaceous extracellular matrix	--	--
Cluster-12631.0	BF_3	2.00	0.47	499	--	--	--	--	--	--	--	--	--	--	--	--	--	--	--	--	--	--	--	--	--	--	--	--	--	--	--	--
Cluster-12637.0	BF_3	3.00	0.86	462	--	--	--	--	--	--	--	--	--	--	--	--	--	--	--	--	--	--	PF09367	CpeS-like protein	GO:0017009	protein-phycocyanobilin linkage	--	--	--	--	--	--
Cluster-12638.0	BF_3	4.00	0.86	521	--	--	--	--	--	--	--	--	--	--	--	--	--	--	--	--	--	--	PF07464	Apolipophorin-III precursor (apoLp-III)	GO:0006869	lipid transport	GO:0008289	lipid binding	GO:0005576	extracellular region	--	--
Cluster-12648.0	BF_3	13.00	0.56	1468	478255344	ENN75570.1	521	3.7e-50	hypothetical protein YQE_07913, partial [Dendroctonus ponderosae]	--	--	--	--	--	K10420	DYNLT	dynein light chain Tctex-type 1	http://www.genome.jp/dbget-bin/www_bget?ko:K10420	Q94524	399	2.1e-37	Dynein light chain Tctex-type OS=Drosophila melanogaster GN=Dlc90F PE=1 SV=1	--	--	--	--	--	--	--	--	KOG4081	Dynein light chain
Cluster-12652.0	BF_3	34.64	1.41	1532	642931465	XP_008196595.1	1418	3.7e-154	PREDICTED: uncharacterized protein LOC103313903 [Tribolium castaneum]	--	--	--	--	--	--	--	--	--	--	--	--	--	--	--	--	--	--	--	--	--	--	--
Cluster-12660.0	BF_3	1.00	0.45	396	--	--	--	--	--	--	--	--	--	--	--	--	--	--	--	--	--	--	--	--	--	--	--	--	--	--	--	--
Cluster-12661.0	BF_3	3.00	0.39	680	270003719	EFA00167.1	658	2.2e-66	hypothetical protein TcasGA2_TC002989 [Tribolium castaneum]	--	--	--	--	--	K01206	FUCA	alpha-L-fucosidase	http://www.genome.jp/dbget-bin/www_bget?ko:K01206	C3YWU0	595	1.8e-60	Alpha-L-fucosidase OS=Branchiostoma floridae GN=BRAFLDRAFT_56888 PE=3 SV=2	PF01120	Alpha-L-fucosidase	GO:0005975	carbohydrate metabolic process	GO:0004560	alpha-L-fucosidase activity	--	--	KOG3340	Alpha-L-fucosidase
Cluster-12662.0	BF_3	7.00	0.38	1215	806629217	AKB96212.1	1408	4.3e-153	heat shock protein cognate 3 [Cherax destructor]	443614324	JQ864187.1	757	0	Scylla paramamosain clone PXL009A01 70kD heat shock protein mRNA, partial cds	K09490	HSPA5, BIP	heat shock 70kDa protein 5	http://www.genome.jp/dbget-bin/www_bget?ko:K09490	P29844	1304	2.0e-142	Heat shock 70 kDa protein cognate 3 OS=Drosophila melanogaster GN=Hsc70-3 PE=2 SV=2	PF02782	FGGY family of carbohydrate kinases, C-terminal domain	GO:0005975	carbohydrate metabolic process	GO:0016773	phosphotransferase activity, alcohol group as acceptor	--	--	KOG0100	Molecular chaperones GRP78/BiP/KAR2, HSP70 superfamily
Cluster-12664.0	BF_3	2.00	0.43	523	--	--	--	--	--	--	--	--	--	--	--	--	--	--	--	--	--	--	PF15898//PF07926//PF07989//PF13851//PF01576//PF07851//PF06009//PF04111	cGMP-dependent protein kinase interacting domain//TPR/MLP1/MLP2-like protein//Centrosomin N-terminal motif 1//Growth-arrest specific micro-tubule binding//Myosin tail//TMPIT-like protein//Laminin Domain II//Autophagy protein Apg6	GO:0006914//GO:0048870//GO:0006606//GO:0007155	autophagy//cell motility//protein import into nucleus//cell adhesion	GO:0019901//GO:0003774	protein kinase binding//motor activity	GO:0005815//GO:0016021//GO:0016459//GO:0031514	microtubule organizing center//integral component of membrane//myosin complex//motile cilium	--	--
Cluster-12670.0	BF_3	3.00	0.48	602	--	--	--	--	--	--	--	--	--	--	--	--	--	--	--	--	--	--	--	--	--	--	--	--	--	--	--	--
Cluster-12674.0	BF_3	4.00	0.50	688	--	--	--	--	--	--	--	--	--	--	--	--	--	--	--	--	--	--	--	--	--	--	--	--	--	--	--	--
Cluster-12677.0	BF_3	4.00	0.43	755	--	--	--	--	--	--	--	--	--	--	--	--	--	--	--	--	--	--	--	--	--	--	--	--	--	--	--	--
Cluster-12679.0	BF_3	1.00	0.43	401	662207798	XP_008477419.1	470	8.2e-45	PREDICTED: uncharacterized protein LOC103514327 [Diaphorina citri]	--	--	--	--	--	--	--	--	--	--	--	--	--	--	--	--	--	--	--	--	--	--	--
Cluster-12684.0	BF_3	28.00	3.27	720	507713498	XP_004647791.1	892	1.7e-93	PREDICTED: 40S ribosomal protein S5 [Octodon degus]	238231610	NM_001160519.1	219	5.70482e-109	Oncorhynchus mykiss 40S ribosomal protein S5 (rs5), mRNA >gnl|BL_ORD_ID|6534901 Oncorhynchus mykiss clone omyk-evn-501-017 40S ribosomal protein S5 putative mRNA, complete cds	K02989	RP-S5e, RPS5	small subunit ribosomal protein S5e	http://www.genome.jp/dbget-bin/www_bget?ko:K02989	Q5E988	885	4.6e-94	40S ribosomal protein S5 OS=Bos taurus GN=RPS5 PE=2 SV=3	--	--	--	--	--	--	--	--	KOG3291	Ribosomal protein S7
Cluster-12696.1	BF_3	3.00	0.38	682	--	--	--	--	--	--	--	--	--	--	--	--	--	--	--	--	--	--	--	--	--	--	--	--	--	--	--	--
Cluster-12722.2	BF_3	7.35	0.72	805	675377329	KFM70231.1	365	2.5e-32	Otopetrin-2, partial [Stegodyphus mimosarum]	262401328	FJ774846.1	139	1.89989e-64	Scylla paramamosain hypothetical protein mRNA, partial cds	--	--	--	--	--	--	--	--	PF12937	F-box-like	--	--	GO:0005515	protein binding	--	--	--	--
Cluster-12723.0	BF_3	5.00	1.19	498	--	--	--	--	--	--	--	--	--	--	--	--	--	--	--	--	--	--	PF11522	Yeast phosphatidylinositol-4-OH kinase Pik1	--	--	GO:0016773	phosphotransferase activity, alcohol group as acceptor	--	--	--	--
Cluster-12725.0	BF_3	4.00	0.38	820	817068235	XP_012256043.1	1096	4.3e-117	PREDICTED: probable hydroxyacid-oxoacid transhydrogenase, mitochondrial [Athalia rosae]>gi|817068237|ref|XP_012256044.1| PREDICTED: probable hydroxyacid-oxoacid transhydrogenase, mitochondrial [Athalia rosae]	--	--	--	--	--	K11173	ADHFE1	hydroxyacid-oxoacid transhydrogenase	http://www.genome.jp/dbget-bin/www_bget?ko:K11173	Q6P371	1060	2.7e-114	Hydroxyacid-oxoacid transhydrogenase, mitochondrial OS=Xenopus tropicalis GN=adhfe1 PE=2 SV=1	PF00465	Iron-containing alcohol dehydrogenase	GO:0055114	oxidation-reduction process	GO:0046872//GO:0016491	metal ion binding//oxidoreductase activity	--	--	KOG3857	Alcohol dehydrogenase, class IV
Cluster-12726.0	BF_3	2.00	0.63	447	--	--	--	--	--	--	--	--	--	--	--	--	--	--	--	--	--	--	--	--	--	--	--	--	--	--	--	--
Cluster-12727.0	BF_3	3.00	1.61	378	391333929	XP_003741362.1	171	3.6e-10	PREDICTED: uncharacterized protein LOC100903071 [Metaseiulus occidentalis]	--	--	--	--	--	--	--	--	--	--	--	--	--	--	--	--	--	--	--	--	--	--	--
Cluster-12730.0	BF_3	4.00	0.34	889	--	--	--	--	--	--	--	--	--	--	--	--	--	--	--	--	--	--	--	--	--	--	--	--	--	--	--	--
Cluster-12734.0	BF_3	3.00	0.82	471	658832954	XP_008412016.1	368	6.5e-33	PREDICTED: 3-hydroxybutyrate dehydrogenase type 2 [Poecilia reticulata]>gi|658832956|ref|XP_008412024.1| PREDICTED: 3-hydroxybutyrate dehydrogenase type 2 [Poecilia reticulata]>gi|658832958|ref|XP_008412033.1| PREDICTED: 3-hydroxybutyrate dehydrogenase type 2 [Poecilia reticulata]	--	--	--	--	--	K00019	E1.1.1.30, bdh	3-hydroxybutyrate dehydrogenase	http://www.genome.jp/dbget-bin/www_bget?ko:K00019	Q8JZV9	358	3.8e-33	3-hydroxybutyrate dehydrogenase type 2 OS=Mus musculus GN=Bdh2 PE=1 SV=1	PF02319//PF00106//PF00107	E2F/DP family winged-helix DNA-binding domain//short chain dehydrogenase//Zinc-binding dehydrogenase	GO:0008152//GO:0006355//GO:0055114	metabolic process//regulation of transcription, DNA-templated//oxidation-reduction process	GO:0016491//GO:0003700	oxidoreductase activity//transcription factor activity, sequence-specific DNA binding	GO:0005667	transcription factor complex	KOG1201	Hydroxysteroid 17-beta dehydrogenase 11
Cluster-12736.0	BF_3	5.00	0.66	670	751813218	AJG01356.1	568	5.9e-56	cuticular protein 15 [Eriocheir sinensis]	--	--	--	--	--	--	--	--	--	P81580	186	4.8e-13	Cuticle protein CP1158 OS=Cancer pagurus PE=1 SV=1	PF08140	Crustacean cuticle protein repeat	--	--	GO:0042302	structural constituent of cuticle	--	--	--	--
Cluster-12741.0	BF_3	3.00	0.45	622	241333917	XP_002408374.1	781	1.1e-80	dolichyl-di-phosphooligosaccharide protein glycotransferase, putative [Ixodes scapularis]>gi|215497322|gb|EEC06816.1| dolichyl-di-phosphooligosaccharide protein glycotransferase, putative, partial [Ixodes scapularis]	--	--	--	--	--	K12670	WBP1	oligosaccharyltransferase complex subunit beta	http://www.genome.jp/dbget-bin/www_bget?ko:K12670	Q24319	686	4.7e-71	Dolichyl-diphosphooligosaccharide--protein glycosyltransferase 48 kDa subunit OS=Drosophila melanogaster GN=Ost48 PE=2 SV=2	PF03345	Oligosaccharyltransferase 48 kDa subunit beta	GO:0018279	protein N-linked glycosylation via asparagine	GO:0004579	dolichyl-diphosphooligosaccharide-protein glycotransferase activity	GO:0005789//GO:0008250	endoplasmic reticulum membrane//oligosaccharyltransferase complex	KOG2754	Oligosaccharyltransferase, beta subunit
Cluster-12745.0	BF_3	19.81	0.96	1329	241648488	XP_002410067.1	276	8.5e-22	alternative splicing factor SRp20/9G8, putative [Ixodes scapularis]>gi|215501503|gb|EEC10997.1| alternative splicing factor SRp20/9G8, putative [Ixodes scapularis]	--	--	--	--	--	K12892	SFRS3	splicing factor, arginine/serine-rich 3	http://www.genome.jp/dbget-bin/www_bget?ko:K12892	Q8BL97	215	4.2e-16	Serine/arginine-rich splicing factor 7 OS=Mus musculus GN=Srsf7 PE=1 SV=1	PF00001//PF16367//PF00076	7 transmembrane receptor (rhodopsin family)//RNA recognition motif//RNA recognition motif. (a.k.a. RRM, RBD, or RNP domain)	GO:0007186	G-protein coupled receptor signaling pathway	GO:0000166//GO:0004930//GO:0003676	nucleotide binding//G-protein coupled receptor activity//nucleic acid binding	GO:0016021	integral component of membrane	KOG0107	Alternative splicing factor SRp20/9G8 (RRM superfamily)
Cluster-12746.0	BF_3	7.00	0.70	794	--	--	--	--	--	--	--	--	--	--	--	--	--	--	--	--	--	--	--	--	--	--	--	--	--	--	--	--
Cluster-12752.0	BF_3	10.63	1.01	817	--	--	--	--	--	--	--	--	--	--	--	--	--	--	--	--	--	--	--	--	--	--	--	--	--	--	--	--
Cluster-12753.0	BF_3	8.00	0.82	778	--	--	--	--	--	--	--	--	--	--	--	--	--	--	--	--	--	--	--	--	--	--	--	--	--	--	--	--
Cluster-12758.0	BF_3	3.00	0.49	595	--	--	--	--	--	768311759	CP010987.1	522	0	Verticillium dahliae VdLs.17 chromosome 8, complete sequence	--	--	--	--	--	--	--	--	--	--	--	--	--	--	--	--	--	--
Cluster-12760.0	BF_3	1.00	0.51	383	--	--	--	--	--	697081608	XM_009655924.1	380	0	Verticillium dahliae VdLs.17 RNA-binding protein rsd1 partial mRNA	--	--	--	--	--	--	--	--	--	--	--	--	--	--	--	--	--	--
Cluster-12769.1	BF_3	16.00	1.44	849	--	--	--	--	--	--	--	--	--	--	--	--	--	--	--	--	--	--	--	--	--	--	--	--	--	--	--	--
Cluster-12773.0	BF_3	4.00	0.51	681	241843499	XP_002415446.1	480	9.7e-46	ferritin, putative [Ixodes scapularis]>gi|215509658|gb|EEC19111.1| ferritin, putative, partial [Ixodes scapularis]	--	--	--	--	--	K00522	FTH1	ferritin heavy chain	http://www.genome.jp/dbget-bin/www_bget?ko:K00522	P17663	312	1.2e-27	Ferritin heavy chain B OS=Xenopus laevis GN=fth1-b PE=2 SV=2	PF03232//PF00210//PF02915	Ubiquinone biosynthesis protein COQ7//Ferritin-like domain//Rubrerythrin	GO:0055114//GO:0006744//GO:0044699//GO:0006879	oxidation-reduction process//ubiquinone biosynthetic process//single-organism process//cellular iron ion homeostasis	GO:0046872//GO:0008199//GO:0016491//GO:0046914	metal ion binding//ferric iron binding//oxidoreductase activity//transition metal ion binding	--	--	KOG2332	Ferritin
Cluster-12774.0	BF_3	2.00	0.47	500	--	--	--	--	--	--	--	--	--	--	--	--	--	--	--	--	--	--	--	--	--	--	--	--	--	--	--	--
Cluster-12776.0	BF_3	9.00	0.36	1542	764153015	AJR21493.1	1483	1.1e-161	fructose 1,6-bisphosphatase [Litopenaeus vannamei]	310743899	AB596878.1	271	1.5533e-137	Marsupenaeus japonicus MjFBPase mRNA for fructose 1,6-bisphosphatase, complete cds	K03841	FBP, fbp	fructose-1,6-bisphosphatase I	http://www.genome.jp/dbget-bin/www_bget?ko:K03841	P00637	1099	1.5e-118	Fructose-1,6-bisphosphatase 1 OS=Oryctolagus cuniculus GN=FBP1 PE=1 SV=4	PF00459//PF00316	Inositol monophosphatase family//Fructose-1-6-bisphosphatase	GO:0015976//GO:0006094//GO:0005975//GO:0006000//GO:0046854//GO:0006013//GO:0006098//GO:0006096	carbon utilization//gluconeogenesis//carbohydrate metabolic process//fructose metabolic process//phosphatidylinositol phosphorylation//mannose metabolic process//pentose-phosphate shunt//glycolytic process	GO:0042578//GO:0042132	phosphoric ester hydrolase activity//fructose 1,6-bisphosphate 1-phosphatase activity	--	--	KOG1458	Fructose-1,6-bisphosphatase
Cluster-12779.0	BF_3	5.00	0.71	641	242046516	XP_002399636.1	781	1.1e-80	eukaryotic translation initiation factor 3, subunit, putative [Ixodes scapularis]>gi|215497564|gb|EEC07058.1| eukaryotic translation initiation factor 3, subunit, putative [Ixodes scapularis]	--	--	--	--	--	K03247	EIF3H	translation initiation factor 3 subunit H	http://www.genome.jp/dbget-bin/www_bget?ko:K03247	Q170C2	596	1.3e-60	Eukaryotic translation initiation factor 3 subunit H OS=Aedes aegypti GN=AAEL007945 PE=2 SV=1	PF01398	JAB1/Mov34/MPN/PAD-1 ubiquitin protease	GO:0006413//GO:0006446	translational initiation//regulation of translational initiation	GO:0003743//GO:0005515	translation initiation factor activity//protein binding	GO:0005840	ribosome	KOG1560	Translation initiation factor 3, subunit h (eIF-3h)
Cluster-12782.0	BF_3	7.00	2.11	453	270014355	EFA10803.1	422	3.4e-39	odorant binding protein 23 [Tribolium castaneum]	--	--	--	--	--	--	--	--	--	A7UR17	160	3.4e-10	General odorant-binding protein 72 (Fragment) OS=Anopheles gambiae GN=Obp72 PE=3 SV=1	PF01395	PBP/GOBP family	--	--	GO:0005549	odorant binding	--	--	--	--
Cluster-12783.1	BF_3	3.00	0.57	553	270013518	EFA09966.1	555	1.6e-54	hypothetical protein TcasGA2_TC012124 [Tribolium castaneum]	--	--	--	--	--	K10609	CUL4	cullin 4	http://www.genome.jp/dbget-bin/www_bget?ko:K10609	Q13620	499	2.0e-49	Cullin-4B OS=Homo sapiens GN=CUL4B PE=1 SV=4	PF00888	Cullin family	GO:0006511	ubiquitin-dependent protein catabolic process	GO:0031625	ubiquitin protein ligase binding	--	--	KOG2167	Cullins
Cluster-12785.0	BF_3	16.00	0.36	2540	--	--	--	--	--	--	--	--	--	--	--	--	--	--	--	--	--	--	--	--	--	--	--	--	--	--	--	--
Cluster-12786.0	BF_3	6.00	0.52	865	--	--	--	--	--	--	--	--	--	--	--	--	--	--	--	--	--	--	--	--	--	--	--	--	--	--	--	--
Cluster-12787.0	BF_3	4.00	1.80	397	--	--	--	--	--	--	--	--	--	--	--	--	--	--	--	--	--	--	--	--	--	--	--	--	--	--	--	--
Cluster-12792.0	BF_3	2.00	0.93	393	3287775	P81387.1	306	8.4e-26	RecName: Full=Cuticle protein AMP3; AltName: Full=HA-AMP3 [Homarus americanus]	--	--	--	--	--	--	--	--	--	P81577	339	5.2e-31	Cuticle protein AM1199 OS=Cancer pagurus PE=1 SV=1	PF00379	Insect cuticle protein	--	--	GO:0042302	structural constituent of cuticle	--	--	--	--
Cluster-12792.1	BF_3	4.00	0.39	805	5921938	P81578.1	286	3.6e-23	RecName: Full=Cuticle protein AM1239; Short=CPAM1239 [Cancer pagurus]	--	--	--	--	--	--	--	--	--	P81578	286	1.5e-24	Cuticle protein AM1239 OS=Cancer pagurus PE=1 SV=1	PF01500//PF00379	Keratin, high sulfur B2 protein//Insect cuticle protein	--	--	GO:0042302	structural constituent of cuticle	GO:0045095	keratin filament	--	--
Cluster-12807.0	BF_3	9.75	0.32	1813	189239087	XP_968222.2	1034	1.5e-109	PREDICTED: DNA polymerase epsilon subunit 2 [Tribolium castaneum]	--	--	--	--	--	K02325	POLE2	DNA polymerase epsilon subunit 2	http://www.genome.jp/dbget-bin/www_bget?ko:K02325	Q5ZKQ6	499	6.6e-49	DNA polymerase epsilon subunit 2 OS=Gallus gallus GN=POLE2 PE=2 SV=1	--	--	--	--	--	--	--	--	KOG3818	DNA polymerase epsilon, subunit B
Cluster-12811.0	BF_3	1.00	0.38	418	--	--	--	--	--	338968929	NM_001242891.1	418	0	Homo sapiens cold shock domain containing E1, RNA-binding (CSDE1), transcript variant 4, mRNA	--	--	--	--	--	--	--	--	--	--	--	--	--	--	--	--	--	--
Cluster-12812.0	BF_3	3.00	1.59	379	--	--	--	--	--	--	--	--	--	--	--	--	--	--	--	--	--	--	--	--	--	--	--	--	--	--	--	--
Cluster-12814.0	BF_3	3.00	0.67	514	--	--	--	--	--	--	--	--	--	--	--	--	--	--	--	--	--	--	--	--	--	--	--	--	--	--	--	--
Cluster-12816.0	BF_3	31.00	1.16	1636	391338261	XP_003743478.1	1261	6.4e-136	PREDICTED: 78 kDa glucose-regulated protein-like isoform 2 [Metaseiulus occidentalis]	768429614	XM_011557692.1	399	0	PREDICTED: Plutella xylostella heat shock 70 kDa protein cognate 3 (LOC105387024), mRNA	K09490	HSPA5, BIP	heat shock 70kDa protein 5	http://www.genome.jp/dbget-bin/www_bget?ko:K09490	P06761	1184	2.2e-128	78 kDa glucose-regulated protein OS=Rattus norvegicus GN=Hspa5 PE=1 SV=1	PF02782//PF02876	FGGY family of carbohydrate kinases, C-terminal domain//Staphylococcal/Streptococcal toxin, beta-grasp domain	GO:0005975//GO:0009405	carbohydrate metabolic process//pathogenesis	GO:0016773	phosphotransferase activity, alcohol group as acceptor	GO:0005576	extracellular region	KOG0100	Molecular chaperones GRP78/BiP/KAR2, HSP70 superfamily
Cluster-12822.0	BF_3	1.00	0.31	450	--	--	--	--	--	--	--	--	--	--	--	--	--	--	--	--	--	--	--	--	--	--	--	--	--	--	--	--
Cluster-12823.0	BF_3	7.00	0.39	1195	546683997	ERL93731.1	1799	1.9e-198	hypothetical protein D910_11017, partial [Dendroctonus ponderosae]	--	--	--	--	--	K10408	DNAH	dynein heavy chain, axonemal	http://www.genome.jp/dbget-bin/www_bget?ko:K10408	P23098	1570	2.8e-173	Dynein beta chain, ciliary OS=Tripneustes gratilla PE=1 SV=1	PF03028	Dynein heavy chain and region D6 of dynein motor	GO:0007017//GO:0007018	microtubule-based process//microtubule-based movement	GO:0003777	microtubule motor activity	GO:0030286//GO:0005874	dynein complex//microtubule	--	--
Cluster-12826.0	BF_3	4.00	0.47	713	--	--	--	--	--	--	--	--	--	--	--	--	--	--	--	--	--	--	--	--	--	--	--	--	--	--	--	--
Cluster-12832.0	BF_3	2.00	0.48	495	--	--	--	--	--	--	--	--	--	--	--	--	--	--	--	--	--	--	--	--	--	--	--	--	--	--	--	--
Cluster-12834.1	BF_3	9.00	0.31	1735	769846744	XP_011634687.1	916	6.8e-96	PREDICTED: ribonuclease ZC3H12A [Pogonomyrmex barbatus]	241723172	XM_002413651.1	72	7.36343e-27	Ixodes scapularis conserved hypothetical protein, mRNA	K18668	ZC3H12, MCPIP	ribonuclease ZC3H12	http://www.genome.jp/dbget-bin/www_bget?ko:K18668	Q9C0D7	731	8.0e-76	Probable ribonuclease ZC3H12C OS=Homo sapiens GN=ZC3H12C PE=1 SV=2	PF00642//PF06357	Zinc finger C-x8-C-x5-C-x3-H type (and similar)//Omega-atracotoxin	GO:0006810//GO:0006952//GO:0009405	transport//defense response//pathogenesis	GO:0046872//GO:0019855	metal ion binding//calcium channel inhibitor activity	GO:0005576	extracellular region	KOG3777	Uncharacterized conserved protein
Cluster-12839.0	BF_3	4.00	2.02	384	321466838	EFX77831.1	257	3.9e-20	hypothetical protein DAPPUDRAFT_305305 [Daphnia pulex]	--	--	--	--	--	K02129	ATPeF0E, ATP5I	F-type H+-transporting ATPase subunit e	http://www.genome.jp/dbget-bin/www_bget?ko:K02129	--	--	--	--	PF05680	ATP synthase E chain	GO:0015986//GO:0015992	ATP synthesis coupled proton transport//proton transport	GO:0015078	hydrogen ion transmembrane transporter activity	GO:0000276	mitochondrial proton-transporting ATP synthase complex, coupling factor F(o)	KOG4326	Mitochondrial F1F0-ATP synthase, subunit e
Cluster-12843.0	BF_3	7.00	0.44	1092	391330369	XP_003739635.1	1083	1.9e-115	PREDICTED: fatty acid synthase-like [Metaseiulus occidentalis]	--	--	--	--	--	K00665	FASN	fatty acid synthase, animal type	http://www.genome.jp/dbget-bin/www_bget?ko:K00665	P19096	937	6.5e-100	Fatty acid synthase OS=Mus musculus GN=Fasn PE=1 SV=2	PF00013//PF00646//PF00600	KH domain//F-box domain//Influenza non-structural protein (NS1)	--	--	GO:0003723//GO:0005515	RNA binding//protein binding	--	--	KOG1202	Animal-type fatty acid synthase and related proteins
Cluster-12843.1	BF_3	8.00	0.39	1324	241581367	XP_002403503.1	730	1.9e-74	fatty acid synthase, putative [Ixodes scapularis]>gi|215502217|gb|EEC11711.1| fatty acid synthase, putative [Ixodes scapularis]	--	--	--	--	--	K00665	FASN	fatty acid synthase, animal type	http://www.genome.jp/dbget-bin/www_bget?ko:K00665	P19096	457	3.6e-44	Fatty acid synthase OS=Mus musculus GN=Fasn PE=1 SV=2	PF02268	Transcription initiation factor IIA, gamma subunit, helical domain	GO:0006633//GO:0042967//GO:0006367	fatty acid biosynthetic process//acyl-carrier-protein biosynthetic process//transcription initiation from RNA polymerase II promoter	GO:0004312//GO:0016788	fatty acid synthase activity//hydrolase activity, acting on ester bonds	GO:0005672//GO:0005835	transcription factor TFIIA complex//fatty acid synthase complex	KOG1202	Animal-type fatty acid synthase and related proteins
Cluster-12861.0	BF_3	2.00	1.47	350	--	--	--	--	--	--	--	--	--	--	--	--	--	--	--	--	--	--	--	--	--	--	--	--	--	--	--	--
Cluster-12865.0	BF_3	33.00	3.66	743	260207865	CAY61893.1	935	1.8e-98	60s ribosomal protein L10 [Tityus discrepans]	288783346	AK351230.1	152	1.03671e-71	Sus scrofa mRNA, clone:TES010040D10, expressed in testis	K02866	RP-L10e, RPL10	large subunit ribosomal protein L10e	http://www.genome.jp/dbget-bin/www_bget?ko:K02866	O61231	834	3.9e-88	60S ribosomal protein L10 OS=Drosophila melanogaster GN=RpL10 PE=1 SV=1	PF00252	Ribosomal protein L16p/L10e	GO:0006412//GO:0042254	translation//ribosome biogenesis	GO:0003735	structural constituent of ribosome	GO:0005840	ribosome	KOG0857	60s ribosomal protein L10
Cluster-12867.0	BF_3	11.00	0.50	1390	--	--	--	--	--	--	--	--	--	--	--	--	--	--	--	--	--	--	--	--	--	--	--	--	--	--	--	--
Cluster-12867.1	BF_3	7.00	0.68	804	--	--	--	--	--	--	--	--	--	--	--	--	--	--	--	--	--	--	--	--	--	--	--	--	--	--	--	--
Cluster-12870.0	BF_3	12.00	0.60	1295	472366416	XP_004402747.1	1991	1.1e-220	PREDICTED: 60S ribosomal protein L3 isoform X1 [Odobenus rosmarus divergens]	78395075	BC107711.1	1295	0	Homo sapiens ribosomal protein L3, mRNA (cDNA clone MGC:104284 IMAGE:6699816), complete cds	K02925	RP-L3e, RPL3	large subunit ribosomal protein L3e	http://www.genome.jp/dbget-bin/www_bget?ko:K02925	P39023	2046	2.0e-228	60S ribosomal protein L3 OS=Homo sapiens GN=RPL3 PE=1 SV=2	PF00297	Ribosomal protein L3	GO:0006412//GO:0042254	translation//ribosome biogenesis	GO:0003735	structural constituent of ribosome	GO:0005622//GO:0005840	intracellular//ribosome	KOG0746	60S ribosomal protein L3 and related proteins
Cluster-12872.0	BF_3	3.00	2.56	339	126294136	XP_001365714.1	176	8.6e-11	PREDICTED: 78 kDa glucose-regulated protein [Monodelphis domestica]	657794516	XM_008325982.1	52	1.74006e-16	PREDICTED: Cynoglossus semilaevis heat shock 70kDa protein 5 (glucose-regulated protein, 78kDa) (hspa5), transcript variant X2, mRNA	K09490	HSPA5, BIP	heat shock 70kDa protein 5	http://www.genome.jp/dbget-bin/www_bget?ko:K09490	Q3S4T7	158	4.3e-10	78 kDa glucose-regulated protein OS=Spermophilus tridecemlineatus GN=HSPA5 PE=2 SV=1	--	--	--	--	--	--	--	--	KOG0100	Molecular chaperones GRP78/BiP/KAR2, HSP70 superfamily
Cluster-12873.0	BF_3	2.00	0.47	501	--	--	--	--	--	--	--	--	--	--	--	--	--	--	--	--	--	--	--	--	--	--	--	--	--	--	--	--
Cluster-12875.0	BF_3	34.00	2.25	1050	391333957	XP_003741376.1	668	2.4e-67	PREDICTED: cathepsin S-like [Metaseiulus occidentalis]	--	--	--	--	--	K01371	CTSK	cathepsin K	http://www.genome.jp/dbget-bin/www_bget?ko:K01371	Q26636	603	3.4e-61	Cathepsin L OS=Sarcophaga peregrina PE=1 SV=1	PF00112//PF03051	Papain family cysteine protease//Peptidase C1-like family	GO:0006508	proteolysis	GO:0004197//GO:0008234	cysteine-type endopeptidase activity//cysteine-type peptidase activity	--	--	KOG1543	Cysteine proteinase Cathepsin L
Cluster-12878.0	BF_3	8.00	0.70	866	498950283	XP_004522991.1	424	3.8e-39	PREDICTED: acyl carrier protein, mitochondrial isoform X1 [Ceratitis capitata]	262401126	FJ774745.1	246	6.77367e-124	Scylla paramamosain acyl carrier protein mRNA, partial cds	K03955	NDUFAB1	NADH dehydrogenase (ubiquinone) 1 alpha/beta subcomplex 1	http://www.genome.jp/dbget-bin/www_bget?ko:K03955	Q94519	414	2.3e-39	Acyl carrier protein, mitochondrial OS=Drosophila melanogaster GN=mtacp1 PE=2 SV=1	PF03274	Foamy virus BEL 1/2 protein	GO:0016032//GO:0045893	viral process//positive regulation of transcription, DNA-templated	--	--	--	--	KOG1748	Acyl carrier protein/NADH-ubiquinone oxidoreductase, NDUFAB1/SDAP subunit
Cluster-12882.0	BF_3	5.00	1.19	499	281182984	NP_001162439.1	365	1.5e-32	small EDRK-rich factor 2 [Papio anubis]>gi|548961893|ref|NP_001272226.1| uncharacterized protein LOC101865970 [Macaca fascicularis]>gi|675730634|ref|XP_008966081.1| PREDICTED: small EDRK-rich factor 2 isoform X2 [Pan paniscus]>gi|795266344|ref|XP_011920510.1| PREDICTED: small EDRK-rich factor 2 isoform X3 [Cercocebus atys]>gi|12751386|gb|AAK07636.1|AF320073_1 gastric cancer-related protein VRG107…	675730637	XM_008967834.1	499	0	PREDICTED: Pan paniscus small EDRK-rich factor 2 (SERF2), transcript variant X3, mRNA	--	--	--	--	A5JSS4	217	9.2e-17	Small EDRK-rich factor 2 OS=Capra hircus GN=SERF2 PE=3 SV=1	--	--	--	--	--	--	GO:0005634//GO:0005829	nucleus//cytosol	KOG4488	Small EDRK-rich protein H4F5
Cluster-12890.0	BF_3	1.00	0.36	426	780035922	XP_011667383.1	174	1.8e-10	PREDICTED: autophagy-related protein 9A [Strongylocentrotus purpuratus]	--	--	--	--	--	--	--	--	--	Q3T904	143	3.0e-08	Autophagy-related protein 9A OS=Bos taurus GN=ATG9A PE=2 SV=1	--	--	--	--	--	--	--	--	--	--
Cluster-12891.0	BF_3	5.00	0.51	779	795146436	XP_011793671.1	400	2.1e-36	PREDICTED: 60S ribosomal protein L22 isoform X1 [Colobus angolensis palliatus]	48255919	NM_000983.3	779	0	Homo sapiens ribosomal protein L22 (RPL22), mRNA	K02891	RP-L22e, RPL22	large subunit ribosomal protein L22e	http://www.genome.jp/dbget-bin/www_bget?ko:K02891	P67984	400	8.6e-38	60S ribosomal protein L22 OS=Mus musculus GN=Rpl22 PE=1 SV=2	PF04843//PF01776	Herpesvirus tegument protein, N-terminal conserved region//Ribosomal L22e protein family	GO:0006412//GO:0042254//GO:0006508	translation//ribosome biogenesis//proteolysis	GO:0008233//GO:0003735	peptidase activity//structural constituent of ribosome	GO:0005622//GO:0005840	intracellular//ribosome	KOG3434	60S ribosomal protein L22
Cluster-12894.0	BF_3	4.00	0.44	750	--	--	--	--	--	--	--	--	--	--	--	--	--	--	--	--	--	--	--	--	--	--	--	--	--	--	--	--
Cluster-12908.0	BF_3	4.00	0.58	635	--	--	--	--	--	--	--	--	--	--	--	--	--	--	--	--	--	--	--	--	--	--	--	--	--	--	--	--
Cluster-12912.0	BF_3	1.00	0.50	386	--	--	--	--	--	--	--	--	--	--	--	--	--	--	--	--	--	--	--	--	--	--	--	--	--	--	--	--
Cluster-12915.0	BF_3	2.00	0.53	475	--	--	--	--	--	--	--	--	--	--	--	--	--	--	--	--	--	--	--	--	--	--	--	--	--	--	--	--
Cluster-12927.0	BF_3	3.00	0.62	530	--	--	--	--	--	--	--	--	--	--	--	--	--	--	--	--	--	--	--	--	--	--	--	--	--	--	--	--
Cluster-12931.0	BF_3	6.00	0.42	1004	558186419	XP_006128463.1	1152	1.7e-123	PREDICTED: succinyl-CoA ligase subunit alpha, mitochondrial-like [Pelodiscus sinensis]	332374075	BT127217.1	132	1.8609e-60	Dendroctonus ponderosae clone DPO0512_L04 unknown mRNA	K01899	LSC1	succinyl-CoA synthetase alpha subunit	http://www.genome.jp/dbget-bin/www_bget?ko:K01899	Q9YGD2	1119	4.7e-121	Succinyl-CoA ligase subunit alpha, mitochondrial (Fragment) OS=Columba livia GN=SUCLG1 PE=1 SV=1	PF02629//PF00549//PF13380	CoA binding domain//CoA-ligase//CoA binding domain	GO:0008152	metabolic process	GO:0048037//GO:0003824	cofactor binding//catalytic activity	--	--	KOG1255	Succinyl-CoA synthetase, alpha subunit
Cluster-12938.0	BF_3	3.48	0.46	666	--	--	--	--	--	--	--	--	--	--	--	--	--	--	--	--	--	--	--	--	--	--	--	--	--	--	--	--
Cluster-12942.0	BF_3	3.00	0.31	769	--	--	--	--	--	--	--	--	--	--	--	--	--	--	--	--	--	--	--	--	--	--	--	--	--	--	--	--
Cluster-12946.0	BF_3	22.00	0.90	1528	546684937	ERL94519.1	840	3.9e-87	hypothetical protein D910_11796 [Dendroctonus ponderosae]	319433937	HQ881802.1	150	2.82313e-70	Culex pipiens complex sp. YL-2011 isolate UL4_M fork head domain transcription factor slp2 (CPIJ020030) gene, exon 2 and partial cds >gnl|BL_ORD_ID|10103406 Culex pipiens complex sp. YL-2011 isolate RD4_M fork head domain transcription factor slp2 (CPIJ020030) gene, exon 2 and partial cds	K09385	FOXG	forkhead box protein G	http://www.genome.jp/dbget-bin/www_bget?ko:K09385	P32031	495	1.6e-48	Fork head domain transcription factor slp2 OS=Drosophila melanogaster GN=slp2 PE=2 SV=2	PF00250	Forkhead domain	GO:0006355	regulation of transcription, DNA-templated	GO:0003700//GO:0043565	transcription factor activity, sequence-specific DNA binding//sequence-specific DNA binding	GO:0005667	transcription factor complex	KOG2294	Transcription factor of the Forkhead/HNF3 family
Cluster-12951.0	BF_3	3.00	0.37	694	--	--	--	--	--	--	--	--	--	--	--	--	--	--	--	--	--	--	--	--	--	--	--	--	--	--	--	--
Cluster-12953.0	BF_3	4.00	0.58	633	--	--	--	--	--	--	--	--	--	--	--	--	--	--	--	--	--	--	--	--	--	--	--	--	--	--	--	--
Cluster-12954.0	BF_3	1.00	0.32	444	--	--	--	--	--	--	--	--	--	--	--	--	--	--	--	--	--	--	--	--	--	--	--	--	--	--	--	--
Cluster-12962.0	BF_3	7.00	0.70	791	--	--	--	--	--	--	--	--	--	--	--	--	--	--	--	--	--	--	PF08445	FR47-like protein	--	--	GO:0016747	transferase activity, transferring acyl groups other than amino-acyl groups	--	--	--	--
Cluster-12964.0	BF_3	5.00	1.79	426	512393274	AGO02162.1	232	3.4e-17	metallothionein [Scylla paramamosain]>gi|514995423|gb|AGO64127.1| metallothionein [Scylla paramamosain]	512393273	KC757379.1	422	0	Scylla paramamosain metallothionein mRNA, complete cds	--	--	--	--	Q9U620	226	7.0e-18	Copper-specific metallothionein-2 OS=Callinectes sapidus PE=3 SV=1	PF06112	Gammaherpesvirus capsid protein	--	--	--	--	GO:0019028	viral capsid	--	--
Cluster-12968.0	BF_3	16.00	1.64	781	861651512	KMQ97842.1	660	1.5e-66	arrestin-like protein [Lasius niger]	--	--	--	--	--	K04439	ARRB	beta-arrestin	http://www.genome.jp/dbget-bin/www_bget?ko:K04439	P32122	648	1.5e-66	Arrestin homolog OS=Locusta migratoria PE=2 SV=1	PF01899	Na+/H+ ion antiporter subunit	GO:0006812	cation transport	GO:0008324	cation transmembrane transporter activity	GO:0016021	integral component of membrane	KOG3865	Arrestin
Cluster-12968.1	BF_3	6.00	0.89	626	66517414	XP_623184.1	440	3.9e-41	PREDICTED: arrestin homolog isoform 2 [Apis mellifera]	--	--	--	--	--	K13805	ARR2	arrestin-2	http://www.genome.jp/dbget-bin/www_bget?ko:K13805	P32122	431	1.8e-41	Arrestin homolog OS=Locusta migratoria PE=2 SV=1	--	--	--	--	--	--	--	--	KOG3865	Arrestin
Cluster-12973.0	BF_3	2.00	3.08	304	--	--	--	--	--	--	--	--	--	--	--	--	--	--	--	--	--	--	PF08040	MNLL subunit	GO:0006118	obsolete electron transport	GO:0003954	NADH dehydrogenase activity	GO:0005739	mitochondrion	--	--
Cluster-12978.0	BF_3	2.00	0.31	609	--	--	--	--	--	--	--	--	--	--	--	--	--	--	--	--	--	--	--	--	--	--	--	--	--	--	--	--
Cluster-12999.0	BF_3	5.00	0.76	620	--	--	--	--	--	--	--	--	--	--	--	--	--	--	--	--	--	--	--	--	--	--	--	--	--	--	--	--
Cluster-13001.0	BF_3	3.00	0.85	465	--	--	--	--	--	--	--	--	--	--	--	--	--	--	--	--	--	--	--	--	--	--	--	--	--	--	--	--
Cluster-13003.0	BF_3	19.00	4.66	492	197210357	ACH48186.1	387	4.2e-35	60S ribosomal protein L28 [Haplopelma schmidti]	--	--	--	--	--	K02903	RP-L28e, RPL28	large subunit ribosomal protein L28e	http://www.genome.jp/dbget-bin/www_bget?ko:K02903	P46779	249	1.8e-20	60S ribosomal protein L28 OS=Homo sapiens GN=RPL28 PE=1 SV=3	--	--	--	--	--	--	--	--	--	--
Cluster-13004.0	BF_3	3.00	0.38	683	646719185	KDR21393.1	254	1.6e-19	hypothetical protein L798_03169 [Zootermopsis nevadensis]	--	--	--	--	--	K18179	COA6	cytochrome c oxidase assembly factor 6	http://www.genome.jp/dbget-bin/www_bget?ko:K18179	Q8BGD8	170	3.5e-11	Cytochrome c oxidase assembly factor 6 homolog OS=Mus musculus GN=Coa6 PE=3 SV=1	PF02297	Cytochrome oxidase c subunit VIb	GO:0015992//GO:0006123	proton transport//mitochondrial electron transport, cytochrome c to oxygen	GO:0004129	cytochrome-c oxidase activity	GO:0045277//GO:0005739	respiratory chain complex IV//mitochondrion	--	--
Cluster-13009.0	BF_3	4.00	0.37	829	--	--	--	--	--	--	--	--	--	--	--	--	--	--	--	--	--	--	--	--	--	--	--	--	--	--	--	--
Cluster-13011.0	BF_3	13.00	0.36	2092	260815679	XP_002602600.1	1693	6.6e-186	hypothetical protein BRAFLDRAFT_281524 [Branchiostoma floridae]>gi|229287911|gb|EEN58612.1| hypothetical protein BRAFLDRAFT_281524 [Branchiostoma floridae]	542179116	XM_003443064.2	177	3.80792e-85	PREDICTED: Oreochromis niloticus glutaryl-CoA dehydrogenase, mitochondrial-like (LOC100704678), mRNA	K00252	GCDH, gcdH	glutaryl-CoA dehydrogenase	http://www.genome.jp/dbget-bin/www_bget?ko:K00252	Q2KHZ9	1623	3.5e-179	Glutaryl-CoA dehydrogenase, mitochondrial OS=Bos taurus GN=GCDH PE=2 SV=1	PF00444//PF02770//PF00441//PF02771	Ribosomal protein L36//Acyl-CoA dehydrogenase, middle domain//Acyl-CoA dehydrogenase, C-terminal domain//Acyl-CoA dehydrogenase, N-terminal domain	GO:0008152//GO:0006412//GO:0006118//GO:0042254//GO:0055114	metabolic process//translation//obsolete electron transport//ribosome biogenesis//oxidation-reduction process	GO:0003995//GO:0050660//GO:0003735//GO:0016627	acyl-CoA dehydrogenase activity//flavin adenine dinucleotide binding//structural constituent of ribosome//oxidoreductase activity, acting on the CH-CH group of donors	GO:0005622//GO:0005840	intracellular//ribosome	KOG0138	Glutaryl-CoA dehydrogenase
Cluster-13012.0	BF_3	4.00	0.92	505	--	--	--	--	--	--	--	--	--	--	--	--	--	--	--	--	--	--	--	--	--	--	--	--	--	--	--	--
Cluster-13013.0	BF_3	11.00	0.53	1334	241150039	XP_002406283.1	1215	1.1e-130	conserved hypothetical protein [Ixodes scapularis]>gi|215493839|gb|EEC03480.1| conserved hypothetical protein, partial [Ixodes scapularis]	514697228	XM_004996127.1	52	7.38209e-16	Salpingoeca rosetta hypothetical protein mRNA	K01255	CARP, pepA	leucyl aminopeptidase	http://www.genome.jp/dbget-bin/www_bget?ko:K01255	Q27245	837	3.1e-88	Putative aminopeptidase W07G4.4 OS=Caenorhabditis elegans GN=lap-2 PE=3 SV=1	PF00883	Cytosol aminopeptidase family, catalytic domain	GO:0006508//GO:0019538	proteolysis//protein metabolic process	GO:0004177//GO:0008238	aminopeptidase activity//exopeptidase activity	GO:0005622	intracellular	KOG2597	Predicted aminopeptidase of the M17 family
Cluster-13020.0	BF_3	3.00	0.31	776	749732847	XP_011142553.1	732	6.6e-75	PREDICTED: protein neuralized isoform X2 [Harpegnathos saltator]	--	--	--	--	--	K01931	NEUR	protein neuralized	http://www.genome.jp/dbget-bin/www_bget?ko:K01931	Q24746	630	1.8e-64	Protein neuralized OS=Drosophila virilis GN=neur PE=3 SV=1	PF07700	Haem-NO-binding	--	--	GO:0020037	heme binding	--	--	KOG4625	Notch signaling protein Neuralized, Nuez domain
Cluster-13025.0	BF_3	2.00	0.64	443	260819903	XP_002605275.1	580	1.6e-57	hypothetical protein BRAFLDRAFT_115616 [Branchiostoma floridae]>gi|229290607|gb|EEN61285.1| hypothetical protein BRAFLDRAFT_115616 [Branchiostoma floridae]	593740883	XM_007125901.1	80	6.34618e-32	PREDICTED: Physeter catodon ATPase, H+ transporting, lysosomal 38kDa, V0 subunit d1 (ATP6V0D1), transcript variant X3, mRNA	K02146	ATPeV0D, ATP6D	V-type H+-transporting ATPase subunit d	http://www.genome.jp/dbget-bin/www_bget?ko:K02146	Q25531	574	3.3e-58	V-type proton ATPase subunit d OS=Manduca sexta PE=2 SV=1	--	--	GO:0015991//GO:0015992	ATP hydrolysis coupled proton transport//proton transport	GO:0015078	hydrogen ion transmembrane transporter activity	GO:0033179	proton-transporting V-type ATPase, V0 domain	KOG2957	Vacuolar H+-ATPase V0 sector, subunit d
Cluster-13031.0	BF_3	3.59	0.96	476	803205511	XP_011963416.1	231	5.0e-17	PREDICTED: zinc finger protein 665-like isoform X3 [Ovis aries]	--	--	--	--	--	K10513	ZBTB41	zinc finger and BTB domain-containing protein 41	http://www.genome.jp/dbget-bin/www_bget?ko:K10513	Q6ZNA1	208	9.6e-16	Zinc finger protein 836 OS=Homo sapiens GN=ZNF836 PE=2 SV=2	PF00096//PF13465//PF01844//PF06467//PF13912	Zinc finger, C2H2 type//Zinc-finger double domain//HNH endonuclease//MYM-type Zinc finger with FCS sequence motif//C2H2-type zinc finger	--	--	GO:0003676//GO:0004519//GO:0008270//GO:0046872	nucleic acid binding//endonuclease activity//zinc ion binding//metal ion binding	--	--	--	--
Cluster-13034.1	BF_3	11.00	0.54	1322	642926535	XP_008194910.1	459	5.1e-43	PREDICTED: potassium/sodium hyperpolarization-activated cyclic nucleotide-gated channel 4-like [Tribolium castaneum]>gi|270009106|gb|EFA05554.1| hypothetical protein TcasGA2_TC015742 [Tribolium castaneum]	--	--	--	--	--	--	--	--	--	Q9MZS1	264	8.6e-22	Potassium/sodium hyperpolarization-activated cyclic nucleotide-gated channel 1 OS=Oryctolagus cuniculus GN=HCN1 PE=2 SV=2	--	--	--	--	--	--	--	--	KOG0498	K+-channel ERG and related proteins, contain PAS/PAC sensor domain
Cluster-13034.2	BF_3	5.00	0.46	836	752875624	XP_011255171.1	185	1.9e-11	PREDICTED: potassium/sodium hyperpolarization-activated cyclic nucleotide-gated channel 1-like [Camponotus floridanus]	--	--	--	--	--	--	--	--	--	--	--	--	--	PF02431	Chalcone-flavanone isomerase	--	--	GO:0016872	intramolecular lyase activity	--	--	--	--
Cluster-13036.0	BF_3	6.00	0.45	956	827553818	XP_012548546.1	708	5.0e-72	PREDICTED: cytosolic malate dehydrogenase isoform X1 [Bombyx mori]	325303593	BK007676.1	61	5.20433e-21	TPA_exp: Amblyomma variegatum malate dehydrogenase mRNA, complete cds	K00025	MDH1	malate dehydrogenase	http://www.genome.jp/dbget-bin/www_bget?ko:K00025	Q5ZME2	602	4.0e-61	Malate dehydrogenase, cytoplasmic OS=Gallus gallus GN=MDH1 PE=2 SV=1	PF02866//PF00056	lactate/malate dehydrogenase, alpha/beta C-terminal domain//lactate/malate dehydrogenase, NAD binding domain	GO:0055114	oxidation-reduction process	GO:0016616//GO:0016491	oxidoreductase activity, acting on the CH-OH group of donors, NAD or NADP as acceptor//oxidoreductase activity	--	--	KOG1496	Malate dehydrogenase
Cluster-13042.0	BF_3	3.00	0.33	749	321473453	EFX84420.1	595	4.9e-59	hypothetical protein DAPPUDRAFT_314716 [Daphnia pulex]	--	--	--	--	--	K00683	QPCT	glutaminyl-peptide cyclotransferase	http://www.genome.jp/dbget-bin/www_bget?ko:K00683	Q9CYK2	437	4.2e-42	Glutaminyl-peptide cyclotransferase OS=Mus musculus GN=Qpct PE=1 SV=2	PF05450	Nicastrin	GO:0016485	protein processing	--	--	GO:0016021	integral component of membrane	KOG3946	Glutaminyl cyclase
Cluster-13045.0	BF_3	5.00	0.57	727	242001078	XP_002435182.1	479	1.3e-45	KH domain RNA binding protein, putative [Ixodes scapularis]>gi|215498512|gb|EEC08006.1| KH domain RNA binding protein, putative, partial [Ixodes scapularis]	--	--	--	--	--	K13210	FUBP	far upstream element-binding protein	http://www.genome.jp/dbget-bin/www_bget?ko:K13210	Q96I24	238	4.9e-19	Far upstream element-binding protein 3 OS=Homo sapiens GN=FUBP3 PE=1 SV=2	PF13184//PF13014//PF00013//PF07650	NusA-like KH domain//KH domain//KH domain//KH domain	--	--	GO:0003723	RNA binding	--	--	KOG1676	K-homology type RNA binding proteins
Cluster-13050.0	BF_3	2.00	0.33	592	241651548	XP_002411283.1	513	1.3e-49	conserved hypothetical protein [Ixodes scapularis]>gi|215503913|gb|EEC13407.1| conserved hypothetical protein, partial [Ixodes scapularis]	--	--	--	--	--	K17391	IGF2BP1	insulin-like growth factor 2 mRNA-binding protein 1	http://www.genome.jp/dbget-bin/www_bget?ko:K17391	O42254	396	1.9e-37	Insulin-like growth factor 2 mRNA-binding protein 1 OS=Gallus gallus GN=IGF2BP1 PE=1 SV=1	PF13184//PF13014//PF00013//PF07650	NusA-like KH domain//KH domain//KH domain//KH domain	--	--	GO:0003676//GO:0003723	nucleic acid binding//RNA binding	--	--	KOG2193	IGF-II mRNA-binding protein IMP, contains RRM and KH domains
Cluster-13051.0	BF_3	4.00	0.96	497	817256403	XP_012311900.1	747	7.7e-77	PREDICTED: 26S protease regulatory subunit 7 [Aotus nancymaae]	884976587	XM_010887283.2	196	2.35614e-96	PREDICTED: Esox lucius proteasome (prosome, macropain) 26S subunit, ATPase, 2 (psmc2), mRNA	K03061	PSMC2, RPT1	26S proteasome regulatory subunit T1	http://www.genome.jp/dbget-bin/www_bget?ko:K03061	P46472	747	3.2e-78	26S protease regulatory subunit 7 OS=Xenopus laevis GN=psmc2 PE=2 SV=1	PF07724//PF00004//PF00830//PF05496//PF06068//PF00158//PF01695//PF14532//PF07728//PF00910//PF02562//PF01637//PF07726	AAA domain (Cdc48 subfamily)//ATPase family associated with various cellular activities (AAA)//Ribosomal L28 family//Holliday junction DNA helicase ruvB N-terminus//TIP49 C-terminus//Sigma-54 interaction domain//IstB-like ATP binding protein//Sigma-54 interaction domain//AAA domain (dynein-related subfamily)//RNA helicase//PhoH-like protein//Archaeal ATPase//ATPase family associated with various …	GO:0006281//GO:0042254//GO:0006355//GO:0006310	DNA repair//ribosome biogenesis//regulation of transcription, DNA-templated//DNA recombination	GO:0008134//GO:0005524//GO:0003735//GO:0016887//GO:0003723//GO:0003678//GO:0003724//GO:0009378	transcription factor binding//ATP binding//structural constituent of ribosome//ATPase activity//RNA binding//DNA helicase activity//RNA helicase activity//four-way junction helicase activity	GO:0009379//GO:0005840//GO:0005667//GO:0005657	Holliday junction helicase complex//ribosome//transcription factor complex//replication fork	KOG0729	26S proteasome regulatory complex, ATPase RPT1
Cluster-13057.0	BF_3	2.00	0.33	595	478250463	ENN70958.1	414	3.8e-38	hypothetical protein YQE_12359, partial [Dendroctonus ponderosae]	--	--	--	--	--	K05313	GRIN	glutamate receptor, ionotropic, invertebrate	http://www.genome.jp/dbget-bin/www_bget?ko:K05313	--	--	--	--	--	--	--	--	--	--	--	--	--	--
Cluster-13058.0	BF_3	9.00	3.00	437	--	--	--	--	--	--	--	--	--	--	--	--	--	--	--	--	--	--	--	--	--	--	--	--	--	--	--	--
Cluster-13062.0	BF_3	9.00	0.98	750	391335714	XP_003742234.1	480	1.1e-45	PREDICTED: uncharacterized protein LOC100901442 [Metaseiulus occidentalis]	--	--	--	--	--	--	--	--	--	--	--	--	--	PF04494	WD40 associated region in TFIID subunit, NTD2 domain	GO:0006355	regulation of transcription, DNA-templated	--	--	GO:0005634	nucleus	--	--
Cluster-13068.0	BF_3	2.00	0.34	587	--	--	--	--	--	--	--	--	--	--	--	--	--	--	--	--	--	--	--	--	--	--	--	--	--	--	--	--
Cluster-13068.1	BF_3	4.00	0.60	625	--	--	--	--	--	--	--	--	--	--	--	--	--	--	--	--	--	--	--	--	--	--	--	--	--	--	--	--
Cluster-13075.0	BF_3	2.00	0.42	524	--	--	--	--	--	--	--	--	--	--	--	--	--	--	--	--	--	--	--	--	--	--	--	--	--	--	--	--
Cluster-13076.0	BF_3	1.00	0.45	398	--	--	--	--	--	--	--	--	--	--	--	--	--	--	--	--	--	--	--	--	--	--	--	--	--	--	--	--
Cluster-13078.0	BF_3	1.00	0.32	445	--	--	--	--	--	--	--	--	--	--	--	--	--	--	--	--	--	--	--	--	--	--	--	--	--	--	--	--
Cluster-13085.0	BF_3	2.00	2.04	327	--	--	--	--	--	--	--	--	--	--	--	--	--	--	--	--	--	--	--	--	--	--	--	--	--	--	--	--
Cluster-13093.0	BF_3	4.00	0.46	728	--	--	--	--	--	--	--	--	--	--	--	--	--	--	--	--	--	--	--	--	--	--	--	--	--	--	--	--
Cluster-13095.0	BF_3	8.00	0.63	928	391341956	XP_003745290.1	878	9.3e-92	PREDICTED: peritrophin-44-like [Metaseiulus occidentalis]	--	--	--	--	--	--	--	--	--	A8XWX5	171	3.7e-11	Chondroitin proteoglycan 2 OS=Caenorhabditis briggsae GN=cpg-2 PE=3 SV=2	PF01232//PF01607	Mannitol dehydrogenase Rossmann domain//Chitin binding Peritrophin-A domain	GO:0006030//GO:0055114	chitin metabolic process//oxidation-reduction process	GO:0016491//GO:0008061	oxidoreductase activity//chitin binding	GO:0005576	extracellular region	--	--
Cluster-13096.0	BF_3	2.00	0.41	531	--	--	--	--	--	--	--	--	--	--	--	--	--	--	--	--	--	--	--	--	--	--	--	--	--	--	--	--
Cluster-13106.0	BF_3	2.00	0.57	462	--	--	--	--	--	768311753	CP010981.1	456	0	Verticillium dahliae VdLs.17 chromosome 2, complete sequence	--	--	--	--	--	--	--	--	--	--	--	--	--	--	--	--	--	--
Cluster-13107.0	BF_3	1.00	0.37	423	241697450	XP_002413111.1	201	1.4e-13	adipophilin/perilipin, putative [Ixodes scapularis]>gi|215506925|gb|EEC16419.1| adipophilin/perilipin, putative [Ixodes scapularis]	--	--	--	--	--	K17284	PLIN2, ADRP	perilipin-2	http://www.genome.jp/dbget-bin/www_bget?ko:K17284	Q9VXY7	145	1.7e-08	Lipid storage droplets surface-binding protein 2 OS=Drosophila melanogaster GN=Lsd-2 PE=1 SV=1	--	--	--	--	--	--	--	--	--	--
Cluster-13114.1	BF_3	3.00	0.74	492	--	--	--	--	--	--	--	--	--	--	--	--	--	--	--	--	--	--	--	--	--	--	--	--	--	--	--	--
Cluster-13119.0	BF_3	3.00	0.40	663	638252346	NP_001279102.1	804	2.5e-83	eukaryotic translation initiation factor 3, subunit L [Callorhinchus milii]>gi|392878432|gb|AFM88048.1| eukaryotic translation initiation factor 3, subunit 6 interacting protein [Callorhinchus milii]	507635920	XM_004700244.1	116	9.46135e-52	PREDICTED: Echinops telfairi eukaryotic translation initiation factor 3, subunit L (EIF3L), transcript variant X1, mRNA	K15029	EIF3L	translation initiation factor 3 subunit L	http://www.genome.jp/dbget-bin/www_bget?ko:K15029	Q6P878	797	6.8e-84	Eukaryotic translation initiation factor 3 subunit L OS=Xenopus tropicalis GN=eif3l PE=2 SV=1	PF13414//PF13174//PF00515//PF10255	TPR repeat//Tetratricopeptide repeat//Tetratricopeptide repeat//RNA polymerase I-associated factor PAF67	GO:0006446	regulation of translational initiation	GO:0003743//GO:0005515	translation initiation factor activity//protein binding	GO:0005840//GO:0005852//GO:0005737	ribosome//eukaryotic translation initiation factor 3 complex//cytoplasm	KOG3677	RNA polymerase I-associated factor - PAF67
Cluster-13121.0	BF_3	4.00	0.58	637	--	--	--	--	--	--	--	--	--	--	--	--	--	--	--	--	--	--	--	--	--	--	--	--	--	--	--	--
Cluster-13122.0	BF_3	13.00	7.98	365	642928192	XP_967439.2	163	3.0e-09	PREDICTED: uncharacterized protein LOC655784 [Tribolium castaneum]	--	--	--	--	--	--	--	--	--	--	--	--	--	--	--	--	--	--	--	--	--	--	--
Cluster-13130.0	BF_3	2.00	0.39	546	170038798	XP_001847235.1	268	3.0e-21	conserved hypothetical protein [Culex quinquefasciatus]>gi|167882481|gb|EDS45864.1| conserved hypothetical protein [Culex quinquefasciatus]	--	--	--	--	--	--	--	--	--	--	--	--	--	--	--	--	--	--	--	--	--	--	--
Cluster-13131.0	BF_3	5.00	0.48	810	242004482	XP_002423112.1	563	2.7e-55	conserved hypothetical protein [Pediculus humanus corporis]>gi|212506058|gb|EEB10374.1| conserved hypothetical protein [Pediculus humanus corporis]	--	--	--	--	--	--	--	--	--	Q01603	417	9.6e-40	Peroxidase OS=Drosophila melanogaster GN=Pxd PE=2 SV=2	--	--	--	--	--	--	--	--	--	--
Cluster-13133.0	BF_3	4.00	0.67	586	--	--	--	--	--	--	--	--	--	--	--	--	--	--	--	--	--	--	--	--	--	--	--	--	--	--	--	--
Cluster-13134.0	BF_3	2.00	0.35	573	--	--	--	--	--	--	--	--	--	--	--	--	--	--	--	--	--	--	--	--	--	--	--	--	--	--	--	--
Cluster-13138.0	BF_3	3.00	0.34	738	--	--	--	--	--	--	--	--	--	--	--	--	--	--	--	--	--	--	--	--	--	--	--	--	--	--	--	--
Cluster-13139.0	BF_3	3.00	0.32	762	805771002	XP_012136533.1	189	6.0e-12	PREDICTED: titin [Megachile rotundata]	--	--	--	--	--	--	--	--	--	--	--	--	--	--	--	--	--	--	--	--	--	--	--
Cluster-13140.0	BF_3	3.00	0.39	680	262401207	ACY66506.1	285	4.0e-23	ubiquitin associated protein 2-like protein [Scylla paramamosain]	262401206	FJ774785.1	200	1.95971e-98	Scylla paramamosain ubiquitin associated protein 2-like protein mRNA, partial cds	--	--	--	--	Q14157	154	2.5e-09	Ubiquitin-associated protein 2-like OS=Homo sapiens GN=UBAP2L PE=1 SV=2	PF02845	CUE domain	--	--	GO:0005515	protein binding	--	--	--	--
Cluster-13140.3	BF_3	1.00	35.18	208	--	--	--	--	--	--	--	--	--	--	--	--	--	--	--	--	--	--	PF02166	Androgen receptor	GO:0007165//GO:0030521//GO:0006355	signal transduction//androgen receptor signaling pathway//regulation of transcription, DNA-templated	GO:0004882//GO:0003677//GO:0005496	androgen receptor activity//DNA binding//steroid binding	GO:0005634	nucleus	--	--
Cluster-13153.0	BF_3	29.00	8.65	455	241564918	XP_002401964.1	409	1.1e-37	ribosomal protein L40, putative [Ixodes scapularis]>gi|67084045|gb|AAY66957.1| ribosomal protein L40 [Ixodes scapularis]>gi|215501940|gb|EEC11434.1| ribosomal protein L40, putative [Ixodes scapularis]	270211316	GU179017.1	78	8.44958e-31	Aedes aegypti ubiquitin-L40 ribosomal fusion protein (UbL40) gene, complete cds	K02927	RP-L40e, RPL40	large subunit ribosomal protein L40e	http://www.genome.jp/dbget-bin/www_bget?ko:K02927	P18101	376	3.0e-35	Ubiquitin-60S ribosomal protein L40 OS=Drosophila melanogaster GN=RpL40 PE=1 SV=2	PF01020//PF00240	Ribosomal L40e family//Ubiquitin family	GO:0042254//GO:0006412	ribosome biogenesis//translation	GO:0003735//GO:0005515	structural constituent of ribosome//protein binding	GO:0005840	ribosome	KOG0003	Ubiquitin/60s ribosomal protein L40 fusion
Cluster-13154.0	BF_3	1.00	0.43	401	--	--	--	--	--	--	--	--	--	--	--	--	--	--	--	--	--	--	--	--	--	--	--	--	--	--	--	--
Cluster-13155.0	BF_3	3.00	0.57	553	759054137	XP_011336262.1	591	1.1e-58	PREDICTED: filamin-A isoform X6 [Cerapachys biroi]	--	--	--	--	--	K04437	FLNA	filamin	http://www.genome.jp/dbget-bin/www_bget?ko:K04437	Q9VEN1	532	3.0e-53	Filamin-A OS=Drosophila melanogaster GN=cher PE=1 SV=2	--	--	--	--	--	--	--	--	KOG0518	Actin-binding cytoskeleton protein, filamin
Cluster-13156.0	BF_3	17.58	0.43	2356	817083341	XP_012264273.1	951	8.1e-100	PREDICTED: uncharacterized protein LOC105690770 isoform X2 [Athalia rosae]	--	--	--	--	--	K05466	ANGPT2	angiopoietin 2	http://www.genome.jp/dbget-bin/www_bget?ko:K05466	O15123	356	3.3e-32	Angiopoietin-2 OS=Homo sapiens GN=ANGPT2 PE=1 SV=1	PF05531//PF04513	Nucleopolyhedrovirus P10 protein//Baculovirus polyhedron envelope protein, PEP, C terminus	--	--	GO:0005198	structural molecule activity	GO:0019031//GO:0019028	viral envelope//viral capsid	--	--
Cluster-13157.1	BF_3	1.00	0.36	424	--	--	--	--	--	--	--	--	--	--	--	--	--	--	--	--	--	--	PF13965	dsRNA-gated channel SID-1	GO:0015931//GO:0033227	nucleobase-containing compound transport//dsRNA transport	GO:0051033	RNA transmembrane transporter activity	GO:0016021	integral component of membrane	--	--
Cluster-13159.0	BF_3	1.00	0.32	444	--	--	--	--	--	--	--	--	--	--	--	--	--	--	--	--	--	--	--	--	--	--	--	--	--	--	--	--
Cluster-13160.1	BF_3	3.00	1.31	400	--	--	--	--	--	--	--	--	--	--	--	--	--	--	--	--	--	--	--	--	--	--	--	--	--	--	--	--
Cluster-13162.0	BF_3	1.00	0.81	343	--	--	--	--	--	--	--	--	--	--	--	--	--	--	--	--	--	--	--	--	--	--	--	--	--	--	--	--
Cluster-13163.0	BF_3	7.00	0.52	967	--	--	--	--	--	--	--	--	--	--	--	--	--	--	--	--	--	--	--	--	--	--	--	--	--	--	--	--
Cluster-13167.0	BF_3	6.00	2.65	399	67084103	AAY66986.1	340	9.7e-30	F1F0-type ATP synthase subunit g [Ixodes scapularis]	--	--	--	--	--	K02140	ATPeFG, ATP5L, ATP20	F-type H+-transporting ATPase subunit g	http://www.genome.jp/dbget-bin/www_bget?ko:K02140	Q5RFH0	234	7.8e-19	ATP synthase subunit g, mitochondrial OS=Pongo abelii GN=ATP5L PE=3 SV=1	PF04718	Mitochondrial ATP synthase g subunit	GO:0015986//GO:0015992	ATP synthesis coupled proton transport//proton transport	GO:0015078	hydrogen ion transmembrane transporter activity	GO:0000276	mitochondrial proton-transporting ATP synthase complex, coupling factor F(o)	KOG4103	Mitochondrial F1F0-ATP synthase, subunit g/ATP20
Cluster-13175.0	BF_3	2.00	0.39	546	--	--	--	--	--	--	--	--	--	--	--	--	--	--	--	--	--	--	--	--	--	--	--	--	--	--	--	--
Cluster-13177.0	BF_3	3.00	0.56	557	--	--	--	--	--	525346445	KC793917.1	86	3.73863e-35	Scylla paramamosain clone Scpa25 microsatellite sequence	--	--	--	--	--	--	--	--	--	--	--	--	--	--	--	--	--	--
Cluster-13179.0	BF_3	28.00	1.23	1437	288779616	BAI70369.1	445	2.3e-41	eukaryotic initiation factor 4E binding protein [Marsupenaeus japonicus]	--	--	--	--	--	K07205	EIF4EBP1	eukaryotic translation initiation factor 4E binding protein 1	http://www.genome.jp/dbget-bin/www_bget?ko:K07205	Q60876	268	3.2e-22	Eukaryotic translation initiation factor 4E-binding protein 1 OS=Mus musculus GN=Eif4ebp1 PE=1 SV=3	PF05456	Eukaryotic translation initiation factor 4E binding protein (EIF4EBP)	GO:0045947	negative regulation of translational initiation	GO:0008190	eukaryotic initiation factor 4E binding	--	--	--	--
Cluster-13182.0	BF_3	6.00	0.56	831	--	--	--	--	--	--	--	--	--	--	--	--	--	--	--	--	--	--	--	--	--	--	--	--	--	--	--	--
Cluster-13185.0	BF_3	5.00	22.99	260	194246087	ACF35535.1	313	8.5e-27	ribosomal protein L38 [Dermacentor variabilis]	--	--	--	--	--	K02923	RP-L38e, RPL38	large subunit ribosomal protein L38e	http://www.genome.jp/dbget-bin/www_bget?ko:K02923	A6N9N3	312	4.6e-28	60S ribosomal protein L38 OS=Ornithodoros parkeri GN=RpL38 PE=3 SV=1	PF01781	Ribosomal L38e protein family	GO:0006412//GO:0042254	translation//ribosome biogenesis	GO:0003735	structural constituent of ribosome	GO:0005622//GO:0005840	intracellular//ribosome	KOG3499	60S ribosomal protein L38
Cluster-13188.0	BF_3	8.00	0.37	1391	270015775	EFA12223.1	500	9.5e-48	gustatory receptor 160 [Tribolium castaneum]	--	--	--	--	--	--	--	--	--	--	--	--	--	PF08395	7tm Chemosensory receptor	GO:0050909	sensory perception of taste	--	--	GO:0016021	integral component of membrane	--	--
Cluster-13193.0	BF_3	4.00	0.49	703	--	--	--	--	--	--	--	--	--	--	--	--	--	--	--	--	--	--	--	--	--	--	--	--	--	--	--	--
Cluster-13198.0	BF_3	15.00	0.33	2606	642928677	XP_008199733.1	147	1.5e-06	PREDICTED: DAZ-associated protein 2 isoform X2 [Tribolium castaneum]	--	--	--	--	--	--	--	--	--	--	--	--	--	PF03153	Transcription factor IIA, alpha/beta subunit	GO:0006367	transcription initiation from RNA polymerase II promoter	--	--	GO:0005672	transcription factor TFIIA complex	--	--
Cluster-13205.0	BF_3	1.00	0.84	340	--	--	--	--	--	--	--	--	--	--	--	--	--	--	--	--	--	--	--	--	--	--	--	--	--	--	--	--
Cluster-13217.0	BF_3	3.00	0.69	507	241613226	XP_002407362.1	378	4.8e-34	Paxillin, putative [Ixodes scapularis]>gi|215502782|gb|EEC12276.1| Paxillin, putative [Ixodes scapularis]	--	--	--	--	--	K05760	PXN	paxillin	http://www.genome.jp/dbget-bin/www_bget?ko:K05760	Q5R7I1	360	2.4e-33	Paxillin OS=Pongo abelii GN=PXN PE=2 SV=1	PF00412//PF06467//PF07967//PF07975	LIM domain//MYM-type Zinc finger with FCS sequence motif//C3HC zinc finger-like//TFIIH C1-like domain	GO:0006281	DNA repair	GO:0008270//GO:0043169	zinc ion binding//cation binding	GO:0005634	nucleus	KOG1703	Adaptor protein Enigma and related PDZ-LIM proteins
Cluster-13219.0	BF_3	17.00	0.72	1475	817214031	XP_012283269.1	677	3.0e-68	PREDICTED: myophilin [Orussus abietinus]	--	--	--	--	--	--	--	--	--	P14318	442	2.2e-42	Muscle-specific protein 20 OS=Drosophila melanogaster GN=Mp20 PE=2 SV=2	PF05706//PF00307	Cyclin-dependent kinase inhibitor 3 (CDKN3)//Calponin homology (CH) domain	GO:0006570//GO:0006470	tyrosine metabolic process//protein dephosphorylation	GO:0004725//GO:0005515//GO:0004721	protein tyrosine phosphatase activity//protein binding//phosphoprotein phosphatase activity	--	--	KOG2046	Calponin
Cluster-13220.0	BF_3	2.00	0.40	541	646718249	KDR20793.1	235	2.0e-17	SERTA domain-containing protein 2 [Zootermopsis nevadensis]	--	--	--	--	--	--	--	--	--	--	--	--	--	--	--	--	--	--	--	--	--	--	--
Cluster-13221.0	BF_3	2.00	0.40	536	--	--	--	--	--	--	--	--	--	--	--	--	--	--	--	--	--	--	--	--	--	--	--	--	--	--	--	--
Cluster-13224.1	BF_3	6.00	1.30	520	--	--	--	--	--	--	--	--	--	--	--	--	--	--	--	--	--	--	--	--	--	--	--	--	--	--	--	--
Cluster-13225.1	BF_3	26.48	0.34	4250	391336400	XP_003742569.1	1467	2.2e-159	PREDICTED: uncharacterized protein LOC100907708 [Metaseiulus occidentalis]	--	--	--	--	--	--	--	--	--	P07602	340	4.3e-30	Prosaposin OS=Homo sapiens GN=PSAP PE=1 SV=2	PF00888//PF02627//PF01603//PF05184	Cullin family//Carboxymuconolactone decarboxylase family//Protein phosphatase 2A regulatory B subunit (B56 family)//Saposin-like type B, region 1	GO:0055114//GO:0006511//GO:0006629//GO:0007165	oxidation-reduction process//ubiquitin-dependent protein catabolic process//lipid metabolic process//signal transduction	GO:0051920//GO:0008601//GO:0031625	peroxiredoxin activity//protein phosphatase type 2A regulator activity//ubiquitin protein ligase binding	GO:0000159	protein phosphatase type 2A complex	KOG1340	Prosaposin
Cluster-13225.3	BF_3	4.73	0.40	887	443731814	ELU16785.1	338	3.7e-29	hypothetical protein CAPTEDRAFT_225175 [Capitella teleta]	--	--	--	--	--	--	--	--	--	P26779	238	6.0e-19	Prosaposin OS=Bos taurus GN=PSAP PE=1 SV=3	PF05184	Saposin-like type B, region 1	GO:0006629	lipid metabolic process	--	--	--	--	--	--
Cluster-13228.0	BF_3	2.00	0.35	575	--	--	--	--	--	768311754	CP010982.1	566	0	Verticillium dahliae VdLs.17 chromosome 3, complete sequence	--	--	--	--	--	--	--	--	--	--	--	--	--	--	--	--	--	--
Cluster-13230.0	BF_3	1.00	2.03	291	--	--	--	--	--	--	--	--	--	--	--	--	--	--	--	--	--	--	--	--	--	--	--	--	--	--	--	--
Cluster-13235.0	BF_3	4.00	0.32	915	170068344	XP_001868829.1	892	2.2e-93	NADH dehydrogenase iron-sulfur protein 8, mitochondrial [Culex quinquefasciatus]>gi|167864397|gb|EDS27780.1| NADH dehydrogenase iron-sulfur protein 8, mitochondrial [Culex quinquefasciatus]	831240125	XM_003798303.2	212	5.70391e-105	PREDICTED: Otolemur garnettii NADH dehydrogenase (ubiquinone) Fe-S protein 8, 23kDa (NADH-coenzyme Q reductase) (NDUFS8), mRNA	K03941	NDUFS8	NADH dehydrogenase (ubiquinone) Fe-S protein 8	http://www.genome.jp/dbget-bin/www_bget?ko:K03941	P0CB98	831	1.1e-87	NADH dehydrogenase [ubiquinone] iron-sulfur protein 8, mitochondrial OS=Pongo pygmaeus GN=NDUFS8 PE=2 SV=1	PF08782//PF05187	c-SKI Smad4 binding domain//Electron transfer flavoprotein-ubiquinone oxidoreductase, 4Fe-4S	GO:0006118//GO:0055114	obsolete electron transport//oxidation-reduction process	GO:0016651//GO:0009055//GO:0004174//GO:0046332//GO:0051539	oxidoreductase activity, acting on NAD(P)H//electron carrier activity//electron-transferring-flavoprotein dehydrogenase activity//SMAD binding//4 iron, 4 sulfur cluster binding	GO:0016020	membrane	KOG3256	NADH:ubiquinone oxidoreductase, NDUFS8/23 kDa subunit
Cluster-13238.0	BF_3	4.00	0.52	679	--	--	--	--	--	--	--	--	--	--	--	--	--	--	--	--	--	--	--	--	--	--	--	--	--	--	--	--
Cluster-13242.0	BF_3	2.00	0.89	398	--	--	--	--	--	--	--	--	--	--	--	--	--	--	--	--	--	--	PF01529	DHHC palmitoyltransferase	--	--	GO:0008270	zinc ion binding	--	--	--	--
Cluster-13243.1	BF_3	4.00	1.46	424	17549915	NP_509585.1	319	2.8e-27	TBB-4 [Caenorhabditis elegans]>gi|268576989|ref|XP_002643476.1| C. briggsae CBR-TBB-4 protein [Caenorhabditis briggsae]>gi|1174596|sp|P41937.1|TBB4_CAEEL RecName: Full=Tubulin beta-4 chain; AltName: Full=Beta-4-tubulin [Caenorhabditis elegans]>gi|3873688|emb|CAA86310.1| TBB-4 [Caenorhabditis elegans]	333411319	JF767013.1	163	4.38995e-78	Helicoverpa armigera beta-tubulin mRNA, complete cds	K07375	TUBB	tubulin beta	http://www.genome.jp/dbget-bin/www_bget?ko:K07375	O17449	319	1.2e-28	Tubulin beta-1 chain OS=Manduca sexta PE=2 SV=1	--	--	GO:0051258//GO:0007018//GO:0006184//GO:0007067//GO:0009792	protein polymerization//microtubule-based movement//obsolete GTP catabolic process//mitotic nuclear division//embryo development ending in birth or egg hatching	GO:0003924//GO:0005198//GO:0005525	GTPase activity//structural molecule activity//GTP binding	GO:0005737//GO:0005879	cytoplasm//axonemal microtubule	KOG1375	Beta tubulin
Cluster-13247.0	BF_3	3.00	1.59	379	--	--	--	--	--	--	--	--	--	--	--	--	--	--	--	--	--	--	--	--	--	--	--	--	--	--	--	--
Cluster-13247.1	BF_3	8.00	0.98	701	751453875	XP_011181382.1	232	5.7e-17	PREDICTED: adult-specific rigid cuticular protein 15.5-like [Bactrocera cucurbitae]	--	--	--	--	--	--	--	--	--	P82119	179	3.3e-12	Cuticle protein 6 OS=Blaberus craniifer PE=1 SV=1	PF00379	Insect cuticle protein	--	--	GO:0042302	structural constituent of cuticle	--	--	--	--
Cluster-13249.0	BF_3	13.00	1.15	861	671759081	AII97949.1	663	7.4e-67	BLTX590 [Nephila pilipes]	--	--	--	--	--	K05765	CFL	cofilin	http://www.genome.jp/dbget-bin/www_bget?ko:K05765	P45594	434	1.1e-41	Cofilin/actin-depolymerizing factor homolog OS=Drosophila melanogaster GN=tsr PE=2 SV=1	PF00241	Cofilin/tropomyosin-type actin-binding protein	--	--	GO:0003779	actin binding	GO:0005622	intracellular	KOG1735	Actin depolymerizing factor
Cluster-13252.0	BF_3	4.00	1.62	410	391335924	XP_003742336.1	312	1.8e-26	PREDICTED: protein transport protein Sec61 subunit gamma-like [Metaseiulus occidentalis]	817205652	XM_012423319.1	62	5.91854e-22	PREDICTED: Orussus abietinus protein transport protein Sec61 subunit gamma (LOC105698780), mRNA	K07342	SEC61G, SSS1, secE	protein transport protein SEC61 subunit gamma and related proteins	http://www.genome.jp/dbget-bin/www_bget?ko:K07342	Q8I7D9	296	5.2e-26	Protein transport protein Sec61 subunit gamma OS=Ciona intestinalis GN=SEC61G PE=3 SV=1	PF00584	SecE/Sec61-gamma subunits of protein translocation complex	GO:0006605//GO:0006886	protein targeting//intracellular protein transport	--	--	GO:0016020	membrane	KOG3498	Preprotein translocase, gamma subunit
Cluster-13258.0	BF_3	8.00	0.52	1062	325302678	DAA34574.1	1106	3.9e-118	TPA_exp: Na+/K+ ATPase beta subunit [Amblyomma variegatum]	--	--	--	--	--	K01540	ATP1B	sodium/potassium-transporting ATPase subunit beta	http://www.genome.jp/dbget-bin/www_bget?ko:K01540	P25169	706	3.9e-73	Sodium/potassium-transporting ATPase subunit beta OS=Artemia franciscana PE=2 SV=1	PF00287	Sodium / potassium ATPase beta chain	GO:0006814//GO:0006813	sodium ion transport//potassium ion transport	--	--	GO:0005890	sodium:potassium-exchanging ATPase complex	KOG3927	Na+/K+ ATPase, beta subunit
Cluster-13259.0	BF_3	4.00	0.41	786	--	--	--	--	--	--	--	--	--	--	--	--	--	--	--	--	--	--	--	--	--	--	--	--	--	--	--	--
Cluster-13260.1	BF_3	7.00	0.45	1069	241047288	XP_002407236.1	1537	4.1e-168	translation initiation factor 4F, helicase subunit, putative [Ixodes scapularis]>gi|215492155|gb|EEC01796.1| translation initiation factor 4F, helicase subunit, putative, partial [Ixodes scapularis]	241047287	XM_002407192.1	347	6.0263e-180	Ixodes scapularis translation initiation factor 4F, helicase subunit, putative, mRNA	K03257	EIF4A	translation initiation factor 4A	http://www.genome.jp/dbget-bin/www_bget?ko:K03257	Q8JFP1	1374	1.4e-150	Eukaryotic initiation factor 4A-II OS=Gallus gallus GN=EIF4A2 PE=2 SV=1	PF00270//PF04851	DEAD/DEAH box helicase//Type III restriction enzyme, res subunit	GO:0006413//GO:0006446	translational initiation//regulation of translational initiation	GO:0003676//GO:0005524//GO:0003743//GO:0003677//GO:0016787//GO:0008026	nucleic acid binding//ATP binding//translation initiation factor activity//DNA binding//hydrolase activity//ATP-dependent helicase activity	GO:0005840	ribosome	KOG0327	Translation initiation factor 4F, helicase subunit (eIF-4A) and related helicases
Cluster-13265.0	BF_3	2.00	1.59	344	321467326	EFX78317.1	317	3.9e-27	GST-N-Metaxin-like protein [Daphnia pulex]	--	--	--	--	--	--	--	--	--	F7E235	191	6.5e-14	Failed axon connections homolog OS=Xenopus tropicalis GN=faxc PE=3 SV=1	PF13417	Glutathione S-transferase, N-terminal domain	--	--	GO:0005515	protein binding	--	--	KOG4244	Failed axon connections (fax) protein/glutathione S-transferase-like protein
Cluster-13267.0	BF_3	6.00	1.00	591	221131074	XP_002158359.1	155	4.1e-08	PREDICTED: lipopolysaccharide-induced tumor necrosis factor-alpha factor homolog [Hydra vulgaris]	--	--	--	--	--	--	--	--	--	--	--	--	--	PF01155	Hydrogenase/urease nickel incorporation, metallochaperone, hypA	GO:0006464	cellular protein modification process	GO:0016151	nickel cation binding	--	--	--	--
Cluster-13270.0	BF_3	7.00	0.38	1213	--	--	--	--	--	--	--	--	--	--	--	--	--	--	--	--	--	--	PF08115	SFI toxin family	GO:0009405	pathogenesis	--	--	GO:0005576	extracellular region	--	--
Cluster-13279.0	BF_3	7.00	0.44	1093	--	--	--	--	--	--	--	--	--	--	--	--	--	--	--	--	--	--	--	--	--	--	--	--	--	--	--	--
Cluster-13280.0	BF_3	3.00	0.74	490	118779804	XP_309752.3	417	1.4e-38	AGAP010954-PA [Anopheles gambiae str. PEST]>gi|116131343|gb|EAA05601.3| AGAP010954-PA [Anopheles gambiae str. PEST]	831297296	XM_012825020.1	126	1.89839e-57	PREDICTED: Clupea harengus ZFP36 ring finger protein-like 1 (zfp36l1), mRNA	K18753	ZFP36L	butyrate response factor 1	http://www.genome.jp/dbget-bin/www_bget?ko:K18753	P23950	403	2.4e-38	Zinc finger protein 36, C3H1 type-like 1 OS=Mus musculus GN=Zfp36l1 PE=2 SV=1	PF08352//PF00642//PF08188	Oligopeptide/dipeptide transporter, C-terminal region//Zinc finger C-x8-C-x5-C-x3-H type (and similar)//Spermatozal protamine family	GO:0035092//GO:0015833	sperm chromatin condensation//peptide transport	GO:0005524//GO:0003677//GO:0000166//GO:0008270//GO:0003676//GO:0046872	ATP binding//DNA binding//nucleotide binding//zinc ion binding//nucleic acid binding//metal ion binding	GO:0000228	nuclear chromosome	KOG1677	CCCH-type Zn-finger protein
Cluster-13285.0	BF_3	2.00	0.36	567	675387328	KFM80225.1	748	6.7e-77	Ras-related protein Rap-1b, partial [Stegodyphus mimosarum]	325303813	BK007776.1	219	4.43247e-109	TPA_exp: Amblyomma variegatum Ras-related GTPase mRNA, complete cds	K07836	RAP1B	Ras-related protein Rap-1B	http://www.genome.jp/dbget-bin/www_bget?ko:K07836	Q7ZXH7	719	6.4e-75	Ras-related protein Rap-1b OS=Xenopus laevis GN=rap1b PE=2 SV=1	PF00071//PF00025//PF08477	Ras family//ADP-ribosylation factor family//Ras of Complex, Roc, domain of DAPkinase	GO:0007264	small GTPase mediated signal transduction	GO:0005525	GTP binding	--	--	KOG0395	Ras-related GTPase
Cluster-13289.0	BF_3	3.00	0.90	454	76154943	AAX26334.2	542	4.2e-53	SJCHGC03868 protein [Schistosoma japonicum]	--	--	--	--	--	K03065	PSMC3, RPT5	26S proteasome regulatory subunit T5	http://www.genome.jp/dbget-bin/www_bget?ko:K03065	O88685	528	7.2e-53	26S protease regulatory subunit 6A OS=Mus musculus GN=Psmc3 PE=1 SV=2	PF00004	ATPase family associated with various cellular activities (AAA)	--	--	GO:0005524	ATP binding	--	--	KOG0652	26S proteasome regulatory complex, ATPase RPT5
Cluster-13296.0	BF_3	5.00	0.31	1107	--	--	--	--	--	--	--	--	--	--	--	--	--	--	--	--	--	--	--	--	--	--	--	--	--	--	--	--
Cluster-13297.0	BF_3	23.00	0.35	3608	590000866	AHL26190.1	2110	5.0e-234	lipoprotein receptor 2A [Pandalopsis japonica]	--	--	--	--	--	--	--	--	--	P35950	1183	6.4e-128	Low-density lipoprotein receptor OS=Cricetulus griseus GN=LDLR PE=3 SV=2	PF00057//PF00008//PF07645	Low-density lipoprotein receptor domain class A//EGF-like domain//Calcium-binding EGF domain	--	--	GO:0005509//GO:0005515	calcium ion binding//protein binding	--	--	--	--
Cluster-13305.0	BF_3	2.00	0.32	606	--	--	--	--	--	--	--	--	--	--	--	--	--	--	--	--	--	--	--	--	--	--	--	--	--	--	--	--
Cluster-13306.0	BF_3	4.00	0.45	735	--	--	--	--	--	--	--	--	--	--	--	--	--	--	--	--	--	--	--	--	--	--	--	--	--	--	--	--
Cluster-13308.0	BF_3	5.00	0.50	794	333466057	AEF33797.1	1042	7.7e-111	Rab7 [Fenneropenaeus chinensis]	167466098	AB379643.1	307	7.6173e-158	Marsupenaeus japonicus Rab7 mRNA for WSDV receptor Rab7, complete cds	K07897	RAB7A	Ras-related protein Rab-7A	http://www.genome.jp/dbget-bin/www_bget?ko:K07897	P18067	922	2.6e-98	Ras-related protein Rab-7a OS=Canis familiaris GN=RAB7A PE=2 SV=1	PF00025//PF07728//PF00735//PF08477//PF01926//PF00485//PF00503//PF04670//PF00910//PF10662//PF00071//PF00005//PF03266//PF03193//PF01637	ADP-ribosylation factor family//AAA domain (dynein-related subfamily)//Septin//Ras of Complex, Roc, domain of DAPkinase//50S ribosome-binding GTPase//Phosphoribulokinase / Uridine kinase family//G-protein alpha subunit//Gtr1/RagA G protein conserved region//RNA helicase//Ethanolamine utilisation - propanediol utilisation//Ras family//ABC transporter//NTPase//Protein of unknown function, DUF258//A…	GO:0007264//GO:0008152//GO:0006576//GO:0007186//GO:0007165	small GTPase mediated signal transduction//metabolic process//cellular biogenic amine metabolic process//G-protein coupled receptor signaling pathway//signal transduction	GO:0004871//GO:0005525//GO:0003724//GO:0003723//GO:0016887//GO:0019001//GO:0016301//GO:0098519//GO:0031683//GO:0005524//GO:0003924	signal transducer activity//GTP binding//RNA helicase activity//RNA binding//ATPase activity//guanyl nucleotide binding//kinase activity//nucleotide phosphatase activity, acting on free nucleotides//G-protein beta/gamma-subunit complex binding//ATP binding//GTPase activity	--	--	KOG0394	Ras-related GTPase
Cluster-13309.0	BF_3	13.00	1.31	787	270007970	EFA04418.1	150	2.1e-07	hypothetical protein TcasGA2_TC014718 [Tribolium castaneum]	--	--	--	--	--	--	--	--	--	--	--	--	--	PF00797	N-acetyltransferase	GO:0008152//GO:0042967	metabolic process//acyl-carrier-protein biosynthetic process	GO:0016407	acetyltransferase activity	--	--	--	--
Cluster-13311.0	BF_3	7.00	42.92	251	241781184	XP_002400257.1	246	4.8e-19	ribosomal protein L39, putative [Ixodes scapularis]>gi|215510701|gb|EEC20154.1| ribosomal protein L39, putative [Ixodes scapularis]	225708741	BT075793.1	55	2.66446e-18	Caligus rogercresseyi clone crog-evm-507-292 60S ribosomal protein L39 putative mRNA, complete cds	K02924	RP-L39e, RPL39	large subunit ribosomal protein L39e	http://www.genome.jp/dbget-bin/www_bget?ko:K02924	Q6F482	225	5.4e-18	60S ribosomal protein L39 OS=Plutella xylostella GN=RpL39 PE=3 SV=1	PF00832	Ribosomal L39 protein	GO:0042254//GO:0006412	ribosome biogenesis//translation	GO:0003735	structural constituent of ribosome	GO:0005840//GO:0005622	ribosome//intracellular	KOG0002	60s ribosomal protein L39
Cluster-13312.0	BF_3	13.00	0.57	1448	241826628	XP_002414702.1	1394	2.1e-151	Der_and-312 phosphate carrier protein, putative [Ixodes scapularis]>gi|215508914|gb|EEC18367.1| Der_and-312 phosphate carrier protein, putative [Ixodes scapularis]	391328133	XM_003738499.1	248	8.89023e-125	PREDICTED: Metaseiulus occidentalis phosphate carrier protein, mitochondrial-like (LOC100904594), mRNA	K15102	SLC25A3, PHC, PIC	solute carrier family 25 (mitochondrial phosphate transporter), member 3	http://www.genome.jp/dbget-bin/www_bget?ko:K15102	P40614	1185	1.5e-128	Phosphate carrier protein, mitochondrial OS=Caenorhabditis elegans GN=F01G4.6 PE=2 SV=1	--	--	GO:0055085	transmembrane transport	--	--	GO:0016021	integral component of membrane	KOG0767	Mitochondrial phosphate carrier protein
Cluster-13313.0	BF_3	2.00	0.53	475	260796973	XP_002593479.1	235	1.7e-17	hypothetical protein BRAFLDRAFT_206590 [Branchiostoma floridae]>gi|229278703|gb|EEN49490.1| hypothetical protein BRAFLDRAFT_206590, partial [Branchiostoma floridae]	768931000	XM_011607966.1	56	1.50203e-18	PREDICTED: Takifugu rubripes U2 snRNP-associated SURP domain containing (u2surp), transcript variant X4, mRNA	K12842	SR140	U2-associated protein SR140	http://www.genome.jp/dbget-bin/www_bget?ko:K12842	O15042	228	4.6e-18	U2 snRNP-associated SURP motif-containing protein OS=Homo sapiens GN=U2SURP PE=1 SV=2	PF01805	Surp module	GO:0006396	RNA processing	GO:0000166//GO:0003723	nucleotide binding//RNA binding	--	--	KOG0151	Predicted splicing regulator, contains RRM, SWAP and RPR domains
Cluster-13314.0	BF_3	3.00	0.48	605	156151274	BAF75925.1	575	8.3e-57	heat shock protein 90 [Physarum polycephalum]	631371453	XM_007921916.1	407	0	Pseudocercospora fijiensis CIRAD86 hypothetical protein mRNA	K04079	htpG, HSP90A	molecular chaperone HtpG	http://www.genome.jp/dbget-bin/www_bget?ko:K04079	O43109	705	2.9e-73	Heat shock protein 90 homolog OS=Podospora anserina GN=MOD-E PE=3 SV=1	PF00183//PF08658	Hsp90 protein//Rad54 N terminal	GO:0006950//GO:0006457	response to stress//protein folding	GO:0005524//GO:0051082//GO:0016817	ATP binding//unfolded protein binding//hydrolase activity, acting on acid anhydrides	--	--	KOG0019	Molecular chaperone (HSP90 family)
Cluster-13315.0	BF_3	10.05	0.43	1475	242003361	XP_002422710.1	830	5.5e-86	Lipase 3 precursor, putative [Pediculus humanus corporis]>gi|212505532|gb|EEB09972.1| Lipase 3 precursor, putative [Pediculus humanus corporis]	--	--	--	--	--	K01052	LIPA	lysosomal acid lipase/cholesteryl ester hydrolase	http://www.genome.jp/dbget-bin/www_bget?ko:K01052	O46108	692	2.3e-71	Lipase 3 OS=Drosophila melanogaster GN=Lip3 PE=2 SV=1	PF01738//PF04083	Dienelactone hydrolase family//Partial alpha/beta-hydrolase lipase region	GO:0006629	lipid metabolic process	GO:0016787	hydrolase activity	--	--	--	--
Cluster-13316.1	BF_3	7.00	0.50	989	--	--	--	--	--	--	--	--	--	--	--	--	--	--	--	--	--	--	--	--	--	--	--	--	--	--	--	--
Cluster-13318.0	BF_3	3.00	0.50	590	--	--	--	--	--	--	--	--	--	--	--	--	--	--	--	--	--	--	--	--	--	--	--	--	--	--	--	--
Cluster-13319.0	BF_3	5.00	1.00	538	478251110	ENN71586.1	539	1.1e-52	hypothetical protein YQE_11686, partial [Dendroctonus ponderosae]>gi|546683195|gb|ERL93035.1| hypothetical protein D910_10337 [Dendroctonus ponderosae]	--	--	--	--	--	--	--	--	--	P80601	353	1.7e-32	Ribonuclease UK114 OS=Capra hircus GN=HRSP12 PE=1 SV=3	--	--	--	--	--	--	--	--	KOG2317	Putative translation initiation inhibitor UK114/IBM1
Cluster-13324.0	BF_3	2.00	0.63	447	241998658	XP_002433972.1	568	4.0e-56	oxysterol binding protein 9, putative [Ixodes scapularis]>gi|215495731|gb|EEC05372.1| oxysterol binding protein 9, putative [Ixodes scapularis]	--	--	--	--	--	--	--	--	--	Q96SU4	506	2.5e-50	Oxysterol-binding protein-related protein 9 OS=Homo sapiens GN=OSBPL9 PE=1 SV=2	--	--	--	--	GO:0005543//GO:0033868	phospholipid binding//Goodpasture-antigen-binding protein kinase activity	--	--	KOG2210	Oxysterol-binding protein
Cluster-13331.0	BF_3	2.00	0.91	396	--	--	--	--	--	--	--	--	--	--	--	--	--	--	--	--	--	--	--	--	--	--	--	--	--	--	--	--
Cluster-13339.0	BF_3	3.00	2.23	349	449273737	EMC83151.1	174	1.5e-10	Enterin neuropeptide, partial [Columba livia]	--	--	--	--	--	--	--	--	--	--	--	--	--	--	--	--	--	--	--	--	--	--	--
Cluster-13340.0	BF_3	2.00	0.34	587	817077235	XP_012260933.1	816	9.1e-85	PREDICTED: semaphorin-1A [Athalia rosae]	--	--	--	--	--	K06842	SEMA6	semaphorin 6	http://www.genome.jp/dbget-bin/www_bget?ko:K06842	Q24322	785	1.5e-82	Semaphorin-1A OS=Drosophila melanogaster GN=Sema-1a PE=2 SV=2	PF01403	Sema domain	--	--	GO:0005515	protein binding	--	--	--	--
Cluster-13346.0	BF_3	2.00	1.07	378	--	--	--	--	--	--	--	--	--	--	--	--	--	--	--	--	--	--	--	--	--	--	--	--	--	--	--	--
Cluster-13348.0	BF_3	7.00	1.24	571	270002459	EEZ98906.1	587	3.2e-58	hypothetical protein TcasGA2_TC004525 [Tribolium castaneum]	--	--	--	--	--	K11449	JMJD1C	jumonji domain-containing protein 1C	http://www.genome.jp/dbget-bin/www_bget?ko:K11449	Q15652	294	1.2e-25	Probable JmjC domain-containing histone demethylation protein 2C OS=Homo sapiens GN=JMJD1C PE=1 SV=2	--	--	--	--	--	--	--	--	--	--
Cluster-13358.0	BF_3	4.00	0.45	741	91080077	XP_967815.1	713	1.0e-72	PREDICTED: gamma-soluble NSF attachment protein [Tribolium castaneum]>gi|270003201|gb|EEZ99648.1| hypothetical protein TcasGA2_TC002405 [Tribolium castaneum]	--	--	--	--	--	--	--	--	--	Q99747	396	2.4e-37	Gamma-soluble NSF attachment protein OS=Homo sapiens GN=NAPG PE=1 SV=1	PF13414	TPR repeat	--	--	GO:0005515	protein binding	--	--	KOG1585	Protein required for fusion of vesicles in vesicular transport, gamma-SNAP
Cluster-13362.0	BF_3	1.00	0.42	405	--	--	--	--	--	--	--	--	--	--	--	--	--	--	--	--	--	--	--	--	--	--	--	--	--	--	--	--
Cluster-13365.0	BF_3	2.00	0.73	424	--	--	--	--	--	768311752	CP010980.1	421	0	Verticillium dahliae VdLs.17 chromosome 1, complete sequence	--	--	--	--	--	--	--	--	--	--	--	--	--	--	--	--	--	--
Cluster-13367.0	BF_3	2.00	0.99	386	--	--	--	--	--	--	--	--	--	--	--	--	--	--	--	--	--	--	--	--	--	--	--	--	--	--	--	--
Cluster-13375.0	BF_3	2.00	6.00	275	--	--	--	--	--	--	--	--	--	--	--	--	--	--	--	--	--	--	--	--	--	--	--	--	--	--	--	--
Cluster-13383.0	BF_3	28.83	0.88	1948	241627626	XP_002408070.1	701	6.5e-71	RNA-binding protein musashi, putative [Ixodes scapularis]>gi|215501115|gb|EEC10609.1| RNA-binding protein musashi, putative [Ixodes scapularis]	--	--	--	--	--	K13044	HNRNPABD	heterogeneous nuclear ribonucleoprotein A/B/D	http://www.genome.jp/dbget-bin/www_bget?ko:K13044	Q08473	508	6.5e-50	RNA-binding protein squid OS=Drosophila melanogaster GN=sqd PE=1 SV=3	PF16367//PF00076//PF08777	RNA recognition motif//RNA recognition motif. (a.k.a. RRM, RBD, or RNP domain)//RNA binding motif	--	--	GO:0003676//GO:1901363//GO:0003723//GO:0097159	nucleic acid binding//heterocyclic compound binding//RNA binding//organic cyclic compound binding	--	--	KOG4205	RNA-binding protein musashi/mRNA cleavage and polyadenylation factor I complex, subunit HRP1
Cluster-13395.0	BF_3	2.00	1.13	373	--	--	--	--	--	--	--	--	--	--	--	--	--	--	--	--	--	--	PF03229	Alphavirus glycoprotein J	GO:0019050	suppression by virus of host apoptotic process	--	--	--	--	--	--
Cluster-13395.1	BF_3	5.00	0.81	597	--	--	--	--	--	--	--	--	--	--	--	--	--	--	--	--	--	--	--	--	--	--	--	--	--	--	--	--
Cluster-13396.0	BF_3	8.00	0.43	1237	675366400	KFM59302.1	1065	2.6e-113	Inositol oxygenase, partial [Stegodyphus mimosarum]	884851338	XM_013153653.1	42	2.47425e-10	PREDICTED: Cavia porcellus myo-inositol oxygenase (Miox), mRNA	K00469	MIOX	inositol oxygenase	http://www.genome.jp/dbget-bin/www_bget?ko:K00469	Q9UGB7	903	6.4e-96	Inositol oxygenase OS=Homo sapiens GN=MIOX PE=1 SV=1	PF05153	Myo-inositol oxygenase	GO:0019310//GO:0055114	inositol catabolic process//oxidation-reduction process	GO:0005506//GO:0050113	iron ion binding//inositol oxygenase activity	GO:0005737	cytoplasm	KOG1573	Aldehyde reductase
Cluster-13398.0	BF_3	5.00	0.36	985	260787319	XP_002588701.1	253	2.9e-19	hypothetical protein BRAFLDRAFT_287422 [Branchiostoma floridae]>gi|229273869|gb|EEN44712.1| hypothetical protein BRAFLDRAFT_287422 [Branchiostoma floridae]	--	--	--	--	--	--	--	--	--	Q7M761	236	1.1e-18	Ovochymase-2 OS=Mus musculus GN=Ovch2 PE=2 SV=1	PF00089	Trypsin	GO:0006508	proteolysis	GO:0004252	serine-type endopeptidase activity	--	--	--	--
Cluster-13399.0	BF_3	6.00	0.51	880	--	--	--	--	--	--	--	--	--	--	--	--	--	--	--	--	--	--	--	--	--	--	--	--	--	--	--	--
Cluster-13403.0	BF_3	2.00	0.35	573	241598484	XP_002404750.1	170	7.2e-10	hypothetical protein IscW_ISCW024421 [Ixodes scapularis]>gi|215500470|gb|EEC09964.1| hypothetical protein IscW_ISCW024421 [Ixodes scapularis]	--	--	--	--	--	--	--	--	--	--	--	--	--	--	--	--	--	--	--	--	--	--	--
Cluster-13406.0	BF_3	3.00	0.36	708	--	--	--	--	--	--	--	--	--	--	--	--	--	--	--	--	--	--	--	--	--	--	--	--	--	--	--	--
Cluster-13408.0	BF_3	11.29	0.48	1480	642912001	XP_008199055.1	1651	3.5e-181	PREDICTED: uncharacterized protein LOC658308 isoform X1 [Tribolium castaneum]>gi|270014436|gb|EFA10884.1| hypothetical protein TcasGA2_TC001708 [Tribolium castaneum]	--	--	--	--	--	--	--	--	--	--	--	--	--	--	--	--	--	--	--	--	--	--	--
Cluster-13410.0	BF_3	1.00	0.33	439	91091514	XP_969527.1	430	3.9e-40	PREDICTED: transmembrane protein 181 [Tribolium castaneum]>gi|642936877|ref|XP_008194310.1| PREDICTED: transmembrane protein 181 [Tribolium castaneum]>gi|270000929|gb|EEZ97376.1| hypothetical protein TcasGA2_TC011201 [Tribolium castaneum]	--	--	--	--	--	--	--	--	--	Q9P2C4	155	1.2e-09	Transmembrane protein 181 OS=Homo sapiens GN=TMEM181 PE=1 SV=2	--	--	--	--	--	--	--	--	--	--
Cluster-13425.0	BF_3	3.00	0.41	654	--	--	--	--	--	--	--	--	--	--	--	--	--	--	--	--	--	--	--	--	--	--	--	--	--	--	--	--
Cluster-13426.0	BF_3	3.00	0.44	632	159145772	ABW90423.1	431	4.3e-40	putative ribosomal protein S17 [Barentsia elongata]	697090196	XM_009659709.1	618	0	Verticillium dahliae VdLs.17 40S ribosomal protein S17 mRNA	K02962	RP-S17e, RPS17	small subunit ribosomal protein S17e	http://www.genome.jp/dbget-bin/www_bget?ko:K02962	P27770	651	5.5e-67	40S ribosomal protein S17 OS=Neurospora crassa (strain ATCC 24698 / 74-OR23-1A / CBS 708.71 / DSM 1257 / FGSC 987) GN=rps-17 PE=3 SV=1	PF00833	Ribosomal S17	GO:0006412//GO:0042254	translation//ribosome biogenesis	GO:0003735	structural constituent of ribosome	GO:0005622//GO:0005840	intracellular//ribosome	KOG0187	40S ribosomal protein S17
Cluster-13428.0	BF_3	1.00	0.52	381	--	--	--	--	--	--	--	--	--	--	--	--	--	--	--	--	--	--	--	--	--	--	--	--	--	--	--	--
Cluster-13432.0	BF_3	3.00	0.41	660	--	--	--	--	--	--	--	--	--	--	--	--	--	--	--	--	--	--	--	--	--	--	--	--	--	--	--	--
Cluster-13442.0	BF_3	6.08	0.44	988	391345742	XP_003747143.1	404	9.1e-37	PREDICTED: hydroxysteroid dehydrogenase-like protein 2-like [Metaseiulus occidentalis]	--	--	--	--	--	--	--	--	--	Q66KC4	275	3.4e-23	Hydroxysteroid dehydrogenase-like protein 2 OS=Xenopus tropicalis GN=hsdl2 PE=2 SV=1	--	--	--	--	--	--	--	--	KOG4170	2-enoyl-CoA hydratase/3-hydroxyacyl-CoA dehydrogenase/Peroxisomal 3-ketoacyl-CoA-thiolase, sterol-binding domain and related enzymes
Cluster-13445.0	BF_3	3.66	0.32	858	817186065	XP_012287521.1	464	8.7e-44	PREDICTED: uncharacterized protein LOC105703602 [Orussus abietinus]	--	--	--	--	--	--	--	--	--	--	--	--	--	--	--	--	--	--	--	--	--	--	--
Cluster-13461.1	BF_3	1.00	0.37	421	--	--	--	--	--	--	--	--	--	--	--	--	--	--	--	--	--	--	--	--	--	--	--	--	--	--	--	--
Cluster-13462.0	BF_3	3.00	1.64	376	--	--	--	--	--	--	--	--	--	--	--	--	--	--	--	--	--	--	PF02724//PF02064//PF07781//PF16752//PF04006	CDC45-like protein//MAS20 protein import receptor//Reovirus minor core protein Mu-2//Tubulin-specific chaperone C N-terminal domain//Mpp10 protein	GO:0006364//GO:0006605//GO:0006886//GO:0006270	rRNA processing//protein targeting//intracellular protein transport//DNA replication initiation	GO:0015631//GO:0005198	tubulin binding//structural molecule activity	GO:0005732//GO:0005742//GO:0034457//GO:0019028//GO:0005634//GO:0045298	small nucleolar ribonucleoprotein complex//mitochondrial outer membrane translocase complex//Mpp10 complex//viral capsid//nucleus//tubulin complex	--	--
Cluster-13466.0	BF_3	2.00	0.34	588	241042411	XP_002407055.1	682	3.1e-69	nonmuscle myosin essential light chain [Ixodes scapularis]>gi|215492089|gb|EEC01730.1| nonmuscle myosin essential light chain [Ixodes scapularis]	--	--	--	--	--	K12751	MYL6	myosin light chain 6	http://www.genome.jp/dbget-bin/www_bget?ko:K12751	P54357	591	4.6e-60	Myosin-2 essential light chain OS=Drosophila melanogaster GN=Mlc-c PE=1 SV=1	PF00036//PF03874//PF13833//PF13405//PF13499//PF13202	EF hand//RNA polymerase Rpb4//EF-hand domain pair//EF-hand domain//EF-hand domain pair//EF hand	GO:0006144//GO:0006351//GO:0055114//GO:0006206	purine nucleobase metabolic process//transcription, DNA-templated//oxidation-reduction process//pyrimidine nucleobase metabolic process	GO:0003899//GO:0032440//GO:0005509	DNA-directed RNA polymerase activity//2-alkenal reductase [NAD(P)] activity//calcium ion binding	GO:0005730	nucleolus	KOG0030	Myosin essential light chain, EF-Hand protein superfamily
Cluster-13474.0	BF_3	10.00	1.28	682	411595986	AFW19996.1	600	1.2e-59	mitochondrial cytochrome c oxidase subunit Va [Litopenaeus vannamei]	--	--	--	--	--	K02264	COX5A	cytochrome c oxidase subunit 5a	http://www.genome.jp/dbget-bin/www_bget?ko:K02264	Q94514	415	1.4e-39	Cytochrome c oxidase subunit 5A, mitochondrial OS=Drosophila melanogaster GN=CoVa PE=2 SV=2	PF02284	Cytochrome c oxidase subunit Va	GO:0015992//GO:0006123	proton transport//mitochondrial electron transport, cytochrome c to oxygen	GO:0004129	cytochrome-c oxidase activity	GO:0045277//GO:0005743	respiratory chain complex IV//mitochondrial inner membrane	KOG4077	Cytochrome c oxidase, subunit Va/COX6
Cluster-13476.0	BF_3	2.00	0.75	419	--	--	--	--	--	--	--	--	--	--	--	--	--	--	--	--	--	--	--	--	--	--	--	--	--	--	--	--
Cluster-13479.0	BF_3	6.21	0.51	906	--	--	--	--	--	--	--	--	--	--	--	--	--	--	--	--	--	--	--	--	--	--	--	--	--	--	--	--
Cluster-13483.0	BF_3	7.00	0.94	664	--	--	--	--	--	--	--	--	--	--	--	--	--	--	--	--	--	--	--	--	--	--	--	--	--	--	--	--
Cluster-13486.0	BF_3	2.00	3.96	292	--	--	--	--	--	--	--	--	--	--	--	--	--	--	--	--	--	--	--	--	--	--	--	--	--	--	--	--
Cluster-13491.0	BF_3	1.00	0.35	428	--	--	--	--	--	--	--	--	--	--	--	--	--	--	--	--	--	--	--	--	--	--	--	--	--	--	--	--
Cluster-13493.0	BF_3	3.00	0.37	701	222160395	ACM47362.1	222	8.2e-16	Sox14 protein [Scylla paramamosain]	--	--	--	--	--	--	--	--	--	--	--	--	--	--	--	--	--	--	--	--	--	--	--
Cluster-13495.0	BF_3	1.00	1.48	306	--	--	--	--	--	--	--	--	--	--	--	--	--	--	--	--	--	--	--	--	--	--	--	--	--	--	--	--
Cluster-13500.0	BF_3	2.00	0.46	505	260804857	XP_002597304.1	508	4.0e-49	hypothetical protein BRAFLDRAFT_203247 [Branchiostoma floridae]>gi|229282567|gb|EEN53316.1| hypothetical protein BRAFLDRAFT_203247 [Branchiostoma floridae]	148230960	NM_001094813.1	92	1.55922e-38	Xenopus laevis TSR1, 20S rRNA accumulation, homolog (tsr1), mRNA >gnl|BL_ORD_ID|630648 Xenopus laevis hypothetical LOC495115, mRNA (cDNA clone MGC:83112 IMAGE:6317840), complete cds	K14799	TSR1	pre-rRNA-processing protein TSR1	http://www.genome.jp/dbget-bin/www_bget?ko:K14799	Q5XGY1	493	9.1e-49	Pre-rRNA-processing protein TSR1 homolog OS=Xenopus laevis GN=tsr1 PE=2 SV=1	--	--	GO:0042254	ribosome biogenesis	--	--	GO:0005634	nucleus	KOG1980	Uncharacterized conserved protein
Cluster-13505.2	BF_3	6.00	0.41	1035	--	--	--	--	--	--	--	--	--	--	--	--	--	--	--	--	--	--	--	--	--	--	--	--	--	--	--	--
Cluster-13508.0	BF_3	4.00	0.40	788	--	--	--	--	--	--	--	--	--	--	--	--	--	--	--	--	--	--	--	--	--	--	--	--	--	--	--	--
Cluster-13512.0	BF_3	7.00	0.67	819	--	--	--	--	--	--	--	--	--	--	--	--	--	--	--	--	--	--	--	--	--	--	--	--	--	--	--	--
Cluster-13522.0	BF_3	2.00	0.45	513	871208251	XP_005090180.2	195	8.1e-13	PREDICTED: protein SFI1 homolog [Aplysia californica]>gi|871208254|ref|XP_012939858.1| PREDICTED: protein SFI1 homolog [Aplysia californica]	--	--	--	--	--	K16489	SFI1	protein SFI1	http://www.genome.jp/dbget-bin/www_bget?ko:K16489	A9CB34	166	7.7e-11	Protein SFI1 homolog OS=Papio anubis GN=SFI1 PE=3 SV=2	--	--	--	--	--	--	--	--	--	--
Cluster-13523.0	BF_3	10.00	0.81	913	270004918	EFA01366.1	450	3.9e-42	hypothetical protein TcasGA2_TC010351 [Tribolium castaneum]	--	--	--	--	--	K13915	LYZ	lysozyme C	http://www.genome.jp/dbget-bin/www_bget?ko:K13915	Q17005	276	2.4e-23	Lysozyme c-1 OS=Anopheles gambiae GN=AGAP007347 PE=2 SV=2	--	--	--	--	--	--	--	--	--	--
Cluster-13524.0	BF_3	4.00	0.62	614	--	--	--	--	--	--	--	--	--	--	--	--	--	--	--	--	--	--	--	--	--	--	--	--	--	--	--	--
Cluster-13538.0	BF_3	2.00	0.31	614	443693517	ELT94865.1	521	1.5e-50	hypothetical protein CAPTEDRAFT_177506 [Capitella teleta]	--	--	--	--	--	K14611	SLC23A1_2, SVCT1_2	solute carrier family 23 (nucleobase transporter), member 1/2	http://www.genome.jp/dbget-bin/www_bget?ko:K14611	Q9WTW7	462	4.4e-45	Solute carrier family 23 member 1 OS=Rattus norvegicus GN=Slc23a1 PE=2 SV=1	PF00860//PF08027	Permease family//Albumin I chain b	GO:0006810//GO:0055085//GO:0009405	transport//transmembrane transport//pathogenesis	GO:0005215//GO:0045735	transporter activity//nutrient reservoir activity	GO:0016020	membrane	KOG1292	Xanthine/uracil transporters
Cluster-13539.0	BF_3	7.00	0.93	666	391337227	XP_003742972.1	447	6.3e-42	PREDICTED: steroid 17-alpha-hydroxylase/17,20 lyase-like [Metaseiulus occidentalis]	--	--	--	--	--	--	--	--	--	A0A087X1C5	167	7.7e-11	Putative cytochrome P450 2D7 OS=Homo sapiens GN=CYP2D7 PE=5 SV=1	PF00067	Cytochrome P450	GO:0055114	oxidation-reduction process	GO:0016705//GO:0005506//GO:0020037	oxidoreductase activity, acting on paired donors, with incorporation or reduction of molecular oxygen//iron ion binding//heme binding	--	--	--	--
Cluster-13543.0	BF_3	2.00	0.53	475	--	--	--	--	--	--	--	--	--	--	--	--	--	--	--	--	--	--	--	--	--	--	--	--	--	--	--	--
Cluster-13547.0	BF_3	2.00	1.45	351	--	--	--	--	--	--	--	--	--	--	--	--	--	--	--	--	--	--	--	--	--	--	--	--	--	--	--	--
Cluster-13552.0	BF_3	22.00	9.40	403	241564915	XP_002401963.1	339	1.3e-29	ribosomal protein S25, putative [Ixodes scapularis]>gi|215501939|gb|EEC11433.1| ribosomal protein S25, putative, partial [Ixodes scapularis]	262401431	FJ774898.1	190	4.06694e-93	Scylla paramamosain 40S ribosomal protein S25 mRNA, partial cds	K02975	RP-S25e, RPS25	small subunit ribosomal protein S25e	http://www.genome.jp/dbget-bin/www_bget?ko:K02975	Q962Q5	315	3.2e-28	40S ribosomal protein S25 OS=Spodoptera frugiperda GN=RpS25 PE=3 SV=1	PF01325//PF08220	Iron dependent repressor, N-terminal DNA binding domain//DeoR-like helix-turn-helix domain	GO:0006355	regulation of transcription, DNA-templated	GO:0003700//GO:0003677	transcription factor activity, sequence-specific DNA binding//DNA binding	GO:0005667//GO:0005622//GO:0005840	transcription factor complex//intracellular//ribosome	KOG1767	40S ribosomal protein S25
Cluster-13552.1	BF_3	4.00	0.97	495	--	--	--	--	--	--	--	--	--	--	--	--	--	--	--	--	--	--	--	--	--	--	--	--	--	--	--	--
Cluster-13554.0	BF_3	3.00	0.38	689	646693492	KDR07715.1	228	1.6e-16	hypothetical protein L798_02631 [Zootermopsis nevadensis]	--	--	--	--	--	--	--	--	--	Q8NB25	154	2.6e-09	Protein FAM184A OS=Homo sapiens GN=FAM184A PE=2 SV=3	PF13851	Growth-arrest specific micro-tubule binding	GO:0048870	cell motility	--	--	GO:0031514	motile cilium	--	--
Cluster-13561.1	BF_3	5.00	0.33	1065	--	--	--	--	--	--	--	--	--	--	--	--	--	--	--	--	--	--	--	--	--	--	--	--	--	--	--	--
Cluster-13562.0	BF_3	3.00	0.89	456	241997728	XP_002433513.1	314	1.2e-26	bat2, putative [Ixodes scapularis]>gi|215490936|gb|EEC00577.1| bat2, putative, partial [Ixodes scapularis]	--	--	--	--	--	--	--	--	--	Q3TLH4	230	2.6e-18	Protein PRRC2C OS=Mus musculus GN=Prrc2c PE=1 SV=3	--	--	--	--	--	--	--	--	--	--
Cluster-13563.0	BF_3	8.00	9.32	319	--	--	--	--	--	--	--	--	--	--	--	--	--	--	--	--	--	--	--	--	--	--	--	--	--	--	--	--
Cluster-13565.0	BF_3	10.19	0.51	1296	241648488	XP_002410067.1	276	8.3e-22	alternative splicing factor SRp20/9G8, putative [Ixodes scapularis]>gi|215501503|gb|EEC10997.1| alternative splicing factor SRp20/9G8, putative [Ixodes scapularis]	--	--	--	--	--	K12892	SFRS3	splicing factor, arginine/serine-rich 3	http://www.genome.jp/dbget-bin/www_bget?ko:K12892	Q8BL97	215	4.1e-16	Serine/arginine-rich splicing factor 7 OS=Mus musculus GN=Srsf7 PE=1 SV=1	PF00076//PF16367//PF00001	RNA recognition motif. (a.k.a. RRM, RBD, or RNP domain)//RNA recognition motif//7 transmembrane receptor (rhodopsin family)	GO:0007186	G-protein coupled receptor signaling pathway	GO:0003676//GO:0004930//GO:0000166	nucleic acid binding//G-protein coupled receptor activity//nucleotide binding	GO:0016021	integral component of membrane	KOG0107	Alternative splicing factor SRp20/9G8 (RRM superfamily)
Cluster-13567.0	BF_3	2.00	0.55	470	--	--	--	--	--	--	--	--	--	--	--	--	--	--	--	--	--	--	--	--	--	--	--	--	--	--	--	--
Cluster-13573.0	BF_3	7.00	0.36	1272	123470155	XP_001318285.1	138	8.2e-06	viral A-type inclusion protein [Trichomonas vaginalis G3]>gi|121901040|gb|EAY06062.1| viral A-type inclusion protein, putative [Trichomonas vaginalis G3]	--	--	--	--	--	--	--	--	--	--	--	--	--	PF01442//PF07464	Apolipoprotein A1/A4/E domain//Apolipophorin-III precursor (apoLp-III)	GO:0006869//GO:0042157	lipid transport//lipoprotein metabolic process	GO:0008289	lipid binding	GO:0005576	extracellular region	--	--
Cluster-13574.0	BF_3	23.00	1.06	1389	91082391	XP_969041.1	1141	4.5e-122	PREDICTED: alpha-tocopherol transfer protein-like [Tribolium castaneum]>gi|642922554|ref|XP_008193224.1| PREDICTED: alpha-tocopherol transfer protein-like [Tribolium castaneum]>gi|270007505|gb|EFA03953.1| hypothetical protein TcasGA2_TC014097 [Tribolium castaneum]	--	--	--	--	--	--	--	--	--	Q9BTX7	492	3.3e-48	Alpha-tocopherol transfer protein-like OS=Homo sapiens GN=TTPAL PE=1 SV=2	--	--	GO:0006810	transport	GO:0005215	transporter activity	GO:0005622	intracellular	--	--
Cluster-13581.0	BF_3	1.47	0.55	420	158187872	ABW23225.1	550	4.5e-54	ribosomal protein rpl26 [Eurythoe complanata]	147769703	AM446700.2	35	6.20586e-07	Vitis vinifera contig VV78X252897.7, whole genome shotgun sequence	K02898	RP-L26e, RPL26	large subunit ribosomal protein L26e	http://www.genome.jp/dbget-bin/www_bget?ko:K02898	P61254	519	7.3e-52	60S ribosomal protein L26 OS=Homo sapiens GN=RPL26 PE=1 SV=1	PF16906	Ribosomal proteins L26 eukaryotic, L24P archaeal	GO:0006412//GO:0042254	translation//ribosome biogenesis	GO:0003735	structural constituent of ribosome	GO:0015934//GO:0005840	large ribosomal subunit//ribosome	KOG3401	60S ribosomal protein L26
Cluster-13583.0	BF_3	3.00	0.66	516	675371191	KFM64093.1	754	1.2e-77	Pleckstrin domain-containing family F member 2, partial [Stegodyphus mimosarum]	734649125	XM_010755527.1	86	3.44554e-35	PREDICTED: Larimichthys crocea pleckstrin homology domain-containing family F member 2 (LOC104939053), mRNA	--	--	--	--	Q5ZLY5	704	3.2e-73	Pleckstrin homology domain-containing family F member 2 OS=Gallus gallus GN=PLEKHF2 PE=2 SV=1	PF01363	FYVE zinc finger	--	--	GO:0046872	metal ion binding	--	--	KOG1729	FYVE finger containing protein
Cluster-13588.0	BF_3	10.00	0.43	1474	211922673	BAG80981.1	1112	1.1e-118	opsin [Triops longicaudatus]	755873530	XM_005182926.2	34	8.29423e-06	PREDICTED: Musca domestica opsin Rh1-like (LOC101898316), mRNA	K04255	OPN4, Rh2_7	r-opsin	http://www.genome.jp/dbget-bin/www_bget?ko:K04255	Q25158	925	2.2e-98	Compound eye opsin BCRH2 OS=Hemigrapsus sanguineus PE=2 SV=1	PF00001//PF04911	7 transmembrane receptor (rhodopsin family)//ATP synthase j chain	GO:0015992//GO:0007186//GO:0015986	proton transport//G-protein coupled receptor signaling pathway//ATP synthesis coupled proton transport	GO:0004930//GO:0015078	G-protein coupled receptor activity//hydrogen ion transmembrane transporter activity	GO:0045263//GO:0016021	proton-transporting ATP synthase complex, coupling factor F(o)//integral component of membrane	--	--
Cluster-13592.0	BF_3	3.00	0.71	501	--	--	--	--	--	--	--	--	--	--	--	--	--	--	--	--	--	--	--	--	--	--	--	--	--	--	--	--
Cluster-13593.2	BF_3	10.98	0.33	1984	642911122	XP_008200589.1	2412	2.6e-269	PREDICTED: endoplasmic reticulum aminopeptidase 1-like isoform X4 [Tribolium castaneum]	462310582	APGK01047275.1	78	3.89997e-30	Dendroctonus ponderosae Seq01047285, whole genome shotgun sequence	K11141	ENPEP	glutamyl aminopeptidase	http://www.genome.jp/dbget-bin/www_bget?ko:K11141	Q10836	931	5.9e-99	Thyrotropin-releasing hormone-degrading ectoenzyme OS=Rattus norvegicus GN=Trhde PE=1 SV=1	PF01433	Peptidase family M1	--	--	GO:0008270//GO:0008237	zinc ion binding//metallopeptidase activity	--	--	--	--
Cluster-13594.0	BF_3	10.00	0.63	1090	241640741	XP_002410908.1	870	9.3e-91	molecular chaperone, putative [Ixodes scapularis]>gi|215503606|gb|EEC13100.1| molecular chaperone, putative [Ixodes scapularis]	459383173	CP004354.1	35	1.69285e-06	Corynebacterium callunae DSM 20147, complete genome	K09507	DNAJB1	DnaJ homolog subfamily B member 1	http://www.genome.jp/dbget-bin/www_bget?ko:K09507	Q24133	706	4.0e-73	DnaJ protein homolog 1 OS=Drosophila melanogaster GN=DnaJ-1 PE=1 SV=3	--	--	--	--	--	--	--	--	KOG0714	Molecular chaperone (DnaJ superfamily)
Cluster-13613.0	BF_3	3.34	0.33	796	642914326	XP_008201633.1	202	2.0e-13	PREDICTED: uncharacterized protein LOC103315239 [Tribolium castaneum]	--	--	--	--	--	--	--	--	--	--	--	--	--	--	--	--	--	--	--	--	--	--	--
Cluster-13615.0	BF_3	1.00	0.89	336	--	--	--	--	--	--	--	--	--	--	--	--	--	--	--	--	--	--	--	--	--	--	--	--	--	--	--	--
Cluster-13630.0	BF_3	2.00	0.51	483	--	--	--	--	--	--	--	--	--	--	--	--	--	--	--	--	--	--	--	--	--	--	--	--	--	--	--	--
Cluster-13636.0	BF_3	3.00	0.68	510	--	--	--	--	--	--	--	--	--	--	--	--	--	--	--	--	--	--	--	--	--	--	--	--	--	--	--	--
Cluster-13654.0	BF_3	1.00	0.55	376	91082087	XP_966991.1	261	1.3e-20	PREDICTED: adult-specific cuticular protein ACP-20 [Tribolium castaneum]>gi|270007417|gb|EFA03865.1| hypothetical protein TcasGA2_TC013987 [Tribolium castaneum]	--	--	--	--	--	--	--	--	--	P26967	222	1.8e-17	Adult-specific cuticular protein ACP-20 OS=Tenebrio molitor GN=ACP20 PE=1 SV=1	PF00379	Insect cuticle protein	--	--	GO:0042302	structural constituent of cuticle	--	--	--	--
Cluster-13663.0	BF_3	3.00	0.94	447	--	--	--	--	--	--	--	--	--	--	--	--	--	--	--	--	--	--	--	--	--	--	--	--	--	--	--	--
Cluster-13665.0	BF_3	31.00	2.60	889	675370960	KFM63862.1	626	1.5e-62	Myosin regulatory light chain 2, partial [Stegodyphus mimosarum]	241154891	XM_002407364.1	106	4.65841e-46	Ixodes scapularis myosin regulatory light chain, putative, mRNA	K12755	MYL9	myosin regulatory light chain 9	http://www.genome.jp/dbget-bin/www_bget?ko:K12755	Q5RBA4	442	1.3e-42	Myosin regulatory light polypeptide 9 OS=Pongo abelii GN=MYL9 PE=2 SV=3	PF13499//PF13405//PF13833//PF00036//PF08336//PF00804//PF13202	EF-hand domain pair//EF-hand domain//EF-hand domain pair//EF hand//Prolyl 4-Hydroxylase alpha-subunit, N-terminal region//Syntaxin//EF hand	GO:0006525//GO:0018401//GO:0006560//GO:0055114	arginine metabolic process//peptidyl-proline hydroxylation to 4-hydroxy-L-proline//proline metabolic process//oxidation-reduction process	GO:0004656//GO:0016702//GO:0005509	procollagen-proline 4-dioxygenase activity//oxidoreductase activity, acting on single donors with incorporation of molecular oxygen, incorporation of two atoms of oxygen//calcium ion binding	GO:0005783//GO:0016020	endoplasmic reticulum//membrane	KOG0031	Myosin regulatory light chain, EF-Hand protein superfamily
Cluster-13666.0	BF_3	3.00	0.63	526	--	--	--	--	--	--	--	--	--	--	--	--	--	--	--	--	--	--	--	--	--	--	--	--	--	--	--	--
Cluster-13673.0	BF_3	2.00	1.08	377	--	--	--	--	--	--	--	--	--	--	--	--	--	--	--	--	--	--	--	--	--	--	--	--	--	--	--	--
Cluster-13677.0	BF_3	2.00	0.32	605	241735383	XP_002404909.1	278	2.3e-22	prefoldin, putative [Ixodes scapularis]>gi|215505594|gb|EEC15088.1| prefoldin, putative [Ixodes scapularis]	--	--	--	--	--	K04798	pfdB, PFDN6	prefoldin beta subunit	http://www.genome.jp/dbget-bin/www_bget?ko:K04798	O15212	251	1.3e-20	Prefoldin subunit 6 OS=Homo sapiens GN=PFDN6 PE=1 SV=1	PF01442//PF01920//PF15556//PF02346//PF01956	Apolipoprotein A1/A4/E domain//Prefoldin subunit//ZW10 interactor//Chordopoxvirus multifunctional envelope protein A27//Integral membrane protein DUF106	GO:0007093//GO:0042157//GO:0006457//GO:0006869//GO:0019064	mitotic cell cycle checkpoint//lipoprotein metabolic process//protein folding//lipid transport//fusion of virus membrane with host plasma membrane	GO:0051082//GO:0008289	unfolded protein binding//lipid binding	GO:0005576//GO:0000776//GO:0016020//GO:0016272//GO:0019031	extracellular region//kinetochore//membrane//prefoldin complex//viral envelope	KOG3478	Prefoldin subunit 6, KE2 family
Cluster-13678.0	BF_3	2.00	0.48	495	260833038	XP_002611464.1	142	1.1e-06	hypothetical protein BRAFLDRAFT_63902 [Branchiostoma floridae]>gi|229296835|gb|EEN67474.1| hypothetical protein BRAFLDRAFT_63902, partial [Branchiostoma floridae]	--	--	--	--	--	--	--	--	--	--	--	--	--	--	--	--	--	--	--	--	--	--	--
Cluster-13679.0	BF_3	2.00	0.69	432	321471371	EFX82344.1	153	5.1e-08	hypothetical protein DAPPUDRAFT_49170 [Daphnia pulex]	--	--	--	--	--	--	--	--	--	Q9Y5Y6	126	2.8e-06	Suppressor of tumorigenicity 14 protein OS=Homo sapiens GN=ST14 PE=1 SV=2	PF00089	Trypsin	GO:0006508	proteolysis	GO:0004252	serine-type endopeptidase activity	--	--	--	--
Cluster-13682.0	BF_3	2.00	0.39	544	817208716	XP_012280379.1	703	1.1e-71	PREDICTED: oxysterol-binding protein-related protein 8 isoform X4 [Orussus abietinus]	241993491	XM_002399413.1	163	5.72423e-78	Ixodes scapularis cytochrome P450, putative (IscW_ISCW002574) mRNA, partial cds	--	--	--	--	Q9BZF1	599	5.1e-61	Oxysterol-binding protein-related protein 8 OS=Homo sapiens GN=OSBPL8 PE=1 SV=3	--	--	--	--	--	--	--	--	--	--
Cluster-13685.1	BF_3	4.00	0.50	689	--	--	--	--	--	--	--	--	--	--	--	--	--	--	--	--	--	--	PF04258	Signal peptide peptidase	--	--	GO:0004190	aspartic-type endopeptidase activity	GO:0016021	integral component of membrane	--	--
Cluster-13686.0	BF_3	1.00	0.49	388	--	--	--	--	--	--	--	--	--	--	--	--	--	--	--	--	--	--	--	--	--	--	--	--	--	--	--	--
Cluster-13691.0	BF_3	2.00	0.71	427	--	--	--	--	--	--	--	--	--	--	--	--	--	--	--	--	--	--	--	--	--	--	--	--	--	--	--	--
Cluster-13695.0	BF_3	4.00	0.69	578	242001068	XP_002435177.1	486	1.7e-46	steroid membrane receptor Hpr6.6/25-Dx, putative [Ixodes scapularis]>gi|215498507|gb|EEC08001.1| steroid membrane receptor Hpr6.6/25-Dx, putative [Ixodes scapularis]	--	--	--	--	--	K17278	PGRMC1_2	membrane-associated progesterone receptor component	http://www.genome.jp/dbget-bin/www_bget?ko:K17278	O15173	400	6.4e-38	Membrane-associated progesterone receptor component 2 OS=Homo sapiens GN=PGRMC2 PE=1 SV=1	PF02817	e3 binding domain	GO:0055114//GO:0008152	oxidation-reduction process//metabolic process	GO:0016746//GO:0020037//GO:0032440	transferase activity, transferring acyl groups//heme binding//2-alkenal reductase [NAD(P)] activity	--	--	KOG1110	Putative steroid membrane receptor Hpr6.6/25-Dx
Cluster-13702.0	BF_3	8.00	1.54	549	270015120	EFA11568.1	210	1.6e-14	pyrokinin [Tribolium castaneum]	--	--	--	--	--	--	--	--	--	--	--	--	--	PF05874	Pheromone biosynthesis activating neuropeptide (PBAN)	GO:0007218//GO:0042811	neuropeptide signaling pathway//pheromone biosynthetic process	GO:0005184	neuropeptide hormone activity	--	--	--	--
Cluster-13715.0	BF_3	30.00	0.74	2334	768988841	AJF94638.2	2215	2.2e-246	odorant receptor co-receptor [Ambrostoma quadriimpressum]	187942540	EU647221.1	231	4.07904e-115	Phyllotreta striolata odorant receptor mRNA, complete cds	K08471	GR	gustatory receptor	http://www.genome.jp/dbget-bin/www_bget?ko:K08471	Q9VNB5	1611	9.7e-178	Odorant receptor coreceptor OS=Drosophila melanogaster GN=Orco PE=1 SV=2	PF08395//PF02949	7tm Chemosensory receptor//7tm Odorant receptor	GO:0007187//GO:0007608//GO:0050909	G-protein coupled receptor signaling pathway, coupled to cyclic nucleotide second messenger//sensory perception of smell//sensory perception of taste	GO:0004984//GO:0005549	olfactory receptor activity//odorant binding	GO:0016021//GO:0016020	integral component of membrane//membrane	--	--
Cluster-13717.1	BF_3	8.00	1.47	562	255045899	ACU00106.1	714	5.9e-73	troponin-C isoform 6 [Homarus americanus]	298106305	HM448422.1	51	1.07954e-15	Homarus americanus troponin C isoform 3 mRNA, complete cds	--	--	--	--	P15159	429	2.7e-41	Troponin C OS=Tachypleus tridentatus PE=1 SV=1	PF00036//PF13833//PF13405//PF13499//PF03352//PF13202//PF12763	EF hand//EF-hand domain pair//EF-hand domain//EF-hand domain pair//Methyladenine glycosylase//EF hand//Cytoskeletal-regulatory complex EF hand	GO:0006284	base-excision repair	GO:0005509//GO:0008725//GO:0005515	calcium ion binding//DNA-3-methyladenine glycosylase activity//protein binding	--	--	KOG0027	Calmodulin and related proteins (EF-Hand superfamily)
Cluster-13721.0	BF_3	2.00	3.27	301	--	--	--	--	--	--	--	--	--	--	--	--	--	--	--	--	--	--	--	--	--	--	--	--	--	--	--	--
Cluster-13725.0	BF_3	22.41	0.65	2039	270004851	EFA01299.1	2034	1.8e-225	hypothetical protein TcasGA2_TC003136 [Tribolium castaneum]	--	--	--	--	--	--	--	--	--	O70244	218	2.9e-16	Cubilin OS=Rattus norvegicus GN=Cubn PE=1 SV=2	--	--	--	--	--	--	--	--	--	--
Cluster-13727.0	BF_3	5.00	1.12	511	--	--	--	--	--	--	--	--	--	--	--	--	--	--	--	--	--	--	--	--	--	--	--	--	--	--	--	--
Cluster-13740.0	BF_3	8.00	0.55	1019	--	--	--	--	--	--	--	--	--	--	--	--	--	--	--	--	--	--	PF05818//PF00517	Enterobacterial TraT complement resistance protein//Retroviral envelope protein	GO:0046999	regulation of conjugation	GO:0005198	structural molecule activity	GO:0019031//GO:0019867	viral envelope//outer membrane	--	--
Cluster-13744.0	BF_3	9.00	0.51	1185	375157305	ACY66494.3	1434	4.0e-156	serine protease [Scylla paramamosain]	375081799	FJ774773.2	1089	0	Scylla paramamosain serine protease mRNA, complete cds	--	--	--	--	Q8MQS8	213	6.3e-16	Venom serine protease 34 OS=Apis mellifera PE=2 SV=1	PF00089	Trypsin	GO:0006508	proteolysis	GO:0004252	serine-type endopeptidase activity	--	--	--	--
Cluster-13747.0	BF_3	7.51	0.42	1184	33087164	AAP92779.1	419	2.0e-38	hemocyte kazal-type proteinase inhibitor [Penaeus monodon]	--	--	--	--	--	--	--	--	--	P31696	291	5.7e-25	Agrin OS=Gallus gallus GN=AGRN PE=1 SV=3	PF07648//PF00050//PF03554	Kazal-type serine protease inhibitor domain//Kazal-type serine protease inhibitor domain//UL73 viral envelope glycoprotein	--	--	GO:0005515	protein binding	GO:0019031	viral envelope	KOG3649	FOG: Kazal-type serine protease inhibitor domain
Cluster-13752.0	BF_3	50.00	1.02	2776	675367441	KFM60343.1	2153	4.0e-239	Polyadenylate-binding protein 1, partial [Stegodyphus mimosarum]	768921143	XM_003965840.2	220	6.33139e-109	PREDICTED: Takifugu rubripes poly(A) binding protein, cytoplasmic 1 (pabpc1), mRNA	K13126	PABPC	polyadenylate-binding protein	http://www.genome.jp/dbget-bin/www_bget?ko:K13126	P20965	1885	2.0e-209	Polyadenylate-binding protein 1-A OS=Xenopus laevis GN=pabpc1-a PE=1 SV=3	PF04815//PF08777//PF09377//PF00658//PF16367//PF00076	Sec23/Sec24 helical domain//RNA binding motif//SBDS protein C-terminal domain//Poly-adenylate binding protein, unique domain//RNA recognition motif//RNA recognition motif. (a.k.a. RRM, RBD, or RNP domain)	GO:0006888//GO:0006886//GO:0042254	ER to Golgi vesicle-mediated transport//intracellular protein transport//ribosome biogenesis	GO:0003676//GO:0003723	nucleic acid binding//RNA binding	GO:0030127	COPII vesicle coat	KOG0123	Polyadenylate-binding protein (RRM superfamily)
Cluster-13762.0	BF_3	2.00	0.49	492	--	--	--	--	--	--	--	--	--	--	--	--	--	--	--	--	--	--	--	--	--	--	--	--	--	--	--	--
Cluster-13763.0	BF_3	36.00	3.27	843	--	--	--	--	--	--	--	--	--	--	--	--	--	--	--	--	--	--	--	--	--	--	--	--	--	--	--	--
Cluster-13771.0	BF_3	3.00	0.93	449	--	--	--	--	--	--	--	--	--	--	--	--	--	--	--	--	--	--	--	--	--	--	--	--	--	--	--	--
Cluster-13777.0	BF_3	2.00	0.55	470	--	--	--	--	--	--	--	--	--	--	--	--	--	--	--	--	--	--	--	--	--	--	--	--	--	--	--	--
Cluster-13782.0	BF_3	7.00	0.44	1091	675385807	KFM78704.1	682	5.9e-69	hypothetical protein X975_23750, partial [Stegodyphus mimosarum]	--	--	--	--	--	--	--	--	--	Q9WV18	289	9.0e-25	Gamma-aminobutyric acid type B receptor subunit 1 OS=Mus musculus GN=Gabbr1 PE=1 SV=1	--	--	--	--	--	--	--	--	KOG1055	GABA-B ion channel receptor subunit GABABR1 and related subunits, G-protein coupled receptor superfamily
Cluster-13788.0	BF_3	4.00	0.38	826	759051578	XP_011334903.1	703	1.6e-71	PREDICTED: anoctamin-8 isoform X5 [Cerapachys biroi]	241616514	XM_002407927.1	152	1.15808e-71	Ixodes scapularis transmembrane protein 16K, putative, mRNA	K19502	ANO8, TMEM16H	anoctamin-8	http://www.genome.jp/dbget-bin/www_bget?ko:K19502	Q6PB70	552	2.2e-55	Anoctamin-8 OS=Mus musculus GN=Ano8 PE=2 SV=3	--	--	--	--	--	--	--	--	KOG2513	Protein required for meiotic chromosome segregation
Cluster-13790.0	BF_3	6.00	1.34	512	--	--	--	--	--	--	--	--	--	--	--	--	--	--	--	--	--	--	--	--	--	--	--	--	--	--	--	--
Cluster-13797.0	BF_3	2.00	0.46	508	--	--	--	--	--	--	--	--	--	--	--	--	--	--	--	--	--	--	PF08022	FAD-binding domain	GO:0055114	oxidation-reduction process	GO:0016491	oxidoreductase activity	--	--	--	--
Cluster-13802.0	BF_3	7.00	0.41	1157	815803081	XP_012222232.1	1298	2.3e-140	PREDICTED: uncharacterized protein LOC105672097 [Linepithema humile]	742096663	XM_010868851.1	123	2.16972e-55	PREDICTED: Esox lucius ornithine aminotransferase (oat), mRNA	K00819	rocD, OAT	ornithine--oxo-acid transaminase	http://www.genome.jp/dbget-bin/www_bget?ko:K00819	Q3ZCF5	1216	3.1e-132	Ornithine aminotransferase, mitochondrial OS=Bos taurus GN=OAT PE=2 SV=1	PF00202	Aminotransferase class-III	--	--	GO:0008483//GO:0030170	transaminase activity//pyridoxal phosphate binding	--	--	KOG1402	Ornithine aminotransferase
Cluster-13802.1	BF_3	5.00	1.03	531	498999364	XP_004534078.1	403	6.4e-37	PREDICTED: ornithine aminotransferase, mitochondrial [Ceratitis capitata]	--	--	--	--	--	K00819	rocD, OAT	ornithine--oxo-acid transaminase	http://www.genome.jp/dbget-bin/www_bget?ko:K00819	Q9VW26	388	1.4e-36	Ornithine aminotransferase, mitochondrial OS=Drosophila melanogaster GN=Oat PE=2 SV=1	PF00202	Aminotransferase class-III	--	--	GO:0008483//GO:0030170	transaminase activity//pyridoxal phosphate binding	--	--	KOG1402	Ornithine aminotransferase
Cluster-13805.0	BF_3	2.00	0.34	581	--	--	--	--	--	--	--	--	--	--	--	--	--	--	--	--	--	--	--	--	--	--	--	--	--	--	--	--
Cluster-13807.0	BF_3	1.00	0.45	397	646700138	KDR10430.1	319	2.6e-27	Protein lunapark [Zootermopsis nevadensis]	--	--	--	--	--	--	--	--	--	Q1KKT4	309	1.6e-27	Protein lunapark-A OS=Takifugu rubripes GN=lnpa PE=3 SV=1	PF02675	S-adenosylmethionine decarboxylase	GO:0006560//GO:0008295//GO:0006525	proline metabolic process//spermidine biosynthetic process//arginine metabolic process	GO:0004014	adenosylmethionine decarboxylase activity	--	--	KOG2846	Predicted membrane protein
Cluster-13810.0	BF_3	3.00	0.60	539	646705747	KDR13306.1	654	5.1e-66	Aldehyde dehydrogenase family 3 member B1, partial [Zootermopsis nevadensis]	--	--	--	--	--	K00128	E1.2.1.3	aldehyde dehydrogenase (NAD+)	http://www.genome.jp/dbget-bin/www_bget?ko:K00128	P11883	528	8.6e-53	Aldehyde dehydrogenase, dimeric NADP-preferring OS=Rattus norvegicus GN=Aldh3a1 PE=1 SV=3	PF00171	Aldehyde dehydrogenase family	GO:0055114//GO:0008152	oxidation-reduction process//metabolic process	GO:0016491	oxidoreductase activity	--	--	KOG2456	Aldehyde dehydrogenase
Cluster-13810.1	BF_3	1.00	0.49	388	391345366	XP_003746960.1	170	4.8e-10	PREDICTED: aldehyde dehydrogenase, dimeric NADP-preferring-like [Metaseiulus occidentalis]	--	--	--	--	--	K00129	E1.2.1.5	aldehyde dehydrogenase (NAD(P)+)	http://www.genome.jp/dbget-bin/www_bget?ko:K00129	Q1JPA0	142	3.5e-08	Aldehyde dehydrogenase family 3 member B1 OS=Bos taurus GN=ALDH3B1 PE=2 SV=1	--	--	--	--	--	--	--	--	KOG2456	Aldehyde dehydrogenase
Cluster-13811.0	BF_3	6.00	0.63	772	--	--	--	--	--	697067364	XM_009650572.1	724	0	Verticillium dahliae VdLs.17 hypothetical protein partial mRNA	--	--	--	--	--	--	--	--	--	--	--	--	--	--	--	--	--	--
Cluster-13818.0	BF_3	1.00	1.60	302	--	--	--	--	--	--	--	--	--	--	--	--	--	--	--	--	--	--	PF01025	GrpE	GO:0006457	protein folding	GO:0000774//GO:0051087//GO:0042803	adenyl-nucleotide exchange factor activity//chaperone binding//protein homodimerization activity	--	--	--	--
Cluster-13821.0	BF_3	2.00	0.53	476	675380249	KFM73151.1	408	1.5e-37	hypothetical protein X975_18720, partial [Stegodyphus mimosarum]	--	--	--	--	--	--	--	--	--	--	--	--	--	PF03067	Chitin binding domain	--	--	--	--	GO:0019028	viral capsid	--	--
Cluster-13822.0	BF_3	1.00	0.37	422	--	--	--	--	--	--	--	--	--	--	--	--	--	--	--	--	--	--	--	--	--	--	--	--	--	--	--	--
Cluster-13829.0	BF_3	4.00	0.37	839	391341807	XP_003745218.1	1430	8.3e-156	PREDICTED: uncharacterized protein LOC100900314 [Metaseiulus occidentalis]	391341806	XM_003745170.1	344	2.1807e-178	PREDICTED: Metaseiulus occidentalis uncharacterized LOC100900314 (LOC100900314), mRNA	--	--	--	--	--	--	--	--	PF01872	RibD C-terminal domain	GO:0055114//GO:0009231//GO:0006771	oxidation-reduction process//riboflavin biosynthetic process//riboflavin metabolic process	GO:0008703	5-amino-6-(5-phosphoribosylamino)uracil reductase activity	--	--	--	--
Cluster-13834.0	BF_3	5.00	0.49	802	817070190	XP_012257104.1	595	5.3e-59	PREDICTED: uncharacterized protein LOC105686656 isoform X1 [Athalia rosae]>gi|817070192|ref|XP_012257105.1| PREDICTED: uncharacterized protein LOC105686656 isoform X1 [Athalia rosae]>gi|817070194|ref|XP_012257106.1| PREDICTED: uncharacterized protein LOC105686656 isoform X1 [Athalia rosae]>gi|817070196|ref|XP_012257107.1| PREDICTED: uncharacterized protein LOC105686656 isoform X1 [Athalia rosae]>…	--	--	--	--	--	--	--	--	--	--	--	--	--	PF04988//PF04810	A-kinase anchoring protein 95 (AKAP95)//Sec23/Sec24 zinc finger	GO:0006888//GO:0006886	ER to Golgi vesicle-mediated transport//intracellular protein transport	GO:0003677//GO:0008270	DNA binding//zinc ion binding	GO:0005634//GO:0030127	nucleus//COPII vesicle coat	--	--
Cluster-13844.0	BF_3	3.00	0.38	689	--	--	--	--	--	--	--	--	--	--	--	--	--	--	--	--	--	--	PF01430//PF01523	Hsp33 protein//Putative modulator of DNA gyrase	GO:0006508//GO:0006457	proteolysis//protein folding	GO:0051082//GO:0008237	unfolded protein binding//metallopeptidase activity	GO:0005737	cytoplasm	--	--
Cluster-13844.1	BF_3	1.00	0.32	445	--	--	--	--	--	--	--	--	--	--	--	--	--	--	--	--	--	--	--	--	--	--	--	--	--	--	--	--
Cluster-13844.2	BF_3	6.00	0.48	914	--	--	--	--	--	--	--	--	--	--	--	--	--	--	--	--	--	--	PF09726//PF07464//PF03480//PF00210//PF00430//PF01442//PF03586//PF01297	Transmembrane protein//Apolipophorin-III precursor (apoLp-III)//Bacterial extracellular solute-binding protein, family 7//Ferritin-like domain//ATP synthase B/B' CF(0)//Apolipoprotein A1/A4/E domain//Herpesvirus UL36 tegument protein//Zinc-uptake complex component A periplasmic	GO:0042157//GO:0030001//GO:0006869//GO:0006508//GO:0015986//GO:0039693//GO:0006879//GO:0006810//GO:0015992	lipoprotein metabolic process//metal ion transport//lipid transport//proteolysis//ATP synthesis coupled proton transport//viral DNA genome replication//cellular iron ion homeostasis//transport//proton transport	GO:0008289//GO:0046872//GO:0015078//GO:0008199//GO:0019784	lipid binding//metal ion binding//hydrogen ion transmembrane transporter activity//ferric iron binding//NEDD8-specific protease activity	GO:0030288//GO:0005576//GO:0016021//GO:0045263	outer membrane-bounded periplasmic space//extracellular region//integral component of membrane//proton-transporting ATP synthase complex, coupling factor F(o)	--	--
Cluster-13849.1	BF_3	4.00	0.31	950	755942011	XP_011298639.1	310	7.0e-26	PREDICTED: homeobox protein TGIF2-like isoform X2 [Fopius arisanus]	--	--	--	--	--	K19554	TGIF2L, TGIFL	homeobox protein TGIF2L	http://www.genome.jp/dbget-bin/www_bget?ko:K19554	Q8MIB8	201	1.2e-14	Homeobox protein TGIF2LX OS=Pongo pygmaeus GN=TGIF2LX PE=2 SV=1	PF05920//PF00046	Homeobox KN domain//Homeobox domain	GO:0006355	regulation of transcription, DNA-templated	GO:0003677	DNA binding	--	--	KOG0773	Transcription factor MEIS1 and related HOX domain proteins
Cluster-13850.0	BF_3	2.76	0.48	574	22758848	AAN05584.1	406	3.1e-37	ribosomal protein L30 [Argopecten irradians]	697072802	XM_009652887.1	574	0	Verticillium dahliae VdLs.17 60S ribosomal protein L30 mRNA	K02908	RP-L30e, RPL30	large subunit ribosomal protein L30e	http://www.genome.jp/dbget-bin/www_bget?ko:K02908	Q7S7F1	447	2.2e-43	60S ribosomal protein L30 OS=Neurospora crassa (strain ATCC 24698 / 74-OR23-1A / CBS 708.71 / DSM 1257 / FGSC 987) GN=rpl-30 PE=3 SV=1	--	--	--	--	--	--	--	--	KOG2988	60S ribosomal protein L30
Cluster-13851.0	BF_3	7.15	0.60	891	--	--	--	--	--	--	--	--	--	--	--	--	--	--	--	--	--	--	--	--	--	--	--	--	--	--	--	--
Cluster-13851.1	BF_3	3.85	0.33	875	--	--	--	--	--	--	--	--	--	--	--	--	--	--	--	--	--	--	--	--	--	--	--	--	--	--	--	--
Cluster-13852.0	BF_3	3.87	0.43	743	642913056	XP_008201369.1	313	2.4e-26	PREDICTED: anosmin-1 [Tribolium castaneum]	--	--	--	--	--	--	--	--	--	P33005	144	4.0e-08	Anosmin-1 OS=Gallus gallus GN=KAL1 PE=2 SV=2	PF00095	WAP-type (Whey Acidic Protein) 'four-disulfide core'	--	--	GO:0030414	peptidase inhibitor activity	GO:0005576	extracellular region	--	--
Cluster-13862.0	BF_3	1.00	0.39	413	460027843	AFJ11397.2	512	1.1e-49	prostaglandin F synthase [Penaeus monodon]	--	--	--	--	--	K00011	E1.1.1.21, AKR1	aldehyde reductase	http://www.genome.jp/dbget-bin/www_bget?ko:K00011	P15121	351	2.2e-32	Aldose reductase OS=Homo sapiens GN=AKR1B1 PE=1 SV=3	--	--	--	--	--	--	--	--	KOG1577	Aldo/keto reductase family proteins
Cluster-13865.0	BF_3	4.00	0.45	732	--	--	--	--	--	--	--	--	--	--	--	--	--	--	--	--	--	--	--	--	--	--	--	--	--	--	--	--
Cluster-13868.0	BF_3	6.00	0.64	758	--	--	--	--	--	--	--	--	--	--	--	--	--	--	--	--	--	--	--	--	--	--	--	--	--	--	--	--
Cluster-13868.1	BF_3	2.00	0.83	407	--	--	--	--	--	--	--	--	--	--	--	--	--	--	--	--	--	--	--	--	--	--	--	--	--	--	--	--
Cluster-13870.0	BF_3	7.00	0.31	1448	646700024	KDR10371.1	1521	4.0e-166	putative isocitrate dehydrogenase [NAD] subunit alpha, mitochondrial [Zootermopsis nevadensis]	442616938	NM_167657.3	263	4.07811e-133	Drosophila melanogaster lethal (1) G0156 (l(1)G0156), transcript variant C, mRNA	K00030	IDH3	isocitrate dehydrogenase (NAD+)	http://www.genome.jp/dbget-bin/www_bget?ko:K00030	Q9VWH4	1445	1.1e-158	Probable isocitrate dehydrogenase [NAD] subunit alpha, mitochondrial OS=Drosophila melanogaster GN=l(1)G0156 PE=2 SV=1	PF00180	Isocitrate/isopropylmalate dehydrogenase	GO:0055114	oxidation-reduction process	GO:0016616	oxidoreductase activity, acting on the CH-OH group of donors, NAD or NADP as acceptor	--	--	KOG0785	Isocitrate dehydrogenase, alpha subunit
Cluster-13875.0	BF_3	4.00	0.93	504	--	--	--	--	--	--	--	--	--	--	--	--	--	--	--	--	--	--	--	--	--	--	--	--	--	--	--	--
Cluster-13880.0	BF_3	5.00	0.33	1063	333441020	AEF32709.1	601	1.4e-59	prostaglandin D synthase [Eriocheir sinensis]	--	--	--	--	--	K01830	E5.3.99.2, PTGDS	prostaglandin-H2 D-isomerase	http://www.genome.jp/dbget-bin/www_bget?ko:K01830	O73888	319	2.9e-28	Hematopoietic prostaglandin D synthase OS=Gallus gallus GN=HPGDS PE=1 SV=3	PF02798//PF00042//PF13417//PF13409	Glutathione S-transferase, N-terminal domain//Globin//Glutathione S-transferase, N-terminal domain//Glutathione S-transferase, N-terminal domain	--	--	GO:0019825//GO:0020037//GO:0005515	oxygen binding//heme binding//protein binding	--	--	--	--
Cluster-13885.0	BF_3	2.00	0.31	608	--	--	--	--	--	--	--	--	--	--	--	--	--	--	--	--	--	--	--	--	--	--	--	--	--	--	--	--
Cluster-13889.0	BF_3	12.00	4.25	428	391335054	XP_003741912.1	522	8.2e-51	PREDICTED: 40S ribosomal protein S26-like [Metaseiulus occidentalis]	--	--	--	--	--	K02976	RP-S26e, RPS26	small subunit ribosomal protein S26e	http://www.genome.jp/dbget-bin/www_bget?ko:K02976	P62856	477	5.6e-47	40S ribosomal protein S26 OS=Rattus norvegicus GN=Rps26 PE=3 SV=3	PF01283	Ribosomal protein S26e	GO:0042254//GO:0006412	ribosome biogenesis//translation	GO:0003735	structural constituent of ribosome	GO:0005840//GO:0005622	ribosome//intracellular	KOG1768	40s ribosomal protein S26
Cluster-13890.0	BF_3	25.00	1.11	1427	642914631	XP_008190292.1	479	2.7e-45	PREDICTED: uncharacterized protein LOC662396 [Tribolium castaneum]>gi|642914633|ref|XP_973587.2| PREDICTED: uncharacterized protein LOC662396 [Tribolium castaneum]>gi|270002275|gb|EEZ98722.1| hypothetical protein TcasGA2_TC001268 [Tribolium castaneum]	--	--	--	--	--	--	--	--	--	--	--	--	--	PF01223	DNA/RNA non-specific endonuclease	--	--	GO:0046872//GO:0003676//GO:0016787	metal ion binding//nucleic acid binding//hydrolase activity	--	--	--	--
Cluster-13894.0	BF_3	5.00	1.56	448	241705635	XP_002413266.1	641	1.4e-64	F0F1-type ATP synthase, alpha subunit, putative [Ixodes scapularis]>gi|215507080|gb|EEC16574.1| F0F1-type ATP synthase, alpha subunit, putative [Ixodes scapularis]	689905355	LM386417.1	113	2.90521e-50	Hymenolepis diminuta genome assembly H_diminuta_Denmark ,scaffold HDID_contig0001951	K02132	ATPeF1A, ATP5A1, ATP1	F-type H+-transporting ATPase subunit alpha	http://www.genome.jp/dbget-bin/www_bget?ko:K02132	P80021	574	3.3e-58	ATP synthase subunit alpha, mitochondrial OS=Sus scrofa GN=ATP5A1 PE=1 SV=2	PF02874	ATP synthase alpha/beta family, beta-barrel domain	GO:0015992//GO:0015986//GO:0006119//GO:0046034//GO:0015991	proton transport//ATP synthesis coupled proton transport//oxidative phosphorylation//ATP metabolic process//ATP hydrolysis coupled proton transport	GO:0046933//GO:0046961//GO:0005524	proton-transporting ATP synthase activity, rotational mechanism//proton-transporting ATPase activity, rotational mechanism//ATP binding	GO:0045261//GO:0045259	proton-transporting ATP synthase complex, catalytic core F(1)//proton-transporting ATP synthase complex	KOG1353	F0F1-type ATP synthase, alpha subunit
Cluster-13897.0	BF_3	1.00	0.36	427	--	--	--	--	--	--	--	--	--	--	--	--	--	--	--	--	--	--	PF04579	Keratin, high-sulphur matrix protein	--	--	GO:0005198	structural molecule activity	GO:0045095	keratin filament	--	--
Cluster-13899.0	BF_3	1.00	0.71	353	--	--	--	--	--	--	--	--	--	--	--	--	--	--	--	--	--	--	--	--	--	--	--	--	--	--	--	--
Cluster-13903.0	BF_3	7.00	2.09	455	125811343	XP_001361845.1	451	1.5e-42	GA18359 [Drosophila pseudoobscura pseudoobscura]>gi|54637021|gb|EAL26424.1| GA18359 [Drosophila pseudoobscura pseudoobscura]	--	--	--	--	--	K02130	ATPeF0F, ATP5J2	F-type H+-transporting ATPase subunit f	http://www.genome.jp/dbget-bin/www_bget?ko:K02130	Q9W141	441	8.8e-43	Putative ATP synthase subunit f, mitochondrial OS=Drosophila melanogaster GN=CG4692 PE=1 SV=1	--	--	--	--	--	--	--	--	--	--
Cluster-13905.0	BF_3	8.00	0.97	705	149287044	ABR23421.1	631	3.1e-63	elongation factor 1-beta [Ornithodoros parkeri]	697830857	XM_009637500.1	34	3.86878e-06	PREDICTED: Egretta garzetta eukaryotic translation elongation factor 1 beta 2 (EEF1B2), mRNA	K03232	EEF1B	elongation factor 1-beta	http://www.genome.jp/dbget-bin/www_bget?ko:K03232	O96827	552	1.8e-55	Probable elongation factor 1-beta OS=Drosophila melanogaster GN=Ef1beta PE=1 SV=3	PF00736//PF05209	EF-1 guanine nucleotide exchange domain//Septum formation inhibitor MinC, N-terminal domain	GO:0006448//GO:0006414//GO:0051302	regulation of translational elongation//translational elongation//regulation of cell division	GO:0003746	translation elongation factor activity	GO:0005853//GO:0005840	eukaryotic translation elongation factor 1 complex//ribosome	KOG1668	Elongation factor 1 beta/delta chain
Cluster-13910.0	BF_3	2.00	0.98	387	524871031	XP_005092292.1	149	1.3e-07	PREDICTED: phytanoyl-CoA dioxygenase, peroxisomal-like [Aplysia californica]	--	--	--	--	--	--	--	--	--	P57093	137	1.3e-07	Phytanoyl-CoA dioxygenase, peroxisomal OS=Rattus norvegicus GN=Phyh PE=1 SV=2	PF04722	Ssu72-like protein	GO:0006470//GO:0006397	protein dephosphorylation//mRNA processing	GO:0004721	phosphoprotein phosphatase activity	GO:0005634	nucleus	--	--
Cluster-13911.0	BF_3	3.00	0.49	593	--	--	--	--	--	--	--	--	--	--	--	--	--	--	--	--	--	--	--	--	--	--	--	--	--	--	--	--
Cluster-13913.0	BF_3	7.00	2.50	427	--	--	--	--	--	525346432	KC793905.1	199	4.30021e-98	Scylla paramamosain clone Scpa13 microsatellite sequence	--	--	--	--	--	--	--	--	--	--	--	--	--	--	--	--	--	--
Cluster-13915.0	BF_3	3.00	1.07	427	--	--	--	--	--	--	--	--	--	--	--	--	--	--	--	--	--	--	--	--	--	--	--	--	--	--	--	--
Cluster-13918.0	BF_3	2.00	0.63	445	241727892	XP_002413783.1	366	1.0e-32	sodium/glucose cotransporter, putative [Ixodes scapularis]>gi|215507599|gb|EEC17091.1| sodium/glucose cotransporter, putative, partial [Ixodes scapularis]	--	--	--	--	--	K14382	SLC5A2, SGLT2	solute carrier family 5 (sodium/glucose cotransporter), member 2	http://www.genome.jp/dbget-bin/www_bget?ko:K14382	P53792	298	3.3e-26	Sodium/glucose cotransporter 2 OS=Rattus norvegicus GN=Slc5a2 PE=2 SV=1	PF00137//PF00474	ATP synthase subunit C//Sodium:solute symporter family	GO:0055085//GO:0006810//GO:0015991//GO:0015992	transmembrane transport//transport//ATP hydrolysis coupled proton transport//proton transport	GO:0005215//GO:0015078	transporter activity//hydrogen ion transmembrane transporter activity	GO:0016021//GO:0033177//GO:0016020	integral component of membrane//proton-transporting two-sector ATPase complex, proton-transporting domain//membrane	--	--
Cluster-13920.0	BF_3	3.00	0.60	537	--	--	--	--	--	--	--	--	--	--	--	--	--	--	--	--	--	--	--	--	--	--	--	--	--	--	--	--
Cluster-13921.0	BF_3	2.00	0.54	474	443683514	ELT87741.1	526	3.1e-51	hypothetical protein CAPTEDRAFT_162451 [Capitella teleta]	--	--	--	--	--	K03462	NAMPT	nicotinamide phosphoribosyltransferase	http://www.genome.jp/dbget-bin/www_bget?ko:K03462	Q80Z29	410	3.6e-39	Nicotinamide phosphoribosyltransferase OS=Rattus norvegicus GN=Nampt PE=1 SV=1	--	--	--	--	--	--	--	--	--	--
Cluster-13922.0	BF_3	3.00	0.46	617	--	--	--	--	--	--	--	--	--	--	--	--	--	--	--	--	--	--	--	--	--	--	--	--	--	--	--	--
Cluster-13927.0	BF_3	6.00	0.63	770	194246041	ACF35512.1	270	2.5e-21	putative intracellular cystatin [Dermacentor variabilis]	--	--	--	--	--	K13907	CSTA_B	cystatin-A/B	http://www.genome.jp/dbget-bin/www_bget?ko:K13907	Q5R1U3	150	8.3e-09	Cystatin-A3 OS=Dictyostelium discoideum GN=cpiC PE=3 SV=1	PF00031	Cystatin domain	--	--	GO:0004869	cysteine-type endopeptidase inhibitor activity	--	--	--	--
Cluster-13933.0	BF_3	2.00	2.07	326	--	--	--	--	--	--	--	--	--	--	--	--	--	--	--	--	--	--	--	--	--	--	--	--	--	--	--	--
Cluster-13937.0	BF_3	3.00	0.36	704	270004798	EFA01246.1	330	2.5e-28	serine protease H33 [Tribolium castaneum]	--	--	--	--	--	K03992	MASP1	mannan-binding lectin serine protease 1	http://www.genome.jp/dbget-bin/www_bget?ko:K03992	P13582	238	4.7e-19	Serine protease easter OS=Drosophila melanogaster GN=ea PE=1 SV=3	PF00089	Trypsin	GO:0006508	proteolysis	GO:0004252	serine-type endopeptidase activity	--	--	--	--
Cluster-13940.0	BF_3	1.00	0.31	451	--	--	--	--	--	--	--	--	--	--	--	--	--	--	--	--	--	--	--	--	--	--	--	--	--	--	--	--
Cluster-13943.0	BF_3	2.41	0.34	646	--	--	--	--	--	--	--	--	--	--	--	--	--	--	--	--	--	--	PF01607	Chitin binding Peritrophin-A domain	GO:0006030	chitin metabolic process	GO:0008061	chitin binding	GO:0005576	extracellular region	--	--
Cluster-13944.0	BF_3	7.00	5.21	349	328899629	AEB54643.1	495	9.0e-48	ribosomal protein L36 [Procambarus clarkii]	195469538	XM_002099659.1	75	2.94375e-29	Drosophila yakuba RpL36 (Dyak\RpL36), partial mRNA	K02920	RP-L36e, RPL36	large subunit ribosomal protein L36e	http://www.genome.jp/dbget-bin/www_bget?ko:K02920	Q5RAZ9	384	2.8e-36	60S ribosomal protein L36 OS=Pongo abelii GN=RPL36 PE=3 SV=3	PF01158	Ribosomal protein L36e	GO:0042254//GO:0006412	ribosome biogenesis//translation	GO:0003735	structural constituent of ribosome	GO:0005840//GO:0005622	ribosome//intracellular	KOG3452	60S ribosomal protein L36
Cluster-13945.0	BF_3	3.00	0.64	523	--	--	--	--	--	--	--	--	--	--	--	--	--	--	--	--	--	--	--	--	--	--	--	--	--	--	--	--
Cluster-13948.0	BF_3	38.00	5.50	636	391332263	XP_003740555.1	297	1.5e-24	PREDICTED: cuticle protein 10.9-like [Metaseiulus occidentalis]	--	--	--	--	--	--	--	--	--	P84251	163	2.1e-10	Cuticle protein 10.9 OS=Ixodes ricinus PE=1 SV=1	PF00379	Insect cuticle protein	--	--	GO:0042302	structural constituent of cuticle	--	--	--	--
Cluster-13949.0	BF_3	4.00	0.60	622	--	--	--	--	--	--	--	--	--	--	--	--	--	--	--	--	--	--	--	--	--	--	--	--	--	--	--	--
Cluster-13954.0	BF_3	4.00	1.03	483	780704212	XP_011702811.1	300	5.1e-25	PREDICTED: fatty acid hydroxylase domain-containing protein 2 isoform X2 [Wasmannia auropunctata]	--	--	--	--	--	K07750	E1.14.13.72, SC4MOL, ERG25	methylsterol monooxygenase	http://www.genome.jp/dbget-bin/www_bget?ko:K07750	Q9GKT2	214	2.0e-16	Fatty acid hydroxylase domain-containing protein 2 OS=Macaca fascicularis GN=FAXDC2 PE=2 SV=1	--	--	--	--	--	--	--	--	--	--
Cluster-13956.0	BF_3	4.04	0.63	610	--	--	--	--	--	--	--	--	--	--	--	--	--	--	--	--	--	--	--	--	--	--	--	--	--	--	--	--
Cluster-13958.0	BF_3	6.00	4.77	344	--	--	--	--	--	--	--	--	--	--	--	--	--	--	--	--	--	--	PF00537//PF01097	Scorpion toxin-like domain//Arthropod defensin	GO:0006810//GO:0006952	transport//defense response	GO:0008200	ion channel inhibitor activity	GO:0005576	extracellular region	--	--
Cluster-13962.0	BF_3	32.00	5.56	577	--	--	--	--	--	--	--	--	--	--	--	--	--	--	--	--	--	--	--	--	--	--	--	--	--	--	--	--
Cluster-13966.0	BF_3	4.00	0.42	773	742408646	AJB28949.1	573	1.8e-56	c-Jun protein [Litopenaeus vannamei]	--	--	--	--	--	K04449	JUND	transcription factor jun-D	http://www.genome.jp/dbget-bin/www_bget?ko:K04449	P18870	260	1.5e-21	Transcription factor AP-1 OS=Gallus gallus GN=JUN PE=1 SV=2	PF00170//PF07716//PF03131	bZIP transcription factor//Basic region leucine zipper//bZIP Maf transcription factor	GO:0006355	regulation of transcription, DNA-templated	GO:0003677//GO:0043565//GO:0003700	DNA binding//sequence-specific DNA binding//transcription factor activity, sequence-specific DNA binding	GO:0005634//GO:0005667	nucleus//transcription factor complex	--	--
Cluster-13966.1	BF_3	3.00	0.37	702	742408646	AJB28949.1	507	7.4e-49	c-Jun protein [Litopenaeus vannamei]	--	--	--	--	--	K04448	JUN	transcription factor AP-1	http://www.genome.jp/dbget-bin/www_bget?ko:K04448	P05412	358	5.7e-33	Transcription factor AP-1 OS=Homo sapiens GN=JUN PE=1 SV=2	PF03131//PF04977//PF00170//PF07716//PF06005	bZIP Maf transcription factor//Septum formation initiator//bZIP transcription factor//Basic region leucine zipper//Protein of unknown function (DUF904)	GO:0043093//GO:0000917//GO:0007049//GO:0006355	FtsZ-dependent cytokinesis//barrier septum assembly//cell cycle//regulation of transcription, DNA-templated	GO:0003677//GO:0003700//GO:0043565	DNA binding//transcription factor activity, sequence-specific DNA binding//sequence-specific DNA binding	GO:0005667//GO:0005634//GO:0005737	transcription factor complex//nucleus//cytoplasm	KOG0837	Transcriptional activator of the JUN family
Cluster-13969.0	BF_3	3.00	0.46	614	--	--	--	--	--	--	--	--	--	--	--	--	--	--	--	--	--	--	--	--	--	--	--	--	--	--	--	--
Cluster-13970.1	BF_3	1.00	1.98	292	--	--	--	--	--	--	--	--	--	--	--	--	--	--	--	--	--	--	--	--	--	--	--	--	--	--	--	--
Cluster-13975.0	BF_3	1.00	0.33	438	--	--	--	--	--	--	--	--	--	--	--	--	--	--	--	--	--	--	--	--	--	--	--	--	--	--	--	--
Cluster-13981.0	BF_3	24.00	4.85	536	241122582	XP_002403588.1	633	1.4e-63	ribosomal protein L21, putative [Ixodes scapularis]>gi|67084019|gb|AAY66944.1| ribosomal protein L21 [Ixodes scapularis]>gi|215493478|gb|EEC03119.1| ribosomal protein L21, putative [Ixodes scapularis]	62083338	AY961492.1	52	2.85371e-16	Lysiphlebus testaceipes ribosomal protein L21 (RpL21) mRNA, complete cds	K02889	RP-L21e, RPL21	large subunit ribosomal protein L21e	http://www.genome.jp/dbget-bin/www_bget?ko:K02889	O09167	543	1.5e-54	60S ribosomal protein L21 OS=Mus musculus GN=Rpl21 PE=2 SV=3	PF01157	Ribosomal protein L21e	GO:0006412//GO:0042254	translation//ribosome biogenesis	GO:0003735	structural constituent of ribosome	GO:0005622//GO:0005840	intracellular//ribosome	KOG1732	60S ribosomal protein L21
Cluster-13983.0	BF_3	14.00	0.53	1630	478251025	ENN71506.1	382	5.4e-34	hypothetical protein YQE_11799, partial [Dendroctonus ponderosae]>gi|546679474|gb|ERL89938.1| hypothetical protein D910_07297 [Dendroctonus ponderosae]	--	--	--	--	--	K10048	CEBPB	CCAAT/enhancer binding protein (C/EBP), beta	http://www.genome.jp/dbget-bin/www_bget?ko:K10048	--	--	--	--	PF07716//PF00170//PF03131	Basic region leucine zipper//bZIP transcription factor//bZIP Maf transcription factor	GO:0006355	regulation of transcription, DNA-templated	GO:0003677//GO:0043565//GO:0003700	DNA binding//sequence-specific DNA binding//transcription factor activity, sequence-specific DNA binding	GO:0005634//GO:0005667	nucleus//transcription factor complex	--	--
Cluster-13984.2	BF_3	3.00	0.50	588	336454162	AEI58895.1	349	1.3e-30	cathepsin D [Pteria penguin]	697065638	XM_009649711.1	579	0	Verticillium dahliae VdLs.17 vacuolar protease A mRNA	K01379	CTSD	cathepsin D	http://www.genome.jp/dbget-bin/www_bget?ko:K01379	Q01294	570	1.3e-57	Vacuolar protease A OS=Neurospora crassa (strain ATCC 24698 / 74-OR23-1A / CBS 708.71 / DSM 1257 / FGSC 987) GN=pep-4 PE=3 SV=2	PF02806//PF00026	Alpha amylase, C-terminal all-beta domain//Eukaryotic aspartyl protease	GO:0006508//GO:0005975	proteolysis//carbohydrate metabolic process	GO:0003824//GO:0043169//GO:0004190	catalytic activity//cation binding//aspartic-type endopeptidase activity	--	--	KOG1339	Aspartyl protease
Cluster-13986.0	BF_3	4.00	0.91	508	--	--	--	--	--	697069406	XM_009651592.1	383	0	Verticillium dahliae VdLs.17 hypothetical protein mRNA	--	--	--	--	Q9UTI9	155	1.4e-09	UPF0591 membrane protein C15E1.02c OS=Schizosaccharomyces pombe (strain 972 / ATCC 24843) GN=SPAC15E1.02c PE=3 SV=1	--	--	--	--	--	--	--	--	--	--
Cluster-13987.0	BF_3	1.00	0.39	416	241998180	XP_002433733.1	219	1.1e-15	ubiquinol-cytochrome C reductase hinge protein, putative [Ixodes scapularis]>gi|215495492|gb|EEC05133.1| ubiquinol-cytochrome C reductase hinge protein, putative [Ixodes scapularis]	262401202	FJ774783.1	246	3.11915e-124	Scylla paramamosain mitochondrial ubiquinol-cytochrome c reductase complex 11 kDa protein mRNA, partial cds; nuclear gene for mitochondrial product	K00416	QCR6, UQCRH	ubiquinol-cytochrome c reductase subunit 6	http://www.genome.jp/dbget-bin/www_bget?ko:K00416	P07919	172	1.3e-11	Cytochrome b-c1 complex subunit 6, mitochondrial OS=Homo sapiens GN=UQCRH PE=1 SV=2	--	--	GO:0006122//GO:0006118//GO:0006119//GO:0015992	mitochondrial electron transport, ubiquinol to cytochrome c//obsolete electron transport//oxidative phosphorylation//proton transport	GO:0008121	ubiquinol-cytochrome-c reductase activity	--	--	--	--
Cluster-13991.0	BF_3	9.00	0.62	1018	646709983	KDR15622.1	614	4.2e-61	RNA-binding protein 10 [Zootermopsis nevadensis]	--	--	--	--	--	K13094	RBM5_10	RNA-binding protein 5/10	http://www.genome.jp/dbget-bin/www_bget?ko:K13094	Q99KG3	483	2.7e-47	RNA-binding protein 10 OS=Mus musculus GN=Rbm10 PE=1 SV=1	PF16622//PF07808//PF01585	zinc-finger C2H2-type//RED-like protein N-terminal region//G-patch domain	--	--	GO:0003676//GO:0046872	nucleic acid binding//metal ion binding	GO:0005634	nucleus	KOG0154	RNA-binding protein RBM5 and related proteins, contain G-patch and RRM domains
Cluster-13993.0	BF_3	3.00	0.79	478	--	--	--	--	--	65332125	AY962876.1	93	4.08722e-39	Haemaphysalis qinghaiensis troponin T mRNA, complete cds	--	--	--	--	--	--	--	--	PF03547//PF00992	Membrane transport protein//Troponin	GO:0055085	transmembrane transport	--	--	GO:0016021//GO:0005861	integral component of membrane//troponin complex	--	--
Cluster-13995.0	BF_3	5.00	0.89	571	241828024	XP_002416661.1	820	3.1e-85	alpha tubulin [Ixodes scapularis]>gi|215511125|gb|EEC20578.1| alpha tubulin [Ixodes scapularis]	156763635	EU100016.1	220	1.24164e-109	Mythimna separata alpha-tubulin mRNA, complete cds	K07374	TUBA	tubulin alpha	http://www.genome.jp/dbget-bin/www_bget?ko:K07374	Q2HJ86	815	4.8e-86	Tubulin alpha-1D chain OS=Bos taurus GN=TUBA1D PE=1 SV=1	PF00091	Tubulin/FtsZ family, GTPase domain	GO:0006184//GO:0051258//GO:0007018	obsolete GTP catabolic process//protein polymerization//microtubule-based movement	GO:0005525//GO:0005198//GO:0003924	GTP binding//structural molecule activity//GTPase activity	GO:0005737//GO:0005874	cytoplasm//microtubule	KOG1376	Alpha tubulin
Cluster-14000.0	BF_3	11.60	0.32	2136	557332086	XP_006038864.1	931	1.5e-97	PREDICTED: zinc finger protein 850-like [Alligator sinensis]	--	--	--	--	--	K09228	KRAB	KRAB domain-containing zinc finger protein	http://www.genome.jp/dbget-bin/www_bget?ko:K09228	Q14591	897	5.5e-95	Zinc finger protein 271 OS=Homo sapiens GN=ZNF271 PE=2 SV=4	PF13465//PF01667//PF02892//PF00412//PF04810//PF13912//PF00471//PF00096//PF01155//PF07649//PF07776	Zinc-finger double domain//Ribosomal protein S27//BED zinc finger//LIM domain//Sec23/Sec24 zinc finger//C2H2-type zinc finger//Ribosomal protein L33//Zinc finger, C2H2 type//Hydrogenase/urease nickel incorporation, metallochaperone, hypA//C1-like domain//Zinc-finger associated domain (zf-AD)	GO:0006888//GO:0006412//GO:0042254//GO:0055114//GO:0006464//GO:0006886	ER to Golgi vesicle-mediated transport//translation//ribosome biogenesis//oxidation-reduction process//cellular protein modification process//intracellular protein transport	GO:0046872//GO:0003677//GO:0016151//GO:0008270//GO:0003735//GO:0047134	metal ion binding//DNA binding//nickel cation binding//zinc ion binding//structural constituent of ribosome//protein-disulfide reductase activity	GO:0005634//GO:0005622//GO:0005840//GO:0030127	nucleus//intracellular//ribosome//COPII vesicle coat	--	--
Cluster-14001.0	BF_3	5.25	0.45	877	--	--	--	--	--	--	--	--	--	--	--	--	--	--	--	--	--	--	--	--	--	--	--	--	--	--	--	--
Cluster-14003.0	BF_3	3.00	0.53	570	759047960	XP_011333017.1	437	7.8e-41	PREDICTED: 5-aminolevulinate synthase, erythroid-specific, mitochondrial [Cerapachys biroi]	338224431	HM217861.1	93	4.92149e-39	Scylla paramamosain 5-aminolevulinic acid synthase mRNA, partial cds	K00643	E2.3.1.37, ALAS	5-aminolevulinate synthase	http://www.genome.jp/dbget-bin/www_bget?ko:K00643	P43090	231	2.5e-18	5-aminolevulinate synthase, erythroid-specific, mitochondrial OS=Opsanus tau GN=alas2 PE=2 SV=1	PF09029	5-aminolevulinate synthase presequence	GO:0006566//GO:0006778//GO:0006544//GO:0006783//GO:0006563//GO:0042967	threonine metabolic process//porphyrin-containing compound metabolic process//glycine metabolic process//heme biosynthetic process//L-serine metabolic process//acyl-carrier-protein biosynthetic process	GO:0003870//GO:0030170	5-aminolevulinate synthase activity//pyridoxal phosphate binding	GO:0005759	mitochondrial matrix	KOG1360	5-aminolevulinate synthase
Cluster-14005.1	BF_3	1.00	0.35	430	341904471	EGT60304.1	164	2.7e-09	CBN-SODH-2 protein [Caenorhabditis brenneri]	615445581	XM_007593031.1	115	2.14846e-51	Colletotrichum fioriniae PJ7 alcohol dehydrogenase 1 mRNA	K13953	adhP	alcohol dehydrogenase, propanol-preferring	http://www.genome.jp/dbget-bin/www_bget?ko:K13953	Q9P6C8	336	1.3e-30	Alcohol dehydrogenase 1 OS=Neurospora crassa (strain ATCC 24698 / 74-OR23-1A / CBS 708.71 / DSM 1257 / FGSC 987) GN=adh-1 PE=3 SV=1	--	--	--	--	--	--	--	--	KOG0023	Alcohol dehydrogenase, class V
Cluster-14009.0	BF_3	7.00	1.05	624	675384101	KFM76998.1	189	4.9e-12	Cytochrome b-c1 complex subunit 9, partial [Stegodyphus mimosarum]	--	--	--	--	--	K00419	QCR9, UCRC	ubiquinol-cytochrome c reductase subunit 9	http://www.genome.jp/dbget-bin/www_bget?ko:K00419	P00130	176	6.5e-12	Cytochrome b-c1 complex subunit 9 OS=Bos taurus GN=UQCR10 PE=1 SV=3	PF15462//PF05365//PF15761	Bartter syndrome, infantile, with sensorineural deafness (Barttin)//Ubiquinol-cytochrome C reductase, UQCRX/QCR9 like//Immortalisation up-regulated protein	GO:0006821//GO:0006122	chloride transport//mitochondrial electron transport, ubiquinol to cytochrome c	--	--	GO:0005750//GO:0005634//GO:0005743	mitochondrial respiratory chain complex III//nucleus//mitochondrial inner membrane	--	--
[truncated: 25,655 more rows]
