# Supplementary material for: Transcriptome analysis in different developmental stages of Batocera horsfieldi (Coleoptera: Cerambycidae) and comparison of candidate olfactory genes
Source: PLoS One. 2018 Feb 23;13(2):e0192730. doi: 10.1371/journal.pone.0192730 (PMC5825065; doi:10.1371/journal.pone.0192730)
Supplement: S4 Text — (XLS) [file pone.0192730.s004.xls]

gene_id	Sample_name	Read_count	FPKM	Gene Length	NR GI	NR ID	NR Score	NR Evalue	NR Description	NT GI	NT ID	NT Score	NT Evalue	NT Description	KO ID	KO Name	KO Description	Http Link	Swissprot ID	Swissprot Score	Swissprot Evalue	Swissprot Description	PFAM ID	PFAM description	Gene Ontology Biological Pathway	BP Description	Gene Ontology Molecular Function	MF Description	Gene Ontology Cellular Component	CC Description	KOG ID	KOG Description
Cluster-10014.0	BL_1	3.00	0.34	719	--	--	--	--	--	768311754	CP010982.1	719	0	Verticillium dahliae VdLs.17 chromosome 3, complete sequence	--	--	--	--	O59744	148	1.3e-08	Uncharacterized transcriptional regulatory protein C530.08 OS=Schizosaccharomyces pombe (strain 972 / ATCC 24843) GN=SPBC530.08 PE=3 SV=1	PF00172	Fungal Zn(2)-Cys(6) binuclear cluster domain	GO:0006355	regulation of transcription, DNA-templated	GO:0008270//GO:0000981	zinc ion binding//RNA polymerase II transcription factor activity, sequence-specific DNA binding	GO:0005634	nucleus	--	--
Cluster-10018.0	BL_1	5.00	0.58	705	78042492	NP_001030186.1	564	1.8e-55	60S ribosomal protein L23 [Bos taurus]>gi|74267764|gb|AAI02557.1| Ribosomal protein L23 [Bos taurus]	697089344	XM_009659287.1	699	0	Verticillium dahliae VdLs.17 60S ribosomal protein L23 mRNA	K02894	RP-L23e, RPL23	large subunit ribosomal protein L23e	http://www.genome.jp/dbget-bin/www_bget?ko:K02894	P0CX41	579	1.4e-58	60S ribosomal protein L23-A OS=Saccharomyces cerevisiae (strain ATCC 204508 / S288c) GN=RPL23A PE=1 SV=1	PF00238	Ribosomal protein L14p/L23e	GO:0006412//GO:0042254	translation//ribosome biogenesis	GO:0003735	structural constituent of ribosome	GO:0022625//GO:0005840	cytosolic large ribosomal subunit//ribosome	KOG0901	60S ribosomal protein L14/L17/L23
Cluster-10025.0	BL_1	1.00	0.31	447	--	--	--	--	--	--	--	--	--	--	--	--	--	--	--	--	--	--	--	--	--	--	--	--	--	--	--	--
Cluster-10068.0	BL_1	4.00	0.33	869	21359867	NP_001907.2	1256	1.3e-135	cytochrome c1, heme protein, mitochondrial precursor [Homo sapiens]>gi|332831355|ref|XP_528263.3| PREDICTED: cytochrome c1, heme protein, mitochondrial [Pan troglodytes]>gi|181240|gb|AAA52135.1| cytochrome c-1 [Homo sapiens]>gi|12654367|gb|AAH01006.1| Cytochrome c-1 [Homo sapiens]>gi|15990467|gb|AAH15616.1| Cytochrome c-1 [Homo sapiens]>gi|18088253|gb|AAH20566.1| Cytochrome c-1 [Homo sapiens]>gi|…	570359593	NM_001916.4	869	0	Homo sapiens cytochrome c-1 (CYC1), mRNA	K00413	CYC1, CYT1, petC	ubiquinol-cytochrome c reductase cytochrome c1 subunit	http://www.genome.jp/dbget-bin/www_bget?ko:K00413	P08574	1256	5.3e-137	Cytochrome c1, heme protein, mitochondrial OS=Homo sapiens GN=CYC1 PE=1 SV=3	PF00034//PF13442//PF02167	Cytochrome c//Cytochrome C oxidase, cbb3-type, subunit III//Cytochrome C1 family	GO:0006118//GO:0022904//GO:0044281//GO:0033762	obsolete electron transport//respiratory electron transport chain//small molecule metabolic process//response to glucagon	GO:0009055//GO:0005506//GO:0020037//GO:0045155	electron carrier activity//iron ion binding//heme binding//electron transporter, transferring electrons from CoQH2-cytochrome c reductase complex and cytochrome c oxidase complex activity	GO:0030054//GO:0005743//GO:0070469//GO:0016021	cell junction//mitochondrial inner membrane//respiratory chain//integral component of membrane	KOG3052	Cytochrome c1
Cluster-10078.0	BL_1	10.00	1.43	627	795132708	XP_011834745.1	961	1.5e-101	PREDICTED: 60S ribosomal protein L18 isoform X4 [Mandrillus leucophaeus]	394995139	NM_000979.3	627	0	Homo sapiens ribosomal protein L18 (RPL18), transcript variant 1, mRNA	K02883	RP-L18e, RPL18	large subunit ribosomal protein L18e	http://www.genome.jp/dbget-bin/www_bget?ko:K02883	Q07020	962	4.7e-103	60S ribosomal protein L18 OS=Homo sapiens GN=RPL18 PE=1 SV=2	--	--	--	--	--	--	--	--	KOG1714	60s ribosomal protein L18
Cluster-10080.0	BL_1	3.00	0.70	499	--	--	--	--	--	--	--	--	--	--	--	--	--	--	--	--	--	--	--	--	--	--	--	--	--	--	--	--
Cluster-10105.0	BL_1	3.00	1.21	411	--	--	--	--	--	768311759	CP010987.1	411	0	Verticillium dahliae VdLs.17 chromosome 8, complete sequence	--	--	--	--	--	--	--	--	--	--	--	--	--	--	--	--	--	--
Cluster-10125.0	BL_1	2.00	0.52	477	--	--	--	--	--	--	--	--	--	--	--	--	--	--	--	--	--	--	--	--	--	--	--	--	--	--	--	--
Cluster-10133.0	BL_1	2.00	0.37	550	--	--	--	--	--	--	--	--	--	--	--	--	--	--	--	--	--	--	--	--	--	--	--	--	--	--	--	--
Cluster-10134.0	BL_1	6.31	0.66	747	--	--	--	--	--	--	--	--	--	--	--	--	--	--	--	--	--	--	--	--	--	--	--	--	--	--	--	--
Cluster-10136.0	BL_1	2.00	0.35	564	--	--	--	--	--	--	--	--	--	--	--	--	--	--	--	--	--	--	--	--	--	--	--	--	--	--	--	--
Cluster-10145.0	BL_1	2.52	0.35	637	--	--	--	--	--	--	--	--	--	--	--	--	--	--	--	--	--	--	--	--	--	--	--	--	--	--	--	--
Cluster-10150.0	BL_1	6.00	0.51	855	167522202	XP_001745439.1	495	2.2e-47	hypothetical protein [Monosiga brevicollis MX1]>gi|163776397|gb|EDQ90017.1| predicted protein [Monosiga brevicollis MX1]	697089544	XM_009659386.1	783	0	Verticillium dahliae VdLs.17 60S ribosomal protein L18 mRNA	K02883	RP-L18e, RPL18	large subunit ribosomal protein L18e	http://www.genome.jp/dbget-bin/www_bget?ko:K02883	Q8TFH1	526	2.3e-52	60S ribosomal protein L18-B OS=Schizosaccharomyces pombe (strain 972 / ATCC 24843) GN=rpl1802 PE=1 SV=1	--	--	--	--	--	--	GO:0030529	intracellular ribonucleoprotein complex	KOG1714	60s ribosomal protein L18
Cluster-10159.0	BL_1	21.26	0.75	1646	546680629	ERL90867.1	1258	1.4e-135	hypothetical protein D910_08212 [Dendroctonus ponderosae]	--	--	--	--	--	K11418	HDAC11	histone deacetylase 11	http://www.genome.jp/dbget-bin/www_bget?ko:K11418	Q9GKU5	991	5.4e-106	Histone deacetylase 11 OS=Macaca fascicularis GN=HDAC11 PE=2 SV=2	--	--	--	--	--	--	--	--	KOG1344	Predicted histone deacetylase
Cluster-10169.0	BL_1	2.00	3.56	302	830088456	XP_012584613.1	380	1.7e-34	PREDICTED: ubiquitin-60S ribosomal protein L40 isoform X1 [Condylura cristata]	694973781	XM_003339316.3	302	1.62316e-155	PREDICTED: Pan troglodytes ubiquitin A-52 residue ribosomal protein fusion product 1 (UBA52), transcript variant X10, mRNA	K02927	RP-L40e, RPL40	large subunit ribosomal protein L40e	http://www.genome.jp/dbget-bin/www_bget?ko:K02927	P0C273	380	6.9e-36	Ubiquitin-60S ribosomal protein L40 OS=Macaca fascicularis GN=UBA52 PE=2 SV=2	PF00392//PF01020//PF00240	Bacterial regulatory proteins, gntR family//Ribosomal L40e family//Ubiquitin family	GO:0006355//GO:0042254//GO:0006412	regulation of transcription, DNA-templated//ribosome biogenesis//translation	GO:0003735//GO:0003700//GO:0005515	structural constituent of ribosome//transcription factor activity, sequence-specific DNA binding//protein binding	GO:0005840//GO:0005667	ribosome//transcription factor complex	KOG0003	Ubiquitin/60s ribosomal protein L40 fusion
Cluster-10176.0	BL_1	9.00	0.37	1463	4502681	NP_001772.1	827	1.2e-85	early activation antigen CD69 [Homo sapiens]>gi|584906|sp|Q07108.1|CD69_HUMAN RecName: Full=Early activation antigen CD69; AltName: Full=Activation inducer molecule; Short=AIM; AltName: Full=BL-AC/P26; AltName: Full=C-type lectin domain family 2 member C; AltName: Full=EA1; AltName: Full=Early T-cell activation antigen p60; AltName: Full=GP32/28; AltName: Full=Leukocyte surface antigen Leu-23; Al…	13937862	BC007037.1	1463	0	Homo sapiens CD69 molecule, mRNA (cDNA clone MGC:12409 IMAGE:3950403), complete cds	K06502	CD69	CD69 antigen	http://www.genome.jp/dbget-bin/www_bget?ko:K06502	Q07108	827	5.0e-87	Early activation antigen CD69 OS=Homo sapiens GN=CD69 PE=1 SV=1	--	--	GO:0007165//GO:0035690	signal transduction//cellular response to drug	GO:0004888//GO:0030246	transmembrane signaling receptor activity//carbohydrate binding	GO:0005887//GO:0009897	integral component of plasma membrane//external side of plasma membrane	--	--
Cluster-10187.0	BL_1	2.00	0.38	543	--	--	--	--	--	--	--	--	--	--	--	--	--	--	--	--	--	--	--	--	--	--	--	--	--	--	--	--
Cluster-10199.0	BL_1	9.00	0.67	939	852428	AAA82155.1	965	7.7e-102	ornithine decarboxylase antizyme, partial [Homo sapiens]	663071198	NM_004152.3	939	0	Homo sapiens ornithine decarboxylase antizyme 1 (OAZ1), transcript variant 1, mRNA	K16548	OAZ1	ornithine decarboxylase antizyme 1	http://www.genome.jp/dbget-bin/www_bget?ko:K16548	P54368	791	4.8e-83	Ornithine decarboxylase antizyme 1 OS=Homo sapiens GN=OAZ1 PE=1 SV=3	--	--	--	--	--	--	--	--	--	--
Cluster-10206.0	BL_1	6.23	0.33	1186	--	--	--	--	--	--	--	--	--	--	--	--	--	--	--	--	--	--	--	--	--	--	--	--	--	--	--	--
Cluster-10209.0	BL_1	3.00	0.88	455	719769482	XP_010218741.1	647	2.8e-65	PREDICTED: LOW QUALITY PROTEIN: KRAB-A domain-containing protein 2, partial [Tinamus guttatus]	21104878	AC122145.1	446	0	Oryza sativa Japonica Group chromosome 10 clone OSJNAa0034B05, complete sequence	--	--	--	--	P0CT40	206	1.6e-15	Transposon Tf2-9 polyprotein OS=Schizosaccharomyces pombe (strain 972 / ATCC 24843) GN=Tf2-9 PE=3 SV=1	PF00665	Integrase core domain	GO:0015074	DNA integration	--	--	--	--	--	--
Cluster-10242.0	BL_1	3.00	0.51	575	--	--	--	--	--	313760628	NM_001199573.1	575	0	Homo sapiens tripartite motif containing 22 (TRIM22), transcript variant 2, mRNA	--	--	--	--	--	--	--	--	--	--	--	--	--	--	--	--	--	--
Cluster-10245.0	BL_1	1.00	0.31	448	414453458	AFX00006.1	203	8.4e-14	GTP-binding nuclear protein Ran [Mnemiopsis leidyi]	697084328	XM_009656871.1	445	0	Verticillium dahliae VdLs.17 GTP-binding nuclear protein GSP1/Ran mRNA	K07936	RAN	GTP-binding nuclear protein Ran	http://www.genome.jp/dbget-bin/www_bget?ko:K07936	Q7RVL0	255	3.2e-21	GTP-binding nuclear protein GSP1/Ran OS=Neurospora crassa (strain ATCC 24698 / 74-OR23-1A / CBS 708.71 / DSM 1257 / FGSC 987) GN=ran PE=2 SV=1	--	--	--	--	--	--	--	--	KOG0096	GTPase Ran/TC4/GSP1 (nuclear protein transport pathway), small G protein superfamily
Cluster-10264.0	BL_1	2.00	0.44	510	--	--	--	--	--	768311752	CP010980.1	510	0	Verticillium dahliae VdLs.17 chromosome 1, complete sequence	--	--	--	--	--	--	--	--	--	--	--	--	--	--	--	--	--	--
Cluster-10269.0	BL_1	2.00	0.52	477	--	--	--	--	--	--	--	--	--	--	--	--	--	--	--	--	--	--	--	--	--	--	--	--	--	--	--	--
Cluster-10298.0	BL_1	4.00	0.84	522	299829170	YP_003735180.1	521	1.3e-50	cytochrome b [Apis cerana]>gi|238800127|gb|ACR55919.1| cytochrome b [Apis cerana]>gi|702076557|gb|AIW06359.1| cytochrome b (mitochondrion) [Apis cerana]	238800115	GQ162109.1	519	0	Apis cerana mitochondrion, complete genome	K00412	CYTB, petB	ubiquinol-cytochrome c reductase cytochrome b subunit	http://www.genome.jp/dbget-bin/www_bget?ko:K00412	P34845	509	1.3e-50	Cytochrome b OS=Apis mellifera ligustica GN=MT-CYB PE=3 SV=1	--	--	--	--	--	--	--	--	KOG4663	Cytochrome b
Cluster-10301.0	BL_1	5.24	0.31	1107	641668575	XP_008184501.1	195	1.8e-12	PREDICTED: uncharacterized protein LOC103309824 [Acyrthosiphon pisum]	--	--	--	--	--	--	--	--	--	--	--	--	--	PF00113	Enolase, C-terminal TIM barrel domain	GO:0006096//GO:0006094//GO:0009094//GO:0006571//GO:0000162	glycolytic process//gluconeogenesis//L-phenylalanine biosynthetic process//tyrosine biosynthetic process//tryptophan biosynthetic process	GO:0004634//GO:0000287	phosphopyruvate hydratase activity//magnesium ion binding	GO:0000015	phosphopyruvate hydratase complex	--	--
Cluster-10318.0	BL_1	4.00	2.04	385	--	--	--	--	--	--	--	--	--	--	--	--	--	--	--	--	--	--	--	--	--	--	--	--	--	--	--	--
Cluster-10346.0	BL_1	26.55	1.59	1092	34365139	CAE45921.1	1711	2.8e-188	hypothetical protein [Homo sapiens]	49258099	BC073765.1	1050	0	Homo sapiens immunoglobulin heavy constant alpha 2 (A2m marker), mRNA (cDNA clone IMAGE:4765168)	K06856	IGH	immunoglobulin heavy chain	http://www.genome.jp/dbget-bin/www_bget?ko:K06856	P01877	1673	3.0e-185	Ig alpha-2 chain C region OS=Homo sapiens GN=IGHA2 PE=1 SV=3	PF13895//PF09085	Immunoglobulin domain//Adhesion molecule, immunoglobulin-like	GO:0007155	cell adhesion	GO:0005515	protein binding	GO:0016020	membrane	--	--
Cluster-10346.1	BL_1	4.45	1.26	461	34529114	BAC85640.1	641	1.4e-64	unnamed protein product [Homo sapiens]	34527232	AK130433.1	426	0	Homo sapiens cDNA FLJ26923 fis, clone RCT04885, highly similar to Ig alpha-1 chain C region	K06856	IGH	immunoglobulin heavy chain	http://www.genome.jp/dbget-bin/www_bget?ko:K06856	P01876	514	3.1e-51	Ig alpha-1 chain C region OS=Homo sapiens GN=IGHA1 PE=1 SV=2	--	--	--	--	--	--	--	--	--	--
Cluster-10347.0	BL_1	15.00	1.04	983	--	--	--	--	--	697075246	XM_009653737.1	768	0	Verticillium dahliae VdLs.17 hypothetical protein partial mRNA	--	--	--	--	--	--	--	--	--	--	--	--	--	--	--	--	--	--
Cluster-10359.0	BL_1	13.74	0.73	1199	642935674	XP_974741.2	529	3.5e-51	PREDICTED: biogenesis of lysosome-related organelles complex 1 subunit 1 [Tribolium castaneum]	--	--	--	--	--	--	--	--	--	A1Z9S1	419	8.3e-40	Biogenesis of lysosome-related organelles complex 1 subunit 1 OS=Drosophila melanogaster GN=blos1 PE=1 SV=2	PF06320	GCN5-like protein 1 (GCN5L1)	--	--	--	--	GO:0031083	BLOC-1 complex	KOG3390	General control of amino-acid synthesis 5-like 1
Cluster-10374.0	BL_1	2.00	2.27	325	--	--	--	--	--	768311758	CP010986.1	316	2.90693e-163	Verticillium dahliae VdLs.17 chromosome 7, complete sequence	--	--	--	--	--	--	--	--	--	--	--	--	--	--	--	--	--	--
Cluster-10404.0	BL_1	11.00	0.32	1926	795103249	XP_011829612.1	2814	0.0e+00	PREDICTED: signal transducer and activator of transcription 1-alpha/beta isoform X1 [Mandrillus leucophaeus]	189458859	NM_007315.3	1926	0	Homo sapiens signal transducer and activator of transcription 1, 91kDa (STAT1), transcript variant alpha, mRNA	K11220	STAT1	signal transducer and activator of transcription 1	http://www.genome.jp/dbget-bin/www_bget?ko:K11220	P42224	2822	0.0e+00	Signal transducer and activator of transcription 1-alpha/beta OS=Homo sapiens GN=STAT1 PE=1 SV=2	PF01017//PF02865//PF16519//PF05531//PF02864	STAT protein, all-alpha domain//STAT protein, protein interaction domain//Tetramerisation domain of TRPM//Nucleopolyhedrovirus P10 protein//STAT protein, DNA binding domain	GO:0007165//GO:0051262//GO:0006355	signal transduction//protein tetramerization//regulation of transcription, DNA-templated	GO:0003700//GO:0004871	transcription factor activity, sequence-specific DNA binding//signal transducer activity	GO:0005667//GO:0019028//GO:0005634	transcription factor complex//viral capsid//nucleus	--	--
Cluster-10404.1	BL_1	3.00	0.54	560	281313277	ADA59516.1	979	1.1e-103	signal transducer and activator of transcription 1 [Homo sapiens]	675781808	XM_008950622.1	560	0	PREDICTED: Pan paniscus signal transducer and activator of transcription 1, 91kDa (STAT1), transcript variant X2, mRNA	K11220	STAT1	signal transducer and activator of transcription 1	http://www.genome.jp/dbget-bin/www_bget?ko:K11220	P42224	979	4.5e-105	Signal transducer and activator of transcription 1-alpha/beta OS=Homo sapiens GN=STAT1 PE=1 SV=2	PF12162	STAT1 TAZ2 binding domain	--	--	GO:0003700	transcription factor activity, sequence-specific DNA binding	GO:0005667	transcription factor complex	--	--
Cluster-10413.0	BL_1	2.00	0.67	436	--	--	--	--	--	--	--	--	--	--	--	--	--	--	--	--	--	--	--	--	--	--	--	--	--	--	--	--
Cluster-10418.0	BL_1	2.00	0.58	457	--	--	--	--	--	--	--	--	--	--	--	--	--	--	--	--	--	--	--	--	--	--	--	--	--	--	--	--
Cluster-10422.0	BL_1	1.00	0.63	366	--	--	--	--	--	--	--	--	--	--	--	--	--	--	--	--	--	--	PF00628	PHD-finger	--	--	GO:0005515	protein binding	--	--	--	--
Cluster-10430.0	BL_1	36.00	2.51	979	544512774	XP_005589973.1	992	5.9e-105	PREDICTED: 60S ribosomal protein L13a isoform X1 [Macaca fascicularis]>gi|635040461|ref|XP_007995756.1| PREDICTED: 60S ribosomal protein L13a isoform X1 [Chlorocebus sabaeus]	395132448	NM_012423.3	979	0	Homo sapiens ribosomal protein L13a (RPL13A), transcript variant 1, mRNA	K02872	RP-L13Ae, RPL13A	large subunit ribosomal protein L13Ae	http://www.genome.jp/dbget-bin/www_bget?ko:K02872	P40429	974	3.0e-104	60S ribosomal protein L13a OS=Homo sapiens GN=RPL13A PE=1 SV=2	PF00572	Ribosomal protein L13	GO:0006412//GO:0042254	translation//ribosome biogenesis	GO:0003735	structural constituent of ribosome	GO:0005840	ribosome	KOG3204	60S ribosomal protein L13a
Cluster-10433.0	BL_1	3.00	0.68	504	--	--	--	--	--	768311754	CP010982.1	498	0	Verticillium dahliae VdLs.17 chromosome 3, complete sequence	--	--	--	--	--	--	--	--	--	--	--	--	--	--	--	--	--	--
Cluster-10434.0	BL_1	1.00	0.35	430	641656935	XP_008180154.1	277	2.1e-22	PREDICTED: uncharacterized protein LOC103308498 [Acyrthosiphon pisum]	--	--	--	--	--	--	--	--	--	--	--	--	--	--	--	--	--	--	--	--	--	--	--
Cluster-10439.1	BL_1	39.00	1.81	1326	642933705	XP_974874.3	967	6.4e-102	PREDICTED: protein OSCP1 [Tribolium castaneum]	--	--	--	--	--	--	--	--	--	Q8BHW2	295	2.2e-25	Protein OSCP1 OS=Mus musculus GN=Oscp1 PE=2 SV=1	--	--	--	--	--	--	--	--	--	--
Cluster-10446.0	BL_1	8.00	0.32	1474	115443589	YP_778608.1	555	4.2e-54	RNA polymerase beta prime subunit [Bigelowiella natans]>gi|122227443|sp|Q06J19.1|RPOC2_BIGNA RecName: Full=DNA-directed RNA polymerase subunit beta''; AltName: Full=PEP; AltName: Full=Plastid-encoded RNA polymerase subunit beta''; Short=RNA polymerase subunit beta'' (chloroplast) [Bigelowiella natans]>gi|110810234|gb|ABG91440.1| RNA polymerase beta prime subunit [Bigelowiella natans]	597569085	KF990036.1	1408	0	Prunus kansuensis chloroplast, complete genome	--	--	--	--	Q0ZJ30	2201	2.4e-246	DNA-directed RNA polymerase subunit beta'' OS=Vitis vinifera GN=rpoC2 PE=3 SV=1	PF05000//PF04998	RNA polymerase Rpb1, domain 4//RNA polymerase Rpb1, domain 5	GO:0006206//GO:0006351//GO:0006144	pyrimidine nucleobase metabolic process//transcription, DNA-templated//purine nucleobase metabolic process	GO:0003677//GO:0003899	DNA binding//DNA-directed RNA polymerase activity	GO:0005730	nucleolus	KOG0260	RNA polymerase II, large subunit
Cluster-10457.0	BL_1	1.76	0.91	383	231382	P30461.1	579	1.8e-57	RecName: Full=HLA class I histocompatibility antigen, B-13 alpha chain; AltName: Full=MHC class I antigen B*13; Flags: Precursor>gi|386774|gb|AAA52657.1| MHC HLA-B13 precursor, partial [Homo sapiens]>gi|386897|gb|AAA59660.1| MHC HLA-B13 chain [Homo sapiens]>gi|1682953|dbj|BAA08822.1| HLA-B*1302 antigen [Homo sapiens]>gi|11342505|emb|CAC17136.1| MHC class I antigen [Homo sapiens]>gi|70671184|emb|C…	3419999	U75533.1	344	9.4843e-179	HSU75533 Homo sapiens HLA class I antigen HLA-B mRNA (HLA-B*1303new allele), complete cds	K06751	MHC1	major histocompatibility complex, class I	http://www.genome.jp/dbget-bin/www_bget?ko:K06751	P30461	579	7.4e-59	HLA class I histocompatibility antigen, B-13 alpha chain OS=Homo sapiens GN=HLA-B PE=1 SV=1	PF00129	Class I Histocompatibility antigen, domains alpha 1 and 2	GO:0002480//GO:0060333//GO:0016045//GO:0002667//GO:0060337//GO:0019048//GO:0050776//GO:0006955//GO:2001198//GO:0002479//GO:0032675//GO:0007165//GO:0032655	antigen processing and presentation of exogenous peptide antigen via MHC class I, TAP-independent//interferon-gamma-mediated signaling pathway//detection of bacterium//regulation of T cell anergy//type I interferon signaling pathway//modulation by virus of host morphology or physiology//regulation of immune response//immune response//regulation of dendritic cell differentiation//antigen processin…	GO:0005102//GO:0032393	receptor binding//MHC class I receptor activity	GO:0000139//GO:0030670//GO:0071556//GO:0012507//GO:0031901//GO:0042612//GO:0005887	Golgi membrane//phagocytic vesicle membrane//integral component of lumenal side of endoplasmic reticulum membrane//ER to Golgi transport vesicle membrane//early endosome membrane//MHC class I protein complex//integral component of plasma membrane	--	--
Cluster-10460.1	BL_1	4.92	1.27	479	670986342	XP_008684233.1	398	2.2e-36	PREDICTED: LOW QUALITY PROTEIN: polyubiquitin-B [Ursus maritimus]	675796774	XM_003831161.2	437	0	PREDICTED: Pan paniscus ubiquitin (LOC100987088), transcript variant X1, mRNA	K04551	UBB	ubiquitin B	http://www.genome.jp/dbget-bin/www_bget?ko:K04551	Q8MKD1	390	7.6e-37	Polyubiquitin-B OS=Equus caballus GN=UBB PE=2 SV=3	PF00240//PF14560	Ubiquitin family//Ubiquitin-like domain	--	--	GO:0005515	protein binding	--	--	KOG0001	Ubiquitin and ubiquitin-like proteins
Cluster-10461.0	BL_1	6.00	0.42	975	831783402	XP_012757037.1	238	1.6e-17	hypothetical protein SAMD00019534_022850 [Acytostelium subglobosum LB1]>gi|735857669|dbj|GAM19110.1| hypothetical protein SAMD00019534_022850 [Acytostelium subglobosum LB1]	697081950	XM_009656042.1	909	0	Verticillium dahliae VdLs.17 hypothetical protein partial mRNA	--	--	--	--	P55023	167	1.1e-10	Tyrosinase OS=Streptomyces lincolnensis GN=melC2 PE=3 SV=2	PF00264	Common central domain of tyrosinase	GO:0008152	metabolic process	GO:0016491	oxidoreductase activity	--	--	--	--
Cluster-10473.0	BL_1	1.00	0.49	388	--	--	--	--	--	--	--	--	--	--	--	--	--	--	--	--	--	--	--	--	--	--	--	--	--	--	--	--
Cluster-10479.0	BL_1	3.00	0.49	583	--	--	--	--	--	--	--	--	--	--	--	--	--	--	--	--	--	--	--	--	--	--	--	--	--	--	--	--
Cluster-10480.0	BL_1	1.58	0.39	486	--	--	--	--	--	--	--	--	--	--	--	--	--	--	--	--	--	--	--	--	--	--	--	--	--	--	--	--
Cluster-10482.0	BL_1	2.00	0.58	457	--	--	--	--	--	--	--	--	--	--	--	--	--	--	--	--	--	--	--	--	--	--	--	--	--	--	--	--
Cluster-10483.0	BL_1	4.00	1.14	460	--	--	--	--	--	--	--	--	--	--	--	--	--	--	--	--	--	--	--	--	--	--	--	--	--	--	--	--
Cluster-10484.0	BL_1	1.00	0.71	356	--	--	--	--	--	--	--	--	--	--	--	--	--	--	--	--	--	--	--	--	--	--	--	--	--	--	--	--
Cluster-10524.0	BL_1	28.00	1.83	1023	270011884	EFA08332.1	198	7.3e-13	hypothetical protein TcasGA2_TC005974 [Tribolium castaneum]	--	--	--	--	--	--	--	--	--	--	--	--	--	PF02319	E2F/DP family winged-helix DNA-binding domain	GO:0006355	regulation of transcription, DNA-templated	GO:0003700	transcription factor activity, sequence-specific DNA binding	GO:0005667	transcription factor complex	--	--
Cluster-10531.0	BL_1	5.00	0.75	612	635042893	XP_007997011.1	845	4.1e-88	PREDICTED: immunoglobulin J chain isoform X2 [Chlorocebus sabaeus]	24660377	BC038982.1	612	0	Homo sapiens immunoglobulin J polypeptide, linker protein for immunoglobulin alpha and mu polypeptides, mRNA (cDNA clone MGC:47785 IMAGE:5755337), complete cds	--	--	--	--	P01591	844	2.2e-89	Immunoglobulin J chain OS=Homo sapiens GN=IGJ PE=1 SV=4	--	--	--	--	--	--	--	--	--	--
Cluster-10554.0	BL_1	1.00	1.50	310	--	--	--	--	--	48958545	AC146338.2	307	2.77718e-158	Oryza sativa Japonica Group chromosome 5 clone OSJNBa0093C16, complete sequence	--	--	--	--	--	--	--	--	--	--	--	--	--	--	--	--	--	--
Cluster-10558.0	BL_1	2.00	0.35	569	694542644	XP_009497389.1	380	3.2e-34	hypothetical protein H696_05252 [Fonticula alba]>gi|627946322|gb|KCV68335.1| hypothetical protein H696_05252 [Fonticula alba]	768311754	CP010982.1	566	0	Verticillium dahliae VdLs.17 chromosome 3, complete sequence	K01537	E3.6.3.8	Ca2+-transporting ATPase	http://www.genome.jp/dbget-bin/www_bget?ko:K01537	P22189	441	1.1e-42	Calcium-transporting ATPase 3 OS=Schizosaccharomyces pombe (strain 972 / ATCC 24843) GN=cta3 PE=1 SV=1	--	--	--	--	--	--	--	--	KOG0204	Calcium transporting ATPase
Cluster-10570.0	BL_1	73.00	2.18	1892	728418532	AIY68372.1	1095	1.3e-116	esterase, partial [Leptinotarsa decemlineata]	--	--	--	--	--	--	--	--	--	P35502	668	1.8e-68	Esterase FE4 OS=Myzus persicae PE=1 SV=1	PF00326//PF07859	Prolyl oligopeptidase family//alpha/beta hydrolase fold	GO:0006508//GO:0008152	proteolysis//metabolic process	GO:0016787//GO:0008236	hydrolase activity//serine-type peptidase activity	--	--	--	--
Cluster-10573.0	BL_1	10.00	1.69	576	514695405	XP_004995273.1	212	9.7e-15	60S acidic ribosomal protein P1 [Salpingoeca rosetta]>gi|326437339|gb|EGD82909.1| 60S acidic ribosomal protein P1 [Salpingoeca rosetta]	697069444	XM_009651611.1	558	0	Verticillium dahliae VdLs.17 60S acidic ribosomal protein P1 mRNA	K02942	RP-LP1, RPLP1	large subunit ribosomal protein LP1	http://www.genome.jp/dbget-bin/www_bget?ko:K02942	P50344	274	2.6e-23	60S acidic ribosomal protein P1 OS=Davidiella tassiana GN=CLAH12 PE=1 SV=1	PF01213	Adenylate cyclase associated (CAP) N terminal	GO:0042254//GO:0007010//GO:0006414	ribosome biogenesis//cytoskeleton organization//translational elongation	GO:0003779//GO:0003735	actin binding//structural constituent of ribosome	GO:0005840	ribosome	KOG1762	60s acidic ribosomal protein P1
Cluster-10578.0	BL_1	3.00	0.33	725	291242137	XP_002740964.1	830	2.7e-86	PREDICTED: ADP-ribosylation factor 1-like isoform X3 [Saccoglossus kowalevskii]>gi|291242139|ref|XP_002740965.1| PREDICTED: ADP-ribosylation factor 1-like isoform X4 [Saccoglossus kowalevskii]>gi|585709105|ref|XP_006824295.1| PREDICTED: ADP-ribosylation factor 1-like isoform X5 [Saccoglossus kowalevskii]>gi|585709112|ref|XP_006824296.1| PREDICTED: ADP-ribosylation factor 1-like isoform X6 [Saccog…	697067848	XM_009650814.1	722	0	Verticillium dahliae VdLs.17 ADP-ribosylation factor mRNA	K06883	K06883	uncharacterized protein	http://www.genome.jp/dbget-bin/www_bget?ko:K06883	P34727	883	7.9e-94	ADP-ribosylation factor OS=Ajellomyces capsulatus GN=ARF PE=1 SV=3	PF01926//PF08477//PF00071//PF04670//PF00025//PF01591//PF00503	50S ribosome-binding GTPase//Ras of Complex, Roc, domain of DAPkinase//Ras family//Gtr1/RagA G protein conserved region//ADP-ribosylation factor family//6-phosphofructo-2-kinase//G-protein alpha subunit	GO:0007186//GO:0007264//GO:0006013//GO:0006000//GO:0007165	G-protein coupled receptor signaling pathway//small GTPase mediated signal transduction//mannose metabolic process//fructose metabolic process//signal transduction	GO:0005525//GO:0004871//GO:0019001//GO:0005524//GO:0031683//GO:0003873//GO:0003924	GTP binding//signal transducer activity//guanyl nucleotide binding//ATP binding//G-protein beta/gamma-subunit complex binding//6-phosphofructo-2-kinase activity//GTPase activity	--	--	KOG0070	GTP-binding ADP-ribosylation factor Arf1
Cluster-10579.0	BL_1	1.00	0.60	369	126697458	ABO26686.1	146	2.8e-07	40S ribosomal protein S18 [Haliotis discus discus]>gi|363894932|gb|AEW42983.1| putative 40S ribosomal protein S18 [Haliotis diversicolor]	768311755	CP010983.1	315	1.20306e-162	Verticillium dahliae VdLs.17 chromosome 4, complete sequence	--	--	--	--	P34788	157	6.1e-10	40S ribosomal protein S18 OS=Arabidopsis thaliana GN=RPS18A PE=1 SV=1	PF00416	Ribosomal protein S13/S18	GO:0042254//GO:0006412	ribosome biogenesis//translation	GO:0003735//GO:0003723	structural constituent of ribosome//RNA binding	GO:0005840//GO:0005622	ribosome//intracellular	KOG3311	Ribosomal protein S18
Cluster-10579.1	BL_1	2.00	0.67	436	156372342	XP_001628997.1	511	1.6e-49	predicted protein [Nematostella vectensis]>gi|156215987|gb|EDO36934.1| predicted protein [Nematostella vectensis]	697079366	XM_009655153.1	436	0	Verticillium dahliae VdLs.17 40S ribosomal protein S18 mRNA	K02964	RP-S18e, RPS18	small subunit ribosomal protein S18e	http://www.genome.jp/dbget-bin/www_bget?ko:K02964	P0CX56	521	4.5e-52	40S ribosomal protein S18-B OS=Saccharomyces cerevisiae (strain ATCC 204508 / S288c) GN=RPS18B PE=1 SV=1	PF00416	Ribosomal protein S13/S18	GO:0006412//GO:0042254	translation//ribosome biogenesis	GO:0003735//GO:0003723	structural constituent of ribosome//RNA binding	GO:0005622//GO:0005840	intracellular//ribosome	KOG3311	Ribosomal protein S18
Cluster-10586.0	BL_1	2.00	0.53	473	328725320	XP_003248428.1	145	4.7e-07	PREDICTED: uncharacterized protein LOC100571337 [Acyrthosiphon pisum]	697087797	XM_009658515.1	374	0	Verticillium dahliae VdLs.17 lysozyme partial mRNA	--	--	--	--	--	--	--	--	PF00959	Phage lysozyme	GO:0016998//GO:0009253//GO:0005975	cell wall macromolecule catabolic process//peptidoglycan catabolic process//carbohydrate metabolic process	GO:0003796	lysozyme activity	--	--	--	--
Cluster-10653.0	BL_1	9.00	0.62	990	330827280	XP_003291772.1	207	6.4e-14	hypothetical protein DICPUDRAFT_156413 [Dictyostelium purpureum]>gi|325078031|gb|EGC31706.1| hypothetical protein DICPUDRAFT_156413 [Dictyostelium purpureum]	768311756	CP010984.1	978	0	Verticillium dahliae VdLs.17 chromosome 5, complete sequence	--	--	--	--	P87216	400	1.1e-37	Protein vip1 OS=Schizosaccharomyces pombe (strain 972 / ATCC 24843) GN=vip1 PE=1 SV=1	PF08777//PF00076	RNA binding motif//RNA recognition motif. (a.k.a. RRM, RBD, or RNP domain)	--	--	GO:0003723//GO:0003676	RNA binding//nucleic acid binding	--	--	--	--
Cluster-10657.0	BL_1	2.00	0.31	603	795126095	XP_011789589.1	253	1.8e-19	PREDICTED: regulator of G-protein signaling 1 [Colobus angolensis palliatus]	56682943	NM_002922.3	603	0	Homo sapiens regulator of G-protein signaling 1 (RGS1), mRNA	K16449	RGS	regulator of G-protein signaling	http://www.genome.jp/dbget-bin/www_bget?ko:K16449	Q08116	253	7.4e-21	Regulator of G-protein signaling 1 OS=Homo sapiens GN=RGS1 PE=1 SV=3	--	--	--	--	--	--	--	--	--	--
Cluster-10676.0	BL_1	8.16	0.40	1266	72058324	XP_798304.1	857	3.5e-89	PREDICTED: 40S ribosomal protein S3 [Strongylocentrotus purpuratus]	768311759	CP010987.1	1116	0	Verticillium dahliae VdLs.17 chromosome 8, complete sequence	K02985	RP-S3e, RPS3	small subunit ribosomal protein S3e	http://www.genome.jp/dbget-bin/www_bget?ko:K02985	O60128	876	8.9e-93	40S ribosomal protein S3 OS=Schizosaccharomyces pombe (strain 972 / ATCC 24843) GN=rps3 PE=1 SV=1	PF04728//PF07650	Lipoprotein leucine-zipper//KH domain	--	--	GO:0003723	RNA binding	GO:0019867	outer membrane	KOG3181	40S ribosomal protein S3
Cluster-10696.0	BL_1	4.00	0.51	668	--	--	--	--	--	768311759	CP010987.1	668	0	Verticillium dahliae VdLs.17 chromosome 8, complete sequence	--	--	--	--	--	--	--	--	PF15682	Musculoskeletal, temporally activated-embryonic nuclear protein 1	GO:0035988//GO:0042246//GO:0002062	chondrocyte proliferation//tissue regeneration//chondrocyte differentiation	--	--	GO:0005634	nucleus	--	--
Cluster-10697.0	BL_1	1.00	0.38	417	--	--	--	--	--	761231856	KM881642.1	417	0	Oryza longistaminata isolate 81953 chloroplast, complete genome	--	--	--	--	P0C506	391	5.1e-37	DNA-directed RNA polymerase subunit beta' OS=Oryza sativa subsp. japonica GN=rpoC1 PE=3 SV=1	--	--	--	--	--	--	--	--	--	--
Cluster-10700.0	BL_1	2.00	0.52	476	--	--	--	--	--	768311759	CP010987.1	473	0	Verticillium dahliae VdLs.17 chromosome 8, complete sequence	--	--	--	--	Q4IQ08	488	3.3e-48	GPI-anchored wall transfer protein 1 OS=Gibberella zeae (strain PH-1 / ATCC MYA-4620 / FGSC 9075 / NRRL 31084) GN=GWT1 PE=3 SV=1	PF06423	GWT1	GO:0006506	GPI anchor biosynthetic process	GO:0016746	transferase activity, transferring acyl groups	GO:0005789//GO:0016021	endoplasmic reticulum membrane//integral component of membrane	--	--
Cluster-10706.0	BL_1	4.00	0.31	901	--	--	--	--	--	697070004	XM_009651887.1	804	0	Verticillium dahliae VdLs.17 hypothetical protein partial mRNA	--	--	--	--	Q09778	156	2.0e-09	Tuberous sclerosis 1 protein homolog OS=Schizosaccharomyces pombe (strain 972 / ATCC 24843) GN=tsc1 PE=1 SV=1	--	--	--	--	--	--	--	--	--	--
Cluster-10707.0	BL_1	12.66	0.89	974	--	--	--	--	--	--	--	--	--	--	--	--	--	--	--	--	--	--	--	--	--	--	--	--	--	--	--	--
Cluster-10754.0	BL_1	4.00	2.17	379	--	--	--	--	--	--	--	--	--	--	--	--	--	--	--	--	--	--	--	--	--	--	--	--	--	--	--	--
Cluster-10782.0	BL_1	2.00	2.08	330	--	--	--	--	--	--	--	--	--	--	--	--	--	--	--	--	--	--	--	--	--	--	--	--	--	--	--	--
Cluster-10782.2	BL_1	6.76	0.34	1251	--	--	--	--	--	--	--	--	--	--	--	--	--	--	--	--	--	--	--	--	--	--	--	--	--	--	--	--
Cluster-10790.0	BL_1	3.00	3.18	329	--	--	--	--	--	--	--	--	--	--	--	--	--	--	--	--	--	--	--	--	--	--	--	--	--	--	--	--
Cluster-10800.0	BL_1	2.00	0.61	450	--	--	--	--	--	--	--	--	--	--	--	--	--	--	--	--	--	--	--	--	--	--	--	--	--	--	--	--
Cluster-10821.0	BL_1	6.00	0.78	660	780012564	XP_781796.2	383	1.7e-34	PREDICTED: uncharacterized protein LOC576388 [Strongylocentrotus purpuratus]	697079697	XM_009655268.1	660	0	Verticillium dahliae VdLs.17 histone H4.2 mRNA	K11254	H4	histone H4	http://www.genome.jp/dbget-bin/www_bget?ko:K11254	P27996	380	1.5e-35	Histone H4 OS=Solaster stimpsoni PE=3 SV=2	PF02969//PF00125//PF02291	TATA box binding protein associated factor (TAF)//Core histone H2A/H2B/H3/H4//Transcription initiation factor IID, 31kD subunit	GO:0006352	DNA-templated transcription, initiation	GO:0003677	DNA binding	GO:0005634	nucleus	--	--
Cluster-10833.0	BL_1	3.00	0.32	746	--	--	--	--	--	--	--	--	--	--	--	--	--	--	--	--	--	--	--	--	--	--	--	--	--	--	--	--
Cluster-10836.0	BL_1	2.00	4.82	289	--	--	--	--	--	768311759	CP010987.1	212	1.65796e-105	Verticillium dahliae VdLs.17 chromosome 8, complete sequence	--	--	--	--	--	--	--	--	--	--	--	--	--	--	--	--	--	--
Cluster-10836.1	BL_1	1.00	0.81	346	--	--	--	--	--	768311759	CP010987.1	340	1.41928e-176	Verticillium dahliae VdLs.17 chromosome 8, complete sequence	--	--	--	--	--	--	--	--	--	--	--	--	--	--	--	--	--	--
Cluster-10836.2	BL_1	16.00	0.76	1305	470427696	XP_004338018.1	185	3.0e-11	serine rich protein [Acanthamoeba castellanii str. Neff]>gi|440794860|gb|ELR16005.1| serine rich protein [Acanthamoeba castellanii str. Neff]	768311759	CP010987.1	1271	0	Verticillium dahliae VdLs.17 chromosome 8, complete sequence	--	--	--	--	--	--	--	--	--	--	--	--	--	--	--	--	--	--
Cluster-10850.0	BL_1	22.00	2.03	811	755785705	XP_003995546.2	1077	6.9e-115	PREDICTED: 40S ribosomal protein S6 [Felis catus]	158256465	AK291517.1	811	0	Homo sapiens cDNA FLJ78049 complete cds, highly similar to Homo sapiens ribosomal protein S6 (RPS6), mRNA	K02991	RP-S6e, RPS6	small subunit ribosomal protein S6e	http://www.genome.jp/dbget-bin/www_bget?ko:K02991	P62755	1069	2.4e-115	40S ribosomal protein S6 OS=Rattus norvegicus GN=Rps6 PE=1 SV=1	PF02567//PF01092	Phenazine biosynthesis-like protein//Ribosomal protein S6e	GO:0042254//GO:0009058//GO:0006412	ribosome biogenesis//biosynthetic process//translation	GO:0003735//GO:0003824	structural constituent of ribosome//catalytic activity	GO:0005840//GO:0005622	ribosome//intracellular	KOG1646	40S ribosomal protein S6
Cluster-10870.0	BL_1	7.00	1.77	482	119619953	EAW99547.1	362	3.3e-32	thymosin, beta 10, isoform CRA_a, partial [Homo sapiens]>gi|119619954|gb|EAW99548.1| thymosin, beta 10, isoform CRA_a, partial [Homo sapiens]	79150724	BC107889.1	463	0	Homo sapiens cDNA clone IMAGE:6651898	K13785	TMSB10	thymosin beta 10	http://www.genome.jp/dbget-bin/www_bget?ko:K13785	P63313	219	5.2e-17	Thymosin beta-10 OS=Homo sapiens GN=TMSB10 PE=1 SV=2	PF02205//PF01290	WH2 motif//Thymosin beta-4 family	GO:0007015//GO:0042989	actin filament organization//sequestering of actin monomers	GO:0003779//GO:0003785	actin binding//actin monomer binding	GO:0005737//GO:0005856	cytoplasm//cytoskeleton	--	--
Cluster-10877.0	BL_1	1.00	0.32	441	--	--	--	--	--	--	--	--	--	--	--	--	--	--	--	--	--	--	--	--	--	--	--	--	--	--	--	--
Cluster-10885.0	BL_1	6.00	0.46	911	--	--	--	--	--	768311754	CP010982.1	880	0	Verticillium dahliae VdLs.17 chromosome 3, complete sequence	--	--	--	--	--	--	--	--	--	--	--	--	--	--	--	--	--	--
Cluster-10890.0	BL_1	2.00	0.31	604	--	--	--	--	--	697091518	XM_009660207.1	589	0	Verticillium dahliae VdLs.17 hypothetical protein partial mRNA	--	--	--	--	--	--	--	--	--	--	--	--	--	--	--	--	--	--
Cluster-10894.0	BL_1	4.62	0.45	781	--	--	--	--	--	--	--	--	--	--	--	--	--	--	--	--	--	--	--	--	--	--	--	--	--	--	--	--
Cluster-10922.0	BL_1	13.00	0.63	1284	675862458	XP_009016789.1	1209	5.4e-130	hypothetical protein HELRODRAFT_185520 [Helobdella robusta]>gi|555701623|gb|ESO04856.1| hypothetical protein HELRODRAFT_185520 [Helobdella robusta]	697083906	XM_009656719.1	1272	0	Verticillium dahliae VdLs.17 glyceraldehyde-3-phosphate dehydrogenase mRNA	K00134	GAPDH, gapA	glyceraldehyde 3-phosphate dehydrogenase	http://www.genome.jp/dbget-bin/www_bget?ko:K00134	P54117	1494	2.0e-164	Glyceraldehyde-3-phosphate dehydrogenase OS=Colletotrichum lindemuthianum GN=GPDA PE=3 SV=1	PF00044//PF02826//PF02800//PF01113	Glyceraldehyde 3-phosphate dehydrogenase, NAD binding domain//D-isomer specific 2-hydroxyacid dehydrogenase, NAD binding domain//Glyceraldehyde 3-phosphate dehydrogenase, C-terminal domain//Dihydrodipicolinate reductase, N-terminus	GO:0009085//GO:0055114//GO:0009089	lysine biosynthetic process//oxidation-reduction process//lysine biosynthetic process via diaminopimelate	GO:0051287//GO:0016620//GO:0008839	NAD binding//oxidoreductase activity, acting on the aldehyde or oxo group of donors, NAD or NADP as acceptor//4-hydroxy-tetrahydrodipicolinate reductase	--	--	KOG0657	Glyceraldehyde 3-phosphate dehydrogenase
Cluster-10923.0	BL_1	10.49	0.85	885	642927632	XP_008195342.1	514	1.4e-49	PREDICTED: dual specificity protein phosphatase 23-like isoform X1 [Tribolium castaneum]	--	--	--	--	--	K14165	K14165	atypical dual specificity phosphatase	http://www.genome.jp/dbget-bin/www_bget?ko:K14165	Q9BVJ7	315	7.0e-28	Dual specificity protein phosphatase 23 OS=Homo sapiens GN=DUSP23 PE=1 SV=1	PF00782//PF00102//PF05706	Dual specificity phosphatase, catalytic domain//Protein-tyrosine phosphatase//Cyclin-dependent kinase inhibitor 3 (CDKN3)	GO:0006570//GO:0006470	tyrosine metabolic process//protein dephosphorylation	GO:0004721//GO:0008138//GO:0004725	phosphoprotein phosphatase activity//protein tyrosine/serine/threonine phosphatase activity//protein tyrosine phosphatase activity	--	--	--	--
Cluster-10929.0	BL_1	4.00	0.38	792	--	--	--	--	--	768311758	CP010986.1	777	0	Verticillium dahliae VdLs.17 chromosome 7, complete sequence	--	--	--	--	--	--	--	--	--	--	--	--	--	--	--	--	--	--
Cluster-10957.1	BL_1	1.00	1.45	312	--	--	--	--	--	--	--	--	--	--	--	--	--	--	--	--	--	--	--	--	--	--	--	--	--	--	--	--
Cluster-10998.0	BL_1	50.03	1.98	1499	546686115	ERL95507.1	275	1.3e-21	hypothetical protein D910_12769 [Dendroctonus ponderosae]	--	--	--	--	--	--	--	--	--	Q9W0Y6	148	2.8e-08	Transient receptor potential cation channel protein painless OS=Drosophila melanogaster GN=pain PE=1 SV=1	--	--	--	--	--	--	--	--	--	--
Cluster-10999.0	BL_1	5.71	0.33	1125	300394168	ADK11710.1	583	1.8e-57	aminopeptidase N [Leptinotarsa decemlineata]	--	--	--	--	--	--	--	--	--	P91885	337	2.5e-30	Aminopeptidase N OS=Manduca sexta GN=APN2 PE=1 SV=2	--	--	--	--	--	--	--	--	--	--
Cluster-11009.0	BL_1	7.00	1.56	508	--	--	--	--	--	--	--	--	--	--	--	--	--	--	--	--	--	--	--	--	--	--	--	--	--	--	--	--
Cluster-11010.0	BL_1	1.00	0.81	346	--	--	--	--	--	--	--	--	--	--	--	--	--	--	--	--	--	--	--	--	--	--	--	--	--	--	--	--
Cluster-11026.1	BL_1	24.25	1.02	1432	642917777	XP_008191282.1	906	8.2e-95	PREDICTED: ADP-ribosylation factor-like protein 13B [Tribolium castaneum]	--	--	--	--	--	K07962	ARL13B, ARL2L1	ADP-ribosylation factor-like protein 13B	http://www.genome.jp/dbget-bin/www_bget?ko:K07962	Q3SXY8	427	1.2e-40	ADP-ribosylation factor-like protein 13B OS=Homo sapiens GN=ARL13B PE=1 SV=1	PF08477//PF01926//PF00503//PF00071//PF00025	Ras of Complex, Roc, domain of DAPkinase//50S ribosome-binding GTPase//G-protein alpha subunit//Ras family//ADP-ribosylation factor family	GO:0007264//GO:0007186//GO:0007165	small GTPase mediated signal transduction//G-protein coupled receptor signaling pathway//signal transduction	GO:0005525//GO:0019001//GO:0004871//GO:0003924//GO:0031683	GTP binding//guanyl nucleotide binding//signal transducer activity//GTPase activity//G-protein beta/gamma-subunit complex binding	--	--	KOG0070	GTP-binding ADP-ribosylation factor Arf1
Cluster-11046.0	BL_1	13.00	0.89	989	--	--	--	--	--	--	--	--	--	--	--	--	--	--	--	--	--	--	--	--	--	--	--	--	--	--	--	--
Cluster-11062.0	BL_1	8.00	1.80	505	--	--	--	--	--	573985760	XM_006670738.1	120	4.24417e-54	Cordyceps militaris CM01 glucose repressible protein Grg1 (CCM_05594), partial mRNA	--	--	--	--	P22151	228	4.9e-18	Glucose-repressible gene protein OS=Neurospora crassa (strain ATCC 24698 / 74-OR23-1A / CBS 708.71 / DSM 1257 / FGSC 987) GN=grg-1 PE=2 SV=1	--	--	--	--	--	--	--	--	KOG0460	Mitochondrial translation elongation factor Tu
Cluster-11071.0	BL_1	12.47	0.39	1817	642932631	XP_008196927.1	1214	2.0e-130	PREDICTED: runt-related transcription factor 2 [Tribolium castaneum]	--	--	--	--	--	--	--	--	--	--	--	--	--	--	--	--	--	--	--	--	--	--	--
Cluster-11099.0	BL_1	7.00	0.79	719	6857800	NP_002192.2	853	5.7e-89	interferon-stimulated gene 20 kDa protein isoform a [Homo sapiens]>gi|735367255|ref|NP_001290162.1| interferon-stimulated gene 20 kDa protein isoform a [Homo sapiens]>gi|735661408|ref|NP_001290163.1| interferon-stimulated gene 20 kDa protein isoform a [Homo sapiens]>gi|397499440|ref|XP_003820461.1| PREDICTED: interferon-stimulated gene 20 kDa protein [Pan paniscus]>gi|426380216|ref|XP_004056772.1…	767984014	XM_006720488.2	713	0	PREDICTED: Homo sapiens interferon stimulated exonuclease gene 20kDa (ISG20), transcript variant X1, mRNA	K12579	ISG20	interferon-stimulated gene 20 kDa protein	http://www.genome.jp/dbget-bin/www_bget?ko:K12579	Q96AZ6	853	2.4e-90	Interferon-stimulated gene 20 kDa protein OS=Homo sapiens GN=ISG20 PE=1 SV=2	PF01612	3'-5' exonuclease	GO:0006308//GO:0000738//GO:0051607//GO:0008283//GO:0006364//GO:0060337//GO:0051252//GO:0006401//GO:0006139	DNA catabolic process//DNA catabolic process, exonucleolytic//defense response to virus//cell proliferation//rRNA processing//type I interferon signaling pathway//regulation of RNA metabolic process//RNA catabolic process//nucleobase-containing compound metabolic process	GO:0003676//GO:0046872//GO:0003723//GO:0008408//GO:0000175//GO:0008310//GO:0008859	nucleic acid binding//metal ion binding//RNA binding//3'-5' exonuclease activity//3'-5'-exoribonuclease activity//single-stranded DNA 3'-5' exodeoxyribonuclease activity//exoribonuclease II activity	GO:0016605	PML body	KOG2249	3'-5' exonuclease
Cluster-11106.0	BL_1	2.00	0.71	427	--	--	--	--	--	404312705	AC253545.1	409	0	Prunus persica clone JGIBIXB-13E11, complete sequence	--	--	--	--	--	--	--	--	--	--	--	--	--	--	--	--	--	--
Cluster-11117.0	BL_1	7.00	1.67	494	457866969	CCQ18595.1	194	1.0e-12	40S ribosomal protein S25 [Sycon ciliatum]	697083099	XM_009656438.1	462	0	Verticillium dahliae VdLs.17 40S ribosomal protein S25 mRNA	K02975	RP-S25e, RPS25	small subunit ribosomal protein S25e	http://www.genome.jp/dbget-bin/www_bget?ko:K02975	Q7SC06	303	9.6e-27	40S ribosomal protein S25 OS=Neurospora crassa (strain ATCC 24698 / 74-OR23-1A / CBS 708.71 / DSM 1257 / FGSC 987) GN=rps-25 PE=3 SV=1	PF08220//PF01047	DeoR-like helix-turn-helix domain//MarR family	GO:0006355	regulation of transcription, DNA-templated	GO:0003700	transcription factor activity, sequence-specific DNA binding	GO:0005667//GO:0005622	transcription factor complex//intracellular	KOG1767	40S ribosomal protein S25
Cluster-11118.0	BL_1	3.00	0.35	708	820971343	XP_012358659.1	1083	1.2e-115	PREDICTED: antigen peptide transporter 1 isoform X2 [Nomascus leucogenys]	649103638	KJ892250.1	708	0	Synthetic construct Homo sapiens clone ccsbBroadEn_01644 TAP1 gene, encodes complete protein	K05653	ABCB2, TAP1	ATP-binding cassette, subfamily B (MDR/TAP), member 2	http://www.genome.jp/dbget-bin/www_bget?ko:K05653	Q03518	1099	6.9e-119	Antigen peptide transporter 1 OS=Homo sapiens GN=TAP1 PE=1 SV=2	PF00448//PF00005//PF03193//PF00664//PF13304	SRP54-type protein, GTPase domain//ABC transporter//Protein of unknown function, DUF258//ABC transporter transmembrane region//AAA domain, putative AbiEii toxin, Type IV TA system	GO:0055085//GO:0006614//GO:0006810	transmembrane transport//SRP-dependent cotranslational protein targeting to membrane//transport	GO:0016887//GO:0005525//GO:0042626//GO:0005524//GO:0003924	ATPase activity//GTP binding//ATPase activity, coupled to transmembrane movement of substances//ATP binding//GTPase activity	GO:0016021	integral component of membrane	KOG0058	Peptide exporter, ABC superfamily
Cluster-11118.1	BL_1	3.00	0.35	708	189053993	BAG36500.1	992	4.3e-105	unnamed protein product [Homo sapiens]	635372930	NM_001292022.1	708	0	Homo sapiens transporter 1, ATP-binding cassette, sub-family B (MDR/TAP) (TAP1), transcript variant 2, mRNA	K05653	ABCB2, TAP1	ATP-binding cassette, subfamily B (MDR/TAP), member 2	http://www.genome.jp/dbget-bin/www_bget?ko:K05653	Q03518	992	1.8e-106	Antigen peptide transporter 1 OS=Homo sapiens GN=TAP1 PE=1 SV=2	PF00005	ABC transporter	--	--	GO:0016887//GO:0005524	ATPase activity//ATP binding	--	--	KOG0055	Multidrug/pheromone exporter, ABC superfamily
Cluster-11164.0	BL_1	3.00	0.41	641	--	--	--	--	--	768311759	CP010987.1	638	0	Verticillium dahliae VdLs.17 chromosome 8, complete sequence	--	--	--	--	O74252	381	1.1e-35	Transcription factor steA OS=Emericella nidulans (strain FGSC A4 / ATCC 38163 / CBS 112.46 / NRRL 194 / M139) GN=steA PE=2 SV=1	PF02200	STE like transcription factor	GO:0006355	regulation of transcription, DNA-templated	GO:0003700	transcription factor activity, sequence-specific DNA binding	GO:0005634//GO:0005667	nucleus//transcription factor complex	--	--
Cluster-11193.0	BL_1	7.47	0.68	817	--	--	--	--	--	--	--	--	--	--	--	--	--	--	--	--	--	--	--	--	--	--	--	--	--	--	--	--
Cluster-11198.0	BL_1	15.00	1.82	687	--	--	--	--	--	697086427	XM_009657831.1	675	0	Verticillium dahliae VdLs.17 hypothetical protein mRNA	--	--	--	--	P0CX33	149	9.7e-09	40S ribosomal protein S30-A OS=Saccharomyces cerevisiae (strain ATCC 204508 / S288c) GN=RPS30A PE=1 SV=1	PF04758	Ribosomal protein S30	GO:0042254//GO:0006412	ribosome biogenesis//translation	GO:0003735	structural constituent of ribosome	GO:0005840//GO:0005622	ribosome//intracellular	KOG0009	Ubiquitin-like/40S ribosomal S30 protein fusion
Cluster-11211.0	BL_1	1.00	0.58	373	--	--	--	--	--	768311757	CP010985.1	367	0	Verticillium dahliae VdLs.17 chromosome 6, complete sequence	--	--	--	--	Q9P8W3	165	7.3e-11	Zinc finger transcription factor ace1 OS=Hypocrea jecorina GN=ace1 PE=3 SV=1	--	--	--	--	--	--	--	--	--	--
Cluster-11214.0	BL_1	2.00	0.74	421	--	--	--	--	--	768311752	CP010980.1	403	0	Verticillium dahliae VdLs.17 chromosome 1, complete sequence	--	--	--	--	--	--	--	--	--	--	--	--	--	--	--	--	--	--
Cluster-11220.0	BL_1	6.00	0.96	593	--	--	--	--	--	--	--	--	--	--	--	--	--	--	--	--	--	--	--	--	--	--	--	--	--	--	--	--
Cluster-11229.0	BL_1	4.00	0.53	657	--	--	--	--	--	768311754	CP010982.1	657	0	Verticillium dahliae VdLs.17 chromosome 3, complete sequence	--	--	--	--	--	--	--	--	--	--	--	--	--	--	--	--	--	--
Cluster-11238.0	BL_1	18.00	0.54	1891	--	--	--	--	--	--	--	--	--	--	--	--	--	--	--	--	--	--	--	--	--	--	--	--	--	--	--	--
Cluster-11254.0	BL_1	8.00	1.05	656	270012947	EFA09395.1	521	1.6e-50	hypothetical protein TcasGA2_TC004313 [Tribolium castaneum]	--	--	--	--	--	K04911	KCNH8	potassium voltage-gated channel Eag-related subfamily H member 8	http://www.genome.jp/dbget-bin/www_bget?ko:K04911	Q9WVJ0	415	1.3e-39	Potassium voltage-gated channel subfamily H member 3 OS=Mus musculus GN=Kcnh3 PE=2 SV=2	PF08447	PAS fold	--	--	GO:0005515	protein binding	--	--	KOG0501	K+-channel KCNQ
Cluster-11278.0	BL_1	4.58	0.32	974	642918710	XP_008191549.1	261	3.4e-20	PREDICTED: nose resistant to fluoxetine protein 6-like [Tribolium castaneum]	--	--	--	--	--	--	--	--	--	--	--	--	--	--	--	--	--	--	--	--	--	--	--
Cluster-11302.0	BL_1	12.00	0.67	1149	478522514	XP_004435463.1	955	1.4e-100	PREDICTED: rho GDP-dissociation inhibitor 2 [Ceratotherium simum simum]	574957229	NM_001175.5	1146	0	Homo sapiens Rho GDP dissociation inhibitor (GDI) beta (ARHGDIB), mRNA	K12462	ARHGDI, RHOGDI	Rho GDP-dissociation inhibitor	http://www.genome.jp/dbget-bin/www_bget?ko:K12462	Q9TU03	943	1.4e-100	Rho GDP-dissociation inhibitor 2 OS=Bos taurus GN=ARHGDIB PE=2 SV=3	PF02115	RHO protein GDP dissociation inhibitor	--	--	GO:0005094	Rho GDP-dissociation inhibitor activity	GO:0005737	cytoplasm	KOG3205	Rho GDP-dissociation inhibitor
Cluster-11322.0	BL_1	4.00	0.35	843	545196294	XP_005603298.1	1144	1.2e-122	PREDICTED: proteasome activator complex subunit 2 isoform X2 [Equus caballus]	578825986	XM_006720213.1	802	0	PREDICTED: Homo sapiens proteasome (prosome, macropain) activator subunit 2 (PA28 beta) (PSME2), transcript variant X1, mRNA	K06697	PSME2	proteasome activator subunit 2 (PA28 beta)	http://www.genome.jp/dbget-bin/www_bget?ko:K06697	Q9UL46	985	1.4e-105	Proteasome activator complex subunit 2 OS=Homo sapiens GN=PSME2 PE=1 SV=4	PF02252//PF02251	Proteasome activator pa28 beta subunit//Proteasome activator pa28 alpha subunit	--	--	--	--	GO:0008537	proteasome activator complex	KOG4470	Proteasome activator subunit
Cluster-11333.0	BL_1	19.00	4.45	497	795176426	XP_011843698.1	347	1.9e-30	PREDICTED: uncharacterized protein LOC105545383 [Mandrillus leucophaeus]	34528198	AK130958.1	497	0	Homo sapiens cDNA FLJ27448 fis, clone DMC07139	K02942	RP-LP1, RPLP1	large subunit ribosomal protein LP1	http://www.genome.jp/dbget-bin/www_bget?ko:K02942	P05386	318	1.8e-28	60S acidic ribosomal protein P1 OS=Homo sapiens GN=RPLP1 PE=1 SV=1	PF04625	DEC-1 protein, N-terminal region	GO:0007304	chorion-containing eggshell formation	GO:0005213	structural constituent of chorion	GO:0005576//GO:0042600	extracellular region//chorion	KOG1762	60s acidic ribosomal protein P1
Cluster-11339.0	BL_1	1.00	1.26	319	--	--	--	--	--	--	--	--	--	--	--	--	--	--	--	--	--	--	--	--	--	--	--	--	--	--	--	--
Cluster-11346.0	BL_1	1.00	0.42	406	--	--	--	--	--	--	--	--	--	--	--	--	--	--	--	--	--	--	--	--	--	--	--	--	--	--	--	--
Cluster-11364.0	BL_1	2.00	0.49	490	--	--	--	--	--	--	--	--	--	--	--	--	--	--	--	--	--	--	--	--	--	--	--	--	--	--	--	--
Cluster-11381.0	BL_1	2.00	0.47	495	--	--	--	--	--	--	--	--	--	--	--	--	--	--	--	--	--	--	--	--	--	--	--	--	--	--	--	--
Cluster-11396.0	BL_1	4.00	0.36	829	--	--	--	--	--	597569085	KF990036.1	829	0	Prunus kansuensis chloroplast, complete genome	--	--	--	--	--	--	--	--	--	--	--	--	--	--	--	--	--	--
Cluster-11401.0	BL_1	5.00	0.53	745	169646762	NP_001112361.1	978	1.9e-103	glutathione peroxidase 4 precursor [Macaca mulatta]	110624295	AK225859.1	745	0	Homo sapiens mRNA for Phospholipid hydroperoxide glutathione peroxidase, mitochondrial precursor variant, clone: FCC125B05	K05361	GPX4	phospholipid-hydroperoxide glutathione peroxidase	http://www.genome.jp/dbget-bin/www_bget?ko:K05361	Q4AEH2	978	7.8e-105	Phospholipid hydroperoxide glutathione peroxidase, mitochondrial OS=Pongo pygmaeus GN=GPX4 PE=2 SV=2	PF00255	Glutathione peroxidase	GO:0006804//GO:0055114//GO:0006979//GO:0006749	obsolete peroxidase reaction//oxidation-reduction process//response to oxidative stress//glutathione metabolic process	GO:0004602	glutathione peroxidase activity	--	--	KOG1651	Glutathione peroxidase
Cluster-11406.2	BL_1	2.00	0.89	399	270014460	EFA10908.1	134	7.5e-06	hypothetical protein TcasGA2_TC001734 [Tribolium castaneum]	--	--	--	--	--	--	--	--	--	--	--	--	--	--	--	--	--	--	--	--	--	--	--
Cluster-11412.0	BL_1	4.00	1.38	431	--	--	--	--	--	697078179	XM_009654739.1	428	0	Verticillium dahliae VdLs.17 hypothetical protein mRNA	--	--	--	--	--	--	--	--	--	--	--	--	--	--	--	--	--	--
Cluster-11413.0	BL_1	25.00	0.98	1515	--	--	--	--	--	--	--	--	--	--	--	--	--	--	--	--	--	--	PF12124	Coronavirus polyprotein cleavage domain	GO:0006508	proteolysis	GO:0004197//GO:0016817//GO:0016788//GO:0008242//GO:0016740	cysteine-type endopeptidase activity//hydrolase activity, acting on acid anhydrides//hydrolase activity, acting on ester bonds//omega peptidase activity//transferase activity	--	--	--	--
Cluster-11416.0	BL_1	4.00	0.53	651	570341954	AHE77375.1	299	9.0e-25	small heat shock protein [Lissorhoptrus oryzophilus]	--	--	--	--	--	K09542	CRYAB	crystallin, alpha B	http://www.genome.jp/dbget-bin/www_bget?ko:K09542	P82147	232	2.2e-18	Protein lethal(2)essential for life OS=Drosophila melanogaster GN=l(2)efl PE=1 SV=1	--	--	--	--	--	--	--	--	--	--
Cluster-11418.0	BL_1	5.00	0.61	684	--	--	--	--	--	--	--	--	--	--	--	--	--	--	--	--	--	--	--	--	--	--	--	--	--	--	--	--
Cluster-11423.0	BL_1	6.00	0.34	1139	126178	P14151.2	1842	1.9e-203	RecName: Full=L-selectin; AltName: Full=CD62 antigen-like family member L; AltName: Full=Leukocyte adhesion molecule 1; Short=LAM-1; AltName: Full=Leukocyte surface antigen Leu-8; AltName: Full=Leukocyte-endothelial cell adhesion molecule 1; Short=LECAM1; AltName: Full=Lymph node homing receptor; AltName: Full=TQ1; AltName: Full=gp90-MEL; AltName: CD_antigen=CD62L; Flags: Precursor>gi|386860|gb|A…	262206314	NM_000655.4	1136	0	Homo sapiens selectin L (SELL), transcript variant 1, mRNA	K06495	SELL	selectin, lymphocyte	http://www.genome.jp/dbget-bin/www_bget?ko:K06495	P14151	1842	7.8e-205	L-selectin OS=Homo sapiens GN=SELL PE=1 SV=2	PF00008	EGF-like domain	GO:0050900//GO:0007155//GO:0033198//GO:0007596//GO:0050776	leukocyte migration//cell adhesion//response to ATP//blood coagulation//regulation of immune response	GO:0050839//GO:0043208//GO:0002020//GO:0005515//GO:0030246//GO:0008201	cell adhesion molecule binding//glycosphingolipid binding//protease binding//protein binding//carbohydrate binding//heparin binding	GO:0005887//GO:0009897	integral component of plasma membrane//external side of plasma membrane	--	--
Cluster-11434.0	BL_1	2.00	1.08	379	--	--	--	--	--	53792645	AP003682.3	290	9.78246e-149	Oryza sativa Japonica Group genomic DNA, chromosome 6, PAC clone:P0427B07	--	--	--	--	--	--	--	--	--	--	--	--	--	--	--	--	--	--
Cluster-11438.0	BL_1	7.00	5.45	349	593762830	XP_007120058.1	574	6.2e-57	PREDICTED: 60S ribosomal protein L10 [Physeter catodon]	746817425	NM_001256577.2	332	4.01225e-172	Homo sapiens ribosomal protein L10 (RPL10), transcript variant 2, mRNA	K02866	RP-L10e, RPL10	large subunit ribosomal protein L10e	http://www.genome.jp/dbget-bin/www_bget?ko:K02866	Q6ZWV3	529	4.2e-53	60S ribosomal protein L10 OS=Mus musculus GN=Rpl10 PE=1 SV=3	PF00252	Ribosomal protein L16p/L10e	GO:0042254//GO:0006412	ribosome biogenesis//translation	GO:0003735	structural constituent of ribosome	GO:0005840	ribosome	KOG0857	60s ribosomal protein L10
Cluster-11438.1	BL_1	1.00	0.35	428	821015621	XP_012360595.1	698	3.2e-71	PREDICTED: 60S ribosomal protein L10-like isoform X2 [Nomascus leucogenys]	746817431	NM_001303625.1	428	0	Homo sapiens ribosomal protein L10 (RPL10), transcript variant 5, mRNA	K02866	RP-L10e, RPL10	large subunit ribosomal protein L10e	http://www.genome.jp/dbget-bin/www_bget?ko:K02866	Q4R7Y2	652	2.8e-67	60S ribosomal protein L10 OS=Macaca fascicularis GN=RPL10 PE=2 SV=1	PF00252	Ribosomal protein L16p/L10e	GO:0006412//GO:0042254	translation//ribosome biogenesis	GO:0003735	structural constituent of ribosome	GO:0005840	ribosome	KOG0857	60s ribosomal protein L10
Cluster-11439.0	BL_1	18.50	1.85	771	--	--	--	--	--	697082215	XM_009656134.1	680	0	Verticillium dahliae VdLs.17 hypothetical protein mRNA	--	--	--	--	--	--	--	--	--	--	--	--	--	--	--	--	--	--
Cluster-11442.0	BL_1	14.29	0.42	1932	91079971	XP_969899.1	660	3.7e-66	PREDICTED: beta-1,3-galactosyltransferase 5 [Tribolium castaneum]>gi|270004606|gb|EFA01054.1| hypothetical protein TcasGA2_TC003970 [Tribolium castaneum]	--	--	--	--	--	--	--	--	--	Q9N293	331	2.1e-29	Beta-1,3-galactosyltransferase 5 (Fragment) OS=Gorilla gorilla gorilla GN=B3GALT5 PE=3 SV=2	PF01762//PF02434	Galactosyltransferase//Fringe-like	GO:0006486	protein glycosylation	GO:0008378//GO:0016757	galactosyltransferase activity//transferase activity, transferring glycosyl groups	GO:0016020	membrane	--	--
Cluster-11443.0	BL_1	4.00	0.73	555	--	--	--	--	--	768311754	CP010982.1	537	0	Verticillium dahliae VdLs.17 chromosome 3, complete sequence	--	--	--	--	--	--	--	--	--	--	--	--	--	--	--	--	--	--
Cluster-11452.2	BL_1	3.86	0.43	723	--	--	--	--	--	--	--	--	--	--	--	--	--	--	--	--	--	--	--	--	--	--	--	--	--	--	--	--
Cluster-11480.0	BL_1	1.00	0.63	366	260823332	XP_002604137.1	371	2.3e-33	hypothetical protein BRAFLDRAFT_113999 [Branchiostoma floridae]>gi|229289462|gb|EEN60148.1| hypothetical protein BRAFLDRAFT_113999 [Branchiostoma floridae]	697090648	XM_009659910.1	363	0	Verticillium dahliae VdLs.17 superoxide dismutase partial mRNA	K04564	SOD2	superoxide dismutase, Fe-Mn family	http://www.genome.jp/dbget-bin/www_bget?ko:K04564	O13401	356	5.1e-33	Superoxide dismutase [Mn], mitochondrial OS=Candida albicans GN=SOD2 PE=1 SV=1	PF02777//PF00081	Iron/manganese superoxide dismutases, C-terminal domain//Iron/manganese superoxide dismutases, alpha-hairpin domain	GO:0055114//GO:0006801	oxidation-reduction process//superoxide metabolic process	GO:0004784//GO:0046872	superoxide dismutase activity//metal ion binding	--	--	KOG0876	Manganese superoxide dismutase
Cluster-11486.0	BL_1	31.70	0.90	1977	642910986	XP_008193496.1	1097	8.0e-117	PREDICTED: protein scarlet-like [Tribolium castaneum]>gi|744677523|gb|AJD07061.1| brown [Tribolium castaneum]	--	--	--	--	--	K05679	ABCG1	ATP-binding cassette, subfamily G (WHITE), member 1	http://www.genome.jp/dbget-bin/www_bget?ko:K05679	P45843	656	4.5e-67	Protein scarlet OS=Drosophila melanogaster GN=st PE=1 SV=3	PF00005//PF01061//PF13304	ABC transporter//ABC-2 type transporter//AAA domain, putative AbiEii toxin, Type IV TA system	--	--	GO:0005524//GO:0016887	ATP binding//ATPase activity	GO:0016020	membrane	KOG0061	Transporter, ABC superfamily (Breast cancer resistance protein)
Cluster-11494.0	BL_1	3.00	0.43	630	--	--	--	--	--	768311757	CP010985.1	399	0	Verticillium dahliae VdLs.17 chromosome 6, complete sequence	--	--	--	--	--	--	--	--	PF00646//PF00841	F-box domain//Sperm histone P2	GO:0007283	spermatogenesis	GO:0005515//GO:0003677	protein binding//DNA binding	GO:0005634//GO:0000786	nucleus//nucleosome	--	--
Cluster-11504.0	BL_1	3.00	0.35	701	768449833	XP_011567021.1	901	1.5e-94	PREDICTED: fumarate reductase-like [Plutella xylostella]	768311752	CP010980.1	701	0	Verticillium dahliae VdLs.17 chromosome 1, complete sequence	--	--	--	--	O13755	519	1.2e-51	Fumarate reductase OS=Schizosaccharomyces pombe (strain 972 / ATCC 24843) GN=osm1 PE=3 SV=1	--	--	--	--	--	--	--	--	KOG2404	Fumarate reductase, flavoprotein subunit
Cluster-11504.2	BL_1	4.00	0.59	618	156374958	XP_001629850.1	366	1.5e-32	predicted protein [Nematostella vectensis]>gi|156374960|ref|XP_001629851.1| predicted protein [Nematostella vectensis]>gi|156216859|gb|EDO37787.1| predicted protein [Nematostella vectensis]>gi|156216860|gb|EDO37788.1| predicted protein [Nematostella vectensis]	697068807	XM_009651293.1	595	0	Verticillium dahliae VdLs.17 40S ribosomal protein S20 mRNA	K02969	RP-S20e, RPS20	small subunit ribosomal protein S20e	http://www.genome.jp/dbget-bin/www_bget?ko:K02969	P23403	355	1.1e-32	40S ribosomal protein S20 OS=Xenopus laevis GN=rps20 PE=1 SV=1	--	--	GO:0042254//GO:0006412	ribosome biogenesis//translation	GO:0003735	structural constituent of ribosome	GO:0005840//GO:0015935	ribosome//small ribosomal subunit	KOG0900	40S ribosomal protein S20
Cluster-11509.0	BL_1	2.30	0.32	639	--	--	--	--	--	--	--	--	--	--	--	--	--	--	--	--	--	--	--	--	--	--	--	--	--	--	--	--
Cluster-11510.0	BL_1	1.00	0.48	391	--	--	--	--	--	--	--	--	--	--	--	--	--	--	--	--	--	--	--	--	--	--	--	--	--	--	--	--
Cluster-11520.0	BL_1	3.00	0.61	527	221129750	XP_002160238.1	256	7.1e-20	PREDICTED: cytochrome b-c1 complex subunit 7-like [Hydra vulgaris]	697069428	XM_009651603.1	384	0	Verticillium dahliae VdLs.17 cytochrome b-c1 complex subunit 7 partial mRNA	K00417	QCR7, UQCRB	ubiquinol-cytochrome c reductase subunit 7	http://www.genome.jp/dbget-bin/www_bget?ko:K00417	Q871K1	364	8.7e-34	Cytochrome b-c1 complex subunit 7 OS=Neurospora crassa (strain ATCC 24698 / 74-OR23-1A / CBS 708.71 / DSM 1257 / FGSC 987) GN=qcr-7 PE=3 SV=1	PF02271	Ubiquinol-cytochrome C reductase complex 14kD subunit	GO:0006122	mitochondrial electron transport, ubiquinol to cytochrome c	--	--	GO:0005750	mitochondrial respiratory chain complex III	KOG3440	Ubiquinol cytochrome c reductase, subunit QCR7
Cluster-11534.0	BL_1	8.00	2.46	448	836712689	XP_012790459.1	566	6.8e-56	PREDICTED: 60S ribosomal protein L35a [Sorex araneus]	92446709	BC001783.1	448	0	Homo sapiens mRNA similar to ribosomal protein L35a (cDNA clone IMAGE:3355533)	K02917	RP-L35Ae, RPL35A	large subunit ribosomal protein L35Ae	http://www.genome.jp/dbget-bin/www_bget?ko:K02917	Q5R8K6	566	2.8e-57	60S ribosomal protein L35a OS=Pongo abelii GN=RPL35A PE=3 SV=1	PF01782//PF01247	RimM N-terminal domain//Ribosomal protein L35Ae	GO:0042254//GO:0006412//GO:0006364	ribosome biogenesis//translation//rRNA processing	GO:0003735	structural constituent of ribosome	GO:0005840//GO:0005622	ribosome//intracellular	KOG0887	60S ribosomal protein L35A/L37
Cluster-11545.0	BL_1	16.98	1.01	1098	642938802	XP_008199892.1	730	1.6e-74	PREDICTED: venom protease-like [Tribolium castaneum]	--	--	--	--	--	--	--	--	--	P05049	485	1.7e-47	Serine protease snake OS=Drosophila melanogaster GN=snk PE=1 SV=2	PF00089	Trypsin	GO:0006508	proteolysis	GO:0004252	serine-type endopeptidase activity	--	--	--	--
Cluster-11555.1	BL_1	7.00	0.37	1198	--	--	--	--	--	--	--	--	--	--	--	--	--	--	--	--	--	--	--	--	--	--	--	--	--	--	--	--
Cluster-11567.0	BL_1	1.00	0.69	358	--	--	--	--	--	--	--	--	--	--	--	--	--	--	--	--	--	--	--	--	--	--	--	--	--	--	--	--
Cluster-11571.0	BL_1	2.00	0.31	601	383862935	XP_003706938.1	270	1.9e-21	PREDICTED: ATP synthase subunit delta, mitochondrial [Megachile rotundata]	697074979	XM_009653646.1	576	0	Verticillium dahliae VdLs.17 ATP synthase delta chain mRNA	K02134	ATPeF1D, ATP5D, ATP16	F-type H+-transporting ATPase subunit delta	http://www.genome.jp/dbget-bin/www_bget?ko:K02134	P56525	608	5.1e-62	ATP synthase subunit delta, mitochondrial OS=Neurospora crassa (strain ATCC 24698 / 74-OR23-1A / CBS 708.71 / DSM 1257 / FGSC 987) GN=des PE=3 SV=2	PF02823	ATP synthase, Delta/Epsilon chain, beta-sandwich domain	GO:0006119//GO:0015992//GO:0015986	oxidative phosphorylation//proton transport//ATP synthesis coupled proton transport	GO:0046961//GO:0046933	proton-transporting ATPase activity, rotational mechanism//proton-transporting ATP synthase activity, rotational mechanism	GO:0045259//GO:0045261	proton-transporting ATP synthase complex//proton-transporting ATP synthase complex, catalytic core F(1)	KOG1758	Mitochondrial F1F0-ATP synthase, subunit delta/ATP16
Cluster-11582.0	BL_1	2.00	0.50	486	--	--	--	--	--	302406916	XM_003001248.1	300	3.53591e-154	Verticillium albo-atrum VaMs.102 mitochondrial F1F0 ATP synthase subunit F Atp17, mRNA	--	--	--	--	Q06405	299	2.8e-26	ATP synthase subunit f, mitochondrial OS=Saccharomyces cerevisiae (strain ATCC 204508 / S288c) GN=ATP17 PE=1 SV=1	--	--	--	--	--	--	--	--	--	--
Cluster-11594.0	BL_1	2.00	0.46	502	470324661	XP_004349900.1	311	2.8e-26	hsp70-like protein [Capsaspora owczarzaki ATCC 30864]>gi|765549370|gb|KJE89991.1| hsp70-like protein [Capsaspora owczarzaki ATCC 30864]	697071439	XM_009652411.1	393	0	Verticillium dahliae VdLs.17 78 kDa glucose-regulated protein partial mRNA	K09490	HSPA5, BIP	heat shock 70kDa protein 5	http://www.genome.jp/dbget-bin/www_bget?ko:K09490	P78695	468	7.2e-46	78 kDa glucose-regulated protein homolog OS=Neurospora crassa (strain ATCC 24698 / 74-OR23-1A / CBS 708.71 / DSM 1257 / FGSC 987) GN=grp78 PE=3 SV=3	--	--	--	--	--	--	--	--	KOG0100	Molecular chaperones GRP78/BiP/KAR2, HSP70 superfamily
Cluster-11595.1	BL_1	1.00	0.36	425	--	--	--	--	--	--	--	--	--	--	--	--	--	--	--	--	--	--	--	--	--	--	--	--	--	--	--	--
Cluster-11601.0	BL_1	6.00	0.73	688	8439415	CAB94199.1	1194	1.6e-128	tryptophanyl-tRNA synthetase [Homo sapiens]	261861535	AB529126.1	688	0	Synthetic construct DNA, clone: pF1KB4987, Homo sapiens WARS gene for tryptophanyl-tRNA synthetase, without stop codon, in Flexi system	K01867	WARS, trpS	tryptophanyl-tRNA synthetase	http://www.genome.jp/dbget-bin/www_bget?ko:K01867	P23381	1194	6.5e-130	Tryptophan--tRNA ligase, cytoplasmic OS=Homo sapiens GN=WARS PE=1 SV=2	PF00579	tRNA synthetases class I (W and Y)	GO:0006418	tRNA aminoacylation for protein translation	GO:0004812//GO:0000166//GO:0005524	aminoacyl-tRNA ligase activity//nucleotide binding//ATP binding	--	--	KOG2145	Cytoplasmic tryptophanyl-tRNA synthetase
Cluster-11605.0	BL_1	3.00	1.18	414	765551624	KJE92245.1	533	4.2e-52	hypothetical protein CAOG_008680 [Capsaspora owczarzaki ATCC 30864]	768311752	CP010980.1	414	0	Verticillium dahliae VdLs.17 chromosome 1, complete sequence	K01958	PC, pyc	pyruvate carboxylase	http://www.genome.jp/dbget-bin/www_bget?ko:K01958	Q9HES8	651	3.6e-67	Pyruvate carboxylase OS=Aspergillus niger GN=pyc PE=3 SV=1	PF07478//PF02786//PF02655	D-ala D-ala ligase C-terminus//Carbamoyl-phosphate synthase L chain, ATP binding domain//ATP-grasp domain	GO:0046436//GO:0009252	D-alanine metabolic process//peptidoglycan biosynthetic process	GO:0005524//GO:0008716//GO:0046872	ATP binding//D-alanine-D-alanine ligase activity//metal ion binding	--	--	KOG0369	Pyruvate carboxylase
Cluster-11606.0	BL_1	2.78	0.47	576	--	--	--	--	--	--	--	--	--	--	--	--	--	--	--	--	--	--	--	--	--	--	--	--	--	--	--	--
Cluster-11608.0	BL_1	5.00	1.05	520	795179018	XP_011800353.1	588	2.2e-58	PREDICTED: uncharacterized protein LOC105513924 [Colobus angolensis palliatus]	214829180	NM_001026.4	520	0	Homo sapiens ribosomal protein S24 (RPS24), transcript variant c, mRNA	K02974	RP-S24e, RPS24	small subunit ribosomal protein S24e	http://www.genome.jp/dbget-bin/www_bget?ko:K02974	P62847	584	2.7e-59	40S ribosomal protein S24 OS=Homo sapiens GN=RPS24 PE=1 SV=1	PF01282	Ribosomal protein S24e	GO:0006412//GO:0042254	translation//ribosome biogenesis	GO:0003735	structural constituent of ribosome	GO:0005622//GO:0005840	intracellular//ribosome	KOG3424	40S ribosomal protein S24
Cluster-11609.0	BL_1	7.84	0.75	796	--	--	--	--	--	--	--	--	--	--	--	--	--	--	--	--	--	--	--	--	--	--	--	--	--	--	--	--
Cluster-11633.0	BL_1	6.00	0.95	596	--	--	--	--	--	--	--	--	--	--	--	--	--	--	--	--	--	--	--	--	--	--	--	--	--	--	--	--
Cluster-11641.0	BL_1	3.00	0.53	565	--	--	--	--	--	--	--	--	--	--	--	--	--	--	--	--	--	--	--	--	--	--	--	--	--	--	--	--
Cluster-11651.0	BL_1	2.00	0.37	555	--	--	--	--	--	404312705	AC253545.1	454	0	Prunus persica clone JGIBIXB-13E11, complete sequence	--	--	--	--	--	--	--	--	--	--	--	--	--	--	--	--	--	--
Cluster-11655.0	BL_1	5.00	0.31	1060	--	--	--	--	--	768311758	CP010986.1	1039	0	Verticillium dahliae VdLs.17 chromosome 7, complete sequence	--	--	--	--	Q10347	287	1.5e-24	Uncharacterized protein C1F12.05 OS=Schizosaccharomyces pombe (strain 972 / ATCC 24843) GN=SPAC1F12.05 PE=4 SV=1	PF00857//PF03741	Isochorismatase family//Integral membrane protein TerC family	GO:0008152	metabolic process	GO:0003824	catalytic activity	GO:0016021	integral component of membrane	--	--
Cluster-11655.1	BL_1	3.00	0.31	751	--	--	--	--	--	768311758	CP010986.1	729	0	Verticillium dahliae VdLs.17 chromosome 7, complete sequence	--	--	--	--	--	--	--	--	--	--	--	--	--	--	--	--	--	--
Cluster-11656.0	BL_1	3.00	0.90	452	--	--	--	--	--	116309050	CR855064.1	452	0	Oryza sativa genomic DNA, chromosome 4, BAC clone: H0107B07, complete sequence	--	--	--	--	--	--	--	--	--	--	--	--	--	--	--	--	--	--
Cluster-11659.0	BL_1	12.00	1.26	747	--	--	--	--	--	697072011	XM_009652608.1	698	0	Verticillium dahliae VdLs.17 hypothetical protein mRNA	--	--	--	--	--	--	--	--	PF04741	InvH outer membrane lipoprotein	GO:0009405	pathogenesis	--	--	--	--	--	--
Cluster-11670.0	BL_1	2.00	0.61	449	--	--	--	--	--	768311756	CP010984.1	443	0	Verticillium dahliae VdLs.17 chromosome 5, complete sequence	--	--	--	--	--	--	--	--	--	--	--	--	--	--	--	--	--	--
Cluster-11685.0	BL_1	5.00	0.39	908	--	--	--	--	--	--	--	--	--	--	--	--	--	--	--	--	--	--	--	--	--	--	--	--	--	--	--	--
Cluster-11686.0	BL_1	11.62	0.32	2007	--	--	--	--	--	--	--	--	--	--	--	--	--	--	--	--	--	--	PF14144//PF00220	Seed dormancy control//Neurohypophysial hormones, N-terminal Domain	GO:0006351//GO:0007218	transcription, DNA-templated//neuropeptide signaling pathway	GO:0043565//GO:0005185	sequence-specific DNA binding//neurohypophyseal hormone activity	GO:0005576	extracellular region	--	--
Cluster-11687.0	BL_1	9.00	0.55	1075	470364926	XP_004365977.1	410	2.0e-37	60S ribosomal protein L6 [Capsaspora owczarzaki ATCC 30864]>gi|765549051|gb|KJE89672.1| 60S ribosomal protein L6 [Capsaspora owczarzaki ATCC 30864]	697067842	XM_009650811.1	609	0	Verticillium dahliae VdLs.17 60S ribosomal protein L6-3 partial mRNA	K02934	RP-L6e, RPL6	large subunit ribosomal protein L6e	http://www.genome.jp/dbget-bin/www_bget?ko:K02934	P05739	467	2.0e-45	60S ribosomal protein L6-B OS=Saccharomyces cerevisiae (strain ATCC 204508 / S288c) GN=RPL6B PE=1 SV=4	PF01159	Ribosomal protein L6e	GO:0042254//GO:0006412	ribosome biogenesis//translation	GO:0003735	structural constituent of ribosome	GO:0005840//GO:0005622	ribosome//intracellular	KOG1694	60s ribosomal protein L6
Cluster-11695.0	BL_1	4.00	0.51	666	62089194	BAD93041.1	476	2.8e-45	CS0DF038YO05 variant [Homo sapiens]	767981310	XR_943506.1	666	0	PREDICTED: Homo sapiens serine/arginine-rich splicing factor 5 (SRSF5), transcript variant X6, misc_RNA	K12893	SFRS4_5_6	splicing factor, arginine/serine-rich 4/5/6	http://www.genome.jp/dbget-bin/www_bget?ko:K12893	Q13243	290	4.2e-25	Serine/arginine-rich splicing factor 5 OS=Homo sapiens GN=SRSF5 PE=1 SV=1	PF00076//PF11744	RNA recognition motif. (a.k.a. RRM, RBD, or RNP domain)//Aluminium activated malate transporter	GO:0015743	malate transport	GO:0003676	nucleic acid binding	--	--	KOG0106	Alternative splicing factor SRp55/B52/SRp75 (RRM superfamily)
Cluster-11696.0	BL_1	2.00	0.36	559	--	--	--	--	--	--	--	--	--	--	--	--	--	--	--	--	--	--	--	--	--	--	--	--	--	--	--	--
Cluster-11715.0	BL_1	7.00	0.82	703	161671282	ABX75493.1	718	2.5e-73	40S ribosomal protein S5 [Lycosa singoriensis]	697083096	XM_009656437.1	697	0	Verticillium dahliae VdLs.17 40S ribosomal protein S5-B mRNA	K02989	RP-S5e, RPS5	small subunit ribosomal protein S5e	http://www.genome.jp/dbget-bin/www_bget?ko:K02989	Q7RVI1	884	5.8e-94	40S ribosomal protein S5 OS=Neurospora crassa (strain ATCC 24698 / 74-OR23-1A / CBS 708.71 / DSM 1257 / FGSC 987) GN=rps-5 PE=3 SV=2	--	--	--	--	--	--	--	--	KOG3291	Ribosomal protein S7
Cluster-11719.0	BL_1	2.00	0.36	559	694533470	XP_009494755.1	347	2.1e-30	hypothetical protein H696_02569 [Fonticula alba]>gi|627948331|gb|KCV70239.1| hypothetical protein H696_02569 [Fonticula alba]	697084446	XM_009656912.1	559	0	Verticillium dahliae VdLs.17 disulfide-isomerase mRNA	K08056	PDIA3, GRP58	protein disulfide isomerase family A, member 3	http://www.genome.jp/dbget-bin/www_bget?ko:K08056	P55059	625	5.0e-64	Protein disulfide-isomerase OS=Humicola insolens PE=1 SV=1	PF08534//PF00085//PF01216//PF00578	Redoxin//Thioredoxin//Calsequestrin//AhpC/TSA family	GO:0045454//GO:0055114	cell redox homeostasis//oxidation-reduction process	GO:0005509//GO:0016209//GO:0016491	calcium ion binding//antioxidant activity//oxidoreductase activity	--	--	KOG0190	Protein disulfide isomerase (prolyl 4-hydroxylase beta subunit)
Cluster-11737.0	BL_1	1.00	0.87	341	--	--	--	--	--	--	--	--	--	--	--	--	--	--	--	--	--	--	--	--	--	--	--	--	--	--	--	--
Cluster-11748.0	BL_1	1.00	0.43	404	--	--	--	--	--	--	--	--	--	--	--	--	--	--	--	--	--	--	--	--	--	--	--	--	--	--	--	--
Cluster-11774.0	BL_1	2.00	0.34	573	--	--	--	--	--	--	--	--	--	--	--	--	--	--	--	--	--	--	--	--	--	--	--	--	--	--	--	--
Cluster-11781.0	BL_1	5.00	0.60	691	148692627	EDL24574.1	815	1.4e-84	mCG140959, isoform CRA_d, partial [Mus musculus]	675780827	XM_003824937.2	691	0	PREDICTED: Pan paniscus myosin, light chain 6, alkali, smooth muscle and non-muscle (MYL6), transcript variant X2, mRNA	K12751	MYL6	myosin light chain 6	http://www.genome.jp/dbget-bin/www_bget?ko:K12751	Q5R844	791	3.5e-83	Myosin light polypeptide 6 OS=Pongo abelii GN=MYL6 PE=2 SV=3	PF13202//PF13499//PF13833//PF00036//PF13405	EF hand//EF-hand domain pair//EF-hand domain pair//EF hand//EF-hand domain	--	--	GO:0005509	calcium ion binding	--	--	--	--
Cluster-11783.0	BL_1	6.00	0.86	626	--	--	--	--	--	597569085	KF990036.1	626	0	Prunus kansuensis chloroplast, complete genome	--	--	--	--	Q4VZP3	825	3.6e-87	DNA-directed RNA polymerase subunit beta'' OS=Cucumis sativus GN=rpoC2 PE=3 SV=1	--	--	--	--	--	--	--	--	--	--
Cluster-11806.0	BL_1	5.00	0.38	926	803007392	XP_011966855.1	570	4.8e-56	PREDICTED: 40S ribosomal protein S7 isoform X1, partial [Ovis aries]	768311754	CP010982.1	648	0	Verticillium dahliae VdLs.17 chromosome 3, complete sequence	K02993	RP-S7e, RPS7	small subunit ribosomal protein S7e	http://www.genome.jp/dbget-bin/www_bget?ko:K02993	O43105	833	6.3e-88	40S ribosomal protein S7 OS=Neurospora crassa (strain ATCC 24698 / 74-OR23-1A / CBS 708.71 / DSM 1257 / FGSC 987) GN=crp-15 PE=3 SV=2	PF01251	Ribosomal protein S7e	GO:0006412//GO:0042254	translation//ribosome biogenesis	GO:0003735	structural constituent of ribosome	GO:0005622//GO:0005840	intracellular//ribosome	KOG3320	40S ribosomal protein S7
Cluster-11808.0	BL_1	0.59	0.41	357	91078376	XP_974169.1	252	1.4e-19	PREDICTED: tyramine beta-hydroxylase [Tribolium castaneum]>gi|270003980|gb|EFA00428.1| hypothetical protein TcasGA2_TC003282 [Tribolium castaneum]>gi|390979538|dbj|BAM21526.1| tyramine beta hydroxylase, partial [Tribolium castaneum]	--	--	--	--	--	K00503	DBH	dopamine beta-monooxygenase	http://www.genome.jp/dbget-bin/www_bget?ko:K00503	--	--	--	--	--	--	GO:0006584//GO:0006570//GO:0055114	catecholamine metabolic process//tyrosine metabolic process//oxidation-reduction process	GO:0005507//GO:0004500	copper ion binding//dopamine beta-monooxygenase activity	--	--	--	--
Cluster-11827.0	BL_1	5.00	1.21	491	795201251	XP_011803990.1	478	1.2e-45	PREDICTED: serine/arginine-rich splicing factor 9 [Colobus angolensis palliatus]	821003590	XM_012509896.1	491	0	PREDICTED: Nomascus leucogenys serine/arginine-rich splicing factor 9 (SRSF9), transcript variant X2, mRNA	K12890	SFRS1_9	splicing factor, arginine/serine-rich 1/9	http://www.genome.jp/dbget-bin/www_bget?ko:K12890	Q13242	478	4.9e-47	Serine/arginine-rich splicing factor 9 OS=Homo sapiens GN=SRSF9 PE=1 SV=1	PF08777//PF00076	RNA binding motif//RNA recognition motif. (a.k.a. RRM, RBD, or RNP domain)	--	--	GO:0003723//GO:0003676	RNA binding//nucleic acid binding	--	--	KOG0105	Alternative splicing factor ASF/SF2 (RRM superfamily)
Cluster-11828.0	BL_1	2.00	0.58	459	4758774	NP_004539.1	629	3.4e-63	NADH dehydrogenase [ubiquinone] 1 beta subcomplex subunit 10 [Homo sapiens]>gi|6093491|sp|O96000.3|NDUBA_HUMAN RecName: Full=NADH dehydrogenase [ubiquinone] 1 beta subcomplex subunit 10; AltName: Full=Complex I-PDSW; Short=CI-PDSW; AltName: Full=NADH-ubiquinone oxidoreductase PDSW subunit>gi|4894372|gb|AAD32453.1|AF067169_1 NADH-ubiquinone oxidoreductase PDSW subunit homolog [Homo sapiens]>gi|416…	164697477	AK311744.1	446	0	Homo sapiens cDNA, FLJ92003, Homo sapiens NADH dehydrogenase (ubiquinone) 1 beta subcomplex, 10,22kDa (NDUFB10), mRNA	K03966	NDUFB10	NADH dehydrogenase (ubiquinone) 1 beta subcomplex subunit 10	http://www.genome.jp/dbget-bin/www_bget?ko:K03966	O96000	629	1.4e-64	NADH dehydrogenase [ubiquinone] 1 beta subcomplex subunit 10 OS=Homo sapiens GN=NDUFB10 PE=1 SV=3	--	--	GO:0015992//GO:0006744//GO:0006814//GO:0044281//GO:0006120	proton transport//ubiquinone biosynthetic process//sodium ion transport//small molecule metabolic process//mitochondrial electron transport, NADH to ubiquinone	GO:0008137//GO:0005515	NADH dehydrogenase (ubiquinone) activity//protein binding	GO:0005747	mitochondrial respiratory chain complex I	KOG4009	NADH-ubiquinone oxidoreductase, subunit NDUFB10/PDSW
Cluster-11867.0	BL_1	11.00	0.36	1774	91089113	XP_972237.1	966	1.1e-101	PREDICTED: pickpocket protein 28 [Tribolium castaneum]>gi|270012423|gb|EFA08871.1| hypothetical protein TcasGA2_TC006572 [Tribolium castaneum]	--	--	--	--	--	--	--	--	--	Q86LG1	457	4.8e-44	Pickpocket protein 28 OS=Drosophila melanogaster GN=ppk28 PE=1 SV=2	PF00858	Amiloride-sensitive sodium channel	GO:0006814	sodium ion transport	GO:0005272	sodium channel activity	GO:0016020	membrane	--	--
Cluster-11869.0	BL_1	7.05	0.38	1181	743742979	XP_010966045.1	873	4.5e-91	PREDICTED: calmodulin [Camelus bactrianus]	779176969	NM_001743.5	1162	0	Homo sapiens calmodulin 2 (phosphorylase kinase, delta) (CALM2), transcript variant 2, mRNA	K02183	CALM	calmodulin	http://www.genome.jp/dbget-bin/www_bget?ko:K02183	P62158	759	3.1e-79	Calmodulin OS=Homo sapiens GN=CALM1 PE=1 SV=2	PF00036//PF03874//PF13202//PF13499//PF13833//PF10591//PF13405//PF12763//PF02563	EF hand//RNA polymerase Rpb4//EF hand//EF-hand domain pair//EF-hand domain pair//Secreted protein acidic and rich in cysteine Ca binding region//EF-hand domain//Cytoskeletal-regulatory complex EF hand//Polysaccharide biosynthesis/export protein	GO:0006206//GO:0006351//GO:0007165//GO:0006144//GO:0015774	pyrimidine nucleobase metabolic process//transcription, DNA-templated//signal transduction//purine nucleobase metabolic process//polysaccharide transport	GO:0005509//GO:0003899//GO:0005515//GO:0015159	calcium ion binding//DNA-directed RNA polymerase activity//protein binding//polysaccharide transmembrane transporter activity	GO:0005578//GO:0016020//GO:0005730	proteinaceous extracellular matrix//membrane//nucleolus	KOG0027	Calmodulin and related proteins (EF-Hand superfamily)
Cluster-11884.0	BL_1	5.52	2.40	402	478260022	ENN79811.1	169	6.6e-10	hypothetical protein YQE_03752, partial [Dendroctonus ponderosae]	--	--	--	--	--	--	--	--	--	--	--	--	--	--	--	--	--	--	--	--	--	--	--
Cluster-11889.1	BL_1	4.00	0.39	787	--	--	--	--	--	--	--	--	--	--	--	--	--	--	--	--	--	--	PF16622	zinc-finger C2H2-type	--	--	GO:0046872	metal ion binding	--	--	--	--
Cluster-11894.0	BL_1	9.00	1.24	639	150010589	NP_003632.3	651	1.3e-65	interferon-induced transmembrane protein 1 [Homo sapiens]>gi|311771581|ref|NP_001185687.1| interferon-induced transmembrane protein 1 [Pan troglodytes]>gi|397468804|ref|XP_003806061.1| PREDICTED: interferon-induced transmembrane protein 1 [Pan paniscus]>gi|694942607|ref|XP_009457888.1| PREDICTED: interferon-induced transmembrane protein 1 isoform X1 [Pan troglodytes]>gi|1177476|emb|CAA59337.1| in…	150010588	NM_003641.3	639	0	Homo sapiens interferon induced transmembrane protein 1 (IFITM1), mRNA	K06566	IFITM	interferon induced transmembrane protein	http://www.genome.jp/dbget-bin/www_bget?ko:K06566	P13164	646	2.1e-66	Interferon-induced transmembrane protein 1 OS=Homo sapiens GN=IFITM1 PE=1 SV=3	PF04505	Interferon-induced transmembrane protein	GO:0035455//GO:0030336//GO:0051607//GO:0008285//GO:0007165//GO:0045669//GO:0045071//GO:0035456//GO:0009607//GO:0050776//GO:0046597//GO:0034341//GO:0060337	response to interferon-alpha//negative regulation of cell migration//defense response to virus//negative regulation of cell proliferation//signal transduction//positive regulation of osteoblast differentiation//negative regulation of viral genome replication//response to interferon-beta//response to biotic stimulus//regulation of immune response//negative regulation of viral entry into host cell/…	GO:0005057//GO:0005515	receptor signaling protein activity//protein binding	GO:0005886//GO:0016021	plasma membrane//integral component of membrane	--	--
Cluster-11910.0	BL_1	10.00	0.44	1369	873224191	CEM26909.1	761	5.1e-78	unnamed protein product [Vitrella brassicaformis CCMP3155]	302414091	XM_003004832.1	1081	0	Verticillium albo-atrum VaMs.102 conserved hypothetical protein, mRNA	--	--	--	--	Q9XIG1	703	1.1e-72	Sterol 3-beta-glucosyltransferase UGT80B1 OS=Arabidopsis thaliana GN=UGT80B1 PE=2 SV=1	PF03033	Glycosyltransferase family 28 N-terminal domain	GO:0005975//GO:0030259	carbohydrate metabolic process//lipid glycosylation	GO:0016758	transferase activity, transferring hexosyl groups	--	--	--	--
Cluster-11910.1	BL_1	16.00	0.67	1427	873228375	CEM15978.1	974	1.1e-102	unnamed protein product [Vitrella brassicaformis CCMP3155]	768311752	CP010980.1	1192	0	Verticillium dahliae VdLs.17 chromosome 1, complete sequence	K00049	GRHPR	glyoxylate/hydroxypyruvate reductase	http://www.genome.jp/dbget-bin/www_bget?ko:K00049	Q07103	1674	2.9e-185	Formate dehydrogenase OS=Neurospora crassa (strain ATCC 24698 / 74-OR23-1A / CBS 708.71 / DSM 1257 / FGSC 987) GN=fdh PE=2 SV=1	PF03446//PF02826//PF00389	NAD binding domain of 6-phosphogluconate dehydrogenase//D-isomer specific 2-hydroxyacid dehydrogenase, NAD binding domain//D-isomer specific 2-hydroxyacid dehydrogenase, catalytic domain	GO:0055114//GO:0019521//GO:0008152//GO:0006098	oxidation-reduction process//D-gluconate metabolic process//metabolic process//pentose-phosphate shunt	GO:0051287//GO:0016616//GO:0004616	NAD binding//oxidoreductase activity, acting on the CH-OH group of donors, NAD or NADP as acceptor//phosphogluconate dehydrogenase (decarboxylating) activity	--	--	KOG0069	Glyoxylate/hydroxypyruvate reductase (D-isomer-specific 2-hydroxy acid dehydrogenase superfamily)
Cluster-11915.0	BL_1	5.00	0.35	984	470303389	XP_004347903.1	593	1.1e-58	ubiquitin-protein ligase [Capsaspora owczarzaki ATCC 30864]>gi|765552645|gb|KJE93266.1| ubiquitin-protein ligase [Capsaspora owczarzaki ATCC 30864]	697068860	XM_009651319.1	551	0	Verticillium dahliae VdLs.17 ubiquitin-conjugating enzyme partial mRNA	K10576	UBE2H, UBC8	ubiquitin-conjugating enzyme E2 H	http://www.genome.jp/dbget-bin/www_bget?ko:K10576	Q9P7R4	661	5.9e-68	Ubiquitin-conjugating enzyme E2 8 OS=Schizosaccharomyces pombe (strain 972 / ATCC 24843) GN=ubc8 PE=3 SV=1	PF05773	RWD domain	--	--	GO:0005515	protein binding	--	--	KOG0416	Ubiquitin-protein ligase
Cluster-11917.0	BL_1	5.00	0.50	776	--	--	--	--	--	767980430	XM_011536712.1	764	0	PREDICTED: Homo sapiens heterogeneous nuclear ribonucleoprotein C (C1/C2) (HNRNPC), transcript variant X6, mRNA	--	--	--	--	--	--	--	--	--	--	--	--	--	--	--	--	--	--
Cluster-11917.1	BL_1	5.00	0.74	617	795457131	XP_011765426.1	643	1.1e-64	PREDICTED: heterogeneous nuclear ribonucleoproteins C1/C2 isoform X4 [Macaca nemestrina]>gi|795457135|ref|XP_011765427.1| PREDICTED: heterogeneous nuclear ribonucleoproteins C1/C2 isoform X4 [Macaca nemestrina]>gi|795457139|ref|XP_011765428.1| PREDICTED: heterogeneous nuclear ribonucleoproteins C1/C2 isoform X4 [Macaca nemestrina]	767980430	XM_011536712.1	617	0	PREDICTED: Homo sapiens heterogeneous nuclear ribonucleoprotein C (C1/C2) (HNRNPC), transcript variant X6, mRNA	K12884	HNRNPC	heterogeneous nuclear ribonucleoprotein C1/C2	http://www.genome.jp/dbget-bin/www_bget?ko:K12884	P07910	619	2.7e-63	Heterogeneous nuclear ribonucleoproteins C1/C2 OS=Homo sapiens GN=HNRNPC PE=1 SV=4	PF04636//PF07851//PF06156//PF04111	PA26 p53-induced protein (sestrin)//TMPIT-like protein//Protein of unknown function (DUF972)//Autophagy protein Apg6	GO:0006260//GO:0006914//GO:1901031	DNA replication//autophagy//regulation of response to reactive oxygen species	--	--	GO:0016021//GO:0005634	integral component of membrane//nucleus	--	--
Cluster-11924.0	BL_1	5.00	1.10	510	157115780	XP_001652693.1	168	1.1e-09	AAEL007344-PA [Aedes aegypti]>gi|108876761|gb|EAT40986.1| AAEL007344-PA [Aedes aegypti]	--	--	--	--	--	--	--	--	--	--	--	--	--	--	--	--	--	--	--	--	--	--	--
Cluster-11928.0	BL_1	7.00	0.86	682	--	--	--	--	--	--	--	--	--	--	--	--	--	--	--	--	--	--	--	--	--	--	--	--	--	--	--	--
Cluster-11940.0	BL_1	2.00	0.61	450	470290578	XP_004343167.1	134	8.5e-06	SH3 domain-containing protein [Capsaspora owczarzaki ATCC 30864]>gi|765557156|gb|KJE97450.1| SH3 domain-containing protein [Capsaspora owczarzaki ATCC 30864]	768311756	CP010984.1	441	0	Verticillium dahliae VdLs.17 chromosome 5, complete sequence	--	--	--	--	O08641	127	2.3e-06	SH3 domain-containing YSC84-like protein 1 OS=Mus musculus GN=Sh3yl1 PE=1 SV=1	--	--	--	--	--	--	--	--	KOG1843	Uncharacterized conserved protein
Cluster-11946.0	BL_1	6.56	0.35	1193	675368537	KFM61439.1	167	3.3e-09	hypothetical protein X975_20872, partial [Stegodyphus mimosarum]	--	--	--	--	--	--	--	--	--	--	--	--	--	--	--	--	--	--	--	--	--	--	--
Cluster-11948.0	BL_1	1.00	1.54	309	--	--	--	--	--	--	--	--	--	--	--	--	--	--	--	--	--	--	--	--	--	--	--	--	--	--	--	--
Cluster-11953.0	BL_1	28.65	1.32	1334	571330962	AHF27413.1	737	3.0e-75	putative sugar transporter 1 [Phaedon cochleariae]	--	--	--	--	--	--	--	--	--	Q291H8	271	1.3e-22	Facilitated trehalose transporter Tret1 OS=Drosophila pseudoobscura pseudoobscura GN=Tret1 PE=3 SV=3	PF00083//PF07690	Sugar (and other) transporter//Major Facilitator Superfamily	GO:0055085	transmembrane transport	GO:0022857	transmembrane transporter activity	GO:0016021	integral component of membrane	--	--
Cluster-11998.0	BL_1	5.00	0.56	717	--	--	--	--	--	768311757	CP010985.1	513	0	Verticillium dahliae VdLs.17 chromosome 6, complete sequence	--	--	--	--	O94489	201	9.5e-15	Elongation factor 3 OS=Schizosaccharomyces pombe (strain 972 / ATCC 24843) GN=tef3 PE=1 SV=1	PF02985	HEAT repeat	--	--	GO:0005515	protein binding	--	--	--	--
Cluster-12008.0	BL_1	3.00	0.97	441	--	--	--	--	--	--	--	--	--	--	--	--	--	--	--	--	--	--	--	--	--	--	--	--	--	--	--	--
Cluster-12009.0	BL_1	7.00	0.52	939	762126085	XP_011446088.1	782	1.3e-80	PREDICTED: 40S ribosomal protein S6-like [Crassostrea gigas]	589102872	XM_006963397.1	544	0	Trichoderma reesei QM6a 40s ribosomal protein S6 (TRIREDRAFT_120781), mRNA	K02991	RP-S6e, RPS6	small subunit ribosomal protein S6e	http://www.genome.jp/dbget-bin/www_bget?ko:K02991	Q9C0Z7	879	3.0e-93	40S ribosomal protein S6-B OS=Schizosaccharomyces pombe (strain 972 / ATCC 24843) GN=rps602 PE=1 SV=1	PF03811//PF01092	InsA N-terminal domain//Ribosomal protein S6e	GO:0006412//GO:0042254//GO:0006313	translation//ribosome biogenesis//transposition, DNA-mediated	GO:0003735	structural constituent of ribosome	GO:0005622//GO:0005840	intracellular//ribosome	KOG1646	40S ribosomal protein S6
Cluster-12015.0	BL_1	4.00	0.50	676	237835649	XP_002367122.1	338	2.8e-29	heat shock protein 60 [Toxoplasma gondii ME49]>gi|523577017|gb|EPR63675.1| heat shock protein HSP60 [Toxoplasma gondii GT1]>gi|527308303|gb|EPT24942.1| heat shock protein HSP60 [Toxoplasma gondii ME49]>gi|557738413|gb|ESS34352.1| heat shock protein HSP60 [Toxoplasma gondii VEG]>gi|672275017|gb|KFG46749.1| heat shock protein HSP60 [Toxoplasma gondii GAB2-2007-GAL-DOM2]>gi|672276817|gb|KFG48175.1| …	768311756	CP010984.1	673	0	Verticillium dahliae VdLs.17 chromosome 5, complete sequence	K04077	groEL, HSPD1	chaperonin GroEL	http://www.genome.jp/dbget-bin/www_bget?ko:K04077	Q5B041	530	6.3e-53	Heat shock protein 60 OS=Emericella nidulans (strain FGSC A4 / ATCC 38163 / CBS 112.46 / NRRL 194 / M139) GN=hsp60 PE=1 SV=1	PF00118	TCP-1/cpn60 chaperonin family	--	--	GO:0005524	ATP binding	--	--	KOG0356	Mitochondrial chaperonin, Cpn60/Hsp60p
Cluster-12018.0	BL_1	7.44	0.50	1005	488888854	AGL08671.1	1363	5.8e-148	laminin receptor 1 [Ctenopharyngodon idella]	747165387	NM_002295.5	765	0	Homo sapiens ribosomal protein SA (RPSA), transcript variant 1, mRNA	K02998	RP-SAe, RPSA	small subunit ribosomal protein SAe	http://www.genome.jp/dbget-bin/www_bget?ko:K02998	Q803F6	1356	1.6e-148	40S ribosomal protein SA OS=Danio rerio GN=rpsa PE=2 SV=1	PF00318	Ribosomal protein S2	GO:0042254//GO:0006412	ribosome biogenesis//translation	GO:0003735	structural constituent of ribosome	GO:0005840//GO:0005622	ribosome//intracellular	--	--
Cluster-12026.0	BL_1	3.00	0.37	680	--	--	--	--	--	--	--	--	--	--	--	--	--	--	--	--	--	--	--	--	--	--	--	--	--	--	--	--
Cluster-12046.0	BL_1	1.00	0.54	380	--	--	--	--	--	697081306	XM_009655820.1	314	4.46863e-162	Verticillium dahliae VdLs.17 hypothetical protein partial mRNA	--	--	--	--	--	--	--	--	--	--	--	--	--	--	--	--	--	--
Cluster-12048.0	BL_1	3.00	0.45	610	635124883	XP_008013253.1	897	3.8e-94	PREDICTED: ras GTPase-activating protein-binding protein 1 isoform X1 [Chlorocebus sabaeus]	767937476	XM_006714749.2	610	0	PREDICTED: Homo sapiens GTPase activating protein (SH3 domain) binding protein 1 (G3BP1), transcript variant X1, mRNA	K17265	G3BP1	Ras GTPase-activating protein-binding protein 1	http://www.genome.jp/dbget-bin/www_bget?ko:K17265	Q13283	865	8.1e-92	Ras GTPase-activating protein-binding protein 1 OS=Homo sapiens GN=G3BP1 PE=1 SV=1	PF02136	Nuclear transport factor 2 (NTF2) domain	GO:0006810	transport	--	--	GO:0005622	intracellular	KOG0116	RasGAP SH3 binding protein rasputin, contains NTF2 and RRM domains
Cluster-12050.0	BL_1	2.00	0.38	547	--	--	--	--	--	665821186	NM_003795.5	547	0	Homo sapiens sorting nexin 3 (SNX3), transcript variant 1, mRNA	--	--	--	--	--	--	--	--	--	--	--	--	--	--	--	--	--	--
Cluster-12056.0	BL_1	4.00	0.50	674	79160090	AAI07895.1	808	8.9e-84	NME1-NME2 protein [Homo sapiens]>gi|119614969|gb|EAW94563.1| hCG2001850, isoform CRA_a [Homo sapiens]>gi|649135086|gb|AIC58793.1| NME1-NME2, partial [synthetic construct]	310923124	NM_002512.3	641	0	Homo sapiens NME/NM23 nucleoside diphosphate kinase 2 (NME2), transcript variant 1, mRNA	K00940	ndk, NME	nucleoside-diphosphate kinase	http://www.genome.jp/dbget-bin/www_bget?ko:K00940	P22392	803	1.4e-84	Nucleoside diphosphate kinase B OS=Homo sapiens GN=NME2 PE=1 SV=1	PF00334	Nucleoside diphosphate kinase	GO:0006183//GO:0006144//GO:0006241//GO:0006206//GO:0006165//GO:0006228	GTP biosynthetic process//purine nucleobase metabolic process//CTP biosynthetic process//pyrimidine nucleobase metabolic process//nucleoside diphosphate phosphorylation//UTP biosynthetic process	GO:0005524//GO:0004550	ATP binding//nucleoside diphosphate kinase activity	GO:0005737	cytoplasm	KOG0888	Nucleoside diphosphate kinase
Cluster-12112.0	BL_1	2.00	0.50	484	--	--	--	--	--	--	--	--	--	--	--	--	--	--	--	--	--	--	--	--	--	--	--	--	--	--	--	--
Cluster-12118.0	BL_1	10.00	0.49	1264	270015451	EFA11899.1	200	5.3e-13	hypothetical protein TcasGA2_TC004056 [Tribolium castaneum]	--	--	--	--	--	--	--	--	--	--	--	--	--	--	--	--	--	--	--	--	--	--	--
Cluster-12134.0	BL_1	3.00	0.41	639	--	--	--	--	--	--	--	--	--	--	--	--	--	--	--	--	--	--	--	--	--	--	--	--	--	--	--	--
Cluster-12141.0	BL_1	3.00	0.34	712	795166501	XP_011797777.1	1254	1.8e-135	PREDICTED: beta-adrenergic receptor kinase 1 [Colobus angolensis palliatus]	767967525	XM_011544773.1	712	0	PREDICTED: Homo sapiens adrenergic, beta, receptor kinase 1 (ADRBK1), transcript variant X1, mRNA	K00910	ADRBK, GRK	beta-adrenergic-receptor kinase	http://www.genome.jp/dbget-bin/www_bget?ko:K00910	P21146	1254	7.4e-137	Beta-adrenergic receptor kinase 1 OS=Bos taurus GN=ADRBK1 PE=1 SV=1	PF00069//PF07714	Protein kinase domain//Protein tyrosine kinase	GO:0006468	protein phosphorylation	GO:0004672//GO:0005524	protein kinase activity//ATP binding	--	--	KOG0986	G protein-coupled receptor kinase
Cluster-12146.0	BL_1	2.00	0.69	431	--	--	--	--	--	--	--	--	--	--	--	--	--	--	--	--	--	--	--	--	--	--	--	--	--	--	--	--
Cluster-12150.0	BL_1	15.00	0.44	1923	664761724	XP_008538493.1	210	5.6e-14	PREDICTED: pepsin A [Equus przewalskii]	42742378	AY524792.1	1923	0	Verticillium dahliae aspartic protease-like protein mRNA, complete cds	--	--	--	--	Q4WDN4	319	5.3e-28	Probable aspartic-type endopeptidase opsB OS=Neosartorya fumigata (strain ATCC MYA-4609 / Af293 / CBS 101355 / FGSC A1100) GN=opsB PE=3 SV=1	PF00026	Eukaryotic aspartyl protease	GO:0006508	proteolysis	GO:0004190	aspartic-type endopeptidase activity	--	--	KOG1339	Aspartyl protease
Cluster-12173.0	BL_1	10.00	0.68	997	6165618	AAF04618.1	1294	5.8e-140	gamma-interferon inducible lysosomal thiol reductase [Homo sapiens]	523498473	NM_006332.4	974	0	Homo sapiens interferon, gamma-inducible protein 30 (IFI30), mRNA	K08059	IFI30, GILT	interferon, gamma-inducible protein 30	http://www.genome.jp/dbget-bin/www_bget?ko:K08059	P13284	1252	1.8e-136	Gamma-interferon-inducible lysosomal thiol reductase OS=Homo sapiens GN=IFI30 PE=1 SV=3	--	--	--	--	--	--	--	--	KOG3160	Gamma-interferon inducible lysosomal thiol reductase
Cluster-12183.0	BL_1	3.00	0.97	440	--	--	--	--	--	--	--	--	--	--	--	--	--	--	--	--	--	--	--	--	--	--	--	--	--	--	--	--
Cluster-12194.0	BL_1	6.05	0.51	855	677427621	KFQ29170.1	542	7.9e-53	40S ribosomal protein S15a, partial [Mesitornis unicolor]	697090699	XM_009659928.1	531	0	Verticillium dahliae VdLs.17 40S ribosomal protein S22 mRNA	K02957	RP-S15Ae, RPS15A	small subunit ribosomal protein S15Ae	http://www.genome.jp/dbget-bin/www_bget?ko:K02957	Q7RV75	645	3.7e-66	40S ribosomal protein S22 OS=Neurospora crassa (strain ATCC 24698 / 74-OR23-1A / CBS 708.71 / DSM 1257 / FGSC 987) GN=crp-27 PE=3 SV=1	PF00410	Ribosomal protein S8	GO:0006412//GO:0042254	translation//ribosome biogenesis	GO:0003735	structural constituent of ribosome	GO:0005840	ribosome	KOG1754	40S ribosomal protein S15/S22
Cluster-12195.0	BL_1	3.00	3.40	325	--	--	--	--	--	55296639	AP006751.2	307	2.92757e-158	Oryza sativa Japonica Group genomic DNA, chromosome 6, BAC clone:B1460A05	--	--	--	--	--	--	--	--	--	--	--	--	--	--	--	--	--	--
Cluster-12199.0	BL_1	14.00	0.42	1890	--	--	--	--	--	--	--	--	--	--	--	--	--	--	--	--	--	--	--	--	--	--	--	--	--	--	--	--
Cluster-12203.0	BL_1	1.00	0.51	384	--	--	--	--	--	--	--	--	--	--	--	--	--	--	--	--	--	--	--	--	--	--	--	--	--	--	--	--
Cluster-12206.0	BL_1	9.64	0.74	913	--	--	--	--	--	--	--	--	--	--	--	--	--	--	--	--	--	--	--	--	--	--	--	--	--	--	--	--
Cluster-12207.0	BL_1	18.00	0.46	2172	--	--	--	--	--	697074008	XM_009653302.1	1894	0	Verticillium dahliae VdLs.17 mannan endo-1,6-alpha-mannosidase DCW1 partial mRNA	--	--	--	--	P36091	1045	3.9e-112	Mannan endo-1,6-alpha-mannosidase DCW1 OS=Saccharomyces cerevisiae (strain ATCC 204508 / S288c) GN=DCW1 PE=1 SV=1	--	--	--	--	--	--	--	--	--	--
Cluster-12210.0	BL_1	2.00	0.54	470	--	--	--	--	--	--	--	--	--	--	--	--	--	--	--	--	--	--	--	--	--	--	--	--	--	--	--	--
Cluster-12212.0	BL_1	2.00	0.63	445	194376884	BAG63003.1	755	8.2e-78	unnamed protein product [Homo sapiens]	194376883	AK301492.1	439	0	Homo sapiens cDNA FLJ51122 complete cds, highly similar to Interleukin-10 receptor alpha chain precursor	K05134	IL10RA	interleukin 10 receptor alpha	http://www.genome.jp/dbget-bin/www_bget?ko:K05134	Q13651	755	3.4e-79	Interleukin-10 receptor subunit alpha OS=Homo sapiens GN=IL10RA PE=1 SV=2	--	--	--	--	--	--	--	--	--	--
Cluster-12221.0	BL_1	4.00	0.49	686	--	--	--	--	--	--	--	--	--	--	--	--	--	--	--	--	--	--	--	--	--	--	--	--	--	--	--	--
Cluster-12225.0	BL_1	4.00	0.78	539	--	--	--	--	--	--	--	--	--	--	--	--	--	--	--	--	--	--	--	--	--	--	--	--	--	--	--	--
Cluster-12234.0	BL_1	1.00	0.50	386	--	--	--	--	--	--	--	--	--	--	--	--	--	--	--	--	--	--	--	--	--	--	--	--	--	--	--	--
Cluster-12252.0	BL_1	2.00	0.56	465	--	--	--	--	--	--	--	--	--	--	--	--	--	--	--	--	--	--	--	--	--	--	--	--	--	--	--	--
Cluster-12256.1	BL_1	1.00	0.43	404	--	--	--	--	--	--	--	--	--	--	--	--	--	--	--	--	--	--	--	--	--	--	--	--	--	--	--	--
Cluster-12261.1	BL_1	22.00	0.39	3008	330795076	XP_003285601.1	1985	1.3e-219	hypothetical protein DICPUDRAFT_46211 [Dictyostelium purpureum]>gi|325084423|gb|EGC37851.1| hypothetical protein DICPUDRAFT_46211 [Dictyostelium purpureum]	768311755	CP010983.1	2971	0	Verticillium dahliae VdLs.17 chromosome 4, complete sequence	--	--	--	--	P31540	3483	0.0e+00	Heat shock protein hsp98 OS=Neurospora crassa (strain ATCC 24698 / 74-OR23-1A / CBS 708.71 / DSM 1257 / FGSC 987) GN=hsp98 PE=1 SV=2	PF07724//PF00448//PF00437//PF00910//PF01637//PF04851//PF00005//PF07726//PF03266//PF02861//PF03193//PF06309//PF00004//PF13304//PF00158//PF01695//PF07728//PF08477//PF02367//PF06414	AAA domain (Cdc48 subfamily)//SRP54-type protein, GTPase domain//Type II/IV secretion system protein//RNA helicase//Archaeal ATPase//Type III restriction enzyme, res subunit//ABC transporter//ATPase family associated with various cellular activities (AAA)//NTPase//Clp amino terminal domain, pathogenicity island component//Protein of unknown function, DUF258//Torsin//ATPase family associated with …	GO:0019538//GO:0006355//GO:0006810//GO:0006614//GO:0007264//GO:0002949	protein metabolic process//regulation of transcription, DNA-templated//transport//SRP-dependent cotranslational protein targeting to membrane//small GTPase mediated signal transduction//tRNA threonylcarbamoyladenosine modification	GO:0016887//GO:0016301//GO:0008134//GO:0003924//GO:0098519//GO:0016787//GO:0005524//GO:0003724//GO:0005525//GO:0003677//GO:0003723	ATPase activity//kinase activity//transcription factor binding//GTPase activity//nucleotide phosphatase activity, acting on free nucleotides//hydrolase activity//ATP binding//RNA helicase activity//GTP binding//DNA binding//RNA binding	GO:0005667	transcription factor complex	KOG1051	Chaperone HSP104 and related ATP-dependent Clp proteases
Cluster-12261.2	BL_1	7.00	0.36	1224	--	--	--	--	--	697089892	XM_009659560.1	1215	0	Verticillium dahliae VdLs.17 hypothetical protein partial mRNA	--	--	--	--	--	--	--	--	PF02468	Photosystem II reaction centre N protein (psbN)	GO:0015979	photosynthesis	--	--	GO:0016020//GO:0009523//GO:0009539	membrane//photosystem II//photosystem II reaction center	--	--
Cluster-12262.0	BL_1	12.00	0.71	1100	340367953	XP_003382517.1	747	1.7e-76	PREDICTED: 60S ribosomal protein L15-like [Amphimedon queenslandica]	697089716	XM_009659472.1	823	0	Verticillium dahliae VdLs.17 60S ribosomal protein L15-B partial mRNA	K02877	RP-L15e, RPL15	large subunit ribosomal protein L15e	http://www.genome.jp/dbget-bin/www_bget?ko:K02877	Q8X034	942	1.7e-100	60S ribosomal protein L15 OS=Neurospora crassa (strain ATCC 24698 / 74-OR23-1A / CBS 708.71 / DSM 1257 / FGSC 987) GN=rpl-15 PE=3 SV=1	PF00827	Ribosomal L15	GO:0042254//GO:0006412	ribosome biogenesis//translation	GO:0003735	structural constituent of ribosome	GO:0005840	ribosome	KOG1678	60s ribosomal protein L15
Cluster-12264.1	BL_1	1.87	0.90	391	--	--	--	--	--	--	--	--	--	--	--	--	--	--	--	--	--	--	--	--	--	--	--	--	--	--	--	--
Cluster-12267.0	BL_1	3.00	0.41	646	--	--	--	--	--	--	--	--	--	--	--	--	--	--	--	--	--	--	--	--	--	--	--	--	--	--	--	--
Cluster-12272.0	BL_1	41.73	0.53	4061	189239162	XP_972375.2	3835	0.0e+00	PREDICTED: NADPH oxidase 5 isoform X2 [Tribolium castaneum]	--	--	--	--	--	--	--	--	--	Q96PH1	1097	6.8e-118	NADPH oxidase 5 OS=Homo sapiens GN=NOX5 PE=1 SV=1	PF13202//PF13833//PF13405//PF00036//PF13499//PF08022	EF hand//EF-hand domain pair//EF-hand domain//EF hand//EF-hand domain pair//FAD-binding domain	GO:0055114	oxidation-reduction process	GO:0005509//GO:0016491	calcium ion binding//oxidoreductase activity	--	--	KOG0039	Ferric reductase, NADH/NADPH oxidase and related proteins
Cluster-12289.1	BL_1	4.00	1.94	390	470244824	XP_004356144.1	263	8.1e-21	mitochondrial substrate carrier family protein [Dictyostelium fasciculatum]>gi|328869282|gb|EGG17660.1| mitochondrial substrate carrier family protein [Dictyostelium fasciculatum]	747103621	XM_011101704.1	200	1.08334e-98	PREDICTED: Sesamum indicum mitochondrial uncoupling protein 5-like (LOC105178260), mRNA	K15106	SLC25A14_30	solute carrier family 25 (mitochondrial carrier), member 14/30	http://www.genome.jp/dbget-bin/www_bget?ko:K15106	Q9SJY5	436	2.9e-42	Mitochondrial uncoupling protein 5 OS=Arabidopsis thaliana GN=PUMP5 PE=2 SV=1	--	--	--	--	--	--	--	--	KOG0759	Mitochondrial oxoglutarate/malate carrier proteins
Cluster-12291.0	BL_1	12.00	0.39	1752	12654261	AAH00951.1	1741	1.5e-191	Similar to sequestosome 1, partial [Homo sapiens]	214830450	NM_001142299.1	1713	0	Homo sapiens sequestosome 1 (SQSTM1), transcript variant 3, mRNA	K14381	SQSTM1	sequestosome 1	http://www.genome.jp/dbget-bin/www_bget?ko:K14381	Q13501	1741	6.2e-193	Sequestosome-1 OS=Homo sapiens GN=SQSTM1 PE=1 SV=1	PF00569	Zinc finger, ZZ type	--	--	GO:0008270	zinc ion binding	--	--	KOG4582	Uncharacterized conserved protein, contains ZZ-type Zn-finger
Cluster-12299.0	BL_1	3.00	1.39	395	--	--	--	--	--	--	--	--	--	--	--	--	--	--	--	--	--	--	--	--	--	--	--	--	--	--	--	--
Cluster-12304.0	BL_1	1.00	0.45	399	--	--	--	--	--	--	--	--	--	--	--	--	--	--	--	--	--	--	--	--	--	--	--	--	--	--	--	--
Cluster-12309.0	BL_1	13.00	2.29	565	744603787	XP_010991488.1	860	6.9e-90	PREDICTED: 40S ribosomal protein S11 [Camelus dromedarius]	395132454	NM_001015.4	565	0	Homo sapiens ribosomal protein S11 (RPS11), mRNA	K02949	RP-S11e, RPS11	small subunit ribosomal protein S11e	http://www.genome.jp/dbget-bin/www_bget?ko:K02949	P62280	824	4.3e-87	40S ribosomal protein S11 OS=Homo sapiens GN=RPS11 PE=1 SV=3	PF00366	Ribosomal protein S17	GO:0006412//GO:0042254	translation//ribosome biogenesis	GO:0003735	structural constituent of ribosome	GO:0005622//GO:0005840	intracellular//ribosome	KOG1728	40S ribosomal protein S11
Cluster-12346.0	BL_1	11.00	0.51	1331	861578014	KMQ82022.1	146	1.0e-06	mariner transposase, partial [Lasius niger]	--	--	--	--	--	--	--	--	--	--	--	--	--	--	--	--	--	--	--	--	--	--	--
Cluster-12352.0	BL_1	3.00	1.07	427	725571770	XP_010338387.1	564	1.1e-55	PREDICTED: LOW QUALITY PROTEIN: 60S ribosomal protein L34 [Saimiri boliviensis boliviensis]	578809310	XM_005263172.2	426	0	PREDICTED: Homo sapiens ribosomal protein L34 (RPL34), transcript variant X1, mRNA	K02915	RP-L34e, RPL34	large subunit ribosomal protein L34e	http://www.genome.jp/dbget-bin/www_bget?ko:K02915	P49207	524	2.0e-52	60S ribosomal protein L34 OS=Homo sapiens GN=RPL34 PE=1 SV=3	PF08534//PF01199	Redoxin//Ribosomal protein L34e	GO:0042254//GO:0006412	ribosome biogenesis//translation	GO:0003735//GO:0016491	structural constituent of ribosome//oxidoreductase activity	GO:0005840//GO:0005622	ribosome//intracellular	KOG1790	60s ribosomal protein L34
Cluster-12357.0	BL_1	2.00	0.59	454	--	--	--	--	--	768311755	CP010983.1	454	0	Verticillium dahliae VdLs.17 chromosome 4, complete sequence	--	--	--	--	--	--	--	--	--	--	--	--	--	--	--	--	--	--
Cluster-12362.1	BL_1	18.78	0.47	2192	642931676	XP_008196683.1	173	1.2e-09	PREDICTED: uncharacterized protein LOC103313928 [Tribolium castaneum]	--	--	--	--	--	--	--	--	--	--	--	--	--	PF13606//PF00023	Ankyrin repeat//Ankyrin repeat	--	--	GO:0005515	protein binding	--	--	--	--
Cluster-12362.2	BL_1	14.17	0.34	2293	642931676	XP_008196683.1	173	1.3e-09	PREDICTED: uncharacterized protein LOC103313928 [Tribolium castaneum]	--	--	--	--	--	--	--	--	--	--	--	--	--	PF13606//PF00023//PF00935	Ankyrin repeat//Ankyrin repeat//Ribosomal protein L44	GO:0042254//GO:0006412	ribosome biogenesis//translation	GO:0005515//GO:0003735	protein binding//structural constituent of ribosome	GO:0005840//GO:0005622	ribosome//intracellular	--	--
Cluster-12367.0	BL_1	2.00	0.77	416	--	--	--	--	--	768311752	CP010980.1	416	0	Verticillium dahliae VdLs.17 chromosome 1, complete sequence	--	--	--	--	--	--	--	--	--	--	--	--	--	--	--	--	--	--
Cluster-12375.0	BL_1	2.00	0.41	526	--	--	--	--	--	768311753	CP010981.1	526	0	Verticillium dahliae VdLs.17 chromosome 2, complete sequence	--	--	--	--	--	--	--	--	--	--	--	--	--	--	--	--	--	--
Cluster-12375.1	BL_1	3.00	0.78	476	--	--	--	--	--	768311753	CP010981.1	462	0	Verticillium dahliae VdLs.17 chromosome 2, complete sequence	--	--	--	--	--	--	--	--	PF07822	Neurotoxin B-IV-like protein	GO:0006810//GO:0009405	transport//pathogenesis	GO:0019871	sodium channel inhibitor activity	GO:0005576	extracellular region	--	--
Cluster-12376.0	BL_1	2.60	0.36	635	826438677	XP_012529854.1	266	5.9e-21	PREDICTED: prostaglandin reductase 1-like, partial [Monomorium pharaonis]	--	--	--	--	--	K13948	PTGR1, LTB4DH	prostaglandin reductase 1	http://www.genome.jp/dbget-bin/www_bget?ko:K13948	Q9EQZ5	176	6.6e-12	Prostaglandin reductase 1 OS=Cavia porcellus GN=Ptgr1 PE=1 SV=1	PF00107	Zinc-binding dehydrogenase	GO:0055114	oxidation-reduction process	--	--	--	--	KOG1196	Predicted NAD-dependent oxidoreductase
Cluster-12387.0	BL_1	2.00	1.01	386	--	--	--	--	--	--	--	--	--	--	--	--	--	--	--	--	--	--	--	--	--	--	--	--	--	--	--	--
Cluster-12409.0	BL_1	11.00	0.45	1464	--	--	--	--	--	--	--	--	--	--	--	--	--	--	--	--	--	--	--	--	--	--	--	--	--	--	--	--
Cluster-12414.0	BL_1	3.00	0.33	727	119602027	EAW81621.1	548	1.3e-53	T-cell leukemia/lymphoma 1A, isoform CRA_a [Homo sapiens]	148922878	NM_001098725.1	727	0	Homo sapiens T-cell leukemia/lymphoma 1A (TCL1A), transcript variant 2, mRNA	K10167	TCL1A	T-cell leukemia/lymphoma 1A	http://www.genome.jp/dbget-bin/www_bget?ko:K10167	P56279	314	7.5e-28	T-cell leukemia/lymphoma protein 1A OS=Homo sapiens GN=TCL1A PE=1 SV=1	--	--	--	--	--	--	--	--	--	--
Cluster-12418.1	BL_1	8.00	0.46	1122	831759145	XP_012749557.1	692	4.2e-70	hypothetical protein SAMD00019534_106680 [Acytostelium subglobosum LB1]>gi|735994323|dbj|GAM27492.1| hypothetical protein SAMD00019534_106680 [Acytostelium subglobosum LB1]	697066190	XM_009649987.1	1119	0	Verticillium dahliae VdLs.17 heat shock protein sks2 mRNA	K03283	HSPA1_8	heat shock 70kDa protein 1/8	http://www.genome.jp/dbget-bin/www_bget?ko:K03283	P87222	1080	1.8e-116	Heat shock protein SSB1 OS=Candida albicans (strain WO-1) GN=SSB1 PE=3 SV=2	PF02782	FGGY family of carbohydrate kinases, C-terminal domain	GO:0005975	carbohydrate metabolic process	GO:0016773	phosphotransferase activity, alcohol group as acceptor	--	--	KOG0101	Molecular chaperones HSP70/HSC70, HSP70 superfamily
Cluster-12420.0	BL_1	1.00	1.02	331	--	--	--	--	--	--	--	--	--	--	--	--	--	--	--	--	--	--	--	--	--	--	--	--	--	--	--	--
Cluster-12430.0	BL_1	3.00	0.69	500	--	--	--	--	--	--	--	--	--	--	--	--	--	--	--	--	--	--	--	--	--	--	--	--	--	--	--	--
Cluster-12446.0	BL_1	7.00	0.73	752	--	--	--	--	--	--	--	--	--	--	--	--	--	--	--	--	--	--	--	--	--	--	--	--	--	--	--	--
Cluster-12451.0	BL_1	5.00	1.45	458	821030051	XP_012359262.1	302	2.8e-25	PREDICTED: 60S acidic ribosomal protein P2 isoform X2 [Nomascus leucogenys]	78217389	NM_001004.3	454	0	Homo sapiens ribosomal protein, large, P2 (RPLP2), mRNA	K02943	RP-LP2, RPLP2	large subunit ribosomal protein LP2	http://www.genome.jp/dbget-bin/www_bget?ko:K02943	P05387	302	1.2e-26	60S acidic ribosomal protein P2 OS=Homo sapiens GN=RPLP2 PE=1 SV=1	PF03540	Transcription initiation factor TFIID 23-30kDa subunit	GO:0006352	DNA-templated transcription, initiation	--	--	GO:0005634	nucleus	KOG3449	60S acidic ribosomal protein P2
Cluster-12462.0	BL_1	1.33	0.53	412	817087113	XP_012266318.1	185	9.4e-12	PREDICTED: centromere protein J [Athalia rosae]>gi|817087115|ref|XP_012266319.1| PREDICTED: centromere protein J [Athalia rosae]	--	--	--	--	--	K11502	CENPJ	centromere protein J	http://www.genome.jp/dbget-bin/www_bget?ko:K11502	Q569L8	153	2.0e-09	Centromere protein J OS=Mus musculus GN=Cenpj PE=2 SV=2	--	--	--	--	--	--	--	--	--	--
Cluster-12463.0	BL_1	5.00	1.29	478	821034660	XP_012353996.1	590	1.2e-58	PREDICTED: interferon alpha-inducible protein 6 isoform X4 [Nomascus leucogenys]	94538326	NM_002038.3	478	0	Homo sapiens interferon, alpha-inducible protein 6 (IFI6), transcript variant 1, mRNA	--	--	--	--	P09912	544	1.1e-54	Interferon alpha-inducible protein 6 OS=Homo sapiens GN=IFI6 PE=2 SV=2	PF06140	Interferon-induced 6-16 family	--	--	--	--	GO:0016021	integral component of membrane	--	--
Cluster-12506.0	BL_1	1.00	0.86	342	470306014	XP_004363340.1	171	3.3e-10	hypothetical protein CAOG_03612 [Capsaspora owczarzaki ATCC 30864]>gi|765552076|gb|KJE92697.1| hypothetical protein CAOG_003612 [Capsaspora owczarzaki ATCC 30864]	697076615	XM_009654199.1	302	1.86452e-155	Verticillium dahliae VdLs.17 NADH:ubiquinone oxidoreductase 11.5kD subunit partial mRNA	--	--	--	--	--	--	--	--	PF02297//PF00941	Cytochrome oxidase c subunit VIb//FAD binding domain in molybdopterin dehydrogenase	GO:0006123//GO:0055114//GO:0015992	mitochondrial electron transport, cytochrome c to oxygen//oxidation-reduction process//proton transport	GO:0016491//GO:0004129	oxidoreductase activity//cytochrome-c oxidase activity	GO:0045277//GO:0005739	respiratory chain complex IV//mitochondrion	--	--
Cluster-12511.0	BL_1	10.00	1.70	574	157118570	XP_001653203.1	208	2.8e-14	AAEL008353-PB [Aedes aegypti]>gi|157118572|ref|XP_001653204.1| AAEL008353-PA [Aedes aegypti]>gi|94468574|gb|ABF18136.1| ribosomal protein L28 [Aedes aegypti]>gi|108875657|gb|EAT39882.1| AAEL008353-PB [Aedes aegypti]>gi|108875658|gb|EAT39883.1| AAEL008353-PA [Aedes aegypti]	697088156	XM_009658694.1	560	0	Verticillium dahliae VdLs.17 60S ribosomal protein L28 mRNA	--	--	--	--	O82204	221	3.6e-17	60S ribosomal protein L28-1 OS=Arabidopsis thaliana GN=RPL28A PE=2 SV=1	PF05722	Ustilago B locus mating-type protein	--	--	GO:0003677	DNA binding	GO:0005634	nucleus	KOG3412	60S ribosomal protein L28
Cluster-12517.0	BL_1	5.00	0.45	825	--	--	--	--	--	768311752	CP010980.1	593	0	Verticillium dahliae VdLs.17 chromosome 1, complete sequence	--	--	--	--	--	--	--	--	PF02565	Recombination protein O C terminal	GO:0006281//GO:0006310	DNA repair//DNA recombination	--	--	--	--	--	--
Cluster-12525.0	BL_1	2.00	0.60	452	--	--	--	--	--	--	--	--	--	--	--	--	--	--	--	--	--	--	--	--	--	--	--	--	--	--	--	--
Cluster-12527.0	BL_1	31.00	3.50	717	297260431	XP_002798294.1	1008	6.1e-107	PREDICTED: hypothetical protein LOC100430699 isoform 1 [Macaca mulatta]>gi|297260433|ref|XP_002798295.1| PREDICTED: hypothetical protein LOC100430699 isoform 2 [Macaca mulatta]	10439451	AK026569.1	717	0	Homo sapiens cDNA: FLJ22916 fis, clone KAT06406, highly similar to HSCYCR Human mRNA for T-cell cyclophilin	K03767	PPIA	peptidyl-prolyl cis-trans isomerase A (cyclophilin A)	http://www.genome.jp/dbget-bin/www_bget?ko:K03767	P62937	886	3.5e-94	Peptidyl-prolyl cis-trans isomerase A OS=Homo sapiens GN=PPIA PE=1 SV=2	PF00160	Cyclophilin type peptidyl-prolyl cis-trans isomerase/CLD	GO:0006457//GO:0000413	protein folding//protein peptidyl-prolyl isomerization	GO:0003755	peptidyl-prolyl cis-trans isomerase activity	--	--	--	--
Cluster-12531.0	BL_1	4.00	0.89	507	--	--	--	--	--	573984618	XM_006670167.1	39	4.54236e-09	Cordyceps militaris CM01 hypothetical protein (CCM_05022), partial mRNA	--	--	--	--	--	--	--	--	PF16934//PF00272//PF01557	Two-component Enterococcus faecalis cytolysin (EFC)//Cecropin family//Fumarylacetoacetate (FAA) hydrolase family	GO:0050830//GO:0008152	defense response to Gram-positive bacterium//metabolic process	GO:0003824	catalytic activity	GO:0005576	extracellular region	--	--
Cluster-12532.0	BL_1	4.00	1.36	433	--	--	--	--	--	--	--	--	--	--	--	--	--	--	--	--	--	--	--	--	--	--	--	--	--	--	--	--
Cluster-12546.0	BL_1	3.00	0.55	553	--	--	--	--	--	697086329	XM_009657782.1	553	0	Verticillium dahliae VdLs.17 ribosomal protein L24E partial mRNA	--	--	--	--	--	--	--	--	--	--	--	--	--	--	--	--	--	--
Cluster-12547.0	BL_1	3.00	1.18	414	--	--	--	--	--	--	--	--	--	--	--	--	--	--	--	--	--	--	--	--	--	--	--	--	--	--	--	--
Cluster-12575.0	BL_1	1.00	0.53	381	470383049	XP_004333917.1	174	1.6e-10	PB1 domain containing protein [Acanthamoeba castellanii str. Neff]>gi|440790623|gb|ELR11904.1| PB1 domain containing protein [Acanthamoeba castellanii str. Neff]	768311753	CP010981.1	381	0	Verticillium dahliae VdLs.17 chromosome 2, complete sequence	--	--	--	--	Q9H6K1	153	1.8e-09	Uncharacterized protein C6orf106 OS=Homo sapiens GN=C6orf106 PE=1 SV=2	--	--	--	--	--	--	--	--	--	--
Cluster-12599.0	BL_1	2.00	0.42	522	--	--	--	--	--	--	--	--	--	--	--	--	--	--	--	--	--	--	--	--	--	--	--	--	--	--	--	--
Cluster-12606.0	BL_1	5.00	2.29	396	--	--	--	--	--	--	--	--	--	--	--	--	--	--	--	--	--	--	--	--	--	--	--	--	--	--	--	--
Cluster-12622.0	BL_1	9.00	0.68	924	--	--	--	--	--	768311759	CP010987.1	754	0	Verticillium dahliae VdLs.17 chromosome 8, complete sequence	--	--	--	--	--	--	--	--	--	--	--	--	--	--	--	--	--	--
Cluster-12642.0	BL_1	5.00	0.39	911	--	--	--	--	--	768311754	CP010982.1	905	0	Verticillium dahliae VdLs.17 chromosome 3, complete sequence	--	--	--	--	--	--	--	--	--	--	--	--	--	--	--	--	--	--
Cluster-12657.0	BL_1	2.00	0.45	504	--	--	--	--	--	116308823	CR855036.1	375	0	Oryza sativa genomic DNA, chromosome 4, BAC clone: OSIGBa0112G01, complete sequence	--	--	--	--	--	--	--	--	--	--	--	--	--	--	--	--	--	--
Cluster-12660.0	BL_1	2.00	0.92	396	--	--	--	--	--	--	--	--	--	--	--	--	--	--	--	--	--	--	--	--	--	--	--	--	--	--	--	--
Cluster-12691.0	BL_1	2.00	0.46	502	397493815	XP_003817791.1	730	7.3e-75	PREDICTED: coatomer subunit epsilon isoform X1 [Pan paniscus]	40805821	NM_007263.3	499	0	Homo sapiens coatomer protein complex, subunit epsilon (COPE), transcript variant 1, mRNA	K17268	COPE	coatomer protein complex, subunit epsilon	http://www.genome.jp/dbget-bin/www_bget?ko:K17268	O14579	730	3.0e-76	Coatomer subunit epsilon OS=Homo sapiens GN=COPE PE=1 SV=3	--	--	--	--	--	--	--	--	KOG3081	Vesicle coat complex COPI, epsilon subunit
Cluster-12717.0	BL_1	2.00	0.39	537	754344641	XP_004348903.2	520	1.8e-50	glutamine-fructose-6-phosphate transaminase 2 [Capsaspora owczarzaki ATCC 30864]>gi|765550304|gb|KJE90925.1| glutamine-fructose-6-phosphate transaminase 2 [Capsaspora owczarzaki ATCC 30864]	768311752	CP010980.1	537	0	Verticillium dahliae VdLs.17 chromosome 1, complete sequence	K00820	glmS, GFPT	glucosamine--fructose-6-phosphate aminotransferase (isomerizing)	http://www.genome.jp/dbget-bin/www_bget?ko:K00820	P53704	620	1.8e-63	Glutamine--fructose-6-phosphate aminotransferase [isomerizing] OS=Candida albicans (strain SC5314 / ATCC MYA-2876) GN=GFA1 PE=1 SV=2	PF01380	SIS domain	GO:0005975	carbohydrate metabolic process	GO:0030246	carbohydrate binding	--	--	KOG1268	Glucosamine 6-phosphate synthetases, contain amidotransferase and phosphosugar isomerase domains
Cluster-12728.0	BL_1	5.00	0.53	747	762073480	XP_011433871.1	249	6.5e-19	PREDICTED: 60S ribosomal protein L14-like [Crassostrea gigas]	697073604	XM_009653160.1	706	0	Verticillium dahliae VdLs.17 60S ribosomal protein L14-B mRNA	K02875	RP-L14e, RPL14	large subunit ribosomal protein L14e	http://www.genome.jp/dbget-bin/www_bget?ko:K02875	P36105	312	1.3e-27	60S ribosomal protein L14-A OS=Saccharomyces cerevisiae (strain ATCC 204508 / S288c) GN=RPL14A PE=1 SV=1	PF01929	Ribosomal protein L14	GO:0042254//GO:0006412	ribosome biogenesis//translation	GO:0003735	structural constituent of ribosome	GO:0005840//GO:0005622	ribosome//intracellular	KOG3421	60S ribosomal protein L14
Cluster-12743.0	BL_1	4.00	1.16	458	694539621	XP_009496519.1	230	6.3e-17	30S ribosomal protein S14p/S29e [Fonticula alba]>gi|627946968|gb|KCV68948.1| 30S ribosomal protein S14p/S29e [Fonticula alba]	697066902	XM_009650343.1	449	0	Verticillium dahliae VdLs.17 hypothetical protein mRNA	K02980	RP-S29e, RPS29	small subunit ribosomal protein S29e	http://www.genome.jp/dbget-bin/www_bget?ko:K02980	Q9C2P2	274	2.1e-23	40S ribosomal protein S29 OS=Neurospora crassa (strain ATCC 24698 / 74-OR23-1A / CBS 708.71 / DSM 1257 / FGSC 987) GN=rps-29 PE=3 SV=1	PF00253	Ribosomal protein S14p/S29e	GO:0042254//GO:0006412	ribosome biogenesis//translation	GO:0003735	structural constituent of ribosome	GO:0005840//GO:0005622	ribosome//intracellular	KOG3506	40S ribosomal protein S29
Cluster-12748.0	BL_1	4.00	0.43	734	--	--	--	--	--	--	--	--	--	--	--	--	--	--	--	--	--	--	--	--	--	--	--	--	--	--	--	--
Cluster-12758.0	BL_1	3.00	0.48	595	--	--	--	--	--	768311759	CP010987.1	522	0	Verticillium dahliae VdLs.17 chromosome 8, complete sequence	--	--	--	--	--	--	--	--	--	--	--	--	--	--	--	--	--	--
Cluster-12759.0	BL_1	9.00	0.37	1472	260814835	XP_002602119.1	1474	1.1e-160	hypothetical protein BRAFLDRAFT_125760 [Branchiostoma floridae]>gi|229287425|gb|EEN58131.1| hypothetical protein BRAFLDRAFT_125760 [Branchiostoma floridae]	597569085	KF990036.1	1451	0	Prunus kansuensis chloroplast, complete genome	K02133	ATPeF1B, ATP5B, ATP2	F-type H+-transporting ATPase subunit beta	http://www.genome.jp/dbget-bin/www_bget?ko:K02133	O03064	1474	4.7e-162	ATP synthase subunit beta, chloroplastic (Fragment) OS=Adiantum raddianum GN=atpB PE=3 SV=2	PF00006//PF01637//PF03193//PF00005//PF00910//PF00306//PF02823//PF00004	ATP synthase alpha/beta family, nucleotide-binding domain//Archaeal ATPase//Protein of unknown function, DUF258//ABC transporter//RNA helicase//ATP synthase alpha/beta chain, C terminal domain//ATP synthase, Delta/Epsilon chain, beta-sandwich domain//ATPase family associated with various cellular activities (AAA)	GO:0005975//GO:0015992//GO:0015986//GO:0015991//GO:0006119	carbohydrate metabolic process//proton transport//ATP synthesis coupled proton transport//ATP hydrolysis coupled proton transport//oxidative phosphorylation	GO:0016887//GO:0046961//GO:0008553//GO:0046933//GO:0005524//GO:0016757//GO:0003924//GO:0005525//GO:0003724//GO:0003723//GO:0016820	ATPase activity//proton-transporting ATPase activity, rotational mechanism//hydrogen-exporting ATPase activity, phosphorylative mechanism//proton-transporting ATP synthase activity, rotational mechanism//ATP binding//transferase activity, transferring glycosyl groups//GTPase activity//GTP binding//RNA helicase activity//RNA binding//hydrolase activity, acting on acid anhydrides, catalyzing transm…	GO:0033178//GO:0045259//GO:0045261	proton-transporting two-sector ATPase complex, catalytic domain//proton-transporting ATP synthase complex//proton-transporting ATP synthase complex, catalytic core F(1)	KOG1350	F0F1-type ATP synthase, beta subunit
Cluster-12759.2	BL_1	5.00	1.04	524	260814835	XP_002602119.1	514	8.5e-50	hypothetical protein BRAFLDRAFT_125760 [Branchiostoma floridae]>gi|229287425|gb|EEN58131.1| hypothetical protein BRAFLDRAFT_125760 [Branchiostoma floridae]	808178593	KP760075.1	524	0	Prunus subhirtella var. subhirtella isolate 2014-P2 chloroplast, complete genome	K02133	ATPeF1B, ATP5B, ATP2	F-type H+-transporting ATPase subunit beta	http://www.genome.jp/dbget-bin/www_bget?ko:K02133	Q09X10	844	1.9e-89	ATP synthase subunit beta, chloroplastic OS=Morus indica GN=atpB PE=3 SV=1	PF02874	ATP synthase alpha/beta family, beta-barrel domain	GO:0015992//GO:0005975//GO:0015986//GO:0046034//GO:0006119//GO:0015991	proton transport//carbohydrate metabolic process//ATP synthesis coupled proton transport//ATP metabolic process//oxidative phosphorylation//ATP hydrolysis coupled proton transport	GO:0046933//GO:0008553//GO:0016757//GO:0005524	proton-transporting ATP synthase activity, rotational mechanism//hydrogen-exporting ATPase activity, phosphorylative mechanism//transferase activity, transferring glycosyl groups//ATP binding	GO:0045261//GO:0045259	proton-transporting ATP synthase complex, catalytic core F(1)//proton-transporting ATP synthase complex	KOG1350	F0F1-type ATP synthase, beta subunit
Cluster-12767.0	BL_1	15.00	0.97	1029	91091192	XP_972192.1	698	7.7e-71	PREDICTED: 23 kDa integral membrane protein [Tribolium castaneum]>gi|270013115|gb|EFA09563.1| hypothetical protein TcasGA2_TC011677 [Tribolium castaneum]	--	--	--	--	--	--	--	--	--	Q61451	235	1.5e-18	Leukocyte surface antigen CD53 OS=Mus musculus GN=Cd53 PE=2 SV=2	PF00335	Tetraspanin family	--	--	--	--	GO:0016021	integral component of membrane	KOG3882	Tetraspanin family integral membrane protein
Cluster-12778.0	BL_1	4.00	0.52	664	--	--	--	--	--	--	--	--	--	--	--	--	--	--	--	--	--	--	--	--	--	--	--	--	--	--	--	--
Cluster-12781.0	BL_1	1.00	2.09	295	--	--	--	--	--	--	--	--	--	--	--	--	--	--	--	--	--	--	PF00399	Yeast PIR protein repeat	GO:0042546	cell wall biogenesis	GO:0005199	structural constituent of cell wall	GO:0005618	cell wall	--	--
Cluster-12785.0	BL_1	39.00	0.83	2540	--	--	--	--	--	--	--	--	--	--	--	--	--	--	--	--	--	--	--	--	--	--	--	--	--	--	--	--
Cluster-12785.2	BL_1	13.00	0.56	1408	--	--	--	--	--	--	--	--	--	--	--	--	--	--	--	--	--	--	--	--	--	--	--	--	--	--	--	--
Cluster-12801.0	BL_1	6.89	0.46	1002	641680650	XP_008189117.1	484	4.9e-46	PREDICTED: probable NADP-dependent mannitol dehydrogenase, partial [Acyrthosiphon pisum]	697075037	XM_009653666.1	792	0	Verticillium dahliae VdLs.17 L-xylulose reductase partial mRNA	--	--	--	--	Q8NK50	1149	1.6e-124	NADP-dependent mannitol dehydrogenase OS=Hypocrea jecorina GN=lxr1 PE=1 SV=1	PF00106	short chain dehydrogenase	GO:0008152	metabolic process	GO:0016491	oxidoreductase activity	--	--	KOG0725	Reductases with broad range of substrate specificities
Cluster-12808.0	BL_1	1.00	0.36	427	--	--	--	--	--	--	--	--	--	--	--	--	--	--	--	--	--	--	--	--	--	--	--	--	--	--	--	--
Cluster-12811.0	BL_1	2.00	0.76	418	--	--	--	--	--	338968929	NM_001242891.1	418	0	Homo sapiens cold shock domain containing E1, RNA-binding (CSDE1), transcript variant 4, mRNA	--	--	--	--	--	--	--	--	--	--	--	--	--	--	--	--	--	--
Cluster-12817.0	BL_1	2.00	1.27	365	--	--	--	--	--	--	--	--	--	--	--	--	--	--	--	--	--	--	--	--	--	--	--	--	--	--	--	--
Cluster-12825.0	BL_1	3.00	0.57	544	--	--	--	--	--	--	--	--	--	--	--	--	--	--	--	--	--	--	--	--	--	--	--	--	--	--	--	--
Cluster-12837.0	BL_1	2.00	0.91	397	--	--	--	--	--	--	--	--	--	--	--	--	--	--	--	--	--	--	--	--	--	--	--	--	--	--	--	--
Cluster-12846.0	BL_1	11.67	0.62	1199	--	--	--	--	--	768311753	CP010981.1	1177	0	Verticillium dahliae VdLs.17 chromosome 2, complete sequence	--	--	--	--	O14405	550	5.4e-55	Endoglucanase-4 OS=Hypocrea jecorina GN=cel61a PE=1 SV=1	--	--	--	--	--	--	--	--	--	--
Cluster-12866.0	BL_1	3.00	0.45	609	641789148	XP_008176421.1	302	3.8e-25	PREDICTED: LOW QUALITY PROTEIN: uncharacterized protein LOC101949398, partial [Chrysemys picta bellii]	645251394	XM_008233438.1	423	0	PREDICTED: Prunus mume uncharacterized LOC103330825 (LOC103330825), mRNA	--	--	--	--	--	--	--	--	--	--	--	--	--	--	--	--	--	--
Cluster-12870.0	BL_1	17.00	0.81	1295	472366416	XP_004402747.1	1991	1.1e-220	PREDICTED: 60S ribosomal protein L3 isoform X1 [Odobenus rosmarus divergens]	78395075	BC107711.1	1295	0	Homo sapiens ribosomal protein L3, mRNA (cDNA clone MGC:104284 IMAGE:6699816), complete cds	K02925	RP-L3e, RPL3	large subunit ribosomal protein L3e	http://www.genome.jp/dbget-bin/www_bget?ko:K02925	P39023	2046	2.0e-228	60S ribosomal protein L3 OS=Homo sapiens GN=RPL3 PE=1 SV=2	PF00297	Ribosomal protein L3	GO:0006412//GO:0042254	translation//ribosome biogenesis	GO:0003735	structural constituent of ribosome	GO:0005622//GO:0005840	intracellular//ribosome	KOG0746	60S ribosomal protein L3 and related proteins
Cluster-12882.0	BL_1	2.00	0.46	499	281182984	NP_001162439.1	365	1.5e-32	small EDRK-rich factor 2 [Papio anubis]>gi|548961893|ref|NP_001272226.1| uncharacterized protein LOC101865970 [Macaca fascicularis]>gi|675730634|ref|XP_008966081.1| PREDICTED: small EDRK-rich factor 2 isoform X2 [Pan paniscus]>gi|795266344|ref|XP_011920510.1| PREDICTED: small EDRK-rich factor 2 isoform X3 [Cercocebus atys]>gi|12751386|gb|AAK07636.1|AF320073_1 gastric cancer-related protein VRG107…	675730637	XM_008967834.1	499	0	PREDICTED: Pan paniscus small EDRK-rich factor 2 (SERF2), transcript variant X3, mRNA	--	--	--	--	A5JSS4	217	9.2e-17	Small EDRK-rich factor 2 OS=Capra hircus GN=SERF2 PE=3 SV=1	--	--	--	--	--	--	GO:0005634//GO:0005829	nucleus//cytosol	KOG4488	Small EDRK-rich protein H4F5
Cluster-12887.0	BL_1	2.00	0.63	445	--	--	--	--	--	675324091	CP009079.1	421	0	Verticillium dahliae JR2 chromosome 2, complete sequence	--	--	--	--	--	--	--	--	--	--	--	--	--	--	--	--	--	--
Cluster-12891.0	BL_1	5.00	0.49	779	795146436	XP_011793671.1	400	2.1e-36	PREDICTED: 60S ribosomal protein L22 isoform X1 [Colobus angolensis palliatus]	48255919	NM_000983.3	779	0	Homo sapiens ribosomal protein L22 (RPL22), mRNA	K02891	RP-L22e, RPL22	large subunit ribosomal protein L22e	http://www.genome.jp/dbget-bin/www_bget?ko:K02891	P67984	400	8.6e-38	60S ribosomal protein L22 OS=Mus musculus GN=Rpl22 PE=1 SV=2	PF04843//PF01776	Herpesvirus tegument protein, N-terminal conserved region//Ribosomal L22e protein family	GO:0006412//GO:0042254//GO:0006508	translation//ribosome biogenesis//proteolysis	GO:0008233//GO:0003735	peptidase activity//structural constituent of ribosome	GO:0005622//GO:0005840	intracellular//ribosome	KOG3434	60S ribosomal protein L22
Cluster-12896.0	BL_1	11.00	0.31	1971	--	--	--	--	--	768311752	CP010980.1	1968	0	Verticillium dahliae VdLs.17 chromosome 1, complete sequence	--	--	--	--	Q9UUD1	193	2.2e-13	Sterol regulatory element-binding protein 1 OS=Schizosaccharomyces pombe (strain 972 / ATCC 24843) GN=sre1 PE=1 SV=1	--	--	--	--	--	--	--	--	--	--
Cluster-12906.0	BL_1	6.00	0.49	882	--	--	--	--	--	--	--	--	--	--	--	--	--	--	--	--	--	--	--	--	--	--	--	--	--	--	--	--
Cluster-12907.0	BL_1	8.00	0.75	802	119595028	EAW74622.1	762	2.3e-78	protein tyrosine phosphatase, receptor type, C-associated protein, partial [Homo sapiens]	88683026	BC113859.1	802	0	Homo sapiens protein tyrosine phosphatase, receptor type, C-associated protein, mRNA (cDNA clone MGC:138603 IMAGE:40030438), complete cds >gnl|BL_ORD_ID|2361708 Homo sapiens protein tyrosine phosphatase, receptor type, C-associated protein, mRNA (cDNA clone MGC:138602 IMAGE:40030437), complete cds	--	--	--	--	Q14761	701	1.1e-72	Protein tyrosine phosphatase receptor type C-associated protein OS=Homo sapiens GN=PTPRCAP PE=1 SV=1	PF11770	GRB2-binding adapter (GAPT)	--	--	--	--	GO:0016021	integral component of membrane	--	--
Cluster-12928.0	BL_1	8.00	0.32	1472	--	--	--	--	--	--	--	--	--	--	--	--	--	--	--	--	--	--	--	--	--	--	--	--	--	--	--	--
Cluster-12937.0	BL_1	4.00	0.35	837	--	--	--	--	--	--	--	--	--	--	--	--	--	--	--	--	--	--	--	--	--	--	--	--	--	--	--	--
Cluster-12944.0	BL_1	1.00	0.55	377	--	--	--	--	--	--	--	--	--	--	--	--	--	--	--	--	--	--	--	--	--	--	--	--	--	--	--	--
Cluster-12946.0	BL_1	8.00	0.31	1528	546684937	ERL94519.1	840	3.9e-87	hypothetical protein D910_11796 [Dendroctonus ponderosae]	319433937	HQ881802.1	150	2.82313e-70	Culex pipiens complex sp. YL-2011 isolate UL4_M fork head domain transcription factor slp2 (CPIJ020030) gene, exon 2 and partial cds >gnl|BL_ORD_ID|10103406 Culex pipiens complex sp. YL-2011 isolate RD4_M fork head domain transcription factor slp2 (CPIJ020030) gene, exon 2 and partial cds	K09385	FOXG	forkhead box protein G	http://www.genome.jp/dbget-bin/www_bget?ko:K09385	P32031	495	1.6e-48	Fork head domain transcription factor slp2 OS=Drosophila melanogaster GN=slp2 PE=2 SV=2	PF00250	Forkhead domain	GO:0006355	regulation of transcription, DNA-templated	GO:0003700//GO:0043565	transcription factor activity, sequence-specific DNA binding//sequence-specific DNA binding	GO:0005667	transcription factor complex	KOG2294	Transcription factor of the Forkhead/HNF3 family
Cluster-12952.0	BL_1	17.00	1.81	743	--	--	--	--	--	--	--	--	--	--	--	--	--	--	--	--	--	--	--	--	--	--	--	--	--	--	--	--
Cluster-12972.0	BL_1	2.00	0.36	556	--	--	--	--	--	697078985	XM_009655017.1	541	0	Verticillium dahliae VdLs.17 hypothetical protein mRNA	--	--	--	--	--	--	--	--	--	--	--	--	--	--	--	--	--	--
Cluster-12988.0	BL_1	4.00	0.63	598	470416617	XP_004336903.1	218	2.0e-15	acyl carrier protein [Acanthamoeba castellanii str. Neff]>gi|440793713|gb|ELR14890.1| acyl carrier protein [Acanthamoeba castellanii str. Neff]	697087803	XM_009658518.1	405	0	Verticillium dahliae VdLs.17 acyl carrier protein partial mRNA	K03955	NDUFAB1	NADH dehydrogenase (ubiquinone) 1 alpha/beta subcomplex 1	http://www.genome.jp/dbget-bin/www_bget?ko:K03955	P11943	387	2.1e-36	Acyl carrier protein, mitochondrial OS=Neurospora crassa (strain ATCC 24698 / 74-OR23-1A / CBS 708.71 / DSM 1257 / FGSC 987) GN=nuo-12 PE=1 SV=2	--	--	--	--	--	--	--	--	KOG1748	Acyl carrier protein/NADH-ubiquinone oxidoreductase, NDUFAB1/SDAP subunit
Cluster-12996.0	BL_1	10.00	0.55	1155	836007408	XP_012771458.1	138	7.5e-06	PREDICTED: mucin-2-like [Maylandia zebra]	768311758	CP010986.1	933	0	Verticillium dahliae VdLs.17 chromosome 7, complete sequence	--	--	--	--	Q9UUD1	206	4.0e-15	Sterol regulatory element-binding protein 1 OS=Schizosaccharomyces pombe (strain 972 / ATCC 24843) GN=sre1 PE=1 SV=1	PF06005//PF00010	Protein of unknown function (DUF904)//Helix-loop-helix DNA-binding domain	GO:0000917//GO:0043093	barrier septum assembly//FtsZ-dependent cytokinesis	GO:0046983	protein dimerization activity	GO:0005737	cytoplasm	--	--
Cluster-13008.0	BL_1	10.00	0.49	1261	--	--	--	--	--	--	--	--	--	--	--	--	--	--	--	--	--	--	PF12831	FAD dependent oxidoreductase	GO:0055114	oxidation-reduction process	GO:0016491	oxidoreductase activity	--	--	--	--
Cluster-13023.0	BL_1	3.00	0.40	656	--	--	--	--	--	16473	X15550.1	640	0	Arabidopsis thaliana 25S-18S ribosomal DNA spacer	--	--	--	--	--	--	--	--	--	--	--	--	--	--	--	--	--	--
Cluster-13033.0	BL_1	32.16	0.76	2314	91076378	XP_968108.1	698	1.7e-70	PREDICTED: fibrinogen-like protein 1 [Tribolium castaneum]>gi|270002899|gb|EEZ99346.1| hypothetical protein TcasGA2_TC004864 [Tribolium castaneum]	--	--	--	--	--	K05466	ANGPT2	angiopoietin 2	http://www.genome.jp/dbget-bin/www_bget?ko:K05466	O15123	356	3.2e-32	Angiopoietin-2 OS=Homo sapiens GN=ANGPT2 PE=1 SV=1	PF05531//PF04513	Nucleopolyhedrovirus P10 protein//Baculovirus polyhedron envelope protein, PEP, C terminus	--	--	GO:0005198	structural molecule activity	GO:0019031//GO:0019028	viral envelope//viral capsid	--	--
Cluster-13046.0	BL_1	4.00	0.44	732	--	--	--	--	--	768311759	CP010987.1	693	0	Verticillium dahliae VdLs.17 chromosome 8, complete sequence	--	--	--	--	--	--	--	--	--	--	--	--	--	--	--	--	--	--
Cluster-13047.0	BL_1	6.00	0.41	993	694532554	XP_009494490.1	982	8.7e-104	cystathionine gamma-lyase [Fonticula alba]>gi|627949503|gb|KCV71367.1| cystathionine gamma-lyase [Fonticula alba]	768311757	CP010985.1	972	0	Verticillium dahliae VdLs.17 chromosome 6, complete sequence	K01758	CTH	cystathionine gamma-lyase	http://www.genome.jp/dbget-bin/www_bget?ko:K01758	P31373	1073	1.0e-115	Cystathionine gamma-lyase OS=Saccharomyces cerevisiae (strain ATCC 204508 / S288c) GN=CYS3 PE=1 SV=2	PF01053//PF01212//PF00155//PF01118	Cys/Met metabolism PLP-dependent enzyme//Beta-eliminating lyase//Aminotransferase class I and II//Semialdehyde dehydrogenase, NAD binding domain	GO:0006520//GO:0009058//GO:0055114	cellular amino acid metabolic process//biosynthetic process//oxidation-reduction process	GO:0016829//GO:0016620//GO:0030170//GO:0051287	lyase activity//oxidoreductase activity, acting on the aldehyde or oxo group of donors, NAD or NADP as acceptor//pyridoxal phosphate binding//NAD binding	--	--	KOG0053	Cystathionine beta-lyases/cystathionine gamma-synthases
Cluster-13047.1	BL_1	3.00	0.34	715	24266981	AAN52387.1	623	2.7e-62	ribosomal protein S13 [Branchiostoma belcheri]	697084485	XM_009656927.1	706	0	Verticillium dahliae VdLs.17 40S ribosomal protein S13 mRNA	K02953	RP-S13e, RPS13	small subunit ribosomal protein S13e	http://www.genome.jp/dbget-bin/www_bget?ko:K02953	P33192	647	1.8e-66	40S ribosomal protein S13 OS=Candida maltosa GN=RPS13 PE=3 SV=2	PF00312//PF08069//PF00292	Ribosomal protein S15//Ribosomal S13/S15 N-terminal domain//'Paired box' domain	GO:0042254//GO:0006412//GO:0006355	ribosome biogenesis//translation//regulation of transcription, DNA-templated	GO:0003735//GO:0003677	structural constituent of ribosome//DNA binding	GO:0005840//GO:0005622	ribosome//intracellular	KOG0400	40S ribosomal protein S13
Cluster-13061.0	BL_1	2.00	0.59	455	--	--	--	--	--	--	--	--	--	--	--	--	--	--	--	--	--	--	--	--	--	--	--	--	--	--	--	--
Cluster-13064.0	BL_1	12.62	0.59	1315	642911718	XP_008200713.1	1039	2.8e-110	PREDICTED: NGFI-A-binding protein homolog [Tribolium castaneum]	--	--	--	--	--	--	--	--	--	Q59E55	502	2.2e-49	NGFI-A-binding protein homolog OS=Drosophila melanogaster GN=nab PE=1 SV=3	PF04905	NAB conserved region 2 (NCD2)	GO:0045892	negative regulation of transcription, DNA-templated	--	--	GO:0005634	nucleus	KOG3835	Transcriptional corepressor NAB1
Cluster-13077.0	BL_1	11.60	0.47	1481	780104289	XP_011675658.1	243	6.4e-18	PREDICTED: zinc finger protein OZF isoform X6 [Strongylocentrotus purpuratus]>gi|780104294|ref|XP_011675659.1| PREDICTED: zinc finger protein OZF isoform X6 [Strongylocentrotus purpuratus]	236460447	NM_001300.5	1478	0	Homo sapiens Kruppel-like factor 6 (KLF6), transcript variant A, mRNA	K09207	KLF6_7	krueppel-like factor 6/7	http://www.genome.jp/dbget-bin/www_bget?ko:K09207	Q99612	1196	8.2e-130	Krueppel-like factor 6 OS=Homo sapiens GN=KLF6 PE=1 SV=3	PF13465//PF00096//PF07535	Zinc-finger double domain//Zinc finger, C2H2 type//DBF zinc finger	--	--	GO:0046872//GO:0008270//GO:0003676	metal ion binding//zinc ion binding//nucleic acid binding	--	--	KOG1721	FOG: Zn-finger
Cluster-13089.0	BL_1	2.00	0.32	590	209155730	ACI34097.1	153	6.9e-08	Cell division control protein 42 homolog precursor [Salmo salar]	697088246	XM_009658739.1	581	0	Verticillium dahliae VdLs.17 cell division control protein partial mRNA	--	--	--	--	O94103	197	2.3e-14	Cell division control protein 42 homolog OS=Colletotrichum gloeosporioides GN=CDC42 PE=3 SV=1	PF00071	Ras family	GO:0007264	small GTPase mediated signal transduction	GO:0005525	GTP binding	--	--	KOG0393	Ras-related small GTPase, Rho type
Cluster-13103.0	BL_1	2.00	0.34	572	--	--	--	--	--	--	--	--	--	--	--	--	--	--	--	--	--	--	--	--	--	--	--	--	--	--	--	--
Cluster-13121.0	BL_1	5.00	0.70	637	--	--	--	--	--	--	--	--	--	--	--	--	--	--	--	--	--	--	--	--	--	--	--	--	--	--	--	--
Cluster-13122.0	BL_1	4.00	2.53	365	642928192	XP_967439.2	163	3.0e-09	PREDICTED: uncharacterized protein LOC655784 [Tribolium castaneum]	--	--	--	--	--	--	--	--	--	--	--	--	--	--	--	--	--	--	--	--	--	--	--
Cluster-13137.1	BL_1	6.00	0.67	724	--	--	--	--	--	--	--	--	--	--	--	--	--	--	--	--	--	--	--	--	--	--	--	--	--	--	--	--
Cluster-13148.0	BL_1	6.00	0.70	702	734546692	KHN75153.1	701	2.4e-71	60S ribosomal protein L11 [Toxocara canis]	697090412	XM_009659817.1	699	0	Verticillium dahliae VdLs.17 60S ribosomal protein L11 mRNA	K02868	RP-L11e, RPL11	large subunit ribosomal protein L11e	http://www.genome.jp/dbget-bin/www_bget?ko:K02868	Q7RVN0	773	4.3e-81	60S ribosomal protein L11 OS=Neurospora crassa (strain ATCC 24698 / 74-OR23-1A / CBS 708.71 / DSM 1257 / FGSC 987) GN=rpl-11 PE=3 SV=2	--	--	--	--	--	--	--	--	KOG0397	60S ribosomal protein L11
Cluster-13164.0	BL_1	5.00	0.55	731	827536165	XP_012545471.1	313	2.4e-26	PREDICTED: endoplasmic reticulum oxidoreduction 1-like isoform X2 [Bombyx mori]	697089010	XM_009659120.1	718	0	Verticillium dahliae VdLs.17 endoplasmic oxidoreductin-1 partial mRNA	K10976	ERO1LB	ERO1-like protein beta	http://www.genome.jp/dbget-bin/www_bget?ko:K10976	Q7SEY9	442	1.1e-42	Endoplasmic reticulum oxidoreductin-1 OS=Neurospora crassa (strain ATCC 24698 / 74-OR23-1A / CBS 708.71 / DSM 1257 / FGSC 987) GN=ero-1 PE=3 SV=1	PF04137//PF05320//PF10486//PF03896//PF01056//PF09026//PF02724//PF05238//PF07243//PF04147//PF15234//PF04931//PF02723//PF06524//PF04889	Endoplasmic Reticulum Oxidoreductin 1 (ERO1)//Poxvirus DNA-directed RNA polymerase 19 kDa subunit//Phosphoinositide 3-kinase gamma adapter protein p101 subunit//Translocon-associated protein (TRAP), alpha subunit//Myc amino-terminal region//Centromere protein B dimerisation domain//CDC45-like protein//Kinetochore protein CHL4 like//Phlebovirus glycoprotein G1//Nop14-like family//Linker for activa…	GO:0006260//GO:0055114//GO:0006270//GO:0034508//GO:0006206//GO:0006351//GO:0006144//GO:0006355//GO:0007059//GO:0000398//GO:0007165	DNA replication//oxidation-reduction process//DNA replication initiation//centromere complex assembly//pyrimidine nucleobase metabolic process//transcription, DNA-templated//purine nucleobase metabolic process//regulation of transcription, DNA-templated//chromosome segregation//mRNA splicing, via spliceosome//signal transduction	GO:0003756//GO:0016671//GO:0003887//GO:0003700//GO:0003677//GO:0008270//GO:0046935//GO:0003682//GO:0003899	protein disulfide isomerase activity//oxidoreductase activity, acting on a sulfur group of donors, disulfide as acceptor//DNA-directed DNA polymerase activity//transcription factor activity, sequence-specific DNA binding//DNA binding//zinc ion binding//1-phosphatidylinositol-3-kinase regulator activity//chromatin binding//DNA-directed RNA polymerase activity	GO:0005667//GO:0000775//GO:0005944//GO:0005730//GO:0016020//GO:0019012//GO:0000785//GO:0005634//GO:0005789//GO:0005783//GO:0005681//GO:0032040//GO:0016021//GO:0042575	transcription factor complex//chromosome, centromeric region//phosphatidylinositol 3-kinase complex, class IB//nucleolus//membrane//virion//chromatin//nucleus//endoplasmic reticulum membrane//endoplasmic reticulum//spliceosomal complex//small-subunit processome//integral component of membrane//DNA polymerase complex	KOG2608	Endoplasmic reticulum membrane-associated oxidoreductin involved in disulfide bond formation
Cluster-13188.0	BL_1	11.00	0.48	1391	270015775	EFA12223.1	500	9.5e-48	gustatory receptor 160 [Tribolium castaneum]	--	--	--	--	--	--	--	--	--	--	--	--	--	PF08395	7tm Chemosensory receptor	GO:0050909	sensory perception of taste	--	--	GO:0016021	integral component of membrane	--	--
Cluster-13200.0	BL_1	3.00	1.83	368	--	--	--	--	--	--	--	--	--	--	--	--	--	--	--	--	--	--	--	--	--	--	--	--	--	--	--	--
Cluster-13205.0	BL_1	1.50	1.33	340	--	--	--	--	--	--	--	--	--	--	--	--	--	--	--	--	--	--	--	--	--	--	--	--	--	--	--	--
Cluster-13206.0	BL_1	14.00	0.36	2151	577297	BAA07643.1	1200	9.9e-129	KIAA0085 [Homo sapiens]	222418609	NM_006762.2	2148	0	Homo sapiens lysosomal protein transmembrane 5 (LAPTM5), mRNA	K12387	LAPTM	lysosomal-associated transmembrane protein	http://www.genome.jp/dbget-bin/www_bget?ko:K12387	Q13571	1167	2.7e-126	Lysosomal-associated transmembrane protein 5 OS=Homo sapiens GN=LAPTM5 PE=1 SV=1	PF03821	Golgi 4-transmembrane spanning transporter	--	--	--	--	GO:0016021	integral component of membrane	--	--
Cluster-13213.0	BL_1	1.00	0.49	389	754345551	XP_011270172.1	452	9.7e-43	hypothetical protein CAOG_08572, partial [Capsaspora owczarzaki ATCC 30864]	768311756	CP010984.1	389	0	Verticillium dahliae VdLs.17 chromosome 5, complete sequence	K04077	groEL, HSPD1	chaperonin GroEL	http://www.genome.jp/dbget-bin/www_bget?ko:K04077	P50142	570	8.3e-58	Heat shock protein 60, mitochondrial OS=Ajellomyces capsulatus GN=HSP60 PE=3 SV=2	PF00118	TCP-1/cpn60 chaperonin family	--	--	GO:0005524	ATP binding	--	--	KOG0356	Mitochondrial chaperonin, Cpn60/Hsp60p
Cluster-13223.0	BL_1	1.00	13.17	235	386837	AAA36128.1	310	1.7e-26	15-kDa protein, partial [Homo sapiens]	38114701	BC009507.2	235	2.15445e-118	Homo sapiens ISG15 ubiquitin-like modifier, mRNA (cDNA clone MGC:3945 IMAGE:3545944), complete cds	K12159	ISG15	ubiquitin cross-reactive protein	http://www.genome.jp/dbget-bin/www_bget?ko:K12159	P05161	310	7.1e-28	Ubiquitin-like protein ISG15 OS=Homo sapiens GN=ISG15 PE=1 SV=5	PF00240	Ubiquitin family	--	--	GO:0005515	protein binding	--	--	--	--
Cluster-13224.0	BL_1	1.00	1.78	302	--	--	--	--	--	--	--	--	--	--	--	--	--	--	--	--	--	--	--	--	--	--	--	--	--	--	--	--
Cluster-13224.1	BL_1	3.00	0.63	520	--	--	--	--	--	--	--	--	--	--	--	--	--	--	--	--	--	--	--	--	--	--	--	--	--	--	--	--
Cluster-13237.0	BL_1	3.00	0.66	510	--	--	--	--	--	767943536	XM_011536110.1	510	0	PREDICTED: Homo sapiens ezrin (EZR), transcript variant X1, mRNA	--	--	--	--	--	--	--	--	--	--	--	--	--	--	--	--	--	--
Cluster-13274.0	BL_1	4.00	0.37	810	--	--	--	--	--	697076439	XM_009654141.1	790	0	Verticillium dahliae VdLs.17 hypothetical protein mRNA	--	--	--	--	--	--	--	--	--	--	--	--	--	--	--	--	--	--
Cluster-13277.0	BL_1	3.00	0.55	553	--	--	--	--	--	--	--	--	--	--	--	--	--	--	--	--	--	--	--	--	--	--	--	--	--	--	--	--
Cluster-13294.0	BL_1	1.00	0.36	426	--	--	--	--	--	--	--	--	--	--	--	--	--	--	--	--	--	--	--	--	--	--	--	--	--	--	--	--
Cluster-13295.0	BL_1	1.00	0.61	368	--	--	--	--	--	--	--	--	--	--	--	--	--	--	--	--	--	--	--	--	--	--	--	--	--	--	--	--
Cluster-13316.1	BL_1	6.00	0.41	989	--	--	--	--	--	--	--	--	--	--	--	--	--	--	--	--	--	--	--	--	--	--	--	--	--	--	--	--
Cluster-13325.0	BL_1	4.00	0.46	708	752875264	XP_011254977.1	440	4.4e-41	PREDICTED: protein D2-like isoform X1 [Camponotus floridanus]	--	--	--	--	--	--	--	--	--	O16264	340	7.1e-31	Phosphatidylethanolamine-binding protein homolog F40A3.3 OS=Caenorhabditis elegans GN=F40A3.3 PE=3 SV=1	--	--	--	--	--	--	--	--	KOG3346	Phosphatidylethanolamine binding protein
Cluster-13331.0	BL_1	1.00	0.46	396	--	--	--	--	--	--	--	--	--	--	--	--	--	--	--	--	--	--	--	--	--	--	--	--	--	--	--	--
Cluster-13333.0	BL_1	1.00	0.48	391	--	--	--	--	--	--	--	--	--	--	--	--	--	--	--	--	--	--	PF04604	Type-A lantibiotic	GO:0042742	defense response to bacterium	--	--	GO:0005576	extracellular region	--	--
Cluster-13355.0	BL_1	58.00	3.41	1107	--	--	--	--	--	--	--	--	--	--	--	--	--	--	--	--	--	--	--	--	--	--	--	--	--	--	--	--
Cluster-13362.0	BL_1	4.00	1.69	405	--	--	--	--	--	--	--	--	--	--	--	--	--	--	--	--	--	--	--	--	--	--	--	--	--	--	--	--
Cluster-13381.0	BL_1	3.00	1.25	407	--	--	--	--	--	--	--	--	--	--	--	--	--	--	--	--	--	--	--	--	--	--	--	--	--	--	--	--
Cluster-13382.0	BL_1	11.76	0.54	1327	546674815	ERL86101.1	908	4.4e-95	hypothetical protein D910_03515 [Dendroctonus ponderosae]	--	--	--	--	--	--	--	--	--	B0UYT5	156	2.9e-09	Major facilitator superfamily domain-containing protein 6-B OS=Danio rerio GN=mfsd6b PE=3 SV=1	PF07690	Major Facilitator Superfamily	GO:0055085	transmembrane transport	--	--	GO:0016021	integral component of membrane	--	--
Cluster-13391.0	BL_1	3.00	0.39	660	--	--	--	--	--	--	--	--	--	--	--	--	--	--	--	--	--	--	--	--	--	--	--	--	--	--	--	--
Cluster-13402.0	BL_1	3.00	0.44	622	167519404	XP_001744042.1	385	9.2e-35	hypothetical protein [Monosiga brevicollis MX1]>gi|163778004|gb|EDQ91620.1| predicted protein [Monosiga brevicollis MX1]	768311755	CP010983.1	420	0	Verticillium dahliae VdLs.17 chromosome 4, complete sequence	K02915	RP-L34e, RPL34	large subunit ribosomal protein L34e	http://www.genome.jp/dbget-bin/www_bget?ko:K02915	P40525	425	8.7e-41	60S ribosomal protein L34-B OS=Saccharomyces cerevisiae (strain ATCC 204508 / S288c) GN=RPL34B PE=1 SV=1	PF01199//PF11575	Ribosomal protein L34e//FhuF 2Fe-2S C-terminal domain	GO:0006412//GO:0042254	translation//ribosome biogenesis	GO:0051537//GO:0003735	2 iron, 2 sulfur cluster binding//structural constituent of ribosome	GO:0005622//GO:0005840	intracellular//ribosome	KOG1790	60s ribosomal protein L34
Cluster-13415.0	BL_1	6.00	0.47	898	472386205	XP_004412456.1	1202	2.4e-129	PREDICTED: L-lactate dehydrogenase B chain-like isoform X1 [Odobenus rosmarus divergens]	291575127	NM_001174097.1	898	0	Homo sapiens lactate dehydrogenase B (LDHB), transcript variant 2, mRNA	K00016	LDH, ldh	L-lactate dehydrogenase	http://www.genome.jp/dbget-bin/www_bget?ko:K00016	P00337	1134	7.7e-123	L-lactate dehydrogenase B chain OS=Gallus gallus GN=LDHB PE=1 SV=3	PF02866//PF00056//PF02056	lactate/malate dehydrogenase, alpha/beta C-terminal domain//lactate/malate dehydrogenase, NAD binding domain//Family 4 glycosyl hydrolase	GO:0055114//GO:0005975	oxidation-reduction process//carbohydrate metabolic process	GO:0004553//GO:0016616//GO:0016491	hydrolase activity, hydrolyzing O-glycosyl compounds//oxidoreductase activity, acting on the CH-OH group of donors, NAD or NADP as acceptor//oxidoreductase activity	--	--	KOG1495	Lactate dehydrogenase
Cluster-13418.0	BL_1	2.00	0.42	523	324022911	ADY15480.1	144	6.8e-07	NADH dehydrogenase subunit 6 (mitochondrion) [Aurelia aurita]	589061032	KF765450.1	500	0	Prunus mume isolate BJFU1210120008 plastid, complete genome	--	--	--	--	Q09WW5	711	5.0e-74	NAD(P)H-quinone oxidoreductase subunit 6, chloroplastic OS=Morus indica GN=ndhG PE=3 SV=1	PF00499	NADH-ubiquinone/plastoquinone oxidoreductase chain 6	GO:0006814//GO:0006120//GO:0006744//GO:0015992//GO:0055114	sodium ion transport//mitochondrial electron transport, NADH to ubiquinone//ubiquinone biosynthetic process//proton transport//oxidation-reduction process	GO:0008137	NADH dehydrogenase (ubiquinone) activity	--	--	--	--
Cluster-13419.0	BL_1	9.00	2.03	505	194324935	ACF49124.1	297	1.2e-24	FK506-binding protein-like protein [Echinococcus granulosus]>gi|576696367|gb|EUB59922.1| Peptidyl-prolyl cis-trans isomerase FKBP1A [Echinococcus granulosus]	697069822	XM_009651800.1	468	0	Verticillium dahliae VdLs.17 FK506-binding protein partial mRNA	K09568	FKBP1	FK506-binding protein 1	http://www.genome.jp/dbget-bin/www_bget?ko:K09568	Q6M981	448	1.5e-43	FK506-binding protein 1B OS=Neurospora crassa (strain ATCC 24698 / 74-OR23-1A / CBS 708.71 / DSM 1257 / FGSC 987) GN=fkr-3 PE=3 SV=2	PF00254//PF00832	FKBP-type peptidyl-prolyl cis-trans isomerase//Ribosomal L39 protein	GO:0042254//GO:0006412//GO:0006457	ribosome biogenesis//translation//protein folding	GO:0003735	structural constituent of ribosome	GO:0005840//GO:0005622	ribosome//intracellular	KOG0544	FKBP-type peptidyl-prolyl cis-trans isomerase
Cluster-13423.0	BL_1	3.00	0.48	591	669215892	CDW60789.1	354	3.4e-31	Cell wall-associated hydrolase [Trichuris trichiura]	736044414	CP010050.1	588	0	Lactococcus lactis subsp. lactis strain S0, complete genome	--	--	--	--	Q3BAI2	141	7.1e-08	Uncharacterized protein ORF91 OS=Phalaenopsis aphrodite subsp. formosana PE=4 SV=1	--	--	--	--	--	--	--	--	--	--
Cluster-13426.0	BL_1	9.00	1.27	632	159145772	ABW90423.1	431	4.3e-40	putative ribosomal protein S17 [Barentsia elongata]	697090196	XM_009659709.1	618	0	Verticillium dahliae VdLs.17 40S ribosomal protein S17 mRNA	K02962	RP-S17e, RPS17	small subunit ribosomal protein S17e	http://www.genome.jp/dbget-bin/www_bget?ko:K02962	P27770	651	5.5e-67	40S ribosomal protein S17 OS=Neurospora crassa (strain ATCC 24698 / 74-OR23-1A / CBS 708.71 / DSM 1257 / FGSC 987) GN=rps-17 PE=3 SV=1	PF00833	Ribosomal S17	GO:0006412//GO:0042254	translation//ribosome biogenesis	GO:0003735	structural constituent of ribosome	GO:0005622//GO:0005840	intracellular//ribosome	KOG0187	40S ribosomal protein S17
Cluster-13427.0	BL_1	1.00	0.41	409	699059700	AIU39952.1	509	2.5e-49	cytochrome oxidase subunit 1, partial (mitochondrion) [Apis cerana]>gi|699059730|gb|AIU39967.1| cytochrome oxidase subunit 1, partial (mitochondrion) [Apis cerana]>gi|699059732|gb|AIU39968.1| cytochrome oxidase subunit 1, partial (mitochondrion) [Apis cerana]>gi|699059734|gb|AIU39969.1| cytochrome oxidase subunit 1, partial (mitochondrion) [Apis cerana]	788855597	KP259098.1	406	0	Apis cerana isolate 0606-C1-01 cytochrome oxidase subunit 1 (COI) gene, partial cds; mitochondrial	K02256	COX1	cytochrome c oxidase subunit 1	http://www.genome.jp/dbget-bin/www_bget?ko:K02256	P20374	507	1.8e-50	Cytochrome c oxidase subunit 1 OS=Apis mellifera ligustica GN=COI PE=3 SV=1	--	--	--	--	--	--	--	--	KOG4769	Cytochrome c oxidase, subunit I
Cluster-13428.0	BL_1	1.00	0.53	381	--	--	--	--	--	--	--	--	--	--	--	--	--	--	--	--	--	--	--	--	--	--	--	--	--	--	--	--
Cluster-13429.0	BL_1	5.00	0.85	574	675870274	XP_009020697.1	194	1.2e-12	hypothetical protein HELRODRAFT_93038, partial [Helobdella robusta]>gi|555697972|gb|ESO01205.1| hypothetical protein HELRODRAFT_93038, partial [Helobdella robusta]	697069332	XM_009651555.1	574	0	Verticillium dahliae VdLs.17 60S ribosomal protein L22 mRNA	K02891	RP-L22e, RPL22	large subunit ribosomal protein L22e	http://www.genome.jp/dbget-bin/www_bget?ko:K02891	Q09668	266	2.2e-22	60S ribosomal protein L22 OS=Schizosaccharomyces pombe (strain 972 / ATCC 24843) GN=rpl22 PE=1 SV=3	PF01776//PF01852	Ribosomal L22e protein family//START domain	GO:0006412//GO:0042254	translation//ribosome biogenesis	GO:0008289//GO:0003735	lipid binding//structural constituent of ribosome	GO:0005622//GO:0005840	intracellular//ribosome	KOG3434	60S ribosomal protein L22
Cluster-13475.0	BL_1	5.00	0.82	586	--	--	--	--	--	768311755	CP010983.1	554	0	Verticillium dahliae VdLs.17 chromosome 4, complete sequence	--	--	--	--	--	--	--	--	--	--	--	--	--	--	--	--	--	--
Cluster-13496.0	BL_1	12.00	0.59	1273	410912342	XP_003969649.1	655	9.2e-66	PREDICTED: 60S ribosomal protein L12 [Takifugu rubripes]	697076517	XM_009654164.1	821	0	Verticillium dahliae VdLs.17 60S ribosomal protein L12 mRNA	K02870	RP-L12e, RPL12	large subunit ribosomal protein L12e	http://www.genome.jp/dbget-bin/www_bget?ko:K02870	Q9C285	752	2.1e-78	60S ribosomal protein L12 OS=Neurospora crassa (strain ATCC 24698 / 74-OR23-1A / CBS 708.71 / DSM 1257 / FGSC 987) GN=rpl-12 PE=3 SV=1	PF00298	Ribosomal protein L11, RNA binding domain	GO:0006412//GO:0042254	translation//ribosome biogenesis	GO:0003735	structural constituent of ribosome	GO:0005840	ribosome	KOG0886	40S ribosomal protein S2
Cluster-13501.0	BL_1	2.00	0.76	418	--	--	--	--	--	697086829	XM_009658032.1	418	0	Verticillium dahliae VdLs.17 hypothetical protein mRNA	--	--	--	--	--	--	--	--	--	--	--	--	--	--	--	--	--	--
Cluster-13507.0	BL_1	1.00	0.42	406	--	--	--	--	--	--	--	--	--	--	--	--	--	--	--	--	--	--	--	--	--	--	--	--	--	--	--	--
Cluster-13514.0	BL_1	4.00	0.89	508	--	--	--	--	--	--	--	--	--	--	--	--	--	--	--	--	--	--	--	--	--	--	--	--	--	--	--	--
Cluster-13515.0	BL_1	1.00	0.39	415	--	--	--	--	--	332640072	CP002686.1	415	0	Arabidopsis thaliana chromosome 3, complete sequence	--	--	--	--	--	--	--	--	--	--	--	--	--	--	--	--	--	--
Cluster-13517.1	BL_1	1.00	1.71	304	719769482	XP_010218741.1	351	3.9e-31	PREDICTED: LOW QUALITY PROTEIN: KRAB-A domain-containing protein 2, partial [Tinamus guttatus]	23503499	AP004360.3	295	1.27308e-151	Oryza sativa Japonica Group genomic DNA, chromosome 1, BAC clone:B1166B08	--	--	--	--	P04323	237	2.7e-19	Retrovirus-related Pol polyprotein from transposon 17.6 OS=Drosophila melanogaster GN=pol PE=3 SV=1	--	--	--	--	--	--	--	--	--	--
Cluster-13520.0	BL_1	2.17	0.70	441	91081805	XP_974174.1	222	5.2e-16	PREDICTED: equilibrative nucleoside transporter 3 [Tribolium castaneum]>gi|270006294|gb|EFA02742.1| hypothetical protein TcasGA2_TC008473 [Tribolium castaneum]	--	--	--	--	--	K15014	SLC29A1_2_3, ENT1_2_3	solute carrier family 29 (equilibrative nucleoside transporter), member 1/2/3	http://www.genome.jp/dbget-bin/www_bget?ko:K15014	--	--	--	--	PF01733	Nucleoside transporter	GO:0006810//GO:0015858	transport//nucleoside transport	GO:0005337	nucleoside transmembrane transporter activity	GO:0016021	integral component of membrane	--	--
Cluster-13523.0	BL_1	4.00	0.31	913	270004918	EFA01366.1	450	3.9e-42	hypothetical protein TcasGA2_TC010351 [Tribolium castaneum]	--	--	--	--	--	K13915	LYZ	lysozyme C	http://www.genome.jp/dbget-bin/www_bget?ko:K13915	Q17005	276	2.4e-23	Lysozyme c-1 OS=Anopheles gambiae GN=AGAP007347 PE=2 SV=2	--	--	--	--	--	--	--	--	--	--
Cluster-13535.0	BL_1	13.41	0.54	1490	2654204	AAC63079.1	410	2.8e-37	putative juvenile hormone esterase [Leptinotarsa decemlineata]	--	--	--	--	--	--	--	--	--	--	--	--	--	PF00588	SpoU rRNA Methylase family	GO:0009451//GO:0006396	RNA modification//RNA processing	GO:0003723//GO:0008173	RNA binding//RNA methyltransferase activity	--	--	--	--
Cluster-13536.0	BL_1	2.00	0.68	434	--	--	--	--	--	--	--	--	--	--	--	--	--	--	--	--	--	--	--	--	--	--	--	--	--	--	--	--
Cluster-13536.1	BL_1	1.00	1.39	314	--	--	--	--	--	--	--	--	--	--	--	--	--	--	--	--	--	--	--	--	--	--	--	--	--	--	--	--
Cluster-13553.0	BL_1	19.00	0.42	2479	11386147	NP_002769.1	2600	5.2e-291	prosaposin isoform a preproprotein [Homo sapiens]>gi|134218|sp|P07602.2|SAP_HUMAN RecName: Full=Prosaposin; AltName: Full=Proactivator polypeptide; Contains: RecName: Full=Saposin-A; AltName: Full=Protein A; Contains: RecName: Full=Saposin-B-Val; Contains: RecName: Full=Saposin-B; AltName: Full=Cerebroside sulfate activator; Short=CSAct; AltName: Full=Dispersin; AltName: Full=Sphingolipid activat…	14043243	BC007612.1	2479	0	Homo sapiens prosaposin, mRNA (cDNA clone MGC:15695 IMAGE:3351606), complete cds	K12382	PSAP, SGP1	saposin	http://www.genome.jp/dbget-bin/www_bget?ko:K12382	P07602	2600	2.2e-292	Prosaposin OS=Homo sapiens GN=PSAP PE=1 SV=2	PF07535//PF05184//PF03920	DBF zinc finger//Saposin-like type B, region 1//Groucho/TLE N-terminal Q-rich domain	GO:0071310//GO:0007585//GO:0006869//GO:0006629//GO:0006919//GO:0030168//GO:0045161//GO:0019216//GO:0006644//GO:0060736//GO:0044281//GO:0043408//GO:0060742//GO:0002576//GO:0006687//GO:0043065	cellular response to organic substance//respiratory gaseous exchange//lipid transport//lipid metabolic process//activation of cysteine-type endopeptidase activity involved in apoptotic process//platelet activation//neuronal ion channel clustering//regulation of lipid metabolic process//phospholipid metabolic process//prostate gland growth//small molecule metabolic process//regulation of MAPK casc…	GO:0008289//GO:0005319//GO:0005515//GO:0008047//GO:0003676//GO:0008270//GO:0030246	lipid binding//lipid transporter activity//protein binding//enzyme activator activity//nucleic acid binding//zinc ion binding//carbohydrate binding	GO:0005581//GO:0005743//GO:0005765//GO:0016021//GO:0005794//GO:0005615//GO:0043202	collagen trimer//mitochondrial inner membrane//lysosomal membrane//integral component of membrane//Golgi apparatus//extracellular space//lysosomal lumen	KOG1340	Prosaposin
Cluster-13570.0	BL_1	3.00	0.33	725	470289819	XP_004342977.1	289	1.4e-23	FAD dependent sulfhydryl oxidase Erv2 [Capsaspora owczarzaki ATCC 30864]>gi|765557518|gb|KJE97794.1| FAD dependent sulfhydryl oxidase Erv2 [Capsaspora owczarzaki ATCC 30864]	697074776	XM_009653576.1	669	0	Verticillium dahliae VdLs.17 FAD-linked sulfhydryl oxidase ERV2 partial mRNA	K17783	ERV1, GFER, ALR	mitochondrial FAD-linked sulfhydryl oxidase	http://www.genome.jp/dbget-bin/www_bget?ko:K17783	Q12284	347	1.1e-31	FAD-linked sulfhydryl oxidase ERV2 OS=Saccharomyces cerevisiae (strain ATCC 204508 / S288c) GN=ERV2 PE=1 SV=1	PF04777	Erv1 / Alr family	GO:0055114	oxidation-reduction process	GO:0016972	thiol oxidase activity	--	--	KOG3355	Mitochondrial sulfhydryl oxidase involved in the biogenesis of cytosolic Fe/S proteins
Cluster-13572.1	BL_1	3.00	0.36	690	699657846	XP_009881815.1	411	9.9e-38	PREDICTED: uncharacterized protein LOC104285113, partial [Charadrius vociferus]	404312713	AC253540.1	645	0	Prunus persica clone JGIBIXB-13K9, complete sequence	--	--	--	--	P10978	339	9.1e-31	Retrovirus-related Pol polyprotein from transposon TNT 1-94 OS=Nicotiana tabacum PE=2 SV=1	--	--	--	--	--	--	--	--	--	--
Cluster-13593.2	BL_1	19.40	0.55	1984	642911122	XP_008200589.1	2412	2.6e-269	PREDICTED: endoplasmic reticulum aminopeptidase 1-like isoform X4 [Tribolium castaneum]	462310582	APGK01047275.1	78	3.89997e-30	Dendroctonus ponderosae Seq01047285, whole genome shotgun sequence	K11141	ENPEP	glutamyl aminopeptidase	http://www.genome.jp/dbget-bin/www_bget?ko:K11141	Q10836	931	5.9e-99	Thyrotropin-releasing hormone-degrading ectoenzyme OS=Rattus norvegicus GN=Trhde PE=1 SV=1	PF01433	Peptidase family M1	--	--	GO:0008270//GO:0008237	zinc ion binding//metallopeptidase activity	--	--	--	--
Cluster-13599.0	BL_1	9.00	0.59	1017	642912131	XP_008200820.1	1006	1.5e-106	PREDICTED: uncharacterized protein DDB_G0271670-like isoform X1 [Tribolium castaneum]>gi|270002491|gb|EEZ98938.1| hypothetical protein TcasGA2_TC004561 [Tribolium castaneum]	--	--	--	--	--	--	--	--	--	--	--	--	--	--	--	--	--	--	--	--	--	--	--
Cluster-13599.1	BL_1	3.00	0.32	743	642912131	XP_008200820.1	374	2.1e-33	PREDICTED: uncharacterized protein DDB_G0271670-like isoform X1 [Tribolium castaneum]>gi|270002491|gb|EEZ98938.1| hypothetical protein TcasGA2_TC004561 [Tribolium castaneum]	--	--	--	--	--	--	--	--	--	--	--	--	--	--	--	--	--	--	--	--	--	--	--
Cluster-13600.0	BL_1	2.00	0.33	585	725602023	XP_010327889.1	838	2.5e-87	PREDICTED: cathepsin S isoform X1 [Saimiri boliviensis boliviensis]	315075312	NM_004079.4	582	0	Homo sapiens cathepsin S (CTSS), transcript variant 1, mRNA	K01368	CTSS	cathepsin S	http://www.genome.jp/dbget-bin/www_bget?ko:K01368	P25774	826	2.6e-87	Cathepsin S OS=Homo sapiens GN=CTSS PE=1 SV=3	PF00112	Papain family cysteine protease	GO:0006508	proteolysis	GO:0008234	cysteine-type peptidase activity	--	--	KOG1543	Cysteine proteinase Cathepsin L
Cluster-13609.0	BL_1	2.00	0.59	456	857978576	CEO95459.1	202	1.1e-13	hypothetical protein PBRA_004185 [Plasmodiophora brassicae]	697085153	XM_009657195.1	367	0	Verticillium dahliae VdLs.17 nucleosome binding protein mRNA	K11296	HMGB3	high mobility group protein B3	http://www.genome.jp/dbget-bin/www_bget?ko:K11296	P11632	261	6.6e-22	Non-histone chromosomal protein 6A OS=Saccharomyces cerevisiae (strain ATCC 204508 / S288c) GN=NHP6A PE=1 SV=1	PF08073	CHDNT (NUC034) domain	GO:0006355	regulation of transcription, DNA-templated	GO:0016818//GO:0005524//GO:0008270//GO:0003677	hydrolase activity, acting on acid anhydrides, in phosphorus-containing anhydrides//ATP binding//zinc ion binding//DNA binding	GO:0005634	nucleus	KOG0381	HMG box-containing protein
Cluster-13643.0	BL_1	3.00	0.36	687	--	--	--	--	--	--	--	--	--	--	--	--	--	--	--	--	--	--	--	--	--	--	--	--	--	--	--	--
Cluster-13649.0	BL_1	8.00	0.35	1384	189239253	XP_001807041.1	798	2.6e-82	PREDICTED: uncharacterized protein LOC100141764 [Tribolium castaneum]>gi|270010382|gb|EFA06830.1| hypothetical protein TcasGA2_TC009773 [Tribolium castaneum]	--	--	--	--	--	--	--	--	--	--	--	--	--	--	--	--	--	--	--	--	--	--	--
Cluster-13655.0	BL_1	13.87	1.04	928	--	--	--	--	--	404312705	AC253545.1	862	0	Prunus persica clone JGIBIXB-13E11, complete sequence	--	--	--	--	--	--	--	--	--	--	--	--	--	--	--	--	--	--
Cluster-13684.0	BL_1	1.00	0.73	354	--	--	--	--	--	768311758	CP010986.1	342	1.12522e-177	Verticillium dahliae VdLs.17 chromosome 7, complete sequence	--	--	--	--	--	--	--	--	--	--	--	--	--	--	--	--	--	--
Cluster-13685.1	BL_1	3.00	0.36	689	--	--	--	--	--	--	--	--	--	--	--	--	--	--	--	--	--	--	PF04258	Signal peptide peptidase	--	--	GO:0004190	aspartic-type endopeptidase activity	GO:0016021	integral component of membrane	--	--
Cluster-13711.0	BL_1	1.00	0.52	383	--	--	--	--	--	768311759	CP010987.1	380	0	Verticillium dahliae VdLs.17 chromosome 8, complete sequence	--	--	--	--	--	--	--	--	--	--	--	--	--	--	--	--	--	--
Cluster-13714.0	BL_1	1.00	0.35	431	167538127	XP_001750729.1	201	1.4e-13	hypothetical protein [Monosiga brevicollis MX1]>gi|163770753|gb|EDQ84434.1| predicted protein [Monosiga brevicollis MX1]	697089396	XM_009659312.1	409	0	Verticillium dahliae VdLs.17 60S ribosomal protein L29 mRNA	K02905	RP-L29e, RPL29	large subunit ribosomal protein L29e	http://www.genome.jp/dbget-bin/www_bget?ko:K02905	P05747	250	1.2e-20	60S ribosomal protein L29 OS=Saccharomyces cerevisiae (strain ATCC 204508 / S288c) GN=RPL29 PE=1 SV=3	PF01779	Ribosomal L29e protein family	GO:0042254//GO:0006412	ribosome biogenesis//translation	GO:0003735	structural constituent of ribosome	GO:0005840//GO:0005622	ribosome//intracellular	KOG3504	60S ribosomal protein L29
Cluster-13725.0	BL_1	106.00	2.90	2039	270004851	EFA01299.1	2034	1.8e-225	hypothetical protein TcasGA2_TC003136 [Tribolium castaneum]	--	--	--	--	--	--	--	--	--	O70244	218	2.9e-16	Cubilin OS=Rattus norvegicus GN=Cubn PE=1 SV=2	--	--	--	--	--	--	--	--	--	--
Cluster-13728.0	BL_1	10.00	0.38	1568	--	--	--	--	--	768311756	CP010984.1	1469	0	Verticillium dahliae VdLs.17 chromosome 5, complete sequence	--	--	--	--	--	--	--	--	PF15761//PF03286//PF09026//PF01056	Immortalisation up-regulated protein//Pox virus Ag35 surface protein//Centromere protein B dimerisation domain//Myc amino-terminal region	GO:0006355	regulation of transcription, DNA-templated	GO:0003677//GO:0003682//GO:0003700	DNA binding//chromatin binding//transcription factor activity, sequence-specific DNA binding	GO:0019031//GO:0005667//GO:0005634//GO:0000785//GO:0000775	viral envelope//transcription factor complex//nucleus//chromatin//chromosome, centromeric region	--	--
Cluster-13736.0	BL_1	4.16	0.34	877	478255202	ENN75431.1	520	2.9e-50	hypothetical protein YQE_07982, partial [Dendroctonus ponderosae]	--	--	--	--	--	K07922	RAB36	Ras-related protein Rab-36	http://www.genome.jp/dbget-bin/www_bget?ko:K07922	Q8CAM5	462	6.3e-45	Ras-related protein Rab-36 OS=Mus musculus GN=Rab36 PE=2 SV=1	PF00071	Ras family	GO:0007264	small GTPase mediated signal transduction	GO:0005525	GTP binding	--	--	KOG0084	GTPase Rab1/YPT1, small G protein superfamily, and related GTP-binding proteins
Cluster-13750.0	BL_1	6.00	0.78	663	831779862	XP_012755851.1	542	6.1e-53	hypothetical protein SAMD00019534_038920, partial [Acytostelium subglobosum LB1]>gi|735856483|dbj|GAM20717.1| hypothetical protein SAMD00019534_038920, partial [Acytostelium subglobosum LB1]	697068952	XM_009651365.1	657	0	Verticillium dahliae VdLs.17 fructose-1,6-bisphosphatase mRNA	K03841	FBP, fbp	fructose-1,6-bisphosphatase I	http://www.genome.jp/dbget-bin/www_bget?ko:K03841	Q05079	589	8.9e-60	Fructose-1,6-bisphosphatase OS=Kluyveromyces lactis (strain ATCC 8585 / CBS 2359 / DSM 70799 / NBRC 1267 / NRRL Y-1140 / WM37) GN=FBP1 PE=3 SV=2	PF00316	Fructose-1-6-bisphosphatase	GO:0006098//GO:0006096//GO:0006013//GO:0005975//GO:0006000//GO:0015976//GO:0006094	pentose-phosphate shunt//glycolytic process//mannose metabolic process//carbohydrate metabolic process//fructose metabolic process//carbon utilization//gluconeogenesis	GO:0042132//GO:0042578	fructose 1,6-bisphosphate 1-phosphatase activity//phosphoric ester hydrolase activity	--	--	KOG1458	Fructose-1,6-bisphosphatase
Cluster-13751.0	BL_1	3.00	0.52	571	--	--	--	--	--	--	--	--	--	--	--	--	--	--	--	--	--	--	--	--	--	--	--	--	--	--	--	--
Cluster-13758.0	BL_1	1.00	0.41	408	--	--	--	--	--	--	--	--	--	--	--	--	--	--	--	--	--	--	--	--	--	--	--	--	--	--	--	--
Cluster-13761.3	BL_1	7.00	0.37	1209	--	--	--	--	--	--	--	--	--	--	--	--	--	--	--	--	--	--	--	--	--	--	--	--	--	--	--	--
Cluster-13763.0	BL_1	126.00	10.96	843	--	--	--	--	--	--	--	--	--	--	--	--	--	--	--	--	--	--	--	--	--	--	--	--	--	--	--	--
Cluster-13769.0	BL_1	8.00	0.39	1278	478259305	ENN79207.1	1039	2.8e-110	hypothetical protein YQE_04391, partial [Dendroctonus ponderosae]	--	--	--	--	--	--	--	--	--	Q9H1X1	538	1.4e-53	Radial spoke head protein 9 homolog OS=Homo sapiens GN=RSPH9 PE=1 SV=1	--	--	--	--	--	--	--	--	--	--
Cluster-13779.0	BL_1	3.00	0.45	609	--	--	--	--	--	--	--	--	--	--	--	--	--	--	--	--	--	--	PF00628//PF16866//PF00130	PHD-finger//PHD-finger//Phorbol esters/diacylglycerol binding domain (C1 domain)	GO:0035556	intracellular signal transduction	GO:0005515	protein binding	--	--	--	--
Cluster-13783.0	BL_1	5.00	0.31	1074	554595613	AGZ01980.1	1044	6.1e-111	valosin-containing protein [Penaeus monodon]	697090266	XM_009659744.1	877	0	Verticillium dahliae VdLs.17 cell division cycle protein partial mRNA	K13525	VCP, CDC48	transitional endoplasmic reticulum ATPase	http://www.genome.jp/dbget-bin/www_bget?ko:K13525	Q5AWS6	1214	4.8e-132	Cell division control protein 48 OS=Emericella nidulans (strain FGSC A4 / ATCC 38163 / CBS 112.46 / NRRL 194 / M139) GN=cdc48 PE=1 SV=2	PF00004//PF07728//PF01695//PF06068//PF05496//PF01057//PF03152//PF00910//PF02367	ATPase family associated with various cellular activities (AAA)//AAA domain (dynein-related subfamily)//IstB-like ATP binding protein//TIP49 C-terminus//Holliday junction DNA helicase ruvB N-terminus//Parvovirus non-structural protein NS1//Ubiquitin fusion degradation protein UFD1//RNA helicase//Threonylcarbamoyl adenosine biosynthesis protein TsaE	GO:0019079//GO:0006281//GO:0006310//GO:0006511//GO:0002949	viral genome replication//DNA repair//DNA recombination//ubiquitin-dependent protein catabolic process//tRNA threonylcarbamoyladenosine modification	GO:0003723//GO:0005524//GO:0003678//GO:0016887//GO:0003724//GO:0009378	RNA binding//ATP binding//DNA helicase activity//ATPase activity//RNA helicase activity//four-way junction helicase activity	GO:0009379//GO:0005657	Holliday junction helicase complex//replication fork	KOG0730	AAA+-type ATPase
Cluster-13783.1	BL_1	1.00	0.62	367	470295459	XP_004345062.1	563	1.2e-55	valosin-containing protein [Capsaspora owczarzaki ATCC 30864]>gi|765555330|gb|KJE95921.1| valosin-containing protein [Capsaspora owczarzaki ATCC 30864]	768311755	CP010983.1	367	0	Verticillium dahliae VdLs.17 chromosome 4, complete sequence	K13525	VCP, CDC48	transitional endoplasmic reticulum ATPase	http://www.genome.jp/dbget-bin/www_bget?ko:K13525	Q5AWS6	595	9.8e-61	Cell division control protein 48 OS=Emericella nidulans (strain FGSC A4 / ATCC 38163 / CBS 112.46 / NRRL 194 / M139) GN=cdc48 PE=1 SV=2	PF07728//PF00004//PF07724	AAA domain (dynein-related subfamily)//ATPase family associated with various cellular activities (AAA)//AAA domain (Cdc48 subfamily)	--	--	GO:0005524//GO:0016887	ATP binding//ATPase activity	--	--	KOG0730	AAA+-type ATPase
Cluster-13787.0	BL_1	1.09	0.49	399	91081401	XP_972667.1	396	3.1e-36	PREDICTED: exosome complex component RRP43 [Tribolium castaneum]>gi|270006123|gb|EFA02571.1| hypothetical protein TcasGA2_TC008282 [Tribolium castaneum]	--	--	--	--	--	K12586	RRP43, EXOSC8, OIP2	exosome complex component RRP43	http://www.genome.jp/dbget-bin/www_bget?ko:K12586	Q96B26	309	1.6e-27	Exosome complex component RRP43 OS=Homo sapiens GN=EXOSC8 PE=1 SV=1	--	--	--	--	--	--	--	--	KOG1614	Exosomal 3'-5' exoribonuclease complex, subunit Rrp45
Cluster-13798.0	BL_1	3.00	0.78	478	156362157	XP_001625647.1	612	3.3e-61	predicted protein [Nematostella vectensis]>gi|156212490|gb|EDO33547.1| predicted protein [Nematostella vectensis]	697073707	XM_009653196.1	478	0	Verticillium dahliae VdLs.17 40S ribosomal protein S4-A mRNA	K02987	RP-S4e, RPS4	small subunit ribosomal protein S4e	http://www.genome.jp/dbget-bin/www_bget?ko:K02987	P87158	618	2.8e-63	40S ribosomal protein S4-A OS=Schizosaccharomyces pombe (strain 972 / ATCC 24843) GN=rps401 PE=2 SV=2	PF01479	S4 domain	GO:0006412//GO:0042254	translation//ribosome biogenesis	GO:0003723//GO:0003735	RNA binding//structural constituent of ribosome	GO:0005840	ribosome	KOG0378	40S ribosomal protein S4
Cluster-13806.0	BL_1	7.00	0.89	668	119594653	EAW74247.1	951	2.3e-100	hCG2016877, isoform CRA_c [Homo sapiens]	332309153	NM_012094.4	668	0	Homo sapiens peroxiredoxin 5 (PRDX5), transcript variant 1, mRNA	K11187	PRDX5	peroxiredoxin 5, atypical 2-Cys peroxiredoxin	http://www.genome.jp/dbget-bin/www_bget?ko:K11187	P30044	940	1.8e-100	Peroxiredoxin-5, mitochondrial OS=Homo sapiens GN=PRDX5 PE=1 SV=4	PF00578//PF08534	AhpC/TSA family//Redoxin	GO:0055114	oxidation-reduction process	GO:0016491//GO:0016209	oxidoreductase activity//antioxidant activity	--	--	KOG0541	Alkyl hydroperoxide reductase/peroxiredoxin
Cluster-13808.0	BL_1	3.00	0.33	732	861564699	KMQ81464.1	293	5.0e-24	hypothetical protein RF55_26248, partial [Lasius niger]	768311759	CP010987.1	732	0	Verticillium dahliae VdLs.17 chromosome 8, complete sequence	--	--	--	--	--	--	--	--	--	--	--	--	--	--	--	--	--	--
Cluster-13811.0	BL_1	16.38	1.64	772	--	--	--	--	--	697067364	XM_009650572.1	724	0	Verticillium dahliae VdLs.17 hypothetical protein partial mRNA	--	--	--	--	--	--	--	--	--	--	--	--	--	--	--	--	--	--
Cluster-13811.1	BL_1	8.62	0.64	932	--	--	--	--	--	302414279	XM_003004926.1	761	0	Verticillium albo-atrum VaMs.102 hypothetical protein, mRNA	--	--	--	--	--	--	--	--	--	--	--	--	--	--	--	--	--	--
Cluster-13817.0	BL_1	1.00	0.36	426	--	--	--	--	--	--	--	--	--	--	--	--	--	--	--	--	--	--	--	--	--	--	--	--	--	--	--	--
Cluster-13819.0	BL_1	11.00	0.33	1889	332847660	XP_511477.3	1584	2.6e-173	PREDICTED: C-C chemokine receptor type 7 [Pan troglodytes]	683523919	NM_001301718.1	1889	0	Homo sapiens chemokine (C-C motif) receptor 7 (CCR7), transcript variant 5, mRNA	K04182	CCR7	C-C chemokine receptor type 7	http://www.genome.jp/dbget-bin/www_bget?ko:K04182	P32248	1584	1.1e-174	C-C chemokine receptor type 7 OS=Homo sapiens GN=CCR7 PE=2 SV=2	PF04145//PF09726//PF00001//PF01527	Ctr copper transporter family//Transmembrane protein//7 transmembrane receptor (rhodopsin family)//Transposase	GO:0006825//GO:0006313//GO:0007186//GO:0035434	copper ion transport//transposition, DNA-mediated//G-protein coupled receptor signaling pathway//copper ion transmembrane transport	GO:0003677//GO:0004930//GO:0004803//GO:0005375	DNA binding//G-protein coupled receptor activity//transposase activity//copper ion transmembrane transporter activity	GO:0016021	integral component of membrane	--	--
Cluster-13850.0	BL_1	9.93	1.69	574	22758848	AAN05584.1	406	3.1e-37	ribosomal protein L30 [Argopecten irradians]	697072802	XM_009652887.1	574	0	Verticillium dahliae VdLs.17 60S ribosomal protein L30 mRNA	K02908	RP-L30e, RPL30	large subunit ribosomal protein L30e	http://www.genome.jp/dbget-bin/www_bget?ko:K02908	Q7S7F1	447	2.2e-43	60S ribosomal protein L30 OS=Neurospora crassa (strain ATCC 24698 / 74-OR23-1A / CBS 708.71 / DSM 1257 / FGSC 987) GN=rpl-30 PE=3 SV=1	--	--	--	--	--	--	--	--	KOG2988	60S ribosomal protein L30
Cluster-13851.0	BL_1	6.51	0.52	891	--	--	--	--	--	--	--	--	--	--	--	--	--	--	--	--	--	--	--	--	--	--	--	--	--	--	--	--
Cluster-13856.0	BL_1	3.00	0.34	710	--	--	--	--	--	--	--	--	--	--	--	--	--	--	--	--	--	--	--	--	--	--	--	--	--	--	--	--
Cluster-13866.0	BL_1	8.00	1.34	579	--	--	--	--	--	697082532	XM_009656245.1	552	0	Verticillium dahliae VdLs.17 hypothetical protein mRNA	--	--	--	--	--	--	--	--	--	--	--	--	--	--	--	--	--	--
Cluster-13872.0	BL_1	3.00	0.32	748	--	--	--	--	--	--	--	--	--	--	--	--	--	--	--	--	--	--	--	--	--	--	--	--	--	--	--	--
Cluster-13890.0	BL_1	12.00	0.51	1427	642914631	XP_008190292.1	479	2.7e-45	PREDICTED: uncharacterized protein LOC662396 [Tribolium castaneum]>gi|642914633|ref|XP_973587.2| PREDICTED: uncharacterized protein LOC662396 [Tribolium castaneum]>gi|270002275|gb|EEZ98722.1| hypothetical protein TcasGA2_TC001268 [Tribolium castaneum]	--	--	--	--	--	--	--	--	--	--	--	--	--	PF01223	DNA/RNA non-specific endonuclease	--	--	GO:0046872//GO:0003676//GO:0016787	metal ion binding//nucleic acid binding//hydrolase activity	--	--	--	--
Cluster-13901.0	BL_1	2.00	0.32	590	--	--	--	--	--	--	--	--	--	--	--	--	--	--	--	--	--	--	--	--	--	--	--	--	--	--	--	--
Cluster-13924.0	BL_1	3.02	0.42	633	--	--	--	--	--	--	--	--	--	--	--	--	--	--	--	--	--	--	--	--	--	--	--	--	--	--	--	--
Cluster-13926.0	BL_1	3.00	0.40	655	189236545	XP_001816234.1	481	7.1e-46	PREDICTED: uncharacterized protein LOC100142571 [Tribolium castaneum]>gi|270006031|gb|EFA02479.1| hypothetical protein TcasGA2_TC008170 [Tribolium castaneum]	--	--	--	--	--	--	--	--	--	--	--	--	--	PF05887	Procyclic acidic repetitive protein (PARP)	--	--	--	--	GO:0016020	membrane	--	--
Cluster-13952.0	BL_1	2.00	0.58	459	701430885	XP_010003905.1	174	2.0e-10	PREDICTED: wiskott-Aldrich syndrome protein family member 2, partial [Chaetura pelagica]	54290982	AP003684.3	459	0	Oryza sativa Japonica Group genomic DNA, chromosome 6, PAC clone:P0485D10	--	--	--	--	--	--	--	--	--	--	--	--	--	--	--	--	--	--
Cluster-13967.0	BL_1	2.00	0.60	452	--	--	--	--	--	768311752	CP010980.1	452	0	Verticillium dahliae VdLs.17 chromosome 1, complete sequence	--	--	--	--	--	--	--	--	--	--	--	--	--	--	--	--	--	--
Cluster-13984.0	BL_1	9.00	0.47	1208	260801887	XP_002595826.1	891	3.8e-93	hypothetical protein BRAFLDRAFT_115715 [Branchiostoma floridae]>gi|229281075|gb|EEN51838.1| hypothetical protein BRAFLDRAFT_115715 [Branchiostoma floridae]	697073948	XM_009653281.1	933	0	Verticillium dahliae VdLs.17 transaldolase partial mRNA	K00616	E2.2.1.2, talA, talB	transaldolase	http://www.genome.jp/dbget-bin/www_bget?ko:K00616	J9MJK9	1234	2.6e-134	Transaldolase OS=Fusarium oxysporum f. sp. lycopersici (strain 4287 / CBS 123668 / FGSC 9935 / NRRL 34936) GN=FOXG_03074 PE=1 SV=1	PF06662//PF00923	D-glucuronyl C5-epimerase C-terminus//Transaldolase	GO:0006024//GO:0005975	glycosaminoglycan biosynthetic process//carbohydrate metabolic process	GO:0003824//GO:0016857	catalytic activity//racemase and epimerase activity, acting on carbohydrates and derivatives	GO:0016021	integral component of membrane	KOG2772	Transaldolase
Cluster-13984.2	BL_1	2.00	0.32	588	336454162	AEI58895.1	349	1.3e-30	cathepsin D [Pteria penguin]	697065638	XM_009649711.1	579	0	Verticillium dahliae VdLs.17 vacuolar protease A mRNA	K01379	CTSD	cathepsin D	http://www.genome.jp/dbget-bin/www_bget?ko:K01379	Q01294	570	1.3e-57	Vacuolar protease A OS=Neurospora crassa (strain ATCC 24698 / 74-OR23-1A / CBS 708.71 / DSM 1257 / FGSC 987) GN=pep-4 PE=3 SV=2	PF02806//PF00026	Alpha amylase, C-terminal all-beta domain//Eukaryotic aspartyl protease	GO:0006508//GO:0005975	proteolysis//carbohydrate metabolic process	GO:0003824//GO:0043169//GO:0004190	catalytic activity//cation binding//aspartic-type endopeptidase activity	--	--	KOG1339	Aspartyl protease
Cluster-13986.0	BL_1	2.00	0.44	508	--	--	--	--	--	697069406	XM_009651592.1	383	0	Verticillium dahliae VdLs.17 hypothetical protein mRNA	--	--	--	--	Q9UTI9	155	1.4e-09	UPF0591 membrane protein C15E1.02c OS=Schizosaccharomyces pombe (strain 972 / ATCC 24843) GN=SPAC15E1.02c PE=3 SV=1	--	--	--	--	--	--	--	--	--	--
Cluster-14005.1	BL_1	2.00	0.70	430	341904471	EGT60304.1	164	2.7e-09	CBN-SODH-2 protein [Caenorhabditis brenneri]	615445581	XM_007593031.1	115	2.14846e-51	Colletotrichum fioriniae PJ7 alcohol dehydrogenase 1 mRNA	K13953	adhP	alcohol dehydrogenase, propanol-preferring	http://www.genome.jp/dbget-bin/www_bget?ko:K13953	Q9P6C8	336	1.3e-30	Alcohol dehydrogenase 1 OS=Neurospora crassa (strain ATCC 24698 / 74-OR23-1A / CBS 708.71 / DSM 1257 / FGSC 987) GN=adh-1 PE=3 SV=1	--	--	--	--	--	--	--	--	KOG0023	Alcohol dehydrogenase, class V
Cluster-14008.0	BL_1	1.00	4.65	265	--	--	--	--	--	--	--	--	--	--	--	--	--	--	--	--	--	--	--	--	--	--	--	--	--	--	--	--
Cluster-14021.0	BL_1	4.00	0.34	860	--	--	--	--	--	768311757	CP010985.1	851	0	Verticillium dahliae VdLs.17 chromosome 6, complete sequence	--	--	--	--	--	--	--	--	PF05433	Glycine zipper 2TM domain	--	--	--	--	GO:0019867	outer membrane	--	--
Cluster-14040.0	BL_1	2.00	1.01	386	--	--	--	--	--	768311752	CP010980.1	383	0	Verticillium dahliae VdLs.17 chromosome 1, complete sequence	--	--	--	--	--	--	--	--	--	--	--	--	--	--	--	--	--	--
Cluster-14050.0	BL_1	14.01	0.35	2228	--	--	--	--	--	--	--	--	--	--	--	--	--	--	--	--	--	--	--	--	--	--	--	--	--	--	--	--
Cluster-14052.0	BL_1	7.00	0.59	862	225713132	ACO12412.1	522	1.7e-50	60S ribosomal protein L9 [Lepeophtheirus salmonis]>gi|290561218|gb|ADD38011.1| 60S ribosomal protein L9 [Lepeophtheirus salmonis]	697068441	XM_009651110.1	859	0	Verticillium dahliae VdLs.17 60S ribosomal protein L9 mRNA	K02940	RP-L9e, RPL9	large subunit ribosomal protein L9e	http://www.genome.jp/dbget-bin/www_bget?ko:K02940	P51401	603	2.8e-61	60S ribosomal protein L9-B OS=Saccharomyces cerevisiae (strain ATCC 204508 / S288c) GN=RPL9B PE=1 SV=1	PF00347	Ribosomal protein L6	GO:0006412//GO:0042254	translation//ribosome biogenesis	GO:0003735//GO:0019843	structural constituent of ribosome//rRNA binding	GO:0005840	ribosome	KOG3255	60S ribosomal protein L9
Cluster-14055.0	BL_1	1.00	0.46	395	--	--	--	--	--	--	--	--	--	--	--	--	--	--	--	--	--	--	--	--	--	--	--	--	--	--	--	--
Cluster-14064.0	BL_1	2.00	0.55	467	--	--	--	--	--	--	--	--	--	--	--	--	--	--	--	--	--	--	--	--	--	--	--	--	--	--	--	--
Cluster-14072.0	BL_1	6.00	0.38	1039	641649897	XP_008187410.1	256	1.4e-19	PREDICTED: uncharacterized protein LOC103310547 [Acyrthosiphon pisum]	--	--	--	--	--	--	--	--	--	--	--	--	--	PF02944	BESS motif	--	--	GO:0003677	DNA binding	--	--	--	--
Cluster-14076.0	BL_1	9.32	1.50	591	--	--	--	--	--	--	--	--	--	--	--	--	--	--	--	--	--	--	--	--	--	--	--	--	--	--	--	--
Cluster-14087.0	BL_1	2.00	0.37	553	--	--	--	--	--	--	--	--	--	--	--	--	--	--	--	--	--	--	--	--	--	--	--	--	--	--	--	--
Cluster-14091.0	BL_1	3.00	3.46	324	--	--	--	--	--	--	--	--	--	--	--	--	--	--	--	--	--	--	--	--	--	--	--	--	--	--	--	--
Cluster-14099.0	BL_1	16.68	2.81	577	694525039	XP_009492324.1	309	5.5e-26	40S ribosomal protein [Fonticula alba]>gi|627950834|gb|KCV72623.1| 40S ribosomal protein [Fonticula alba]	697090075	XM_009659649.1	516	0	Verticillium dahliae VdLs.17 40S ribosomal protein S26E mRNA	K02976	RP-S26e, RPS26	small subunit ribosomal protein S26e	http://www.genome.jp/dbget-bin/www_bget?ko:K02976	P21772	445	3.8e-43	40S ribosomal protein S26E OS=Neurospora crassa (strain ATCC 24698 / 74-OR23-1A / CBS 708.71 / DSM 1257 / FGSC 987) GN=rps-26 PE=3 SV=2	PF01283	Ribosomal protein S26e	GO:0042254//GO:0006412	ribosome biogenesis//translation	GO:0003735	structural constituent of ribosome	GO:0005840//GO:0005622	ribosome//intracellular	KOG1768	40s ribosomal protein S26
Cluster-14105.0	BL_1	5.00	0.34	1001	--	--	--	--	--	--	--	--	--	--	--	--	--	--	--	--	--	--	--	--	--	--	--	--	--	--	--	--
Cluster-14105.1	BL_1	1.00	1.11	326	--	--	--	--	--	--	--	--	--	--	--	--	--	--	--	--	--	--	--	--	--	--	--	--	--	--	--	--
Cluster-14106.0	BL_1	5.04	0.41	881	--	--	--	--	--	--	--	--	--	--	--	--	--	--	--	--	--	--	--	--	--	--	--	--	--	--	--	--
Cluster-14110.0	BL_1	32.00	0.68	2545	642922729	XP_008193300.1	1553	1.4e-169	PREDICTED: uncharacterized protein LOC103312995 [Tribolium castaneum]	--	--	--	--	--	--	--	--	--	P79953	134	2.0e-06	Ovochymase-2 OS=Xenopus laevis GN=ovch2 PE=1 SV=1	--	--	--	--	--	--	--	--	--	--
Cluster-14115.0	BL_1	7.00	0.43	1071	--	--	--	--	--	697066096	XM_009649940.1	841	0	Verticillium dahliae VdLs.17 hypothetical protein partial mRNA	--	--	--	--	--	--	--	--	PF10099	Anti-sigma-K factor rskA	--	--	--	--	GO:0005886//GO:0016021	plasma membrane//integral component of membrane	--	--
Cluster-14122.0	BL_1	5.00	0.46	815	--	--	--	--	--	--	--	--	--	--	--	--	--	--	--	--	--	--	--	--	--	--	--	--	--	--	--	--
Cluster-14130.0	BL_1	5.00	0.59	696	--	--	--	--	--	--	--	--	--	--	--	--	--	--	--	--	--	--	--	--	--	--	--	--	--	--	--	--
Cluster-14130.2	BL_1	6.00	0.37	1075	--	--	--	--	--	--	--	--	--	--	--	--	--	--	--	--	--	--	PF01311	Bacterial export proteins, family 1	GO:0006605	protein targeting	--	--	GO:0016020	membrane	--	--
Cluster-14138.0	BL_1	2.00	0.31	605	--	--	--	--	--	--	--	--	--	--	--	--	--	--	--	--	--	--	--	--	--	--	--	--	--	--	--	--
Cluster-14140.0	BL_1	1.00	0.34	434	166952385	ABZ04275.1	595	2.8e-59	ribosomal protein rpsA [Lineus viridis]	768311756	CP010984.1	430	0	Verticillium dahliae VdLs.17 chromosome 5, complete sequence	K02998	RP-SAe, RPSA	small subunit ribosomal protein SAe	http://www.genome.jp/dbget-bin/www_bget?ko:K02998	Q2GV75	719	4.9e-75	40S ribosomal protein S0 OS=Chaetomium globosum (strain ATCC 6205 / CBS 148.51 / DSM 1962 / NBRC 6347 / NRRL 1970) GN=RPS0 PE=3 SV=1	PF02993//PF00318	Minor capsid protein VI//Ribosomal protein S2	GO:0006412//GO:0042254	translation//ribosome biogenesis	GO:0003735	structural constituent of ribosome	GO:0005622//GO:0005840//GO:0019028	intracellular//ribosome//viral capsid	KOG0830	40S ribosomal protein SA (P40)/Laminin receptor 1
Cluster-14141.0	BL_1	9.66	0.62	1039	91094721	XP_970562.1	553	5.1e-54	PREDICTED: solute carrier family 22 member 1 [Tribolium castaneum]>gi|270016527|gb|EFA12973.1| hypothetical protein TcasGA2_TC010997 [Tribolium castaneum]	--	--	--	--	--	--	--	--	--	O75751	156	2.3e-09	Solute carrier family 22 member 3 OS=Homo sapiens GN=SLC22A3 PE=1 SV=1	--	--	GO:0006810	transport	GO:0005215	transporter activity	GO:0016020	membrane	--	--
Cluster-14153.0	BL_1	20.61	1.58	917	642935895	XP_008198218.1	627	1.2e-62	PREDICTED: poly(A)-specific ribonuclease PARN-like domain-containing protein 1 isoform X1 [Tribolium castaneum]>gi|270013255|gb|EFA09703.1| hypothetical protein TcasGA2_TC011836 [Tribolium castaneum]	--	--	--	--	--	K01148	PARN	poly(A)-specific ribonuclease	http://www.genome.jp/dbget-bin/www_bget?ko:K01148	Q7ZU92	262	1.0e-21	Poly(A)-specific ribonuclease PARN OS=Danio rerio GN=parn PE=1 SV=2	PF04857	CAF1 family ribonuclease	--	--	--	--	GO:0005634	nucleus	KOG1990	Poly(A)-specific exoribonuclease PARN
Cluster-14156.2	BL_1	2.00	0.51	481	115443589	YP_778608.1	214	4.8e-15	RNA polymerase beta prime subunit [Bigelowiella natans]>gi|122227443|sp|Q06J19.1|RPOC2_BIGNA RecName: Full=DNA-directed RNA polymerase subunit beta''; AltName: Full=PEP; AltName: Full=Plastid-encoded RNA polymerase subunit beta''; Short=RNA polymerase subunit beta'' (chloroplast) [Bigelowiella natans]>gi|110810234|gb|ABG91440.1| RNA polymerase beta prime subunit [Bigelowiella natans]	597569085	KF990036.1	481	0	Prunus kansuensis chloroplast, complete genome	--	--	--	--	Q2L8Z5	773	3.0e-81	DNA-directed RNA polymerase subunit beta'' OS=Gossypium hirsutum GN=rpoC2 PE=3 SV=1	PF04998	RNA polymerase Rpb1, domain 5	GO:0006144//GO:0006206//GO:0006351	purine nucleobase metabolic process//pyrimidine nucleobase metabolic process//transcription, DNA-templated	GO:0003677//GO:0003899	DNA binding//DNA-directed RNA polymerase activity	GO:0005730	nucleolus	--	--
Cluster-14158.1	BL_1	9.00	0.68	925	332376334	AEE63307.1	858	1.9e-89	unknown [Dendroctonus ponderosae]>gi|478257148|gb|ENN77311.1| hypothetical protein YQE_06137, partial [Dendroctonus ponderosae]>gi|546681446|gb|ERL91543.1| hypothetical protein D910_08873 [Dendroctonus ponderosae]	--	--	--	--	--	K02537	MAD2	mitotic spindle assembly checkpoint protein MAD2	http://www.genome.jp/dbget-bin/www_bget?ko:K02537	Q556Y9	494	1.3e-48	Mitotic spindle assembly checkpoint protein MAD2A OS=Dictyostelium discoideum GN=mad2l1-1 PE=3 SV=1	--	--	--	--	--	--	--	--	KOG3285	Spindle assembly checkpoint protein
Cluster-14184.0	BL_1	23.00	0.49	2555	211829537	AAH36203.2	966	1.6e-101	TMBIM6 protein, partial [Homo sapiens]	148746208	NM_003217.2	2555	0	Homo sapiens transmembrane BAX inhibitor motif containing 6 (TMBIM6), transcript variant 1, mRNA	--	--	--	--	P55061	905	7.8e-96	Bax inhibitor 1 OS=Homo sapiens GN=TMBIM6 PE=1 SV=2	--	--	--	--	--	--	--	--	KOG1629	Bax-mediated apoptosis inhibitor TEGT/BI-1
Cluster-14206.0	BL_1	2.00	0.31	601	675754918	XP_008971432.1	284	4.5e-23	PREDICTED: cytochrome P450 2W1 [Pan paniscus]	767945963	XM_005249888.3	601	0	PREDICTED: Homo sapiens chromosome 7 open reading frame 50 (C7orf50), transcript variant X9, mRNA	--	--	--	--	Q9BRJ6	130	1.4e-06	Uncharacterized protein C7orf50 OS=Homo sapiens GN=C7orf50 PE=1 SV=1	--	--	--	--	--	--	--	--	--	--
Cluster-1421.1	BL_1	1.00	0.40	412	--	--	--	--	--	--	--	--	--	--	--	--	--	--	--	--	--	--	--	--	--	--	--	--	--	--	--	--
Cluster-14221.0	BL_1	4.00	1.49	421	594678955	XP_007187221.1	474	3.0e-45	PREDICTED: 10 kDa heat shock protein, mitochondrial-like [Balaenoptera acutorostrata scammoni]	209574325	NM_002157.2	421	0	Homo sapiens heat shock 10kDa protein 1 (HSPE1), mRNA	K04078	groES, HSPE1	chaperonin GroES	http://www.genome.jp/dbget-bin/www_bget?ko:K04078	P61603	456	1.5e-44	10 kDa heat shock protein, mitochondrial OS=Bos taurus GN=HSPE1 PE=3 SV=2	PF00166	Chaperonin 10 Kd subunit	GO:0006457	protein folding	--	--	GO:0005737	cytoplasm	KOG1641	Mitochondrial chaperonin
Cluster-14226.0	BL_1	4.00	1.26	445	--	--	--	--	--	--	--	--	--	--	--	--	--	--	--	--	--	--	--	--	--	--	--	--	--	--	--	--
Cluster-14233.0	BL_1	1.00	0.31	448	--	--	--	--	--	--	--	--	--	--	--	--	--	--	--	--	--	--	--	--	--	--	--	--	--	--	--	--
Cluster-14251.0	BL_1	4.00	0.34	859	40788948	BAA03522.2	1113	4.9e-119	KIAA0108 [Homo sapiens]	196049387	NM_014713.4	742	0	Homo sapiens lysosomal protein transmembrane 4 alpha (LAPTM4A), mRNA	K12387	LAPTM	lysosomal-associated transmembrane protein	http://www.genome.jp/dbget-bin/www_bget?ko:K12387	Q15012	1025	3.2e-110	Lysosomal-associated transmembrane protein 4A OS=Homo sapiens GN=LAPTM4A PE=1 SV=1	PF03821	Golgi 4-transmembrane spanning transporter	--	--	--	--	GO:0016021	integral component of membrane	--	--
Cluster-14262.0	BL_1	12.00	1.23	759	762114419	XP_011439989.1	445	1.2e-41	PREDICTED: 60S ribosomal protein L32-like [Crassostrea gigas]	697079200	XM_009655095.1	741	0	Verticillium dahliae VdLs.17 60S ribosomal protein L32 mRNA	K02912	RP-L32e, RPL32	large subunit ribosomal protein L32e	http://www.genome.jp/dbget-bin/www_bget?ko:K02912	Q7RXY1	582	6.6e-59	60S ribosomal protein L32 OS=Neurospora crassa (strain ATCC 24698 / 74-OR23-1A / CBS 708.71 / DSM 1257 / FGSC 987) GN=crp-63 PE=3 SV=1	PF01655//PF00957	Ribosomal protein L32//Synaptobrevin	GO:0042254//GO:0006412//GO:0016192	ribosome biogenesis//translation//vesicle-mediated transport	GO:0003735	structural constituent of ribosome	GO:0005840//GO:0016021//GO:0005622	ribosome//integral component of membrane//intracellular	KOG0878	60S ribosomal protein L32
Cluster-14264.2	BL_1	30.00	2.15	959	--	--	--	--	--	--	--	--	--	--	--	--	--	--	--	--	--	--	--	--	--	--	--	--	--	--	--	--
Cluster-14267.0	BL_1	8.00	0.37	1328	301500958	YP_003795423.1	1873	5.6e-207	photosystem I P700 chlorophyll a apoprotein A2 [Alveolata sp. CCMP3155]>gi|300069504|gb|ADJ66611.1| photosystem I P700 chlorophyll a apoprotein A2 (chloroplast) [Chromerida sp. RM11]	597569085	KF990036.1	1289	0	Prunus kansuensis chloroplast, complete genome	--	--	--	--	Q09X18	2396	5.2e-269	Photosystem I P700 chlorophyll a apoprotein A2 OS=Morus indica GN=psaB PE=3 SV=1	PF00223	Photosystem I psaA/psaB protein	GO:0015979	photosynthesis	--	--	GO:0009507//GO:0016021//GO:0009522//GO:0009579	chloroplast//integral component of membrane//photosystem I//thylakoid	--	--
Cluster-14280.0	BL_1	6.00	0.75	674	469664397	AGH70153.1	637	6.0e-64	60S ribosomal protein L7, partial [Placozoa sp. H4]	697090338	XM_009659780.1	626	0	Verticillium dahliae VdLs.17 60S ribosomal protein L7 partial mRNA	K02937	RP-L7e, RPL7	large subunit ribosomal protein L7e	http://www.genome.jp/dbget-bin/www_bget?ko:K02937	Q7SBD5	813	9.6e-86	60S ribosomal protein L7 OS=Neurospora crassa (strain ATCC 24698 / 74-OR23-1A / CBS 708.71 / DSM 1257 / FGSC 987) GN=rpl-7 PE=3 SV=2	--	--	--	--	--	--	--	--	KOG3184	60S ribosomal protein L7
Cluster-14281.0	BL_1	3.00	0.59	537	857972572	CEP01194.1	275	4.5e-22	hypothetical protein PBRA_008506 [Plasmodiophora brassicae]	768311753	CP010981.1	534	0	Verticillium dahliae VdLs.17 chromosome 2, complete sequence	K03243	EIF5B	translation initiation factor 5B	http://www.genome.jp/dbget-bin/www_bget?ko:K03243	P39730	269	9.2e-23	Eukaryotic translation initiation factor 5B OS=Saccharomyces cerevisiae (strain ATCC 204508 / S288c) GN=FUN12 PE=1 SV=2	PF01080//PF02724//PF04147//PF00503	Presenilin//CDC45-like protein//Nop14-like family//G-protein alpha subunit	GO:0006270//GO:0007165//GO:0007186	DNA replication initiation//signal transduction//G-protein coupled receptor signaling pathway	GO:0003924//GO:0031683//GO:0004190//GO:0019001//GO:0004871	GTPase activity//G-protein beta/gamma-subunit complex binding//aspartic-type endopeptidase activity//guanyl nucleotide binding//signal transducer activity	GO:0016021//GO:0032040	integral component of membrane//small-subunit processome	KOG1144	Translation initiation factor 5B (eIF-5B)
Cluster-14307.0	BL_1	14.65	1.27	845	--	--	--	--	--	768311759	CP010987.1	477	0	Verticillium dahliae VdLs.17 chromosome 8, complete sequence	--	--	--	--	--	--	--	--	--	--	--	--	--	--	--	--	--	--
Cluster-14317.1	BL_1	5.00	0.53	742	270017042	EFA13488.1	449	4.2e-42	hypothetical protein TcasGA2_TC004227 [Tribolium castaneum]	--	--	--	--	--	--	--	--	--	--	--	--	--	--	--	--	--	--	--	--	--	--	--
Cluster-14318.0	BL_1	2.00	0.41	525	--	--	--	--	--	--	--	--	--	--	--	--	--	--	--	--	--	--	--	--	--	--	--	--	--	--	--	--
Cluster-14320.1	BL_1	5.00	0.41	872	700589070	AIU94796.1	538	2.3e-52	hypothetical protein [Phragmatopoma lapidosa]	697089320	XM_009659275.1	734	0	Verticillium dahliae VdLs.17 peptidyl-prolyl cis-trans isomerase partial mRNA	K03767	PPIA	peptidyl-prolyl cis-trans isomerase A (cyclophilin A)	http://www.genome.jp/dbget-bin/www_bget?ko:K03767	P10255	634	7.1e-65	Peptidyl-prolyl cis-trans isomerase, mitochondrial OS=Neurospora crassa (strain ATCC 24698 / 74-OR23-1A / CBS 708.71 / DSM 1257 / FGSC 987) GN=csr-1 PE=1 SV=1	PF00160	Cyclophilin type peptidyl-prolyl cis-trans isomerase/CLD	GO:0006457//GO:0000413	protein folding//protein peptidyl-prolyl isomerization	GO:0003755	peptidyl-prolyl cis-trans isomerase activity	--	--	KOG0865	Cyclophilin type peptidyl-prolyl cis-trans isomerase
Cluster-14328.0	BL_1	12.39	0.70	1137	189238830	XP_969416.2	358	2.3e-31	PREDICTED: uncharacterized protein LOC657896 [Tribolium castaneum]	805796613	XM_012287939.1	40	2.93796e-09	PREDICTED: Megachile rotundata uncharacterized LOC100875523 (LOC100875523), mRNA	--	--	--	--	--	--	--	--	--	--	--	--	--	--	--	--	--	--
Cluster-14353.0	BL_1	2.00	0.41	528	340382621	XP_003389817.1	144	6.8e-07	PREDICTED: probable low affinity copper uptake protein 2 [Amphimedon queenslandica]	629707548	XM_007819199.1	179	7.07168e-87	Metarhizium robertsii ARSEF 23 Ctr copper transporter mRNA	--	--	--	--	O94722	292	1.9e-25	Copper transport protein ctr4 OS=Schizosaccharomyces pombe (strain 972 / ATCC 24843) GN=ctr4 PE=1 SV=1	PF04145//PF00499	Ctr copper transporter family//NADH-ubiquinone/plastoquinone oxidoreductase chain 6	GO:0015992//GO:0055114//GO:0035434//GO:0006744//GO:0006814//GO:0006825//GO:0006120	proton transport//oxidation-reduction process//copper ion transmembrane transport//ubiquinone biosynthetic process//sodium ion transport//copper ion transport//mitochondrial electron transport, NADH to ubiquinone	GO:0005375//GO:0008137	copper ion transmembrane transporter activity//NADH dehydrogenase (ubiquinone) activity	GO:0016021	integral component of membrane	--	--
Cluster-14357.0	BL_1	3.00	1.56	383	831765815	XP_012751598.1	163	3.1e-09	hypothetical protein SAMD00019534_087870 [Acytostelium subglobosum LB1]>gi|735852230|dbj|GAM25612.1| hypothetical protein SAMD00019534_087870 [Acytostelium subglobosum LB1]	768311759	CP010987.1	383	0	Verticillium dahliae VdLs.17 chromosome 8, complete sequence	--	--	--	--	Q09702	309	1.5e-27	Negative regulator of differentiation 1 OS=Schizosaccharomyces pombe (strain 972 / ATCC 24843) GN=nrd1 PE=1 SV=1	PF08675//PF00076//PF08096//PF08777	RNA binding domain//RNA recognition motif. (a.k.a. RRM, RBD, or RNP domain)//Bombolitin family//RNA binding motif	GO:0006402//GO:0043303//GO:0009405//GO:0051252	mRNA catabolic process//mast cell degranulation//pathogenesis//regulation of RNA metabolic process	GO:0003723//GO:0046872//GO:0004535//GO:0003676	RNA binding//metal ion binding//poly(A)-specific ribonuclease activity//nucleic acid binding	GO:0005634//GO:0005737//GO:0005576	nucleus//cytoplasm//extracellular region	KOG0118	FOG: RRM domain
Cluster-14359.0	BL_1	6.00	1.69	463	--	--	--	--	--	--	--	--	--	--	--	--	--	--	--	--	--	--	--	--	--	--	--	--	--	--	--	--
Cluster-14360.0	BL_1	1.00	0.99	333	--	--	--	--	--	768311752	CP010980.1	307	3.00777e-158	Verticillium dahliae VdLs.17 chromosome 1, complete sequence	--	--	--	--	--	--	--	--	PF09606	ARC105 or Med15 subunit of Mediator complex non-fungal	GO:0006357	regulation of transcription from RNA polymerase II promoter	GO:0001104	RNA polymerase II transcription cofactor activity	GO:0016592	mediator complex	--	--
Cluster-14365.0	BL_1	10.00	0.68	993	514694820	XP_004994981.1	346	4.9e-30	ribosomal protein L35a [Salpingoeca rosetta]>gi|326437907|gb|EGD83477.1| ribosomal protein L35a [Salpingoeca rosetta]	768311752	CP010980.1	650	0	Verticillium dahliae VdLs.17 chromosome 1, complete sequence	K02917	RP-L35Ae, RPL35A	large subunit ribosomal protein L35Ae	http://www.genome.jp/dbget-bin/www_bget?ko:K02917	Q9USX4	408	1.3e-38	60S ribosomal protein L33-A OS=Schizosaccharomyces pombe (strain 972 / ATCC 24843) GN=rpl35b PE=3 SV=2	PF01247//PF01782	Ribosomal protein L35Ae//RimM N-terminal domain	GO:0006364//GO:0042254//GO:0006412	rRNA processing//ribosome biogenesis//translation	GO:0003735	structural constituent of ribosome	GO:0005840//GO:0005622	ribosome//intracellular	KOG0887	60S ribosomal protein L35A/L37
Cluster-14367.0	BL_1	10.90	0.88	885	91087247	XP_975518.1	237	1.9e-17	PREDICTED: proton-coupled folate transporter-like [Tribolium castaneum]>gi|642929756|ref|XP_008195961.1| PREDICTED: proton-coupled folate transporter-like [Tribolium castaneum]>gi|642929758|ref|XP_008195962.1| PREDICTED: proton-coupled folate transporter-like [Tribolium castaneum]>gi|642929760|ref|XP_008195963.1| PREDICTED: proton-coupled folate transporter-like [Tribolium castaneum]	--	--	--	--	--	K14613	SLC46A1_3	MFS transporter, PCFT/HCP family, solute carrier family 46 (folate transporter), member 1/3	http://www.genome.jp/dbget-bin/www_bget?ko:K14613	--	--	--	--	--	--	--	--	--	--	--	--	--	--
Cluster-14373.0	BL_1	1.00	0.38	418	4505357	NP_002480.1	442	1.5e-41	cytochrome c oxidase subunit NDUFA4 [Homo sapiens]>gi|120952247|ref|NP_001073393.1| cytochrome c oxidase subunit NDUFA4 [Pan troglodytes]>gi|397509251|ref|XP_003825042.1| PREDICTED: NADH dehydrogenase [ubiquinone] 1 alpha subcomplex subunit 4 [Pan paniscus]>gi|2499333|sp|O00483.1|NDUA4_HUMAN RecName: Full=Cytochrome c oxidase subunit NDUFA4; AltName: Full=Complex I-MLRQ; Short=CI-MLRQ; AltName: F…	316659406	NM_002489.3	418	0	Homo sapiens NDUFA4, mitochondrial complex associated (NDUFA4), mRNA	K03948	NDUFA4	NADH dehydrogenase (ubiquinone) 1 alpha subcomplex subunit 4	http://www.genome.jp/dbget-bin/www_bget?ko:K03948	O00483	442	6.2e-43	Cytochrome c oxidase subunit NDUFA4 OS=Homo sapiens GN=NDUFA4 PE=1 SV=1	--	--	GO:0044281//GO:0006120//GO:0006123//GO:0015992//GO:0006744//GO:0006814	small molecule metabolic process//mitochondrial electron transport, NADH to ubiquinone//mitochondrial electron transport, cytochrome c to oxygen//proton transport//ubiquinone biosynthetic process//sodium ion transport	GO:0008137//GO:0004129	NADH dehydrogenase (ubiquinone) activity//cytochrome-c oxidase activity	GO:0045277//GO:0005747//GO:0005751	respiratory chain complex IV//mitochondrial respiratory chain complex I//mitochondrial respiratory chain complex IV	--	--
Cluster-14377.0	BL_1	4.00	0.56	634	734546771	KHN75220.1	162	6.8e-09	Plasma membrane proteolipid 3, partial [Toxocara canis]	--	--	--	--	--	--	--	--	--	Q4WYA5	182	1.3e-12	Plasma membrane proteolipid 3 OS=Neosartorya fumigata (strain ATCC MYA-4609 / Af293 / CBS 101355 / FGSC A1100) GN=pmp3 PE=3 SV=1	PF01679	Proteolipid membrane potential modulator	--	--	--	--	GO:0016021	integral component of membrane	--	--
Cluster-14380.0	BL_1	11.00	1.63	615	62088522	BAD92708.1	972	7.8e-103	ribosomal protein L12 variant [Homo sapiens]	324021718	NM_000976.3	615	0	Homo sapiens ribosomal protein L12 (RPL12), mRNA	K02870	RP-L12e, RPL12	large subunit ribosomal protein L12e	http://www.genome.jp/dbget-bin/www_bget?ko:K02870	P61284	849	5.8e-90	60S ribosomal protein L12 OS=Bos taurus GN=RPL12 PE=2 SV=1	PF00298	Ribosomal protein L11, RNA binding domain	GO:0006412//GO:0042254	translation//ribosome biogenesis	GO:0003735	structural constituent of ribosome	GO:0005840	ribosome	KOG0886	40S ribosomal protein S2
Cluster-14384.0	BL_1	7.00	0.38	1174	440912447	ELR62013.1	1578	8.0e-173	DnaJ-like protein subfamily B member 1, partial [Bos mutus]	665505917	NM_006145.2	1174	0	Homo sapiens DnaJ (Hsp40) homolog, subfamily B, member 1 (DNAJB1), transcript variant 1, mRNA	K09507	DNAJB1	DnaJ homolog subfamily B member 1	http://www.genome.jp/dbget-bin/www_bget?ko:K09507	P25685	1575	7.3e-174	DnaJ homolog subfamily B member 1 OS=Homo sapiens GN=DNAJB1 PE=1 SV=4	--	--	--	--	--	--	--	--	KOG0714	Molecular chaperone (DnaJ superfamily)
Cluster-14385.0	BL_1	1.00	1.90	299	--	--	--	--	--	--	--	--	--	--	--	--	--	--	--	--	--	--	--	--	--	--	--	--	--	--	--	--
Cluster-14387.1	BL_1	10.78	0.34	1803	270009298	EFA05746.1	1608	4.1e-176	hypothetical protein TcasGA2_TC015772, partial [Tribolium castaneum]>gi|485836813|tpg|DAA64490.1| TPA_inf: DLGR4-like G protein-coupled receptor, partial [Tribolium castaneum]	--	--	--	--	--	K04306	RXFP1, LGR7	relaxin family peptide receptor 1	http://www.genome.jp/dbget-bin/www_bget?ko:K04306	P46023	757	8.0e-79	G-protein coupled receptor GRL101 OS=Lymnaea stagnalis PE=2 SV=1	PF00001//PF13855	7 transmembrane receptor (rhodopsin family)//Leucine rich repeat	GO:0007186	G-protein coupled receptor signaling pathway	GO:0005515//GO:0004930	protein binding//G-protein coupled receptor activity	GO:0016021	integral component of membrane	--	--
Cluster-14437.0	BL_1	3.00	0.31	762	765558074	KJE98318.1	686	1.4e-69	40S ribosomal protein S9 [Capsaspora owczarzaki ATCC 30864]	697073414	XM_009653093.1	722	0	Verticillium dahliae VdLs.17 40S ribosomal protein S9 partial mRNA	K02997	RP-S9e, RPS9	small subunit ribosomal protein S9e	http://www.genome.jp/dbget-bin/www_bget?ko:K02997	P52810	782	4.3e-82	40S ribosomal protein S9 OS=Podospora anserina GN=RPS9 PE=3 SV=1	PF00163//PF01479	Ribosomal protein S4/S9 N-terminal domain//S4 domain	--	--	GO:0019843//GO:0003723	rRNA binding//RNA binding	GO:0005622	intracellular	KOG3301	Ribosomal protein S4
Cluster-14442.0	BL_1	2.00	0.72	425	--	--	--	--	--	--	--	--	--	--	--	--	--	--	--	--	--	--	--	--	--	--	--	--	--	--	--	--
Cluster-14446.0	BL_1	6.84	0.35	1215	270012615	EFA09063.1	201	3.9e-13	hypothetical protein TcasGA2_TC006778 [Tribolium castaneum]	--	--	--	--	--	--	--	--	--	--	--	--	--	--	--	--	--	--	--	--	--	--	--
Cluster-14447.0	BL_1	15.00	1.26	861	--	--	--	--	--	--	--	--	--	--	--	--	--	--	--	--	--	--	--	--	--	--	--	--	--	--	--	--
Cluster-14450.0	BL_1	3.00	0.34	716	--	--	--	--	--	697089006	XM_009659118.1	713	0	Verticillium dahliae VdLs.17 hypothetical protein mRNA	--	--	--	--	--	--	--	--	--	--	--	--	--	--	--	--	--	--
Cluster-14451.0	BL_1	16.00	0.79	1259	478250450	ENN70945.1	794	7.0e-82	hypothetical protein YQE_12347, partial [Dendroctonus ponderosae]>gi|546677326|gb|ERL88183.1| hypothetical protein D910_05571 [Dendroctonus ponderosae]	--	--	--	--	--	K14709	SLC39A1_2_3, ZIP1_2_3	solute carrier family 39 (zinc transporter), member 1/2/3	http://www.genome.jp/dbget-bin/www_bget?ko:K14709	P59889	231	5.5e-18	Zinc transporter ZIP1 OS=Danio rerio GN=slc39a1 PE=2 SV=1	PF02535	ZIP Zinc transporter	GO:0055085//GO:0030001	transmembrane transport//metal ion transport	GO:0046873	metal ion transmembrane transporter activity	GO:0016020	membrane	KOG1558	Fe2+/Zn2+ regulated transporter
Cluster-14453.0	BL_1	1.00	0.60	369	--	--	--	--	--	--	--	--	--	--	--	--	--	--	--	--	--	--	--	--	--	--	--	--	--	--	--	--
Cluster-14469.0	BL_1	2.00	0.35	570	--	--	--	--	--	597569085	KF990036.1	570	0	Prunus kansuensis chloroplast, complete genome	--	--	--	--	B1NWG2	805	6.9e-85	Chloroplast envelope membrane protein OS=Manihot esculenta GN=cemA PE=3 SV=1	PF03040	CemA family	--	--	--	--	GO:0016021	integral component of membrane	--	--
Cluster-14487.0	BL_1	13.00	0.83	1039	12861068	BAB32114.1	931	7.5e-98	unnamed protein product [Mus musculus]	49472823	NM_005507.2	1039	0	Homo sapiens cofilin 1 (non-muscle) (CFL1), mRNA	K05765	CFL	cofilin	http://www.genome.jp/dbget-bin/www_bget?ko:K05765	P23528	835	4.2e-88	Cofilin-1 OS=Homo sapiens GN=CFL1 PE=1 SV=3	PF00241	Cofilin/tropomyosin-type actin-binding protein	--	--	GO:0003779	actin binding	GO:0005622	intracellular	--	--
Cluster-14491.0	BL_1	3.00	0.44	620	--	--	--	--	--	--	--	--	--	--	--	--	--	--	--	--	--	--	--	--	--	--	--	--	--	--	--	--
Cluster-14494.0	BL_1	7.00	0.76	731	755954819	XP_011302900.1	221	1.1e-15	PREDICTED: NADH-ubiquinone oxidoreductase subunit 8 [Fopius arisanus]	597569085	KF990036.1	558	0	Prunus kansuensis chloroplast, complete genome	K03941	NDUFS8	NADH dehydrogenase (ubiquinone) Fe-S protein 8	http://www.genome.jp/dbget-bin/www_bget?ko:K03941	Q0ZIW4	859	4.8e-91	NAD(P)H-quinone oxidoreductase subunit I, chloroplastic OS=Vitis vinifera GN=ndhI PE=3 SV=1	PF00146	NADH dehydrogenase	GO:0055114	oxidation-reduction process	--	--	GO:0016020	membrane	--	--
Cluster-14501.0	BL_1	10.00	0.49	1260	795160751	XP_011796612.1	1566	2.1e-171	PREDICTED: aldose reductase [Colobus angolensis palliatus]	24497579	NM_001628.2	1260	0	Homo sapiens aldo-keto reductase family 1, member B1 (aldose reductase) (AKR1B1), mRNA >gnl|BL_ORD_ID|2610619 Homo sapiens aldo-keto reductase family 1, member B1 (aldose reductase), mRNA (cDNA clone MGC:1804 IMAGE:3357652), complete cds	K00011	E1.1.1.21, AKR1	aldehyde reductase	http://www.genome.jp/dbget-bin/www_bget?ko:K00011	P15121	1599	1.3e-176	Aldose reductase OS=Homo sapiens GN=AKR1B1 PE=1 SV=3	--	--	--	--	--	--	--	--	--	--
Cluster-14528.1	BL_1	2.00	1.00	387	66828395	XP_647552.1	362	2.6e-32	4-aminobutyrate transaminase [Dictyostelium discoideum AX4]>gi|74897469|sp|Q55FI1.1|GABT_DICDI RecName: Full=4-aminobutyrate aminotransferase; AltName: Full=GABA aminotransferase; Short=GABA-AT; AltName: Full=Gamma-amino-N-butyrate transaminase; Short=GABA transaminase>gi|60475570|gb|EAL73505.1| 4-aminobutyrate transaminase [Dictyostelium discoideum AX4]	768311759	CP010987.1	387	0	Verticillium dahliae VdLs.17 chromosome 8, complete sequence	K13524	ABAT	4-aminobutyrate aminotransferase / (S)-3-amino-2-methylpropionate transaminase	http://www.genome.jp/dbget-bin/www_bget?ko:K13524	P14010	419	2.7e-40	4-aminobutyrate aminotransferase OS=Emericella nidulans (strain FGSC A4 / ATCC 38163 / CBS 112.46 / NRRL 194 / M139) GN=gatA PE=3 SV=1	PF00202	Aminotransferase class-III	--	--	GO:0008483//GO:0030170	transaminase activity//pyridoxal phosphate binding	--	--	KOG1405	4-aminobutyrate aminotransferase
Cluster-14535.0	BL_1	3.00	1.01	435	391328145	XP_003738552.1	465	3.4e-44	PREDICTED: enolase-like [Metaseiulus occidentalis]	768311757	CP010985.1	409	0	Verticillium dahliae VdLs.17 chromosome 6, complete sequence	K01689	ENO, eno	enolase	http://www.genome.jp/dbget-bin/www_bget?ko:K01689	Q7RV85	576	1.9e-58	Enolase OS=Neurospora crassa (strain ATCC 24698 / 74-OR23-1A / CBS 708.71 / DSM 1257 / FGSC 987) GN=emp-7 PE=3 SV=1	PF03952	Enolase, N-terminal domain	GO:0009094//GO:0006094//GO:0000162//GO:0006571//GO:0006096	L-phenylalanine biosynthetic process//gluconeogenesis//tryptophan biosynthetic process//tyrosine biosynthetic process//glycolytic process	GO:0000287//GO:0004634	magnesium ion binding//phosphopyruvate hydratase activity	GO:0000015	phosphopyruvate hydratase complex	KOG2670	Enolase
Cluster-14540.0	BL_1	2.00	0.50	486	--	--	--	--	--	--	--	--	--	--	--	--	--	--	--	--	--	--	--	--	--	--	--	--	--	--	--	--
Cluster-14560.1	BL_1	2.00	0.39	539	--	--	--	--	--	--	--	--	--	--	--	--	--	--	--	--	--	--	--	--	--	--	--	--	--	--	--	--
Cluster-14563.0	BL_1	13.00	1.69	660	--	--	--	--	--	--	--	--	--	--	--	--	--	--	--	--	--	--	--	--	--	--	--	--	--	--	--	--
Cluster-14588.0	BL_1	18.77	0.44	2322	556767709	XP_005979086.1	2127	3.5e-236	PREDICTED: probable phosphoketolase-like [Pantholops hodgsonii]	768311758	CP010986.1	2319	0	Verticillium dahliae VdLs.17 chromosome 7, complete sequence	--	--	--	--	Q8DJN6	2544	6.3e-286	Probable phosphoketolase OS=Thermosynechococcus elongatus (strain BP-1) GN=tll1186 PE=3 SV=1	PF02083//PF03894//PF09363	Urotensin II//D-xylulose 5-phosphate/D-fructose 6-phosphate phosphoketolase//XFP C-terminal domain	GO:0005975//GO:0008217//GO:0042312//GO:0007165	carbohydrate metabolic process//regulation of blood pressure//regulation of vasodilation//signal transduction	GO:0005179//GO:0016832	hormone activity//aldehyde-lyase activity	GO:0005576	extracellular region	--	--
Cluster-14591.0	BL_1	2.00	0.39	537	817278692	XP_012309460.1	832	1.2e-86	PREDICTED: splicing factor 3B subunit 1 [Aotus nancymaae]	821562778	NM_012433.3	537	0	Homo sapiens splicing factor 3b, subunit 1, 155kDa (SF3B1), transcript variant 1, mRNA	K12828	SF3B1, SAP155	splicing factor 3B subunit 1	http://www.genome.jp/dbget-bin/www_bget?ko:K12828	O75533	832	4.8e-88	Splicing factor 3B subunit 1 OS=Homo sapiens GN=SF3B1 PE=1 SV=3	PF02985	HEAT repeat	--	--	GO:0005515	protein binding	--	--	KOG0213	Splicing factor 3b, subunit 1
Cluster-14606.0	BL_1	53.00	2.30	1394	--	--	--	--	--	--	--	--	--	--	--	--	--	--	--	--	--	--	--	--	--	--	--	--	--	--	--	--
Cluster-14622.0	BL_1	5.00	0.34	997	--	--	--	--	--	--	--	--	--	--	--	--	--	--	--	--	--	--	PF00747	ssDNA binding protein	GO:0006260	DNA replication	GO:0003697	single-stranded DNA binding	GO:0042025	host cell nucleus	--	--
Cluster-14624.0	BL_1	4.00	0.77	543	795288454	XP_011821119.1	647	3.3e-65	PREDICTED: ADP-ribosylation factor 1 isoform X1 [Mandrillus leucophaeus]	92446727	BC041066.1	543	0	Homo sapiens ADP-ribosylation factor 1, mRNA (cDNA clone IMAGE:5471927), **** WARNING: chimeric clone ****	K07937	ARF1	ADP-ribosylation factor 1	http://www.genome.jp/dbget-bin/www_bget?ko:K07937	P51643	647	1.4e-66	ADP-ribosylation factor 1 OS=Xenopus laevis GN=arf1 PE=2 SV=2	PF00503//PF00071//PF00025//PF04670//PF08477	G-protein alpha subunit//Ras family//ADP-ribosylation factor family//Gtr1/RagA G protein conserved region//Ras of Complex, Roc, domain of DAPkinase	GO:0007165//GO:0007264//GO:0007186	signal transduction//small GTPase mediated signal transduction//G-protein coupled receptor signaling pathway	GO:0003924//GO:0031683//GO:0019001//GO:0004871//GO:0005525	GTPase activity//G-protein beta/gamma-subunit complex binding//guanyl nucleotide binding//signal transducer activity//GTP binding	--	--	KOG0070	GTP-binding ADP-ribosylation factor Arf1
Cluster-14667.0	BL_1	1.00	0.52	383	--	--	--	--	--	--	--	--	--	--	--	--	--	--	--	--	--	--	--	--	--	--	--	--	--	--	--	--
Cluster-14670.0	BL_1	2.00	0.85	405	--	--	--	--	--	--	--	--	--	--	--	--	--	--	--	--	--	--	--	--	--	--	--	--	--	--	--	--
Cluster-14671.0	BL_1	1.00	0.66	362	--	--	--	--	--	--	--	--	--	--	--	--	--	--	--	--	--	--	--	--	--	--	--	--	--	--	--	--
Cluster-14674.0	BL_1	9.00	4.20	394	297294711	XP_002804494.1	407	1.6e-37	PREDICTED: hypothetical protein LOC698789 [Macaca mulatta]	675780847	XM_003824939.2	394	0	PREDICTED: Pan paniscus ribosomal protein L41 (RPL41), mRNA	--	--	--	--	--	--	--	--	--	--	--	--	--	--	--	--	--	--
Cluster-14689.0	BL_1	2.00	0.45	506	--	--	--	--	--	--	--	--	--	--	--	--	--	--	--	--	--	--	--	--	--	--	--	--	--	--	--	--
Cluster-14690.0	BL_1	2.00	0.57	462	--	--	--	--	--	768311753	CP010981.1	459	0	Verticillium dahliae VdLs.17 chromosome 2, complete sequence	--	--	--	--	--	--	--	--	--	--	--	--	--	--	--	--	--	--
Cluster-14701.0	BL_1	3.00	0.41	644	90081888	BAE90225.1	226	2.6e-16	unnamed protein product [Macaca fascicularis]	133778979	NM_001005354.2	644	0	Homo sapiens proline rich 13 (PRR13), transcript variant 3, mRNA	--	--	--	--	--	--	--	--	--	--	--	--	--	--	--	--	--	--
Cluster-14704.0	BL_1	3.00	0.39	660	765826452	NP_001292307.1	269	2.7e-21	uncharacterized protein LOC105344505 precursor [Crassostrea gigas]>gi|148717305|dbj|BAF63638.1| calnexin [Crassostrea gigas]	697067368	XM_009650574.1	494	0	Verticillium dahliae VdLs.17 calnexin partial mRNA	K08054	CANX	calnexin	http://www.genome.jp/dbget-bin/www_bget?ko:K08054	Q6Q487	544	1.5e-54	Calnexin homolog OS=Neosartorya fumigata (strain ATCC MYA-4609 / Af293 / CBS 101355 / FGSC A1100) GN=AFUA_4G12850 PE=2 SV=2	PF00262	Calreticulin family	GO:0006457	protein folding	GO:0005509//GO:0051082	calcium ion binding//unfolded protein binding	GO:0005783	endoplasmic reticulum	KOG0675	Calnexin
Cluster-14718.0	BL_1	52.00	1.71	1749	821033957	XP_012353756.1	2236	6.0e-249	PREDICTED: alpha-enolase isoform X1 [Nomascus leucogenys]	346708295	AK378450.1	1749	0	Bombyx mori mRNA, clone: fmgV43K17	K01689	ENO, eno	enolase	http://www.genome.jp/dbget-bin/www_bget?ko:K01689	P06733	2224	6.1e-249	Alpha-enolase OS=Homo sapiens GN=ENO1 PE=1 SV=2	PF00113//PF03952	Enolase, C-terminal TIM barrel domain//Enolase, N-terminal domain	GO:0006096//GO:0009094//GO:0006094//GO:0006571//GO:0000162	glycolytic process//L-phenylalanine biosynthetic process//gluconeogenesis//tyrosine biosynthetic process//tryptophan biosynthetic process	GO:0004634//GO:0000287	phosphopyruvate hydratase activity//magnesium ion binding	GO:0000015	phosphopyruvate hydratase complex	KOG2670	Enolase
Cluster-14741.0	BL_1	7.00	4.54	363	544518890	XP_005592783.1	352	3.6e-31	PREDICTED: 60S ribosomal protein L39-like [Macaca fascicularis]	459642361	NM_001000.3	363	0	Homo sapiens ribosomal protein L39 (RPL39), mRNA	K02924	RP-L39e, RPL39	large subunit ribosomal protein L39e	http://www.genome.jp/dbget-bin/www_bget?ko:K02924	P62892	275	1.3e-23	60S ribosomal protein L39 OS=Mus musculus GN=Rpl39 PE=3 SV=2	PF00832	Ribosomal L39 protein	GO:0006412//GO:0042254	translation//ribosome biogenesis	GO:0003735	structural constituent of ribosome	GO:0005622//GO:0005840	intracellular//ribosome	KOG0002	60s ribosomal protein L39
Cluster-14770.0	BL_1	2.00	0.34	578	--	--	--	--	--	--	--	--	--	--	--	--	--	--	--	--	--	--	--	--	--	--	--	--	--	--	--	--
Cluster-14778.0	BL_1	1.00	0.61	368	--	--	--	--	--	--	--	--	--	--	--	--	--	--	--	--	--	--	--	--	--	--	--	--	--	--	--	--
Cluster-14782.0	BL_1	2.00	0.55	468	--	--	--	--	--	768311753	CP010981.1	355	0	Verticillium dahliae VdLs.17 chromosome 2, complete sequence	--	--	--	--	--	--	--	--	--	--	--	--	--	--	--	--	--	--
Cluster-14786.0	BL_1	2.00	0.38	543	--	--	--	--	--	--	--	--	--	--	--	--	--	--	--	--	--	--	--	--	--	--	--	--	--	--	--	--
Cluster-14790.0	BL_1	5.00	0.72	627	--	--	--	--	--	--	--	--	--	--	--	--	--	--	--	--	--	--	--	--	--	--	--	--	--	--	--	--
Cluster-14797.0	BL_1	3.00	0.33	730	676275909	KFO30241.1	1050	8.3e-112	14-3-3 protein beta/alpha [Fukomys damarensis]	520975504	NM_139323.3	730	0	Homo sapiens tyrosine 3-monooxygenase/tryptophan 5-monooxygenase activation protein, beta (YWHAB), transcript variant 2, mRNA	K16197	YWHAB_Q_Z	14-3-3 protein beta/theta/zeta	http://www.genome.jp/dbget-bin/www_bget?ko:K16197	P31946	1000	2.2e-107	14-3-3 protein beta/alpha OS=Homo sapiens GN=YWHAB PE=1 SV=3	PF04731//PF15499//PF02154//PF06156	Caudal like protein activation region//Ubiquitin-specific peptidase-like, SUMO isopeptidase//Flagellar motor switch protein FliM//Protein of unknown function (DUF972)	GO:0071973//GO:0007275//GO:0006355//GO:0006260	bacterial-type flagellum-dependent cell motility//multicellular organismal development//regulation of transcription, DNA-templated//DNA replication	GO:0070140//GO:0032183//GO:0003774	SUMO-specific isopeptidase activity//SUMO binding//motor activity	GO:0005634//GO:0009425	nucleus//bacterial-type flagellum basal body	--	--
Cluster-14803.0	BL_1	1.00	2.66	285	--	--	--	--	--	51091799	AP005934.3	278	3.33838e-142	Oryza sativa Japonica Group genomic DNA, chromosome 9, PAC clone:P0023E10	--	--	--	--	--	--	--	--	--	--	--	--	--	--	--	--	--	--
Cluster-14812.0	BL_1	3.37	2.36	357	642911511	XP_008199453.1	281	6.0e-23	PREDICTED: protein unc-79 homolog [Tribolium castaneum]	--	--	--	--	--	--	--	--	--	--	--	--	--	--	--	--	--	--	--	--	--	--	--
Cluster-14824.0	BL_1	1.00	0.34	434	--	--	--	--	--	--	--	--	--	--	--	--	--	--	--	--	--	--	--	--	--	--	--	--	--	--	--	--
Cluster-14824.1	BL_1	17.00	0.45	2111	270003365	EEZ99812.1	221	3.2e-15	hypothetical protein TcasGA2_TC002592 [Tribolium castaneum]	--	--	--	--	--	--	--	--	--	--	--	--	--	--	--	--	--	--	--	--	--	--	--
Cluster-14833.0	BL_1	1.57	1.53	334	--	--	--	--	--	--	--	--	--	--	--	--	--	--	--	--	--	--	--	--	--	--	--	--	--	--	--	--
Cluster-14834.0	BL_1	6.00	1.29	515	--	--	--	--	--	697074661	XM_009653537.1	512	0	Verticillium dahliae VdLs.17 hypothetical protein mRNA	--	--	--	--	--	--	--	--	PF06657//PF12467	Centrosome microtubule-binding domain of Cep57//Cucumber mosaic virus 1a protein family	--	--	GO:0008017//GO:0008168//GO:0016817	microtubule binding//methyltransferase activity//hydrolase activity, acting on acid anhydrides	GO:0045298	tubulin complex	--	--
Cluster-14835.0	BL_1	2.00	0.48	491	--	--	--	--	--	768311752	CP010980.1	354	0	Verticillium dahliae VdLs.17 chromosome 1, complete sequence	--	--	--	--	--	--	--	--	--	--	--	--	--	--	--	--	--	--
Cluster-14840.0	BL_1	2.00	0.79	413	63099685	AAY32923.1	489	5.3e-47	prohibitin [Clonorchis sinensis]	697069412	XM_009651595.1	413	0	Verticillium dahliae VdLs.17 prohibitin partial mRNA	K17080	PHB1	prohibitin 1	http://www.genome.jp/dbget-bin/www_bget?ko:K17080	P40961	550	1.8e-55	Prohibitin-1 OS=Saccharomyces cerevisiae (strain ATCC 204508 / S288c) GN=PHB1 PE=1 SV=2	--	--	--	--	--	--	--	--	KOG3083	Prohibitin
Cluster-14844.0	BL_1	1.00	0.52	382	767948590	XP_011514824.1	343	4.1e-30	PREDICTED: smoothened homolog isoform X1 [Homo sapiens]	300360510	NG_023340.1	382	0	Homo sapiens smoothened, frizzled class receptor (SMO), RefSeqGene on chromosome 7	K06226	SMO	smoothened	http://www.genome.jp/dbget-bin/www_bget?ko:K06226	Q99835	343	1.7e-31	Smoothened homolog OS=Homo sapiens GN=SMO PE=1 SV=1	PF01534	Frizzled/Smoothened family membrane region	GO:0007166	cell surface receptor signaling pathway	--	--	GO:0016020	membrane	--	--
Cluster-14865.0	BL_1	20.85	1.15	1164	642920923	XP_008192617.1	943	3.4e-99	PREDICTED: aldose reductase isoform X2 [Tribolium castaneum]	--	--	--	--	--	K00002	AKR1A1, adh	alcohol dehydrogenase (NADP+)	http://www.genome.jp/dbget-bin/www_bget?ko:K00002	Q5ZK84	583	7.8e-59	Alcohol dehydrogenase [NADP(+)] OS=Gallus gallus GN=AKR1A1 PE=2 SV=1	--	--	--	--	--	--	--	--	KOG1577	Aldo/keto reductase family proteins
Cluster-14867.0	BL_1	2.80	0.50	561	--	--	--	--	--	--	--	--	--	--	--	--	--	--	--	--	--	--	PF13855//PF09090	Leucine rich repeat//MIF4G like	GO:0016070	RNA metabolic process	GO:0005515	protein binding	--	--	--	--
Cluster-14900.0	BL_1	11.00	0.40	1612	167518822	XP_001743751.1	1693	5.1e-186	hypothetical protein [Monosiga brevicollis MX1]>gi|163777713|gb|EDQ91329.1| predicted protein [Monosiga brevicollis MX1]	697067940	XM_009650860.1	1408	0	Verticillium dahliae VdLs.17 6-phosphogluconate dehydrogenase partial mRNA	K00033	PGD, gnd, gntZ	6-phosphogluconate dehydrogenase	http://www.genome.jp/dbget-bin/www_bget?ko:K00033	P38720	1839	2.5e-204	6-phosphogluconate dehydrogenase, decarboxylating 1 OS=Saccharomyces cerevisiae (strain ATCC 204508 / S288c) GN=GND1 PE=1 SV=1	PF00393//PF00162//PF14833//PF03446	6-phosphogluconate dehydrogenase, C-terminal domain//Phosphoglycerate kinase//NAD-binding of NADP-dependent 3-hydroxyisobutyrate dehydrogenase//NAD binding domain of 6-phosphogluconate dehydrogenase	GO:0006098//GO:0006096//GO:0016310//GO:0019521//GO:0015976//GO:0006094//GO:0055114	pentose-phosphate shunt//glycolytic process//phosphorylation//D-gluconate metabolic process//carbon utilization//gluconeogenesis//oxidation-reduction process	GO:0050661//GO:0050662//GO:0016616//GO:0004618//GO:0051287//GO:0004616//GO:0000166	NADP binding//coenzyme binding//oxidoreductase activity, acting on the CH-OH group of donors, NAD or NADP as acceptor//phosphoglycerate kinase activity//NAD binding//phosphogluconate dehydrogenase (decarboxylating) activity//nucleotide binding	--	--	KOG2653	6-phosphogluconate dehydrogenase
Cluster-14901.0	BL_1	6.06	0.43	961	685828771	CEF63693.1	166	3.5e-09	6-phosphofructokinase [Strongyloides ratti]	--	--	--	--	--	K00850	pfkA, PFK	6-phosphofructokinase 1	http://www.genome.jp/dbget-bin/www_bget?ko:K00850	Q9TZL8	165	1.9e-10	ATP-dependent 6-phosphofructokinase 1 OS=Caenorhabditis elegans GN=pfk-1 PE=3 SV=2	--	--	--	--	--	--	--	--	KOG2440	Pyrophosphate-dependent phosphofructo-1-kinase
Cluster-14912.0	BL_1	1.00	0.54	379	--	--	--	--	--	224923180	AC235416.1	373	0	Glycine max strain Williams 82 clone GM_WBb0132F05, complete sequence	--	--	--	--	--	--	--	--	--	--	--	--	--	--	--	--	--	--
Cluster-14914.0	BL_1	35.23	0.71	2650	--	--	--	--	--	--	--	--	--	--	--	--	--	--	--	--	--	--	--	--	--	--	--	--	--	--	--	--
Cluster-14917.0	BL_1	4.00	0.33	880	817275795	XP_012307999.1	643	1.6e-64	PREDICTED: NADH dehydrogenase [ubiquinone] iron-sulfur protein 3, mitochondrial [Aotus nancymaae]	697071344	XM_009652370.1	868	0	Verticillium dahliae VdLs.17 NADH dehydrogenase iron-sulfur protein mRNA	K03936	NDUFS3	NADH dehydrogenase (ubiquinone) Fe-S protein 3	http://www.genome.jp/dbget-bin/www_bget?ko:K03936	P23710	1068	3.4e-115	NADH-ubiquinone oxidoreductase 30.4 kDa subunit, mitochondrial OS=Neurospora crassa (strain ATCC 24698 / 74-OR23-1A / CBS 708.71 / DSM 1257 / FGSC 987) GN=nuo-31 PE=2 SV=2	PF00329//PF02783	Respiratory-chain NADH dehydrogenase, 30 Kd subunit//Methyl-coenzyme M reductase beta subunit, N-terminal domain	GO:0015992//GO:0055114//GO:0006814//GO:0006744//GO:0046656//GO:0006120	proton transport//oxidation-reduction process//sodium ion transport//ubiquinone biosynthetic process//folic acid biosynthetic process//mitochondrial electron transport, NADH to ubiquinone	GO:0008137//GO:0050524	NADH dehydrogenase (ubiquinone) activity//coenzyme-B sulfoethylthiotransferase activity	--	--	KOG1713	NADH-ubiquinone oxidoreductase, NDUFS3/30 kDa subunit
Cluster-14920.0	BL_1	3.00	0.42	632	530660275	XP_005315177.1	318	5.5e-27	PREDICTED: uncharacterized protein LOC101933223 [Chrysemys picta bellii]	46518552	AC113334.2	611	0	Oryza sativa Japonica Group chromosome 5 clone OJ1123_F01, complete sequence	--	--	--	--	--	--	--	--	PF13683//PF00665	Integrase core domain//Integrase core domain	GO:0015074	DNA integration	--	--	--	--	--	--
Cluster-14945.0	BL_1	12.00	0.35	1948	514698740	XP_004996939.1	1656	1.2e-181	transketolase [Salpingoeca rosetta]>gi|326436165|gb|EGD81735.1| transketolase [Salpingoeca rosetta]	697069478	XM_009651628.1	1823	0	Verticillium dahliae VdLs.17 transketolase partial mRNA	--	--	--	--	P34736	2103	7.2e-235	Transketolase OS=Scheffersomyces stipitis (strain ATCC 58785 / CBS 6054 / NBRC 10063 / NRRL Y-11545) GN=TKT PE=3 SV=2	PF13292//PF02780	1-deoxy-D-xylulose-5-phosphate synthase//Transketolase, C-terminal domain	GO:0008152//GO:0016114//GO:0006694	metabolic process//terpenoid biosynthetic process//steroid biosynthetic process	GO:0003824//GO:0008661	catalytic activity//1-deoxy-D-xylulose-5-phosphate synthase activity	--	--	KOG0523	Transketolase
Cluster-14949.0	BL_1	4.00	0.69	570	719778667	XP_010221635.1	300	6.1e-25	PREDICTED: uncharacterized protein LOC104575983 [Tinamus guttatus]	258644508	AP009084.1	567	0	Oryza sativa Indica Group DNA, chromosome 8, BAC clone: K0081B11	--	--	--	--	--	--	--	--	--	--	--	--	--	--	--	--	--	--
Cluster-14965.0	BL_1	5.00	5.12	331	--	--	--	--	--	--	--	--	--	--	--	--	--	--	--	--	--	--	--	--	--	--	--	--	--	--	--	--
Cluster-14989.0	BL_1	3.00	0.42	632	--	--	--	--	--	--	--	--	--	--	--	--	--	--	--	--	--	--	--	--	--	--	--	--	--	--	--	--
Cluster-14990.1	BL_1	3.00	0.45	609	56090150	NP_001007766.1	462	1.1e-43	NADH-ubiquinone oxidoreductase 75 kDa subunit, mitochondrial [Danio rerio]>gi|55716039|gb|AAH85651.1| NADH dehydrogenase (ubiquinone) Fe-S protein 1 [Danio rerio]	697083826	XM_009656692.1	594	0	Verticillium dahliae VdLs.17 NADH-ubiquinone oxidoreductase 78 kDa subunit partial mRNA	K03934	NDUFS1	NADH dehydrogenase (ubiquinone) Fe-S protein 1	http://www.genome.jp/dbget-bin/www_bget?ko:K03934	P24918	879	1.9e-93	NADH-ubiquinone oxidoreductase 78 kDa subunit, mitochondrial OS=Neurospora crassa (strain ATCC 24698 / 74-OR23-1A / CBS 708.71 / DSM 1257 / FGSC 987) GN=nuo78 PE=1 SV=2	PF00384//PF09326	Molybdopterin oxidoreductase//NADH-ubiquinone oxidoreductase subunit G, C-terminal	GO:0055114//GO:0045333	oxidation-reduction process//cellular respiration	GO:0016491//GO:0016651//GO:0051536	oxidoreductase activity//oxidoreductase activity, acting on NAD(P)H//iron-sulfur cluster binding	GO:0016020	membrane	KOG2282	NADH-ubiquinone oxidoreductase, NDUFS1/75 kDa subunit
Cluster-14991.0	BL_1	8.00	0.55	987	115443544	YP_778563.1	854	6.0e-89	apocytochrome F [Bigelowiella natans]>gi|122233796|sp|Q06J64.1|CYF_BIGNA RecName: Full=Cytochrome f; Flags: Precursor (chloroplast) [Bigelowiella natans]>gi|110810189|gb|ABG91395.1| apocytochrome F [Bigelowiella natans]	597569085	KF990036.1	984	0	Prunus kansuensis chloroplast, complete genome	--	--	--	--	Q09X04	1508	3.6e-166	Cytochrome f OS=Morus indica GN=petA PE=3 SV=1	PF01333	Apocytochrome F, C-terminal	GO:0006118//GO:0015979//GO:0044237	obsolete electron transport//photosynthesis//cellular metabolic process	GO:0009055//GO:0020037//GO:0005506//GO:0046872	electron carrier activity//heme binding//iron ion binding//metal ion binding	GO:0009507//GO:0016021//GO:0042651//GO:0031361	chloroplast//integral component of membrane//thylakoid membrane//integral component of thylakoid membrane	--	--
Cluster-14993.0	BL_1	3.00	0.78	478	--	--	--	--	--	768311752	CP010980.1	460	0	Verticillium dahliae VdLs.17 chromosome 1, complete sequence	--	--	--	--	--	--	--	--	--	--	--	--	--	--	--	--	--	--
Cluster-14998.0	BL_1	3.00	0.55	555	--	--	--	--	--	--	--	--	--	--	--	--	--	--	--	--	--	--	--	--	--	--	--	--	--	--	--	--
Cluster-15008.0	BL_1	3.00	0.39	657	307214316	EFN89400.1	457	4.3e-43	hypothetical protein EAI_07694, partial [Harpegnathos saltator]	795019206	XM_012004108.1	45	2.75723e-12	PREDICTED: Vollenhovia emeryi uncharacterized LOC105556990 (LOC105556990), mRNA	--	--	--	--	--	--	--	--	PF13404	AsnC-type helix-turn-helix domain	GO:0006355	regulation of transcription, DNA-templated	GO:0043565	sequence-specific DNA binding	--	--	--	--
Cluster-15010.0	BL_1	21.95	0.63	1970	357617630	EHJ70900.1	794	1.1e-81	hypothetical protein KGM_22480 [Danaus plexippus]	--	--	--	--	--	--	--	--	--	Q25390	279	2.3e-23	Alpha-scruin OS=Limulus polyphemus PE=2 SV=1	PF07646//PF01344	Kelch motif//Kelch motif	--	--	GO:0005515	protein binding	--	--	KOG4441	Proteins containing BTB/POZ and Kelch domains, involved in regulatory/signal transduction processes
Cluster-15040.0	BL_1	17.00	1.17	988	156401458	XP_001639308.1	716	6.1e-73	predicted protein [Nematostella vectensis]>gi|156226435|gb|EDO47245.1| predicted protein [Nematostella vectensis]	697082900	XM_009656371.1	786	0	Verticillium dahliae VdLs.17 60S ribosomal protein L8 partial mRNA	K02936	RP-L7Ae, RPL7A	large subunit ribosomal protein L7Ae	http://www.genome.jp/dbget-bin/www_bget?ko:K02936	O13672	832	8.8e-88	60S ribosomal protein L8 OS=Schizosaccharomyces pombe (strain 972 / ATCC 24843) GN=rpl8 PE=1 SV=3	PF05602	Cleft lip and palate transmembrane protein 1 (CLPTM1)	--	--	--	--	GO:0016021	integral component of membrane	KOG3166	60S ribosomal protein L7A
Cluster-15042.0	BL_1	3.00	0.47	597	--	--	--	--	--	768311754	CP010982.1	256	1.26544e-129	Verticillium dahliae VdLs.17 chromosome 3, complete sequence	--	--	--	--	--	--	--	--	PF06687	SUR7/PalI family	--	--	--	--	GO:0005886	plasma membrane	--	--
Cluster-15062.0	BL_1	2.00	0.34	574	--	--	--	--	--	--	--	--	--	--	--	--	--	--	--	--	--	--	--	--	--	--	--	--	--	--	--	--
Cluster-15087.0	BL_1	3.00	0.32	740	242011349	XP_002426415.1	225	3.9e-16	ornithine carbamoyltransferase, putative [Pediculus humanus corporis]>gi|212510514|gb|EEB13677.1| ornithine carbamoyltransferase, putative [Pediculus humanus corporis]	--	--	--	--	--	--	--	--	--	P11725	184	9.1e-13	Ornithine carbamoyltransferase, mitochondrial OS=Mus musculus GN=Otc PE=1 SV=1	PF00185	Aspartate/ornithine carbamoyltransferase, Asp/Orn binding domain	GO:0006520	cellular amino acid metabolic process	GO:0016743//GO:0016597	carboxyl- or carbamoyltransferase activity//amino acid binding	--	--	--	--
Cluster-15090.0	BL_1	4.00	0.45	714	397523210	XP_003831634.1	1159	1.9e-124	PREDICTED: LOW QUALITY PROTEIN: lymphotoxin-beta [Pan paniscus]	47481103	BC069330.1	714	0	Homo sapiens lymphotoxin beta (TNF superfamily, member 3), transcript variant 1, mRNA (cDNA clone MGC:97002 IMAGE:7262211), complete cds	K03157	LTB, TNFC	lymphotoxin beta (TNF superfamily, member 3)	http://www.genome.jp/dbget-bin/www_bget?ko:K03157	Q06643	1164	2.0e-126	Lymphotoxin-beta OS=Homo sapiens GN=LTB PE=1 SV=1	PF00229	TNF(Tumour Necrosis Factor) family	GO:0006955//GO:0007165	immune response//signal transduction	GO:0005164	tumor necrosis factor receptor binding	GO:0016020	membrane	--	--
Cluster-15102.0	BL_1	12.00	0.53	1383	--	--	--	--	--	768311752	CP010980.1	918	0	Verticillium dahliae VdLs.17 chromosome 1, complete sequence	--	--	--	--	--	--	--	--	--	--	--	--	--	--	--	--	--	--
Cluster-15109.0	BL_1	6.00	0.51	857	--	--	--	--	--	--	--	--	--	--	--	--	--	--	--	--	--	--	--	--	--	--	--	--	--	--	--	--
Cluster-15111.0	BL_1	6.00	0.63	752	765549204	KJE89825.1	704	1.1e-71	biotin synthase [Capsaspora owczarzaki ATCC 30864]	697087225	XM_009658230.1	635	0	Verticillium dahliae VdLs.17 biotin synthase partial mRNA	--	--	--	--	P54967	725	1.7e-75	Biotin synthase OS=Arabidopsis thaliana GN=BIO2 PE=2 SV=1	PF04055	Radical SAM superfamily	--	--	GO:0051536//GO:0003824	iron-sulfur cluster binding//catalytic activity	--	--	KOG2900	Biotin synthase
Cluster-15119.0	BL_1	1.25	0.31	484	--	--	--	--	--	--	--	--	--	--	--	--	--	--	--	--	--	--	--	--	--	--	--	--	--	--	--	--
Cluster-15145.0	BL_1	6.00	0.41	991	188901	AAA36337.1	1082	2.2e-115	interferon-induced Mx protein [Homo sapiens]	768020764	XM_005260978.3	988	0	PREDICTED: Homo sapiens MX dynamin-like GTPase 1 (MX1), transcript variant X2, mRNA	K14754	MX1	interferon-induced GTP-binding protein Mx1	http://www.genome.jp/dbget-bin/www_bget?ko:K14754	P20591	1082	9.1e-117	Interferon-induced GTP-binding protein Mx1 OS=Homo sapiens GN=MX1 PE=1 SV=4	PF02212//PF01031	Dynamin GTPase effector domain//Dynamin central region	--	--	GO:0005525//GO:0003924	GTP binding//GTPase activity	--	--	--	--
Cluster-15159.0	BL_1	8.00	0.54	1006	156386292	XP_001633847.1	785	6.1e-81	predicted protein [Nematostella vectensis]>gi|269969590|sp|A7S3J7.1|RS3A_NEMVE RecName: Full=40S ribosomal protein S3a>gi|156220922|gb|EDO41784.1| predicted protein [Nematostella vectensis]	697090984	XM_009660019.1	970	0	Verticillium dahliae VdLs.17 40S ribosomal protein S3a-2 mRNA	K02984	RP-S3Ae, RPS3A	small subunit ribosomal protein S3Ae	http://www.genome.jp/dbget-bin/www_bget?ko:K02984	D4NXE7	1118	6.1e-121	40S ribosomal protein S1 OS=Magnaporthe oryzae (strain 70-15 / ATCC MYA-4617 / FGSC 8958) GN=RPS1 PE=2 SV=2	PF01015//PF01253	Ribosomal S3Ae family//Translation initiation factor SUI1	GO:0006446//GO:0006412//GO:0042254//GO:0006413	regulation of translational initiation//translation//ribosome biogenesis//translational initiation	GO:0003743//GO:0003735	translation initiation factor activity//structural constituent of ribosome	GO:0005737//GO:0005840//GO:0030529//GO:0005622	cytoplasm//ribosome//intracellular ribonucleoprotein complex//intracellular	KOG1628	40S ribosomal protein S3A
Cluster-15161.0	BL_1	11.58	1.02	838	--	--	--	--	--	--	--	--	--	--	--	--	--	--	--	--	--	--	--	--	--	--	--	--	--	--	--	--
Cluster-15186.0	BL_1	9.00	0.77	852	588318453	CCW62640.1	232	6.9e-17	unnamed protein product [Phytomonas sp. isolate EM1]>gi|588318733|emb|CCW62027.1| unnamed protein product [Phytomonas sp. isolate EM1]	768311758	CP010986.1	708	0	Verticillium dahliae VdLs.17 chromosome 7, complete sequence	K02898	RP-L26e, RPL26	large subunit ribosomal protein L26e	http://www.genome.jp/dbget-bin/www_bget?ko:K02898	P51414	233	2.2e-18	60S ribosomal protein L26-1 OS=Arabidopsis thaliana GN=RPL26A PE=2 SV=2	--	--	--	--	--	--	--	--	KOG3401	60S ribosomal protein L26
Cluster-15190.0	BL_1	6.00	0.36	1100	754347401	XP_004347939.2	568	9.8e-56	ATP synthase subunit gamma [Capsaspora owczarzaki ATCC 30864]>gi|765552687|gb|KJE93308.1| ATP synthase subunit gamma [Capsaspora owczarzaki ATCC 30864]	697068070	XM_009650925.1	1097	0	Verticillium dahliae VdLs.17 ATP synthase gamma chain mRNA	K02136	ATPeF1G, ATP5C1, ATP3	F-type H+-transporting ATPase subunit gamma	http://www.genome.jp/dbget-bin/www_bget?ko:K02136	O74754	612	3.2e-62	ATP synthase subunit gamma, mitochondrial OS=Schizosaccharomyces pombe (strain 972 / ATCC 24843) GN=atp3 PE=3 SV=1	PF00231	ATP synthase	GO:0015986//GO:0006119//GO:0015992	ATP synthesis coupled proton transport//oxidative phosphorylation//proton transport	GO:0046961//GO:0046933	proton-transporting ATPase activity, rotational mechanism//proton-transporting ATP synthase activity, rotational mechanism	GO:0045259//GO:0045261	proton-transporting ATP synthase complex//proton-transporting ATP synthase complex, catalytic core F(1)	KOG1531	F0F1-type ATP synthase, gamma subunit
Cluster-15196.0	BL_1	6.00	0.39	1037	470439159	XP_004339154.1	274	1.1e-21	GPR1/FUN34/yaaH family protein [Acanthamoeba castellanii str. Neff]>gi|440796032|gb|ELR17141.1| GPR1/FUN34/yaaH family protein [Acanthamoeba castellanii str. Neff]	697088872	XM_009659051.1	912	0	Verticillium dahliae VdLs.17 GPR1/FUN34/yaaH family protein partial mRNA	--	--	--	--	Q5B2K4	706	3.8e-73	Acetate permease A OS=Emericella nidulans (strain FGSC A4 / ATCC 38163 / CBS 112.46 / NRRL 194 / M139) GN=acpA PE=2 SV=1	PF01184//PF00288	GPR1/FUN34/yaaH family//GHMP kinases N terminal domain	--	--	GO:0005524	ATP binding	GO:0016021	integral component of membrane	--	--
Cluster-15197.0	BL_1	5.00	1.69	434	657779337	XP_008317620.1	165	2.1e-09	PREDICTED: 14-3-3 protein beta/alpha-1 [Cynoglossus semilaevis]	768311752	CP010980.1	355	0	Verticillium dahliae VdLs.17 chromosome 1, complete sequence	K16197	YWHAB_Q_Z	14-3-3 protein beta/theta/zeta	http://www.genome.jp/dbget-bin/www_bget?ko:K16197	Q99002	167	5.0e-11	14-3-3 protein homolog OS=Trichoderma harzianum PE=2 SV=1	--	--	--	--	--	--	--	--	KOG0841	Multifunctional chaperone (14-3-3 family)
Cluster-15197.1	BL_1	5.00	0.46	812	847099547	XP_012812277.1	837	4.6e-87	PREDICTED: 14-3-3 protein epsilon isoform X1 [Xenopus (Silurana) tropicalis]	697068022	XM_009650901.1	629	0	Verticillium dahliae VdLs.17 DNA damage checkpoint protein rad24 partial mRNA	K06630	YWHAE	14-3-3 protein epsilon	http://www.genome.jp/dbget-bin/www_bget?ko:K06630	Q99002	1018	2.0e-109	14-3-3 protein homolog OS=Trichoderma harzianum PE=2 SV=1	--	--	--	--	--	--	--	--	KOG0841	Multifunctional chaperone (14-3-3 family)
Cluster-15225.1	BL_1	3.00	0.46	603	--	--	--	--	--	53749261	AC145271.4	582	0	Oryza sativa Japonica Group chromosome 5 clone B1140B01, complete sequence	--	--	--	--	--	--	--	--	PF04138	GtrA-like protein	GO:0006810//GO:0000271	transport//polysaccharide biosynthetic process	--	--	GO:0016021	integral component of membrane	--	--
Cluster-15262.0	BL_1	3.00	1.25	407	--	--	--	--	--	768311757	CP010985.1	190	4.1109e-93	Verticillium dahliae VdLs.17 chromosome 6, complete sequence	--	--	--	--	--	--	--	--	PF05365	Ubiquinol-cytochrome C reductase, UQCRX/QCR9 like	GO:0006122	mitochondrial electron transport, ubiquinol to cytochrome c	--	--	GO:0005743//GO:0005750	mitochondrial inner membrane//mitochondrial respiratory chain complex III	--	--
Cluster-15287.0	BL_1	2.00	0.37	553	4506205	NP_002791.1	758	4.5e-78	proteasome subunit beta type-9 proprotein [Homo sapiens]>gi|417529|sp|P28065.2|PSB9_HUMAN RecName: Full=Proteasome subunit beta type-9; AltName: Full=Low molecular mass protein 2; AltName: Full=Macropain chain 7; AltName: Full=Multicatalytic endopeptidase complex chain 7; AltName: Full=Proteasome chain 7; AltName: Full=Proteasome subunit beta-1i; AltName: Full=Really interesting new gene 12 prote…	14250659	BC008795.1	550	0	Homo sapiens cDNA clone IMAGE:3626111, **** WARNING: chimeric clone **** >gnl|BL_ORD_ID|3303992 Homo sapiens cDNA clone IMAGE:3626664, **** WARNING: chimeric clone ****	K02741	PSMB9, LMP2	20S proteasome subunit beta 9	http://www.genome.jp/dbget-bin/www_bget?ko:K02741	P28065	758	1.9e-79	Proteasome subunit beta type-9 OS=Homo sapiens GN=PSMB9 PE=1 SV=2	PF00227	Proteasome subunit	GO:0031145//GO:0000216//GO:0051436//GO:0010467//GO:0051603//GO:0042981//GO:0002479//GO:0006521//GO:0006977//GO:0000084//GO:0016071//GO:0019048//GO:0000209//GO:0051437	anaphase-promoting complex-dependent proteasomal ubiquitin-dependent protein catabolic process//obsolete M/G1 transition of mitotic cell cycle//negative regulation of ubiquitin-protein ligase activity involved in mitotic cell cycle//gene expression//proteolysis involved in cellular protein catabolic process//regulation of apoptotic process//antigen processing and presentation of exogenous peptide…	GO:0005515//GO:0004298	protein binding//threonine-type endopeptidase activity	GO:0005829//GO:0005654//GO:0005839	cytosol//nucleoplasm//proteasome core complex	KOG0174	20S proteasome, regulatory subunit beta type PSMB6/PSMB9/PRE3
Cluster-15288.0	BL_1	8.00	0.36	1357	805756607	XP_003699770.2	153	1.6e-07	PREDICTED: proteoglycan 4-like [Megachile rotundata]	768311752	CP010980.1	1345	0	Verticillium dahliae VdLs.17 chromosome 1, complete sequence	--	--	--	--	Q06852	129	4.0e-06	Cell surface glycoprotein 1 OS=Clostridium thermocellum (strain ATCC 27405 / DSM 1237 / NBRC 103400 / NCIMB 10682 / NRRL B-4536 / VPI 7372) GN=olpB PE=3 SV=2	--	--	--	--	--	--	--	--	--	--
Cluster-15293.0	BL_1	8.00	0.41	1218	71051626	AAH98437.1	972	1.5e-102	Eukaryotic translation initiation factor 4B [Homo sapiens]	32425648	BC001097.1	1218	0	Homo sapiens eukaryotic translation initiation factor 4B, mRNA (cDNA clone IMAGE:3507583), partial cds	K03258	EIF4B	translation initiation factor 4B	http://www.genome.jp/dbget-bin/www_bget?ko:K03258	P23588	972	6.3e-104	Eukaryotic translation initiation factor 4B OS=Homo sapiens GN=EIF4B PE=1 SV=2	--	--	--	--	--	--	--	--	--	--
Cluster-15294.1	BL_1	14.00	1.60	711	157690742	CAL69098.1	425	2.4e-39	TPA: putative 40S ribosomal protein S12 [Spadella cephaloptera]	697090702	XM_009659929.1	704	0	Verticillium dahliae VdLs.17 40S ribosomal protein S12 mRNA	K02951	RP-S12e, RPS12	small subunit ribosomal protein S12e	http://www.genome.jp/dbget-bin/www_bget?ko:K02951	O59936	603	2.3e-61	40S ribosomal protein S12 OS=Blumeria graminis f. sp. hordei GN=RPS12 PE=3 SV=1	--	--	--	--	--	--	--	--	KOG3406	40S ribosomal protein S12
Cluster-15295.0	BL_1	2.00	0.73	424	--	--	--	--	--	--	--	--	--	--	--	--	--	--	--	--	--	--	--	--	--	--	--	--	--	--	--	--
Cluster-15296.0	BL_1	5.00	0.37	936	--	--	--	--	--	768311753	CP010981.1	902	0	Verticillium dahliae VdLs.17 chromosome 2, complete sequence	--	--	--	--	--	--	--	--	--	--	--	--	--	--	--	--	--	--
Cluster-15300.0	BL_1	2.00	0.44	511	767957709	XP_011517091.1	458	2.6e-43	PREDICTED: F-box/WD repeat-containing protein 5 isoform X2 [Homo sapiens]	767957710	XR_929811.1	511	0	PREDICTED: Homo sapiens F-box and WD repeat domain containing 5 (FBXW5), transcript variant X3, misc_RNA	K10263	FBXW5	F-box and WD-40 domain protein 5	http://www.genome.jp/dbget-bin/www_bget?ko:K10263	Q969U6	458	1.1e-44	F-box/WD repeat-containing protein 5 OS=Homo sapiens GN=FBXW5 PE=1 SV=1	PF00400	WD domain, G-beta repeat	--	--	GO:0005515	protein binding	--	--	--	--
Cluster-15315.0	BL_1	3.00	0.97	441	--	--	--	--	--	116310127	CR855175.1	411	0	Oryza sativa genomic DNA, chromosome 4, BAC clone: OSIGBa0122F23, complete sequence	--	--	--	--	--	--	--	--	--	--	--	--	--	--	--	--	--	--
Cluster-15315.1	BL_1	1.00	0.34	432	--	--	--	--	--	23495780	AP003963.3	402	0	Oryza sativa Japonica Group genomic DNA, chromosome 7, BAC clone:OJ1779_B07	--	--	--	--	--	--	--	--	--	--	--	--	--	--	--	--	--	--
Cluster-15315.2	BL_1	2.00	0.97	390	--	--	--	--	--	58652042	AP008245.2	365	0	Oryza sativa Japonica Group genomic DNA, chromosome 9, BAC clone:OSJNBb0013K10	--	--	--	--	--	--	--	--	--	--	--	--	--	--	--	--	--	--
Cluster-15315.4	BL_1	2.00	0.37	550	719749139	XP_010212325.1	165	2.6e-09	PREDICTED: uncharacterized protein LOC104567219, partial [Tinamus guttatus]	116309182	CR855079.1	514	0	Oryza sativa genomic DNA, chromosome 4, BAC clone: OSIGBa0116O04, complete sequence	--	--	--	--	--	--	--	--	PF13545	Crp-like helix-turn-helix domain	GO:0006355	regulation of transcription, DNA-templated	GO:0003677	DNA binding	--	--	--	--
Cluster-15327.0	BL_1	22.60	1.12	1255	642938493	XP_008198006.1	1130	7.6e-121	PREDICTED: nose resistant to fluoxetine protein 6-like isoform X1 [Tribolium castaneum]	--	--	--	--	--	--	--	--	--	Q09225	360	6.0e-33	Nose resistant to fluoxetine protein 6 OS=Caenorhabditis elegans GN=nrf-6 PE=1 SV=3	PF07694//PF01757	5TMR of 5TMR-LYT//Acyltransferase family	GO:0000160//GO:0016310//GO:0071555	phosphorelay signal transduction system//phosphorylation//cell wall organization	GO:0000155//GO:0004673//GO:0016747	phosphorelay sensor kinase activity//protein histidine kinase activity//transferase activity, transferring acyl groups other than amino-acyl groups	GO:0016021//GO:0009365	integral component of membrane//protein histidine kinase complex	--	--
Cluster-15334.0	BL_1	4.00	1.61	411	4502993	NP_001858.1	329	1.9e-28	cytochrome c oxidase subunit 7C, mitochondrial precursor [Homo sapiens]>gi|120952493|ref|NP_001073391.1| cytochrome c oxidase subunit 7C, mitochondrial precursor [Pan troglodytes]>gi|332224925|ref|XP_003261620.1| PREDICTED: cytochrome c oxidase subunit 7C, mitochondrial [Nomascus leucogenys]>gi|397504520|ref|XP_003822837.1| PREDICTED: cytochrome c oxidase subunit 7C, mitochondrial [Pan paniscus]>…	10439379	AK026505.1	411	0	Homo sapiens cDNA: FLJ22852 fis, clone KAT00780	K02272	COX7C	cytochrome c oxidase subunit 7c	http://www.genome.jp/dbget-bin/www_bget?ko:K02272	P61638	329	7.7e-30	Cytochrome c oxidase subunit 7C, mitochondrial OS=Gorilla gorilla gorilla GN=COX7C PE=3 SV=1	PF02935	Cytochrome c oxidase subunit VIIc	GO:0015992//GO:0006123//GO:0022904//GO:0044281	proton transport//mitochondrial electron transport, cytochrome c to oxygen//respiratory electron transport chain//small molecule metabolic process	GO:0004129	cytochrome-c oxidase activity	GO:0005743//GO:0016021//GO:0045277	mitochondrial inner membrane//integral component of membrane//respiratory chain complex IV	--	--
Cluster-15347.0	BL_1	2.00	1.42	356	--	--	--	--	--	--	--	--	--	--	--	--	--	--	--	--	--	--	--	--	--	--	--	--	--	--	--	--
Cluster-15348.0	BL_1	6.00	0.33	1154	--	--	--	--	--	--	--	--	--	--	--	--	--	--	--	--	--	--	--	--	--	--	--	--	--	--	--	--
Cluster-15360.0	BL_1	1.00	0.45	397	--	--	--	--	--	--	--	--	--	--	--	--	--	--	--	--	--	--	--	--	--	--	--	--	--	--	--	--
Cluster-15368.0	BL_1	3.69	0.35	803	759071332	XP_011345267.1	140	3.0e-06	PREDICTED: uncharacterized protein LOC105283860 [Cerapachys biroi]	--	--	--	--	--	--	--	--	--	--	--	--	--	--	--	--	--	--	--	--	--	--	--
Cluster-15368.4	BL_1	14.31	0.66	1324	649572309	NP_001280543.1	961	3.2e-101	dopamine receptor 1 [Tribolium castaneum]>gi|270014295|gb|EFA10743.1| hypothetical protein TcasGA2_TC012447 [Tribolium castaneum]>gi|485836734|tpg|DAA64500.1| TPA_inf: CG9652-like dopamine receptor [Tribolium castaneum]	--	--	--	--	--	K04148	DRD1N, DopR	dopamine D1-like receptor	http://www.genome.jp/dbget-bin/www_bget?ko:K04148	P41596	853	4.3e-90	Dopamine receptor 1 OS=Drosophila melanogaster GN=Dop1R1 PE=2 SV=2	PF00001	7 transmembrane receptor (rhodopsin family)	GO:0007187//GO:0007186//GO:0007212//GO:0007268	G-protein coupled receptor signaling pathway, coupled to cyclic nucleotide second messenger//G-protein coupled receptor signaling pathway//dopamine receptor signaling pathway//synaptic transmission	GO:0004952//GO:0004930	dopamine neurotransmitter receptor activity//G-protein coupled receptor activity	GO:0016021	integral component of membrane	KOG3656	FOG: 7 transmembrane receptor
Cluster-15386.0	BL_1	4.98	0.33	1017	296940220	ADH95417.1	939	8.7e-99	enolase [Steinernema carpocapsae]	697084396	XM_009656894.1	957	0	Verticillium dahliae VdLs.17 enolase mRNA	K01689	ENO, eno	enolase	http://www.genome.jp/dbget-bin/www_bget?ko:K01689	Q7RV85	1343	5.1e-147	Enolase OS=Neurospora crassa (strain ATCC 24698 / 74-OR23-1A / CBS 708.71 / DSM 1257 / FGSC 987) GN=emp-7 PE=3 SV=1	PF00113//PF03952//PF01596	Enolase, C-terminal TIM barrel domain//Enolase, N-terminal domain//O-methyltransferase	GO:0006096//GO:0006094//GO:0009094//GO:0006571//GO:0000162	glycolytic process//gluconeogenesis//L-phenylalanine biosynthetic process//tyrosine biosynthetic process//tryptophan biosynthetic process	GO:0008171//GO:0004634//GO:0000287	O-methyltransferase activity//phosphopyruvate hydratase activity//magnesium ion binding	GO:0000015	phosphopyruvate hydratase complex	KOG2670	Enolase
Cluster-15390.0	BL_1	8.00	0.50	1056	148673911	EDL05858.1	945	1.8e-99	mCG144566, partial [Mus musculus]	158256419	AK291494.1	1056	0	Homo sapiens cDNA FLJ77690 complete cds, highly similar to Homo sapiens high-mobility group box 1 (HMGB1), mRNA	K10802	HMGB1	high mobility group protein B1	http://www.genome.jp/dbget-bin/www_bget?ko:K10802	P63159	829	2.1e-87	High mobility group protein B1 OS=Rattus norvegicus GN=Hmgb1 PE=1 SV=2	PF06524//PF04006//PF04147//PF07267//PF00178	NOA36 protein//Mpp10 protein//Nop14-like family//Nucleopolyhedrovirus capsid protein P87//Ets-domain	GO:0006364//GO:0006355	rRNA processing//regulation of transcription, DNA-templated	GO:0003700//GO:0043565//GO:0008270	transcription factor activity, sequence-specific DNA binding//sequence-specific DNA binding//zinc ion binding	GO:0005667//GO:0034457//GO:0019028//GO:0005634//GO:0032040//GO:0005732	transcription factor complex//Mpp10 complex//viral capsid//nucleus//small-subunit processome//small nucleolar ribonucleoprotein complex	--	--
Cluster-15413.0	BL_1	1.61	0.35	515	546683764	ERL93529.1	587	2.9e-58	hypothetical protein D910_10818 [Dendroctonus ponderosae]	--	--	--	--	--	--	--	--	--	Q9BDJ4	142	4.7e-08	Lipase member H OS=Oryctolagus cuniculus GN=LIPH PE=2 SV=1	PF00087//PF01383	Snake toxin//CpcD/allophycocyanin linker domain	GO:0009405	pathogenesis	--	--	GO:0005576//GO:0030089	extracellular region//phycobilisome	--	--
Cluster-15414.0	BL_1	7.00	1.28	554	270011326	EFA07774.1	289	1.1e-23	hypothetical protein TcasGA2_TC005329 [Tribolium castaneum]	--	--	--	--	--	K18172	CMC2	COX assembly mitochondrial protein 2	http://www.genome.jp/dbget-bin/www_bget?ko:K18172	Q8K199	230	3.2e-18	COX assembly mitochondrial protein 2 homolog OS=Mus musculus GN=Cmc2 PE=3 SV=1	--	--	--	--	--	--	--	--	--	--
Cluster-15421.0	BL_1	9.00	0.60	1012	332376023	AEE63152.1	652	1.6e-65	unknown [Dendroctonus ponderosae]	675324092	CP009080.1	875	0	Verticillium dahliae JR2 chromosome 4, complete sequence	K02995	RP-S8e, RPS8	small subunit ribosomal protein S8e	http://www.genome.jp/dbget-bin/www_bget?ko:K02995	P0CX39	669	7.2e-69	40S ribosomal protein S8-A OS=Saccharomyces cerevisiae (strain ATCC 204508 / S288c) GN=RPS8A PE=1 SV=1	--	--	--	--	--	--	--	--	KOG3283	40S ribosomal protein S8
Cluster-15421.1	BL_1	7.00	2.68	417	--	--	--	--	--	697066922	XM_009650353.1	414	0	Verticillium dahliae VdLs.17 glucose-repressible protein mRNA	--	--	--	--	P22151	235	6.2e-19	Glucose-repressible gene protein OS=Neurospora crassa (strain ATCC 24698 / 74-OR23-1A / CBS 708.71 / DSM 1257 / FGSC 987) GN=grg-1 PE=2 SV=1	--	--	--	--	--	--	--	--	--	--
Cluster-15433.0	BL_1	1.00	0.31	448	--	--	--	--	--	--	--	--	--	--	--	--	--	--	--	--	--	--	--	--	--	--	--	--	--	--	--	--
Cluster-15434.0	BL_1	4.00	0.72	557	119586463	EAW66059.1	283	5.5e-23	neural precursor cell expressed, developmentally down-regulated 8 [Homo sapiens]	148922866	NM_006156.2	557	0	Homo sapiens neural precursor cell expressed, developmentally down-regulated 8 (NEDD8), mRNA	K12158	NEDD8	ubiquitin-like protein Nedd8	http://www.genome.jp/dbget-bin/www_bget?ko:K12158	Q71UE8	251	1.2e-20	NEDD8 OS=Rattus norvegicus GN=Nedd8 PE=1 SV=1	PF00240//PF14560	Ubiquitin family//Ubiquitin-like domain	--	--	GO:0005515	protein binding	--	--	KOG0005	Ubiquitin-like protein
Cluster-15454.0	BL_1	9.80	0.40	1458	642939143	XP_008197185.1	1191	7.5e-128	PREDICTED: acyl-CoA Delta(11) desaturase-like [Tribolium castaneum]>gi|642939145|ref|XP_008197190.1| PREDICTED: acyl-CoA Delta(11) desaturase-like [Tribolium castaneum]>gi|270016353|gb|EFA12799.1| hypothetical protein TcasGA2_TC014821 [Tribolium castaneum]>gi|576636746|gb|AHH30815.1| fatty acid desaturase D8 [Tribolium castaneum]	755956150	XM_011305044.1	41	1.05352e-09	PREDICTED: Fopius arisanus acyl-CoA Delta(11) desaturase-like (LOC105266695), mRNA	K00507	SCD, desC	stearoyl-CoA desaturase (delta-9 desaturase)	http://www.genome.jp/dbget-bin/www_bget?ko:K00507	O44390	902	1.0e-95	Acyl-CoA Delta(11) desaturase OS=Trichoplusia ni GN=D11DS PE=1 SV=2	PF00096//PF00487	Zinc finger, C2H2 type//Fatty acid desaturase	GO:0006629	lipid metabolic process	GO:0016491//GO:0046872	oxidoreductase activity//metal ion binding	--	--	KOG1600	Fatty acid desaturase
Cluster-15474.0	BL_1	20.81	2.02	787	--	--	--	--	--	--	--	--	--	--	--	--	--	--	--	--	--	--	--	--	--	--	--	--	--	--	--	--
Cluster-15477.0	BL_1	4.00	0.47	697	170071689	XP_001869981.1	713	9.5e-73	dihydrolipoamide dehydrogenase [Culex quinquefasciatus]>gi|167867657|gb|EDS31040.1| dihydrolipoamide dehydrogenase [Culex quinquefasciatus]	697087555	XM_009658394.1	697	0	Verticillium dahliae VdLs.17 dihydrolipoyl dehydrogenase mRNA	K00382	DLD, lpd, pdhD	dihydrolipoamide dehydrogenase	http://www.genome.jp/dbget-bin/www_bget?ko:K00382	O00087	759	1.8e-79	Dihydrolipoyl dehydrogenase, mitochondrial OS=Schizosaccharomyces pombe (strain 972 / ATCC 24843) GN=dld1 PE=2 SV=2	PF00070//PF02852//PF07992	Pyridine nucleotide-disulphide oxidoreductase//Pyridine nucleotide-disulphide oxidoreductase, dimerisation domain//Pyridine nucleotide-disulphide oxidoreductase	GO:0055114//GO:0045454	oxidation-reduction process//cell redox homeostasis	GO:0016668//GO:0016491	oxidoreductase activity, acting on a sulfur group of donors, NAD(P) as acceptor//oxidoreductase activity	--	--	KOG1335	Dihydrolipoamide dehydrogenase
Cluster-15478.0	BL_1	23.61	0.44	2835	642927770	XP_008195398.1	736	8.3e-75	PREDICTED: uncharacterized protein LOC103313579 [Tribolium castaneum]	--	--	--	--	--	--	--	--	--	A0JM12	145	1.2e-07	Multiple epidermal growth factor-like domains protein 10 OS=Xenopus tropicalis GN=megf10 PE=2 SV=1	PF02018	Carbohydrate binding domain	--	--	GO:0016798	hydrolase activity, acting on glycosyl bonds	--	--	--	--
Cluster-15487.0	BL_1	3.00	0.67	508	725581590	XP_010342413.1	368	7.0e-33	PREDICTED: LOW QUALITY PROTEIN: ADP/ATP translocase 3-like [Saimiri boliviensis boliviensis]	258547138	NM_001636.3	508	0	Homo sapiens solute carrier family 25 (mitochondrial carrier; adenine nucleotide translocator), member 6 (SLC25A6), mRNA	K05863	SLC25A4S, ANT	solute carrier family 25 (mitochondrial adenine nucleotide translocator), member 4/5/6/31	http://www.genome.jp/dbget-bin/www_bget?ko:K05863	P12236	290	3.2e-25	ADP/ATP translocase 3 OS=Homo sapiens GN=SLC25A6 PE=1 SV=4	--	--	--	--	--	--	--	--	KOG0749	Mitochondrial ADP/ATP carrier proteins
Cluster-15489.0	BL_1	10.00	0.86	850	--	--	--	--	--	--	--	--	--	--	--	--	--	--	--	--	--	--	PF02258	Shiga-like toxin beta subunit	GO:0019836	hemolysis by symbiont of host erythrocytes	--	--	GO:0005576	extracellular region	--	--
Cluster-15503.0	BL_1	2.00	1.35	360	--	--	--	--	--	--	--	--	--	--	--	--	--	--	--	--	--	--	--	--	--	--	--	--	--	--	--	--
Cluster-15535.0	BL_1	3.00	0.40	655	--	--	--	--	--	768311752	CP010980.1	335	1.6942e-173	Verticillium dahliae VdLs.17 chromosome 1, complete sequence	--	--	--	--	Q8WZY3	177	5.2e-12	Uncharacterized protein B24G3.190 OS=Neurospora crassa (strain ATCC 24698 / 74-OR23-1A / CBS 708.71 / DSM 1257 / FGSC 987) GN=B24G3.190 PE=3 SV=1	PF00412	LIM domain	--	--	GO:0008270	zinc ion binding	--	--	--	--
Cluster-15541.0	BL_1	3.69	0.57	601	--	--	--	--	--	--	--	--	--	--	--	--	--	--	--	--	--	--	--	--	--	--	--	--	--	--	--	--
Cluster-15552.0	BL_1	9.64	0.38	1518	642911859	XP_008200777.1	1132	5.4e-121	PREDICTED: uncharacterized protein LOC103315005 [Tribolium castaneum]	--	--	--	--	--	--	--	--	--	--	--	--	--	--	--	--	--	--	--	--	--	--	--
Cluster-15556.0	BL_1	3.00	0.46	608	--	--	--	--	--	--	--	--	--	--	--	--	--	--	--	--	--	--	--	--	--	--	--	--	--	--	--	--
Cluster-15558.1	BL_1	3.00	1.53	385	--	--	--	--	--	768311756	CP010984.1	379	0	Verticillium dahliae VdLs.17 chromosome 5, complete sequence	--	--	--	--	--	--	--	--	--	--	--	--	--	--	--	--	--	--
Cluster-15558.2	BL_1	7.00	0.72	759	844837402	XP_012792470.1	305	2.1e-25	60S ribosomal protein L37, partial [Schistosoma haematobium]>gi|685956515|gb|KGB32692.1| 60S ribosomal protein L37, partial [Schistosoma haematobium]	697073566	XM_009653147.1	562	0	Verticillium dahliae VdLs.17 60S ribosomal protein L37 mRNA	K02922	RP-L37e, RPL37	large subunit ribosomal protein L37e	http://www.genome.jp/dbget-bin/www_bget?ko:K02922	Q9C0T1	358	6.2e-33	60S ribosomal protein L37 OS=Emericella nidulans (strain FGSC A4 / ATCC 38163 / CBS 112.46 / NRRL 194 / M139) GN=rpl37 PE=3 SV=1	PF01155//PF01907	Hydrogenase/urease nickel incorporation, metallochaperone, hypA//Ribosomal protein L37e	GO:0042254//GO:0006412//GO:0006464	ribosome biogenesis//translation//cellular protein modification process	GO:0016151//GO:0003735	nickel cation binding//structural constituent of ribosome	GO:0005840//GO:0005622	ribosome//intracellular	KOG3475	60S ribosomal protein L37
Cluster-15559.0	BL_1	8.44	1.66	536	91091194	XP_972244.1	169	8.8e-10	PREDICTED: superoxide dismutase [Cu-Zn] [Tribolium castaneum]>gi|270014236|gb|EFA10684.1| hypothetical protein TcasGA2_TC011675 [Tribolium castaneum]	--	--	--	--	--	--	--	--	--	--	--	--	--	--	--	GO:0055114//GO:0006801	oxidation-reduction process//superoxide metabolic process	GO:0046872//GO:0004784	metal ion binding//superoxide dismutase activity	--	--	--	--
Cluster-15567.0	BL_1	9.84	0.47	1301	72058324	XP_798304.1	861	1.2e-89	PREDICTED: 40S ribosomal protein S3 [Strongylocentrotus purpuratus]	768311759	CP010987.1	1164	0	Verticillium dahliae VdLs.17 chromosome 8, complete sequence	K02985	RP-S3e, RPS3	small subunit ribosomal protein S3e	http://www.genome.jp/dbget-bin/www_bget?ko:K02985	O60128	876	9.2e-93	40S ribosomal protein S3 OS=Schizosaccharomyces pombe (strain 972 / ATCC 24843) GN=rps3 PE=1 SV=1	PF07650//PF04728	KH domain//Lipoprotein leucine-zipper	--	--	GO:0003723	RNA binding	GO:0019867	outer membrane	KOG3181	40S ribosomal protein S3
Cluster-15592.0	BL_1	13.77	1.28	808	270011585	EFA08033.1	303	3.8e-25	hypothetical protein TcasGA2_TC005622 [Tribolium castaneum]	--	--	--	--	--	--	--	--	--	--	--	--	--	PF01299	Lysosome-associated membrane glycoprotein (Lamp)	--	--	--	--	GO:0016020	membrane	--	--
Cluster-15593.2	BL_1	3.00	0.37	684	556767709	XP_005979086.1	556	1.5e-54	PREDICTED: probable phosphoketolase-like [Pantholops hodgsonii]	685406018	XM_009223604.1	221	4.17867e-110	Gaeumannomyces graminis var. tritici R3-111a-1 hypothetical protein mRNA	--	--	--	--	Q8DJN6	676	7.5e-70	Probable phosphoketolase OS=Thermosynechococcus elongatus (strain BP-1) GN=tll1186 PE=3 SV=1	--	--	--	--	--	--	--	--	--	--
Cluster-15598.0	BL_1	2.00	0.45	506	--	--	--	--	--	768311754	CP010982.1	500	0	Verticillium dahliae VdLs.17 chromosome 3, complete sequence	--	--	--	--	--	--	--	--	--	--	--	--	--	--	--	--	--	--
Cluster-15600.0	BL_1	2.00	0.50	483	--	--	--	--	--	--	--	--	--	--	--	--	--	--	--	--	--	--	--	--	--	--	--	--	--	--	--	--
Cluster-15613.0	BL_1	3.00	1.61	380	--	--	--	--	--	596226139	XM_007224133.1	314	4.46863e-162	Prunus persica hypothetical protein (PRUPE_ppa017307mg) mRNA, complete cds	--	--	--	--	--	--	--	--	--	--	--	--	--	--	--	--	--	--
Cluster-15616.0	BL_1	6.84	0.48	968	--	--	--	--	--	697075525	XM_009653839.1	828	0	Verticillium dahliae VdLs.17 hypothetical protein partial mRNA	--	--	--	--	--	--	--	--	PF06992//PF14672	Replication protein P//Late cornified envelope	GO:0006270//GO:0008544	DNA replication initiation//epidermis development	--	--	--	--	--	--
Cluster-15616.1	BL_1	10.00	1.14	711	--	--	--	--	--	697075525	XM_009653839.1	555	0	Verticillium dahliae VdLs.17 hypothetical protein partial mRNA	--	--	--	--	--	--	--	--	--	--	--	--	--	--	--	--	--	--
Cluster-15616.2	BL_1	3.00	1.12	420	--	--	--	--	--	768311758	CP010986.1	420	0	Verticillium dahliae VdLs.17 chromosome 7, complete sequence	--	--	--	--	--	--	--	--	--	--	--	--	--	--	--	--	--	--
Cluster-15620.0	BL_1	3.00	0.31	757	--	--	--	--	--	--	--	--	--	--	--	--	--	--	--	--	--	--	--	--	--	--	--	--	--	--	--	--
Cluster-15626.0	BL_1	6.00	3.21	380	--	--	--	--	--	697076597	XM_009654192.1	369	0	Verticillium dahliae VdLs.17 hypothetical protein mRNA	--	--	--	--	--	--	--	--	--	--	--	--	--	--	--	--	--	--
Cluster-15661.0	BL_1	4.00	0.60	611	--	--	--	--	--	--	--	--	--	--	--	--	--	--	--	--	--	--	--	--	--	--	--	--	--	--	--	--
Cluster-15672.0	BL_1	2.00	0.45	506	--	--	--	--	--	--	--	--	--	--	--	--	--	--	--	--	--	--	--	--	--	--	--	--	--	--	--	--
Cluster-15674.0	BL_1	52.00	4.39	859	642913813	XP_008201170.1	163	7.0e-09	PREDICTED: uncharacterized protein LOC103315104 [Tribolium castaneum]>gi|270001663|gb|EEZ98110.1| hypothetical protein TcasGA2_TC000526 [Tribolium castaneum]	--	--	--	--	--	--	--	--	--	--	--	--	--	--	--	--	--	--	--	--	--	--	--
Cluster-15676.1	BL_1	7.00	2.00	460	--	--	--	--	--	--	--	--	--	--	--	--	--	--	--	--	--	--	--	--	--	--	--	--	--	--	--	--
Cluster-15684.0	BL_1	1.00	0.49	388	--	--	--	--	--	242117482	AB458444.1	322	1.63267e-166	Oryza sativa Indica Group Kasalath DNA, corresponds to the Nipponbare Pup1 region on chromosome 12	--	--	--	--	--	--	--	--	--	--	--	--	--	--	--	--	--	--
Cluster-15691.2	BL_1	4.00	0.59	617	861622761	KMQ87831.1	526	4.1e-51	gag-pol protein [Lasius niger]	--	--	--	--	--	--	--	--	--	--	--	--	--	PF05499	DNA methyltransferase 1-associated protein 1 (DMAP1)	GO:0045892	negative regulation of transcription, DNA-templated	--	--	GO:0005634	nucleus	--	--
Cluster-15725.1	BL_1	3.00	0.42	632	--	--	--	--	--	768311756	CP010984.1	614	0	Verticillium dahliae VdLs.17 chromosome 5, complete sequence	--	--	--	--	--	--	--	--	--	--	--	--	--	--	--	--	--	--
Cluster-15728.0	BL_1	7.00	0.48	992	861563745	KMQ81409.1	281	1.7e-22	non-classical export protein, partial [Lasius niger]	768311753	CP010981.1	974	0	Verticillium dahliae VdLs.17 chromosome 2, complete sequence	--	--	--	--	Q12207	147	2.4e-08	Non-classical export protein 2 OS=Saccharomyces cerevisiae (strain ATCC 204508 / S288c) GN=NCE102 PE=1 SV=1	PF01284//PF00345	Membrane-associating domain//Pili and flagellar-assembly chaperone, PapD N-terminal domain	GO:0071555	cell wall organization	--	--	GO:0030288//GO:0016020	outer membrane-bounded periplasmic space//membrane	--	--
Cluster-15735.0	BL_1	2.00	0.35	569	556765772	XP_005978142.1	159	1.3e-08	PREDICTED: putative sterigmatocystin biosynthesis monooxygenase stcW-like [Pantholops hodgsonii]	697076078	XM_009654027.1	465	0	Verticillium dahliae VdLs.17 cyclopentanone 1,2-monooxygenase partial mRNA	--	--	--	--	Q8GAW0	360	2.7e-33	Cyclopentanone 1,2-monooxygenase OS=Comamonas sp. (strain NCIMB 9872) GN=cpnB PE=1 SV=3	PF00743	Flavin-binding monooxygenase-like	GO:0055114	oxidation-reduction process	GO:0050661//GO:0004499//GO:0050660	NADP binding//N,N-dimethylaniline monooxygenase activity//flavin adenine dinucleotide binding	--	--	--	--
Cluster-15743.0	BL_1	7.83	0.70	828	--	--	--	--	--	--	--	--	--	--	--	--	--	--	--	--	--	--	--	--	--	--	--	--	--	--	--	--
Cluster-15747.0	BL_1	12.00	1.19	776	--	--	--	--	--	768311752	CP010980.1	676	0	Verticillium dahliae VdLs.17 chromosome 1, complete sequence	--	--	--	--	--	--	--	--	PF08114//PF06305//PF10389//PF03376	ATPase proteolipid family//Protein of unknown function (DUF1049)//Bacteriophage coat protein B//Adenovirus E3B protein	GO:0050790	regulation of catalytic activity	GO:0030234	enzyme regulator activity	GO:0016020//GO:0005887//GO:0019028	membrane//integral component of plasma membrane//viral capsid	--	--
Cluster-15749.0	BL_1	7.00	0.40	1121	290989589	XP_002677420.1	226	4.5e-16	predicted protein [Naegleria gruberi]>gi|284091027|gb|EFC44676.1| predicted protein [Naegleria gruberi]	697082691	XM_009656301.1	980	0	Verticillium dahliae VdLs.17 hypothetical protein partial mRNA	--	--	--	--	--	--	--	--	PF02993	Minor capsid protein VI	--	--	--	--	GO:0019028	viral capsid	--	--
Cluster-15766.0	BL_1	2.00	0.32	590	--	--	--	--	--	697091373	XM_009660156.1	584	0	Verticillium dahliae VdLs.17 protein kinase gsk3 mRNA	--	--	--	--	--	--	--	--	--	--	--	--	--	--	--	--	KOG0658	Glycogen synthase kinase-3
Cluster-15771.0	BL_1	3.00	0.33	732	817295343	XP_012318101.1	1008	6.2e-107	PREDICTED: 26S proteasome non-ATPase regulatory subunit 4 isoform X4 [Aotus nancymaae]	261858387	AB527552.1	732	0	Synthetic construct DNA, clone: pF1KB6593, Homo sapiens PSMD4 gene for proteasome (prosome, macropain) 26S subunit, non-ATPase, 4, without stop codon, in Flexi system	K03029	PSMD4, RPN10	26S proteasome regulatory subunit N10	http://www.genome.jp/dbget-bin/www_bget?ko:K03029	P55036	1008	2.6e-108	26S proteasome non-ATPase regulatory subunit 4 OS=Homo sapiens GN=PSMD4 PE=1 SV=1	--	--	--	--	--	--	--	--	KOG2884	26S proteasome regulatory complex, subunit RPN10/PSMD4
Cluster-15784.0	BL_1	1.00	0.53	381	--	--	--	--	--	--	--	--	--	--	--	--	--	--	--	--	--	--	--	--	--	--	--	--	--	--	--	--
Cluster-15794.0	BL_1	3.00	0.67	506	--	--	--	--	--	--	--	--	--	--	--	--	--	--	--	--	--	--	PF03414	Glycosyltransferase family 6	GO:0005975	carbohydrate metabolic process	GO:0016758	transferase activity, transferring hexosyl groups	GO:0016020	membrane	--	--
Cluster-15806.0	BL_1	2.00	0.32	589	--	--	--	--	--	--	--	--	--	--	--	--	--	--	--	--	--	--	PF02686	Glu-tRNAGln amidotransferase C subunit	GO:0006450	regulation of translational fidelity	--	--	--	--	--	--
Cluster-15810.0	BL_1	6.00	0.54	827	307178650	EFN67292.1	363	4.3e-32	Transposable element Tc3 transposase, partial [Camponotus floridanus]	--	--	--	--	--	--	--	--	--	--	--	--	--	--	--	--	--	--	--	--	--	--	--
Cluster-15813.0	BL_1	5.00	0.80	592	743717907	XP_010952661.1	866	1.5e-90	PREDICTED: proteasome subunit alpha type-7 [Camelus bactrianus]	426392374	XM_004062480.1	589	0	PREDICTED: Gorilla gorilla gorilla proteasome (prosome, macropain) subunit, alpha type, 7, transcript variant 1 (PSMA7), mRNA	K02731	PSMA7	20S proteasome subunit alpha 4	http://www.genome.jp/dbget-bin/www_bget?ko:K02731	O14818	853	1.9e-90	Proteasome subunit alpha type-7 OS=Homo sapiens GN=PSMA7 PE=1 SV=1	PF00227//PF10584	Proteasome subunit//Proteasome subunit A N-terminal signature	GO:0006511//GO:0051603	ubiquitin-dependent protein catabolic process//proteolysis involved in cellular protein catabolic process	GO:0004175//GO:0004298	endopeptidase activity//threonine-type endopeptidase activity	GO:0005839//GO:0019773	proteasome core complex//proteasome core complex, alpha-subunit complex	KOG0183	20S proteasome, regulatory subunit alpha type PSMA7/PRE6
Cluster-15890.0	BL_1	2.00	0.43	514	--	--	--	--	--	768311759	CP010987.1	458	0	Verticillium dahliae VdLs.17 chromosome 8, complete sequence	--	--	--	--	--	--	--	--	PF04145//PF02565	Ctr copper transporter family//Recombination protein O C terminal	GO:0006281//GO:0006825//GO:0035434//GO:0006310	DNA repair//copper ion transport//copper ion transmembrane transport//DNA recombination	GO:0005375	copper ion transmembrane transporter activity	GO:0016021	integral component of membrane	--	--
Cluster-15892.0	BL_1	6.00	0.92	604	--	--	--	--	--	697084896	XM_009657075.1	547	0	Verticillium dahliae VdLs.17 hypothetical protein partial mRNA	--	--	--	--	A4QTA3	317	2.8e-28	Eukaryotic translation initiation factor 3 subunit J OS=Magnaporthe oryzae (strain 70-15 / ATCC MYA-4617 / FGSC 8958) GN=HCR1 PE=3 SV=1	PF08597//PF09507	Translation initiation factor eIF3 subunit//DNA polymerase subunit Cdc27	GO:0006446//GO:0006260	regulation of translational initiation//DNA replication	GO:0003743	translation initiation factor activity	GO:0005737//GO:0005852//GO:0005634//GO:0005840	cytoplasm//eukaryotic translation initiation factor 3 complex//nucleus//ribosome	--	--
Cluster-15894.1	BL_1	3.00	0.53	566	91095179	XP_971501.1	153	6.7e-08	PREDICTED: protein regulator of cytokinesis 1 [Tribolium castaneum]>gi|270015868|gb|EFA12316.1| hypothetical protein TcasGA2_TC005107 [Tribolium castaneum]	--	--	--	--	--	--	--	--	--	--	--	--	--	PF03999	Microtubule associated protein (MAP65/ASE1 family)	GO:0000226//GO:0000910	microtubule cytoskeleton organization//cytokinesis	GO:0008017	microtubule binding	GO:0045298	tubulin complex	--	--
Cluster-15913.0	BL_1	3.00	0.33	723	--	--	--	--	--	697086533	XM_009657884.1	717	0	Verticillium dahliae VdLs.17 hypothetical protein partial mRNA	--	--	--	--	--	--	--	--	PF01004	Flavivirus envelope glycoprotein M	GO:0019058	viral life cycle	--	--	GO:0019031	viral envelope	--	--
Cluster-15914.0	BL_1	26.00	1.07	1456	532076174	XP_005323882.1	1772	3.2e-195	PREDICTED: fructose-bisphosphate aldolase A isoform X3 [Ictidomys tridecemlineatus]	342187194	NM_184041.2	1456	0	Homo sapiens aldolase A, fructose-bisphosphate (ALDOA), transcript variant 2, mRNA	K01623	ALDO	fructose-bisphosphate aldolase, class I	http://www.genome.jp/dbget-bin/www_bget?ko:K01623	P04075	1785	4.1e-198	Fructose-bisphosphate aldolase A OS=Homo sapiens GN=ALDOA PE=1 SV=2	PF00274	Fructose-bisphosphate aldolase class-I	GO:0006020//GO:0006098//GO:0006096//GO:0006013//GO:0006000//GO:0015976//GO:0006094	inositol metabolic process//pentose-phosphate shunt//glycolytic process//mannose metabolic process//fructose metabolic process//carbon utilization//gluconeogenesis	GO:0004332	fructose-bisphosphate aldolase activity	--	--	KOG1557	Fructose-biphosphate aldolase
Cluster-15926.0	BL_1	1.00	0.60	370	--	--	--	--	--	--	--	--	--	--	--	--	--	--	--	--	--	--	--	--	--	--	--	--	--	--	--	--
Cluster-15928.0	BL_1	30.00	2.59	847	--	--	--	--	--	--	--	--	--	--	--	--	--	--	--	--	--	--	--	--	--	--	--	--	--	--	--	--
Cluster-15931.0	BL_1	4.00	0.77	543	156402503	XP_001639630.1	158	1.7e-08	predicted protein [Nematostella vectensis]>gi|156226759|gb|EDO47567.1| predicted protein [Nematostella vectensis]	697073427	XM_009653099.1	312	8.47658e-161	Verticillium dahliae VdLs.17 cytochrome c oxidase polypeptide VIa partial mRNA	--	--	--	--	O74471	213	2.9e-16	Cytochrome c oxidase subunit 6A, mitochondrial OS=Schizosaccharomyces pombe (strain 972 / ATCC 24843) GN=cox13 PE=3 SV=1	PF02046	Cytochrome c oxidase subunit VIa	GO:0006123//GO:0015992	mitochondrial electron transport, cytochrome c to oxygen//proton transport	GO:0004129	cytochrome-c oxidase activity	GO:0005743//GO:0005751//GO:0045277	mitochondrial inner membrane//mitochondrial respiratory chain complex IV//respiratory chain complex IV	KOG3469	Cytochrome c oxidase, subunit VIa/COX13
Cluster-15933.0	BL_1	3.00	0.43	623	--	--	--	--	--	--	--	--	--	--	--	--	--	--	--	--	--	--	--	--	--	--	--	--	--	--	--	--
Cluster-15939.1	BL_1	4.00	0.53	657	325303722	DAA34557.1	287	2.2e-23	TPA_exp: translation initiation factor 5A eIF-5A [Amblyomma variegatum]	697069700	XM_009651739.1	654	0	Verticillium dahliae VdLs.17 eukaryotic translation initiation factor 5A-2 mRNA	K03263	EIF5A	translation initiation factor 5A	http://www.genome.jp/dbget-bin/www_bget?ko:K03263	O94083	324	4.7e-29	Eukaryotic translation initiation factor 5A OS=Candida albicans (strain SC5314 / ATCC MYA-2876) GN=ANB1 PE=3 SV=1	PF01287//PF00664	Eukaryotic elongation factor 5A hypusine, DNA-binding OB fold//ABC transporter transmembrane region	GO:0006452//GO:0055085//GO:0006810//GO:0006448//GO:0045905//GO:0045901	translational frameshifting//transmembrane transport//transport//regulation of translational elongation//positive regulation of translational termination//positive regulation of translational elongation	GO:0043022//GO:0003723//GO:0005524//GO:0003746//GO:0042626	ribosome binding//RNA binding//ATP binding//translation elongation factor activity//ATPase activity, coupled to transmembrane movement of substances	GO:0016021//GO:0005840	integral component of membrane//ribosome	KOG3271	Translation initiation factor 5A (eIF-5A)
Cluster-15942.0	BL_1	4.00	0.35	843	225711888	ACO11790.1	738	1.4e-75	Glycerol kinase [Lepeophtheirus salmonis]	697083684	XM_009656643.1	840	0	Verticillium dahliae VdLs.17 glycerol kinase partial mRNA	K00864	glpK, GK	glycerol kinase	http://www.genome.jp/dbget-bin/www_bget?ko:K00864	Q4R4D5	680	3.2e-70	Glycerol kinase 2 OS=Macaca fascicularis GN=GK2 PE=2 SV=1	PF02782//PF00370	FGGY family of carbohydrate kinases, C-terminal domain//FGGY family of carbohydrate kinases, N-terminal domain	GO:0005975	carbohydrate metabolic process	GO:0016773	phosphotransferase activity, alcohol group as acceptor	--	--	KOG2517	Ribulose kinase and related carbohydrate kinases
Cluster-15946.0	BL_1	3.00	5.46	301	--	--	--	--	--	--	--	--	--	--	--	--	--	--	--	--	--	--	--	--	--	--	--	--	--	--	--	--
Cluster-15956.0	BL_1	1.00	0.37	423	--	--	--	--	--	--	--	--	--	--	--	--	--	--	--	--	--	--	--	--	--	--	--	--	--	--	--	--
Cluster-15971.0	BL_1	5.00	1.31	475	426390256	XP_004061522.1	598	1.4e-59	PREDICTED: 60S ribosomal protein L28 isoform 1 [Gorilla gorilla gorilla]	209915582	NM_000991.4	472	0	Homo sapiens ribosomal protein L28 (RPL28), transcript variant 2, mRNA	K02903	RP-L28e, RPL28	large subunit ribosomal protein L28e	http://www.genome.jp/dbget-bin/www_bget?ko:K02903	P46779	599	4.4e-61	60S ribosomal protein L28 OS=Homo sapiens GN=RPL28 PE=1 SV=3	--	--	--	--	--	--	--	--	KOG3412	60S ribosomal protein L28
Cluster-15990.0	BL_1	3.00	0.36	687	156379389	XP_001631440.1	513	1.5e-49	predicted protein [Nematostella vectensis]>gi|156218480|gb|EDO39377.1| predicted protein [Nematostella vectensis]	768311752	CP010980.1	679	0	Verticillium dahliae VdLs.17 chromosome 1, complete sequence	K03935	NDUFS2	NADH dehydrogenase (ubiquinone) Fe-S protein 2	http://www.genome.jp/dbget-bin/www_bget?ko:K03935	P22142	681	2.0e-70	NADH-ubiquinone oxidoreductase 49 kDa subunit, mitochondrial OS=Neurospora crassa (strain ATCC 24698 / 74-OR23-1A / CBS 708.71 / DSM 1257 / FGSC 987) GN=nuo-49 PE=1 SV=2	PF00374	Nickel-dependent hydrogenase	GO:0055114	oxidation-reduction process	GO:0048038//GO:0016151//GO:0051287//GO:0016651	quinone binding//nickel cation binding//NAD binding//oxidoreductase activity, acting on NAD(P)H	--	--	KOG2870	NADH:ubiquinone oxidoreductase, NDUFS2/49 kDa subunit
Cluster-15996.0	BL_1	1.00	0.45	399	--	--	--	--	--	--	--	--	--	--	--	--	--	--	--	--	--	--	--	--	--	--	--	--	--	--	--	--
Cluster-16003.0	BL_1	3.00	0.37	686	--	--	--	--	--	--	--	--	--	--	--	--	--	--	--	--	--	--	--	--	--	--	--	--	--	--	--	--
Cluster-16018.0	BL_1	13.00	0.64	1269	--	--	--	--	--	--	--	--	--	--	--	--	--	--	--	--	--	--	--	--	--	--	--	--	--	--	--	--
Cluster-16019.0	BL_1	3.00	1.92	364	768449833	XP_011567021.1	437	5.0e-41	PREDICTED: fumarate reductase-like [Plutella xylostella]	302415908	XM_003005740.1	270	1.22783e-137	Verticillium albo-atrum VaMs.102 fumarate reductase, mRNA	--	--	--	--	O13755	240	1.4e-19	Fumarate reductase OS=Schizosaccharomyces pombe (strain 972 / ATCC 24843) GN=osm1 PE=3 SV=1	PF01593//PF12831//PF01494//PF02737//PF07992//PF01134//PF00070//PF01266	Flavin containing amine oxidoreductase//FAD dependent oxidoreductase//FAD binding domain//3-hydroxyacyl-CoA dehydrogenase, NAD binding domain//Pyridine nucleotide-disulphide oxidoreductase//Glucose inhibited division protein A//Pyridine nucleotide-disulphide oxidoreductase//FAD dependent oxidoreductase	GO:0006633//GO:0018874//GO:0006550//GO:0006574//GO:0006568//GO:0006631//GO:0055114//GO:0006552//GO:0008033//GO:0006554	fatty acid biosynthetic process//benzoate metabolic process//isoleucine catabolic process//valine catabolic process//tryptophan metabolic process//fatty acid metabolic process//oxidation-reduction process//leucine catabolic process//tRNA processing//lysine catabolic process	GO:0071949//GO:0016491//GO:0003857//GO:0050660	FAD binding//oxidoreductase activity//3-hydroxyacyl-CoA dehydrogenase activity//flavin adenine dinucleotide binding	--	--	KOG2404	Fumarate reductase, flavoprotein subunit
Cluster-16030.0	BL_1	17.00	0.66	1532	--	--	--	--	--	--	--	--	--	--	--	--	--	--	--	--	--	--	--	--	--	--	--	--	--	--	--	--
Cluster-16045.0	BL_1	4.00	0.39	784	--	--	--	--	--	--	--	--	--	--	--	--	--	--	--	--	--	--	--	--	--	--	--	--	--	--	--	--
Cluster-16062.0	BL_1	14.00	0.40	1963	4885241	NP_005243.1	1570	1.1e-171	proto-oncogene c-Fos [Homo sapiens]>gi|120470|sp|P01100.1|FOS_HUMAN RecName: Full=Proto-oncogene c-Fos; AltName: Full=Cellular oncogene fos; AltName: Full=G0/G1 switch regulatory protein 7>gi|29904|emb|CAA24756.1| c-fos [Homo sapiens]>gi|182735|gb|AAA52471.1| c-fos protein [Homo sapiens]>gi|4063509|gb|AAC98315.1| cfos [Homo sapiens]>gi|13325364|gb|AAH04490.1| V-fos FBJ murine osteosarcoma viral o…	254750707	NM_005252.3	1951	0	Homo sapiens FBJ murine osteosarcoma viral oncogene homolog (FOS), mRNA	K04379	FOS	proto-oncogene protein c-fos	http://www.genome.jp/dbget-bin/www_bget?ko:K04379	P01100	1570	4.6e-173	Proto-oncogene c-Fos OS=Homo sapiens GN=FOS PE=1 SV=1	PF04111//PF03131//PF09726//PF00170//PF02183//PF07716	Autophagy protein Apg6//bZIP Maf transcription factor//Transmembrane protein//bZIP transcription factor//Homeobox associated leucine zipper//Basic region leucine zipper	GO:0007399//GO:0051090//GO:0009636//GO:0006306//GO:0009629//GO:0060395//GO:0001661//GO:0032496//GO:0032870//GO:0009612//GO:0006914//GO:0034142//GO:0032570//GO:0009416//GO:0034138//GO:0034097//GO:0006355//GO:0002755//GO:0006954//GO:0042493//GO:0007565//GO:0045944//GO:0051412//GO:0031668//GO:0071277//GO:0030431//GO:0035666//GO:0034614//GO:0008063//GO:0051591//GO:0034130//GO:0007179//GO:0009409//GO:…	nervous system development//regulation of sequence-specific DNA binding transcription factor activity//response to toxic substance//DNA methylation//response to gravity//SMAD protein signal transduction//conditioned taste aversion//response to lipopolysaccharide//cellular response to hormone stimulus//response to mechanical stimulus//autophagy//toll-like receptor 4 signaling pathway//response to …	GO:0003677//GO:0003690//GO:0043565//GO:0070412//GO:0044212//GO:0003700	DNA binding//double-stranded DNA binding//sequence-specific DNA binding//R-SMAD binding//transcription regulatory region DNA binding//transcription factor activity, sequence-specific DNA binding	GO:0005634//GO:0016021//GO:0005667//GO:0005730	nucleus//integral component of membrane//transcription factor complex//nucleolus	--	--
Cluster-16065.0	BL_1	1.00	1.47	311	--	--	--	--	--	--	--	--	--	--	--	--	--	--	--	--	--	--	--	--	--	--	--	--	--	--	--	--
Cluster-16069.0	BL_1	9.00	0.32	1638	--	--	--	--	--	--	--	--	--	--	--	--	--	--	--	--	--	--	--	--	--	--	--	--	--	--	--	--
Cluster-16081.0	BL_1	2.00	3.20	307	--	--	--	--	--	--	--	--	--	--	--	--	--	--	--	--	--	--	--	--	--	--	--	--	--	--	--	--
Cluster-16081.1	BL_1	9.00	1.86	524	--	--	--	--	--	--	--	--	--	--	--	--	--	--	--	--	--	--	PF16519//PF00672//PF04513//PF08653	Tetramerisation domain of TRPM//HAMP domain//Baculovirus polyhedron envelope protein, PEP, C terminus//DASH complex subunit Dam1	GO:0051262//GO:0007165//GO:0008608	protein tetramerization//signal transduction//attachment of spindle microtubules to kinetochore	GO:0005198//GO:0004871	structural molecule activity//signal transducer activity	GO:0072686//GO:0016021//GO:0019028//GO:0019031//GO:0042729	mitotic spindle//integral component of membrane//viral capsid//viral envelope//DASH complex	--	--
Cluster-16084.0	BL_1	5.00	0.34	995	145542231	XP_001456803.1	336	7.1e-29	hypothetical protein [Paramecium tetraurelia strain d4-2]>gi|124424616|emb|CAK89406.1| unnamed protein product [Paramecium tetraurelia]	697080449	XM_009655528.1	995	0	Verticillium dahliae VdLs.17 erythrocyte band 7 integral membrane protein partial mRNA	--	--	--	--	Q5UP73	318	3.5e-28	Putative band 7 family protein R614 OS=Acanthamoeba polyphaga mimivirus GN=MIMI_R614 PE=3 SV=1	PF05491	Holliday junction DNA helicase ruvB C-terminus	GO:0006310//GO:0006281	DNA recombination//DNA repair	GO:0003677//GO:0009378	DNA binding//four-way junction helicase activity	GO:0009379//GO:0005657	Holliday junction helicase complex//replication fork	KOG2621	Prohibitins and stomatins of the PID superfamily
Cluster-16084.1	BL_1	6.00	3.99	361	--	--	--	--	--	768311757	CP010985.1	202	7.69442e-100	Verticillium dahliae VdLs.17 chromosome 6, complete sequence	--	--	--	--	--	--	--	--	--	--	--	--	--	--	--	--	--	--
Cluster-16084.2	BL_1	3.00	0.38	672	145542231	XP_001456803.1	179	7.7e-11	hypothetical protein [Paramecium tetraurelia strain d4-2]>gi|124424616|emb|CAK89406.1| unnamed protein product [Paramecium tetraurelia]	768311756	CP010984.1	658	0	Verticillium dahliae VdLs.17 chromosome 5, complete sequence	--	--	--	--	--	--	--	--	--	--	--	--	--	--	--	--	--	--
Cluster-16086.0	BL_1	4.00	0.63	599	768033352	XP_011542255.1	764	1.0e-78	PREDICTED: ubiquitin-like modifier-activating enzyme 1 isoform X2 [Homo sapiens]	768033360	XM_011543956.1	599	0	PREDICTED: Homo sapiens ubiquitin-like modifier activating enzyme 1 (UBA1), transcript variant X6, mRNA	K03178	UBE1, UBA1	ubiquitin-activating enzyme E1	http://www.genome.jp/dbget-bin/www_bget?ko:K03178	P22314	764	4.1e-80	Ubiquitin-like modifier-activating enzyme 1 OS=Homo sapiens GN=UBA1 PE=1 SV=3	PF02170//PF03910	PAZ domain//Adenovirus minor core protein PV	--	--	GO:0005515	protein binding	GO:0019012	virion	KOG2012	Ubiquitin activating enzyme UBA1
Cluster-16087.0	BL_1	2.00	0.38	542	297272248	XP_001107301.2	746	1.1e-76	PREDICTED: flotillin-2-like [Macaca mulatta]>gi|530410975|ref|XP_005258009.1| PREDICTED: flotillin-2 isoform X2 [Homo sapiens]>gi|544497957|ref|XP_005583329.1| PREDICTED: flotillin-2 isoform X2 [Macaca fascicularis]>gi|635088814|ref|XP_008009037.1| PREDICTED: flotillin-2 isoform X3 [Chlorocebus sabaeus]>gi|675719488|ref|XP_008963383.1| PREDICTED: flotillin-2 isoform X5 [Pan paniscus]>gi|685596632…	767994162	XM_005257950.2	542	0	PREDICTED: Homo sapiens flotillin 2 (FLOT2), transcript variant X1, mRNA	K07192	FLOT	flotillin	http://www.genome.jp/dbget-bin/www_bget?ko:K07192	Q9Z2S9	746	4.5e-78	Flotillin-2 OS=Rattus norvegicus GN=Flot2 PE=1 SV=1	PF03574	Peptidase family S48	GO:0008544//GO:0043158//GO:0007155	epidermis development//heterocyst differentiation//cell adhesion	GO:0003677//GO:0004252	DNA binding//serine-type endopeptidase activity	GO:0005768//GO:0009986//GO:0030139//GO:0016600//GO:0002080	endosome//cell surface//endocytic vesicle//flotillin complex//acrosomal membrane	--	--
Cluster-16099.0	BL_1	4.00	0.37	807	602721405	XP_007470854.1	452	2.0e-42	PREDICTED: NADH-ubiquinone oxidoreductase chain 4-like, partial [Lipotes vexillifer]	597569085	KF990036.1	752	0	Prunus kansuensis chloroplast, complete genome	--	--	--	--	Q09FZ6	1134	6.9e-123	NAD(P)H-quinone oxidoreductase chain 4, chloroplastic OS=Platanus occidentalis GN=ndhD PE=3 SV=1	--	--	--	--	--	--	--	--	KOG4845	NADH dehydrogenase, subunit 4
Cluster-16108.0	BL_1	11.22	0.69	1071	--	--	--	--	--	--	--	--	--	--	--	--	--	--	--	--	--	--	PF02468	Photosystem II reaction centre N protein (psbN)	GO:0015979	photosynthesis	--	--	GO:0016020//GO:0009523//GO:0009539	membrane//photosystem II//photosystem II reaction center	--	--
Cluster-16132.0	BL_1	5.00	0.42	867	780084737	XP_011673265.1	493	3.8e-47	PREDICTED: aquaporin-3-like [Strongylocentrotus purpuratus]	697083687	XM_009656644.1	757	0	Verticillium dahliae VdLs.17 aquaporin-3 partial mRNA	K09876	AQP3	aquaporin-3	http://www.genome.jp/dbget-bin/www_bget?ko:K09876	P23900	470	7.3e-46	Glycerol uptake/efflux facilitator protein OS=Saccharomyces cerevisiae (strain ATCC 204508 / S288c) GN=FPS1 PE=1 SV=2	PF00230	Major intrinsic protein	GO:0006810	transport	GO:0005215	transporter activity	GO:0016020	membrane	KOG0224	Aquaporin (major intrinsic protein family)
Cluster-16165.0	BL_1	3.00	0.81	469	--	--	--	--	--	758203478	XM_011325797.1	76	1.12928e-29	Fusarium graminearum PH-1 hypothetical protein partial mRNA	--	--	--	--	--	--	--	--	PF05162	Ribosomal protein L41	GO:0006412//GO:0042254	translation//ribosome biogenesis	GO:0003735	structural constituent of ribosome	GO:0005840	ribosome	--	--
Cluster-16175.0	BL_1	3.00	0.43	630	--	--	--	--	--	--	--	--	--	--	--	--	--	--	--	--	--	--	PF03505	Clostridium enterotoxin	GO:0009405	pathogenesis	--	--	GO:0005576	extracellular region	--	--
Cluster-16178.0	BL_1	4.00	0.87	513	685425705	4PUF	550	5.6e-54	Chain C, Complex Between The Salmonella T3ss Effector Slrp And Its Human Target Thioredoxin-1>gi|685425706|pdb|4PUF|D Chain D, Complex Between The Salmonella T3ss Effector Slrp And Its Human Target Thioredoxin-1	349732252	NM_003329.3	510	0	Homo sapiens thioredoxin (TXN), transcript variant 1, mRNA	K03671	trxA	thioredoxin 1	http://www.genome.jp/dbget-bin/www_bget?ko:K03671	P10599	550	2.3e-55	Thioredoxin OS=Homo sapiens GN=TXN PE=1 SV=3	PF02966//PF00578//PF00462//PF08534//PF00085	Mitosis protein DIM1//AhpC/TSA family//Glutaredoxin//Redoxin//Thioredoxin	GO:0006118//GO:0000398//GO:0045454//GO:0055114	obsolete electron transport//mRNA splicing, via spliceosome//cell redox homeostasis//oxidation-reduction process	GO:0015035//GO:0016209//GO:0009055//GO:0016491	protein disulfide oxidoreductase activity//antioxidant activity//electron carrier activity//oxidoreductase activity	GO:0005681	spliceosomal complex	KOG0907	Thioredoxin
Cluster-16179.0	BL_1	1.00	0.31	445	--	--	--	--	--	667650272	XM_008598746.1	105	8.07611e-46	Beauveria bassiana ARSEF 2860 glucose-repressible protein partial mRNA	--	--	--	--	P22151	209	6.9e-16	Glucose-repressible gene protein OS=Neurospora crassa (strain ATCC 24698 / 74-OR23-1A / CBS 708.71 / DSM 1257 / FGSC 987) GN=grg-1 PE=2 SV=1	--	--	--	--	--	--	--	--	--	--
Cluster-16180.0	BL_1	3.00	0.43	625	--	--	--	--	--	--	--	--	--	--	--	--	--	--	--	--	--	--	PF07749	Endoplasmic reticulum protein ERp29, C-terminal domain	--	--	--	--	GO:0005783	endoplasmic reticulum	--	--
Cluster-16221.1	BL_1	2.00	0.35	570	--	--	--	--	--	--	--	--	--	--	--	--	--	--	--	--	--	--	--	--	--	--	--	--	--	--	--	--
Cluster-16237.0	BL_1	7.00	0.47	1002	21748610	BAC03442.1	1634	2.2e-179	FLJ00382 protein [Homo sapiens]	16553368	AK057614.1	998	0	Homo sapiens cDNA FLJ33052 fis, clone TRACH1000074, highly similar to Ig delta chain	K06856	IGH	immunoglobulin heavy chain	http://www.genome.jp/dbget-bin/www_bget?ko:K06856	P01880	1609	7.1e-178	Ig delta chain C region OS=Homo sapiens GN=IGHD PE=1 SV=2	PF04732	Intermediate filament head (DNA binding) region	--	--	--	--	GO:0005882	intermediate filament	--	--
Cluster-16243.0	BL_1	15.00	0.56	1564	545222124	XP_005611954.1	1254	4.0e-135	PREDICTED: transcription factor jun-B [Equus caballus]	52352731	AY751746.1	1564	0	Homo sapiens jun B proto-oncogene (JUNB) gene, complete cds	K09028	JUNB	transcription factor jun-B	http://www.genome.jp/dbget-bin/www_bget?ko:K09028	P17275	1229	1.3e-133	Transcription factor jun-B OS=Homo sapiens GN=JUNB PE=1 SV=1	PF03131//PF04977//PF06005//PF05557//PF07716//PF00170	bZIP Maf transcription factor//Septum formation initiator//Protein of unknown function (DUF904)//Mitotic checkpoint protein//Basic region leucine zipper//bZIP transcription factor	GO:0006355//GO:0007094//GO:0007049//GO:0000917//GO:0043093	regulation of transcription, DNA-templated//mitotic spindle assembly checkpoint//cell cycle//barrier septum assembly//FtsZ-dependent cytokinesis	GO:0043565//GO:0003700//GO:0003677	sequence-specific DNA binding//transcription factor activity, sequence-specific DNA binding//DNA binding	GO:0005737//GO:0005634//GO:0005667	cytoplasm//nucleus//transcription factor complex	KOG0837	Transcriptional activator of the JUN family
Cluster-16273.0	BL_1	3.05	0.98	441	260796469	XP_002593227.1	186	7.8e-12	hypothetical protein BRAFLDRAFT_72696 [Branchiostoma floridae]>gi|229278451|gb|EEN49238.1| hypothetical protein BRAFLDRAFT_72696 [Branchiostoma floridae]	--	--	--	--	--	K17604	ZSWIM3	zinc finger SWIM domain-containing protein 3	http://www.genome.jp/dbget-bin/www_bget?ko:K17604	--	--	--	--	PF00959	Phage lysozyme	GO:0016998//GO:0009253//GO:0005975	cell wall macromolecule catabolic process//peptidoglycan catabolic process//carbohydrate metabolic process	GO:0003796	lysozyme activity	--	--	--	--
Cluster-16288.0	BL_1	2.00	1.98	333	--	--	--	--	--	--	--	--	--	--	--	--	--	--	--	--	--	--	--	--	--	--	--	--	--	--	--	--
Cluster-16293.0	BL_1	7.00	0.34	1275	--	--	--	--	--	768311756	CP010984.1	1056	0	Verticillium dahliae VdLs.17 chromosome 5, complete sequence	--	--	--	--	--	--	--	--	PF00170//PF07716//PF06005//PF03131	bZIP transcription factor//Basic region leucine zipper//Protein of unknown function (DUF904)//bZIP Maf transcription factor	GO:0006355//GO:0000917//GO:0043093	regulation of transcription, DNA-templated//barrier septum assembly//FtsZ-dependent cytokinesis	GO:0043565//GO:0003700//GO:0003677	sequence-specific DNA binding//transcription factor activity, sequence-specific DNA binding//DNA binding	GO:0005737//GO:0005634//GO:0005667	cytoplasm//nucleus//transcription factor complex	--	--
Cluster-16293.1	BL_1	1.00	0.45	398	--	--	--	--	--	768311753	CP010981.1	395	0	Verticillium dahliae VdLs.17 chromosome 2, complete sequence	--	--	--	--	P36008	234	7.8e-19	Elongation factor 1-gamma 2 OS=Saccharomyces cerevisiae (strain ATCC 204508 / S288c) GN=TEF4 PE=1 SV=1	--	--	--	--	--	--	--	--	--	--
Cluster-16302.0	BL_1	2.00	0.68	434	--	--	--	--	--	697087029	XM_009658132.1	431	0	Verticillium dahliae VdLs.17 hypothetical protein mRNA	--	--	--	--	--	--	--	--	--	--	--	--	--	--	--	--	--	--
Cluster-16306.0	BL_1	6.00	0.57	796	332374070	AEE62176.1	295	3.2e-24	unknown [Dendroctonus ponderosae]	--	--	--	--	--	K12259	SMOX, PAO5	spermine oxidase	http://www.genome.jp/dbget-bin/www_bget?ko:K12259	Q9NWM0	180	2.9e-12	Spermine oxidase OS=Homo sapiens GN=SMOX PE=1 SV=1	PF01593//PF07825	Flavin containing amine oxidoreductase//Excisionase-like protein	GO:0006310//GO:0055114	DNA recombination//oxidation-reduction process	GO:0003677//GO:0016491	DNA binding//oxidoreductase activity	--	--	KOG0685	Flavin-containing amine oxidase
Cluster-16309.0	BL_1	3.00	0.95	444	646721233	KDR22703.1	359	6.8e-32	Transcription factor BTF3-like protein 4 [Zootermopsis nevadensis]	697073630	XM_009653169.1	358	0	Verticillium dahliae VdLs.17 nascent polypeptide-associated complex subunit beta partial mRNA	K01527	EGD1, BTF3	nascent polypeptide-associated complex subunit beta	http://www.genome.jp/dbget-bin/www_bget?ko:K01527	Q7SDU4	588	7.8e-60	Nascent polypeptide-associated complex subunit beta OS=Neurospora crassa (strain ATCC 24698 / 74-OR23-1A / CBS 708.71 / DSM 1257 / FGSC 987) GN=npc-2 PE=3 SV=2	--	--	--	--	--	--	--	--	KOG2240	RNA polymerase II general transcription factor BTF3 and related proteins
Cluster-16313.0	BL_1	2.00	2.01	332	--	--	--	--	--	--	--	--	--	--	--	--	--	--	--	--	--	--	--	--	--	--	--	--	--	--	--	--
Cluster-16320.0	BL_1	3.00	0.75	484	642925224	XP_008194474.1	214	4.8e-15	PREDICTED: uncharacterized protein LOC100142004 isoform X2 [Tribolium castaneum]	--	--	--	--	--	--	--	--	--	--	--	--	--	--	--	--	--	--	--	--	--	--	--
Cluster-16324.0	BL_1	3.00	0.87	457	--	--	--	--	--	768311758	CP010986.1	434	0	Verticillium dahliae VdLs.17 chromosome 7, complete sequence	--	--	--	--	--	--	--	--	PF00026	Eukaryotic aspartyl protease	GO:0006508	proteolysis	GO:0004190	aspartic-type endopeptidase activity	--	--	--	--
Cluster-16326.0	BL_1	3.00	0.31	753	558162012	XP_006123075.1	184	2.3e-11	PREDICTED: zinc finger protein 135-like isoform X1 [Pelodiscus sinensis]	768311759	CP010987.1	579	0	Verticillium dahliae VdLs.17 chromosome 8, complete sequence	K09197	SP7	transcription factor Sp7	http://www.genome.jp/dbget-bin/www_bget?ko:K09197	Q29RK0	171	3.0e-11	Zinc finger protein 574 OS=Bos taurus GN=ZNF574 PE=2 SV=1	PF00096//PF13465//PF13912//PF06524//PF02892	Zinc finger, C2H2 type//Zinc-finger double domain//C2H2-type zinc finger//NOA36 protein//BED zinc finger	--	--	GO:0046872//GO:0003677//GO:0008270	metal ion binding//DNA binding//zinc ion binding	GO:0005634	nucleus	--	--
Cluster-16366.0	BL_1	9.00	0.49	1169	556740429	XP_005965759.1	896	9.6e-94	PREDICTED: DNA-directed RNA polymerase subunit beta-like, partial [Pantholops hodgsonii]	597569085	KF990036.1	1169	0	Prunus kansuensis chloroplast, complete genome	--	--	--	--	A0ZZ27	1884	1.1e-209	DNA-directed RNA polymerase subunit beta OS=Gossypium barbadense GN=rpoB PE=3 SV=1	PF00562//PF10385//PF04565	RNA polymerase Rpb2, domain 6//RNA polymerase beta subunit external 1 domain//RNA polymerase Rpb2, domain 3	GO:0006206//GO:0006351//GO:0006144	pyrimidine nucleobase metabolic process//transcription, DNA-templated//purine nucleobase metabolic process	GO:0003677//GO:0003899	DNA binding//DNA-directed RNA polymerase activity	GO:0005730	nucleolus	KOG0214	RNA polymerase II, second largest subunit
Cluster-16375.0	BL_1	107.88	10.82	770	642923718	XP_974278.2	641	2.3e-64	PREDICTED: EF-hand domain-containing family member C2 [Tribolium castaneum]	--	--	--	--	--	--	--	--	--	--	--	--	--	PF13202//PF00036//PF13405//PF13499	EF hand//EF hand//EF-hand domain//EF-hand domain pair	--	--	GO:0005509	calcium ion binding	--	--	--	--
Cluster-16376.0	BL_1	2.00	0.50	484	--	--	--	--	--	--	--	--	--	--	--	--	--	--	--	--	--	--	--	--	--	--	--	--	--	--	--	--
Cluster-16388.0	BL_1	1.00	1.42	313	--	--	--	--	--	768311759	CP010987.1	282	2.21669e-144	Verticillium dahliae VdLs.17 chromosome 8, complete sequence	--	--	--	--	--	--	--	--	--	--	--	--	--	--	--	--	--	--
Cluster-16389.0	BL_1	6.00	0.43	966	--	--	--	--	--	--	--	--	--	--	--	--	--	--	--	--	--	--	--	--	--	--	--	--	--	--	--	--
Cluster-16399.2	BL_1	3.00	0.35	707	--	--	--	--	--	--	--	--	--	--	--	--	--	--	--	--	--	--	--	--	--	--	--	--	--	--	--	--
Cluster-16410.0	BL_1	1.00	0.50	386	--	--	--	--	--	--	--	--	--	--	--	--	--	--	--	--	--	--	--	--	--	--	--	--	--	--	--	--
Cluster-16414.1	BL_1	1.00	1.17	323	--	--	--	--	--	--	--	--	--	--	--	--	--	--	--	--	--	--	--	--	--	--	--	--	--	--	--	--
Cluster-16416.1	BL_1	5.00	0.75	610	270008861	EFA05309.1	269	2.5e-21	hypothetical protein TcasGA2_TC015467 [Tribolium castaneum]	--	--	--	--	--	--	--	--	--	Q5I0G3	126	4.0e-06	Putative malate dehydrogenase 1B OS=Homo sapiens GN=MDH1B PE=2 SV=1	PF02866	lactate/malate dehydrogenase, alpha/beta C-terminal domain	GO:0055114	oxidation-reduction process	GO:0016616	oxidoreductase activity, acting on the CH-OH group of donors, NAD or NADP as acceptor	--	--	--	--
Cluster-16422.0	BL_1	2.00	0.42	522	270002713	EEZ99160.1	283	5.2e-23	hypothetical protein TcasGA2_TC016159 [Tribolium castaneum]	--	--	--	--	--	--	--	--	--	--	--	--	--	PF00257	Dehydrin	GO:0006950//GO:0009415	response to stress//response to water	--	--	--	--	--	--
Cluster-16446.1	BL_1	1.00	1.78	302	260800391	XP_002595117.1	455	3.4e-43	hypothetical protein BRAFLDRAFT_113766 [Branchiostoma floridae]>gi|229280359|gb|EEN51128.1| hypothetical protein BRAFLDRAFT_113766 [Branchiostoma floridae]	697081165	XM_009655770.1	296	3.51352e-152	Verticillium dahliae VdLs.17 ATP synthase subunit beta partial mRNA	K02133	ATPeF1B, ATP5B, ATP2	F-type H+-transporting ATPase subunit beta	http://www.genome.jp/dbget-bin/www_bget?ko:K02133	P23704	504	2.9e-50	ATP synthase subunit beta, mitochondrial OS=Neurospora crassa (strain ATCC 24698 / 74-OR23-1A / CBS 708.71 / DSM 1257 / FGSC 987) GN=atp-2 PE=2 SV=1	PF00006	ATP synthase alpha/beta family, nucleotide-binding domain	GO:0015986//GO:0015992//GO:0006119//GO:0015991	ATP synthesis coupled proton transport//proton transport//oxidative phosphorylation//ATP hydrolysis coupled proton transport	GO:0046933//GO:0008553//GO:0005524	proton-transporting ATP synthase activity, rotational mechanism//hydrogen-exporting ATPase activity, phosphorylative mechanism//ATP binding	GO:0045261//GO:0045259	proton-transporting ATP synthase complex, catalytic core F(1)//proton-transporting ATP synthase complex	KOG1350	F0F1-type ATP synthase, beta subunit
Cluster-16446.2	BL_1	5.00	0.53	748	551513237	XP_005808131.1	663	6.4e-67	PREDICTED: ATP synthase subunit beta, mitochondrial-like [Xiphophorus maculatus]	697081165	XM_009655770.1	663	0	Verticillium dahliae VdLs.17 ATP synthase subunit beta partial mRNA	K02133	ATPeF1B, ATP5B, ATP2	F-type H+-transporting ATPase subunit beta	http://www.genome.jp/dbget-bin/www_bget?ko:K02133	P23704	804	1.2e-84	ATP synthase subunit beta, mitochondrial OS=Neurospora crassa (strain ATCC 24698 / 74-OR23-1A / CBS 708.71 / DSM 1257 / FGSC 987) GN=atp-2 PE=2 SV=1	PF02874//PF02367//PF00006	ATP synthase alpha/beta family, beta-barrel domain//Threonylcarbamoyl adenosine biosynthesis protein TsaE//ATP synthase alpha/beta family, nucleotide-binding domain	GO:0015992//GO:0046034//GO:0002949	proton transport//ATP metabolic process//tRNA threonylcarbamoyladenosine modification	GO:0005524	ATP binding	--	--	KOG1350	F0F1-type ATP synthase, beta subunit
Cluster-16456.0	BL_1	8.78	0.53	1084	--	--	--	--	--	--	--	--	--	--	--	--	--	--	--	--	--	--	PF02468	Photosystem II reaction centre N protein (psbN)	GO:0015979	photosynthesis	--	--	GO:0016020//GO:0009523//GO:0009539	membrane//photosystem II//photosystem II reaction center	--	--
Cluster-16467.0	BL_1	10.00	1.15	709	71051661	AAH98550.1	431	4.9e-40	Ribosomal protein L23a [Danio rerio]	697088136	XM_009658684.1	654	0	Verticillium dahliae VdLs.17 60S ribosomal protein L23a partial mRNA	K02893	RP-L23Ae, RPL23A	large subunit ribosomal protein L23Ae	http://www.genome.jp/dbget-bin/www_bget?ko:K02893	P62752	425	9.9e-41	60S ribosomal protein L23a OS=Rattus norvegicus GN=Rpl23a PE=2 SV=1	PF00276	Ribosomal protein L23	GO:0006412//GO:0042254	translation//ribosome biogenesis	GO:0003735	structural constituent of ribosome	GO:0005840	ribosome	KOG1751	60s ribosomal protein L23
Cluster-16475.0	BL_1	5.00	0.75	614	--	--	--	--	--	768311754	CP010982.1	374	0	Verticillium dahliae VdLs.17 chromosome 3, complete sequence	--	--	--	--	--	--	--	--	--	--	--	--	--	--	--	--	--	--
Cluster-16481.0	BL_1	31.00	33.96	327	54312039	BAD66670.1	205	3.6e-14	cecropin precursor [Acalolepta luxuriosa]	--	--	--	--	--	--	--	--	--	--	--	--	--	PF00272	Cecropin family	--	--	--	--	GO:0005576	extracellular region	--	--
Cluster-16484.0	BL_1	1.00	0.71	356	--	--	--	--	--	--	--	--	--	--	--	--	--	--	--	--	--	--	--	--	--	--	--	--	--	--	--	--
Cluster-16488.0	BL_1	1.00	0.85	343	470290541	XP_004343156.1	189	2.7e-12	squalene monooxygenase [Capsaspora owczarzaki ATCC 30864]>gi|765557143|gb|KJE97437.1| squalene monooxygenase [Capsaspora owczarzaki ATCC 30864]>gi|765557144|gb|KJE97438.1| squalene monooxygenase, variant 1 [Capsaspora owczarzaki ATCC 30864]>gi|765557145|gb|KJE97439.1| squalene monooxygenase, variant 2 [Capsaspora owczarzaki ATCC 30864]	768311758	CP010986.1	340	1.40568e-176	Verticillium dahliae VdLs.17 chromosome 7, complete sequence	K00511	SQLE, ERG1	squalene monooxygenase	http://www.genome.jp/dbget-bin/www_bget?ko:K00511	P52019	165	6.7e-11	Squalene monooxygenase OS=Mus musculus GN=Sqle PE=2 SV=1	PF08491	Squalene epoxidase	GO:0016114//GO:0006694//GO:0055114	terpenoid biosynthetic process//steroid biosynthetic process//oxidation-reduction process	GO:0050660//GO:0004506	flavin adenine dinucleotide binding//squalene monooxygenase activity	GO:0016021	integral component of membrane	--	--
Cluster-16491.0	BL_1	2.00	0.54	471	--	--	--	--	--	--	--	--	--	--	--	--	--	--	--	--	--	--	--	--	--	--	--	--	--	--	--	--
Cluster-16494.0	BL_1	2.00	0.38	542	--	--	--	--	--	--	--	--	--	--	--	--	--	--	--	--	--	--	--	--	--	--	--	--	--	--	--	--
Cluster-16497.0	BL_1	1.00	0.32	444	759104135	XP_011352953.1	336	3.1e-29	PREDICTED: male-enhanced antigen 1 isoform X1 [Pteropus vampyrus]	767940077	XM_011514627.1	444	0	PREDICTED: Homo sapiens male-enhanced antigen 1 (MEA1), transcript variant X3, mRNA	--	--	--	--	Q95313	333	2.9e-30	Male-enhanced antigen 1 OS=Sus scrofa GN=MEA1 PE=2 SV=2	PF06910	Male enhanced antigen 1 (MEA1)	GO:0007283	spermatogenesis	--	--	--	--	--	--
Cluster-16505.0	BL_1	2.00	0.31	603	--	--	--	--	--	--	--	--	--	--	--	--	--	--	--	--	--	--	--	--	--	--	--	--	--	--	--	--
Cluster-16512.0	BL_1	8.18	0.54	1015	270010916	EFA07364.1	337	5.5e-29	hypothetical protein TcasGA2_TC016339 [Tribolium castaneum]	--	--	--	--	--	--	--	--	--	--	--	--	--	--	--	--	--	--	--	--	--	--	--
Cluster-16536.0	BL_1	3.00	0.44	619	--	--	--	--	--	--	--	--	--	--	--	--	--	--	--	--	--	--	--	--	--	--	--	--	--	--	--	--
Cluster-16539.0	BL_1	1.00	1.99	297	--	--	--	--	--	--	--	--	--	--	--	--	--	--	--	--	--	--	--	--	--	--	--	--	--	--	--	--
Cluster-16541.0	BL_1	9.00	0.31	1660	--	--	--	--	--	302417028	XM_003006300.1	1200	0	Verticillium albo-atrum VaMs.102 conserved hypothetical protein, mRNA	--	--	--	--	--	--	--	--	PF07716//PF00170//PF16326//PF04977//PF01166//PF08971	Basic region leucine zipper//bZIP transcription factor//ABC transporter C-terminal domain//Septum formation initiator//TSC-22/dip/bun family//Glycogen synthesis protein	GO:0007049//GO:0006355//GO:0005978	cell cycle//regulation of transcription, DNA-templated//glycogen biosynthetic process	GO:0003700//GO:0043565//GO:0003677	transcription factor activity, sequence-specific DNA binding//sequence-specific DNA binding//DNA binding	GO:0005667	transcription factor complex	--	--
Cluster-16557.0	BL_1	1.00	2.24	292	--	--	--	--	--	404312703	AC253543.1	244	2.72854e-123	Prunus persica clone JGIBIXB-13M5, complete sequence	--	--	--	--	--	--	--	--	--	--	--	--	--	--	--	--	--	--
Cluster-16569.0	BL_1	8.00	0.83	754	754341910	XP_004365052.2	316	1.1e-26	ribosomal protein L24 [Capsaspora owczarzaki ATCC 30864]>gi|765547919|gb|KJE88540.1| ribosomal protein L24 [Capsaspora owczarzaki ATCC 30864]	697073635	XM_009653171.1	751	0	Verticillium dahliae VdLs.17 60S ribosomal protein L24 mRNA	K02896	RP-L24e, RPL24	large subunit ribosomal protein L24e	http://www.genome.jp/dbget-bin/www_bget?ko:K02896	Q7SDU2	455	3.5e-44	60S ribosomal protein L24 OS=Neurospora crassa (strain ATCC 24698 / 74-OR23-1A / CBS 708.71 / DSM 1257 / FGSC 987) GN=rpl-24 PE=3 SV=1	PF00436//PF06189	Single-strand binding protein family//5'-nucleotidase	GO:0009117	nucleotide metabolic process	GO:0003697//GO:0000166//GO:0000287//GO:0008253	single-stranded DNA binding//nucleotide binding//magnesium ion binding//5'-nucleotidase activity	GO:0005737	cytoplasm	KOG1722	60s ribosomal protein L24
Cluster-16595.0	BL_1	8.00	0.92	710	119581587	EAW61183.1	1119	8.1e-120	basigin (Ok blood group), isoform CRA_d [Homo sapiens]	530425373	XM_005259619.1	710	0	PREDICTED: Homo sapiens basigin (Ok blood group) (BSG), transcript variant X1, mRNA	K06535	BSG, CD147	basigin	http://www.genome.jp/dbget-bin/www_bget?ko:K06535	P35613	1078	1.9e-116	Basigin OS=Homo sapiens GN=BSG PE=1 SV=2	PF13895	Immunoglobulin domain	--	--	GO:0005515	protein binding	--	--	--	--
Cluster-16600.0	BL_1	3.00	0.59	538	--	--	--	--	--	697071503	XM_009652435.1	535	0	Verticillium dahliae VdLs.17 hypothetical protein mRNA	--	--	--	--	--	--	--	--	--	--	--	--	--	--	--	--	--	--
Cluster-16602.0	BL_1	3.00	1.92	364	--	--	--	--	--	597569085	KF990036.1	364	0	Prunus kansuensis chloroplast, complete genome	--	--	--	--	Q9THV5	278	5.6e-24	DNA-directed RNA polymerase subunit beta'' OS=Sinapis alba GN=rpoC2 PE=1 SV=1	PF04983	RNA polymerase Rpb1, domain 3	GO:0006144//GO:0006351//GO:0006206	purine nucleobase metabolic process//transcription, DNA-templated//pyrimidine nucleobase metabolic process	GO:0003899//GO:0003677	DNA-directed RNA polymerase activity//DNA binding	GO:0005730	nucleolus	--	--
Cluster-16612.0	BL_1	1.00	0.63	366	--	--	--	--	--	--	--	--	--	--	--	--	--	--	--	--	--	--	--	--	--	--	--	--	--	--	--	--
Cluster-16621.0	BL_1	2.48	0.47	545	--	--	--	--	--	404312705	AC253545.1	535	0	Prunus persica clone JGIBIXB-13E11, complete sequence	--	--	--	--	--	--	--	--	--	--	--	--	--	--	--	--	--	--
Cluster-16622.0	BL_1	2.00	0.44	509	--	--	--	--	--	--	--	--	--	--	--	--	--	--	--	--	--	--	--	--	--	--	--	--	--	--	--	--
Cluster-16623.0	BL_1	6.00	1.06	563	161661015	ABX75375.1	578	3.5e-57	60S ribosomal protein L13A [Lycosa singoriensis]	697082146	XM_009656109.1	563	0	Verticillium dahliae VdLs.17 60S ribosomal protein L16 partial mRNA	K02872	RP-L13Ae, RPL13A	large subunit ribosomal protein L13Ae	http://www.genome.jp/dbget-bin/www_bget?ko:K02872	Q9P720	755	4.3e-79	60S ribosomal protein L16 OS=Neurospora crassa (strain ATCC 24698 / 74-OR23-1A / CBS 708.71 / DSM 1257 / FGSC 987) GN=crp-46 PE=3 SV=1	PF00572	Ribosomal protein L13	GO:0006412//GO:0042254	translation//ribosome biogenesis	GO:0003735	structural constituent of ribosome	GO:0005840	ribosome	KOG3204	60S ribosomal protein L13a
Cluster-16623.1	BL_1	8.00	0.74	809	--	--	--	--	--	768311756	CP010984.1	754	0	Verticillium dahliae VdLs.17 chromosome 5, complete sequence	--	--	--	--	Q9P720	174	1.4e-11	60S ribosomal protein L16 OS=Neurospora crassa (strain ATCC 24698 / 74-OR23-1A / CBS 708.71 / DSM 1257 / FGSC 987) GN=crp-46 PE=3 SV=1	PF03504	Chlamydia cysteine-rich outer membrane protein 6	--	--	GO:0005201	extracellular matrix structural constituent	GO:0005578	proteinaceous extracellular matrix	KOG3204	60S ribosomal protein L13a
Cluster-16625.0	BL_1	1.00	0.38	417	767945335	XP_011513627.1	649	1.5e-65	PREDICTED: drebrin-like protein isoform X1 [Homo sapiens]	767945334	XM_011515325.1	417	0	PREDICTED: Homo sapiens drebrin-like (DBNL), transcript variant X1, mRNA	--	--	--	--	Q9UJU6	649	6.1e-67	Drebrin-like protein OS=Homo sapiens GN=DBNL PE=1 SV=1	PF00241	Cofilin/tropomyosin-type actin-binding protein	--	--	GO:0003779	actin binding	GO:0005622	intracellular	KOG3655	Drebrins and related actin binding proteins
Cluster-16626.0	BL_1	3.00	0.41	645	--	--	--	--	--	--	--	--	--	--	--	--	--	--	--	--	--	--	--	--	--	--	--	--	--	--	--	--
Cluster-16643.0	BL_1	2.61	1.71	362	--	--	--	--	--	--	--	--	--	--	--	--	--	--	--	--	--	--	PF01104	Bunyavirus non-structural protein NS-s	GO:0016032	viral process	--	--	--	--	--	--
Cluster-16654.2	BL_1	4.00	0.91	503	--	--	--	--	--	38637384	AP005491.3	442	0	Oryza sativa Japonica Group genomic DNA, chromosome 8, BAC clone:OSJNBa0062G05	--	--	--	--	--	--	--	--	--	--	--	--	--	--	--	--	--	--
Cluster-16654.3	BL_1	5.00	0.32	1051	--	--	--	--	--	90399338	AL117265.3	981	0	Oryza sativa genomic DNA, chromosome 4, BAC clone: H0811D08, complete sequence	--	--	--	--	--	--	--	--	--	--	--	--	--	--	--	--	--	--
Cluster-16656.0	BL_1	4.00	0.40	775	642933168	XP_008197285.1	218	2.6e-15	PREDICTED: intracellular protein transport protein USO1-like [Tribolium castaneum]>gi|270012548|gb|EFA08996.1| hypothetical protein TcasGA2_TC006703 [Tribolium castaneum]	--	--	--	--	--	--	--	--	--	--	--	--	--	PF08702	Fibrinogen alpha/beta chain family	GO:0051258//GO:0030168//GO:0007165	protein polymerization//platelet activation//signal transduction	GO:0005102//GO:0030674	receptor binding//protein binding, bridging	GO:0005577	fibrinogen complex	--	--
Cluster-16659.0	BL_1	2.00	0.48	492	--	--	--	--	--	--	--	--	--	--	--	--	--	--	--	--	--	--	--	--	--	--	--	--	--	--	--	--
Cluster-16660.0	BL_1	1.00	0.46	396	--	--	--	--	--	58197543	AP008246.1	369	0	Oryza sativa Japonica Group genomic DNA, chromosome 1, BAC clone:B1642C07	--	--	--	--	--	--	--	--	--	--	--	--	--	--	--	--	--	--
Cluster-16662.0	BL_1	2.00	6.57	277	--	--	--	--	--	--	--	--	--	--	--	--	--	--	--	--	--	--	--	--	--	--	--	--	--	--	--	--
Cluster-16687.0	BL_1	2.00	0.55	467	--	--	--	--	--	768311754	CP010982.1	455	0	Verticillium dahliae VdLs.17 chromosome 3, complete sequence	--	--	--	--	--	--	--	--	--	--	--	--	--	--	--	--	--	--
Cluster-16697.0	BL_1	5.00	0.59	698	--	--	--	--	--	--	--	--	--	--	--	--	--	--	--	--	--	--	--	--	--	--	--	--	--	--	--	--
Cluster-16700.0	BL_1	2.00	0.40	535	--	--	--	--	--	--	--	--	--	--	--	--	--	--	--	--	--	--	--	--	--	--	--	--	--	--	--	--
Cluster-16707.0	BL_1	3.00	1.57	382	--	--	--	--	--	697075455	XM_009653812.1	379	0	Verticillium dahliae VdLs.17 hypothetical protein mRNA	--	--	--	--	--	--	--	--	--	--	--	--	--	--	--	--	--	--
Cluster-16711.0	BL_1	2.00	0.34	571	--	--	--	--	--	--	--	--	--	--	--	--	--	--	--	--	--	--	--	--	--	--	--	--	--	--	--	--
Cluster-16743.0	BL_1	1.00	0.34	434	591373737	XP_007061563.1	663	3.7e-67	PREDICTED: elongation factor 1-alpha 1 [Chelonia mydas]>gi|465975678|gb|EMP34197.1| Elongation factor 1-alpha 1 [Chelonia mydas]	397781879	JQ314400.1	360	0	Pyrenophora teres f. maculata elongation factor-1a (EF-1a) gene, complete cds	K03231	EEF1A	elongation factor 1-alpha	http://www.genome.jp/dbget-bin/www_bget?ko:K03231	Q01765	718	6.4e-75	Elongation factor 1-alpha OS=Podospora curvicolla GN=TEF PE=3 SV=1	--	--	--	--	--	--	--	--	KOG0052	Translation elongation factor EF-1 alpha/Tu
Cluster-16771.0	BL_1	2.00	1.49	352	--	--	--	--	--	--	--	--	--	--	--	--	--	--	--	--	--	--	--	--	--	--	--	--	--	--	--	--
Cluster-16776.0	BL_1	7.00	0.76	736	--	--	--	--	--	697069422	XM_009651600.1	661	0	Verticillium dahliae VdLs.17 ecm33 mRNA	--	--	--	--	Q4WNS8	202	7.4e-15	Protein ecm33 OS=Neosartorya fumigata (strain ATCC MYA-4609 / Af293 / CBS 101355 / FGSC A1100) GN=ecm33 PE=1 SV=1	--	--	--	--	--	--	--	--	--	--
Cluster-16779.0	BL_1	7.00	0.72	761	564367712	XP_006244722.1	1001	4.2e-106	PREDICTED: 60S ribosomal protein L10a-like isoform X2 [Rattus norvegicus]	164692980	AK313181.1	535	0	Homo sapiens cDNA, FLJ93680, Homo sapiens ribosomal protein L10a (RPL10A), mRNA	K02865	RP-L10Ae, RPL10A	large subunit ribosomal protein L10Ae	http://www.genome.jp/dbget-bin/www_bget?ko:K02865	Q5E9E6	970	6.8e-104	60S ribosomal protein L10a OS=Bos taurus GN=RPL10A PE=2 SV=3	--	--	--	--	--	--	--	--	KOG1570	60S ribosomal protein L10A
Cluster-16796.0	BL_1	1.00	1.99	297	--	--	--	--	--	--	--	--	--	--	--	--	--	--	--	--	--	--	--	--	--	--	--	--	--	--	--	--
Cluster-16800.0	BL_1	2.00	0.31	601	156395724	XP_001637260.1	870	5.1e-91	predicted protein [Nematostella vectensis]>gi|156224371|gb|EDO45197.1| predicted protein, partial [Nematostella vectensis]	697091506	XM_009660203.1	494	0	Verticillium dahliae VdLs.17 centromere/microtubule-binding protein cbf5 partial mRNA	K11131	DKC1, NOLA4, CBF5	H/ACA ribonucleoprotein complex subunit 4	http://www.genome.jp/dbget-bin/www_bget?ko:K11131	O43102	962	4.5e-103	Centromere/microtubule-binding protein cbf5 OS=Neosartorya fumigata (strain ATCC MYA-4609 / Af293 / CBS 101355 / FGSC A1100) GN=cbf5 PE=2 SV=1	PF01509//PF11522	TruB family pseudouridylate synthase (N terminal domain)//Yeast phosphatidylinositol-4-OH kinase Pik1	GO:0001522//GO:0006396	pseudouridine synthesis//RNA processing	GO:0016773//GO:0003723//GO:0009982	phosphotransferase activity, alcohol group as acceptor//RNA binding//pseudouridine synthase activity	--	--	KOG2529	Pseudouridine synthase
Cluster-16815.0	BL_1	2.95	0.54	555	677427621	KFQ29170.1	542	5.1e-53	40S ribosomal protein S15a, partial [Mesitornis unicolor]	697090699	XM_009659928.1	552	0	Verticillium dahliae VdLs.17 40S ribosomal protein S22 mRNA	K02957	RP-S15Ae, RPS15A	small subunit ribosomal protein S15Ae	http://www.genome.jp/dbget-bin/www_bget?ko:K02957	Q7RV75	645	2.4e-66	40S ribosomal protein S22 OS=Neurospora crassa (strain ATCC 24698 / 74-OR23-1A / CBS 708.71 / DSM 1257 / FGSC 987) GN=crp-27 PE=3 SV=1	PF00410	Ribosomal protein S8	GO:0042254//GO:0006412	ribosome biogenesis//translation	GO:0003735	structural constituent of ribosome	GO:0005840	ribosome	KOG1754	40S ribosomal protein S15/S22
Cluster-16819.0	BL_1	2.00	1.83	338	--	--	--	--	--	--	--	--	--	--	--	--	--	--	--	--	--	--	--	--	--	--	--	--	--	--	--	--
Cluster-16821.0	BL_1	6.00	0.43	954	224028259	NP_001138885.1	1465	8.2e-160	nuclear factor erythroid 2-related factor 2 isoform 3 [Homo sapiens]	694897566	XM_009443803.1	954	0	PREDICTED: Pan troglodytes nuclear factor, erythroid 2-like 2 (NFE2L2), transcript variant X5, mRNA	K05638	NFE2L2, NRF2	nuclear factor erythroid 2-related factor 2	http://www.genome.jp/dbget-bin/www_bget?ko:K05638	Q16236	1465	3.4e-161	Nuclear factor erythroid 2-related factor 2 OS=Homo sapiens GN=NFE2L2 PE=1 SV=3	PF07716//PF00170//PF03131//PF17001	Basic region leucine zipper//bZIP transcription factor//bZIP Maf transcription factor//Type III secretion basal body protein I, YscI, HrpB, PscI	GO:0009306//GO:0006355	protein secretion//regulation of transcription, DNA-templated	GO:0003700//GO:0043565//GO:0003677	transcription factor activity, sequence-specific DNA binding//sequence-specific DNA binding//DNA binding	GO:0005667//GO:0005634	transcription factor complex//nucleus	KOG3863	bZIP transcription factor NRF1
Cluster-16823.0	BL_1	1.00	0.31	447	--	--	--	--	--	--	--	--	--	--	--	--	--	--	--	--	--	--	--	--	--	--	--	--	--	--	--	--
Cluster-16828.0	BL_1	1.00	0.48	390	119552594	ABL84200.1	437	5.4e-41	14-3-3-like protein [Physarum polycephalum]	768311757	CP010985.1	354	0	Verticillium dahliae VdLs.17 chromosome 6, complete sequence	K06630	YWHAE	14-3-3 protein epsilon	http://www.genome.jp/dbget-bin/www_bget?ko:K06630	O42766	419	2.7e-40	14-3-3 protein homolog OS=Candida albicans (strain SC5314 / ATCC MYA-2876) GN=BMH1 PE=3 SV=2	PF00901	Orbivirus outer capsid protein VP5	--	--	GO:0005198	structural molecule activity	GO:0019028	viral capsid	KOG0841	Multifunctional chaperone (14-3-3 family)
Cluster-16835.0	BL_1	4.00	1.55	416	344246100	EGW02204.1	257	4.3e-20	hypothetical protein I79_011772 [Cricetulus griseus]	694910257	XM_009448814.1	416	0	PREDICTED: Pan troglodytes brain abundant, membrane attached signal protein 1 (BASP1), mRNA	--	--	--	--	--	--	--	--	--	--	--	--	--	--	--	--	--	--
Cluster-16839.0	BL_1	1.00	0.31	446	270001939	EEZ98386.1	326	4.6e-28	hypothetical protein TcasGA2_TC000850 [Tribolium castaneum]	--	--	--	--	--	K12076	DLG1	disks large protein 1	http://www.genome.jp/dbget-bin/www_bget?ko:K12076	--	--	--	--	--	--	--	--	--	--	--	--	--	--
Cluster-16847.0	BL_1	2.00	1.80	339	--	--	--	--	--	768311752	CP010980.1	339	4.99049e-176	Verticillium dahliae VdLs.17 chromosome 1, complete sequence	--	--	--	--	--	--	--	--	--	--	--	--	--	--	--	--	--	--
Cluster-16852.0	BL_1	2.00	0.33	581	--	--	--	--	--	--	--	--	--	--	--	--	--	--	--	--	--	--	--	--	--	--	--	--	--	--	--	--
Cluster-16853.0	BL_1	3.00	1.35	398	544463100	XP_005567901.1	591	7.6e-59	PREDICTED: immunoglobulin lambda-like polypeptide 5-like isoform X3 [Macaca fascicularis]	186134	M75282.1	362	0	HUMIGLDS Human Ig lambda L chain subgroup II V-2.DS mRNA, VJ region, partial cds >gnl|BL_ORD_ID|38026 Human Ig rearranged lambda chain (V-lambda-2.DS) mRNA, V-, J-, and C-region subgroup II	--	--	--	--	P04209	458	8.3e-45	Ig lambda chain V-II region NIG-84 OS=Homo sapiens PE=1 SV=1	--	--	--	--	--	--	--	--	--	--
Cluster-16864.0	BL_1	32.00	4.84	609	--	--	--	--	--	--	--	--	--	--	--	--	--	--	--	--	--	--	--	--	--	--	--	--	--	--	--	--
Cluster-16869.0	BL_1	3.00	0.46	607	542176974	XP_005495234.1	231	6.4e-17	PREDICTED: rhodopsin, GQ-coupled-like [Zonotrichia albicollis]	697067358	XM_009650569.1	593	0	Verticillium dahliae VdLs.17 inorganic pyrophosphatase mRNA	K01507	ppa	inorganic pyrophosphatase	http://www.genome.jp/dbget-bin/www_bget?ko:K01507	Q6MVH7	425	8.5e-41	Inorganic pyrophosphatase OS=Neurospora crassa (strain ATCC 24698 / 74-OR23-1A / CBS 708.71 / DSM 1257 / FGSC 987) GN=ipp-1 PE=3 SV=1	PF00719//PF07462	Inorganic pyrophosphatase//Merozoite surface protein 1 (MSP1) C-terminus	GO:0009405//GO:0006119//GO:0006796	pathogenesis//oxidative phosphorylation//phosphate-containing compound metabolic process	GO:0004427//GO:0000287	inorganic diphosphatase activity//magnesium ion binding	GO:0016020//GO:0005737	membrane//cytoplasm	KOG1626	Inorganic pyrophosphatase/Nucleosome remodeling factor, subunit NURF38
Cluster-16870.0	BL_1	4.00	1.20	452	499009542	XP_004556988.1	516	4.3e-50	PREDICTED: 40S ribosomal protein S14 [Maylandia zebra]	697090336	XM_009659779.1	420	0	Verticillium dahliae VdLs.17 40S ribosomal protein S14 mRNA	K02955	RP-S14e, RPS14	small subunit ribosomal protein S14e	http://www.genome.jp/dbget-bin/www_bget?ko:K02955	P19115	534	1.4e-53	40S ribosomal protein S14 OS=Neurospora crassa (strain ATCC 24698 / 74-OR23-1A / CBS 708.71 / DSM 1257 / FGSC 987) GN=rps-14 PE=3 SV=2	PF03423//PF00411//PF05853	Carbohydrate binding domain (family 25)//Ribosomal protein S11//3-keto-5-aminohexanoate cleavage enzyme	GO:0006412//GO:0042254//GO:0019475	translation//ribosome biogenesis//L-lysine catabolic process to acetate	GO:2001070//GO:0016740//GO:0003735	starch binding//transferase activity//structural constituent of ribosome	GO:0005840	ribosome	KOG0407	40S ribosomal protein S14
Cluster-16878.0	BL_1	4.00	0.31	914	831770499	XP_012753020.1	419	1.5e-38	hypothetical protein SAMD00019534_071590 [Acytostelium subglobosum LB1]>gi|735853652|dbj|GAM23984.1| hypothetical protein SAMD00019534_071590 [Acytostelium subglobosum LB1]	675324087	CP009075.1	902	0	Verticillium dahliae JR2 chromosome 1, complete sequence	--	--	--	--	Q9Y8H5	478	9.1e-47	Delta(12) fatty acid desaturase OS=Mortierella alpina PE=1 SV=2	PF11960//PF00487	Domain of unknown function (DUF3474)//Fatty acid desaturase	GO:0055114//GO:0006629	oxidation-reduction process//lipid metabolic process	GO:0016717	oxidoreductase activity, acting on paired donors, with oxidation of a pair of donors resulting in the reduction of molecular oxygen to two molecules of water	--	--	--	--
Cluster-16883.0	BL_1	5.00	1.13	505	554557623	XP_005873227.1	648	2.4e-65	PREDICTED: 60S ribosomal protein L32-like [Myotis brandtii]	694900308	XM_001156825.4	505	0	PREDICTED: Pan troglodytes ribosomal protein L32 (RPL32), mRNA	K02912	RP-L32e, RPL32	large subunit ribosomal protein L32e	http://www.genome.jp/dbget-bin/www_bget?ko:K02912	P17932	571	8.3e-58	Putative 60S ribosomal protein L32' OS=Mus musculus GN=Rpl32-ps PE=5 SV=2	PF01655	Ribosomal protein L32	GO:0006412//GO:0042254	translation//ribosome biogenesis	GO:0003735	structural constituent of ribosome	GO:0005622//GO:0005840	intracellular//ribosome	KOG0878	60S ribosomal protein L32
Cluster-16884.0	BL_1	6.00	0.54	829	861581037	KMQ82156.1	161	1.1e-08	hypothetical protein RF55_23987 [Lasius niger]	--	--	--	--	--	--	--	--	--	Q91G88	143	5.8e-08	Putative KilA-N domain-containing protein 006L OS=Invertebrate iridescent virus 6 GN=IIV6-006L PE=3 SV=1	--	--	--	--	--	--	--	--	--	--
Cluster-16886.0	BL_1	1.00	0.77	350	--	--	--	--	--	--	--	--	--	--	--	--	--	--	--	--	--	--	--	--	--	--	--	--	--	--	--	--
Cluster-16891.2	BL_1	6.00	0.32	1188	--	--	--	--	--	--	--	--	--	--	--	--	--	--	--	--	--	--	PF15898//PF16685	cGMP-dependent protein kinase interacting domain//zinc RING finger of MSL2	--	--	GO:0061630//GO:0019901	ubiquitin protein ligase activity//protein kinase binding	--	--	--	--
Cluster-16898.0	BL_1	21.00	1.11	1198	--	--	--	--	--	--	--	--	--	--	--	--	--	--	--	--	--	--	--	--	--	--	--	--	--	--	--	--
Cluster-16904.0	BL_1	2.00	0.41	525	192987144	2QC7	832	1.1e-86	Chain A, Crystal Structure Of The Protein-disulfide Isomerase Related Chaperone Erp29>gi|192987145|pdb|2QC7|B Chain B, Crystal Structure Of The Protein-disulfide Isomerase Related Chaperone Erp29	694952331	XM_001139225.3	522	0	PREDICTED: Pan troglodytes endoplasmic reticulum protein 29 (ERP29), transcript variant X1, mRNA	K09586	ERP29	endoplasmic reticulum protein 29	http://www.genome.jp/dbget-bin/www_bget?ko:K09586	P30040	832	4.7e-88	Endoplasmic reticulum resident protein 29 OS=Homo sapiens GN=ERP29 PE=1 SV=4	PF07912//PF07749	ERp29, N-terminal domain//Endoplasmic reticulum protein ERp29, C-terminal domain	GO:0006457//GO:0006886//GO:0009306	protein folding//intracellular protein transport//protein secretion	GO:0003756	protein disulfide isomerase activity	GO:0005783//GO:0005788//GO:0042470//GO:0009986	endoplasmic reticulum//endoplasmic reticulum lumen//melanosome//cell surface	--	--
Cluster-16929.0	BL_1	2.00	0.42	522	--	--	--	--	--	--	--	--	--	--	--	--	--	--	--	--	--	--	--	--	--	--	--	--	--	--	--	--
Cluster-16947.0	BL_1	2.00	1.38	358	--	--	--	--	--	768311754	CP010982.1	182	1.00029e-88	Verticillium dahliae VdLs.17 chromosome 3, complete sequence	--	--	--	--	O13931	121	8.9e-06	ATP synthase subunit J, mitochondrial OS=Schizosaccharomyces pombe (strain 972 / ATCC 24843) GN=atp18 PE=4 SV=1	PF04911	ATP synthase j chain	GO:0015986//GO:0015992	ATP synthesis coupled proton transport//proton transport	GO:0015078	hydrogen ion transmembrane transporter activity	GO:0045263	proton-transporting ATP synthase complex, coupling factor F(o)	--	--
Cluster-16953.0	BL_1	13.96	0.31	2474	642933514	XP_008197450.1	594	2.1e-58	PREDICTED: neuropeptide-like 1 [Tribolium castaneum]	--	--	--	--	--	--	--	--	--	Q9W0W6	200	4.3e-14	Neuropeptide-like 1 OS=Drosophila melanogaster GN=Nplp1 PE=1 SV=2	--	--	--	--	--	--	--	--	--	--
Cluster-16954.1	BL_1	5.00	0.69	642	--	--	--	--	--	768311752	CP010980.1	630	0	Verticillium dahliae VdLs.17 chromosome 1, complete sequence	--	--	--	--	--	--	--	--	--	--	--	--	--	--	--	--	--	--
Cluster-16955.0	BL_1	11.00	0.46	1439	--	--	--	--	--	697068361	XM_009651070.1	1433	0	Verticillium dahliae VdLs.17 hypothetical protein partial mRNA	--	--	--	--	A8Y4B2	134	1.1e-06	E3 ubiquitin-protein ligase hrd-1 OS=Caenorhabditis briggsae GN=sel-11 PE=3 SV=2	PF11789//PF13639//PF17123//PF12678//PF14634//PF12861//PF00097	Zinc-finger of the MIZ type in Nse subunit//Ring finger domain//RING-like zinc finger//RING-H2 zinc finger//zinc-RING finger domain//Anaphase-promoting complex subunit 11 RING-H2 finger//Zinc finger, C3HC4 type (RING finger)	GO:0016567	protein ubiquitination	GO:0004842//GO:0046872//GO:0005515//GO:0008270	ubiquitin-protein transferase activity//metal ion binding//protein binding//zinc ion binding	GO:0005680	anaphase-promoting complex	KOG0800	FOG: Predicted E3 ubiquitin ligase
Cluster-16989.0	BL_1	4.00	0.60	612	291000814	XP_002682974.1	539	1.3e-52	predicted protein [Naegleria gruberi]>gi|284096602|gb|EFC50230.1| predicted protein [Naegleria gruberi]	697083586	XM_009656610.1	486	0	Verticillium dahliae VdLs.17 mitochondrial phosphate carrier protein partial mRNA	K15102	SLC25A3, PHC, PIC	solute carrier family 25 (mitochondrial phosphate transporter), member 3	http://www.genome.jp/dbget-bin/www_bget?ko:K15102	P23641	462	4.4e-45	Mitochondrial phosphate carrier protein OS=Saccharomyces cerevisiae (strain ATCC 204508 / S288c) GN=MIR1 PE=1 SV=1	--	--	GO:0055085	transmembrane transport	--	--	GO:0016021	integral component of membrane	KOG0767	Mitochondrial phosphate carrier protein
Cluster-16992.0	BL_1	2.00	0.53	474	795072692	XP_011838539.1	520	1.5e-50	PREDICTED: B-cell antigen receptor complex-associated protein alpha chain isoform X1 [Mandrillus leucophaeus]>gi|795398712|ref|XP_011942281.1| PREDICTED: B-cell antigen receptor complex-associated protein alpha chain [Cercocebus atys]	109731388	BC113733.1	470	0	Homo sapiens CD79a molecule, immunoglobulin-associated alpha, mRNA (cDNA clone MGC:142293 IMAGE:8322785), complete cds >gnl|BL_ORD_ID|3147336 Homo sapiens CD79a molecule, immunoglobulin-associated alpha, mRNA (cDNA clone MGC:142291 IMAGE:8322783), complete cds	K06506	CD79A, IGA	CD79A antigen	http://www.genome.jp/dbget-bin/www_bget?ko:K06506	P11912	520	6.4e-52	B-cell antigen receptor complex-associated protein alpha chain OS=Homo sapiens GN=CD79A PE=1 SV=2	PF02189	Immunoreceptor tyrosine-based activation motif	GO:0007166//GO:0007165	cell surface receptor signaling pathway//signal transduction	GO:0004888	transmembrane signaling receptor activity	GO:0016020	membrane	--	--
Cluster-16998.0	BL_1	1.00	0.35	429	--	--	--	--	--	--	--	--	--	--	--	--	--	--	--	--	--	--	--	--	--	--	--	--	--	--	--	--
Cluster-17004.0	BL_1	3.00	1.22	410	--	--	--	--	--	50509864	AP006460.4	401	0	Oryza sativa Japonica Group genomic DNA, chromosome 7, BAC clone:OSJNBb0003M19	--	--	--	--	--	--	--	--	--	--	--	--	--	--	--	--	--	--
Cluster-17020.1	BL_1	3.00	116.84	210	--	--	--	--	--	--	--	--	--	--	--	--	--	--	--	--	--	--	--	--	--	--	--	--	--	--	--	--
Cluster-17027.0	BL_1	7.00	0.33	1294	--	--	--	--	--	--	--	--	--	--	--	--	--	--	--	--	--	--	--	--	--	--	--	--	--	--	--	--
Cluster-17048.0	BL_1	0.82	0.47	373	--	--	--	--	--	--	--	--	--	--	--	--	--	--	--	--	--	--	--	--	--	--	--	--	--	--	--	--
Cluster-17054.0	BL_1	12.00	0.91	922	91079654	XP_968593.1	392	2.1e-35	PREDICTED: pupal cuticle protein 20 [Tribolium castaneum]>gi|270004478|gb|EFA00926.1| hypothetical protein TcasGA2_TC003832 [Tribolium castaneum]	--	--	--	--	--	--	--	--	--	Q8T635	242	2.1e-19	Pupal cuticle protein 20 OS=Manduca sexta GN=PCP20 PE=1 SV=1	PF00379	Insect cuticle protein	--	--	GO:0042302	structural constituent of cuticle	--	--	--	--
Cluster-17065.0	BL_1	5.00	0.53	747	504133871	XP_004579486.1	765	9.5e-79	PREDICTED: cytosolic non-specific dipeptidase isoform X1 [Ochotona princeps]	697069026	XM_009651402.1	744	0	Verticillium dahliae VdLs.17 cytosolic non-specific dipeptidase partial mRNA	K08660	CNDP2	cytosolic nonspecific dipeptidase	http://www.genome.jp/dbget-bin/www_bget?ko:K08660	Q9P6I2	829	1.5e-87	Cys-Gly metallodipeptidase dug1 OS=Schizosaccharomyces pombe (strain 972 / ATCC 24843) GN=dug1 PE=2 SV=2	PF15966	F-box	--	--	GO:0005515	protein binding	--	--	KOG2276	Metalloexopeptidases
Cluster-17070.0	BL_1	2.00	0.51	480	821493861	XP_012408640.1	290	7.4e-24	PREDICTED: LOW QUALITY PROTEIN: calcium/calmodulin-dependent protein kinase type 1B [Sarcophilus harrisii]	768311752	CP010980.1	480	0	Verticillium dahliae VdLs.17 chromosome 1, complete sequence	K08794	CAMK1	calcium/calmodulin-dependent protein kinase I	http://www.genome.jp/dbget-bin/www_bget?ko:K08794	O14408	535	1.2e-53	Calcium/calmodulin-dependent protein kinase OS=Metarhizium anisopliae PE=2 SV=1	PF00069	Protein kinase domain	GO:0006468	protein phosphorylation	GO:0004672//GO:0005524	protein kinase activity//ATP binding	--	--	KOG0032	Ca2+/calmodulin-dependent protein kinase, EF-Hand protein superfamily
Cluster-17101.0	BL_1	3.00	0.42	638	4506191	NP_002792.1	1083	1.1e-115	proteasome subunit beta type-10 precursor [Homo sapiens]>gi|332846186|ref|XP_001166577.2| PREDICTED: proteasome subunit beta type-10 [Pan troglodytes]>gi|397481982|ref|XP_003812215.1| PREDICTED: proteasome subunit beta type-10 [Pan paniscus]>gi|730376|sp|P40306.1|PSB10_HUMAN RecName: Full=Proteasome subunit beta type-10; AltName: Full=Low molecular mass protein 10; AltName: Full=Macropain subunit…	325652084	NM_002801.3	638	0	Homo sapiens proteasome (prosome, macropain) subunit, beta type, 10 (PSMB10), mRNA	K02733	PSMB10, MECL1	20S proteasome subunit beta 10	http://www.genome.jp/dbget-bin/www_bget?ko:K02733	P40306	1083	4.5e-117	Proteasome subunit beta type-10 OS=Homo sapiens GN=PSMB10 PE=1 SV=1	PF00227	Proteasome subunit	GO:0051436//GO:0031145//GO:0000216//GO:0010467//GO:0051603//GO:0006959//GO:0042981//GO:0002479//GO:0000209//GO:0042098//GO:0051437//GO:0000902//GO:0006521//GO:0000084//GO:0006977//GO:0016071//GO:0019048	negative regulation of ubiquitin-protein ligase activity involved in mitotic cell cycle//anaphase-promoting complex-dependent proteasomal ubiquitin-dependent protein catabolic process//obsolete M/G1 transition of mitotic cell cycle//gene expression//proteolysis involved in cellular protein catabolic process//humoral immune response//regulation of apoptotic process//antigen processing and presenta…	GO:0004298	threonine-type endopeptidase activity	GO:0005829//GO:0005839//GO:0005654	cytosol//proteasome core complex//nucleoplasm	KOG0173	20S proteasome, regulatory subunit beta type PSMB7/PSMB10/PUP1
Cluster-17108.0	BL_1	4.00	0.43	743	--	--	--	--	--	768311757	CP010985.1	731	0	Verticillium dahliae VdLs.17 chromosome 6, complete sequence	--	--	--	--	--	--	--	--	PF17060	Monopolar spindle protein 2	GO:0071988//GO:0030474	protein localization to spindle pole body//spindle pole body duplication	--	--	--	--	--	--
Cluster-17118.0	BL_1	4.00	0.33	872	--	--	--	--	--	404312705	AC253545.1	824	0	Prunus persica clone JGIBIXB-13E11, complete sequence	--	--	--	--	--	--	--	--	PF02902	Ulp1 protease family, C-terminal catalytic domain	GO:0006508	proteolysis	GO:0008234	cysteine-type peptidase activity	--	--	--	--
Cluster-17147.0	BL_1	11.00	0.32	1946	642915791	XP_008200079.1	504	4.6e-48	PREDICTED: neurogenic differentiation factor 1-like [Tribolium castaneum]>gi|270003142|gb|EEZ99589.1| hypothetical protein TcasGA2_TC001576 [Tribolium castaneum]	--	--	--	--	--	K08033	NEUROD1	neurogenic differentiation factor 1	http://www.genome.jp/dbget-bin/www_bget?ko:K08033	Q13562	247	1.2e-19	Neurogenic differentiation factor 1 OS=Homo sapiens GN=NEUROD1 PE=1 SV=3	PF00010	Helix-loop-helix DNA-binding domain	--	--	GO:0046983	protein dimerization activity	--	--	KOG3898	Transcription factor NeuroD and related HTH proteins
Cluster-17158.0	BL_1	23.00	0.82	1638	554556994	XP_005872923.1	2090	4.8e-232	PREDICTED: phosphoglycerate kinase 1 [Myotis brandtii]	183603937	NM_000291.3	1638	0	Homo sapiens phosphoglycerate kinase 1 (PGK1), mRNA	K00927	PGK, pgk	phosphoglycerate kinase	http://www.genome.jp/dbget-bin/www_bget?ko:K00927	P00558	2135	1.2e-238	Phosphoglycerate kinase 1 OS=Homo sapiens GN=PGK1 PE=1 SV=3	PF00162	Phosphoglycerate kinase	GO:0016310//GO:0006096//GO:0006094//GO:0015976	phosphorylation//glycolytic process//gluconeogenesis//carbon utilization	GO:0004618	phosphoglycerate kinase activity	--	--	KOG1367	3-phosphoglycerate kinase
Cluster-17160.1	BL_1	15.89	0.78	1261	--	--	--	--	--	697082741	XM_009656318.1	654	0	Verticillium dahliae VdLs.17 hypothetical protein mRNA	--	--	--	--	--	--	--	--	--	--	--	--	--	--	--	--	--	--
Cluster-17160.3	BL_1	14.00	1.34	794	167524252	XP_001746462.1	346	3.9e-30	hypothetical protein [Monosiga brevicollis MX1]>gi|163775224|gb|EDQ88849.1| predicted protein [Monosiga brevicollis MX1]	697073870	XM_009653255.1	584	0	Verticillium dahliae VdLs.17 40S ribosomal protein S24 mRNA	K02974	RP-S24e, RPS24	small subunit ribosomal protein S24e	http://www.genome.jp/dbget-bin/www_bget?ko:K02974	P0CX32	373	1.2e-34	40S ribosomal protein S24-B OS=Saccharomyces cerevisiae (strain ATCC 204508 / S288c) GN=RPS24B PE=1 SV=1	PF01282	Ribosomal protein S24e	GO:0042254//GO:0019538//GO:0006412	ribosome biogenesis//protein metabolic process//translation	GO:0003735	structural constituent of ribosome	GO:0005840//GO:0005622	ribosome//intracellular	KOG3424	40S ribosomal protein S24
Cluster-17164.0	BL_1	4.00	0.34	856	817195957	XP_012273542.1	241	6.3e-18	PREDICTED: uncharacterized protein LOC105696010 [Orussus abietinus]	--	--	--	--	--	--	--	--	--	--	--	--	--	PF07140	Interferon gamma receptor (IFNGR1)	--	--	GO:0019955	cytokine binding	GO:0016020	membrane	--	--
Cluster-17165.0	BL_1	4.00	0.64	590	--	--	--	--	--	--	--	--	--	--	--	--	--	--	--	--	--	--	--	--	--	--	--	--	--	--	--	--
Cluster-17180.0	BL_1	10.00	0.33	1757	642933519	XP_008197452.1	1633	5.0e-179	PREDICTED: protein gooseberry-like isoform X1 [Tribolium castaneum]>gi|270012821|gb|EFA09269.1| gooseberry [Tribolium castaneum]	195586620	XM_002083036.1	74	5.76595e-28	Drosophila simulans GD11918 (Dsim\GD11918), mRNA	K09381	PAX3_7	paired box protein 3/7	http://www.genome.jp/dbget-bin/www_bget?ko:K09381	P09082	983	4.9e-105	Protein gooseberry OS=Drosophila melanogaster GN=gsb PE=2 SV=1	PF11504//PF00046//PF00292//PF05920	Colicin Ia//Homeobox domain//'Paired box' domain//Homeobox KN domain	GO:0006355//GO:0007275//GO:0019835//GO:0050829	regulation of transcription, DNA-templated//multicellular organismal development//cytolysis//defense response to Gram-negative bacterium	GO:0043565//GO:0003700//GO:0003677	sequence-specific DNA binding//transcription factor activity, sequence-specific DNA binding//DNA binding	GO:0016021//GO:0005634//GO:0005667	integral component of membrane//nucleus//transcription factor complex	KOG0849	Transcription factor PRD and related proteins, contain PAX and HOX domains
Cluster-17189.0	BL_1	8.00	0.31	1508	91085917	XP_969488.1	745	4.0e-76	PREDICTED: zinc transporter ZIP3 [Tribolium castaneum]>gi|270009956|gb|EFA06404.1| hypothetical protein TcasGA2_TC009283 [Tribolium castaneum]	--	--	--	--	--	K14709	SLC39A1_2_3, ZIP1_2_3	solute carrier family 39 (zinc transporter), member 1/2/3	http://www.genome.jp/dbget-bin/www_bget?ko:K14709	P59889	242	3.5e-19	Zinc transporter ZIP1 OS=Danio rerio GN=slc39a1 PE=2 SV=1	PF02535//PF00509	ZIP Zinc transporter//Haemagglutinin	GO:0030001//GO:0007165//GO:0055085//GO:0019064	metal ion transport//signal transduction//transmembrane transport//fusion of virus membrane with host plasma membrane	GO:0046873//GO:0046789	metal ion transmembrane transporter activity//host cell surface receptor binding	GO:0019031//GO:0009986//GO:0016020	viral envelope//cell surface//membrane	KOG1558	Fe2+/Zn2+ regulated transporter
Cluster-17191.0	BL_1	14.61	0.39	2069	--	--	--	--	--	685042188	LN590713.1	68	1.47425e-24	Cyprinus carpio genome assembly common carp genome ,scaffold LG20	--	--	--	--	--	--	--	--	--	--	--	--	--	--	--	--	--	--
Cluster-17206.0	BL_1	12.00	0.54	1347	--	--	--	--	--	697068976	XM_009651377.1	1326	0	Verticillium dahliae VdLs.17 cross-pathway control protein mRNA	--	--	--	--	P11115	367	1.0e-33	Cross-pathway control protein 1 OS=Neurospora crassa (strain ATCC 24698 / 74-OR23-1A / CBS 708.71 / DSM 1257 / FGSC 987) GN=cpc-1 PE=1 SV=2	PF07716//PF00170//PF03131	Basic region leucine zipper//bZIP transcription factor//bZIP Maf transcription factor	GO:0006355	regulation of transcription, DNA-templated	GO:0003700//GO:0043565//GO:0003677	transcription factor activity, sequence-specific DNA binding//sequence-specific DNA binding//DNA binding	GO:0005667//GO:0005634	transcription factor complex//nucleus	--	--
Cluster-17209.0	BL_1	1.00	0.37	420	--	--	--	--	--	--	--	--	--	--	--	--	--	--	--	--	--	--	--	--	--	--	--	--	--	--	--	--
Cluster-17240.0	BL_1	14.53	0.60	1442	4759202	NP_004701.1	1077	1.2e-114	synaptogyrin-2 [Homo sapiens]>gi|6685974|sp|O43760.1|SNG2_HUMAN RecName: Full=Synaptogyrin-2; AltName: Full=Cellugyrin>gi|2959872|emb|CAA05325.1| synaptogyrin 2 [Homo sapiens]>gi|12653277|gb|AAH00407.1| Synaptogyrin 2 [Homo sapiens]>gi|20987257|gb|AAH29755.1| Synaptogyrin 2 [Homo sapiens]>gi|37182950|gb|AAQ89275.1| synaptogyrin 2 [Homo sapiens]>gi|119609909|gb|EAW89503.1| synaptogyrin 2, isoform …	52352813	NM_004710.3	1442	0	Homo sapiens synaptogyrin 2 (SYNGR2), mRNA	--	--	--	--	O43760	1077	5.0e-116	Synaptogyrin-2 OS=Homo sapiens GN=SYNGR2 PE=1 SV=1	PF01284	Membrane-associating domain	--	--	--	--	GO:0008021//GO:0016021//GO:0016020	synaptic vesicle//integral component of membrane//membrane	--	--
Cluster-17251.0	BL_1	1.00	0.60	370	--	--	--	--	--	--	--	--	--	--	--	--	--	--	--	--	--	--	--	--	--	--	--	--	--	--	--	--
Cluster-17263.0	BL_1	3.00	0.42	633	--	--	--	--	--	768311752	CP010980.1	610	0	Verticillium dahliae VdLs.17 chromosome 1, complete sequence	--	--	--	--	--	--	--	--	--	--	--	--	--	--	--	--	--	--
Cluster-17270.0	BL_1	3.00	0.78	478	--	--	--	--	--	--	--	--	--	--	--	--	--	--	--	--	--	--	--	--	--	--	--	--	--	--	--	--
Cluster-17281.0	BL_1	2.00	0.32	591	--	--	--	--	--	768311753	CP010981.1	585	0	Verticillium dahliae VdLs.17 chromosome 2, complete sequence	--	--	--	--	--	--	--	--	PF04995	Heme exporter protein D (CcmD)	GO:0015886//GO:0017004	heme transport//cytochrome complex assembly	--	--	GO:0016021	integral component of membrane	--	--
Cluster-17281.1	BL_1	3.00	0.95	444	--	--	--	--	--	768311753	CP010981.1	435	0	Verticillium dahliae VdLs.17 chromosome 2, complete sequence	--	--	--	--	--	--	--	--	--	--	--	--	--	--	--	--	--	--
Cluster-17282.0	BL_1	3.00	1.04	430	281206819	EFA81003.1	182	2.2e-11	sodium/phosphate symporter [Polysphondylium pallidum PN500]	768311756	CP010984.1	418	0	Verticillium dahliae VdLs.17 chromosome 5, complete sequence	--	--	--	--	--	--	--	--	--	--	--	--	--	--	--	--	--	--
Cluster-17300.0	BL_1	8.00	0.77	793	--	--	--	--	--	768311755	CP010983.1	707	0	Verticillium dahliae VdLs.17 chromosome 4, complete sequence	--	--	--	--	--	--	--	--	PF02088	Ornatin	GO:0030193//GO:0007155	regulation of blood coagulation//cell adhesion	--	--	GO:0005576	extracellular region	--	--
Cluster-17344.0	BL_1	3.00	0.32	748	874494729	XP_005027322.2	550	8.1e-54	PREDICTED: histone H2A.Z [Anas platyrhynchos]	402744274	NM_001133846.2	748	0	Pongo abelii H2A histone family, member Z (H2AFZ), mRNA	K11251	H2A	histone H2A	http://www.genome.jp/dbget-bin/www_bget?ko:K11251	Q6YNC8	550	3.3e-55	Histone H2A.Z OS=Ovis aries GN=H2AFZ PE=2 SV=3	PF00125	Core histone H2A/H2B/H3/H4	--	--	GO:0003677	DNA binding	--	--	KOG1757	Histone 2A
Cluster-17358.0	BL_1	1.00	0.44	401	--	--	--	--	--	768311758	CP010986.1	310	7.93014e-160	Verticillium dahliae VdLs.17 chromosome 7, complete sequence	--	--	--	--	--	--	--	--	--	--	--	--	--	--	--	--	--	--
Cluster-17375.0	BL_1	5.00	0.91	556	--	--	--	--	--	14140112	AJ307662.1	517	0	Oryza sativa genomic DNA fragment, chromosome 2	--	--	--	--	--	--	--	--	--	--	--	--	--	--	--	--	--	--
Cluster-17376.0	BL_1	3.00	0.94	446	--	--	--	--	--	--	--	--	--	--	--	--	--	--	--	--	--	--	PF13174	Tetratricopeptide repeat	--	--	GO:0005515	protein binding	--	--	--	--
Cluster-17398.0	BL_1	4.00	0.44	725	602666813	XP_007438976.1	987	1.7e-104	PREDICTED: V-type proton ATPase catalytic subunit A-like [Python bivittatus]	768311752	CP010980.1	722	0	Verticillium dahliae VdLs.17 chromosome 1, complete sequence	K02145	ATPeV1A, ATP6A	V-type H+-transporting ATPase subunit A	http://www.genome.jp/dbget-bin/www_bget?ko:K02145	P11592	1155	2.3e-125	V-type proton ATPase catalytic subunit A OS=Neurospora crassa (strain ATCC 24698 / 74-OR23-1A / CBS 708.71 / DSM 1257 / FGSC 987) GN=vma-1 PE=3 SV=1	PF00306//PF00006	ATP synthase alpha/beta chain, C terminal domain//ATP synthase alpha/beta family, nucleotide-binding domain	GO:0015991	ATP hydrolysis coupled proton transport	GO:0016820//GO:0005524	hydrolase activity, acting on acid anhydrides, catalyzing transmembrane movement of substances//ATP binding	GO:0033178	proton-transporting two-sector ATPase complex, catalytic domain	KOG1352	Vacuolar H+-ATPase V1 sector, subunit A
Cluster-17399.0	BL_1	4.36	0.37	864	--	--	--	--	--	--	--	--	--	--	--	--	--	--	--	--	--	--	PF13855//PF09090	Leucine rich repeat//MIF4G like	GO:0016070	RNA metabolic process	GO:0005515	protein binding	--	--	--	--
Cluster-17404.0	BL_1	8.00	1.81	504	--	--	--	--	--	--	--	--	--	--	--	--	--	--	--	--	--	--	--	--	--	--	--	--	--	--	--	--
Cluster-17405.0	BL_1	2.00	1.92	335	719769482	XP_010218741.1	247	4.9e-19	PREDICTED: LOW QUALITY PROTEIN: KRAB-A domain-containing protein 2, partial [Tinamus guttatus]	90265081	AL442108.2	320	1.79668e-165	Oryza sativa genomic DNA, chromosome 4, BAC clone: H0124E07, complete sequence	--	--	--	--	--	--	--	--	PF09668	Aspartyl protease	GO:0006508	proteolysis	GO:0004190	aspartic-type endopeptidase activity	--	--	--	--
Cluster-17419.0	BL_1	7.00	1.00	629	167521618	XP_001745147.1	387	5.4e-35	hypothetical protein [Monosiga brevicollis MX1]>gi|163776105|gb|EDQ89725.1| predicted protein [Monosiga brevicollis MX1]	697069092	XM_009651435.1	456	0	Verticillium dahliae VdLs.17 40S ribosomal protein S19 partial mRNA	K02966	RP-S19e, RPS19	small subunit ribosomal protein S19e	http://www.genome.jp/dbget-bin/www_bget?ko:K02966	P27073	587	1.4e-59	40S ribosomal protein S19 OS=Emericella nidulans (strain FGSC A4 / ATCC 38163 / CBS 112.46 / NRRL 194 / M139) GN=rps19 PE=3 SV=1	PF00424//PF01090	REV protein (anti-repression trans-activator protein)//Ribosomal protein S19e	GO:0042254//GO:0006355//GO:0006412	ribosome biogenesis//regulation of transcription, DNA-templated//translation	GO:0003700//GO:0003735	transcription factor activity, sequence-specific DNA binding//structural constituent of ribosome	GO:0005622//GO:0005840//GO:0005667//GO:0042025	intracellular//ribosome//transcription factor complex//host cell nucleus	KOG3411	40S ribosomal protein S19
Cluster-17420.0	BL_1	1.00	4.12	269	--	--	--	--	--	768311759	CP010987.1	265	5.26875e-135	Verticillium dahliae VdLs.17 chromosome 8, complete sequence	--	--	--	--	--	--	--	--	--	--	--	--	--	--	--	--	--	--
Cluster-17420.1	BL_1	4.00	0.86	516	--	--	--	--	--	768311759	CP010987.1	468	0	Verticillium dahliae VdLs.17 chromosome 8, complete sequence	--	--	--	--	--	--	--	--	--	--	--	--	--	--	--	--	--	--
Cluster-17423.0	BL_1	1.00	0.77	350	--	--	--	--	--	768053410	XM_011548266.1	337	6.68767e-175	PREDICTED: Homo sapiens TAP binding protein (tapasin) (TAPBP), transcript variant X3, mRNA	--	--	--	--	--	--	--	--	PF05733	Tenuivirus/Phlebovirus nucleocapsid protein	--	--	GO:0003723	RNA binding	GO:0019013	viral nucleocapsid	--	--
Cluster-17428.0	BL_1	18.00	1.87	754	558168170	XP_006124430.1	591	1.4e-58	PREDICTED: 40S ribosomal protein S23-like, partial [Pelodiscus sinensis]	697066434	XM_009650109.1	691	0	Verticillium dahliae VdLs.17 40S ribosomal protein S23 mRNA	K02973	RP-S23e, RPS23	small subunit ribosomal protein S23e	http://www.genome.jp/dbget-bin/www_bget?ko:K02973	Q873W8	677	6.3e-70	40S ribosomal protein S23 OS=Neosartorya fumigata (strain ATCC MYA-4609 / Af293 / CBS 101355 / FGSC A1100) GN=rps23 PE=2 SV=1	PF00164	Ribosomal protein S12/S23	GO:0042254//GO:0006412	ribosome biogenesis//translation	GO:0003735	structural constituent of ribosome	GO:0005840//GO:0005622	ribosome//intracellular	KOG1749	40S ribosomal protein S23
Cluster-17480.0	BL_1	1.00	0.47	394	761906764	XP_011403028.1	177	7.6e-11	PREDICTED: probable aconitate hydratase, mitochondrial [Amphimedon queenslandica]	697087487	XM_009658361.1	391	0	Verticillium dahliae VdLs.17 aconitate hydratase partial mRNA	--	--	--	--	Q4WLN1	229	2.9e-18	Aconitate hydratase, mitochondrial OS=Neosartorya fumigata (strain ATCC MYA-4609 / Af293 / CBS 101355 / FGSC A1100) GN=acoA PE=1 SV=1	--	--	--	--	--	--	--	--	KOG0453	Aconitase/homoaconitase (aconitase superfamily)
Cluster-17480.1	BL_1	10.00	0.31	1858	754347393	XP_004347917.2	2413	1.9e-269	aconitase 2 [Capsaspora owczarzaki ATCC 30864]>gi|765552663|gb|KJE93284.1| aconitase 2 [Capsaspora owczarzaki ATCC 30864]	697087487	XM_009658361.1	1849	0	Verticillium dahliae VdLs.17 aconitate hydratase partial mRNA	K01681	ACO, acnA	aconitate hydratase	http://www.genome.jp/dbget-bin/www_bget?ko:K01681	C8VG90	2776	6.0e-313	Aconitate hydratase, mitochondrial OS=Emericella nidulans (strain FGSC A4 / ATCC 38163 / CBS 112.46 / NRRL 194 / M139) GN=acoA PE=2 SV=1	PF00330//PF00694	Aconitase family (aconitate hydratase)//Aconitase C-terminal domain	GO:0008152	metabolic process	--	--	--	--	KOG0453	Aconitase/homoaconitase (aconitase superfamily)
Cluster-17480.2	BL_1	4.00	1.07	472	56759350	AAW27815.1	254	1.1e-19	SJCHGC06542 protein [Schistosoma japonicum]	768311758	CP010986.1	397	0	Verticillium dahliae VdLs.17 chromosome 7, complete sequence	K01681	ACO, acnA	aconitate hydratase	http://www.genome.jp/dbget-bin/www_bget?ko:K01681	C8VG90	324	3.4e-29	Aconitate hydratase, mitochondrial OS=Emericella nidulans (strain FGSC A4 / ATCC 38163 / CBS 112.46 / NRRL 194 / M139) GN=acoA PE=2 SV=1	--	--	--	--	--	--	--	--	KOG0453	Aconitase/homoaconitase (aconitase superfamily)
Cluster-17480.3	BL_1	3.00	0.36	688	556742853	XP_005966945.1	685	1.7e-69	PREDICTED: catalase-peroxidase-like [Pantholops hodgsonii]	697077291	XM_009654430.1	682	0	Verticillium dahliae VdLs.17 peroxidase/catalase partial mRNA	--	--	--	--	A4QUT2	978	7.2e-105	Catalase-peroxidase 2 OS=Magnaporthe oryzae (strain 70-15 / ATCC MYA-4617 / FGSC 8958) GN=KATG2 PE=1 SV=1	PF00141	Peroxidase	GO:0006979//GO:0006804//GO:0055114	response to oxidative stress//obsolete peroxidase reaction//oxidation-reduction process	GO:0004601//GO:0020037	peroxidase activity//heme binding	--	--	--	--
Cluster-17485.0	BL_1	4.00	1.52	418	4507809	NP_003348.1	389	2.1e-35	uteroglobin precursor [Homo sapiens]>gi|112672|sp|P11684.1|UTER_HUMAN RecName: Full=Uteroglobin; AltName: Full=Clara cell phospholipid-binding protein; Short=CCPBP; AltName: Full=Clara cells 10 kDa secretory protein; Short=CC10; AltName: Full=Secretoglobin family 1A member 1; AltName: Full=Urinary protein 1; Short=UP-1; Short=UP1; Short=Urine protein 1; Flags: Precursor>gi|23132|emb|CAA31584.1| u…	295821219	NM_003357.4	418	0	Homo sapiens secretoglobin, family 1A, member 1 (uteroglobin) (SCGB1A1), mRNA	--	--	--	--	P11684	389	8.7e-37	Uteroglobin OS=Homo sapiens GN=SCGB1A1 PE=1 SV=1	--	--	GO:0043488//GO:0007165//GO:0050727//GO:0032696//GO:0042130//GO:0032713//GO:0032714//GO:0032689//GO:0000122//GO:0007566	regulation of mRNA stability//signal transduction//regulation of inflammatory response//negative regulation of interleukin-13 production//negative regulation of T cell proliferation//negative regulation of interleukin-4 production//negative regulation of interleukin-5 production//negative regulation of interferon-gamma production//negative regulation of transcription from RNA polymerase II promot…	GO:0019834	phospholipase A2 inhibitor activity	GO:0005737//GO:0005576	cytoplasm//extracellular region	--	--
Cluster-17494.0	BL_1	3.00	0.89	454	--	--	--	--	--	--	--	--	--	--	--	--	--	--	--	--	--	--	--	--	--	--	--	--	--	--	--	--
Cluster-17503.0	BL_1	3.00	0.90	452	--	--	--	--	--	--	--	--	--	--	--	--	--	--	--	--	--	--	--	--	--	--	--	--	--	--	--	--
Cluster-17520.0	BL_1	2.00	0.97	390	470361072	XP_004365015.1	327	3.0e-28	iron/manganese superoxide dismutase [Capsaspora owczarzaki ATCC 30864]>gi|765547873|gb|KJE88494.1| iron/manganese superoxide dismutase [Capsaspora owczarzaki ATCC 30864]	827071327	XM_008098934.1	59	2.60755e-20	Colletotrichum graminicola M1.001 iron/manganese superoxide dismutase domain-containing protein partial mRNA	K04564	SOD2	superoxide dismutase, Fe-Mn family	http://www.genome.jp/dbget-bin/www_bget?ko:K04564	Q9Y783	348	4.6e-32	Superoxide dismutase [Mn], mitochondrial OS=Neurospora crassa (strain ATCC 24698 / 74-OR23-1A / CBS 708.71 / DSM 1257 / FGSC 987) GN=sod-2 PE=3 SV=1	PF00081	Iron/manganese superoxide dismutases, alpha-hairpin domain	GO:0055114//GO:0006801	oxidation-reduction process//superoxide metabolic process	GO:0046872//GO:0004784	metal ion binding//superoxide dismutase activity	--	--	KOG0876	Manganese superoxide dismutase
Cluster-17520.1	BL_1	4.00	0.96	493	640833766	XP_008072571.1	266	4.6e-21	PREDICTED: superoxide dismutase [Mn], mitochondrial isoform X2 [Tarsius syrichta]	596684852	XM_007279492.1	73	5.54326e-28	Colletotrichum gloeosporioides Nara gc5 superoxide dismutase (CGGC5_8485), partial mRNA	K04564	SOD2	superoxide dismutase, Fe-Mn family	http://www.genome.jp/dbget-bin/www_bget?ko:K04564	Q9Y783	444	4.3e-43	Superoxide dismutase [Mn], mitochondrial OS=Neurospora crassa (strain ATCC 24698 / 74-OR23-1A / CBS 708.71 / DSM 1257 / FGSC 987) GN=sod-2 PE=3 SV=1	PF02777	Iron/manganese superoxide dismutases, C-terminal domain	GO:0006801//GO:0055114	superoxide metabolic process//oxidation-reduction process	GO:0004784//GO:0046872	superoxide dismutase activity//metal ion binding	--	--	KOG0876	Manganese superoxide dismutase
Cluster-17555.0	BL_1	1.00	0.57	374	--	--	--	--	--	--	--	--	--	--	--	--	--	--	--	--	--	--	--	--	--	--	--	--	--	--	--	--
Cluster-17558.0	BL_1	6.00	0.33	1157	--	--	--	--	--	--	--	--	--	--	--	--	--	--	--	--	--	--	--	--	--	--	--	--	--	--	--	--
Cluster-17564.0	BL_1	92.00	33.18	425	700354676	XP_009921627.1	274	4.6e-22	PREDICTED: glycine-rich RNA-binding protein GRP1A-like, partial [Haliaeetus albicilla]	4704604	AF109917.1	287	5.15643e-147	AF109917 Picea glauca glycine-rich RNA-binding protein (RNP) mRNA, complete cds	K13195	CIRBP	cold-inducible RNA-binding protein	http://www.genome.jp/dbget-bin/www_bget?ko:K13195	P49310	365	5.4e-34	Glycine-rich RNA-binding protein GRP1A OS=Sinapis alba PE=2 SV=1	PF04556//PF16367//PF00076	DpnII restriction endonuclease//RNA recognition motif//RNA recognition motif. (a.k.a. RRM, RBD, or RNP domain)	GO:0009307//GO:0006308	DNA restriction-modification system//DNA catabolic process	GO:0003676//GO:0009036//GO:0003677	nucleic acid binding//Type II site-specific deoxyribonuclease activity//DNA binding	GO:0009359	Type II site-specific deoxyribonuclease complex	--	--
Cluster-17574.0	BL_1	1.00	0.39	414	--	--	--	--	--	--	--	--	--	--	--	--	--	--	--	--	--	--	--	--	--	--	--	--	--	--	--	--
Cluster-17577.1	BL_1	2.00	0.37	553	796536107	AKA60071.1	866	1.4e-90	ribulose-1,5-bisphosphate carboxylase/oxygenase large subunit (chloroplast) [Picomonas sp. DN1]	597569085	KF990036.1	529	0	Prunus kansuensis chloroplast, complete genome	--	--	--	--	P28387	945	3.9e-101	Ribulose bisphosphate carboxylase large chain (Fragment) OS=Byrsonima crassifolia GN=rbcL PE=3 SV=1	PF00016	Ribulose bisphosphate carboxylase large chain, catalytic domain	--	--	GO:0000287	magnesium ion binding	--	--	--	--
Cluster-17582.0	BL_1	2.00	0.50	484	--	--	--	--	--	--	--	--	--	--	--	--	--	--	--	--	--	--	--	--	--	--	--	--	--	--	--	--
Cluster-17589.0	BL_1	5.06	0.48	802	--	--	--	--	--	768311752	CP010980.1	525	0	Verticillium dahliae VdLs.17 chromosome 1, complete sequence	--	--	--	--	--	--	--	--	PF07086//PF04568	Jagunal, ER re-organisation during oogenesis//Mitochondrial ATPase inhibitor, IATP	GO:0032780//GO:0007029	negative regulation of ATPase activity//endoplasmic reticulum organization	GO:0042030	ATPase inhibitor activity	GO:0005739//GO:0005789	mitochondrion//endoplasmic reticulum membrane	--	--
Cluster-17594.0	BL_1	11.00	1.31	694	152013725	ABS19978.1	550	7.5e-54	ribosomal protein L18a [Artemia franciscana]	697066146	XM_009649965.1	654	0	Verticillium dahliae VdLs.17 60S ribosomal protein L20 mRNA	K02882	RP-L18Ae, RPL18A	large subunit ribosomal protein L18Ae	http://www.genome.jp/dbget-bin/www_bget?ko:K02882	P0CX23	629	2.1e-64	60S ribosomal protein L20-A OS=Saccharomyces cerevisiae (strain ATCC 204508 / S288c) GN=RPL20A PE=1 SV=1	PF01775	Ribosomal L18ae/LX protein domain	GO:0042254//GO:0006412	ribosome biogenesis//translation	GO:0003735	structural constituent of ribosome	GO:0005840	ribosome	KOG0829	60S ribosomal protein L18A
Cluster-17595.0	BL_1	12.00	1.00	867	91076754	XP_973519.1	558	1.1e-54	PREDICTED: synaptic vesicle glycoprotein 2C [Tribolium castaneum]>gi|270001914|gb|EEZ98361.1| hypothetical protein TcasGA2_TC000818 [Tribolium castaneum]	--	--	--	--	--	--	--	--	--	Q66KG0	124	9.7e-06	Solute carrier family 22 member 16 OS=Xenopus laevis GN=slc22a16 PE=2 SV=2	PF07690//PF00083	Major Facilitator Superfamily//Sugar (and other) transporter	GO:0055085	transmembrane transport	GO:0022857	transmembrane transporter activity	GO:0016021	integral component of membrane	--	--
Cluster-17636.0	BL_1	15.00	0.40	2089	724951806	XP_010351937.1	2635	3.9e-295	PREDICTED: LOW QUALITY PROTEIN: heat shock protein HSP 90-alpha [Rhinopithecus roxellana]	431822404	NM_007355.3	2040	0	Homo sapiens heat shock protein 90kDa alpha (cytosolic), class B member 1 (HSP90AB1), transcript variant 2, mRNA	K04079	htpG, HSP90A	molecular chaperone HtpG	http://www.genome.jp/dbget-bin/www_bget?ko:K04079	P11499	1885	1.5e-209	Heat shock protein HSP 90-beta OS=Mus musculus GN=Hsp90ab1 PE=1 SV=3	PF08711//PF02724//PF00183	TFIIS helical bundle-like domain//CDC45-like protein//Hsp90 protein	GO:0006270//GO:0006351//GO:0006950//GO:0006457	DNA replication initiation//transcription, DNA-templated//response to stress//protein folding	GO:0051082//GO:0005524//GO:0003677	unfolded protein binding//ATP binding//DNA binding	GO:0005634	nucleus	KOG0019	Molecular chaperone (HSP90 family)
Cluster-17636.1	BL_1	2.00	0.44	508	795388413	XP_011752683.1	377	6.3e-34	PREDICTED: heat shock protein HSP 90-beta [Macaca nemestrina]>gi|795388416|ref|XP_011752685.1| PREDICTED: heat shock protein HSP 90-beta [Macaca nemestrina]>gi|795388418|ref|XP_011752686.1| PREDICTED: heat shock protein HSP 90-beta [Macaca nemestrina]>gi|795388421|ref|XP_011752687.1| PREDICTED: heat shock protein HSP 90-beta [Macaca nemestrina]	431822407	NM_001271972.1	508	0	Homo sapiens heat shock protein 90kDa alpha (cytosolic), class B member 1 (HSP90AB1), transcript variant 5, mRNA	K04079	htpG, HSP90A	molecular chaperone HtpG	http://www.genome.jp/dbget-bin/www_bget?ko:K04079	Q76LV1	377	2.6e-35	Heat shock protein HSP 90-beta OS=Bos taurus GN=HSP90AB1 PE=2 SV=3	PF00183	Hsp90 protein	GO:0006457//GO:0006950	protein folding//response to stress	GO:0005524//GO:0051082	ATP binding//unfolded protein binding	--	--	KOG0019	Molecular chaperone (HSP90 family)
Cluster-17637.0	BL_1	2.00	1.56	349	--	--	--	--	--	302406067	XM_003000824.1	216	1.22302e-107	Verticillium albo-atrum VaMs.102 predicted protein, mRNA	--	--	--	--	--	--	--	--	--	--	--	--	--	--	--	--	--	--
Cluster-17643.0	BL_1	1.00	0.43	402	--	--	--	--	--	768001687	XM_011527860.1	402	0	PREDICTED: Homo sapiens histocompatibility (minor) HA-1 (HMHA1), transcript variant X5, mRNA	--	--	--	--	--	--	--	--	--	--	--	--	--	--	--	--	--	--
Cluster-17671.1	BL_1	3.00	0.39	658	--	--	--	--	--	--	--	--	--	--	--	--	--	--	--	--	--	--	--	--	--	--	--	--	--	--	--	--
Cluster-17674.0	BL_1	61.59	2.06	1722	2654204	AAC63079.1	686	3.2e-69	putative juvenile hormone esterase [Leptinotarsa decemlineata]	--	--	--	--	--	--	--	--	--	--	--	--	--	--	--	--	--	--	--	--	--	--	--
Cluster-17685.0	BL_1	9.00	1.00	724	635071246	XP_008004460.1	349	1.6e-30	PREDICTED: 60S ribosomal protein L35 [Chlorocebus sabaeus]	697067830	XM_009650805.1	716	0	Verticillium dahliae VdLs.17 60S ribosomal protein L35 mRNA	K02918	RP-L35e, RPL35	large subunit ribosomal protein L35e	http://www.genome.jp/dbget-bin/www_bget?ko:K02918	Q8L805	493	1.3e-48	60S ribosomal protein L35 OS=Triticum aestivum GN=RPL35 PE=1 SV=1	PF00831	Ribosomal L29 protein	GO:0042254//GO:0006412	ribosome biogenesis//translation	GO:0003735	structural constituent of ribosome	GO:0005840//GO:0005622	ribosome//intracellular	KOG3436	60S ribosomal protein L35
Cluster-17721.0	BL_1	3.00	0.75	485	--	--	--	--	--	--	--	--	--	--	--	--	--	--	--	--	--	--	--	--	--	--	--	--	--	--	--	--
Cluster-17730.1	BL_1	1.00	2.59	286	641789187	XP_008176438.1	366	6.7e-33	PREDICTED: uncharacterized protein LOC101939727 [Chrysemys picta bellii]	58652042	AP008245.2	274	5.60846e-140	Oryza sativa Japonica Group genomic DNA, chromosome 9, BAC clone:OSJNBb0013K10	--	--	--	--	--	--	--	--	--	--	--	--	--	--	--	--	--	--
Cluster-17730.3	BL_1	3.00	0.66	509	719769482	XP_010218741.1	724	3.7e-74	PREDICTED: LOW QUALITY PROTEIN: KRAB-A domain-containing protein 2, partial [Tinamus guttatus]	20087088	AC097446.3	491	0	Oryza sativa Japonica Group chromosome 10 clone OSJNBa0034B05, complete sequence	--	--	--	--	Q9UR07	312	9.0e-28	Transposon Tf2-11 polyprotein OS=Schizosaccharomyces pombe (strain 972 / ATCC 24843) GN=Tf2-11 PE=3 SV=1	PF00665//PF05615	Integrase core domain//Tho complex subunit 7	GO:0015074//GO:0006397	DNA integration//mRNA processing	--	--	GO:0000445	THO complex part of transcription export complex	--	--
Cluster-17732.0	BL_1	4.00	0.77	541	694954223	XP_009425312.1	154	4.9e-08	PREDICTED: LOW QUALITY PROTEIN: heterogeneous nuclear ribonucleoprotein A3-like [Pan troglodytes]	767917191	XM_005246381.3	541	0	PREDICTED: Homo sapiens heterogeneous nuclear ribonucleoprotein A3 (HNRNPA3), transcript variant X2, mRNA	--	--	--	--	--	--	--	--	--	--	--	--	--	--	--	--	--	--
Cluster-17741.0	BL_1	9.00	0.74	871	332834360	XP_507843.3	761	3.2e-78	PREDICTED: DNA damage-inducible transcript 4 protein [Pan troglodytes]>gi|397490045|ref|XP_003816020.1| PREDICTED: DNA damage-inducible transcript 4 protein [Pan paniscus]	14043448	BC007714.1	871	0	Homo sapiens DNA-damage-inducible transcript 4, mRNA (cDNA clone MGC:12610 IMAGE:4302878), complete cds	K08270	DDIT4, REDD1	DNA-damage-inducible transcript 4	http://www.genome.jp/dbget-bin/www_bget?ko:K08270	Q9NX09	761	1.3e-79	DNA damage-inducible transcript 4 protein OS=Homo sapiens GN=DDIT4 PE=1 SV=1	PF07809	RTP801 C-terminal region	GO:0009968	negative regulation of signal transduction	--	--	GO:0005737	cytoplasm	--	--
Cluster-17741.1	BL_1	5.00	2.08	407	12052860	CAB66603.1	160	7.4e-09	hypothetical protein [Homo sapiens]>gi|117646740|emb|CAL37485.1| hypothetical protein [synthetic construct]>gi|306921515|dbj|BAJ17837.1| DNA-damage-inducible transcript 4 [synthetic construct]	56676369	NM_019058.2	407	0	Homo sapiens DNA-damage-inducible transcript 4 (DDIT4), mRNA	K08270	DDIT4, REDD1	DNA-damage-inducible transcript 4	http://www.genome.jp/dbget-bin/www_bget?ko:K08270	Q9NX09	160	3.0e-10	DNA damage-inducible transcript 4 protein OS=Homo sapiens GN=DDIT4 PE=1 SV=1	--	--	GO:0048523//GO:0006950//GO:0035556	negative regulation of cellular process//response to stress//intracellular signal transduction	--	--	GO:0005737	cytoplasm	--	--
Cluster-17744.0	BL_1	2.00	0.93	394	--	--	--	--	--	--	--	--	--	--	--	--	--	--	--	--	--	--	--	--	--	--	--	--	--	--	--	--
Cluster-17753.0	BL_1	6.24	0.34	1180	--	--	--	--	--	--	--	--	--	--	--	--	--	--	--	--	--	--	--	--	--	--	--	--	--	--	--	--
Cluster-17761.0	BL_1	7.00	0.37	1194	--	--	--	--	--	--	--	--	--	--	--	--	--	--	--	--	--	--	--	--	--	--	--	--	--	--	--	--
Cluster-17768.0	BL_1	9.04	0.33	1587	556755698	XP_005973202.1	726	6.7e-74	PREDICTED: flavohemoprotein A-like [Pantholops hodgsonii]	675324094	CP009082.1	1578	0	Verticillium dahliae JR2 chromosome 7, complete sequence	--	--	--	--	Q7TTP2	854	4.0e-90	Flavohemoprotein OS=Bordetella parapertussis (strain 12822 / ATCC BAA-587 / NCTC 13253) GN=hmp PE=3 SV=1	PF08030//PF00175//PF00042	Ferric reductase NAD binding domain//Oxidoreductase NAD-binding domain//Globin	GO:0055114	oxidation-reduction process	GO:0019825//GO:0020037//GO:0016491	oxygen binding//heme binding//oxidoreductase activity	--	--	--	--
Cluster-17771.0	BL_1	1.00	0.63	366	--	--	--	--	--	768311752	CP010980.1	347	1.9395e-180	Verticillium dahliae VdLs.17 chromosome 1, complete sequence	--	--	--	--	--	--	--	--	--	--	--	--	--	--	--	--	--	--
Cluster-17803.0	BL_1	5.00	0.31	1076	--	--	--	--	--	697088402	XM_009658817.1	913	0	Verticillium dahliae VdLs.17 hypothetical protein mRNA	--	--	--	--	--	--	--	--	--	--	--	--	--	--	--	--	--	--
Cluster-17845.0	BL_1	2.00	0.59	456	--	--	--	--	--	--	--	--	--	--	--	--	--	--	--	--	--	--	--	--	--	--	--	--	--	--	--	--
Cluster-17847.1	BL_1	9.00	0.78	845	--	--	--	--	--	--	--	--	--	--	--	--	--	--	--	--	--	--	PF05196	PTN/MK heparin-binding protein family, N-terminal domain	GO:0007165//GO:0040007//GO:0008283	signal transduction//growth//cell proliferation	GO:0008083	growth factor activity	--	--	--	--
Cluster-17847.2	BL_1	21.00	1.87	831	--	--	--	--	--	--	--	--	--	--	--	--	--	--	--	--	--	--	PF05196	PTN/MK heparin-binding protein family, N-terminal domain	GO:0008283//GO:0007165//GO:0040007	cell proliferation//signal transduction//growth	GO:0008083	growth factor activity	--	--	--	--
Cluster-17856.0	BL_1	1.00	0.38	417	--	--	--	--	--	--	--	--	--	--	--	--	--	--	--	--	--	--	--	--	--	--	--	--	--	--	--	--
Cluster-17862.0	BL_1	2.00	0.59	455	--	--	--	--	--	--	--	--	--	--	--	--	--	--	--	--	--	--	--	--	--	--	--	--	--	--	--	--
Cluster-17863.0	BL_1	4.00	0.86	515	12005918	AAG44670.1	778	2.0e-80	CDA016 [Homo sapiens]	260763954	NM_015965.6	515	0	Homo sapiens NADH dehydrogenase (ubiquinone) 1 alpha subcomplex, 13 (NDUFA13), mRNA	K11353	NDUFA13	NADH dehydrogenase (ubiquinone) 1 alpha subcomplex subunit 13	http://www.genome.jp/dbget-bin/www_bget?ko:K11353	Q9P0J0	770	7.1e-81	NADH dehydrogenase [ubiquinone] 1 alpha subcomplex subunit 13 OS=Homo sapiens GN=NDUFA13 PE=1 SV=3	--	--	--	--	--	--	--	--	KOG3300	NADH:ubiquinone oxidoreductase, B16.6 subunit/cell death-regulatory protein
Cluster-17875.0	BL_1	7.00	0.66	799	270013391	EFA09839.1	174	3.5e-10	hypothetical protein TcasGA2_TC011986 [Tribolium castaneum]	--	--	--	--	--	--	--	--	--	--	--	--	--	--	--	--	--	--	--	--	--	--	--
Cluster-17885.0	BL_1	2.00	0.55	467	--	--	--	--	--	--	--	--	--	--	--	--	--	--	--	--	--	--	--	--	--	--	--	--	--	--	--	--
Cluster-17892.0	BL_1	5.00	12.04	289	--	--	--	--	--	768311754	CP010982.1	161	3.71806e-77	Verticillium dahliae VdLs.17 chromosome 3, complete sequence	--	--	--	--	--	--	--	--	--	--	--	--	--	--	--	--	--	--
Cluster-17903.0	BL_1	1.00	7.58	250	--	--	--	--	--	--	--	--	--	--	--	--	--	--	--	--	--	--	--	--	--	--	--	--	--	--	--	--
Cluster-17918.0	BL_1	3.00	2.05	359	--	--	--	--	--	--	--	--	--	--	--	--	--	--	--	--	--	--	--	--	--	--	--	--	--	--	--	--
Cluster-17926.2	BL_1	2.00	0.96	391	--	--	--	--	--	--	--	--	--	--	--	--	--	--	--	--	--	--	--	--	--	--	--	--	--	--	--	--
Cluster-17930.1	BL_1	2.00	0.31	606	--	--	--	--	--	--	--	--	--	--	--	--	--	--	--	--	--	--	--	--	--	--	--	--	--	--	--	--
Cluster-17961.0	BL_1	12.00	0.59	1259	470293052	XP_004343796.1	1298	2.5e-140	guanine nucleotide-binding protein [Capsaspora owczarzaki ATCC 30864]>gi|765556476|gb|KJE96804.1| guanine nucleotide-binding protein [Capsaspora owczarzaki ATCC 30864]	697089552	XM_009659390.1	997	0	Verticillium dahliae VdLs.17 WD repeat-containing protein 5B partial mRNA	K14753	RACK1	guanine nucleotide-binding protein subunit beta-2-like 1 protein	http://www.genome.jp/dbget-bin/www_bget?ko:K14753	P63245	1263	1.2e-137	Guanine nucleotide-binding protein subunit beta-2-like 1 OS=Rattus norvegicus GN=Gnb2l1 PE=1 SV=3	PF00400	WD domain, G-beta repeat	--	--	GO:0005515	protein binding	--	--	KOG0279	G protein beta subunit-like protein
Cluster-17961.1	BL_1	11.00	1.04	799	265141846	ACY74454.1	506	1.1e-48	ribosomal protein L21 [Malo kingi]	697073416	XM_009653094.1	775	0	Verticillium dahliae VdLs.17 60S ribosomal protein L21-B mRNA	K02889	RP-L21e, RPL21	large subunit ribosomal protein L21e	http://www.genome.jp/dbget-bin/www_bget?ko:K02889	O42706	545	1.4e-54	60S ribosomal protein L21-B OS=Schizosaccharomyces pombe (strain 972 / ATCC 24843) GN=rpl2102 PE=2 SV=2	PF09126//PF01157	Restriction endonuclease NaeI//Ribosomal protein L21e	GO:0006412//GO:0042254//GO:0006308//GO:0009307	translation//ribosome biogenesis//DNA catabolic process//DNA restriction-modification system	GO:0009036//GO:0003735	Type II site-specific deoxyribonuclease activity//structural constituent of ribosome	GO:0005622//GO:0005840//GO:0009359	intracellular//ribosome//Type II site-specific deoxyribonuclease complex	KOG1732	60S ribosomal protein L21
Cluster-17965.0	BL_1	14.17	0.62	1391	196000674	XP_002110205.1	1364	6.2e-148	expressed hypothetical protein [Trichoplax adhaerens]>gi|190588329|gb|EDV28371.1| expressed hypothetical protein [Trichoplax adhaerens]	697081702	XM_009655956.1	1323	0	Verticillium dahliae VdLs.17 60S ribosomal protein L3 partial mRNA	K02925	RP-L3e, RPL3	large subunit ribosomal protein L3e	http://www.genome.jp/dbget-bin/www_bget?ko:K02925	P59671	1792	6.0e-199	60S ribosomal protein L3 OS=Neurospora crassa (strain ATCC 24698 / 74-OR23-1A / CBS 708.71 / DSM 1257 / FGSC 987) GN=rpl-3 PE=3 SV=1	PF00297	Ribosomal protein L3	GO:0006412//GO:0042254	translation//ribosome biogenesis	GO:0003735	structural constituent of ribosome	GO:0005622//GO:0005840//GO:0030529	intracellular//ribosome//intracellular ribonucleoprotein complex	KOG0746	60S ribosomal protein L3 and related proteins
Cluster-17966.0	BL_1	2.00	0.34	577	--	--	--	--	--	--	--	--	--	--	--	--	--	--	--	--	--	--	--	--	--	--	--	--	--	--	--	--
Cluster-17987.0	BL_1	5.00	0.66	653	795342189	XP_011929989.1	902	1.1e-94	PREDICTED: 60S ribosomal protein L17 isoform X1 [Cercocebus atys]	313569765	NM_000985.4	653	0	Homo sapiens ribosomal protein L17 (RPL17), transcript variant 1, mRNA	K02880	RP-L17e, RPL17	large subunit ribosomal protein L17e	http://www.genome.jp/dbget-bin/www_bget?ko:K02880	Q5XTY7	889	1.4e-94	60S ribosomal protein L17 OS=Felis catus GN=RPL17 PE=2 SV=3	PF00237	Ribosomal protein L22p/L17e	GO:0042254//GO:0006412	ribosome biogenesis//translation	GO:0003735	structural constituent of ribosome	GO:0005840	ribosome	KOG3353	60S ribosomal protein L22
Cluster-17994.0	BL_1	9.00	0.64	969	755472894	XP_006543746.2	776	6.6e-80	PREDICTED: LOW QUALITY PROTEIN: histone H3.3C isoform X1 [Mus musculus]	318068040	NM_002107.4	969	0	Homo sapiens H3 histone, family 3A (H3F3A), mRNA	K11253	H3	histone H3	http://www.genome.jp/dbget-bin/www_bget?ko:K11253	Q6P823	676	1.1e-69	Histone H3.3 OS=Xenopus tropicalis GN=TGas113e22.1 PE=1 SV=3	PF00125//PF15715	Core histone H2A/H2B/H3/H4//PCNA-associated factor	GO:0006974//GO:0051726	cellular response to DNA damage stimulus//regulation of cell cycle	GO:0003677	DNA binding	--	--	KOG1745	Histones H3 and H4
Cluster-17997.0	BL_1	5.00	0.51	759	768957295	XP_011617137.1	215	5.8e-15	PREDICTED: aquaporin-4 isoform X1 [Takifugu rubripes]	589107844	XM_006965883.1	195	1.32368e-95	Trichoderma reesei QM6a predicted protein (TRIREDRAFT_41178), partial mRNA	--	--	--	--	P0CD89	332	6.4e-30	Aquaporin-2 OS=Saccharomyces cerevisiae GN=AQY2 PE=2 SV=1	PF00230	Major intrinsic protein	GO:0006810	transport	GO:0005215	transporter activity	GO:0016020	membrane	KOG0223	Aquaporin (major intrinsic protein family)
Cluster-18009.0	BL_1	29.00	1.24	1412	--	--	--	--	--	768311752	CP010980.1	1376	0	Verticillium dahliae VdLs.17 chromosome 1, complete sequence	--	--	--	--	--	--	--	--	--	--	--	--	--	--	--	--	--	--
Cluster-18032.0	BL_1	4.00	0.34	863	--	--	--	--	--	697084216	XM_009656829.1	729	0	Verticillium dahliae VdLs.17 NADH-ubiquinone oxidoreductase 29.9 kDa subunit partial mRNA	--	--	--	--	P24919	467	1.6e-45	NADH-ubiquinone oxidoreductase 29.9 kDa subunit, mitochondrial OS=Neurospora crassa (strain ATCC 24698 / 74-OR23-1A / CBS 708.71 / DSM 1257 / FGSC 987) GN=nuo-32 PE=1 SV=1	PF04716	ETC complex I subunit conserved region	GO:0022904	respiratory electron transport chain	GO:0016651	oxidoreductase activity, acting on NAD(P)H	GO:0005743	mitochondrial inner membrane	--	--
Cluster-18033.0	BL_1	21.00	1.33	1046	91081061	XP_975415.1	789	2.2e-81	PREDICTED: 40S ribosomal protein S2 [Tribolium castaneum]>gi|270005317|gb|EFA01765.1| hypothetical protein TcasGA2_TC007364 [Tribolium castaneum]	697088888	XM_009659059.1	1019	0	Verticillium dahliae VdLs.17 40S ribosomal protein S2 mRNA	K02981	RP-S2e, RPS2	small subunit ribosomal protein S2e	http://www.genome.jp/dbget-bin/www_bget?ko:K02981	P25443	846	2.2e-89	40S ribosomal protein S2 OS=Saccharomyces cerevisiae (strain ATCC 204508 / S288c) GN=RPS2 PE=1 SV=3	PF00333//PF12235//PF03719	Ribosomal protein S5, N-terminal domain//Fragile X-related 1 protein core C terminal//Ribosomal protein S5, C-terminal domain	GO:0006412//GO:0042254	translation//ribosome biogenesis	GO:0003735//GO:0003723	structural constituent of ribosome//RNA binding	GO:0005840	ribosome	KOG0877	40S ribosomal protein S2/30S ribosomal protein S5
Cluster-18036.0	BL_1	3.00	0.32	743	260586595	ACX46128.1	526	4.9e-51	tetherin [Gorilla gorilla]	158255633	AK291099.1	740	0	Homo sapiens cDNA FLJ77629 complete cds, highly similar to Homo sapiens bone marrow stromal cell antigen 2 (BST2), mRNA	K06731	BST2	bone marrow stromal cell antigen 2	http://www.genome.jp/dbget-bin/www_bget?ko:K06731	Q10589	526	2.0e-52	Bone marrow stromal antigen 2 OS=Homo sapiens GN=BST2 PE=1 SV=1	PF10473//PF15898//PF02050//PF01025//PF05557//PF06156//PF04111//PF06005//PF16716//PF07926//PF01105//PF05837//PF08912//PF00038//PF05615//PF04977//PF13851//PF01920//PF08172//PF05529	Leucine-rich repeats of kinetochore protein Cenp-F/LEK1//cGMP-dependent protein kinase interacting domain//Flagellar FliJ protein//GrpE//Mitotic checkpoint protein//Protein of unknown function (DUF972)//Autophagy protein Apg6//Protein of unknown function (DUF904)//Bone marrow stromal antigen 2//TPR/MLP1/MLP2-like protein//emp24/gp25L/p24 family/GOLD//Centromere protein H (CENP-H)//Rho Binding//In…	GO:0006935//GO:0006891//GO:0071973//GO:0048870//GO:0006606//GO:0006260//GO:0051382//GO:0007094//GO:0043093//GO:0000917//GO:0006457//GO:0006397//GO:0051607//GO:0007049//GO:0006914//GO:0006810//GO:0006886	chemotaxis//intra-Golgi vesicle-mediated transport//bacterial-type flagellum-dependent cell motility//cell motility//protein import into nucleus//DNA replication//kinetochore assembly//mitotic spindle assembly checkpoint//FtsZ-dependent cytokinesis//barrier septum assembly//protein folding//mRNA processing//defense response to virus//cell cycle//autophagy//transport//intracellular protein transpo…	GO:0003774//GO:0017048//GO:0051087//GO:0051082//GO:0045502//GO:0008134//GO:0042803//GO:0000774//GO:0019901//GO:0005198	motor activity//Rho GTPase binding//chaperone binding//unfolded protein binding//dynein binding//transcription factor binding//protein homodimerization activity//adenyl-nucleotide exchange factor activity//protein kinase binding//structural molecule activity	GO:0000776//GO:0030173//GO:0030286//GO:0005667//GO:0009288//GO:0000445//GO:0016272//GO:0005882//GO:0016020//GO:0005783//GO:0005737//GO:0016021//GO:0031514	kinetochore//integral component of Golgi membrane//dynein complex//transcription factor complex//bacterial-type flagellum//THO complex part of transcription export complex//prefoldin complex//intermediate filament//membrane//endoplasmic reticulum//cytoplasm//integral component of membrane//motile cilium	--	--
Cluster-18064.0	BL_1	1.00	0.39	415	--	--	--	--	--	--	--	--	--	--	--	--	--	--	--	--	--	--	--	--	--	--	--	--	--	--	--	--
Cluster-18076.0	BL_1	1.00	1.24	320	686726728	XP_009241601.1	240	3.1e-18	PREDICTED: uncharacterized protein LOC100939869 [Pongo abelii]	35931950	AC146010.2	320	1.70744e-165	Pan troglodytes BAC clone RP43-16O20 from chromosome 7, complete sequence	--	--	--	--	--	--	--	--	--	--	--	--	--	--	--	--	--	--
Cluster-18089.0	BL_1	2.00	0.40	531	470361589	XP_004365143.1	184	1.6e-11	hypothetical protein CAOG_00272 [Capsaspora owczarzaki ATCC 30864]>gi|765548043|gb|KJE88664.1| hypothetical protein CAOG_000272 [Capsaspora owczarzaki ATCC 30864]	697069970	XM_009651874.1	306	1.7916e-157	Verticillium dahliae VdLs.17 hypothetical protein partial mRNA	K08762	DBI, ACBP	diazepam-binding inhibitor (GABA receptor modulator, acyl-CoA-binding protein)	http://www.genome.jp/dbget-bin/www_bget?ko:K08762	P31824	162	2.3e-10	Acyl-CoA-binding protein homolog OS=Manduca sexta PE=3 SV=1	PF00887	Acyl CoA binding protein	--	--	GO:0000062	fatty-acyl-CoA binding	--	--	KOG0817	Acyl-CoA-binding protein
Cluster-18099.0	BL_1	5.00	0.55	729	685831811	CEF66732.1	412	7.9e-38	Histone H2B family and Histone core domain and Histone-fold domain-containing protein [Strongyloides ratti]	697087519	XM_009658376.1	729	0	Verticillium dahliae VdLs.17 histone H2B mRNA	K11252	H2B	histone H2B	http://www.genome.jp/dbget-bin/www_bget?ko:K11252	Q2HH38	490	2.9e-48	Histone H2B OS=Chaetomium globosum (strain ATCC 6205 / CBS 148.51 / DSM 1962 / NBRC 6347 / NRRL 1970) GN=HTB1 PE=3 SV=3	PF03847//PF00125	Transcription initiation factor TFIID subunit A//Core histone H2A/H2B/H3/H4	GO:0006352	DNA-templated transcription, initiation	GO:0003677	DNA binding	GO:0005669	transcription factor TFIID complex	--	--
Cluster-18100.0	BL_1	10.00	1.99	533	332245592	XP_003271942.1	714	5.6e-73	PREDICTED: 40S ribosomal protein S18 [Nomascus leucogenys]	92444018	BC012322.1	533	0	Homo sapiens mRNA similar to IGF-II mRNA-binding protein 2 (cDNA clone IMAGE:4652395)	K02964	RP-S18e, RPS18	small subunit ribosomal protein S18e	http://www.genome.jp/dbget-bin/www_bget?ko:K02964	Q3T0R1	697	2.1e-72	40S ribosomal protein S18 OS=Bos taurus GN=RPS18 PE=2 SV=3	PF00416	Ribosomal protein S13/S18	GO:0006412//GO:0042254	translation//ribosome biogenesis	GO:0003723//GO:0003735	RNA binding//structural constituent of ribosome	GO:0005622//GO:0005840	intracellular//ribosome	KOG3311	Ribosomal protein S18
Cluster-18106.0	BL_1	3.00	0.34	718	646704395	KDR12598.1	498	8.4e-48	rRNA 2'-O-methyltransferase fibrillarin [Zootermopsis nevadensis]	697076660	XM_009654214.1	652	0	Verticillium dahliae VdLs.17 rRNA 2'-O-methyltransferase fibrillarin partial mRNA	K14563	NOP1, FBL	rRNA 2'-O-methyltransferase fibrillarin	http://www.genome.jp/dbget-bin/www_bget?ko:K14563	Q9HE26	521	7.4e-52	rRNA 2'-O-methyltransferase fibrillarin OS=Neurospora crassa (strain ATCC 24698 / 74-OR23-1A / CBS 708.71 / DSM 1257 / FGSC 987) GN=nop-1 PE=3 SV=2	PF01269//PF08704	Fibrillarin//tRNA methyltransferase complex GCD14 subunit	GO:0008033//GO:0006364//GO:0009451//GO:0030488	tRNA processing//rRNA processing//RNA modification//tRNA methylation	GO:0008168//GO:0016429//GO:0003723	methyltransferase activity//tRNA (adenine-N1-)-methyltransferase activity//RNA binding	GO:0031515	tRNA (m1A) methyltransferase complex	KOG1596	Fibrillarin and related nucleolar RNA-binding proteins
Cluster-18127.1	BL_1	4.00	1.57	414	642912932	XP_008201312.1	176	1.0e-10	PREDICTED: uncharacterized protein LOC103315149 isoform X2 [Tribolium castaneum]	--	--	--	--	--	--	--	--	--	--	--	--	--	--	--	--	--	--	--	--	--	--	--
Cluster-18133.0	BL_1	10.00	1.43	627	506965592	AGM32148.1	243	2.7e-18	60S acidic ribosomal protein P2 [Coptotermes formosanus]	697085058	XM_009657148.1	330	9.73672e-171	Verticillium dahliae VdLs.17 60S acidic ribosomal protein P2 partial mRNA	K02943	RP-LP2, RPLP2	large subunit ribosomal protein LP2	http://www.genome.jp/dbget-bin/www_bget?ko:K02943	Q9C3Z5	295	1.0e-25	60S acidic ribosomal protein P2 OS=Podospora anserina PE=3 SV=1	--	--	--	--	--	--	--	--	KOG3449	60S acidic ribosomal protein P2
Cluster-18145.0	BL_1	17.00	0.81	1293	642928332	XP_008195538.1	877	1.7e-91	PREDICTED: phospholipase A1 2 [Tribolium castaneum]>gi|270010341|gb|EFA06789.1| hypothetical protein TcasGA2_TC009725 [Tribolium castaneum]	--	--	--	--	--	K19404	LIPH_I	phosphatidic acid-selective&#160;phospholipase A1	http://www.genome.jp/dbget-bin/www_bget?ko:K19404	Q641F6	391	1.6e-36	Lipase member H-B OS=Xenopus laevis GN=liph-b PE=2 SV=1	PF01764//PF07819//PF06821	Lipase (class 3)//PGAP1-like protein//Serine hydrolase	GO:0006505//GO:0006629//GO:0006886	GPI anchor metabolic process//lipid metabolic process//intracellular protein transport	GO:0016788//GO:0016787	hydrolase activity, acting on ester bonds//hydrolase activity	--	--	--	--
Cluster-18156.0	BL_1	2.00	0.33	579	--	--	--	--	--	--	--	--	--	--	--	--	--	--	--	--	--	--	--	--	--	--	--	--	--	--	--	--
Cluster-18161.0	BL_1	4.00	0.32	899	--	--	--	--	--	--	--	--	--	--	--	--	--	--	--	--	--	--	PF00628	PHD-finger	--	--	GO:0005515	protein binding	--	--	--	--
Cluster-18167.0	BL_1	2.00	0.35	566	--	--	--	--	--	675324091	CP009079.1	563	0	Verticillium dahliae JR2 chromosome 2, complete sequence	--	--	--	--	--	--	--	--	--	--	--	--	--	--	--	--	--	--
Cluster-18170.0	BL_1	9.00	0.33	1597	556759533	XP_005975091.1	927	3.3e-97	PREDICTED: tropomyosin alpha-3 chain isoform X7 [Pantholops hodgsonii]	114155138	NM_153649.3	1597	0	Homo sapiens tropomyosin 3 (TPM3), transcript variant Tpm3.1, mRNA	K09290	TPM3	tropomyosin 3	http://www.genome.jp/dbget-bin/www_bget?ko:K09290	Q63610	921	6.8e-98	Tropomyosin alpha-3 chain OS=Rattus norvegicus GN=Tpm3 PE=1 SV=2	PF04111//PF08513//PF06009//PF00435//PF06008//PF03007//PF10473//PF05739//PF02185//PF05557//PF08702	Autophagy protein Apg6//LisH//Laminin Domain II//Spectrin repeat//Laminin Domain I//Wax ester synthase-like Acyl-CoA acyltransferase domain//Leucine-rich repeats of kinetochore protein Cenp-F/LEK1//SNARE domain//Hr1 repeat//Mitotic checkpoint protein//Fibrinogen alpha/beta chain family	GO:0030155//GO:0007155//GO:0007094//GO:0030168//GO:0045995//GO:0046486//GO:0006914//GO:0051258//GO:0042967//GO:0030334//GO:0007165//GO:0045017	regulation of cell adhesion//cell adhesion//mitotic spindle assembly checkpoint//platelet activation//regulation of embryonic development//glycerolipid metabolic process//autophagy//protein polymerization//acyl-carrier-protein biosynthetic process//regulation of cell migration//signal transduction//glycerolipid biosynthetic process	GO:0030674//GO:0042803//GO:0005515//GO:0005102//GO:0004144//GO:0045502//GO:0008134	protein binding, bridging//protein homodimerization activity//protein binding//receptor binding//diacylglycerol O-acyltransferase activity//dynein binding//transcription factor binding	GO:0005667//GO:0030286//GO:0005577	transcription factor complex//dynein complex//fibrinogen complex	--	--
Cluster-18180.0	BL_1	6.00	0.41	993	--	--	--	--	--	--	--	--	--	--	--	--	--	--	--	--	--	--	PF04689	DNA binding protein S1FA	GO:0006355	regulation of transcription, DNA-templated	GO:0003677	DNA binding	GO:0005634	nucleus	--	--
Cluster-18196.0	BL_1	2.42	4.30	302	646722622	KDR23553.1	278	1.1e-22	BTB/POZ domain-containing protein KCTD9 [Zootermopsis nevadensis]	--	--	--	--	--	--	--	--	--	Q80UN1	216	7.2e-17	BTB/POZ domain-containing protein KCTD9 OS=Mus musculus GN=Kctd9 PE=2 SV=1	--	--	--	--	--	--	--	--	--	--
Cluster-18197.0	BL_1	3.00	0.39	657	294895324	XP_002775135.1	766	6.4e-79	acyl-coa dehydrogenase, putative [Perkinsus marinus ATCC 50983]>gi|239881088|gb|EER06951.1| acyl-coa dehydrogenase, putative, partial [Perkinsus marinus ATCC 50983]	697068645	XM_009651212.1	657	0	Verticillium dahliae VdLs.17 acyl-CoA dehydrogenase mRNA	K15980	ACAD9	acyl-CoA dehydrogenase family member 9	http://www.genome.jp/dbget-bin/www_bget?ko:K15980	Q2LQP0	290	4.1e-25	Cyclohexane-1-carbonyl-CoA dehydrogenase OS=Syntrophus aciditrophicus (strain SB) GN=SYN_02586 PE=1 SV=1	PF00441//PF02770	Acyl-CoA dehydrogenase, C-terminal domain//Acyl-CoA dehydrogenase, middle domain	GO:0006118//GO:0055114	obsolete electron transport//oxidation-reduction process	GO:0003995//GO:0050660//GO:0016627	acyl-CoA dehydrogenase activity//flavin adenine dinucleotide binding//oxidoreductase activity, acting on the CH-CH group of donors	--	--	KOG0140	Medium-chain acyl-CoA dehydrogenase
Cluster-18199.0	BL_1	1.00	0.99	333	--	--	--	--	--	--	--	--	--	--	--	--	--	--	--	--	--	--	--	--	--	--	--	--	--	--	--	--
Cluster-18204.0	BL_1	4.00	0.60	610	--	--	--	--	--	--	--	--	--	--	--	--	--	--	--	--	--	--	--	--	--	--	--	--	--	--	--	--
Cluster-18205.0	BL_1	1.00	0.34	434	4557695	NP_000213.1	500	3.0e-48	mast/stem cell growth factor receptor Kit isoform 1 precursor [Homo sapiens]>gi|125472|sp|P10721.1|KIT_HUMAN RecName: Full=Mast/stem cell growth factor receptor Kit; Short=SCFR; AltName: Full=Piebald trait protein; Short=PBT; AltName: Full=Proto-oncogene c-Kit; AltName: Full=Tyrosine-protein kinase Kit; AltName: Full=p145 c-kit; AltName: Full=v-kit Hardy-Zuckerman 4 feline sarcoma viral oncogene …	170014706	NG_007456.1	434	0	Homo sapiens v-kit Hardy-Zuckerman 4 feline sarcoma viral oncogene homolog (KIT), RefSeqGene (LRG_307) on chromosome 4	K05091	KIT, SCFR	proto-oncogene tyrosine-protein kinase Kit	http://www.genome.jp/dbget-bin/www_bget?ko:K05091	P10721	500	1.2e-49	Mast/stem cell growth factor receptor Kit OS=Homo sapiens GN=KIT PE=1 SV=1	--	--	GO:0010628//GO:0000187//GO:0006687//GO:0008284//GO:0002551//GO:0046777//GO:0038162//GO:0097326//GO:0038093//GO:0007165//GO:0035162//GO:0030217//GO:0019827//GO:0035234//GO:0050910//GO:0030032//GO:0030218//GO:0097324//GO:0032762//GO:0001541//GO:0009314//GO:0010863//GO:0014068//GO:0030318//GO:0042523//GO:0002371//GO:0043552//GO:0070662//GO:0008360//GO:0042511//GO:0023014//GO:0002320//GO:0048070//GO:…	positive regulation of gene expression//activation of MAPK activity//glycosphingolipid metabolic process//positive regulation of cell proliferation//mast cell chemotaxis//protein autophosphorylation//erythropoietin-mediated signaling pathway//melanocyte adhesion//Fc receptor signaling pathway//signal transduction//embryonic hemopoiesis//T cell differentiation//stem cell population maintenance//ec…	GO:0002020//GO:0019955//GO:0042803//GO:0005020//GO:0005524//GO:0046872//GO:0004716	protease binding//cytokine binding//protein homodimerization activity//stem cell factor receptor activity//ATP binding//metal ion binding//receptor signaling protein tyrosine kinase activity	GO:0005737//GO:0016021//GO:0005634//GO:0005615//GO:0009897	cytoplasm//integral component of membrane//nucleus//extracellular space//external side of plasma membrane	--	--
Cluster-18223.0	BL_1	3.00	0.32	736	696990959	XP_009562828.1	360	8.6e-32	PREDICTED: uncharacterized protein LOC104062473, partial [Cuculus canorus]	38678457	BK000915.1	736	0	TPA_inf: Oryza sativa transposon Rim2-M316, complete sequence	--	--	--	--	--	--	--	--	--	--	--	--	--	--	--	--	--	--
Cluster-18223.1	BL_1	6.00	0.43	968	696990959	XP_009562828.1	678	1.5e-68	PREDICTED: uncharacterized protein LOC104062473, partial [Cuculus canorus]	50872481	AC145383.3	959	0	Oryza sativa chromosome 3 BAC OSJNBa0038E17 genomic sequence, complete sequence	--	--	--	--	--	--	--	--	--	--	--	--	--	--	--	--	--	--
Cluster-18227.0	BL_1	3.00	0.47	601	815922533	XP_012246081.1	642	1.4e-64	PREDICTED: bifunctional DNA-directed RNA polymerase subunit beta'-beta''-like [Bombus impatiens]	589061032	KF765450.1	601	0	Prunus mume isolate BJFU1210120008 plastid, complete genome	--	--	--	--	Q4VZP2	1016	2.5e-109	DNA-directed RNA polymerase subunit beta' OS=Cucumis sativus GN=rpoC1 PE=3 SV=3	PF00623//PF04997	RNA polymerase Rpb1, domain 2//RNA polymerase Rpb1, domain 1	GO:0006351//GO:0006206//GO:0006144	transcription, DNA-templated//pyrimidine nucleobase metabolic process//purine nucleobase metabolic process	GO:0003899//GO:0003677	DNA-directed RNA polymerase activity//DNA binding	GO:0005730	nucleolus	KOG0260	RNA polymerase II, large subunit
Cluster-18245.1	BL_1	4.00	1.28	442	--	--	--	--	--	--	--	--	--	--	--	--	--	--	--	--	--	--	--	--	--	--	--	--	--	--	--	--
Cluster-18254.0	BL_1	22.00	0.58	2095	91089117	XP_972346.1	1913	2.0e-211	PREDICTED: pickpocket protein 28-like [Tribolium castaneum]	--	--	--	--	--	K03440	ASICN	amiloride-sensitive sodium channel, other	http://www.genome.jp/dbget-bin/www_bget?ko:K03440	Q86LG1	502	3.4e-49	Pickpocket protein 28 OS=Drosophila melanogaster GN=ppk28 PE=1 SV=2	PF00858	Amiloride-sensitive sodium channel	GO:0006814	sodium ion transport	GO:0005272	sodium channel activity	GO:0016020	membrane	--	--
Cluster-18259.0	BL_1	2.00	0.54	470	584482884	AHJ09939.1	559	4.6e-55	glycoside hydrolase family 28 [Apriona japonica]	584482885	KF724642.1	130	1.08483e-59	Apriona japonica glycoside hydrolase family 28 (gh28-2) mRNA, complete cds	--	--	--	--	A1CIV8	344	1.6e-31	Probable endopolygalacturonase I OS=Aspergillus clavatus (strain ATCC 1007 / CBS 513.65 / DSM 816 / NCTC 3887 / NRRL 1) GN=pgaI PE=3 SV=1	PF00295	Glycosyl hydrolases family 28	GO:0005975//GO:0005982//GO:0005985	carbohydrate metabolic process//starch metabolic process//sucrose metabolic process	GO:0004650	polygalacturonase activity	--	--	--	--
Cluster-18267.0	BL_1	4.00	0.55	644	340374880	XP_003385965.1	612	4.5e-61	PREDICTED: ras-like GTP-binding protein RHO [Amphimedon queenslandica]	697081318	XM_009655824.1	641	0	Verticillium dahliae VdLs.17 GTP-binding protein rho1 mRNA	K04513	RHOA	Ras homolog gene family, member A	http://www.genome.jp/dbget-bin/www_bget?ko:K04513	Q9C3Y4	751	1.4e-78	GTP-binding protein rhoA OS=Emericella nidulans (strain FGSC A4 / ATCC 38163 / CBS 112.46 / NRRL 194 / M139) GN=rhoA PE=3 SV=1	PF00071//PF08477	Ras family//Ras of Complex, Roc, domain of DAPkinase	GO:0007264	small GTPase mediated signal transduction	GO:0005525	GTP binding	--	--	KOG0393	Ras-related small GTPase, Rho type
Cluster-18268.0	BL_1	6.00	1.74	458	--	--	--	--	--	--	--	--	--	--	--	--	--	--	--	--	--	--	--	--	--	--	--	--	--	--	--	--
Cluster-18277.0	BL_1	13.00	0.50	1536	748995298	AJE75671.1	1292	1.5e-139	putative glycosyl hydrolase [Chrysomela lapponica]	--	--	--	--	--	K01229	LCT	lactase-phlorizin hydrolase	http://www.genome.jp/dbget-bin/www_bget?ko:K01229	Q95X01	1130	3.8e-122	Myrosinase 1 OS=Brevicoryne brassicae PE=1 SV=1	PF00232	Glycosyl hydrolase family 1	GO:0005975	carbohydrate metabolic process	GO:0004553	hydrolase activity, hydrolyzing O-glycosyl compounds	--	--	--	--
Cluster-18286.0	BL_1	11.00	0.95	844	562845331	XP_006151600.1	1024	1.0e-108	PREDICTED: 60S acidic ribosomal protein P0 isoform X1 [Tupaia chinensis]	47940122	BC071911.1	844	0	Homo sapiens cDNA clone IMAGE:6569344, **** WARNING: chimeric clone ****	K02941	RP-LP0, RPLP0	large subunit ribosomal protein LP0	http://www.genome.jp/dbget-bin/www_bget?ko:K02941	P05388	1030	8.3e-111	60S acidic ribosomal protein P0 OS=Homo sapiens GN=RPLP0 PE=1 SV=1	PF00466	Ribosomal protein L10	GO:0042254	ribosome biogenesis	--	--	GO:0005622	intracellular	KOG0815	60S acidic ribosomal protein P0
Cluster-18294.1	BL_1	5.00	0.37	937	307170898	EFN63007.1	172	6.9e-10	hypothetical protein EAG_00424, partial [Camponotus floridanus]	--	--	--	--	--	--	--	--	--	--	--	--	--	--	--	--	--	--	--	--	--	--	--
Cluster-18303.1	BL_1	19.20	0.47	2239	831788413	XP_012758738.1	1799	3.6e-198	hypothetical protein SAMD00019534_013170 [Acytostelium subglobosum LB1]>gi|735859370|dbj|GAM18142.1| hypothetical protein SAMD00019534_013170 [Acytostelium subglobosum LB1]	697082841	XM_009656351.1	1773	0	Verticillium dahliae VdLs.17 phosphoenolpyruvate carboxykinase partial mRNA	--	--	--	--	Q7RVS9	2632	3.8e-296	Phosphoenolpyruvate carboxykinase [ATP] OS=Neurospora crassa (strain ATCC 24698 / 74-OR23-1A / CBS 708.71 / DSM 1257 / FGSC 987) GN=acu-6 PE=3 SV=2	PF01293	Phosphoenolpyruvate carboxykinase	GO:0006094//GO:0006099//GO:0015976	gluconeogenesis//tricarboxylic acid cycle//carbon utilization	GO:0004612//GO:0005524	phosphoenolpyruvate carboxykinase (ATP) activity//ATP binding	--	--	--	--
Cluster-18314.0	BL_1	2.00	0.55	468	--	--	--	--	--	--	--	--	--	--	--	--	--	--	--	--	--	--	--	--	--	--	--	--	--	--	--	--
Cluster-18316.0	BL_1	9.00	0.35	1511	10999057	AAD15273.2	2680	1.7e-300	T200 leukocyte common antigen precursor, partial [Homo sapiens]	767910048	XM_006711474.2	1511	0	PREDICTED: Homo sapiens protein tyrosine phosphatase, receptor type, C (PTPRC), transcript variant X3, mRNA	K06478	PTPRC, CD45	receptor-type tyrosine-protein phosphatase C	http://www.genome.jp/dbget-bin/www_bget?ko:K06478	P08575	2680	7.0e-302	Receptor-type tyrosine-protein phosphatase C OS=Homo sapiens GN=PTPRC PE=1 SV=2	PF00782//PF15050//PF00041//PF00102	Dual specificity phosphatase, catalytic domain//SCIMP protein//Fibronectin type III domain//Protein-tyrosine phosphatase	GO:0006570//GO:0006470	tyrosine metabolic process//protein dephosphorylation	GO:0005515//GO:0008138//GO:0004725	protein binding//protein tyrosine/serine/threonine phosphatase activity//protein tyrosine phosphatase activity	GO:0001772//GO:0016021//GO:0097197	immunological synapse//integral component of membrane//tetraspanin-enriched microdomain	KOG4228	Protein tyrosine phosphatase
Cluster-18323.0	BL_1	5.00	1.05	521	821030856	XP_012353552.1	587	2.9e-58	PREDICTED: interferon-induced transmembrane protein 3-like isoform X1 [Nomascus leucogenys]	148612841	NM_021034.2	515	0	Homo sapiens interferon induced transmembrane protein 3 (IFITM3), transcript variant 1, mRNA	K06566	IFITM	interferon induced transmembrane protein	http://www.genome.jp/dbget-bin/www_bget?ko:K06566	Q01628	544	1.2e-54	Interferon-induced transmembrane protein 3 OS=Homo sapiens GN=IFITM3 PE=1 SV=2	PF04505	Interferon-induced transmembrane protein	GO:0009607	response to biotic stimulus	--	--	GO:0016021	integral component of membrane	--	--
Cluster-18331.0	BL_1	4.00	0.43	733	10834972	NP_000551.1	522	1.4e-50	leukocyte surface antigen CD53 [Homo sapiens]>gi|91106727|ref|NP_001035122.1| leukocyte surface antigen CD53 [Homo sapiens]>gi|332810062|ref|XP_003308382.1| PREDICTED: leukocyte surface antigen CD53 isoform X1 [Pan troglodytes]>gi|397478780|ref|XP_003810715.1| PREDICTED: leukocyte surface antigen CD53 [Pan paniscus]>gi|426330745|ref|XP_004026367.1| PREDICTED: leukocyte surface antigen CD53 isofor…	180142	M37033.1	733	0	HUMCD53GLY Human CD53 glycoprotein mRNA, complete cds	K06489	CD53, MOX44, TSPAN25	CD53 antigen	http://www.genome.jp/dbget-bin/www_bget?ko:K06489	P19397	522	5.8e-52	Leukocyte surface antigen CD53 OS=Homo sapiens GN=CD53 PE=1 SV=1	PF00335	Tetraspanin family	GO:0007165	signal transduction	GO:0005515	protein binding	GO:0016021//GO:0009986//GO:0001772	integral component of membrane//cell surface//immunological synapse	--	--
Cluster-18342.0	BL_1	18.00	0.39	2476	754342403	XP_004365738.2	2160	5.5e-240	endopeptidase ATP-binding subunit clpB [Capsaspora owczarzaki ATCC 30864]>gi|765548768|gb|KJE89389.1| endopeptidase ATP-binding subunit clpB [Capsaspora owczarzaki ATCC 30864]	768311752	CP010980.1	2440	0	Verticillium dahliae VdLs.17 chromosome 1, complete sequence	--	--	--	--	O74402	2377	1.6e-266	Heat shock protein 78, mitochondrial OS=Schizosaccharomyces pombe (strain 972 / ATCC 24843) GN=hsp78 PE=3 SV=1	PF05531//PF07724//PF00448//PF02321//PF01637//PF00005//PF03193//PF05384//PF00910//PF10662//PF00158//PF01695//PF08477//PF07728//PF00004//PF02562//PF10473//PF06414//PF00580//PF00769//PF01025	Nucleopolyhedrovirus P10 protein//AAA domain (Cdc48 subfamily)//SRP54-type protein, GTPase domain//Outer membrane efflux protein//Archaeal ATPase//ABC transporter//Protein of unknown function, DUF258//Sensor protein DegS//RNA helicase//Ethanolamine utilisation - propanediol utilisation//Sigma-54 interaction domain//IstB-like ATP binding protein//Ras of Complex, Roc, domain of DAPkinase//AAA domai…	GO:0007165//GO:0006614//GO:0006810//GO:0006355//GO:0006457//GO:0006576//GO:0007264	signal transduction//SRP-dependent cotranslational protein targeting to membrane//transport//regulation of transcription, DNA-templated//protein folding//cellular biogenic amine metabolic process//small GTPase mediated signal transduction	GO:0005524//GO:0008134//GO:0003924//GO:0045502//GO:0016887//GO:0000774//GO:0016301//GO:0051087//GO:0008092//GO:0003723//GO:0005215//GO:0042803//GO:0005525//GO:0003724	ATP binding//transcription factor binding//GTPase activity//dynein binding//ATPase activity//adenyl-nucleotide exchange factor activity//kinase activity//chaperone binding//cytoskeletal protein binding//RNA binding//transporter activity//protein homodimerization activity//GTP binding//RNA helicase activity	GO:0019028//GO:0019898//GO:0005737//GO:0030286//GO:0005667	viral capsid//extrinsic component of membrane//cytoplasm//dynein complex//transcription factor complex	KOG1051	Chaperone HSP104 and related ATP-dependent Clp proteases
Cluster-18345.0	BL_1	84.00	5.98	965	332376733	AEE63506.1	531	1.7e-51	unknown [Dendroctonus ponderosae]>gi|478250681|gb|ENN71173.1| hypothetical protein YQE_12103, partial [Dendroctonus ponderosae]>gi|546678633|gb|ERL89215.1| hypothetical protein D910_06589 [Dendroctonus ponderosae]	--	--	--	--	--	--	--	--	--	--	--	--	--	--	--	--	--	--	--	--	--	--	--
Cluster-18348.0	BL_1	2.00	0.67	435	--	--	--	--	--	--	--	--	--	--	--	--	--	--	--	--	--	--	--	--	--	--	--	--	--	--	--	--
Cluster-18353.0	BL_1	9.00	0.68	922	56111980	AAV71026.1	1205	1.1e-129	MHC class II antigen [Homo sapiens]>gi|58532281|gb|AAW78743.1| MHC class II antigen [Homo sapiens]	426352688	XM_004043794.1	889	0	PREDICTED: Gorilla gorilla gorilla HLA class II histocompatibility antigen, DP beta 1 chain-like (LOC101141025), mRNA	K06752	MHC2	major histocompatibility complex, class II	http://www.genome.jp/dbget-bin/www_bget?ko:K06752	P04440	1169	6.9e-127	HLA class II histocompatibility antigen, DP beta 1 chain OS=Homo sapiens GN=HLA-DPB1 PE=1 SV=1	PF00969//PF13895	Class II histocompatibility antigen, beta domain//Immunoglobulin domain	GO:0019882//GO:0050852//GO:0060333//GO:0019886//GO:0006955//GO:0031295	antigen processing and presentation//T cell receptor signaling pathway//interferon-gamma-mediated signaling pathway//antigen processing and presentation of exogenous peptide antigen via MHC class II//immune response//T cell costimulation	GO:0005515	protein binding	GO:0000139//GO:0030669//GO:0016020//GO:0010008//GO:0042613//GO:0005765//GO:0032588//GO:0071556//GO:0012507	Golgi membrane//clathrin-coated endocytic vesicle membrane//membrane//endosome membrane//MHC class II protein complex//lysosomal membrane//trans-Golgi network membrane//integral component of lumenal side of endoplasmic reticulum membrane//ER to Golgi transport vesicle membrane	--	--
Cluster-18370.0	BL_1	4.00	0.34	854	260823104	XP_002604023.1	240	8.2e-18	hypothetical protein BRAFLDRAFT_71688 [Branchiostoma floridae]>gi|229289348|gb|EEN60034.1| hypothetical protein BRAFLDRAFT_71688 [Branchiostoma floridae]	--	--	--	--	--	--	--	--	--	O14709	196	4.3e-14	Zinc finger protein 197 OS=Homo sapiens GN=ZNF197 PE=2 SV=1	PF13465//PF00096	Zinc-finger double domain//Zinc finger, C2H2 type	--	--	GO:0046872	metal ion binding	--	--	--	--
Cluster-18373.0	BL_1	3.00	0.35	706	--	--	--	--	--	768311758	CP010986.1	649	0	Verticillium dahliae VdLs.17 chromosome 7, complete sequence	--	--	--	--	--	--	--	--	--	--	--	--	--	--	--	--	--	--
Cluster-18375.1	BL_1	16.55	0.67	1476	642927632	XP_008195342.1	514	2.4e-49	PREDICTED: dual specificity protein phosphatase 23-like isoform X1 [Tribolium castaneum]	--	--	--	--	--	K14165	K14165	atypical dual specificity phosphatase	http://www.genome.jp/dbget-bin/www_bget?ko:K14165	Q9BVJ7	315	1.2e-27	Dual specificity protein phosphatase 23 OS=Homo sapiens GN=DUSP23 PE=1 SV=1	PF00782//PF05706//PF00102	Dual specificity phosphatase, catalytic domain//Cyclin-dependent kinase inhibitor 3 (CDKN3)//Protein-tyrosine phosphatase	GO:0006570//GO:0006470	tyrosine metabolic process//protein dephosphorylation	GO:0008138//GO:0004721//GO:0004725	protein tyrosine/serine/threonine phosphatase activity//phosphoprotein phosphatase activity//protein tyrosine phosphatase activity	--	--	--	--
Cluster-18379.0	BL_1	4.00	0.51	667	821034413	XP_003271695.2	462	1.2e-43	PREDICTED: LOW QUALITY PROTEIN: SH3 domain-binding glutamic acid-rich-like protein 3 [Nomascus leucogenys]	110227860	NM_031286.3	667	0	Homo sapiens SH3 domain binding glutamate-rich protein like 3 (SH3BGRL3), mRNA	--	--	--	--	Q3ZCL8	462	4.8e-45	SH3 domain-binding glutamic acid-rich-like protein 3 OS=Bos taurus GN=SH3BGRL3 PE=3 SV=1	PF00462	Glutaredoxin	GO:0045454//GO:0006118	cell redox homeostasis//obsolete electron transport	GO:0009055//GO:0015035	electron carrier activity//protein disulfide oxidoreductase activity	--	--	KOG4023	Uncharacterized conserved protein
Cluster-18392.1	BL_1	33.00	1.27	1532	546685567	ERL95054.1	542	1.4e-52	hypothetical protein D910_12324 [Dendroctonus ponderosae]	--	--	--	--	--	--	--	--	--	Q9D3D0	201	2.0e-14	Alpha-tocopherol transfer protein-like OS=Mus musculus GN=Ttpal PE=2 SV=3	PF00861	Ribosomal L18p/L5e family	GO:0042254//GO:0006412	ribosome biogenesis//translation	GO:0003735	structural constituent of ribosome	GO:0005840//GO:0005622	ribosome//intracellular	--	--
Cluster-18398.0	BL_1	8.00	0.36	1363	--	--	--	--	--	--	--	--	--	--	--	--	--	--	--	--	--	--	--	--	--	--	--	--	--	--	--	--
Cluster-18408.0	BL_1	3.00	0.49	588	295982350	3KWQ	383	1.5e-34	Chain B, Structural Characterization Of H3k56q Nucleosomes And Nucleo Arrays>gi|295982354|pdb|3KWQ|F Chain F, Structural Characterization Of H3k56q Nucleosomes And Nucleo Arrays>gi|409107476|pdb|4H9S|C Chain C, Complex Structure 6 Of DaxxH3.3(SUB7)H4>gi|409107477|pdb|4H9S|D Chain D, Complex Structure 6 Of DaxxH3.3(SUB7)H4	697081226	XM_009655793.1	579	0	Verticillium dahliae VdLs.17 histone H4.1 mRNA	K11254	H4	histone H4	http://www.genome.jp/dbget-bin/www_bget?ko:K11254	P27996	380	1.4e-35	Histone H4 OS=Solaster stimpsoni PE=3 SV=2	PF02291//PF00125//PF02969	Transcription initiation factor IID, 31kD subunit//Core histone H2A/H2B/H3/H4//TATA box binding protein associated factor (TAF)	GO:0006352//GO:0006334	DNA-templated transcription, initiation//nucleosome assembly	GO:0046982//GO:0003677	protein heterodimerization activity//DNA binding	GO:0005634//GO:0000786	nucleus//nucleosome	--	--
Cluster-18421.0	BL_1	33.00	0.94	1977	196012373	XP_002116049.1	525	1.7e-50	expressed hypothetical protein [Trichoplax adhaerens]>gi|190581372|gb|EDV21449.1| expressed hypothetical protein [Trichoplax adhaerens]	697074187	XM_009653363.1	1659	0	Verticillium dahliae VdLs.17 high-affinity glucose transporter SNF3 partial mRNA	--	--	--	--	Q92253	689	6.7e-71	Probable glucose transporter rco-3 OS=Neurospora crassa (strain ATCC 24698 / 74-OR23-1A / CBS 708.71 / DSM 1257 / FGSC 987) GN=rco-3 PE=3 SV=2	PF07690//PF00083	Major Facilitator Superfamily//Sugar (and other) transporter	GO:0055085	transmembrane transport	GO:0022857	transmembrane transporter activity	GO:0016021	integral component of membrane	--	--
Cluster-18429.0	BL_1	3.00	0.32	743	163644313	NP_006375.2	825	1.0e-85	calcium and integrin-binding protein 1 isoform b [Homo sapiens]>gi|114658868|ref|XP_510591.2| PREDICTED: calcium and integrin-binding protein 1 isoform X4 [Pan troglodytes]>gi|397472486|ref|XP_003807774.1| PREDICTED: calcium and integrin-binding protein 1 isoform X4 [Pan paniscus]>gi|426380295|ref|XP_004056809.1| PREDICTED: calcium and integrin-binding protein 1 [Gorilla gorilla gorilla]>gi|13404…	163644312	NM_006384.3	743	0	Homo sapiens calcium and integrin binding 1 (calmyrin) (CIB1), transcript variant b, mRNA	K17259	CIB1	calcium and integrin-binding protein 1	http://www.genome.jp/dbget-bin/www_bget?ko:K17259	Q99828	825	4.3e-87	Calcium and integrin-binding protein 1 OS=Homo sapiens GN=CIB1 PE=1 SV=4	PF13499//PF13405//PF10591//PF13833//PF00036//PF12763//PF13202	EF-hand domain pair//EF-hand domain//Secreted protein acidic and rich in cysteine Ca binding region//EF-hand domain pair//EF hand//Cytoskeletal-regulatory complex EF hand//EF hand	GO:0007165//GO:0006915//GO:0006302//GO:0007229//GO:0090004//GO:0007155//GO:0008285//GO:0070886//GO:0007113	signal transduction//apoptotic process//double-strand break repair//integrin-mediated signaling pathway//positive regulation of establishment of protein localization to plasma membrane//cell adhesion//negative regulation of cell proliferation//positive regulation of calcineurin-NFAT signaling cascade//endomitotic cell cycle	GO:0005515//GO:0005509//GO:0043495	protein binding//calcium ion binding//protein anchor	GO:0005578//GO:0005654//GO:0016324//GO:0042383//GO:0030175//GO:0005783	proteinaceous extracellular matrix//nucleoplasm//apical plasma membrane//sarcolemma//filopodium//endoplasmic reticulum	KOG0034	Ca2+/calmodulin-dependent protein phosphatase (calcineurin subunit B), EF-Hand superfamily protein
Cluster-18469.0	BL_1	2.00	0.67	435	--	--	--	--	--	--	--	--	--	--	--	--	--	--	--	--	--	--	--	--	--	--	--	--	--	--	--	--
Cluster-18478.0	BL_1	24.00	0.72	1880	857979428	CEO94947.1	211	4.2e-14	hypothetical protein PBRA_003760 [Plasmodiophora brassicae]	768311752	CP010980.1	1581	0	Verticillium dahliae VdLs.17 chromosome 1, complete sequence	--	--	--	--	Q8J0P4	572	2.4e-57	Probable glycosidase crf1 OS=Neosartorya fumigata (strain ATCC MYA-4609 / Af293 / CBS 101355 / FGSC A1100) GN=crf1 PE=1 SV=2	PF06784//PF00722	Uncharacterised protein family (UPF0240)//Glycosyl hydrolases family 16	GO:0032981//GO:0005975	mitochondrial respiratory chain complex I assembly//carbohydrate metabolic process	GO:0004553	hydrolase activity, hydrolyzing O-glycosyl compounds	--	--	--	--
Cluster-18485.0	BL_1	2.14	0.56	476	478254113	ENN74397.1	161	6.6e-09	hypothetical protein YQE_09015, partial [Dendroctonus ponderosae]>gi|546685434|gb|ERL94938.1| hypothetical protein D910_12210, partial [Dendroctonus ponderosae]	--	--	--	--	--	--	--	--	--	--	--	--	--	PF00884	Sulfatase	GO:0008152	metabolic process	GO:0008484	sulfuric ester hydrolase activity	--	--	--	--
Cluster-18489.0	BL_1	1.00	0.35	431	553832073	AGY61442.1	382	1.4e-34	50S ribosomal protein L16 [Lotharella sp. CCMP622]	597569085	KF990036.1	431	0	Prunus kansuensis chloroplast, complete genome	--	--	--	--	A0ZZ72	583	2.9e-59	50S ribosomal protein L16, chloroplastic OS=Gossypium barbadense GN=rpl16 PE=3 SV=1	PF00252	Ribosomal protein L16p/L10e	GO:0042254//GO:0006412	ribosome biogenesis//translation	GO:0003735	structural constituent of ribosome	GO:0005840	ribosome	KOG3422	Mitochondrial ribosomal protein L16
Cluster-18500.1	BL_1	3.00	0.93	447	357627156	EHJ76937.1	222	5.2e-16	putative tigger transposable element derived 6-like protein [Danaus plexippus]	--	--	--	--	--	--	--	--	--	Q8BUZ3	157	7.4e-10	Tigger transposable element-derived protein 4 OS=Mus musculus GN=Tigd4 PE=2 SV=1	PF04218//PF00356//PF01022	CENP-B N-terminal DNA-binding domain//Bacterial regulatory proteins, lacI family//Bacterial regulatory protein, arsR family	GO:0006355	regulation of transcription, DNA-templated	GO:0003700//GO:0003677	transcription factor activity, sequence-specific DNA binding//DNA binding	GO:0005667	transcription factor complex	--	--
Cluster-18504.0	BL_1	1.00	0.43	403	--	--	--	--	--	--	--	--	--	--	--	--	--	--	--	--	--	--	--	--	--	--	--	--	--	--	--	--
Cluster-18505.0	BL_1	4.00	0.36	830	828227789	XP_002167031.3	136	9.1e-06	PREDICTED: putative leucine-rich repeat-containing protein DDB_G0290503 [Hydra vulgaris]	--	--	--	--	--	--	--	--	--	--	--	--	--	--	--	--	--	--	--	--	--	--	--
Cluster-18507.0	BL_1	7.00	1.63	498	--	--	--	--	--	768311752	CP010980.1	204	8.4326e-101	Verticillium dahliae VdLs.17 chromosome 1, complete sequence	--	--	--	--	--	--	--	--	--	--	--	--	--	--	--	--	--	--
Cluster-18511.0	BL_1	8.00	0.73	816	149287004	ABR23401.1	355	3.6e-31	40S ribosomal protein S10 [Ornithodoros parkeri]	697083934	XM_009656731.1	771	0	Verticillium dahliae VdLs.17 40S ribosomal protein S10-A mRNA	K02947	RP-S10e, RPS10	small subunit ribosomal protein S10e	http://www.genome.jp/dbget-bin/www_bget?ko:K02947	Q08745	386	3.8e-36	40S ribosomal protein S10-A OS=Saccharomyces cerevisiae (strain ATCC 204508 / S288c) GN=RPS10A PE=1 SV=1	PF15666	Germinal center-associated lymphoma	GO:2000401//GO:0050855	regulation of lymphocyte migration//regulation of B cell receptor signaling pathway	--	--	--	--	KOG3344	40s ribosomal protein s10
Cluster-18533.1	BL_1	5.78	0.66	712	--	--	--	--	--	--	--	--	--	--	--	--	--	--	--	--	--	--	PF01269	Fibrillarin	GO:0008033//GO:0006364	tRNA processing//rRNA processing	GO:0008168//GO:0003723	methyltransferase activity//RNA binding	--	--	--	--
Cluster-18547.0	BL_1	2.00	0.32	588	524875599	XP_005094525.1	270	1.9e-21	PREDICTED: fructose-1,6-bisphosphatase 1-like [Aplysia californica]	697068952	XM_009651365.1	582	0	Verticillium dahliae VdLs.17 fructose-1,6-bisphosphatase mRNA	K03841	FBP, fbp	fructose-1,6-bisphosphatase I	http://www.genome.jp/dbget-bin/www_bget?ko:K03841	P09201	328	1.4e-29	Fructose-1,6-bisphosphatase OS=Saccharomyces cerevisiae (strain ATCC 204508 / S288c) GN=FBP1 PE=1 SV=2	PF00316	Fructose-1-6-bisphosphatase	GO:0006098//GO:0006096//GO:0006000//GO:0005975//GO:0006013//GO:0015976//GO:0006094	pentose-phosphate shunt//glycolytic process//fructose metabolic process//carbohydrate metabolic process//mannose metabolic process//carbon utilization//gluconeogenesis	GO:0042132//GO:0042578	fructose 1,6-bisphosphate 1-phosphatase activity//phosphoric ester hydrolase activity	--	--	KOG1458	Fructose-1,6-bisphosphatase
Cluster-18550.0	BL_1	2.00	1.54	350	302393716	P46575.2	268	1.9e-21	RecName: Full=Ubiquitin-60S ribosomal protein L40; AltName: Full=Ubiquitin A-52 residue ribosomal protein fusion product 1; Contains: RecName: Full=Ubiquitin; Contains: RecName: Full=60S ribosomal protein L40; AltName: Full=CEP52; AltName: Full=CEP53; Flags: Precursor [Eimeria bovis]	768311753	CP010981.1	248	1.99573e-125	Verticillium dahliae VdLs.17 chromosome 2, complete sequence	K02927	RP-L40e, RPL40	large subunit ribosomal protein L40e	http://www.genome.jp/dbget-bin/www_bget?ko:K02927	P0CH08	289	2.9e-25	Ubiquitin-60S ribosomal protein L40 OS=Saccharomyces cerevisiae (strain ATCC 204508 / S288c) GN=RPL40A PE=1 SV=1	PF01020	Ribosomal L40e family	GO:0042254//GO:0006412	ribosome biogenesis//translation	GO:0003735	structural constituent of ribosome	GO:0005840	ribosome	KOG0003	Ubiquitin/60s ribosomal protein L40 fusion
Cluster-18561.0	BL_1	5.00	0.33	1025	--	--	--	--	--	768311753	CP010981.1	1007	0	Verticillium dahliae VdLs.17 chromosome 2, complete sequence	--	--	--	--	Q03045	914	2.8e-97	Glucoamylase P OS=Amorphotheca resinae GN=GAMP PE=1 SV=1	--	--	--	--	--	--	--	--	--	--
Cluster-18569.0	BL_1	4.00	0.35	846	514655506	XP_004999041.1	852	8.8e-89	pyruvate kinase [Salpingoeca rosetta]>gi|326426902|gb|EGD72472.1| pyruvate kinase [Salpingoeca rosetta]	768311752	CP010980.1	837	0	Verticillium dahliae VdLs.17 chromosome 1, complete sequence	K00873	PK, pyk	pyruvate kinase	http://www.genome.jp/dbget-bin/www_bget?ko:K00873	P31865	1288	1.0e-140	Pyruvate kinase OS=Hypocrea jecorina GN=pki1 PE=3 SV=1	PF03328//PF00224	HpcH/HpaI aldolase/citrate lyase family//Pyruvate kinase, barrel domain	GO:0044237//GO:0006144//GO:0006096//GO:0006094//GO:0015976	cellular metabolic process//purine nucleobase metabolic process//glycolytic process//gluconeogenesis//carbon utilization	GO:0004743//GO:0030955//GO:0003824//GO:0046872//GO:0000287//GO:0016301	pyruvate kinase activity//potassium ion binding//catalytic activity//metal ion binding//magnesium ion binding//kinase activity	--	--	KOG2323	Pyruvate kinase
Cluster-18577.1	BL_1	4.00	0.33	868	--	--	--	--	--	--	--	--	--	--	--	--	--	--	--	--	--	--	PF01166//PF04805	TSC-22/dip/bun family//E10-like protein conserved region	GO:0055114//GO:0006355	oxidation-reduction process//regulation of transcription, DNA-templated	GO:0003700//GO:0016972	transcription factor activity, sequence-specific DNA binding//thiol oxidase activity	GO:0005667	transcription factor complex	--	--
Cluster-18596.0	BL_1	2.00	0.40	530	--	--	--	--	--	768311752	CP010980.1	527	0	Verticillium dahliae VdLs.17 chromosome 1, complete sequence	--	--	--	--	--	--	--	--	PF02366	Dolichyl-phosphate-mannose-protein mannosyltransferase	GO:0006493	protein O-linked glycosylation	GO:0000030	mannosyltransferase activity	GO:0000136//GO:0016020	alpha-1,6-mannosyltransferase complex//membrane	--	--
Cluster-18615.0	BL_1	4.00	0.63	595	--	--	--	--	--	--	--	--	--	--	--	--	--	--	--	--	--	--	--	--	--	--	--	--	--	--	--	--
Cluster-18618.0	BL_1	1.00	0.37	423	--	--	--	--	--	--	--	--	--	--	--	--	--	--	--	--	--	--	--	--	--	--	--	--	--	--	--	--
Cluster-18623.0	BL_1	4.00	0.37	813	--	--	--	--	--	768311757	CP010985.1	795	0	Verticillium dahliae VdLs.17 chromosome 6, complete sequence	--	--	--	--	--	--	--	--	--	--	--	--	--	--	--	--	--	--
Cluster-18638.0	BL_1	2.00	0.34	575	645041475	XP_008211890.1	192	2.0e-12	PREDICTED: uncharacterized protein K02A2.6-like, partial [Nasonia vitripennis]	--	--	--	--	--	--	--	--	--	Q09575	154	2.1e-09	Uncharacterized protein K02A2.6 OS=Caenorhabditis elegans GN=K02A2.6 PE=3 SV=1	PF13683	Integrase core domain	GO:0015074	DNA integration	--	--	--	--	--	--
Cluster-18666.0	BL_1	7.00	0.39	1158	664760694	XP_008537944.1	1547	3.1e-169	PREDICTED: actin-related protein 2/3 complex subunit 2 [Equus przewalskii]	460838702	NM_152862.2	1158	0	Homo sapiens actin related protein 2/3 complex, subunit 2, 34kDa (ARPC2), transcript variant 1, mRNA	K05758	ARPC2	actin related protein 2/3 complex, subunit 2	http://www.genome.jp/dbget-bin/www_bget?ko:K05758	O15144	1550	5.7e-171	Actin-related protein 2/3 complex subunit 2 OS=Homo sapiens GN=ARPC2 PE=1 SV=1	PF05856//PF04045	ARP2/3 complex 20 kDa subunit (ARPC4)//Arp2/3 complex, 34 kD subunit p34-Arc	GO:0030833//GO:0030041//GO:0034314	regulation of actin filament polymerization//actin filament polymerization//Arp2/3 complex-mediated actin nucleation	--	--	GO:0005885//GO:0015629	Arp2/3 protein complex//actin cytoskeleton	KOG2826	Actin-related protein Arp2/3 complex, subunit ARPC2
Cluster-18678.0	BL_1	3.00	0.54	558	--	--	--	--	--	697067726	XM_009650753.1	558	0	Verticillium dahliae VdLs.17 hypothetical protein partial mRNA	--	--	--	--	--	--	--	--	--	--	--	--	--	--	--	--	--	--
Cluster-1879.1	BL_1	1.00	0.33	439	--	--	--	--	--	--	--	--	--	--	--	--	--	--	--	--	--	--	--	--	--	--	--	--	--	--	--	--
Cluster-1917.0	BL_1	9.00	1.13	675	330794283	XP_003285209.1	248	7.6e-19	hypothetical protein DICPUDRAFT_53435 [Dictyostelium purpureum]>gi|325084833|gb|EGC38252.1| hypothetical protein DICPUDRAFT_53435 [Dictyostelium purpureum]	116794348	EF087875.1	554	0	Picea sitchensis clone WS02745_O23 unknown mRNA	K07249	E1.2.1.36	retinal dehydrogenase	http://www.genome.jp/dbget-bin/www_bget?ko:K07249	P93338	852	2.9e-90	NADP-dependent glyceraldehyde-3-phosphate dehydrogenase OS=Nicotiana plumbaginifolia GN=GAPN PE=2 SV=1	PF00171	Aldehyde dehydrogenase family	GO:0008152//GO:0055114	metabolic process//oxidation-reduction process	GO:0016491	oxidoreductase activity	--	--	KOG2450	Aldehyde dehydrogenase
Cluster-1919.0	BL_1	7.00	1.32	546	33339195	AAQ14278.1	682	2.9e-69	cytochrome c oxidase subunit Va precursor [Cyprinus carpio]	67677899	BC097215.1	405	0	Danio rerio cytochrome c oxidase subunit Vaa, mRNA (cDNA clone MGC:114165 IMAGE:7428433), complete cds	K02264	COX5A	cytochrome c oxidase subunit 5a	http://www.genome.jp/dbget-bin/www_bget?ko:K02264	P11240	545	9.2e-55	Cytochrome c oxidase subunit 5A, mitochondrial OS=Rattus norvegicus GN=Cox5a PE=1 SV=1	PF02284	Cytochrome c oxidase subunit Va	GO:0006123//GO:0015992	mitochondrial electron transport, cytochrome c to oxygen//proton transport	GO:0004129	cytochrome-c oxidase activity	GO:0005743//GO:0045277	mitochondrial inner membrane//respiratory chain complex IV	KOG4077	Cytochrome c oxidase, subunit Va/COX6
Cluster-1921.0	BL_1	17.00	1.96	708	--	--	--	--	--	685042158	LN590683.1	204	1.22189e-100	Cyprinus carpio genome assembly common carp genome ,scaffold LG38	--	--	--	--	--	--	--	--	--	--	--	--	--	--	--	--	--	--
Cluster-1923.0	BL_1	35.00	2.71	910	33337348	AAQ13341.1	1210	2.9e-130	guanidinoacetate N-methyltransferase [Danio rerio]	157743329	NM_001105595.1	528	0	Danio rerio guanidinoacetate N-methyltransferase (gamt), mRNA >gnl|BL_ORD_ID|4624470 Danio rerio guanidinoacetate N-methyltransferase, mRNA (cDNA clone MGC:174421 IMAGE:9007931), complete cds	K00542	GAMT	guanidinoacetate N-methyltransferase	http://www.genome.jp/dbget-bin/www_bget?ko:K00542	Q71N41	1218	1.4e-132	Guanidinoacetate N-methyltransferase OS=Danio rerio GN=gamt PE=2 SV=2	PF10541	Nuclear envelope localisation domain	--	--	--	--	GO:0016021	integral component of membrane	KOG1709	Guanidinoacetate methyltransferase and related proteins
Cluster-1924.0	BL_1	28.19	4.73	578	--	--	--	--	--	--	--	--	--	--	--	--	--	--	--	--	--	--	--	--	--	--	--	--	--	--	--	--
Cluster-1925.0	BL_1	21.86	1.51	987	--	--	--	--	--	224284912	BT070682.1	549	0	Picea sitchensis clone WS02743_M11 unknown mRNA	--	--	--	--	--	--	--	--	PF04626	Dec-1 protein, C terminal region	GO:0007304	chorion-containing eggshell formation	GO:0005213	structural constituent of chorion	GO:0042600//GO:0005576	chorion//extracellular region	--	--
Cluster-1926.0	BL_1	1.00	0.78	349	--	--	--	--	--	--	--	--	--	--	--	--	--	--	--	--	--	--	--	--	--	--	--	--	--	--	--	--
[truncated: 26,267 more rows]
