# Supplementary material for: Transcriptome analysis in different developmental stages of Batocera horsfieldi (Coleoptera: Cerambycidae) and comparison of candidate olfactory genes
Source: PLoS One. 2018 Feb 23;13(2):e0192730. doi: 10.1371/journal.pone.0192730 (PMC5825065; doi:10.1371/journal.pone.0192730)
Supplement: S5 Text — (XLS) [file pone.0192730.s005.xls]

gene_id	Sample_name	Read_count	FPKM	Gene Length	NR GI	NR ID	NR Score	NR Evalue	NR Description	NT GI	NT ID	NT Score	NT Evalue	NT Description	KO ID	KO Name	KO Description	Http Link	Swissprot ID	Swissprot Score	Swissprot Evalue	Swissprot Description	PFAM ID	PFAM description	Gene Ontology Biological Pathway	BP Description	Gene Ontology Molecular Function	MF Description	Gene Ontology Cellular Component	CC Description	KOG ID	KOG Description
Cluster-10006.0	BL_2	9.80	0.53	1130	290463025	ADD24560.1	165	5.4e-09	Heat shock protein homolog [Lepeophtheirus salmonis]>gi|290561282|gb|ADD38043.1| Heat shock protein homolog [Lepeophtheirus salmonis]	--	--	--	--	--	--	--	--	--	P82147	153	5.5e-09	Protein lethal(2)essential for life OS=Drosophila melanogaster GN=l(2)efl PE=1 SV=1	--	--	--	--	--	--	--	--	KOG3591	Alpha crystallins
Cluster-10011.0	BL_2	1.00	1.01	335	--	--	--	--	--	--	--	--	--	--	--	--	--	--	--	--	--	--	--	--	--	--	--	--	--	--	--	--
Cluster-10012.0	BL_2	9.00	0.81	799	675377463	KFM70365.1	232	6.5e-17	Chondroitin proteoglycan 2, partial [Stegodyphus mimosarum]	--	--	--	--	--	--	--	--	--	O76217	148	1.5e-08	Peritrophin-1 OS=Anopheles gambiae GN=Aper1 PE=2 SV=2	PF01607	Chitin binding Peritrophin-A domain	GO:0006030	chitin metabolic process	GO:0008061	chitin binding	GO:0005576	extracellular region	--	--
Cluster-10018.0	BL_2	3.00	0.33	705	78042492	NP_001030186.1	564	1.8e-55	60S ribosomal protein L23 [Bos taurus]>gi|74267764|gb|AAI02557.1| Ribosomal protein L23 [Bos taurus]	697089344	XM_009659287.1	699	0	Verticillium dahliae VdLs.17 60S ribosomal protein L23 mRNA	K02894	RP-L23e, RPL23	large subunit ribosomal protein L23e	http://www.genome.jp/dbget-bin/www_bget?ko:K02894	P0CX41	579	1.4e-58	60S ribosomal protein L23-A OS=Saccharomyces cerevisiae (strain ATCC 204508 / S288c) GN=RPL23A PE=1 SV=1	PF00238	Ribosomal protein L14p/L23e	GO:0006412//GO:0042254	translation//ribosome biogenesis	GO:0003735	structural constituent of ribosome	GO:0022625//GO:0005840	cytosolic large ribosomal subunit//ribosome	KOG0901	60S ribosomal protein L14/L17/L23
Cluster-10020.1	BL_2	8.00	0.36	1290	--	--	--	--	--	--	--	--	--	--	--	--	--	--	--	--	--	--	--	--	--	--	--	--	--	--	--	--
Cluster-10026.0	BL_2	4.00	0.83	518	332374154	AEE62218.1	465	4.0e-44	unknown [Dendroctonus ponderosae]	625276072	XM_007631468.1	57	4.57159e-19	PREDICTED: Cricetulus griseus glycine cleavage system protein H (aminomethyl carrier) (Gcsh), transcript variant X2, mRNA	K02437	gcvH, GCSH	glycine cleavage system H protein	http://www.genome.jp/dbget-bin/www_bget?ko:K02437	P23434	451	7.0e-44	Glycine cleavage system H protein, mitochondrial OS=Homo sapiens GN=GCSH PE=1 SV=2	--	--	--	--	--	--	--	--	KOG3373	Glycine cleavage system H protein (lipoate-binding)
Cluster-10039.0	BL_2	9.00	0.53	1066	156539833	XP_001600606.1	148	4.8e-07	PREDICTED: MD-2-related lipid-recognition protein-like, partial [Nasonia vitripennis]	--	--	--	--	--	--	--	--	--	--	--	--	--	--	--	--	--	--	--	--	--	--	--
Cluster-10046.0	BL_2	4.00	0.41	737	--	--	--	--	--	--	--	--	--	--	--	--	--	--	--	--	--	--	PF00031	Cystatin domain	--	--	GO:0004869	cysteine-type endopeptidase inhibitor activity	--	--	--	--
Cluster-10050.0	BL_2	4.00	1.11	462	253735765	NP_001156673.1	209	1.7e-14	cuticle protein precursor [Acyrthosiphon pisum]>gi|239791853|dbj|BAH72338.1| ACYPI001681 [Acyrthosiphon pisum]	--	--	--	--	--	--	--	--	--	--	--	--	--	PF00379	Insect cuticle protein	--	--	GO:0042302	structural constituent of cuticle	--	--	--	--
Cluster-10059.0	BL_2	2.00	0.93	395	--	--	--	--	--	--	--	--	--	--	--	--	--	--	--	--	--	--	--	--	--	--	--	--	--	--	--	--
Cluster-10066.0	BL_2	3.00	0.36	678	--	--	--	--	--	--	--	--	--	--	--	--	--	--	--	--	--	--	--	--	--	--	--	--	--	--	--	--
Cluster-10078.0	BL_2	9.00	1.24	627	795132708	XP_011834745.1	961	1.5e-101	PREDICTED: 60S ribosomal protein L18 isoform X4 [Mandrillus leucophaeus]	394995139	NM_000979.3	627	0	Homo sapiens ribosomal protein L18 (RPL18), transcript variant 1, mRNA	K02883	RP-L18e, RPL18	large subunit ribosomal protein L18e	http://www.genome.jp/dbget-bin/www_bget?ko:K02883	Q07020	962	4.7e-103	60S ribosomal protein L18 OS=Homo sapiens GN=RPL18 PE=1 SV=2	--	--	--	--	--	--	--	--	KOG1714	60s ribosomal protein L18
Cluster-10083.0	BL_2	8.00	1.27	584	--	--	--	--	--	--	--	--	--	--	--	--	--	--	--	--	--	--	--	--	--	--	--	--	--	--	--	--
Cluster-10099.0	BL_2	2.00	0.78	415	321479079	EFX90035.1	502	1.7e-48	hypothetical protein DAPPUDRAFT_300090 [Daphnia pulex]	--	--	--	--	--	--	--	--	--	Q8BHN5	291	2.0e-25	RNA-binding protein 45 OS=Mus musculus GN=Rbm45 PE=2 SV=1	PF08777//PF00076	RNA binding motif//RNA recognition motif. (a.k.a. RRM, RBD, or RNP domain)	--	--	GO:0003723//GO:0003676	RNA binding//nucleic acid binding	--	--	--	--
Cluster-10101.0	BL_2	3.55	0.36	744	--	--	--	--	--	--	--	--	--	--	--	--	--	--	--	--	--	--	--	--	--	--	--	--	--	--	--	--
Cluster-10103.0	BL_2	4.00	0.37	789	321465982	EFX76980.1	743	3.6e-76	hypothetical protein DAPPUDRAFT_306029 [Daphnia pulex]	--	--	--	--	--	K03783	punA	purine-nucleoside phosphorylase	http://www.genome.jp/dbget-bin/www_bget?ko:K03783	P00491	599	7.4e-61	Purine nucleoside phosphorylase OS=Homo sapiens GN=PNP PE=1 SV=2	PF01048	Phosphorylase superfamily	GO:0009116	nucleoside metabolic process	GO:0003824	catalytic activity	--	--	KOG3984	Purine nucleoside phosphorylase
Cluster-10103.1	BL_2	2.00	0.60	451	321465982	EFX76980.1	396	3.5e-36	hypothetical protein DAPPUDRAFT_306029 [Daphnia pulex]	--	--	--	--	--	K03783	punA	purine-nucleoside phosphorylase	http://www.genome.jp/dbget-bin/www_bget?ko:K03783	P55859	323	4.2e-29	Purine nucleoside phosphorylase OS=Bos taurus GN=PNP PE=1 SV=3	PF01048	Phosphorylase superfamily	GO:0009116	nucleoside metabolic process	GO:0003824	catalytic activity	--	--	KOG3984	Purine nucleoside phosphorylase
Cluster-10116.0	BL_2	2.00	0.45	499	443417990	NP_001263212.1	195	7.9e-13	frizzled-9 precursor [Gallus gallus]	--	--	--	--	--	K02842	FZD9_10	frizzled 9/10	http://www.genome.jp/dbget-bin/www_bget?ko:K02842	Q9IA02	194	4.3e-14	Frizzled-9 (Fragment) OS=Gallus gallus GN=FZD9 PE=2 SV=1	PF01534	Frizzled/Smoothened family membrane region	GO:0007166	cell surface receptor signaling pathway	--	--	GO:0016020	membrane	--	--
Cluster-10119.0	BL_2	3.00	0.75	481	--	--	--	--	--	--	--	--	--	--	--	--	--	--	--	--	--	--	--	--	--	--	--	--	--	--	--	--
Cluster-10121.0	BL_2	15.74	0.64	1404	342326191	AEL23011.1	612	9.9e-61	reticulon-1 [Cherax quadricarinatus]	--	--	--	--	--	--	--	--	--	Q6IFY7	513	1.2e-50	Reticulon-1-A OS=Xenopus laevis GN=rtn1-a PE=2 SV=1	--	--	--	--	--	--	--	--	KOG1792	Reticulon
Cluster-10127.1	BL_2	9.00	0.36	1432	646718923	KDR21226.1	382	4.7e-34	Cleavage and polyadenylation specificity factor subunit [Zootermopsis nevadensis]	--	--	--	--	--	K14398	CPSF6_7	cleavage and polyadenylation specificity factor subunit 6/7	http://www.genome.jp/dbget-bin/www_bget?ko:K14398	Q9VSH4	336	4.2e-30	Cleavage and polyadenylation specificity factor subunit CG7185 OS=Drosophila melanogaster GN=CG7185 PE=1 SV=2	--	--	--	--	--	--	--	--	KOG4849	mRNA cleavage factor I subunit/CPSF subunit
Cluster-10131.0	BL_2	3.00	0.99	436	--	--	--	--	--	--	--	--	--	--	--	--	--	--	--	--	--	--	--	--	--	--	--	--	--	--	--	--
Cluster-10141.0	BL_2	6.00	1.36	499	--	--	--	--	--	--	--	--	--	--	--	--	--	--	--	--	--	--	--	--	--	--	--	--	--	--	--	--
Cluster-10143.0	BL_2	1.00	0.75	354	121511992	ABM55447.1	284	2.7e-23	ribosome-associated membrane protein [Xenopsylla cheopis]	--	--	--	--	--	--	--	--	--	Q3T073	257	1.5e-21	Stress-associated endoplasmic reticulum protein 2 OS=Bos taurus GN=SERP2 PE=3 SV=1	PF06624	Ribosome associated membrane protein RAMP4	--	--	--	--	GO:0005783	endoplasmic reticulum	KOG3491	Predicted membrane protein
Cluster-10149.0	BL_2	8.00	0.34	1368	270002460	EEZ98907.1	1167	4.2e-125	hypothetical protein TcasGA2_TC004526 [Tribolium castaneum]	795057146	XM_012016701.1	172	1.48514e-82	PREDICTED: Vollenhovia emeryi probable JmjC domain-containing histone demethylation protein 2C (LOC105564380), mRNA	K15601	KDM3	lysine-specific demethylase 3	http://www.genome.jp/dbget-bin/www_bget?ko:K15601	Q7LBC6	852	5.9e-90	Lysine-specific demethylase 3B OS=Homo sapiens GN=KDM3B PE=1 SV=2	--	--	--	--	--	--	--	--	KOG1356	Putative transcription factor 5qNCA, contains JmjC domain
Cluster-10153.0	BL_2	1.00	1.16	327	241602464	XP_002405189.1	254	7.4e-20	signal peptidase 12kDa subunit, putative [Ixodes scapularis]>gi|215500573|gb|EEC10067.1| signal peptidase 12kDa subunit, putative, partial [Ixodes scapularis]	--	--	--	--	--	K12946	SPCS1	signal peptidase complex subunit 1	http://www.genome.jp/dbget-bin/www_bget?ko:K12946	Q9VAL0	208	6.6e-16	Signal peptidase complex subunit 1 OS=Drosophila melanogaster GN=Spase12 PE=1 SV=2	PF05038//PF06645//PF06305	Cytochrome Cytochrome b558 alpha-subunit//Microsomal signal peptidase 12 kDa subunit (SPC12)//Protein of unknown function (DUF1049)	GO:0006465	signal peptide processing	GO:0008233//GO:0020037	peptidase activity//heme binding	GO:0005887//GO:0016021//GO:0005787	integral component of plasma membrane//integral component of membrane//signal peptidase complex	KOG4112	Signal peptidase subunit
Cluster-10158.0	BL_2	2.00	0.46	495	762102654	XP_011433826.1	295	2.0e-24	PREDICTED: sestrin-1-like isoform X3 [Crassostrea gigas]	--	--	--	--	--	K10141	SESN	sestrin	http://www.genome.jp/dbget-bin/www_bget?ko:K10141	Q9CYP7	256	2.7e-21	Sestrin-3 OS=Mus musculus GN=Sesn3 PE=2 SV=1	PF04636	PA26 p53-induced protein (sestrin)	GO:1901031	regulation of response to reactive oxygen species	--	--	GO:0005634	nucleus	KOG3746	Uncharacterized conserved protein
Cluster-10159.0	BL_2	13.81	0.46	1646	546680629	ERL90867.1	1258	1.4e-135	hypothetical protein D910_08212 [Dendroctonus ponderosae]	--	--	--	--	--	K11418	HDAC11	histone deacetylase 11	http://www.genome.jp/dbget-bin/www_bget?ko:K11418	Q9GKU5	991	5.4e-106	Histone deacetylase 11 OS=Macaca fascicularis GN=HDAC11 PE=2 SV=2	--	--	--	--	--	--	--	--	KOG1344	Predicted histone deacetylase
Cluster-10169.0	BL_2	1.00	1.93	302	830088456	XP_012584613.1	380	1.7e-34	PREDICTED: ubiquitin-60S ribosomal protein L40 isoform X1 [Condylura cristata]	694973781	XM_003339316.3	302	1.62316e-155	PREDICTED: Pan troglodytes ubiquitin A-52 residue ribosomal protein fusion product 1 (UBA52), transcript variant X10, mRNA	K02927	RP-L40e, RPL40	large subunit ribosomal protein L40e	http://www.genome.jp/dbget-bin/www_bget?ko:K02927	P0C273	380	6.9e-36	Ubiquitin-60S ribosomal protein L40 OS=Macaca fascicularis GN=UBA52 PE=2 SV=2	PF00392//PF01020//PF00240	Bacterial regulatory proteins, gntR family//Ribosomal L40e family//Ubiquitin family	GO:0006355//GO:0042254//GO:0006412	regulation of transcription, DNA-templated//ribosome biogenesis//translation	GO:0003735//GO:0003700//GO:0005515	structural constituent of ribosome//transcription factor activity, sequence-specific DNA binding//protein binding	GO:0005840//GO:0005667	ribosome//transcription factor complex	KOG0003	Ubiquitin/60s ribosomal protein L40 fusion
Cluster-10170.0	BL_2	2.00	0.67	434	--	--	--	--	--	--	--	--	--	--	--	--	--	--	--	--	--	--	--	--	--	--	--	--	--	--	--	--
Cluster-10175.0	BL_2	2.00	0.36	549	--	--	--	--	--	--	--	--	--	--	--	--	--	--	--	--	--	--	--	--	--	--	--	--	--	--	--	--
Cluster-10177.0	BL_2	3.00	1.06	427	--	--	--	--	--	--	--	--	--	--	--	--	--	--	--	--	--	--	--	--	--	--	--	--	--	--	--	--
Cluster-10180.1	BL_2	12.00	0.56	1271	--	--	--	--	--	--	--	--	--	--	--	--	--	--	--	--	--	--	--	--	--	--	--	--	--	--	--	--
Cluster-10181.0	BL_2	2.00	0.51	478	--	--	--	--	--	--	--	--	--	--	--	--	--	--	--	--	--	--	--	--	--	--	--	--	--	--	--	--
Cluster-10183.0	BL_2	6.00	0.38	1018	817184312	XP_012281104.1	576	1.1e-56	PREDICTED: venom dipeptidyl peptidase 4-like [Orussus abietinus]	--	--	--	--	--	K08674	FAP	fibroblast activation protein, alpha	http://www.genome.jp/dbget-bin/www_bget?ko:K08674	Q12884	433	1.7e-41	Prolyl endopeptidase FAP OS=Homo sapiens GN=FAP PE=1 SV=5	PF00930//PF01925	Dipeptidyl peptidase IV (DPP IV) N-terminal region//Sulfite exporter TauE/SafE	GO:0006508	proteolysis	--	--	GO:0016021	integral component of membrane	KOG2100	Dipeptidyl aminopeptidase
Cluster-10186.0	BL_2	8.00	0.56	939	--	--	--	--	--	--	--	--	--	--	--	--	--	--	--	--	--	--	--	--	--	--	--	--	--	--	--	--
Cluster-10191.0	BL_2	1.00	0.44	402	--	--	--	--	--	--	--	--	--	--	--	--	--	--	--	--	--	--	--	--	--	--	--	--	--	--	--	--
Cluster-10193.0	BL_2	2.00	0.63	443	--	--	--	--	--	768311754	CP010982.1	434	0	Verticillium dahliae VdLs.17 chromosome 3, complete sequence	--	--	--	--	--	--	--	--	--	--	--	--	--	--	--	--	--	--
Cluster-10199.0	BL_2	8.00	0.56	939	852428	AAA82155.1	965	7.7e-102	ornithine decarboxylase antizyme, partial [Homo sapiens]	663071198	NM_004152.3	939	0	Homo sapiens ornithine decarboxylase antizyme 1 (OAZ1), transcript variant 1, mRNA	K16548	OAZ1	ornithine decarboxylase antizyme 1	http://www.genome.jp/dbget-bin/www_bget?ko:K16548	P54368	791	4.8e-83	Ornithine decarboxylase antizyme 1 OS=Homo sapiens GN=OAZ1 PE=1 SV=3	--	--	--	--	--	--	--	--	--	--
Cluster-10201.0	BL_2	4.00	0.45	704	--	--	--	--	--	--	--	--	--	--	--	--	--	--	--	--	--	--	--	--	--	--	--	--	--	--	--	--
Cluster-10204.0	BL_2	2.00	0.35	558	--	--	--	--	--	697086587	XM_009657911.1	421	0	Verticillium dahliae VdLs.17 hypothetical protein partial mRNA	--	--	--	--	--	--	--	--	--	--	--	--	--	--	--	--	--	--
Cluster-10205.0	BL_2	3.00	1.05	428	--	--	--	--	--	--	--	--	--	--	--	--	--	--	--	--	--	--	PF03824	High-affinity nickel-transport protein	GO:0035444//GO:0015675	nickel cation transmembrane transport//nickel cation transport	GO:0015099//GO:0046872	nickel cation transmembrane transporter activity//metal ion binding	GO:0016021	integral component of membrane	--	--
Cluster-10233.0	BL_2	3.00	0.31	729	--	--	--	--	--	--	--	--	--	--	--	--	--	--	--	--	--	--	--	--	--	--	--	--	--	--	--	--
Cluster-10236.0	BL_2	3.00	0.57	536	--	--	--	--	--	--	--	--	--	--	--	--	--	--	--	--	--	--	--	--	--	--	--	--	--	--	--	--
Cluster-10243.0	BL_2	1.70	0.36	514	575488804	AHG94982.1	486	1.5e-46	vesicle-associated membrane protein [Procambarus clarkii]	14486417	AY035549.1	102	4.37624e-44	Carcinus maenas vesicle-associated membrane protein synaptobrevin mRNA, partial cds	K13504	VAMP2	vesicle-associated membrane protein 2	http://www.genome.jp/dbget-bin/www_bget?ko:K13504	P47193	306	4.5e-27	Vesicle-associated membrane protein 2 OS=Xenopus laevis GN=vamp2 PE=3 SV=3	PF00957//PF07352//PF01956//PF06320	Synaptobrevin//Bacteriophage Mu Gam like protein//Integral membrane protein DUF106//GCN5-like protein 1 (GCN5L1)	GO:0042262//GO:0016192	DNA protection//vesicle-mediated transport	GO:0003690	double-stranded DNA binding	GO:0016021//GO:0016020//GO:0031083	integral component of membrane//membrane//BLOC-1 complex	KOG0860	Synaptobrevin/VAMP-like protein
Cluster-10243.2	BL_2	7.00	0.36	1186	--	--	--	--	--	--	--	--	--	--	--	--	--	--	--	--	--	--	--	--	--	--	--	--	--	--	--	--
Cluster-10246.0	BL_2	4.44	0.53	680	282721012	NP_001164206.1	258	5.3e-20	NADH dehydrogenase (ubiquinone) Fe-S protein 5, 15kDa (NADH-coenzyme Q reductase) [Tribolium castaneum]>gi|642927503|ref|XP_008195295.1| PREDICTED: NADH dehydrogenase (ubiquinone) Fe-S protein 5, 15kDa (NADH-coenzyme Q reductase) isoform X1 [Tribolium castaneum]>gi|270011055|gb|EFA07503.1| hypothetical protein TcasGA2_TC009578 [Tribolium castaneum]	--	--	--	--	--	K03938	NDUFS5	NADH dehydrogenase (ubiquinone) Fe-S protein 5	http://www.genome.jp/dbget-bin/www_bget?ko:K03938	--	--	--	--	--	--	--	--	--	--	--	--	--	--
Cluster-10249.0	BL_2	7.00	0.35	1191	--	--	--	--	--	--	--	--	--	--	--	--	--	--	--	--	--	--	--	--	--	--	--	--	--	--	--	--
Cluster-10250.0	BL_2	6.00	0.55	792	345452841	AEN94572.1	437	1.1e-40	calreticulin [Scylla paramamosain]	345452840	HQ260918.1	752	0	Scylla paramamosain calreticulin mRNA, complete cds	K08057	CALR	calreticulin	http://www.genome.jp/dbget-bin/www_bget?ko:K08057	P27797	293	2.2e-25	Calreticulin OS=Homo sapiens GN=CALR PE=1 SV=1	PF00262//PF01698//PF02724//PF03012//PF04147//PF01080//PF04889//PF00430//PF05132//PF11705//PF03286	Calreticulin family//Floricaula / Leafy protein//CDC45-like protein//Phosphoprotein//Nop14-like family//Presenilin//Cwf15/Cwc15 cell cycle control protein//ATP synthase B/B' CF(0)//RNA polymerase III RPC4//DNA-directed RNA polymerase III subunit Rpc31//Pox virus Ag35 surface protein	GO:0006355//GO:0015992//GO:0000398//GO:0019083//GO:0006270//GO:0006206//GO:0015986//GO:0006359//GO:0006351//GO:0006383//GO:0006457//GO:0006144	regulation of transcription, DNA-templated//proton transport//mRNA splicing, via spliceosome//viral transcription//DNA replication initiation//pyrimidine nucleobase metabolic process//ATP synthesis coupled proton transport//regulation of transcription from RNA polymerase III promoter//transcription, DNA-templated//transcription from RNA polymerase III promoter//protein folding//purine nucleobase …	GO:0051082//GO:0015078//GO:0003899//GO:0005509//GO:0003968//GO:0004190//GO:0003677	unfolded protein binding//hydrogen ion transmembrane transporter activity//DNA-directed RNA polymerase activity//calcium ion binding//RNA-directed RNA polymerase activity//aspartic-type endopeptidase activity//DNA binding	GO:0045263//GO:0032040//GO:0005666//GO:0005730//GO:0016021//GO:0031379//GO:0019031//GO:0005681//GO:0005783	proton-transporting ATP synthase complex, coupling factor F(o)//small-subunit processome//DNA-directed RNA polymerase III complex//nucleolus//integral component of membrane//RNA-directed RNA polymerase complex//viral envelope//spliceosomal complex//endoplasmic reticulum	KOG0674	Calreticulin
Cluster-10259.0	BL_2	13.00	0.44	1619	115291336	ABI93174.1	558	2.1e-54	chicadae/profilin [Litopenaeus vannamei]	115291335	DQ907943.1	206	2.2192e-101	Litopenaeus vannamei chicadae/profilin mRNA, complete cds	K05759	PFN	profilin	http://www.genome.jp/dbget-bin/www_bget?ko:K05759	P25843	385	9.8e-36	Profilin OS=Drosophila melanogaster GN=chic PE=1 SV=1	--	--	--	--	--	--	--	--	KOG1755	Profilin
Cluster-10265.0	BL_2	1.00	0.93	340	--	--	--	--	--	--	--	--	--	--	--	--	--	--	--	--	--	--	--	--	--	--	--	--	--	--	--	--
Cluster-10269.0	BL_2	2.00	0.51	477	--	--	--	--	--	--	--	--	--	--	--	--	--	--	--	--	--	--	--	--	--	--	--	--	--	--	--	--
Cluster-10274.0	BL_2	3.00	0.58	534	--	--	--	--	--	--	--	--	--	--	--	--	--	--	--	--	--	--	--	--	--	--	--	--	--	--	--	--
Cluster-10281.0	BL_2	2.00	0.42	514	--	--	--	--	--	--	--	--	--	--	--	--	--	--	--	--	--	--	--	--	--	--	--	--	--	--	--	--
Cluster-10285.0	BL_2	1.00	0.56	378	871248769	XP_005103573.2	229	6.9e-17	PREDICTED: scavenger receptor class B member 1-like [Aplysia californica]	--	--	--	--	--	K12384	SCARB2, LIMP2, CD36L2	lysosome membrane protein 2	http://www.genome.jp/dbget-bin/www_bget?ko:K12384	Q14108	210	4.5e-16	Lysosome membrane protein 2 OS=Homo sapiens GN=SCARB2 PE=1 SV=2	PF01130	CD36 family	GO:0007155	cell adhesion	--	--	GO:0016020	membrane	--	--
Cluster-10286.0	BL_2	29.00	0.64	2329	514258350	AGO46415.1	1179	2.9e-126	succinate dehydrogenase complex subunit A, partial [Reticulitermes flavipes]	699631991	XM_009909805.1	249	4.01298e-125	PREDICTED: Picoides pubescens succinate dehydrogenase complex, subunit B, iron sulfur (Ip) (SDHB), mRNA	K00235	SDHB, SDH2	succinate dehydrogenase (ubiquinone) iron-sulfur subunit	http://www.genome.jp/dbget-bin/www_bget?ko:K00235	P21914	1121	6.4e-121	Succinate dehydrogenase [ubiquinone] iron-sulfur subunit, mitochondrial OS=Drosophila melanogaster GN=SdhB PE=2 SV=2	PF13085//PF00111	2Fe-2S iron-sulfur cluster binding domain//2Fe-2S iron-sulfur cluster binding domain	GO:0006118	obsolete electron transport	GO:0051536//GO:0009055	iron-sulfur cluster binding//electron carrier activity	--	--	KOG3049	Succinate dehydrogenase, Fe-S protein subunit
Cluster-10289.0	BL_2	2.00	0.41	520	--	--	--	--	--	--	--	--	--	--	--	--	--	--	--	--	--	--	--	--	--	--	--	--	--	--	--	--
Cluster-10298.0	BL_2	4.00	0.81	522	299829170	YP_003735180.1	521	1.3e-50	cytochrome b [Apis cerana]>gi|238800127|gb|ACR55919.1| cytochrome b [Apis cerana]>gi|702076557|gb|AIW06359.1| cytochrome b (mitochondrion) [Apis cerana]	238800115	GQ162109.1	519	0	Apis cerana mitochondrion, complete genome	K00412	CYTB, petB	ubiquinol-cytochrome c reductase cytochrome b subunit	http://www.genome.jp/dbget-bin/www_bget?ko:K00412	P34845	509	1.3e-50	Cytochrome b OS=Apis mellifera ligustica GN=MT-CYB PE=3 SV=1	--	--	--	--	--	--	--	--	KOG4663	Cytochrome b
Cluster-10307.0	BL_2	1.00	0.36	425	--	--	--	--	--	--	--	--	--	--	--	--	--	--	--	--	--	--	--	--	--	--	--	--	--	--	--	--
Cluster-10312.0	BL_2	8.00	0.38	1240	--	--	--	--	--	--	--	--	--	--	--	--	--	--	--	--	--	--	--	--	--	--	--	--	--	--	--	--
Cluster-10327.0	BL_2	3.00	0.42	620	646690477	KDR06880.1	541	7.4e-53	NADH dehydrogenase [ubiquinone] 1 beta subcomplex subunit 8, mitochondrial [Zootermopsis nevadensis]	--	--	--	--	--	K03964	NDUFB8	NADH dehydrogenase (ubiquinone) 1 beta subcomplex subunit 8	http://www.genome.jp/dbget-bin/www_bget?ko:K03964	Q02372	308	3.2e-27	NADH dehydrogenase [ubiquinone] 1 beta subcomplex subunit 8, mitochondrial OS=Bos taurus GN=NDUFB8 PE=1 SV=1	PF05821	NADH-ubiquinone oxidoreductase ASHI subunit (CI-ASHI or NDUFB8)	GO:0006120//GO:0006118//GO:0006814//GO:0006744//GO:0015992	mitochondrial electron transport, NADH to ubiquinone//obsolete electron transport//sodium ion transport//ubiquinone biosynthetic process//proton transport	GO:0003954//GO:0008137	NADH dehydrogenase activity//NADH dehydrogenase (ubiquinone) activity	GO:0005739	mitochondrion	KOG4040	NADH:ubiquinone oxidoreductase, NDUFB8/ASHI subunit
Cluster-10335.2	BL_2	5.00	0.33	984	831299819	XP_012681837.1	496	2.0e-47	PREDICTED: DIS3-like exonuclease 2 [Clupea harengus]	--	--	--	--	--	K18758	DIS3L2	DIS3-like exonuclease 2	http://www.genome.jp/dbget-bin/www_bget?ko:K18758	Q8IYB7	477	1.3e-46	DIS3-like exonuclease 2 OS=Homo sapiens GN=DIS3L2 PE=1 SV=4	--	--	--	--	--	--	--	--	KOG2102	Exosomal 3'-5' exoribonuclease complex, subunit Rrp44/Dis3
Cluster-10338.0	BL_2	17.00	3.40	525	558200952	XP_006131500.1	140	2.0e-06	PREDICTED: cytochrome c oxidase subunit 7A2, mitochondrial-like [Pelodiscus sinensis]	262401022	FJ774692.1	502	0	Scylla paramamosain cytochrome c oxidase subunit VIIA putative mRNA, complete cds	--	--	--	--	--	--	--	--	--	--	--	--	--	--	--	--	--	--
Cluster-10340.2	BL_2	7.00	0.62	805	646711216	KDR16467.1	479	1.5e-45	Nuclear factor interleukin-3-regulated protein [Zootermopsis nevadensis]	692912720	KM413537.1	81	3.31703e-32	Andrena (Melandrena) sp. BF-2014 isolate 1542and ultra conserved element locus uce-1245 genomic sequence	K12114	VRI	vrille	http://www.genome.jp/dbget-bin/www_bget?ko:K12114	Q6IMZ0	241	2.4e-19	Nuclear factor interleukin-3-regulated protein OS=Rattus norvegicus GN=Nfil3 PE=2 SV=1	PF03131//PF07716//PF00170	bZIP Maf transcription factor//Basic region leucine zipper//bZIP transcription factor	GO:0006355	regulation of transcription, DNA-templated	GO:0003700//GO:0043565//GO:0003677	transcription factor activity, sequence-specific DNA binding//sequence-specific DNA binding//DNA binding	GO:0005667//GO:0005634	transcription factor complex//nucleus	KOG3119	Basic region leucine zipper transcription factor
Cluster-10340.3	BL_2	9.00	0.70	879	641673178	XP_008186225.1	178	1.3e-10	PREDICTED: LOW QUALITY PROTEIN: G-box-binding factor [Acyrthosiphon pisum]	--	--	--	--	--	K12114	VRI	vrille	http://www.genome.jp/dbget-bin/www_bget?ko:K12114	--	--	--	--	PF09726//PF00170	Transmembrane protein//bZIP transcription factor	GO:0006355	regulation of transcription, DNA-templated	GO:0003700//GO:0043565	transcription factor activity, sequence-specific DNA binding//sequence-specific DNA binding	GO:0005667//GO:0016021	transcription factor complex//integral component of membrane	--	--
Cluster-10340.4	BL_2	1.00	1.14	328	--	--	--	--	--	--	--	--	--	--	--	--	--	--	--	--	--	--	--	--	--	--	--	--	--	--	--	--
Cluster-10341.0	BL_2	3.00	12.62	272	--	--	--	--	--	--	--	--	--	--	--	--	--	--	--	--	--	--	--	--	--	--	--	--	--	--	--	--
Cluster-10350.0	BL_2	1.00	0.99	336	--	--	--	--	--	--	--	--	--	--	--	--	--	--	--	--	--	--	--	--	--	--	--	--	--	--	--	--
Cluster-10353.0	BL_2	5.00	0.45	795	646710246	KDR15823.1	717	3.7e-73	putative E3 ubiquitin-protein ligase [Zootermopsis nevadensis]	338224443	HM217868.1	336	5.77246e-174	Scylla paramamosain ubiquitin conjugating enzyme 7 interacting protein-like protein mRNA, partial cds	K11975	RNF144	E3 ubiquitin-protein ligase RNF144	http://www.genome.jp/dbget-bin/www_bget?ko:K11975	P50876	676	8.7e-70	E3 ubiquitin-protein ligase RNF144A OS=Homo sapiens GN=RNF144A PE=1 SV=2	--	--	--	--	--	--	--	--	KOG1815	Predicted E3 ubiquitin ligase
Cluster-10357.0	BL_2	16.00	0.45	1894	--	--	--	--	--	--	--	--	--	--	--	--	--	--	--	--	--	--	--	--	--	--	--	--	--	--	--	--
Cluster-10358.0	BL_2	5.00	0.44	812	646716372	KDR19652.1	442	2.9e-41	Transmembrane and coiled-coil domains protein 1 [Zootermopsis nevadensis]	157117658	XM_001658824.1	38	2.68067e-08	Aedes aegypti AAEL008067-RC mRNA	--	--	--	--	O75069	309	3.2e-27	Transmembrane and coiled-coil domains protein 2 OS=Homo sapiens GN=TMCC2 PE=1 SV=3	PF08702//PF17082//PF02601//PF02050//PF00876//PF05929	Fibrinogen alpha/beta chain family//Spindle Pole Component 29//Exonuclease VII, large subunit//Flagellar FliJ protein//Innexin//Phage capsid scaffolding protein (GPO) serine peptidase	GO:0007165//GO:0051258//GO:0006935//GO:0030474//GO:0071973//GO:0030168//GO:0006308//GO:0019069	signal transduction//protein polymerization//chemotaxis//spindle pole body duplication//bacterial-type flagellum-dependent cell motility//platelet activation//DNA catabolic process//viral capsid assembly	GO:0005200//GO:0005102//GO:0008855//GO:0030674//GO:0003774	structural constituent of cytoskeleton//receptor binding//exodeoxyribonuclease VII activity//protein binding, bridging//motor activity	GO:0009318//GO:0009288//GO:0005823//GO:0005577//GO:0005856//GO:0016020//GO:0005921	exodeoxyribonuclease VII complex//bacterial-type flagellum//central plaque of spindle pole body//fibrinogen complex//cytoskeleton//membrane//gap junction	KOG3850	Predicted membrane protein
Cluster-10359.0	BL_2	36.00	1.80	1199	642935674	XP_974741.2	529	3.5e-51	PREDICTED: biogenesis of lysosome-related organelles complex 1 subunit 1 [Tribolium castaneum]	--	--	--	--	--	--	--	--	--	A1Z9S1	419	8.3e-40	Biogenesis of lysosome-related organelles complex 1 subunit 1 OS=Drosophila melanogaster GN=blos1 PE=1 SV=2	PF06320	GCN5-like protein 1 (GCN5L1)	--	--	--	--	GO:0031083	BLOC-1 complex	KOG3390	General control of amino-acid synthesis 5-like 1
Cluster-10361.0	BL_2	1.00	0.43	404	546672269	ERL84205.1	476	1.7e-45	hypothetical protein D910_01583, partial [Dendroctonus ponderosae]>gi|546675576|gb|ERL86742.1| hypothetical protein D910_04148, partial [Dendroctonus ponderosae]	--	--	--	--	--	--	--	--	--	Q5U2Y9	176	4.2e-12	Lebercilin OS=Rattus norvegicus GN=Lca5 PE=2 SV=1	PF04977//PF10473	Septum formation initiator//Leucine-rich repeats of kinetochore protein Cenp-F/LEK1	GO:0007049	cell cycle	GO:0008134//GO:0045502//GO:0042803	transcription factor binding//dynein binding//protein homodimerization activity	GO:0005667//GO:0030286	transcription factor complex//dynein complex	--	--
Cluster-10364.0	BL_2	4.00	0.34	829	--	--	--	--	--	--	--	--	--	--	--	--	--	--	--	--	--	--	--	--	--	--	--	--	--	--	--	--
Cluster-10381.0	BL_2	1.00	0.33	436	--	--	--	--	--	--	--	--	--	--	--	--	--	--	--	--	--	--	--	--	--	--	--	--	--	--	--	--
Cluster-10387.0	BL_2	1.00	1.06	332	410825534	AFV91538.1	176	8.4e-11	B-type preproallatostatin I, partial [Pandalopsis japonica]	--	--	--	--	--	--	--	--	--	P82003	124	3.7e-06	Prothoracicostatic peptide OS=Bombyx mori PE=1 SV=2	PF06377	Adipokinetic hormone	GO:0007165	signal transduction	GO:0005179	hormone activity	--	--	--	--
Cluster-10392.0	BL_2	4.00	0.47	681	817089947	XP_012267868.1	326	7.0e-28	PREDICTED: T-complex protein 11-like protein 1 isoform X1 [Athalia rosae]	--	--	--	--	--	--	--	--	--	A7Z033	135	4.0e-07	T-complex protein 11-like protein 2 OS=Bos taurus GN=TCP11L2 PE=2 SV=1	PF10637	Oxoglutarate and iron-dependent oxygenase degradation C-term	GO:0055114	oxidation-reduction process	GO:0031418//GO:0016706//GO:0005506	L-ascorbic acid binding//oxidoreductase activity, acting on paired donors, with incorporation or reduction of molecular oxygen, 2-oxoglutarate as one donor, and incorporation of one atom each of oxygen into both donors//iron ion binding	--	--	--	--
Cluster-10394.0	BL_2	1.00	1.59	311	--	--	--	--	--	--	--	--	--	--	--	--	--	--	--	--	--	--	--	--	--	--	--	--	--	--	--	--
Cluster-10395.0	BL_2	2.00	11.79	261	--	--	--	--	--	--	--	--	--	--	--	--	--	--	--	--	--	--	--	--	--	--	--	--	--	--	--	--
Cluster-10397.0	BL_2	2.00	0.89	400	--	--	--	--	--	--	--	--	--	--	--	--	--	--	--	--	--	--	--	--	--	--	--	--	--	--	--	--
Cluster-10413.0	BL_2	3.00	0.99	436	--	--	--	--	--	--	--	--	--	--	--	--	--	--	--	--	--	--	--	--	--	--	--	--	--	--	--	--
Cluster-10430.0	BL_2	21.00	1.39	979	544512774	XP_005589973.1	992	5.9e-105	PREDICTED: 60S ribosomal protein L13a isoform X1 [Macaca fascicularis]>gi|635040461|ref|XP_007995756.1| PREDICTED: 60S ribosomal protein L13a isoform X1 [Chlorocebus sabaeus]	395132448	NM_012423.3	979	0	Homo sapiens ribosomal protein L13a (RPL13A), transcript variant 1, mRNA	K02872	RP-L13Ae, RPL13A	large subunit ribosomal protein L13Ae	http://www.genome.jp/dbget-bin/www_bget?ko:K02872	P40429	974	3.0e-104	60S ribosomal protein L13a OS=Homo sapiens GN=RPL13A PE=1 SV=2	PF00572	Ribosomal protein L13	GO:0006412//GO:0042254	translation//ribosome biogenesis	GO:0003735	structural constituent of ribosome	GO:0005840	ribosome	KOG3204	60S ribosomal protein L13a
Cluster-10435.0	BL_2	7.00	0.63	796	--	--	--	--	--	--	--	--	--	--	--	--	--	--	--	--	--	--	PF08437	Glycosyl transferase family 8 C-terminal	GO:0009103	lipopolysaccharide biosynthetic process	GO:0008918	lipopolysaccharide 3-alpha-galactosyltransferase activity	--	--	--	--
Cluster-10439.1	BL_2	60.84	2.66	1326	642933705	XP_974874.3	967	6.4e-102	PREDICTED: protein OSCP1 [Tribolium castaneum]	--	--	--	--	--	--	--	--	--	Q8BHW2	295	2.2e-25	Protein OSCP1 OS=Mus musculus GN=Oscp1 PE=2 SV=1	--	--	--	--	--	--	--	--	--	--
Cluster-10447.0	BL_2	1.00	0.38	419	--	--	--	--	--	--	--	--	--	--	--	--	--	--	--	--	--	--	--	--	--	--	--	--	--	--	--	--
Cluster-10459.0	BL_2	12.00	0.31	2028	557950062	AHA44500.1	2653	3.1e-297	cyclooxygenase [Penaeus monodon]	664702644	XM_008526890.1	92	6.57961e-38	PREDICTED: Equus przewalskii prostaglandin-endoperoxide synthase 1 (prostaglandin G/H synthase and cyclooxygenase) (PTGS1), transcript variant X3, mRNA	K11987	PTGS2, COX2	prostaglandin-endoperoxide synthase 2	http://www.genome.jp/dbget-bin/www_bget?ko:K11987	P27607	1537	3.2e-169	Prostaglandin G/H synthase 2 OS=Gallus gallus GN=PTGS2 PE=2 SV=1	PF00008	EGF-like domain	--	--	GO:0005515	protein binding	--	--	KOG2408	Peroxidase/oxygenase
Cluster-10460.0	BL_2	2.81	0.91	439	670986342	XP_008684233.1	398	2.0e-36	PREDICTED: LOW QUALITY PROTEIN: polyubiquitin-B [Ursus maritimus]	298915776	FQ213278.1	367	0	Rattus norvegicus TL0AAA48YL20 mRNA sequence	K04551	UBB	ubiquitin B	http://www.genome.jp/dbget-bin/www_bget?ko:K04551	Q8MKD1	390	7.0e-37	Polyubiquitin-B OS=Equus caballus GN=UBB PE=2 SV=3	PF00240//PF14560	Ubiquitin family//Ubiquitin-like domain	--	--	GO:0005515	protein binding	--	--	KOG0001	Ubiquitin and ubiquitin-like proteins
Cluster-10461.1	BL_2	1.00	5.36	264	--	--	--	--	--	768311756	CP010984.1	261	8.62969e-133	Verticillium dahliae VdLs.17 chromosome 5, complete sequence	--	--	--	--	--	--	--	--	--	--	--	--	--	--	--	--	--	--
Cluster-10463.0	BL_2	1.00	0.65	365	--	--	--	--	--	--	--	--	--	--	--	--	--	--	--	--	--	--	PF09726	Transmembrane protein	--	--	--	--	GO:0016021	integral component of membrane	--	--
Cluster-10465.0	BL_2	2.00	1.42	358	642925502	XP_008194577.1	217	1.6e-15	PREDICTED: immediate early response 3-interacting protein 1 [Tribolium castaneum]	--	--	--	--	--	--	--	--	--	Q9CR20	136	1.6e-07	Immediate early response 3-interacting protein 1 OS=Mus musculus GN=Ier3ip1 PE=3 SV=1	--	--	--	--	--	--	--	--	--	--
Cluster-10466.0	BL_2	3.00	3.13	333	369724800	AEX20235.1	315	6.4e-27	pacifastin-related serine protease inhibitor [Portunus trituberculatus]	385270634	JF827348.1	203	1.95671e-100	Portunus trituberculatus pacifastin-like serine protease inhibitor (PLC3) mRNA, partial cds	--	--	--	--	--	--	--	--	PF00093//PF05375	von Willebrand factor type C domain//Pacifastin inhibitor (LCMII)	--	--	GO:0030414//GO:0005515	peptidase inhibitor activity//protein binding	--	--	--	--
Cluster-10468.0	BL_2	19.00	1.06	1104	826502136	XP_012542232.1	192	3.9e-12	PREDICTED: pro-resilin-like [Monomorium pharaonis]	--	--	--	--	--	--	--	--	--	Q9V7U0	147	2.7e-08	Pro-resilin OS=Drosophila melanogaster GN=resilin PE=1 SV=1	PF06455//PF01299//PF01213//PF00379	NADH dehydrogenase subunit 5 C-terminus//Lysosome-associated membrane glycoprotein (Lamp)//Adenylate cyclase associated (CAP) N terminal//Insect cuticle protein	GO:0006744//GO:0006814//GO:0055114//GO:0015992//GO:0006120//GO:0042773//GO:0007010	ubiquinone biosynthetic process//sodium ion transport//oxidation-reduction process//proton transport//mitochondrial electron transport, NADH to ubiquinone//ATP synthesis coupled electron transport//cytoskeleton organization	GO:0008137//GO:0042302//GO:0003779	NADH dehydrogenase (ubiquinone) activity//structural constituent of cuticle//actin binding	GO:0016020	membrane	--	--
Cluster-10469.1	BL_2	2.00	1.25	368	817201074	XP_012276275.1	331	9.9e-29	PREDICTED: fibril-forming collagen alpha chain-like [Orussus abietinus]	--	--	--	--	--	K06236	COL1AS	collagen, type I/II/III/V/XI/XXIV/XXVII, alpha	http://www.genome.jp/dbget-bin/www_bget?ko:K06236	Q6P4Z2	303	7.2e-27	Collagen alpha-1(II) chain OS=Xenopus tropicalis GN=col2a1 PE=2 SV=1	PF01410	Fibrillar collagen C-terminal domain	--	--	GO:0005201	extracellular matrix structural constituent	GO:0005581//GO:0005578	collagen trimer//proteinaceous extracellular matrix	--	--
Cluster-10473.0	BL_2	1.00	0.50	388	--	--	--	--	--	--	--	--	--	--	--	--	--	--	--	--	--	--	--	--	--	--	--	--	--	--	--	--
Cluster-10475.0	BL_2	6.00	0.50	835	378556263	AFC17961.1	715	6.7e-73	O-methyltransferase [Litopenaeus vannamei]	--	--	--	--	--	--	--	--	--	Q86IC8	394	4.6e-37	Probable caffeoyl-CoA O-methyltransferase 2 OS=Dictyostelium discoideum GN=omt6 PE=1 SV=1	PF01596//PF01209	O-methyltransferase//ubiE/COQ5 methyltransferase family	--	--	GO:0008168//GO:0008171	methyltransferase activity//O-methyltransferase activity	--	--	KOG1663	O-methyltransferase
Cluster-10482.0	BL_2	2.00	0.57	457	--	--	--	--	--	--	--	--	--	--	--	--	--	--	--	--	--	--	--	--	--	--	--	--	--	--	--	--
Cluster-10485.0	BL_2	2.00	0.47	490	--	--	--	--	--	--	--	--	--	--	--	--	--	--	--	--	--	--	PF01299//PF07267//PF00335	Lysosome-associated membrane glycoprotein (Lamp)//Nucleopolyhedrovirus capsid protein P87//Tetraspanin family	--	--	--	--	GO:0019028//GO:0016021//GO:0016020	viral capsid//integral component of membrane//membrane	--	--
Cluster-10486.0	BL_2	2.00	0.32	579	328700364	XP_001946672.2	541	6.9e-53	PREDICTED: chorion peroxidase-like [Acyrthosiphon pisum]	--	--	--	--	--	K19511	PXDN, VPO1	peroxidase	http://www.genome.jp/dbget-bin/www_bget?ko:K19511	Q01603	379	1.7e-35	Peroxidase OS=Drosophila melanogaster GN=Pxd PE=2 SV=2	--	--	--	--	--	--	--	--	KOG2408	Peroxidase/oxygenase
Cluster-10489.0	BL_2	1.00	4.09	273	--	--	--	--	--	--	--	--	--	--	--	--	--	--	--	--	--	--	--	--	--	--	--	--	--	--	--	--
Cluster-10490.0	BL_2	1.00	0.38	419	--	--	--	--	--	--	--	--	--	--	--	--	--	--	--	--	--	--	--	--	--	--	--	--	--	--	--	--
Cluster-10516.0	BL_2	4.00	0.44	707	--	--	--	--	--	--	--	--	--	--	--	--	--	--	--	--	--	--	--	--	--	--	--	--	--	--	--	--
Cluster-10522.0	BL_2	3.00	0.35	682	646702427	KDR11639.1	564	1.8e-55	Filamin-A [Zootermopsis nevadensis]	--	--	--	--	--	K04437	FLNA	filamin	http://www.genome.jp/dbget-bin/www_bget?ko:K04437	Q14315	149	9.6e-09	Filamin-C OS=Homo sapiens GN=FLNC PE=1 SV=3	--	--	--	--	--	--	--	--	KOG0518	Actin-binding cytoskeleton protein, filamin
Cluster-10524.0	BL_2	105.00	6.53	1023	270011884	EFA08332.1	198	7.3e-13	hypothetical protein TcasGA2_TC005974 [Tribolium castaneum]	--	--	--	--	--	--	--	--	--	--	--	--	--	PF02319	E2F/DP family winged-helix DNA-binding domain	GO:0006355	regulation of transcription, DNA-templated	GO:0003700	transcription factor activity, sequence-specific DNA binding	GO:0005667	transcription factor complex	--	--
Cluster-10530.0	BL_2	2.00	0.50	480	--	--	--	--	--	--	--	--	--	--	--	--	--	--	--	--	--	--	PF02297	Cytochrome oxidase c subunit VIb	GO:0006123//GO:0015992	mitochondrial electron transport, cytochrome c to oxygen//proton transport	GO:0004129	cytochrome-c oxidase activity	GO:0045277//GO:0005739	respiratory chain complex IV//mitochondrion	--	--
Cluster-10533.0	BL_2	2.00	0.44	504	--	--	--	--	--	--	--	--	--	--	--	--	--	--	--	--	--	--	--	--	--	--	--	--	--	--	--	--
Cluster-10540.0	BL_2	3.00	0.34	700	556991284	XP_006000240.1	727	2.3e-74	PREDICTED: protein mab-21-like 1 [Latimeria chalumnae]	675895155	KJ670371.1	123	1.28676e-55	Miniopterus fuliginosus Mab-21-like 2 (Mab21l2) mRNA, complete cds	--	--	--	--	Q13394	721	4.6e-75	Protein mab-21-like 1 OS=Homo sapiens GN=MAB21L1 PE=1 SV=1	--	--	--	--	--	--	--	--	KOG3963	Mab-21-like cell fate specification proteins
Cluster-10541.0	BL_2	1.00	0.56	378	--	--	--	--	--	--	--	--	--	--	--	--	--	--	--	--	--	--	--	--	--	--	--	--	--	--	--	--
Cluster-10543.0	BL_2	1.00	2.17	297	677469880	KFQ59294.1	176	7.5e-11	hypothetical protein N334_11347, partial [Pelecanus crispus]	--	--	--	--	--	--	--	--	--	--	--	--	--	--	--	--	--	--	--	--	--	--	--
Cluster-10544.0	BL_2	4.00	2.25	377	--	--	--	--	--	--	--	--	--	--	--	--	--	--	--	--	--	--	--	--	--	--	--	--	--	--	--	--
Cluster-10562.0	BL_2	2.00	0.75	419	--	--	--	--	--	--	--	--	--	--	--	--	--	--	--	--	--	--	--	--	--	--	--	--	--	--	--	--
Cluster-10568.1	BL_2	2.00	0.40	527	--	--	--	--	--	--	--	--	--	--	--	--	--	--	--	--	--	--	--	--	--	--	--	--	--	--	--	--
Cluster-10570.0	BL_2	37.00	1.04	1892	728418532	AIY68372.1	1095	1.3e-116	esterase, partial [Leptinotarsa decemlineata]	--	--	--	--	--	--	--	--	--	P35502	668	1.8e-68	Esterase FE4 OS=Myzus persicae PE=1 SV=1	PF00326//PF07859	Prolyl oligopeptidase family//alpha/beta hydrolase fold	GO:0006508//GO:0008152	proteolysis//metabolic process	GO:0016787//GO:0008236	hydrolase activity//serine-type peptidase activity	--	--	--	--
Cluster-10573.0	BL_2	3.00	0.49	576	514695405	XP_004995273.1	212	9.7e-15	60S acidic ribosomal protein P1 [Salpingoeca rosetta]>gi|326437339|gb|EGD82909.1| 60S acidic ribosomal protein P1 [Salpingoeca rosetta]	697069444	XM_009651611.1	558	0	Verticillium dahliae VdLs.17 60S acidic ribosomal protein P1 mRNA	K02942	RP-LP1, RPLP1	large subunit ribosomal protein LP1	http://www.genome.jp/dbget-bin/www_bget?ko:K02942	P50344	274	2.6e-23	60S acidic ribosomal protein P1 OS=Davidiella tassiana GN=CLAH12 PE=1 SV=1	PF01213	Adenylate cyclase associated (CAP) N terminal	GO:0042254//GO:0007010//GO:0006414	ribosome biogenesis//cytoskeleton organization//translational elongation	GO:0003779//GO:0003735	actin binding//structural constituent of ribosome	GO:0005840	ribosome	KOG1762	60s acidic ribosomal protein P1
Cluster-10579.1	BL_2	2.00	0.66	436	156372342	XP_001628997.1	511	1.6e-49	predicted protein [Nematostella vectensis]>gi|156215987|gb|EDO36934.1| predicted protein [Nematostella vectensis]	697079366	XM_009655153.1	436	0	Verticillium dahliae VdLs.17 40S ribosomal protein S18 mRNA	K02964	RP-S18e, RPS18	small subunit ribosomal protein S18e	http://www.genome.jp/dbget-bin/www_bget?ko:K02964	P0CX56	521	4.5e-52	40S ribosomal protein S18-B OS=Saccharomyces cerevisiae (strain ATCC 204508 / S288c) GN=RPS18B PE=1 SV=1	PF00416	Ribosomal protein S13/S18	GO:0006412//GO:0042254	translation//ribosome biogenesis	GO:0003735//GO:0003723	structural constituent of ribosome//RNA binding	GO:0005622//GO:0005840	intracellular//ribosome	KOG3311	Ribosomal protein S18
Cluster-10584.0	BL_2	13.00	0.46	1558	--	--	--	--	--	--	--	--	--	--	--	--	--	--	--	--	--	--	--	--	--	--	--	--	--	--	--	--
Cluster-10587.0	BL_2	4.00	0.64	580	817071271	XP_012257692.1	200	2.4e-13	PREDICTED: uncharacterized protein LOC105686971 [Athalia rosae]	--	--	--	--	--	--	--	--	--	P59808	179	2.7e-12	SAM and SH3 domain-containing protein 1 OS=Mus musculus GN=Sash1 PE=1 SV=1	PF07647//PF00536	SAM domain (Sterile alpha motif)//SAM domain (Sterile alpha motif)	--	--	GO:0005515	protein binding	--	--	--	--
Cluster-10588.0	BL_2	18.00	0.60	1643	751773601	XP_011213405.1	1921	1.9e-212	PREDICTED: NADH-ubiquinone oxidoreductase 49 kDa subunit [Bactrocera dorsalis]	641722986	XM_008153074.1	260	2.1592e-131	PREDICTED: Eptesicus fuscus NADH dehydrogenase (ubiquinone) Fe-S protein 2, 49kDa (NADH-coenzyme Q reductase) (NDUFS2), mRNA	K03935	NDUFS2	NADH dehydrogenase (ubiquinone) Fe-S protein 2	http://www.genome.jp/dbget-bin/www_bget?ko:K03935	Q641Y2	1781	1.3e-197	NADH dehydrogenase [ubiquinone] iron-sulfur protein 2, mitochondrial OS=Rattus norvegicus GN=Ndufs2 PE=1 SV=1	PF00374//PF00346	Nickel-dependent hydrogenase//Respiratory-chain NADH dehydrogenase, 49 Kd subunit	GO:0055114	oxidation-reduction process	GO:0048038//GO:0051287//GO:0016151//GO:0016651	quinone binding//NAD binding//nickel cation binding//oxidoreductase activity, acting on NAD(P)H	--	--	KOG2870	NADH:ubiquinone oxidoreductase, NDUFS2/49 kDa subunit
Cluster-10593.0	BL_2	3.00	0.61	520	--	--	--	--	--	--	--	--	--	--	--	--	--	--	--	--	--	--	--	--	--	--	--	--	--	--	--	--
Cluster-10593.1	BL_2	7.00	0.34	1214	--	--	--	--	--	--	--	--	--	--	--	--	--	--	--	--	--	--	--	--	--	--	--	--	--	--	--	--
Cluster-10603.0	BL_2	5.00	0.46	789	--	--	--	--	--	--	--	--	--	--	--	--	--	--	--	--	--	--	--	--	--	--	--	--	--	--	--	--
Cluster-10610.0	BL_2	5.00	0.41	851	807015728	XP_012156426.1	622	4.1e-62	PREDICTED: uncharacterized protein LOC101460284 [Ceratitis capitata]	--	--	--	--	--	K15297	RIMS2, RIM2	regulating synaptic membrane exocytosis protein 2	http://www.genome.jp/dbget-bin/www_bget?ko:K15297	Q86UR5	501	1.8e-49	Regulating synaptic membrane exocytosis protein 1 OS=Homo sapiens GN=RIMS1 PE=1 SV=1	PF00168	C2 domain	--	--	GO:0005515	protein binding	--	--	KOG2060	Rab3 effector RIM1 and related proteins, contain PDZ and C2 domains
Cluster-10611.0	BL_2	8.00	0.72	801	170028910	XP_001842337.1	610	9.6e-61	cathepsin L [Culex quinquefasciatus]>gi|167879387|gb|EDS42770.1| cathepsin L [Culex quinquefasciatus]	--	--	--	--	--	K01363	CTSB	cathepsin B	http://www.genome.jp/dbget-bin/www_bget?ko:K01363	P07688	516	3.1e-51	Cathepsin B OS=Bos taurus GN=CTSB PE=1 SV=5	PF00112//PF08127	Papain family cysteine protease//Peptidase family C1 propeptide	GO:0006508//GO:0050790	proteolysis//regulation of catalytic activity	GO:0008234//GO:0004197//GO:0008233	cysteine-type peptidase activity//cysteine-type endopeptidase activity//peptidase activity	--	--	KOG1543	Cysteine proteinase Cathepsin L
Cluster-10612.0	BL_2	4.00	0.52	643	--	--	--	--	--	--	--	--	--	--	--	--	--	--	--	--	--	--	--	--	--	--	--	--	--	--	--	--
Cluster-10615.0	BL_2	3.00	0.71	490	256539088	ACU82846.1	392	1.1e-35	acyl-CoA-binding protein [Fenneropenaeus chinensis]	198473999	XM_001356482.2	34	2.63575e-06	Drosophila pseudoobscura pseudoobscura GA21120 (Dpse\GA21120), partial mRNA	K08762	DBI, ACBP	diazepam-binding inhibitor (GABA receptor modulator, acyl-CoA-binding protein)	http://www.genome.jp/dbget-bin/www_bget?ko:K08762	P45883	323	4.6e-29	Acyl-CoA-binding protein homolog OS=Pelophylax ridibundus PE=1 SV=2	PF00887	Acyl CoA binding protein	--	--	GO:0000062	fatty-acyl-CoA binding	--	--	KOG0817	Acyl-CoA-binding protein
Cluster-10617.0	BL_2	4.00	0.31	877	189069347	BAG36379.1	453	1.7e-42	unnamed protein product [Homo sapiens]	34147599	NM_002414.3	874	0	Homo sapiens CD99 molecule (CD99), transcript variant 1, mRNA >gnl|BL_ORD_ID|2619277 Homo sapiens CD99 molecule, mRNA (cDNA clone MGC:19734 IMAGE:3606974), complete cds	K06520	CD99, MIC2	CD99 antigen	http://www.genome.jp/dbget-bin/www_bget?ko:K06520	P14209	453	6.9e-44	CD99 antigen OS=Homo sapiens GN=CD99 PE=1 SV=1	--	--	--	--	--	--	--	--	--	--
Cluster-10623.0	BL_2	4.00	0.54	633	--	--	--	--	--	--	--	--	--	--	--	--	--	--	--	--	--	--	--	--	--	--	--	--	--	--	--	--
Cluster-10626.0	BL_2	8.00	0.37	1261	242005931	XP_002423813.1	200	5.3e-13	conserved hypothetical protein [Pediculus humanus corporis]>gi|212507029|gb|EEB11075.1| conserved hypothetical protein [Pediculus humanus corporis]	--	--	--	--	--	--	--	--	--	--	--	--	--	--	--	--	--	--	--	--	--	--	--
Cluster-10629.0	BL_2	39.00	15.95	409	268306418	ACY95330.1	484	2.0e-46	ribosomal protein L31 [Manduca sexta]	317143691	XM_003189479.1	54	1.65286e-17	Aspergillus oryzae RIB40 60S ribosomal protein L31, partial mRNA	K02910	RP-L31e, RPL31	large subunit ribosomal protein L31e	http://www.genome.jp/dbget-bin/www_bget?ko:K02910	Q9GP16	481	1.8e-47	60S ribosomal protein L31 OS=Heliothis virescens GN=RpL31 PE=2 SV=1	PF01198//PF09618	Ribosomal protein L31e//CRISPR-associated protein (Cas_Csy4)	GO:0042254//GO:0006412//GO:0043571	ribosome biogenesis//translation//maintenance of CRISPR repeat elements	GO:0004519//GO:0003735	endonuclease activity//structural constituent of ribosome	GO:0005840//GO:0005622	ribosome//intracellular	KOG0893	60S ribosomal protein L31
Cluster-10631.0	BL_2	10.68	0.34	1697	751450572	XP_011179573.1	1066	2.7e-113	PREDICTED: zinc finger BED domain-containing protein 4-like [Bactrocera cucurbitae]	--	--	--	--	--	--	--	--	--	O75132	398	3.2e-37	Zinc finger BED domain-containing protein 4 OS=Homo sapiens GN=ZBED4 PE=1 SV=2	PF14372//PF05699//PF12513	Domain of unknown function (DUF4413)//hAT family C-terminal dimerisation region//Mitochondrial degradasome RNA helicase subunit C terminal	--	--	GO:0003677//GO:0046983//GO:0016817	DNA binding//protein dimerization activity//hydrolase activity, acting on acid anhydrides	--	--	KOG1121	Tam3-transposase (Ac family)
Cluster-10632.0	BL_2	10.00	0.41	1403	--	--	--	--	--	--	--	--	--	--	--	--	--	--	--	--	--	--	--	--	--	--	--	--	--	--	--	--
Cluster-10635.0	BL_2	6.00	0.39	999	226510663	ACO59906.1	1192	3.9e-128	eukaryotic translation initiation factor 3 subunit G [Penaeus monodon]	226510662	FJ829364.1	393	0	Penaeus monodon eukaryotic translation initiation factor 3 subunit G mRNA, complete cds	K03248	EIF3G	translation initiation factor 3 subunit G	http://www.genome.jp/dbget-bin/www_bget?ko:K03248	Q6DRC4	742	2.4e-77	Eukaryotic translation initiation factor 3 subunit G OS=Danio rerio GN=eif3g PE=1 SV=1	PF00076	RNA recognition motif. (a.k.a. RRM, RBD, or RNP domain)	--	--	GO:0003676	nucleic acid binding	--	--	KOG0122	Translation initiation factor 3, subunit g (eIF-3g)
Cluster-10637.0	BL_2	19.00	2.25	680	302136424	ADK94169.1	797	1.7e-82	nucleoside diphosphate kinase [Eriocheir sinensis]	262401098	FJ774730.1	563	0	Scylla paramamosain oncoprotein nm23 mRNA, partial cds	K00940	ndk, NME	nucleoside-diphosphate kinase	http://www.genome.jp/dbget-bin/www_bget?ko:K00940	P19804	619	3.0e-63	Nucleoside diphosphate kinase B OS=Rattus norvegicus GN=Nme2 PE=1 SV=1	PF04505//PF00334	Interferon-induced transmembrane protein//Nucleoside diphosphate kinase	GO:0006144//GO:0006183//GO:0006228//GO:0009607//GO:0006165//GO:0006206//GO:0006241	purine nucleobase metabolic process//GTP biosynthetic process//UTP biosynthetic process//response to biotic stimulus//nucleoside diphosphate phosphorylation//pyrimidine nucleobase metabolic process//CTP biosynthetic process	GO:0004550	nucleoside diphosphate kinase activity	GO:0016021	integral component of membrane	KOG0888	Nucleoside diphosphate kinase
Cluster-10639.0	BL_2	22.00	0.34	3212	676492822	XP_009066045.1	1606	1.2e-175	hypothetical protein LOTGIDRAFT_133686 [Lottia gigantea]>gi|556094637|gb|ESO83290.1| hypothetical protein LOTGIDRAFT_133686 [Lottia gigantea]	692930310	KM422250.1	57	2.99799e-18	Mischocyttarus flavitarsis isolate 10255mis ultra conserved element locus uce-877 genomic sequence	K03260	EIF4G	translation initiation factor 4G	http://www.genome.jp/dbget-bin/www_bget?ko:K03260	Q5R7J9	826	1.4e-86	Eukaryotic translation initiation factor 4 gamma 2 OS=Pongo abelii GN=EIF4G2 PE=2 SV=2	PF02854//PF02020	MIF4G domain//eIF4-gamma/eIF5/eIF2-epsilon	--	--	GO:0005515//GO:0003723	protein binding//RNA binding	--	--	KOG0401	Translation initiation factor 4F, ribosome/mRNA-bridging subunit (eIF-4G)
Cluster-10647.0	BL_2	9.00	0.35	1440	347969423	XP_312882.5	1428	2.4e-155	AGAP003184-PA [Anopheles gambiae str. PEST]>gi|333468517|gb|EAA08478.5| AGAP003184-PA [Anopheles gambiae str. PEST]	338224431	HM217861.1	403	0	Scylla paramamosain 5-aminolevulinic acid synthase mRNA, partial cds	K00643	E2.3.1.37, ALAS	5-aminolevulinate synthase	http://www.genome.jp/dbget-bin/www_bget?ko:K00643	Q3ZC31	1250	4.4e-136	5-aminolevulinate synthase, erythroid-specific, mitochondrial OS=Bos taurus GN=ALAS2 PE=2 SV=1	PF01053//PF00155	Cys/Met metabolism PLP-dependent enzyme//Aminotransferase class I and II	GO:0006563//GO:0033014//GO:0042967//GO:0006566//GO:0006544//GO:0006783//GO:0009058	L-serine metabolic process//tetrapyrrole biosynthetic process//acyl-carrier-protein biosynthetic process//threonine metabolic process//glycine metabolic process//heme biosynthetic process//biosynthetic process	GO:0030170//GO:0003870	pyridoxal phosphate binding//5-aminolevulinate synthase activity	--	--	KOG1360	5-aminolevulinate synthase
Cluster-10648.1	BL_2	1.00	0.48	391	--	--	--	--	--	--	--	--	--	--	--	--	--	--	--	--	--	--	--	--	--	--	--	--	--	--	--	--
Cluster-10654.0	BL_2	3.00	0.39	649	572315856	XP_006623569.1	186	1.1e-11	PREDICTED: protein SMG5-like [Apis dorsata]	--	--	--	--	--	--	--	--	--	Q6ZPY2	141	7.7e-08	Protein SMG5 OS=Mus musculus GN=Smg5 PE=2 SV=2	--	--	--	--	--	--	--	--	--	--
Cluster-10658.1	BL_2	1.00	0.60	371	--	--	--	--	--	--	--	--	--	--	--	--	--	--	--	--	--	--	PF06657//PF03063//PF04216	Centrosome microtubule-binding domain of Cep57//Prismane/CO dehydrogenase family//Protein involved in formate dehydrogenase formation	GO:0055114	oxidation-reduction process	GO:0016491//GO:0008017	oxidoreductase activity//microtubule binding	GO:0005737//GO:0045298	cytoplasm//tubulin complex	--	--
Cluster-10668.0	BL_2	9.00	0.36	1437	--	--	--	--	--	--	--	--	--	--	--	--	--	--	--	--	--	--	PF04114	Gaa1-like, GPI transamidase component	--	--	--	--	GO:0016021//GO:0042765	integral component of membrane//GPI-anchor transamidase complex	--	--
Cluster-10674.0	BL_2	6.39	0.43	966	642916047	XP_008190871.1	494	3.3e-47	PREDICTED: ras-GEF domain-containing family member 1B-like isoform X3 [Tribolium castaneum]	--	--	--	--	--	--	--	--	--	--	--	--	--	--	--	--	--	--	--	--	--	--	--
Cluster-10690.0	BL_2	1.00	0.38	418	--	--	--	--	--	--	--	--	--	--	--	--	--	--	--	--	--	--	--	--	--	--	--	--	--	--	--	--
Cluster-10695.0	BL_2	1.00	1.01	335	--	--	--	--	--	--	--	--	--	--	--	--	--	--	--	--	--	--	--	--	--	--	--	--	--	--	--	--
Cluster-10707.0	BL_2	7.09	0.47	974	--	--	--	--	--	--	--	--	--	--	--	--	--	--	--	--	--	--	--	--	--	--	--	--	--	--	--	--
Cluster-10714.0	BL_2	2.00	0.31	586	--	--	--	--	--	--	--	--	--	--	--	--	--	--	--	--	--	--	--	--	--	--	--	--	--	--	--	--
Cluster-10726.0	BL_2	2.00	0.83	407	--	--	--	--	--	--	--	--	--	--	--	--	--	--	--	--	--	--	--	--	--	--	--	--	--	--	--	--
Cluster-10733.0	BL_2	2.00	0.45	501	--	--	--	--	--	--	--	--	--	--	--	--	--	--	--	--	--	--	--	--	--	--	--	--	--	--	--	--
Cluster-10738.0	BL_2	1.00	0.93	340	642922096	XP_008193015.1	206	2.9e-14	PREDICTED: uncharacterized protein LOC657567 isoform X1 [Tribolium castaneum]	--	--	--	--	--	--	--	--	--	--	--	--	--	--	--	--	--	--	--	--	--	--	--
Cluster-10741.0	BL_2	7.00	0.82	686	--	--	--	--	--	--	--	--	--	--	--	--	--	--	--	--	--	--	--	--	--	--	--	--	--	--	--	--
Cluster-10751.0	BL_2	3.00	0.35	681	--	--	--	--	--	--	--	--	--	--	--	--	--	--	--	--	--	--	--	--	--	--	--	--	--	--	--	--
Cluster-10752.0	BL_2	2.00	0.37	546	524875684	XP_005094566.1	158	1.7e-08	PREDICTED: uncharacterized protein LOC101861348 [Aplysia californica]	--	--	--	--	--	--	--	--	--	Q96KR6	129	1.6e-06	Protein FAM210B OS=Homo sapiens GN=FAM210B PE=1 SV=2	--	--	--	--	--	--	--	--	--	--
Cluster-10754.0	BL_2	1.00	0.55	379	--	--	--	--	--	--	--	--	--	--	--	--	--	--	--	--	--	--	--	--	--	--	--	--	--	--	--	--
Cluster-10766.0	BL_2	1.00	0.44	402	--	--	--	--	--	--	--	--	--	--	--	--	--	--	--	--	--	--	PF05843	Suppressor of forked protein (Suf)	GO:0006397	mRNA processing	--	--	GO:0005634	nucleus	--	--
Cluster-10773.0	BL_2	11.00	0.84	890	--	--	--	--	--	--	--	--	--	--	--	--	--	--	--	--	--	--	PF05132//PF04931//PF04147//PF01080//PF14721//PF04546//PF04194//PF03896//PF02535//PF04006//PF03985//PF02724	RNA polymerase III RPC4//DNA polymerase phi//Nop14-like family//Presenilin//Apoptosis-inducing factor, mitochondrion-associated, C-term//Sigma-70, non-essential region//Programmed cell death protein 2, C-terminal putative domain//Translocon-associated protein (TRAP), alpha subunit//ZIP Zinc transporter//Mpp10 protein//Paf1//CDC45-like protein	GO:0055085//GO:0006270//GO:0016570//GO:0006260//GO:0006383//GO:0006364//GO:0006355//GO:0030001//GO:0006351//GO:0006368//GO:0006144//GO:0006206//GO:0006352	transmembrane transport//DNA replication initiation//histone modification//DNA replication//transcription from RNA polymerase III promoter//rRNA processing//regulation of transcription, DNA-templated//metal ion transport//transcription, DNA-templated//transcription elongation from RNA polymerase II promoter//purine nucleobase metabolic process//pyrimidine nucleobase metabolic process//DNA-templat…	GO:0003700//GO:0004190//GO:0003887//GO:0046983//GO:0016987//GO:0046873//GO:0003899//GO:0003677	transcription factor activity, sequence-specific DNA binding//aspartic-type endopeptidase activity//DNA-directed DNA polymerase activity//protein dimerization activity//sigma factor activity//metal ion transmembrane transporter activity//DNA-directed RNA polymerase activity//DNA binding	GO:0005666//GO:0005730//GO:0005667//GO:0005732//GO:0034457//GO:0016593//GO:0016021//GO:0042575//GO:0005737//GO:0032040//GO:0005789//GO:0005634//GO:0016020	DNA-directed RNA polymerase III complex//nucleolus//transcription factor complex//small nucleolar ribonucleoprotein complex//Mpp10 complex//Cdc73/Paf1 complex//integral component of membrane//DNA polymerase complex//cytoplasm//small-subunit processome//endoplasmic reticulum membrane//nucleus//membrane	--	--
Cluster-10778.1	BL_2	14.73	0.33	2282	--	--	--	--	--	338224420	HM217854.1	258	3.90305e-130	Scylla paramamosain retinitis pigmentosa GTPase regulator-like protein-like protein-like mRNA, partial sequence	--	--	--	--	--	--	--	--	--	--	--	--	--	--	--	--	--	--
Cluster-10779.0	BL_2	18.00	0.37	2461	--	--	--	--	--	--	--	--	--	--	--	--	--	--	--	--	--	--	--	--	--	--	--	--	--	--	--	--
Cluster-10790.0	BL_2	1.00	1.12	329	--	--	--	--	--	--	--	--	--	--	--	--	--	--	--	--	--	--	--	--	--	--	--	--	--	--	--	--
Cluster-10794.0	BL_2	3.00	0.36	671	656985105	AID18683.1	943	2.0e-99	aspartate aminotransferase [Fenneropenaeus chinensis]	--	--	--	--	--	K14455	GOT2	aspartate aminotransferase, mitochondrial	http://www.genome.jp/dbget-bin/www_bget?ko:K14455	P05202	752	1.1e-78	Aspartate aminotransferase, mitochondrial OS=Mus musculus GN=Got2 PE=1 SV=1	PF00155	Aminotransferase class I and II	GO:0009058	biosynthetic process	GO:0030170	pyridoxal phosphate binding	--	--	KOG1411	Aspartate aminotransferase/Glutamic oxaloacetic transaminase AAT1/GOT2
Cluster-10802.0	BL_2	3.00	1.53	386	--	--	--	--	--	--	--	--	--	--	--	--	--	--	--	--	--	--	--	--	--	--	--	--	--	--	--	--
Cluster-10805.0	BL_2	6.00	0.55	787	--	--	--	--	--	--	--	--	--	--	--	--	--	--	--	--	--	--	--	--	--	--	--	--	--	--	--	--
Cluster-10806.0	BL_2	6.00	0.43	932	--	--	--	--	--	--	--	--	--	--	--	--	--	--	--	--	--	--	--	--	--	--	--	--	--	--	--	--
Cluster-10818.0	BL_2	7.00	0.86	667	328899359	AEB54635.1	933	2.8e-98	eukaryotic translation initiation factor 3 subunit 12 [Procambarus clarkii]	--	--	--	--	--	K15028	EIF3K	translation initiation factor 3 subunit K	http://www.genome.jp/dbget-bin/www_bget?ko:K15028	Q6GNI4	721	4.4e-75	Eukaryotic translation initiation factor 3 subunit K OS=Xenopus laevis GN=eif3k PE=2 SV=1	--	--	--	--	--	--	--	--	KOG3252	Uncharacterized conserved protein
Cluster-10826.0	BL_2	4.00	1.48	421	262401159	ACY66482.1	413	3.5e-38	NADH:ubiquinone dehydrogenase [Scylla paramamosain]	262401158	FJ774761.1	306	1.39911e-157	Scylla paramamosain NADH:ubiquinone dehydrogenase mRNA, partial cds	K03960	NDUFB4	NADH dehydrogenase (ubiquinone) 1 beta subcomplex subunit 4	http://www.genome.jp/dbget-bin/www_bget?ko:K03960	--	--	--	--	PF07225	NADH-ubiquinone oxidoreductase B15 subunit (NDUFB4)	GO:0015992//GO:0006814//GO:0006744//GO:0006120	proton transport//sodium ion transport//ubiquinone biosynthetic process//mitochondrial electron transport, NADH to ubiquinone	GO:0008137	NADH dehydrogenase (ubiquinone) activity	GO:0005739	mitochondrion	--	--
Cluster-10828.0	BL_2	2.00	0.31	590	321468064	EFX79051.1	257	6.0e-20	hypothetical protein DAPPUDRAFT_52830, partial [Daphnia pulex]	--	--	--	--	--	K12331	ARHGEF11	Rho guanine nucleotide exchange factor 11	http://www.genome.jp/dbget-bin/www_bget?ko:K12331	O15085	215	1.8e-16	Rho guanine nucleotide exchange factor 11 OS=Homo sapiens GN=ARHGEF11 PE=1 SV=1	--	--	--	--	--	--	--	--	--	--
Cluster-10836.1	BL_2	1.00	0.85	346	--	--	--	--	--	768311759	CP010987.1	340	1.41928e-176	Verticillium dahliae VdLs.17 chromosome 8, complete sequence	--	--	--	--	--	--	--	--	--	--	--	--	--	--	--	--	--	--
Cluster-10838.0	BL_2	1.00	0.39	415	241595414	XP_002404471.1	451	1.4e-42	hypothetical protein IscW_ISCW008711 [Ixodes scapularis]>gi|215502354|gb|EEC11848.1| hypothetical protein IscW_ISCW008711, partial [Ixodes scapularis]	--	--	--	--	--	K04650	NCOR1, N-CoR	nuclear receptor co-repressor 1	http://www.genome.jp/dbget-bin/www_bget?ko:K04650	Q60974	386	1.9e-36	Nuclear receptor corepressor 1 OS=Mus musculus GN=Ncor1 PE=1 SV=1	--	--	--	--	GO:0003677//GO:0003682	DNA binding//chromatin binding	GO:0000785//GO:0005634	chromatin//nucleus	KOG1878	Nuclear receptor coregulator SMRT/SMRTER, contains Myb-like domains
Cluster-10841.0	BL_2	2.00	0.36	547	826502937	XP_012542387.1	845	3.7e-88	PREDICTED: serine/threonine-protein kinase 4 isoform X1 [Monomorium pharaonis]	241674070	XM_002411461.1	233	7.03847e-117	Ixodes scapularis serine/threonine protein kinase, putative, mRNA	K08838	STK24_25_MST4	serine/threonine-protein kinase 24/25/MST4	http://www.genome.jp/dbget-bin/www_bget?ko:K08838	Q9Z2W1	764	3.7e-80	Serine/threonine-protein kinase 25 OS=Mus musculus GN=Stk25 PE=2 SV=2	PF00069//PF07714	Protein kinase domain//Protein tyrosine kinase	GO:0006468	protein phosphorylation	GO:0005524//GO:0004672	ATP binding//protein kinase activity	--	--	KOG0201	Serine/threonine protein kinase
Cluster-10849.0	BL_2	5.00	0.67	635	--	--	--	--	--	--	--	--	--	--	--	--	--	--	--	--	--	--	PF02072	Prepro-orexin	GO:0007218//GO:0007631	neuropeptide signaling pathway//feeding behavior	--	--	--	--	--	--
Cluster-10850.0	BL_2	17.00	1.50	811	755785705	XP_003995546.2	1077	6.9e-115	PREDICTED: 40S ribosomal protein S6 [Felis catus]	158256465	AK291517.1	811	0	Homo sapiens cDNA FLJ78049 complete cds, highly similar to Homo sapiens ribosomal protein S6 (RPS6), mRNA	K02991	RP-S6e, RPS6	small subunit ribosomal protein S6e	http://www.genome.jp/dbget-bin/www_bget?ko:K02991	P62755	1069	2.4e-115	40S ribosomal protein S6 OS=Rattus norvegicus GN=Rps6 PE=1 SV=1	PF02567//PF01092	Phenazine biosynthesis-like protein//Ribosomal protein S6e	GO:0042254//GO:0009058//GO:0006412	ribosome biogenesis//biosynthetic process//translation	GO:0003735//GO:0003824	structural constituent of ribosome//catalytic activity	GO:0005840//GO:0005622	ribosome//intracellular	KOG1646	40S ribosomal protein S6
Cluster-10856.0	BL_2	7.00	0.60	822	--	--	--	--	--	--	--	--	--	--	--	--	--	--	--	--	--	--	--	--	--	--	--	--	--	--	--	--
Cluster-10862.0	BL_2	1.00	0.96	338	--	--	--	--	--	--	--	--	--	--	--	--	--	--	--	--	--	--	--	--	--	--	--	--	--	--	--	--
Cluster-10862.2	BL_2	1.00	0.91	341	--	--	--	--	--	--	--	--	--	--	--	--	--	--	--	--	--	--	--	--	--	--	--	--	--	--	--	--
Cluster-10865.0	BL_2	2.00	0.38	535	675376796	KFM69698.1	319	3.5e-27	Neuropilin and tolloid-like protein 2, partial [Stegodyphus mimosarum]	--	--	--	--	--	--	--	--	--	--	--	--	--	--	--	--	--	--	--	--	--	--	--
Cluster-10870.0	BL_2	11.00	2.72	482	119619953	EAW99547.1	362	3.3e-32	thymosin, beta 10, isoform CRA_a, partial [Homo sapiens]>gi|119619954|gb|EAW99548.1| thymosin, beta 10, isoform CRA_a, partial [Homo sapiens]	79150724	BC107889.1	463	0	Homo sapiens cDNA clone IMAGE:6651898	K13785	TMSB10	thymosin beta 10	http://www.genome.jp/dbget-bin/www_bget?ko:K13785	P63313	219	5.2e-17	Thymosin beta-10 OS=Homo sapiens GN=TMSB10 PE=1 SV=2	PF02205//PF01290	WH2 motif//Thymosin beta-4 family	GO:0007015//GO:0042989	actin filament organization//sequestering of actin monomers	GO:0003779//GO:0003785	actin binding//actin monomer binding	GO:0005737//GO:0005856	cytoplasm//cytoskeleton	--	--
Cluster-10873.0	BL_2	5.00	0.51	741	649572323	NP_001280517.1	624	2.1e-62	glycoprotein hormone beta-5 precursor [Tribolium castaneum]>gi|642935396|ref|XP_008197993.1| PREDICTED: glycoprotein hormone beta-5 [Tribolium castaneum]>gi|255759843|tpe|CAR95345.1| TPA: putative glycoprotein hormone-beta5 [Tribolium castaneum]	--	--	--	--	--	--	--	--	--	--	--	--	--	--	--	--	--	--	--	--	--	--	--
Cluster-10878.0	BL_2	9.00	0.54	1043	328718632	XP_001942827.2	193	2.8e-12	PREDICTED: vacuolar protein sorting-associated protein 8 homolog [Acyrthosiphon pisum]	--	--	--	--	--	--	--	--	--	--	--	--	--	--	--	--	--	--	--	--	--	--	--
Cluster-10878.1	BL_2	9.00	1.17	646	--	--	--	--	--	--	--	--	--	--	--	--	--	--	--	--	--	--	--	--	--	--	--	--	--	--	--	--
Cluster-10879.0	BL_2	2.00	0.32	585	--	--	--	--	--	--	--	--	--	--	--	--	--	--	--	--	--	--	--	--	--	--	--	--	--	--	--	--
Cluster-10882.0	BL_2	13.00	0.89	955	385152623	AFI43796.1	511	3.4e-49	ALF1 [Scylla paramamosain]	385152622	JQ069030.1	942	0	Scylla paramamosain ALF1 mRNA, complete cds	--	--	--	--	C0KJQ4	462	6.8e-45	Anti-lipopolysaccharide factor OS=Portunus trituberculatus GN=ALF PE=2 SV=2	PF00538	linker histone H1 and H5 family	GO:0006334	nucleosome assembly	GO:0003677	DNA binding	GO:0005634//GO:0000786	nucleus//nucleosome	--	--
Cluster-10884.0	BL_2	3.00	0.55	547	--	--	--	--	--	--	--	--	--	--	--	--	--	--	--	--	--	--	--	--	--	--	--	--	--	--	--	--
Cluster-10889.0	BL_2	2.00	0.32	583	--	--	--	--	--	--	--	--	--	--	--	--	--	--	--	--	--	--	--	--	--	--	--	--	--	--	--	--
Cluster-10893.0	BL_2	21.00	0.56	1984	--	--	--	--	--	--	--	--	--	--	--	--	--	--	--	--	--	--	--	--	--	--	--	--	--	--	--	--
Cluster-10893.1	BL_2	6.00	0.65	714	--	--	--	--	--	--	--	--	--	--	--	--	--	--	--	--	--	--	--	--	--	--	--	--	--	--	--	--
Cluster-10894.0	BL_2	8.00	0.75	781	--	--	--	--	--	--	--	--	--	--	--	--	--	--	--	--	--	--	--	--	--	--	--	--	--	--	--	--
Cluster-10897.0	BL_2	14.00	13.00	340	238683727	ACR54142.1	417	9.7e-39	ribosomal protein rps21 [Palaemon varians]	262401362	FJ774863.1	199	3.35067e-98	Scylla paramamosain ribosomal protein S21 mRNA, partial cds	K02971	RP-S21e, RPS21	small subunit ribosomal protein S21e	http://www.genome.jp/dbget-bin/www_bget?ko:K02971	Q6DDC6	342	2.0e-31	40S ribosomal protein S21 OS=Xenopus tropicalis GN=rps21 PE=3 SV=1	PF01249	Ribosomal protein S21e	GO:0042254//GO:0006412	ribosome biogenesis//translation	GO:0003735	structural constituent of ribosome	GO:0005840//GO:0005622	ribosome//intracellular	KOG3486	40S ribosomal protein S21
Cluster-10904.0	BL_2	2.00	0.60	451	--	--	--	--	--	--	--	--	--	--	--	--	--	--	--	--	--	--	--	--	--	--	--	--	--	--	--	--
Cluster-10908.0	BL_2	2.00	0.41	520	--	--	--	--	--	--	--	--	--	--	--	--	--	--	--	--	--	--	--	--	--	--	--	--	--	--	--	--
Cluster-10910.0	BL_2	7.00	0.63	799	--	--	--	--	--	--	--	--	--	--	--	--	--	--	--	--	--	--	--	--	--	--	--	--	--	--	--	--
Cluster-10911.0	BL_2	1.00	0.37	421	--	--	--	--	--	--	--	--	--	--	--	--	--	--	--	--	--	--	--	--	--	--	--	--	--	--	--	--
Cluster-10916.0	BL_2	7.00	0.59	830	--	--	--	--	--	--	--	--	--	--	--	--	--	--	--	--	--	--	PF01825	GPCR proteolysis site, GPS, motif	--	--	--	--	GO:0016020	membrane	--	--
Cluster-10923.0	BL_2	22.74	1.75	885	642927632	XP_008195342.1	514	1.4e-49	PREDICTED: dual specificity protein phosphatase 23-like isoform X1 [Tribolium castaneum]	--	--	--	--	--	K14165	K14165	atypical dual specificity phosphatase	http://www.genome.jp/dbget-bin/www_bget?ko:K14165	Q9BVJ7	315	7.0e-28	Dual specificity protein phosphatase 23 OS=Homo sapiens GN=DUSP23 PE=1 SV=1	PF00782//PF00102//PF05706	Dual specificity phosphatase, catalytic domain//Protein-tyrosine phosphatase//Cyclin-dependent kinase inhibitor 3 (CDKN3)	GO:0006570//GO:0006470	tyrosine metabolic process//protein dephosphorylation	GO:0004721//GO:0008138//GO:0004725	phosphoprotein phosphatase activity//protein tyrosine/serine/threonine phosphatase activity//protein tyrosine phosphatase activity	--	--	--	--
Cluster-10935.0	BL_2	1.00	0.50	388	--	--	--	--	--	--	--	--	--	--	--	--	--	--	--	--	--	--	--	--	--	--	--	--	--	--	--	--
Cluster-10940.0	BL_2	10.00	0.40	1423	831313304	XP_012689175.1	729	2.7e-74	PREDICTED: putative nuclease HARBI1 [Clupea harengus]	--	--	--	--	--	--	--	--	--	Q6AZB8	365	1.8e-33	Putative nuclease HARBI1 OS=Danio rerio GN=harbi1 PE=2 SV=1	PF04625//PF04827//PF01609//PF03950	DEC-1 protein, N-terminal region//Plant transposon protein//Transposase DDE domain//tRNA synthetases class I (E and Q), anti-codon binding domain	GO:0006418//GO:0007304//GO:0006313	tRNA aminoacylation for protein translation//chorion-containing eggshell formation//transposition, DNA-mediated	GO:0000166//GO:0004803//GO:0004812//GO:0003677//GO:0005213//GO:0016788//GO:0005524	nucleotide binding//transposase activity//aminoacyl-tRNA ligase activity//DNA binding//structural constituent of chorion//hydrolase activity, acting on ester bonds//ATP binding	GO:0005576//GO:0005737//GO:0042600	extracellular region//cytoplasm//chorion	--	--
Cluster-10948.0	BL_2	7.16	15.91	296	--	--	--	--	--	--	--	--	--	--	--	--	--	--	--	--	--	--	--	--	--	--	--	--	--	--	--	--
Cluster-10949.0	BL_2	1.00	0.62	369	--	--	--	--	--	--	--	--	--	--	--	--	--	--	--	--	--	--	--	--	--	--	--	--	--	--	--	--
Cluster-10950.0	BL_2	2.00	0.37	546	--	--	--	--	--	--	--	--	--	--	--	--	--	--	--	--	--	--	--	--	--	--	--	--	--	--	--	--
Cluster-10953.0	BL_2	4.00	0.40	754	642936435	XP_008198433.1	188	7.8e-12	PREDICTED: uncharacterized protein LOC103314358 [Tribolium castaneum]	--	--	--	--	--	--	--	--	--	--	--	--	--	--	--	--	--	--	--	--	--	--	--
Cluster-10961.0	BL_2	2.00	0.38	540	--	--	--	--	--	--	--	--	--	--	--	--	--	--	--	--	--	--	--	--	--	--	--	--	--	--	--	--
Cluster-10972.0	BL_2	1.00	0.54	381	--	--	--	--	--	--	--	--	--	--	--	--	--	--	--	--	--	--	--	--	--	--	--	--	--	--	--	--
Cluster-10975.0	BL_2	2.00	0.34	564	665786580	XP_008553119.1	143	9.6e-07	PREDICTED: protein sarah [Microplitis demolitor]>gi|665786582|ref|XP_008553127.1| PREDICTED: protein sarah [Microplitis demolitor]>gi|607305088|gb|EZA46082.1| sarah-like protein [Microplitis demolitor]	768311756	CP010984.1	555	0	Verticillium dahliae VdLs.17 chromosome 5, complete sequence	--	--	--	--	--	--	--	--	PF04847	Calcipressin	GO:0019722	calcium-mediated signaling	--	--	--	--	--	--
Cluster-10976.0	BL_2	7.00	0.37	1160	646694595	KDR08043.1	1309	1.2e-141	hypothetical protein L798_02197 [Zootermopsis nevadensis]	--	--	--	--	--	--	--	--	--	--	--	--	--	--	--	--	--	--	--	--	--	--	--
Cluster-10984.0	BL_2	2.00	1.27	367	--	--	--	--	--	--	--	--	--	--	--	--	--	--	--	--	--	--	--	--	--	--	--	--	--	--	--	--
Cluster-10991.0	BL_2	3.00	0.66	504	--	--	--	--	--	--	--	--	--	--	--	--	--	--	--	--	--	--	--	--	--	--	--	--	--	--	--	--
Cluster-10993.0	BL_2	2.00	1.77	343	--	--	--	--	--	--	--	--	--	--	--	--	--	--	--	--	--	--	--	--	--	--	--	--	--	--	--	--
Cluster-10998.0	BL_2	33.28	1.25	1499	546686115	ERL95507.1	275	1.3e-21	hypothetical protein D910_12769 [Dendroctonus ponderosae]	--	--	--	--	--	--	--	--	--	Q9W0Y6	148	2.8e-08	Transient receptor potential cation channel protein painless OS=Drosophila melanogaster GN=pain PE=1 SV=1	--	--	--	--	--	--	--	--	--	--
Cluster-10999.0	BL_2	8.36	0.46	1125	300394168	ADK11710.1	583	1.8e-57	aminopeptidase N [Leptinotarsa decemlineata]	--	--	--	--	--	--	--	--	--	P91885	337	2.5e-30	Aminopeptidase N OS=Manduca sexta GN=APN2 PE=1 SV=2	--	--	--	--	--	--	--	--	--	--
Cluster-11009.0	BL_2	3.00	0.65	508	--	--	--	--	--	--	--	--	--	--	--	--	--	--	--	--	--	--	--	--	--	--	--	--	--	--	--	--
Cluster-11013.0	BL_2	22.40	0.63	1909	91078376	XP_974169.1	2142	5.2e-238	PREDICTED: tyramine beta-hydroxylase [Tribolium castaneum]>gi|270003980|gb|EFA00428.1| hypothetical protein TcasGA2_TC003282 [Tribolium castaneum]>gi|390979538|dbj|BAM21526.1| tyramine beta hydroxylase, partial [Tribolium castaneum]	--	--	--	--	--	K00503	DBH	dopamine beta-monooxygenase	http://www.genome.jp/dbget-bin/www_bget?ko:K00503	Q86B61	1286	3.9e-140	Tyramine beta-hydroxylase OS=Drosophila melanogaster GN=Tbh PE=1 SV=1	PF01082	Copper type II ascorbate-dependent monooxygenase, N-terminal domain	GO:0006570//GO:0055114//GO:0006584	tyrosine metabolic process//oxidation-reduction process//catecholamine metabolic process	GO:0016715//GO:0004500//GO:0004497//GO:0005507	oxidoreductase activity, acting on paired donors, with incorporation or reduction of molecular oxygen, reduced ascorbate as one donor, and incorporation of one atom of oxygen//dopamine beta-monooxygenase activity//monooxygenase activity//copper ion binding	--	--	KOG3568	Dopamine beta-monooxygenase
Cluster-11016.0	BL_2	1.00	0.42	407	--	--	--	--	--	--	--	--	--	--	--	--	--	--	--	--	--	--	--	--	--	--	--	--	--	--	--	--
Cluster-11018.0	BL_2	7.67	0.75	758	478255955	ENN76156.1	334	9.2e-29	hypothetical protein YQE_07327, partial [Dendroctonus ponderosae]	--	--	--	--	--	--	--	--	--	--	--	--	--	PF04523	Herpes virus tegument protein U30	GO:0019068	virion assembly	--	--	--	--	--	--
Cluster-11021.2	BL_2	1.00	14.22	236	--	--	--	--	--	--	--	--	--	--	--	--	--	--	--	--	--	--	--	--	--	--	--	--	--	--	--	--
Cluster-11026.0	BL_2	11.58	0.41	1570	642917777	XP_008191282.1	899	5.8e-94	PREDICTED: ADP-ribosylation factor-like protein 13B [Tribolium castaneum]	--	--	--	--	--	K07962	ARL13B, ARL2L1	ADP-ribosylation factor-like protein 13B	http://www.genome.jp/dbget-bin/www_bget?ko:K07962	Q3SXY8	437	8.9e-42	ADP-ribosylation factor-like protein 13B OS=Homo sapiens GN=ARL13B PE=1 SV=1	PF00816	H-NS histone family	GO:0006355	regulation of transcription, DNA-templated	GO:0003677	DNA binding	GO:0005622	intracellular	KOG0070	GTP-binding ADP-ribosylation factor Arf1
Cluster-11026.1	BL_2	40.37	1.60	1432	642917777	XP_008191282.1	906	8.2e-95	PREDICTED: ADP-ribosylation factor-like protein 13B [Tribolium castaneum]	--	--	--	--	--	K07962	ARL13B, ARL2L1	ADP-ribosylation factor-like protein 13B	http://www.genome.jp/dbget-bin/www_bget?ko:K07962	Q3SXY8	427	1.2e-40	ADP-ribosylation factor-like protein 13B OS=Homo sapiens GN=ARL13B PE=1 SV=1	PF08477//PF01926//PF00503//PF00071//PF00025	Ras of Complex, Roc, domain of DAPkinase//50S ribosome-binding GTPase//G-protein alpha subunit//Ras family//ADP-ribosylation factor family	GO:0007264//GO:0007186//GO:0007165	small GTPase mediated signal transduction//G-protein coupled receptor signaling pathway//signal transduction	GO:0005525//GO:0019001//GO:0004871//GO:0003924//GO:0031683	GTP binding//guanyl nucleotide binding//signal transducer activity//GTPase activity//G-protein beta/gamma-subunit complex binding	--	--	KOG0070	GTP-binding ADP-ribosylation factor Arf1
Cluster-11027.0	BL_2	12.00	0.78	991	--	--	--	--	--	--	--	--	--	--	--	--	--	--	--	--	--	--	--	--	--	--	--	--	--	--	--	--
Cluster-11037.0	BL_2	12.00	0.33	1949	--	--	--	--	--	--	--	--	--	--	--	--	--	--	--	--	--	--	PF00847	AP2 domain	GO:0006355	regulation of transcription, DNA-templated	GO:0003700	transcription factor activity, sequence-specific DNA binding	GO:0005667	transcription factor complex	--	--
Cluster-11041.0	BL_2	2.00	0.34	568	--	--	--	--	--	--	--	--	--	--	--	--	--	--	--	--	--	--	--	--	--	--	--	--	--	--	--	--
Cluster-11046.0	BL_2	27.00	1.76	989	--	--	--	--	--	--	--	--	--	--	--	--	--	--	--	--	--	--	--	--	--	--	--	--	--	--	--	--
Cluster-11051.0	BL_2	1.00	0.39	415	--	--	--	--	--	--	--	--	--	--	--	--	--	--	--	--	--	--	PF01671	African swine fever virus multigene family 360 protein	GO:0042330	taxis	--	--	--	--	--	--
Cluster-11063.0	BL_2	6.00	0.86	614	--	--	--	--	--	--	--	--	--	--	--	--	--	--	--	--	--	--	--	--	--	--	--	--	--	--	--	--
Cluster-11068.1	BL_2	2.00	2.32	327	--	--	--	--	--	392303569	JX102602.1	283	6.47139e-145	Scylla paramamosain microsatellite Spm31 sequence	--	--	--	--	--	--	--	--	--	--	--	--	--	--	--	--	--	--
Cluster-11078.0	BL_2	2.00	0.62	446	--	--	--	--	--	--	--	--	--	--	--	--	--	--	--	--	--	--	--	--	--	--	--	--	--	--	--	--
Cluster-11084.0	BL_2	3.00	9.28	283	--	--	--	--	--	--	--	--	--	--	--	--	--	--	--	--	--	--	--	--	--	--	--	--	--	--	--	--
Cluster-11093.0	BL_2	8.00	0.34	1355	820805558	AKG92770.1	1161	2.1e-124	asense [Leptinotarsa decemlineata]	--	--	--	--	--	K09067	ASCL	achaete-scute complex protein	http://www.genome.jp/dbget-bin/www_bget?ko:K09067	P09774	280	1.2e-23	Achaete-scute complex protein T3 OS=Drosophila melanogaster GN=l(1)sc PE=2 SV=2	PF00010	Helix-loop-helix DNA-binding domain	--	--	GO:0046983	protein dimerization activity	--	--	KOG4029	Transcription factor HAND2/Transcription factor TAL1/TAL2/LYL1
Cluster-11097.0	BL_2	3.00	0.42	622	768436869	XP_011559946.1	175	2.0e-10	PREDICTED: cerebellar degeneration-related protein 2-like isoform X1 [Plutella xylostella]	--	--	--	--	--	--	--	--	--	--	--	--	--	--	--	--	--	--	--	--	--	--	--
Cluster-11108.0	BL_2	1.00	0.31	444	--	--	--	--	--	--	--	--	--	--	--	--	--	--	--	--	--	--	--	--	--	--	--	--	--	--	--	--
Cluster-11112.0	BL_2	1.00	2.86	286	--	--	--	--	--	--	--	--	--	--	--	--	--	--	--	--	--	--	--	--	--	--	--	--	--	--	--	--
Cluster-11114.0	BL_2	3.00	0.46	592	820977740	XP_012371563.1	269	2.5e-21	PREDICTED: chymotrypsin-like elastase family member 2A [Octodon degus]	--	--	--	--	--	K01311	CTRC	chymotrypsin C	http://www.genome.jp/dbget-bin/www_bget?ko:K01311	P05208	230	3.4e-18	Chymotrypsin-like elastase family member 2A OS=Mus musculus GN=Cela2a PE=2 SV=1	PF00089	Trypsin	GO:0006508	proteolysis	GO:0004252	serine-type endopeptidase activity	--	--	--	--
Cluster-11116.0	BL_2	5.00	0.65	647	675368007	KFM60909.1	353	4.9e-31	Glucose-6-phosphate translocase, partial [Stegodyphus mimosarum]	--	--	--	--	--	--	--	--	--	O43826	277	1.3e-23	Glucose-6-phosphate translocase OS=Homo sapiens GN=SLC37A4 PE=1 SV=1	PF00083//PF07690//PF03137	Sugar (and other) transporter//Major Facilitator Superfamily//Organic Anion Transporter Polypeptide (OATP) family	GO:0006810//GO:0055085	transport//transmembrane transport	GO:0005215//GO:0022857	transporter activity//transmembrane transporter activity	GO:0016021//GO:0016020	integral component of membrane//membrane	--	--
Cluster-11117.0	BL_2	2.00	0.46	494	457866969	CCQ18595.1	194	1.0e-12	40S ribosomal protein S25 [Sycon ciliatum]	697083099	XM_009656438.1	462	0	Verticillium dahliae VdLs.17 40S ribosomal protein S25 mRNA	K02975	RP-S25e, RPS25	small subunit ribosomal protein S25e	http://www.genome.jp/dbget-bin/www_bget?ko:K02975	Q7SC06	303	9.6e-27	40S ribosomal protein S25 OS=Neurospora crassa (strain ATCC 24698 / 74-OR23-1A / CBS 708.71 / DSM 1257 / FGSC 987) GN=rps-25 PE=3 SV=1	PF08220//PF01047	DeoR-like helix-turn-helix domain//MarR family	GO:0006355	regulation of transcription, DNA-templated	GO:0003700	transcription factor activity, sequence-specific DNA binding	GO:0005667//GO:0005622	transcription factor complex//intracellular	KOG1767	40S ribosomal protein S25
Cluster-11120.0	BL_2	12.00	0.50	1380	646722324	KDR23337.1	538	3.7e-52	Cyclin-G2 [Zootermopsis nevadensis]	768416096	XM_011550323.1	35	2.15546e-06	PREDICTED: Plutella xylostella cyclin-G1 (LOC105380726), transcript variant X4, mRNA	K10146	CCNG2	cyclin G2	http://www.genome.jp/dbget-bin/www_bget?ko:K10146	O08918	235	2.1e-18	Cyclin-G2 OS=Mus musculus GN=Ccng2 PE=2 SV=3	--	--	--	--	--	--	--	--	KOG0653	Cyclin B and related kinase-activating proteins
Cluster-11124.1	BL_2	7.00	0.54	882	--	--	--	--	--	--	--	--	--	--	--	--	--	--	--	--	--	--	--	--	--	--	--	--	--	--	--	--
Cluster-11126.0	BL_2	2.00	0.68	432	646708714	KDR14901.1	359	6.6e-32	hypothetical protein L798_11120 [Zootermopsis nevadensis]	--	--	--	--	--	K10885	XRCC5, KU80, G22P2	ATP-dependent DNA helicase 2 subunit 2	http://www.genome.jp/dbget-bin/www_bget?ko:K10885	--	--	--	--	--	--	--	--	--	--	--	--	--	--
Cluster-11127.0	BL_2	2.99	0.69	495	546675570	ERL86739.1	237	1.1e-17	hypothetical protein D910_04145 [Dendroctonus ponderosae]	--	--	--	--	--	--	--	--	--	P11450	178	3.0e-12	Follicle cell protein 3C-1 OS=Drosophila melanogaster GN=Fcp3C PE=2 SV=3	--	--	--	--	--	--	--	--	--	--
Cluster-11144.0	BL_2	8.00	1.07	635	751443870	XP_011196653.1	258	5.0e-20	PREDICTED: NADH dehydrogenase [ubiquinone] 1 alpha subcomplex subunit 11 [Bactrocera cucurbitae]	--	--	--	--	--	--	--	--	--	--	--	--	--	--	--	--	--	--	--	--	--	--	--
Cluster-11148.0	BL_2	2.00	0.43	509	817062510	XP_012252915.1	186	8.9e-12	PREDICTED: protein charybde-like [Athalia rosae]	--	--	--	--	--	--	--	--	--	Q8VHZ5	158	6.5e-10	DNA damage-inducible transcript 4-like protein OS=Mus musculus GN=Ddit4l PE=2 SV=1	PF07809	RTP801 C-terminal region	GO:0009968	negative regulation of signal transduction	--	--	GO:0005737	cytoplasm	--	--
Cluster-11152.0	BL_2	1.00	0.34	432	646708451	KDR14763.1	135	6.2e-06	Serine/threonine-protein kinase mig-15 [Zootermopsis nevadensis]	--	--	--	--	--	--	--	--	--	--	--	--	--	--	--	--	--	--	--	--	--	--	--
Cluster-11155.0	BL_2	3.00	0.46	594	256261643	ACU65942.1	248	6.7e-19	prophenoloxidase-activating factor [Eriocheir sinensis]	256261642	FJ608827.1	69	1.12888e-25	Eriocheir sinensis prophenoloxidase-activating factor (PPAF) mRNA, complete cds	K09640	TMPRSS9	transmembrane protease, serine 9	http://www.genome.jp/dbget-bin/www_bget?ko:K09640	Q402U7	177	4.7e-12	Serine protease 44 OS=Mus musculus GN=Prss44 PE=2 SV=1	PF00089//PF05035	Trypsin//2-keto-3-deoxy-galactonokinase	GO:0034194//GO:0006012//GO:0006508	D-galactonate catabolic process//galactose metabolic process//proteolysis	GO:0004252//GO:0008671	serine-type endopeptidase activity//2-dehydro-3-deoxygalactonokinase activity	--	--	--	--
Cluster-11155.2	BL_2	7.00	0.59	830	296023724	ADG83846.1	857	2.3e-89	serine proteinase-like protein [Scylla paramamosain]	256261642	FJ608827.1	85	2.04654e-34	Eriocheir sinensis prophenoloxidase-activating factor (PPAF) mRNA, complete cds	--	--	--	--	Q7RTY7	219	8.9e-17	Ovochymase-1 OS=Homo sapiens GN=OVCH1 PE=2 SV=2	PF00089	Trypsin	GO:0006508	proteolysis	GO:0004252	serine-type endopeptidase activity	--	--	--	--
Cluster-11162.0	BL_2	1.00	0.75	354	--	--	--	--	--	--	--	--	--	--	--	--	--	--	--	--	--	--	--	--	--	--	--	--	--	--	--	--
Cluster-11180.0	BL_2	3.00	0.51	565	--	--	--	--	--	--	--	--	--	--	--	--	--	--	--	--	--	--	--	--	--	--	--	--	--	--	--	--
Cluster-11185.0	BL_2	1.00	0.52	384	--	--	--	--	--	--	--	--	--	--	--	--	--	--	--	--	--	--	--	--	--	--	--	--	--	--	--	--
Cluster-11190.0	BL_2	1.00	0.40	411	646721422	KDR22770.1	283	4.1e-23	UDP-glucuronosyltransferase 2B1, partial [Zootermopsis nevadensis]	--	--	--	--	--	K00699	UGT	glucuronosyltransferase	http://www.genome.jp/dbget-bin/www_bget?ko:K00699	P36514	181	1.1e-12	UDP-glucuronosyltransferase 2C1 (Fragment) OS=Oryctolagus cuniculus GN=UGT2C1 PE=2 SV=1	PF00201	UDP-glucoronosyl and UDP-glucosyl transferase	GO:0008152	metabolic process	GO:0016758	transferase activity, transferring hexosyl groups	--	--	--	--
Cluster-11193.0	BL_2	7.54	0.66	817	--	--	--	--	--	--	--	--	--	--	--	--	--	--	--	--	--	--	--	--	--	--	--	--	--	--	--	--
Cluster-11194.0	BL_2	2.00	0.47	490	524889285	XP_005101203.1	296	1.5e-24	PREDICTED: UPF0505 protein C16orf62-like [Aplysia californica]	--	--	--	--	--	--	--	--	--	A4VCH4	276	1.3e-23	UPF0505 protein C16orf62 homolog OS=Danio rerio GN=zgc:163107 PE=2 SV=1	--	--	--	--	--	--	--	--	--	--
Cluster-11200.0	BL_2	1.00	0.46	396	--	--	--	--	--	--	--	--	--	--	--	--	--	--	--	--	--	--	--	--	--	--	--	--	--	--	--	--
Cluster-11203.0	BL_2	2.00	0.38	534	--	--	--	--	--	--	--	--	--	--	--	--	--	--	--	--	--	--	--	--	--	--	--	--	--	--	--	--
Cluster-11204.0	BL_2	2.00	1.01	387	--	--	--	--	--	--	--	--	--	--	--	--	--	--	--	--	--	--	--	--	--	--	--	--	--	--	--	--
Cluster-11214.0	BL_2	1.00	0.37	421	--	--	--	--	--	768311752	CP010980.1	403	0	Verticillium dahliae VdLs.17 chromosome 1, complete sequence	--	--	--	--	--	--	--	--	--	--	--	--	--	--	--	--	--	--
Cluster-11215.0	BL_2	4.00	0.76	537	762084667	XP_011424831.1	259	3.2e-20	PREDICTED: histone H1-delta-like [Crassostrea gigas]>gi|762163539|ref|XP_011420060.1| PREDICTED: histone H1-delta-like [Crassostrea gigas]>gi|405971941|gb|EKC36743.1| Histone H5 [Crassostrea gigas]>gi|405977348|gb|EKC41805.1| Histone H5 [Crassostrea gigas]	262401068	FJ774715.1	204	9.11885e-101	Scylla paramamosain histone H1-like protein mRNA, partial cds	K11275	H1_5	histone H1/5	http://www.genome.jp/dbget-bin/www_bget?ko:K11275	P06144	222	2.6e-17	Late histone H1 OS=Lytechinus pictus PE=3 SV=1	PF07382//PF00538//PF01873	Histone H1-like nucleoprotein HC2//linker histone H1 and H5 family//Domain found in IF2B/IF5	GO:0006334//GO:0006446//GO:0006413//GO:0030261	nucleosome assembly//regulation of translational initiation//translational initiation//chromosome condensation	GO:0003677//GO:0003743	DNA binding//translation initiation factor activity	GO:0000786//GO:0005634//GO:0005840	nucleosome//nucleus//ribosome	--	--
Cluster-11220.0	BL_2	8.00	1.23	593	--	--	--	--	--	--	--	--	--	--	--	--	--	--	--	--	--	--	--	--	--	--	--	--	--	--	--	--
Cluster-11232.0	BL_2	1.00	0.38	417	--	--	--	--	--	--	--	--	--	--	--	--	--	--	--	--	--	--	--	--	--	--	--	--	--	--	--	--
Cluster-11252.1	BL_2	2.00	0.47	490	688586661	XP_009289660.1	156	2.6e-08	PREDICTED: zinc finger protein 208 isoform X3 [Danio rerio]	--	--	--	--	--	--	--	--	--	Q8CJ78	140	7.6e-08	Zinc finger protein 628 OS=Mus musculus GN=Znf628 PE=2 SV=2	PF16685//PF02176//PF00096//PF13465//PF02892	zinc RING finger of MSL2//TRAF-type zinc finger//Zinc finger, C2H2 type//Zinc-finger double domain//BED zinc finger	--	--	GO:0046872//GO:0061630//GO:0003677//GO:0008270	metal ion binding//ubiquitin protein ligase activity//DNA binding//zinc ion binding	--	--	--	--
Cluster-11259.0	BL_2	6.00	1.06	554	--	--	--	--	--	--	--	--	--	--	--	--	--	--	--	--	--	--	--	--	--	--	--	--	--	--	--	--
Cluster-11275.0	BL_2	5.00	0.42	837	--	--	--	--	--	--	--	--	--	--	--	--	--	--	--	--	--	--	--	--	--	--	--	--	--	--	--	--
Cluster-11278.0	BL_2	18.71	1.25	974	642918710	XP_008191549.1	261	3.4e-20	PREDICTED: nose resistant to fluoxetine protein 6-like [Tribolium castaneum]	--	--	--	--	--	--	--	--	--	--	--	--	--	--	--	--	--	--	--	--	--	--	--
Cluster-11279.0	BL_2	2.00	0.31	587	321476874	EFX87834.1	898	2.8e-94	hypothetical protein DAPPUDRAFT_306359 [Daphnia pulex]	657541907	XM_008278552.1	287	7.27196e-147	PREDICTED: Stegastes partitus proteasome (prosome, macropain) 26S subunit, ATPase, 2 (psmc2), mRNA	K03061	PSMC2, RPT1	26S proteasome regulatory subunit T1	http://www.genome.jp/dbget-bin/www_bget?ko:K03061	P46471	895	2.6e-95	26S protease regulatory subunit 7 OS=Mus musculus GN=Psmc2 PE=1 SV=5	PF00910//PF07726//PF02562//PF00004//PF07724//PF07728//PF14532//PF01695//PF00158//PF06068//PF05496	RNA helicase//ATPase family associated with various cellular activities (AAA)//PhoH-like protein//ATPase family associated with various cellular activities (AAA)//AAA domain (Cdc48 subfamily)//AAA domain (dynein-related subfamily)//Sigma-54 interaction domain//IstB-like ATP binding protein//Sigma-54 interaction domain//TIP49 C-terminus//Holliday junction DNA helicase ruvB N-terminus	GO:0006281//GO:0006310//GO:0006355	DNA repair//DNA recombination//regulation of transcription, DNA-templated	GO:0008134//GO:0003723//GO:0005524//GO:0003678//GO:0003724//GO:0009378//GO:0016887	transcription factor binding//RNA binding//ATP binding//DNA helicase activity//RNA helicase activity//four-way junction helicase activity//ATPase activity	GO:0005667//GO:0009379//GO:0005657	transcription factor complex//Holliday junction helicase complex//replication fork	KOG0729	26S proteasome regulatory complex, ATPase RPT1
Cluster-11295.0	BL_2	4.00	0.34	824	--	--	--	--	--	--	--	--	--	--	--	--	--	--	--	--	--	--	PF05373	L-proline 3-hydroxylase, C-terminal	GO:0055114	oxidation-reduction process	GO:0016706	oxidoreductase activity, acting on paired donors, with incorporation or reduction of molecular oxygen, 2-oxoglutarate as one donor, and incorporation of one atom each of oxygen into both donors	--	--	--	--
Cluster-11299.1	BL_2	2.00	0.35	556	759054208	XP_011336299.1	275	4.7e-22	PREDICTED: uncharacterized protein LOC105278712 isoform X2 [Cerapachys biroi]	--	--	--	--	--	K01047	PLA2G, SPLA2	secretory phospholipase A2	http://www.genome.jp/dbget-bin/www_bget?ko:K01047	Q7M4I6	248	2.6e-20	Phospholipase A2 OS=Bombus pensylvanicus PE=1 SV=1	--	--	--	--	--	--	--	--	--	--
Cluster-11323.0	BL_2	2.00	0.40	527	--	--	--	--	--	--	--	--	--	--	--	--	--	--	--	--	--	--	--	--	--	--	--	--	--	--	--	--
Cluster-11325.0	BL_2	3.00	0.71	491	--	--	--	--	--	--	--	--	--	--	--	--	--	--	--	--	--	--	--	--	--	--	--	--	--	--	--	--
Cluster-11326.0	BL_2	9.00	0.31	1625	262401469	ACY66635.1	1599	4.1e-175	serine protease inhibitor [Scylla paramamosain]	262401468	FJ774918.1	1170	0	Scylla paramamosain serine protease inhibitor mRNA, complete cds	--	--	--	--	Q00898	311	3.8e-27	Alpha-1-antitrypsin 1-5 OS=Mus musculus GN=Serpina1e PE=1 SV=1	--	--	--	--	--	--	--	--	--	--
Cluster-11333.0	BL_2	12.00	2.74	497	795176426	XP_011843698.1	347	1.9e-30	PREDICTED: uncharacterized protein LOC105545383 [Mandrillus leucophaeus]	34528198	AK130958.1	497	0	Homo sapiens cDNA FLJ27448 fis, clone DMC07139	K02942	RP-LP1, RPLP1	large subunit ribosomal protein LP1	http://www.genome.jp/dbget-bin/www_bget?ko:K02942	P05386	318	1.8e-28	60S acidic ribosomal protein P1 OS=Homo sapiens GN=RPLP1 PE=1 SV=1	PF04625	DEC-1 protein, N-terminal region	GO:0007304	chorion-containing eggshell formation	GO:0005213	structural constituent of chorion	GO:0005576//GO:0042600	extracellular region//chorion	KOG1762	60s acidic ribosomal protein P1
Cluster-11334.0	BL_2	1.00	2.17	297	--	--	--	--	--	--	--	--	--	--	--	--	--	--	--	--	--	--	--	--	--	--	--	--	--	--	--	--
Cluster-11350.0	BL_2	4.00	0.87	508	--	--	--	--	--	--	--	--	--	--	--	--	--	--	--	--	--	--	PF09726//PF07393//PF06632	Transmembrane protein//Exocyst complex component Sec10//DNA double-strand break repair and V(D)J recombination protein XRCC4	GO:0006302//GO:0006310//GO:0048278//GO:0006887	double-strand break repair//DNA recombination//vesicle docking//exocytosis	GO:0003677	DNA binding	GO:0005634//GO:0016021//GO:0005737	nucleus//integral component of membrane//cytoplasm	--	--
Cluster-11358.0	BL_2	6.00	0.55	791	--	--	--	--	--	--	--	--	--	--	--	--	--	--	--	--	--	--	PF01442	Apolipoprotein A1/A4/E domain	GO:0006869//GO:0042157	lipid transport//lipoprotein metabolic process	GO:0008289	lipid binding	GO:0005576	extracellular region	--	--
Cluster-11360.0	BL_2	15.00	0.50	1638	817076761	XP_012260670.1	232	1.3e-16	PREDICTED: sequestosome-1 [Athalia rosae]	--	--	--	--	--	K14381	SQSTM1	sequestosome 1	http://www.genome.jp/dbget-bin/www_bget?ko:K14381	Q13501	187	9.1e-13	Sequestosome-1 OS=Homo sapiens GN=SQSTM1 PE=1 SV=1	--	--	--	--	--	--	--	--	--	--
Cluster-11362.0	BL_2	3.00	0.38	653	--	--	--	--	--	--	--	--	--	--	--	--	--	--	--	--	--	--	--	--	--	--	--	--	--	--	--	--
Cluster-11364.0	BL_2	4.00	0.95	490	--	--	--	--	--	--	--	--	--	--	--	--	--	--	--	--	--	--	--	--	--	--	--	--	--	--	--	--
Cluster-11366.0	BL_2	3.56	0.80	501	--	--	--	--	--	--	--	--	--	--	--	--	--	--	--	--	--	--	--	--	--	--	--	--	--	--	--	--
Cluster-11382.0	BL_2	10.00	0.79	871	291241290	XP_002740546.1	269	3.6e-21	PREDICTED: apolipoprotein D-like [Saccoglossus kowalevskii]	--	--	--	--	--	K03098	APOD	apolipoprotein D and lipocalin family protein	http://www.genome.jp/dbget-bin/www_bget?ko:K03098	Q32KY0	247	5.3e-20	Apolipoprotein D OS=Bos taurus GN=APOD PE=2 SV=1	PF03973//PF05965	Triabin//F/Y rich C-terminus	GO:0030682	evasion or tolerance of host defense response	--	--	GO:0005634	nucleus	--	--
Cluster-11386.0	BL_2	3.00	0.50	572	675373842	KFM66744.1	231	6.1e-17	MAGUK p55 subfamily member 5, partial [Stegodyphus mimosarum]	--	--	--	--	--	K06091	MPP5, PALS1	MAGUK p55 subfamily member 5	http://www.genome.jp/dbget-bin/www_bget?ko:K06091	--	--	--	--	--	--	--	--	--	--	--	--	--	--
Cluster-11408.0	BL_2	17.00	0.62	1522	817075170	XP_012259808.1	1882	5.8e-208	PREDICTED: mitochondrial-processing peptidase subunit beta [Athalia rosae]	338224315	HM217796.1	447	0	Scylla paramamosain mitochondrial processing peptidase beta subunit mRNA, partial cds; nuclear gene for mitochondrial product	K17732	PMPCB, MAS1	mitochondrial-processing peptidase subunit beta	http://www.genome.jp/dbget-bin/www_bget?ko:K17732	Q3SZ71	1709	2.7e-189	Mitochondrial-processing peptidase subunit beta OS=Bos taurus GN=PMPCB PE=2 SV=1	PF00893//PF08367//PF01457	Small Multidrug Resistance protein//Peptidase M16C associated//Leishmanolysin	GO:0007155//GO:0006508	cell adhesion//proteolysis	GO:0004222	metalloendopeptidase activity	GO:0016021//GO:0016020	integral component of membrane//membrane	KOG0960	Mitochondrial processing peptidase, beta subunit, and related enzymes (insulinase superfamily)
Cluster-11410.0	BL_2	1.00	0.64	366	--	--	--	--	--	--	--	--	--	--	--	--	--	--	--	--	--	--	--	--	--	--	--	--	--	--	--	--
Cluster-11413.0	BL_2	26.00	0.96	1515	--	--	--	--	--	--	--	--	--	--	--	--	--	--	--	--	--	--	PF12124	Coronavirus polyprotein cleavage domain	GO:0006508	proteolysis	GO:0004197//GO:0016817//GO:0016788//GO:0008242//GO:0016740	cysteine-type endopeptidase activity//hydrolase activity, acting on acid anhydrides//hydrolase activity, acting on ester bonds//omega peptidase activity//transferase activity	--	--	--	--
Cluster-11415.0	BL_2	3.00	0.34	693	321466655	EFX77649.1	627	8.9e-63	hypothetical protein DAPPUDRAFT_105888 [Daphnia pulex]	884906483	XM_013149718.1	116	9.91261e-52	PREDICTED: Cavia porcellus lysine (K)-specific methyltransferase 2B (Kmt2b), mRNA	K09186	MLL1	histone-lysine N-methyltransferase MLL1	http://www.genome.jp/dbget-bin/www_bget?ko:K09186	Q24742	600	4.9e-61	Histone-lysine N-methyltransferase trithorax OS=Drosophila virilis GN=trx PE=3 SV=1	PF00856	SET domain	--	--	GO:0005515	protein binding	--	--	KOG1080	Histone H3 (Lys4) methyltransferase complex, subunit SET1 and related methyltransferases
Cluster-11416.0	BL_2	8.00	1.03	651	570341954	AHE77375.1	299	9.0e-25	small heat shock protein [Lissorhoptrus oryzophilus]	--	--	--	--	--	K09542	CRYAB	crystallin, alpha B	http://www.genome.jp/dbget-bin/www_bget?ko:K09542	P82147	232	2.2e-18	Protein lethal(2)essential for life OS=Drosophila melanogaster GN=l(2)efl PE=1 SV=1	--	--	--	--	--	--	--	--	--	--
Cluster-11418.0	BL_2	5.00	0.59	684	--	--	--	--	--	--	--	--	--	--	--	--	--	--	--	--	--	--	--	--	--	--	--	--	--	--	--	--
Cluster-11421.0	BL_2	20.00	7.28	423	264667055	ACY71124.1	335	3.9e-29	60S acidic ribosomal protein P2-like protein [Scylla paramamosain]	264667054	FJ790490.1	376	0	Scylla paramamosain 60S acidic ribosomal protein P2-like protein mRNA, complete cds	K02943	RP-LP2, RPLP2	large subunit ribosomal protein LP2	http://www.genome.jp/dbget-bin/www_bget?ko:K02943	P02399	196	2.1e-14	60S acidic ribosomal protein P2 OS=Artemia salina PE=1 SV=1	--	--	--	--	--	--	--	--	KOG3449	60S acidic ribosomal protein P2
Cluster-11422.0	BL_2	2.00	0.33	572	--	--	--	--	--	--	--	--	--	--	--	--	--	--	--	--	--	--	--	--	--	--	--	--	--	--	--	--
Cluster-11426.0	BL_2	1.00	0.42	406	--	--	--	--	--	--	--	--	--	--	--	--	--	--	--	--	--	--	--	--	--	--	--	--	--	--	--	--
Cluster-11437.0	BL_2	6.00	0.38	1003	478251184	ENN71660.1	478	2.4e-45	hypothetical protein YQE_11758, partial [Dendroctonus ponderosae]>gi|546682138|gb|ERL92119.1| hypothetical protein D910_09439 [Dendroctonus ponderosae]	--	--	--	--	--	--	--	--	--	P24638	371	2.6e-34	Lysosomal acid phosphatase OS=Mus musculus GN=Acp2 PE=2 SV=2	PF00328	Histidine phosphatase superfamily (branch 2)	GO:0006771//GO:0019497	riboflavin metabolic process//hexachlorocyclohexane metabolic process	GO:0003993	acid phosphatase activity	--	--	KOG3720	Lysosomal & prostatic acid phosphatases
Cluster-11438.0	BL_2	4.00	3.23	349	593762830	XP_007120058.1	574	6.2e-57	PREDICTED: 60S ribosomal protein L10 [Physeter catodon]	746817425	NM_001256577.2	332	4.01225e-172	Homo sapiens ribosomal protein L10 (RPL10), transcript variant 2, mRNA	K02866	RP-L10e, RPL10	large subunit ribosomal protein L10e	http://www.genome.jp/dbget-bin/www_bget?ko:K02866	Q6ZWV3	529	4.2e-53	60S ribosomal protein L10 OS=Mus musculus GN=Rpl10 PE=1 SV=3	PF00252	Ribosomal protein L16p/L10e	GO:0042254//GO:0006412	ribosome biogenesis//translation	GO:0003735	structural constituent of ribosome	GO:0005840	ribosome	KOG0857	60s ribosomal protein L10
Cluster-11438.1	BL_2	3.00	1.05	428	821015621	XP_012360595.1	698	3.2e-71	PREDICTED: 60S ribosomal protein L10-like isoform X2 [Nomascus leucogenys]	746817431	NM_001303625.1	428	0	Homo sapiens ribosomal protein L10 (RPL10), transcript variant 5, mRNA	K02866	RP-L10e, RPL10	large subunit ribosomal protein L10e	http://www.genome.jp/dbget-bin/www_bget?ko:K02866	Q4R7Y2	652	2.8e-67	60S ribosomal protein L10 OS=Macaca fascicularis GN=RPL10 PE=2 SV=1	PF00252	Ribosomal protein L16p/L10e	GO:0006412//GO:0042254	translation//ribosome biogenesis	GO:0003735	structural constituent of ribosome	GO:0005840	ribosome	KOG0857	60s ribosomal protein L10
Cluster-11440.1	BL_2	4.00	0.53	640	--	--	--	--	--	--	--	--	--	--	--	--	--	--	--	--	--	--	--	--	--	--	--	--	--	--	--	--
Cluster-11442.0	BL_2	20.95	0.58	1932	91079971	XP_969899.1	660	3.7e-66	PREDICTED: beta-1,3-galactosyltransferase 5 [Tribolium castaneum]>gi|270004606|gb|EFA01054.1| hypothetical protein TcasGA2_TC003970 [Tribolium castaneum]	--	--	--	--	--	--	--	--	--	Q9N293	331	2.1e-29	Beta-1,3-galactosyltransferase 5 (Fragment) OS=Gorilla gorilla gorilla GN=B3GALT5 PE=3 SV=2	PF01762//PF02434	Galactosyltransferase//Fringe-like	GO:0006486	protein glycosylation	GO:0008378//GO:0016757	galactosyltransferase activity//transferase activity, transferring glycosyl groups	GO:0016020	membrane	--	--
Cluster-11445.0	BL_2	12.00	0.37	1740	242010749	XP_002426121.1	205	1.9e-13	conserved hypothetical protein [Pediculus humanus corporis]>gi|212510168|gb|EEB13383.1| conserved hypothetical protein [Pediculus humanus corporis]	--	--	--	--	--	--	--	--	--	--	--	--	--	PF03131//PF00170//PF07716	bZIP Maf transcription factor//bZIP transcription factor//Basic region leucine zipper	GO:0006355	regulation of transcription, DNA-templated	GO:0003700//GO:0043565//GO:0003677	transcription factor activity, sequence-specific DNA binding//sequence-specific DNA binding//DNA binding	GO:0005667//GO:0005634	transcription factor complex//nucleus	--	--
Cluster-11447.0	BL_2	35.66	0.97	1944	478255317	ENN75543.1	159	4.6e-08	hypothetical protein YQE_07886, partial [Dendroctonus ponderosae]	--	--	--	--	--	--	--	--	--	--	--	--	--	--	--	--	--	--	--	--	--	--	--
Cluster-11449.0	BL_2	3.00	0.51	567	--	--	--	--	--	--	--	--	--	--	--	--	--	--	--	--	--	--	PF05109	Herpes virus major outer envelope glycoprotein (BLLF1)	GO:0019058	viral life cycle	--	--	GO:0019031	viral envelope	--	--
Cluster-11450.0	BL_2	1.00	0.42	407	--	--	--	--	--	--	--	--	--	--	--	--	--	--	--	--	--	--	--	--	--	--	--	--	--	--	--	--
Cluster-11451.0	BL_2	1.00	0.35	428	--	--	--	--	--	--	--	--	--	--	--	--	--	--	--	--	--	--	--	--	--	--	--	--	--	--	--	--
Cluster-11465.0	BL_2	4.00	0.58	610	262401111	ACY66458.1	254	1.4e-19	putative RNA polymerase II transcriptional coactivator [Scylla paramamosain]	262401110	FJ774736.1	398	0	Scylla paramamosain putative RNA polymerase II transcriptional coactivator mRNA, complete cds	--	--	--	--	Q5ZK63	201	8.0e-15	Activated RNA polymerase II transcriptional coactivator p15 OS=Gallus gallus GN=SUB1 PE=2 SV=1	PF02229//PF08070//PF00172	Transcriptional Coactivator p15 (PC4)//DTHCT (NUC029) region//Fungal Zn(2)-Cys(6) binuclear cluster domain	GO:0006265//GO:0006355	DNA topological change//regulation of transcription, DNA-templated	GO:0008270//GO:0003918//GO:0003713//GO:0005524//GO:0003677//GO:0000981	zinc ion binding//DNA topoisomerase type II (ATP-hydrolyzing) activity//transcription coactivator activity//ATP binding//DNA binding//RNA polymerase II transcription factor activity, sequence-specific DNA binding	GO:0005667//GO:0005634	transcription factor complex//nucleus	KOG2712	Transcriptional coactivator
Cluster-11466.1	BL_2	55.00	2.53	1275	642933544	XP_008197462.1	163	1.0e-08	PREDICTED: uncharacterized protein LOC103314143 isoform X1 [Tribolium castaneum]	--	--	--	--	--	--	--	--	--	--	--	--	--	--	--	--	--	--	--	--	--	--	--
Cluster-11471.0	BL_2	1.00	0.44	400	--	--	--	--	--	--	--	--	--	--	--	--	--	--	--	--	--	--	--	--	--	--	--	--	--	--	--	--
Cluster-11475.2	BL_2	2.00	0.58	454	--	--	--	--	--	--	--	--	--	--	--	--	--	--	--	--	--	--	PF00553	Cellulose binding domain	GO:0005975	carbohydrate metabolic process	GO:0030246//GO:0004553	carbohydrate binding//hydrolase activity, hydrolyzing O-glycosyl compounds	--	--	--	--
Cluster-11476.0	BL_2	2.00	1.02	386	--	--	--	--	--	--	--	--	--	--	--	--	--	--	--	--	--	--	--	--	--	--	--	--	--	--	--	--
Cluster-11479.0	BL_2	2.00	9.20	269	--	--	--	--	--	--	--	--	--	--	--	--	--	--	--	--	--	--	--	--	--	--	--	--	--	--	--	--
Cluster-11486.0	BL_2	62.57	1.68	1977	642910986	XP_008193496.1	1097	8.0e-117	PREDICTED: protein scarlet-like [Tribolium castaneum]>gi|744677523|gb|AJD07061.1| brown [Tribolium castaneum]	--	--	--	--	--	K05679	ABCG1	ATP-binding cassette, subfamily G (WHITE), member 1	http://www.genome.jp/dbget-bin/www_bget?ko:K05679	P45843	656	4.5e-67	Protein scarlet OS=Drosophila melanogaster GN=st PE=1 SV=3	PF00005//PF01061//PF13304	ABC transporter//ABC-2 type transporter//AAA domain, putative AbiEii toxin, Type IV TA system	--	--	GO:0005524//GO:0016887	ATP binding//ATPase activity	GO:0016020	membrane	KOG0061	Transporter, ABC superfamily (Breast cancer resistance protein)
Cluster-11489.0	BL_2	1.00	1.43	316	--	--	--	--	--	--	--	--	--	--	--	--	--	--	--	--	--	--	--	--	--	--	--	--	--	--	--	--
Cluster-11491.0	BL_2	4.00	0.33	851	--	--	--	--	--	--	--	--	--	--	--	--	--	--	--	--	--	--	--	--	--	--	--	--	--	--	--	--
Cluster-11496.0	BL_2	2.00	0.51	475	--	--	--	--	--	--	--	--	--	--	--	--	--	--	--	--	--	--	--	--	--	--	--	--	--	--	--	--
Cluster-11498.0	BL_2	9.00	0.43	1232	--	--	--	--	--	--	--	--	--	--	--	--	--	--	--	--	--	--	--	--	--	--	--	--	--	--	--	--
Cluster-11506.0	BL_2	2.00	0.68	431	238683705	ACR54131.1	355	1.9e-31	NADH dehydrogenase [Palaemon varians]	--	--	--	--	--	K03959	NDUFB3	NADH dehydrogenase (ubiquinone) 1 beta subcomplex subunit 3	http://www.genome.jp/dbget-bin/www_bget?ko:K03959	Q9CQZ6	155	1.2e-09	NADH dehydrogenase [ubiquinone] 1 beta subcomplex subunit 3 OS=Mus musculus GN=Ndufb3 PE=1 SV=1	PF08122	NADH-ubiquinone oxidoreductase B12 subunit family	GO:0022900	electron transport chain	--	--	GO:0005739//GO:0005747	mitochondrion//mitochondrial respiratory chain complex I	KOG4631	NADH:ubiquinone oxidoreductase, NDUFB3/B12 subunit
Cluster-11515.0	BL_2	3.00	0.36	675	--	--	--	--	--	--	--	--	--	--	--	--	--	--	--	--	--	--	--	--	--	--	--	--	--	--	--	--
Cluster-11517.0	BL_2	10.00	0.41	1408	--	--	--	--	--	--	--	--	--	--	--	--	--	--	--	--	--	--	--	--	--	--	--	--	--	--	--	--
Cluster-11522.0	BL_2	1.00	0.48	391	--	--	--	--	--	--	--	--	--	--	--	--	--	--	--	--	--	--	--	--	--	--	--	--	--	--	--	--
Cluster-11525.0	BL_2	3.00	1.17	415	676448460	XP_009051739.1	407	1.7e-37	hypothetical protein LOTGIDRAFT_228426 [Lottia gigantea]>gi|556109247|gb|ESO97899.1| hypothetical protein LOTGIDRAFT_228426 [Lottia gigantea]	262401385	FJ774875.1	251	5.16911e-127	Scylla paramamosain small nuclear ribonucleoprotein SM D3 (snRNP core protein D3) (SM-D3)-like protein mRNA, partial cds	K11088	SNRPD3, SMD3	small nuclear ribonucleoprotein D3	http://www.genome.jp/dbget-bin/www_bget?ko:K11088	O44437	398	7.8e-38	Small nuclear ribonucleoprotein Sm D3 OS=Drosophila melanogaster GN=SmD3 PE=1 SV=1	--	--	--	--	--	--	--	--	KOG3172	Small nuclear ribonucleoprotein Sm D3
Cluster-11534.0	BL_2	5.00	1.52	448	836712689	XP_012790459.1	566	6.8e-56	PREDICTED: 60S ribosomal protein L35a [Sorex araneus]	92446709	BC001783.1	448	0	Homo sapiens mRNA similar to ribosomal protein L35a (cDNA clone IMAGE:3355533)	K02917	RP-L35Ae, RPL35A	large subunit ribosomal protein L35Ae	http://www.genome.jp/dbget-bin/www_bget?ko:K02917	Q5R8K6	566	2.8e-57	60S ribosomal protein L35a OS=Pongo abelii GN=RPL35A PE=3 SV=1	PF01782//PF01247	RimM N-terminal domain//Ribosomal protein L35Ae	GO:0042254//GO:0006412//GO:0006364	ribosome biogenesis//translation//rRNA processing	GO:0003735	structural constituent of ribosome	GO:0005840//GO:0005622	ribosome//intracellular	KOG0887	60S ribosomal protein L35A/L37
Cluster-11536.0	BL_2	4.00	0.60	598	321475466	EFX86429.1	236	1.7e-17	hypothetical protein DAPPUDRAFT_313132 [Daphnia pulex]	--	--	--	--	--	--	--	--	--	Q9GNL3	145	2.5e-08	Transmembrane protein fend OS=Drosophila melanogaster GN=fend PE=2 SV=1	PF06305	Protein of unknown function (DUF1049)	--	--	--	--	GO:0005887	integral component of plasma membrane	--	--
Cluster-11545.0	BL_2	26.22	1.48	1098	642938802	XP_008199892.1	730	1.6e-74	PREDICTED: venom protease-like [Tribolium castaneum]	--	--	--	--	--	--	--	--	--	P05049	485	1.7e-47	Serine protease snake OS=Drosophila melanogaster GN=snk PE=1 SV=2	PF00089	Trypsin	GO:0006508	proteolysis	GO:0004252	serine-type endopeptidase activity	--	--	--	--
Cluster-11547.0	BL_2	1.00	0.59	373	762103603	XP_011434326.1	192	1.3e-12	PREDICTED: uncharacterized protein LOC105333177 isoform X2 [Crassostrea gigas]	--	--	--	--	--	--	--	--	--	--	--	--	--	--	--	--	--	--	--	--	--	--	--
Cluster-11548.0	BL_2	3.00	0.92	446	--	--	--	--	--	--	--	--	--	--	--	--	--	--	--	--	--	--	--	--	--	--	--	--	--	--	--	--
Cluster-11553.0	BL_2	15.09	0.34	2309	91093327	XP_968638.1	1504	6.0e-164	PREDICTED: glutamate receptor 2 [Tribolium castaneum]>gi|270014215|gb|EFA10663.1| hypothetical protein TcasGA2_TC016300 [Tribolium castaneum]	--	--	--	--	--	--	--	--	--	Q9Z2W8	210	2.8e-15	Glutamate receptor 4 OS=Mus musculus GN=Gria4 PE=1 SV=2	PF10613//PF00060//PF02449	Ligated ion channel L-glutamate- and glycine-binding site//Ligand-gated ion channel//Beta-galactosidase	GO:0006027//GO:0007268//GO:0007165//GO:0006012//GO:0006811//GO:0046486//GO:0005975//GO:0006687	glycosaminoglycan catabolic process//synaptic transmission//signal transduction//galactose metabolic process//ion transport//glycerolipid metabolic process//carbohydrate metabolic process//glycosphingolipid metabolic process	GO:0004970//GO:0005234//GO:0004565//GO:0005230	ionotropic glutamate receptor activity//extracellular-glutamate-gated ion channel activity//beta-galactosidase activity//extracellular ligand-gated ion channel activity	GO:0009341//GO:0016020	beta-galactosidase complex//membrane	--	--
Cluster-11560.0	BL_2	5.00	0.35	941	--	--	--	--	--	--	--	--	--	--	--	--	--	--	--	--	--	--	PF00379	Insect cuticle protein	--	--	GO:0042302	structural constituent of cuticle	--	--	--	--
Cluster-11564.0	BL_2	3.00	0.53	557	--	--	--	--	--	--	--	--	--	--	--	--	--	--	--	--	--	--	PF00569	Zinc finger, ZZ type	--	--	GO:0008270	zinc ion binding	--	--	--	--
Cluster-11567.0	BL_2	5.00	3.56	358	--	--	--	--	--	--	--	--	--	--	--	--	--	--	--	--	--	--	--	--	--	--	--	--	--	--	--	--
Cluster-11568.1	BL_2	3.00	0.39	646	641648497	XP_008182438.1	161	9.0e-09	PREDICTED: uncharacterized protein LOC100574550 [Acyrthosiphon pisum]	--	--	--	--	--	--	--	--	--	--	--	--	--	PF02944	BESS motif	--	--	GO:0003677	DNA binding	--	--	--	--
Cluster-11576.0	BL_2	1.00	0.37	422	--	--	--	--	--	--	--	--	--	--	--	--	--	--	--	--	--	--	--	--	--	--	--	--	--	--	--	--
Cluster-11584.0	BL_2	1.00	0.34	432	--	--	--	--	--	--	--	--	--	--	--	--	--	--	--	--	--	--	--	--	--	--	--	--	--	--	--	--
Cluster-11588.0	BL_2	21.00	2.48	681	256002943	ACU52718.1	889	3.6e-93	ribosomal protein L10a [Fenneropenaeus merguiensis]	256002942	FJ623402.1	309	5.013e-159	Fenneropenaeus merguiensis ribosomal protein L10a mRNA, complete cds	K02865	RP-L10Ae, RPL10A	large subunit ribosomal protein L10Ae	http://www.genome.jp/dbget-bin/www_bget?ko:K02865	Q963B6	780	6.5e-82	60S ribosomal protein L10a OS=Spodoptera frugiperda GN=RpL10A PE=2 SV=1	PF00787	PX domain	--	--	GO:0035091	phosphatidylinositol binding	--	--	KOG1570	60S ribosomal protein L10A
Cluster-11590.0	BL_2	5.00	0.47	782	817186742	XP_012287885.1	256	1.0e-19	PREDICTED: rho GTPase-activating protein 21 isoform X5 [Orussus abietinus]	--	--	--	--	--	--	--	--	--	--	--	--	--	--	--	--	--	--	--	--	--	--	--
Cluster-11592.0	BL_2	1.81	0.55	449	--	--	--	--	--	--	--	--	--	--	--	--	--	--	--	--	--	--	--	--	--	--	--	--	--	--	--	--
Cluster-11593.0	BL_2	2.00	0.73	423	--	--	--	--	--	--	--	--	--	--	--	--	--	--	--	--	--	--	--	--	--	--	--	--	--	--	--	--
Cluster-11597.0	BL_2	2.00	0.34	567	--	--	--	--	--	--	--	--	--	--	--	--	--	--	--	--	--	--	--	--	--	--	--	--	--	--	--	--
Cluster-11598.0	BL_2	9.00	0.50	1111	486137973	AGK89909.1	799	1.6e-82	nicotinic acetylcholine receptor subunit alpha 10 [Pandalopsis japonica]	--	--	--	--	--	--	--	--	--	P23414	385	6.7e-36	Acetylcholine receptor subunit alpha-L1 OS=Schistocerca gregaria PE=2 SV=1	PF02931//PF02932	Neurotransmitter-gated ion-channel ligand binding domain//Neurotransmitter-gated ion-channel transmembrane region	GO:0006811//GO:0006810	ion transport//transport	GO:0005230	extracellular ligand-gated ion channel activity	GO:0016020	membrane	KOG3646	Acetylcholine receptor
Cluster-11599.0	BL_2	19.18	0.35	2762	--	--	--	--	--	--	--	--	--	--	--	--	--	--	--	--	--	--	--	--	--	--	--	--	--	--	--	--
Cluster-11608.0	BL_2	3.24	0.66	520	795179018	XP_011800353.1	588	2.2e-58	PREDICTED: uncharacterized protein LOC105513924 [Colobus angolensis palliatus]	214829180	NM_001026.4	520	0	Homo sapiens ribosomal protein S24 (RPS24), transcript variant c, mRNA	K02974	RP-S24e, RPS24	small subunit ribosomal protein S24e	http://www.genome.jp/dbget-bin/www_bget?ko:K02974	P62847	584	2.7e-59	40S ribosomal protein S24 OS=Homo sapiens GN=RPS24 PE=1 SV=1	PF01282	Ribosomal protein S24e	GO:0006412//GO:0042254	translation//ribosome biogenesis	GO:0003735	structural constituent of ribosome	GO:0005622//GO:0005840	intracellular//ribosome	KOG3424	40S ribosomal protein S24
Cluster-11615.0	BL_2	1.00	0.96	338	--	--	--	--	--	--	--	--	--	--	--	--	--	--	--	--	--	--	PF09402	Man1-Src1p-C-terminal domain	--	--	--	--	GO:0005639	integral component of nuclear inner membrane	--	--
Cluster-11624.0	BL_2	4.00	0.49	667	217418241	ACK44247.1	293	4.6e-24	vitelline membrane outer layer 1-like protein [Scylla paramamosain]	--	--	--	--	--	--	--	--	--	--	--	--	--	--	--	--	--	--	--	--	--	--	--
Cluster-11626.0	BL_2	7.00	0.69	757	--	--	--	--	--	--	--	--	--	--	--	--	--	--	--	--	--	--	--	--	--	--	--	--	--	--	--	--
Cluster-11631.0	BL_2	2.00	0.35	557	--	--	--	--	--	--	--	--	--	--	--	--	--	--	--	--	--	--	--	--	--	--	--	--	--	--	--	--
Cluster-11633.0	BL_2	4.00	0.61	596	--	--	--	--	--	--	--	--	--	--	--	--	--	--	--	--	--	--	--	--	--	--	--	--	--	--	--	--
Cluster-11642.0	BL_2	30.51	1.41	1272	642925065	XP_008194155.1	948	9.8e-100	PREDICTED: uncharacterized protein LOC103313212 [Tribolium castaneum]	--	--	--	--	--	--	--	--	--	Q80T79	132	1.7e-06	CUB and sushi domain-containing protein 3 OS=Mus musculus GN=Csmd3 PE=2 SV=3	--	--	--	--	--	--	--	--	--	--
Cluster-11644.1	BL_2	10.00	0.42	1364	321472254	EFX83224.1	1448	1.1e-157	hypothetical protein DAPPUDRAFT_315656 [Daphnia pulex]	760445908	XM_011401721.1	177	2.46024e-85	Auxenochlorella protothecoides NAD(P) transhydrogenase, mitochondrial partial mRNA	K00323	NNT	NAD(P) transhydrogenase	http://www.genome.jp/dbget-bin/www_bget?ko:K00323	Q13423	1127	7.6e-122	NAD(P) transhydrogenase, mitochondrial OS=Homo sapiens GN=NNT PE=1 SV=3	PF07992//PF00107//PF02826//PF01134	Pyridine nucleotide-disulphide oxidoreductase//Zinc-binding dehydrogenase//D-isomer specific 2-hydroxyacid dehydrogenase, NAD binding domain//Glucose inhibited division protein A	GO:0055114//GO:0008033	oxidation-reduction process//tRNA processing	GO:0050660//GO:0051287//GO:0016491	flavin adenine dinucleotide binding//NAD binding//oxidoreductase activity	--	--	--	--
Cluster-11647.0	BL_2	3.00	0.38	655	676458928	XP_009055135.1	387	5.6e-35	hypothetical protein LOTGIDRAFT_118548, partial [Lottia gigantea]>gi|556105641|gb|ESO94293.1| hypothetical protein LOTGIDRAFT_118548, partial [Lottia gigantea]	--	--	--	--	--	--	--	--	--	Q8NB50	206	2.3e-15	Zinc finger protein 62 homolog OS=Homo sapiens GN=ZFP62 PE=2 SV=3	PF02892//PF13912//PF13465//PF00096//PF05495//PF00130	BED zinc finger//C2H2-type zinc finger//Zinc-finger double domain//Zinc finger, C2H2 type//CHY zinc finger//Phorbol esters/diacylglycerol binding domain (C1 domain)	GO:0035556	intracellular signal transduction	GO:0046872//GO:0008270//GO:0003677	metal ion binding//zinc ion binding//DNA binding	--	--	--	--
Cluster-11653.1	BL_2	2.00	0.73	422	--	--	--	--	--	--	--	--	--	--	--	--	--	--	--	--	--	--	--	--	--	--	--	--	--	--	--	--
Cluster-11666.0	BL_2	3.00	0.42	624	--	--	--	--	--	--	--	--	--	--	--	--	--	--	--	--	--	--	--	--	--	--	--	--	--	--	--	--
Cluster-11668.1	BL_2	4.00	0.37	788	--	--	--	--	--	--	--	--	--	--	--	--	--	--	--	--	--	--	--	--	--	--	--	--	--	--	--	--
Cluster-11680.0	BL_2	2.00	0.37	544	259013189	CAX63316.1	348	1.6e-30	TPA: putative angiotensin converting enzyme precursor [Carcinus maenas]	--	--	--	--	--	K01283	ACE	peptidyl-dipeptidase A	http://www.genome.jp/dbget-bin/www_bget?ko:K01283	Q10714	177	4.3e-12	Angiotensin-converting enzyme OS=Drosophila melanogaster GN=Ance PE=1 SV=3	PF01401	Angiotensin-converting enzyme	GO:0006508	proteolysis	GO:0008237//GO:0008241	metallopeptidase activity//peptidyl-dipeptidase activity	GO:0016020	membrane	--	--
Cluster-11686.0	BL_2	35.67	0.94	2007	--	--	--	--	--	--	--	--	--	--	--	--	--	--	--	--	--	--	PF14144//PF00220	Seed dormancy control//Neurohypophysial hormones, N-terminal Domain	GO:0006351//GO:0007218	transcription, DNA-templated//neuropeptide signaling pathway	GO:0043565//GO:0005185	sequence-specific DNA binding//neurohypophyseal hormone activity	GO:0005576	extracellular region	--	--
Cluster-11704.0	BL_2	2.00	0.37	541	805763467	XP_012154534.1	525	4.7e-51	PREDICTED: trithorax group protein osa isoform X1 [Megachile rotundata]	--	--	--	--	--	K11653	ARID1	AT-rich interactive domain-containing protein 1	http://www.genome.jp/dbget-bin/www_bget?ko:K11653	Q8IN94	460	6.6e-45	Trithorax group protein osa OS=Drosophila melanogaster GN=osa PE=1 SV=1	PF12031	Domain of unknown function (DUF3518)	GO:0006338	chromatin remodeling	--	--	GO:0090544	BAF-type complex	KOG2510	SWI-SNF chromatin-remodeling complex protein
Cluster-11713.0	BL_2	3.00	0.36	678	195448885	XP_002071856.1	621	4.3e-62	GK24932 [Drosophila willistoni]>gi|194167941|gb|EDW82842.1| GK24932 [Drosophila willistoni]	734624024	XM_010741738.1	111	5.83006e-49	PREDICTED: Larimichthys crocea v-ral simian leukemia viral oncogene homolog B (ralb), mRNA	K07834	RALA	Ras-related protein Ral-A	http://www.genome.jp/dbget-bin/www_bget?ko:K07834	P48555	586	2.0e-59	Ras-related protein Ral-a OS=Drosophila melanogaster GN=Rala PE=2 SV=2	PF02421//PF00025//PF00071//PF12387//PF08477//PF03193	Ferrous iron transport protein B//ADP-ribosylation factor family//Ras family//Pestivirus NS2 peptidase//Ras of Complex, Roc, domain of DAPkinase//Protein of unknown function, DUF258	GO:0007165//GO:0015684//GO:0006144//GO:0006508//GO:0007264	signal transduction//ferrous iron transport//purine nucleobase metabolic process//proteolysis//small GTPase mediated signal transduction	GO:0003924//GO:0000166//GO:0004252//GO:0015093//GO:0005525//GO:0003968//GO:0070008//GO:0004197//GO:0017111//GO:0016817	GTPase activity//nucleotide binding//serine-type endopeptidase activity//ferrous iron transmembrane transporter activity//GTP binding//RNA-directed RNA polymerase activity//serine-type exopeptidase activity//cysteine-type endopeptidase activity//nucleoside-triphosphatase activity//hydrolase activity, acting on acid anhydrides	GO:0016021//GO:0031379	integral component of membrane//RNA-directed RNA polymerase complex	KOG0395	Ras-related GTPase
Cluster-11717.0	BL_2	3.00	0.34	698	817052889	XP_012258965.1	811	4.1e-84	PREDICTED: probable pyruvate dehydrogenase E1 component subunit alpha, mitochondrial [Athalia rosae]	--	--	--	--	--	K00161	PDHA, pdhA	pyruvate dehydrogenase E1 component alpha subunit	http://www.genome.jp/dbget-bin/www_bget?ko:K00161	P52899	734	1.4e-76	Probable pyruvate dehydrogenase E1 component subunit alpha, mitochondrial OS=Caenorhabditis elegans GN=T05H10.6 PE=3 SV=1	PF02775//PF00676//PF13292	Thiamine pyrophosphate enzyme, C-terminal TPP binding domain//Dehydrogenase E1 component//1-deoxy-D-xylulose-5-phosphate synthase	GO:0008152//GO:0016114//GO:0006694	metabolic process//terpenoid biosynthetic process//steroid biosynthetic process	GO:0003824//GO:0016624//GO:0008661//GO:0030976	catalytic activity//oxidoreductase activity, acting on the aldehyde or oxo group of donors, disulfide as acceptor//1-deoxy-D-xylulose-5-phosphate synthase activity//thiamine pyrophosphate binding	--	--	KOG0225	Pyruvate dehydrogenase E1, alpha subunit
Cluster-11748.0	BL_2	3.00	1.28	404	--	--	--	--	--	--	--	--	--	--	--	--	--	--	--	--	--	--	--	--	--	--	--	--	--	--	--	--
Cluster-11754.0	BL_2	11.00	0.31	1914	646698220	KDR09498.1	884	3.9e-92	Leukocyte receptor cluster member 8-like protein [Zootermopsis nevadensis]	560994976	XM_006219520.1	69	3.7866e-25	PREDICTED: Vicugna pacos leukocyte receptor cluster (LRC) member 8 (LENG8), mRNA	--	--	--	--	Q8CBY3	729	1.5e-75	Leukocyte receptor cluster member 8 homolog OS=Mus musculus GN=Leng8 PE=1 SV=1	PF01940	Integral membrane protein DUF92	--	--	--	--	GO:0016021	integral component of membrane	KOG1861	Leucine permease transcriptional regulator
Cluster-11757.0	BL_2	1.00	0.32	442	--	--	--	--	--	--	--	--	--	--	--	--	--	--	--	--	--	--	--	--	--	--	--	--	--	--	--	--
Cluster-11765.0	BL_2	9.00	0.64	935	--	--	--	--	--	--	--	--	--	--	--	--	--	--	--	--	--	--	--	--	--	--	--	--	--	--	--	--
Cluster-11776.0	BL_2	5.00	0.46	789	--	--	--	--	--	--	--	--	--	--	--	--	--	--	--	--	--	--	--	--	--	--	--	--	--	--	--	--
Cluster-11779.0	BL_2	4.00	0.31	878	--	--	--	--	--	392303592	JX102625.1	297	3.06408e-152	Scylla paramamosain microsatellite Spm54 sequence	--	--	--	--	--	--	--	--	--	--	--	--	--	--	--	--	--	--
Cluster-11781.0	BL_2	6.05	0.70	691	148692627	EDL24574.1	815	1.4e-84	mCG140959, isoform CRA_d, partial [Mus musculus]	675780827	XM_003824937.2	691	0	PREDICTED: Pan paniscus myosin, light chain 6, alkali, smooth muscle and non-muscle (MYL6), transcript variant X2, mRNA	K12751	MYL6	myosin light chain 6	http://www.genome.jp/dbget-bin/www_bget?ko:K12751	Q5R844	791	3.5e-83	Myosin light polypeptide 6 OS=Pongo abelii GN=MYL6 PE=2 SV=3	PF13202//PF13499//PF13833//PF00036//PF13405	EF hand//EF-hand domain pair//EF-hand domain pair//EF hand//EF-hand domain	--	--	GO:0005509	calcium ion binding	--	--	--	--
Cluster-11786.0	BL_2	2.00	0.46	494	--	--	--	--	--	392303567	JX102600.1	346	9.65705e-180	Scylla paramamosain microsatellite Spm29 sequence	--	--	--	--	--	--	--	--	--	--	--	--	--	--	--	--	--	--
Cluster-11798.0	BL_2	13.00	0.43	1649	--	--	--	--	--	--	--	--	--	--	--	--	--	--	--	--	--	--	PF05053//PF05324//PF02535//PF07393//PF01080//PF03325	Menin//Sperm antigen HE2//ZIP Zinc transporter//Exocyst complex component Sec10//Presenilin//Herpesvirus polymerase accessory protein	GO:0048278//GO:0006260//GO:0006887//GO:0019079//GO:0030001//GO:0055085	vesicle docking//DNA replication//exocytosis//viral genome replication//metal ion transport//transmembrane transport	GO:0046873//GO:0030337//GO:0004190	metal ion transmembrane transporter activity//DNA polymerase processivity factor activity//aspartic-type endopeptidase activity	GO:0005737//GO:0005576//GO:0016020//GO:0042575//GO:0005634//GO:0016021	cytoplasm//extracellular region//membrane//DNA polymerase complex//nucleus//integral component of membrane	--	--
Cluster-11801.0	BL_2	2.00	0.42	516	241560350	XP_002400996.1	869	5.7e-91	cytoplasmic polyadenylation element binding protein, putative [Ixodes scapularis]>gi|215501821|gb|EEC11315.1| cytoplasmic polyadenylation element binding protein, putative, partial [Ixodes scapularis]	241560349	XM_002400952.1	275	2.96986e-140	Ixodes scapularis cytoplasmic polyadenylation element binding protein, putative, mRNA	K02602	CPEB, ORB	cytoplasmic polyadenylation element-binding protein	http://www.genome.jp/dbget-bin/www_bget?ko:K02602	Q9VSR3	836	1.6e-88	Probable RNA-binding protein orb2 OS=Drosophila melanogaster GN=orb2 PE=1 SV=1	PF00643//PF00076	B-box zinc finger//RNA recognition motif. (a.k.a. RRM, RBD, or RNP domain)	--	--	GO:0008270//GO:0000166//GO:0003676	zinc ion binding//nucleotide binding//nucleic acid binding	GO:0005622	intracellular	KOG0129	Predicted RNA-binding protein (RRM superfamily)
Cluster-11802.0	BL_2	2.00	0.56	462	--	--	--	--	--	--	--	--	--	--	--	--	--	--	--	--	--	--	--	--	--	--	--	--	--	--	--	--
Cluster-11808.0	BL_2	1.60	1.16	357	91078376	XP_974169.1	252	1.4e-19	PREDICTED: tyramine beta-hydroxylase [Tribolium castaneum]>gi|270003980|gb|EFA00428.1| hypothetical protein TcasGA2_TC003282 [Tribolium castaneum]>gi|390979538|dbj|BAM21526.1| tyramine beta hydroxylase, partial [Tribolium castaneum]	--	--	--	--	--	K00503	DBH	dopamine beta-monooxygenase	http://www.genome.jp/dbget-bin/www_bget?ko:K00503	--	--	--	--	--	--	GO:0006584//GO:0006570//GO:0055114	catecholamine metabolic process//tyrosine metabolic process//oxidation-reduction process	GO:0005507//GO:0004500	copper ion binding//dopamine beta-monooxygenase activity	--	--	--	--
Cluster-11809.0	BL_2	3.00	0.68	498	--	--	--	--	--	442540096	JX987068.1	498	0	Scylla paramamosain heat shock protein 90 mRNA, complete cds	--	--	--	--	--	--	--	--	PF00183	Hsp90 protein	GO:0006950//GO:0006457	response to stress//protein folding	GO:0005524//GO:0051082	ATP binding//unfolded protein binding	--	--	--	--
Cluster-11817.0	BL_2	3.00	1.61	381	--	--	--	--	--	--	--	--	--	--	--	--	--	--	--	--	--	--	--	--	--	--	--	--	--	--	--	--
Cluster-11826.0	BL_2	2.00	0.35	554	--	--	--	--	--	--	--	--	--	--	--	--	--	--	--	--	--	--	--	--	--	--	--	--	--	--	--	--
Cluster-11841.0	BL_2	3.00	0.38	654	646720627	KDR22288.1	788	1.8e-81	A disintegrin and metalloproteinase with thrombospondin motifs 16 [Zootermopsis nevadensis]	--	--	--	--	--	--	--	--	--	Q9UNA0	195	4.3e-14	A disintegrin and metalloproteinase with thrombospondin motifs 5 OS=Homo sapiens GN=ADAMTS5 PE=1 SV=2	PF01421//PF00413	Reprolysin (M12B) family zinc metalloprotease//Matrixin	GO:0006508	proteolysis	GO:0004222//GO:0008270	metalloendopeptidase activity//zinc ion binding	GO:0031012	extracellular matrix	--	--
Cluster-11858.2	BL_2	2.00	0.52	474	--	--	--	--	--	--	--	--	--	--	--	--	--	--	--	--	--	--	--	--	--	--	--	--	--	--	--	--
Cluster-11862.0	BL_2	2.00	0.42	514	--	--	--	--	--	--	--	--	--	--	--	--	--	--	--	--	--	--	--	--	--	--	--	--	--	--	--	--
Cluster-11864.0	BL_2	18.00	0.85	1252	499002174	XP_004534773.1	523	1.8e-50	PREDICTED: cofilin/actin-depolymerizing factor homolog [Ceratitis capitata]	338224338	HM217810.1	365	0	Scylla paramamosain actin-depolymerizing factor 4-like mRNA, partial sequence	K05765	CFL	cofilin	http://www.genome.jp/dbget-bin/www_bget?ko:K05765	P45594	517	3.8e-51	Cofilin/actin-depolymerizing factor homolog OS=Drosophila melanogaster GN=tsr PE=2 SV=1	PF00241	Cofilin/tropomyosin-type actin-binding protein	--	--	GO:0003779	actin binding	GO:0005622	intracellular	KOG1735	Actin depolymerizing factor
Cluster-11870.0	BL_2	3.00	0.32	720	--	--	--	--	--	--	--	--	--	--	--	--	--	--	--	--	--	--	--	--	--	--	--	--	--	--	--	--
Cluster-11871.0	BL_2	1.00	0.63	367	--	--	--	--	--	--	--	--	--	--	--	--	--	--	--	--	--	--	--	--	--	--	--	--	--	--	--	--
Cluster-11873.0	BL_2	3.00	0.42	618	795545558	XP_011905221.1	561	3.6e-55	PREDICTED: protein phosphatase 1 regulatory subunit 12A isoform X6 [Cercocebus atys]	767974348	XM_011538385.1	618	0	PREDICTED: Homo sapiens protein phosphatase 1, regulatory subunit 12A (PPP1R12A), transcript variant X14, mRNA	K06270	PPP1R12A, MYPT1	protein phosphatase 1 regulatory subunit 12A	http://www.genome.jp/dbget-bin/www_bget?ko:K06270	O14974	561	1.5e-56	Protein phosphatase 1 regulatory subunit 12A OS=Homo sapiens GN=PPP1R12A PE=1 SV=1	PF03896	Translocon-associated protein (TRAP), alpha subunit	--	--	--	--	GO:0005789	endoplasmic reticulum membrane	--	--
Cluster-11877.0	BL_2	3.00	0.65	509	--	--	--	--	--	462339191	APGK01036907.1	230	3.03945e-115	Dendroctonus ponderosae Seq01036917, whole genome shotgun sequence	--	--	--	--	--	--	--	--	--	--	--	--	--	--	--	--	--	--
Cluster-11879.0	BL_2	42.72	1.25	1836	241708208	XP_002413321.1	869	2.0e-90	LIM domain-binding protein, putative [Ixodes scapularis]>gi|215507135|gb|EEC16629.1| LIM domain-binding protein, putative, partial [Ixodes scapularis]	338224401	HM217844.1	467	0	Scylla paramamosain LIM domain-binding protein-like mRNA, partial sequence	--	--	--	--	A1ZA47	812	3.4e-85	PDZ and LIM domain protein Zasp OS=Drosophila melanogaster GN=Zasp52 PE=1 SV=2	PF00412//PF00020	LIM domain//TNFR/NGFR cysteine-rich region	--	--	GO:0016740//GO:0008270//GO:0005515//GO:0046872	transferase activity//zinc ion binding//protein binding//metal ion binding	--	--	KOG1703	Adaptor protein Enigma and related PDZ-LIM proteins
Cluster-11880.0	BL_2	16.00	1.09	962	700894661	AIU99749.1	376	1.6e-33	mitochondrial cytochrome c oxidase subunit VIb [Litopenaeus vannamei]	392303568	JX102601.1	436	0	Scylla paramamosain microsatellite Spm30 sequence	K02267	COX6B	cytochrome c oxidase subunit 6b	http://www.genome.jp/dbget-bin/www_bget?ko:K02267	O94581	258	3.1e-21	Cytochrome c oxidase subunit 6B OS=Schizosaccharomyces pombe (strain 972 / ATCC 24843) GN=cox12 PE=3 SV=2	PF02297//PF02072	Cytochrome oxidase c subunit VIb//Prepro-orexin	GO:0007631//GO:0007218//GO:0006123//GO:0015992	feeding behavior//neuropeptide signaling pathway//mitochondrial electron transport, cytochrome c to oxygen//proton transport	GO:0004129	cytochrome-c oxidase activity	GO:0005739//GO:0045277	mitochondrion//respiratory chain complex IV	KOG3057	Cytochrome c oxidase, subunit VIb/COX12
Cluster-11883.0	BL_2	7.00	0.38	1137	--	--	--	--	--	--	--	--	--	--	--	--	--	--	--	--	--	--	PF13748	ABC transporter transmembrane region	GO:0006810//GO:0055085	transport//transmembrane transport	GO:0042626//GO:0005524	ATPase activity, coupled to transmembrane movement of substances//ATP binding	GO:0016021	integral component of membrane	--	--
Cluster-11884.0	BL_2	1.53	0.66	402	478260022	ENN79811.1	169	6.6e-10	hypothetical protein YQE_03752, partial [Dendroctonus ponderosae]	--	--	--	--	--	--	--	--	--	--	--	--	--	--	--	--	--	--	--	--	--	--	--
Cluster-11885.0	BL_2	6.00	0.50	841	321476489	EFX87450.1	1043	6.2e-111	hypothetical protein DAPPUDRAFT_207615 [Daphnia pulex]	262401058	FJ774710.1	149	5.49006e-70	Scylla paramamosain GDP dissociation inhibitor mRNA, partial cds	K17255	GDI1_2	Rab GDP dissociation inhibitor	http://www.genome.jp/dbget-bin/www_bget?ko:K17255	P50395	855	1.6e-90	Rab GDP dissociation inhibitor beta OS=Homo sapiens GN=GDI2 PE=1 SV=2	PF14928	Short tail fibre protein receptor-binding domain	--	--	GO:0046872	metal ion binding	--	--	KOG1439	RAB proteins geranylgeranyltransferase component A (RAB escort protein)
Cluster-11888.0	BL_2	20.00	2.40	675	3287776	P81388.1	274	7.4e-22	RecName: Full=Cuticle protein AMP4; AltName: Full=HA-AMP4 [Homarus americanus]	--	--	--	--	--	--	--	--	--	P81576	302	1.7e-26	Cuticle protein AM1159 OS=Cancer pagurus PE=1 SV=1	PF02214//PF00379	BTB/POZ domain//Insect cuticle protein	GO:0051260	protein homooligomerization	GO:0042302	structural constituent of cuticle	--	--	--	--
Cluster-11892.0	BL_2	6.61	0.31	1273	270161184	ACZ63472.1	405	9.0e-37	i-type lysozyme-like protein 2 [Penaeus monodon]	--	--	--	--	--	--	--	--	--	Q6L6Q6	191	2.4e-13	Lysozyme OS=Crassostrea gigas GN=lysoz PE=2 SV=1	PF00404//PF07645//PF05497	Dockerin type I repeat//Calcium-binding EGF domain//Destabilase	GO:0005975	carbohydrate metabolic process	GO:0003796//GO:0005509//GO:0004553	lysozyme activity//calcium ion binding//hydrolase activity, hydrolyzing O-glycosyl compounds	--	--	--	--
Cluster-11896.0	BL_2	3.00	0.41	631	321460684	EFX71724.1	438	6.6e-41	hypothetical protein DAPPUDRAFT_308736 [Daphnia pulex]	696965230	XM_009555289.1	55	7.29441e-18	PREDICTED: Cuculus canorus zinc finger, C4H2 domain containing (ZC4H2), mRNA	--	--	--	--	Q7T3I0	371	1.6e-34	Zinc finger C4H2 domain-containing protein OS=Danio rerio GN=zc4h2 PE=2 SV=1	PF04716//PF04111//PF03854//PF04799//PF02251	ETC complex I subunit conserved region//Autophagy protein Apg6//P-11 zinc finger//fzo-like conserved region//Proteasome activator pa28 alpha subunit	GO:0006914//GO:0022904//GO:0008053	autophagy//respiratory electron transport chain//mitochondrial fusion	GO:0016651//GO:0003924//GO:0003723//GO:0008270	oxidoreductase activity, acting on NAD(P)H//GTPase activity//RNA binding//zinc ion binding	GO:0008537//GO:0016021//GO:0005743//GO:0005741	proteasome activator complex//integral component of membrane//mitochondrial inner membrane//mitochondrial outer membrane	--	--
Cluster-11898.0	BL_2	8.00	0.92	691	328900032	AEB54654.1	268	3.8e-21	ATPase inhibitory factor 1 [Procambarus clarkii]	--	--	--	--	--	--	--	--	--	A8XZB0	157	1.2e-09	ATPase inhibitor mai-2, mitochondrial OS=Caenorhabditis briggsae GN=mai-2 PE=3 SV=1	PF04568	Mitochondrial ATPase inhibitor, IATP	GO:0032780	negative regulation of ATPase activity	GO:0042030	ATPase inhibitor activity	GO:0005739	mitochondrion	--	--
Cluster-11902.0	BL_2	4.00	0.37	780	--	--	--	--	--	--	--	--	--	--	--	--	--	--	--	--	--	--	--	--	--	--	--	--	--	--	--	--
Cluster-11909.0	BL_2	1.00	1.77	306	241608408	XP_002405974.1	233	1.9e-17	multiple pdz domain protein, putative [Ixodes scapularis]>gi|215500730|gb|EEC10224.1| multiple pdz domain protein, putative [Ixodes scapularis]	--	--	--	--	--	K06092	INADL, PATJ	InaD-like protein	http://www.genome.jp/dbget-bin/www_bget?ko:K06092	Q63ZW7	203	2.3e-15	InaD-like protein OS=Mus musculus GN=Inadl PE=1 SV=2	PF00595//PF13180	PDZ domain (Also known as DHR or GLGF)//PDZ domain	--	--	GO:0005515	protein binding	--	--	--	--
Cluster-11910.0	BL_2	8.00	0.34	1369	873224191	CEM26909.1	761	5.1e-78	unnamed protein product [Vitrella brassicaformis CCMP3155]	302414091	XM_003004832.1	1081	0	Verticillium albo-atrum VaMs.102 conserved hypothetical protein, mRNA	--	--	--	--	Q9XIG1	703	1.1e-72	Sterol 3-beta-glucosyltransferase UGT80B1 OS=Arabidopsis thaliana GN=UGT80B1 PE=2 SV=1	PF03033	Glycosyltransferase family 28 N-terminal domain	GO:0005975//GO:0030259	carbohydrate metabolic process//lipid glycosylation	GO:0016758	transferase activity, transferring hexosyl groups	--	--	--	--
Cluster-11921.0	BL_2	3.54	0.40	701	795044513	XP_011867945.1	273	1.0e-21	PREDICTED: uncharacterized protein LOC105562053 [Vollenhovia emeryi]	--	--	--	--	--	--	--	--	--	--	--	--	--	--	--	--	--	--	--	--	--	--	--
Cluster-11924.0	BL_2	2.44	0.52	510	157115780	XP_001652693.1	168	1.1e-09	AAEL007344-PA [Aedes aegypti]>gi|108876761|gb|EAT40986.1| AAEL007344-PA [Aedes aegypti]	--	--	--	--	--	--	--	--	--	--	--	--	--	--	--	--	--	--	--	--	--	--	--
Cluster-11930.0	BL_2	2.00	0.47	491	817196235	XP_012273693.1	547	1.2e-53	PREDICTED: leucine-rich repeat and immunoglobulin-like domain-containing nogo receptor-interacting protein 3 isoform X2 [Orussus abietinus]	--	--	--	--	--	--	--	--	--	P34595	227	6.2e-18	Immunoglobulin domain and leucine-rich repeat-containing protein 2 OS=Caenorhabditis elegans GN=iglr-2 PE=1 SV=2	PF14943//PF02601//PF07571//PF01017//PF01516//PF07352	Mitochondrial ribosome subunit S26//Exonuclease VII, large subunit//TAF6 C-terminal HEAT repeat domain//STAT protein, all-alpha domain//Orbivirus helicase VP6//Bacteriophage Mu Gam like protein	GO:0051090//GO:0007165//GO:0042262//GO:0006308//GO:0006355	regulation of sequence-specific DNA binding transcription factor activity//signal transduction//DNA protection//DNA catabolic process//regulation of transcription, DNA-templated	GO:0005198//GO:0008855//GO:0003690//GO:0003700//GO:0004871	structural molecule activity//exodeoxyribonuclease VII activity//double-stranded DNA binding//transcription factor activity, sequence-specific DNA binding//signal transducer activity	GO:0005667//GO:0005763//GO:0019028//GO:0005634//GO:0009318	transcription factor complex//mitochondrial small ribosomal subunit//viral capsid//nucleus//exodeoxyribonuclease VII complex	--	--
Cluster-11943.0	BL_2	1.00	0.31	443	--	--	--	--	--	--	--	--	--	--	--	--	--	--	--	--	--	--	--	--	--	--	--	--	--	--	--	--
Cluster-11953.0	BL_2	24.15	1.05	1334	571330962	AHF27413.1	737	3.0e-75	putative sugar transporter 1 [Phaedon cochleariae]	--	--	--	--	--	--	--	--	--	Q291H8	271	1.3e-22	Facilitated trehalose transporter Tret1 OS=Drosophila pseudoobscura pseudoobscura GN=Tret1 PE=3 SV=3	PF00083//PF07690	Sugar (and other) transporter//Major Facilitator Superfamily	GO:0055085	transmembrane transport	GO:0022857	transmembrane transporter activity	GO:0016021	integral component of membrane	--	--
Cluster-11954.0	BL_2	11.00	0.46	1374	--	--	--	--	--	--	--	--	--	--	--	--	--	--	--	--	--	--	--	--	--	--	--	--	--	--	--	--
Cluster-11957.0	BL_2	4.19	0.31	902	780581729	AJZ68822.1	876	1.5e-91	obstructor C [Locusta migratoria]	--	--	--	--	--	--	--	--	--	--	--	--	--	PF01607	Chitin binding Peritrophin-A domain	GO:0006030	chitin metabolic process	GO:0008061	chitin binding	GO:0005576	extracellular region	--	--
Cluster-11967.1	BL_2	20.99	0.43	2477	642915103	XP_008190411.1	610	3.0e-60	PREDICTED: uncharacterized protein LOC103312184 isoform X1 [Tribolium castaneum]>gi|642915107|ref|XP_008190412.1| PREDICTED: uncharacterized protein LOC103312184 isoform X1 [Tribolium castaneum]	462418379	APGK01017096.1	69	4.92117e-25	Dendroctonus ponderosae Seq01017106, whole genome shotgun sequence	--	--	--	--	--	--	--	--	PF15216	Thymic stromal lymphopoietin	GO:0007165	signal transduction	GO:0005125	cytokine activity	--	--	--	--
Cluster-11973.0	BL_2	1.00	1.52	313	--	--	--	--	--	--	--	--	--	--	--	--	--	--	--	--	--	--	--	--	--	--	--	--	--	--	--	--
Cluster-11978.0	BL_2	10.00	0.50	1206	--	--	--	--	--	--	--	--	--	--	--	--	--	--	--	--	--	--	PF00473	Corticotropin-releasing factor family	GO:0007165	signal transduction	GO:0005179	hormone activity	GO:0005576	extracellular region	--	--
Cluster-11980.0	BL_2	3.00	1.11	421	321449650	EFX61998.1	342	6.0e-30	hypothetical protein DAPPUDRAFT_120652, partial [Daphnia pulex]	--	--	--	--	--	--	--	--	--	--	--	--	--	PF02822	Antistasin family	--	--	GO:0004867	serine-type endopeptidase inhibitor activity	--	--	--	--
Cluster-11983.1	BL_2	2.00	0.76	417	--	--	--	--	--	--	--	--	--	--	--	--	--	--	--	--	--	--	--	--	--	--	--	--	--	--	--	--
Cluster-11987.0	BL_2	10.00	0.39	1454	91082141	XP_969473.1	487	3.2e-46	PREDICTED: integral membrane protein 2A [Tribolium castaneum]>gi|270007252|gb|EFA03700.1| hypothetical protein TcasGA2_TC013805 [Tribolium castaneum]	--	--	--	--	--	K18264	ITM2B	integral membrane protein 2B	http://www.genome.jp/dbget-bin/www_bget?ko:K18264	Q3T0P7	181	4.0e-12	Integral membrane protein 2B OS=Bos taurus GN=ITM2B PE=2 SV=1	PF15721	Annexin-2 receptor	GO:0007165	signal transduction	GO:0004872	receptor activity	--	--	KOG4681	Uncharacterized conserved protein
Cluster-11993.0	BL_2	1.00	0.77	352	--	--	--	--	--	--	--	--	--	--	--	--	--	--	--	--	--	--	--	--	--	--	--	--	--	--	--	--
Cluster-11996.2	BL_2	48.00	0.56	4138	--	--	--	--	--	372461088	JF715240.1	53	6.47937e-16	Fenneropenaeus indicus clone Lvan052 microsatellite sequence	--	--	--	--	--	--	--	--	--	--	--	--	--	--	--	--	--	--
Cluster-11997.0	BL_2	1.00	0.40	411	617431084	XP_007561838.1	135	5.9e-06	PREDICTED: serine protease 27-like [Poecilia formosa]	--	--	--	--	--	--	--	--	--	--	--	--	--	--	--	--	--	--	--	--	--	--	--
Cluster-12005.0	BL_2	2.00	0.48	486	642920332	XP_975626.2	464	5.0e-44	PREDICTED: fasciculation and elongation protein zeta-2 [Tribolium castaneum]	--	--	--	--	--	--	--	--	--	Q9UHY8	356	6.8e-33	Fasciculation and elongation protein zeta-2 OS=Homo sapiens GN=FEZ2 PE=1 SV=2	--	--	--	--	--	--	--	--	KOG3919	Kinesin-associated fasciculation and elongation protein involved in axonal transport
Cluster-12007.0	BL_2	3.00	0.37	663	675388247	KFM81144.1	806	1.5e-83	UDP-N-acetylglucosamine--peptide N-acetylglucosaminyltransferase, partial [Stegodyphus mimosarum]	768937757	XM_003970462.2	160	3.28464e-76	PREDICTED: Takifugu rubripes O-linked N-acetylglucosamine (GlcNAc) transferase (ogt), mRNA	K09667	OGT	protein O-GlcNAc transferase	http://www.genome.jp/dbget-bin/www_bget?ko:K09667	P56558	763	5.9e-80	UDP-N-acetylglucosamine--peptide N-acetylglucosaminyltransferase 110 kDa subunit OS=Rattus norvegicus GN=Ogt PE=1 SV=1	PF13414//PF13176//PF13371//PF00515//PF13374//PF13174//PF10590//PF07721//PF13181	TPR repeat//Tetratricopeptide repeat//Tetratricopeptide repeat//Tetratricopeptide repeat//Tetratricopeptide repeat//Tetratricopeptide repeat//Pyridoxine 5'-phosphate oxidase C-terminal dimerisation region//Tetratricopeptide repeat//Tetratricopeptide repeat	GO:0055114	oxidation-reduction process	GO:0042802//GO:0005515//GO:0016638	identical protein binding//protein binding//oxidoreductase activity, acting on the CH-NH2 group of donors	--	--	KOG4626	O-linked N-acetylglucosamine transferase OGT
Cluster-12008.0	BL_2	1.00	0.32	441	--	--	--	--	--	--	--	--	--	--	--	--	--	--	--	--	--	--	--	--	--	--	--	--	--	--	--	--
Cluster-12013.0	BL_2	9.00	0.93	735	--	--	--	--	--	--	--	--	--	--	--	--	--	--	--	--	--	--	--	--	--	--	--	--	--	--	--	--
Cluster-12017.1	BL_2	1.00	0.56	377	--	--	--	--	--	--	--	--	--	--	--	--	--	--	--	--	--	--	--	--	--	--	--	--	--	--	--	--
Cluster-12018.0	BL_2	8.00	0.51	1005	488888854	AGL08671.1	1363	5.8e-148	laminin receptor 1 [Ctenopharyngodon idella]	747165387	NM_002295.5	765	0	Homo sapiens ribosomal protein SA (RPSA), transcript variant 1, mRNA	K02998	RP-SAe, RPSA	small subunit ribosomal protein SAe	http://www.genome.jp/dbget-bin/www_bget?ko:K02998	Q803F6	1356	1.6e-148	40S ribosomal protein SA OS=Danio rerio GN=rpsa PE=2 SV=1	PF00318	Ribosomal protein S2	GO:0042254//GO:0006412	ribosome biogenesis//translation	GO:0003735	structural constituent of ribosome	GO:0005840//GO:0005622	ribosome//intracellular	--	--
Cluster-12018.1	BL_2	1.00	5.71	262	820983550	XP_012351476.1	445	4.3e-42	PREDICTED: 40S ribosomal protein SA isoform X1 [Nomascus leucogenys]	747165388	NM_001304288.1	262	2.3786e-133	Homo sapiens ribosomal protein SA (RPSA), transcript variant 3, mRNA	K02998	RP-SAe, RPSA	small subunit ribosomal protein SAe	http://www.genome.jp/dbget-bin/www_bget?ko:K02998	P08865	445	1.8e-43	40S ribosomal protein SA OS=Homo sapiens GN=RPSA PE=1 SV=4	--	--	--	--	--	--	--	--	--	--
Cluster-12024.0	BL_2	2.00	0.36	553	646695965	KDR08559.1	854	3.4e-89	hypothetical protein L798_01354, partial [Zootermopsis nevadensis]	308222731	EF036538.2	172	5.78418e-83	Gryllus bimaculatus semaphorin 2a (sema2a) mRNA, partial cds	K06842	SEMA6	semaphorin 6	http://www.genome.jp/dbget-bin/www_bget?ko:K06842	Q9XZC8	849	5.3e-90	Semaphorin-2A OS=Schistocerca gregaria GN=SEMA-2A PE=2 SV=1	PF01403	Sema domain	--	--	GO:0005515	protein binding	--	--	--	--
Cluster-12025.0	BL_2	1.00	0.60	372	--	--	--	--	--	--	--	--	--	--	--	--	--	--	--	--	--	--	--	--	--	--	--	--	--	--	--	--
Cluster-12026.0	BL_2	3.00	0.36	680	--	--	--	--	--	--	--	--	--	--	--	--	--	--	--	--	--	--	--	--	--	--	--	--	--	--	--	--
Cluster-12030.0	BL_2	1.00	0.31	446	--	--	--	--	--	--	--	--	--	--	--	--	--	--	--	--	--	--	--	--	--	--	--	--	--	--	--	--
Cluster-12036.0	BL_2	2.00	0.36	547	--	--	--	--	--	--	--	--	--	--	--	--	--	--	--	--	--	--	--	--	--	--	--	--	--	--	--	--
Cluster-12037.0	BL_2	3.00	13.00	271	--	--	--	--	--	--	--	--	--	--	--	--	--	--	--	--	--	--	PF00879	Defensin propeptide	GO:0006952	defense response	--	--	--	--	--	--
Cluster-12040.0	BL_2	1.00	0.47	394	--	--	--	--	--	--	--	--	--	--	--	--	--	--	--	--	--	--	--	--	--	--	--	--	--	--	--	--
Cluster-12041.0	BL_2	10.28	0.37	1547	642934722	XP_008197785.1	1306	3.7e-141	PREDICTED: uncharacterized protein LOC658747 [Tribolium castaneum]	--	--	--	--	--	--	--	--	--	--	--	--	--	PF03340	Poxvirus rifampicin resistance protein	GO:0046677	response to antibiotic	--	--	--	--	--	--
Cluster-12042.0	BL_2	1.00	0.83	347	--	--	--	--	--	--	--	--	--	--	--	--	--	--	--	--	--	--	--	--	--	--	--	--	--	--	--	--
Cluster-12063.1	BL_2	2.00	0.36	549	242017898	XP_002429421.1	604	3.3e-60	ablim, putative [Pediculus humanus corporis]>gi|212514347|gb|EEB16683.1| ablim, putative [Pediculus humanus corporis]	--	--	--	--	--	K07520	ABLIM	actin-binding LIM protein	http://www.genome.jp/dbget-bin/www_bget?ko:K07520	Q6H8Q1	449	1.3e-43	Actin-binding LIM protein 2 OS=Homo sapiens GN=ABLIM2 PE=1 SV=2	PF00412//PF02839	LIM domain//Carbohydrate binding domain	GO:0005975	carbohydrate metabolic process	GO:0008270//GO:0004553//GO:0043169//GO:0030246	zinc ion binding//hydrolase activity, hydrolyzing O-glycosyl compounds//cation binding//carbohydrate binding	GO:0005576	extracellular region	--	--
Cluster-12069.0	BL_2	2.00	3.86	302	--	--	--	--	--	--	--	--	--	--	--	--	--	--	--	--	--	--	--	--	--	--	--	--	--	--	--	--
Cluster-12070.0	BL_2	2.00	0.59	453	--	--	--	--	--	--	--	--	--	--	--	--	--	--	--	--	--	--	--	--	--	--	--	--	--	--	--	--
Cluster-12071.1	BL_2	13.00	0.87	971	312190935	ADQ43366.1	718	3.5e-73	HMGBa [Litopenaeus vannamei]	755987004	XM_011313072.1	44	1.49149e-11	PREDICTED: Fopius arisanus high mobility group protein DSP1 (LOC105271495), transcript variant X2, mRNA	K10802	HMGB1	high mobility group protein B1	http://www.genome.jp/dbget-bin/www_bget?ko:K10802	Q24537	494	1.4e-48	High mobility group protein DSP1 OS=Drosophila melanogaster GN=Dsp1 PE=2 SV=1	PF06524//PF00178//PF04690//PF02936	NOA36 protein//Ets-domain//YABBY protein//Cytochrome c oxidase subunit IV	GO:0006123//GO:0007275//GO:0015992//GO:0006355	mitochondrial electron transport, cytochrome c to oxygen//multicellular organismal development//proton transport//regulation of transcription, DNA-templated	GO:0003700//GO:0004129//GO:0043565//GO:0008270	transcription factor activity, sequence-specific DNA binding//cytochrome-c oxidase activity//sequence-specific DNA binding//zinc ion binding	GO:0005667//GO:0045277//GO:0005634	transcription factor complex//respiratory chain complex IV//nucleus	KOG0381	HMG box-containing protein
Cluster-12075.0	BL_2	3.00	0.48	584	--	--	--	--	--	--	--	--	--	--	--	--	--	--	--	--	--	--	--	--	--	--	--	--	--	--	--	--
Cluster-12076.0	BL_2	2.00	0.32	585	646708822	KDR14969.1	542	5.4e-53	NADH dehydrogenase [ubiquinone] 1 beta subcomplex subunit 9 [Zootermopsis nevadensis]	--	--	--	--	--	K03965	NDUFB9	NADH dehydrogenase (ubiquinone) 1 beta subcomplex subunit 9	http://www.genome.jp/dbget-bin/www_bget?ko:K03965	Q0MQE9	325	3.2e-29	NADH dehydrogenase [ubiquinone] 1 beta subcomplex subunit 9 OS=Gorilla gorilla gorilla GN=NDUFB9 PE=2 SV=3	PF09452//PF02628	ESCRT-I subunit Mvb12//Cytochrome oxidase assembly protein	GO:0055114//GO:0032509//GO:0006784	oxidation-reduction process//endosome transport via multivesicular body sorting pathway//heme a biosynthetic process	GO:0016627//GO:0043130	oxidoreductase activity, acting on the CH-CH group of donors//ubiquitin binding	GO:0000813//GO:0016021	ESCRT I complex//integral component of membrane	KOG3466	NADH:ubiquinone oxidoreductase, NDUFB9/B22 subunit
Cluster-12078.0	BL_2	2.00	0.81	410	655697654	XP_002710659.2	323	9.3e-28	PREDICTED: tribbles homolog 1 [Oryctolagus cuniculus]	--	--	--	--	--	K08814	TRIB1_2	tribbles homolog 1/2	http://www.genome.jp/dbget-bin/www_bget?ko:K08814	Q96RU8	317	1.9e-28	Tribbles homolog 1 OS=Homo sapiens GN=TRIB1 PE=1 SV=2	PF00069//PF07714	Protein kinase domain//Protein tyrosine kinase	GO:0006468	protein phosphorylation	GO:0005524//GO:0004672	ATP binding//protein kinase activity	--	--	KOG0583	Serine/threonine protein kinase
Cluster-12081.0	BL_2	18.00	1.02	1092	475051484	AGI56293.1	137	9.2e-06	thrombospondin II [Penaeus monodon]	--	--	--	--	--	--	--	--	--	--	--	--	--	PF01607	Chitin binding Peritrophin-A domain	GO:0006030	chitin metabolic process	GO:0008061	chitin binding	GO:0005576	extracellular region	--	--
Cluster-12082.0	BL_2	52.00	15.59	450	238625711	ACR48137.1	642	1.0e-64	ribosomal protein S24 [Rimicaris exoculata]	225711521	BT077183.1	144	1.70789e-67	Caligus rogercresseyi clone crog-evp-503-233 40S ribosomal protein S15Aa putative mRNA, complete cds	K02957	RP-S15Ae, RPS15A	small subunit ribosomal protein S15Ae	http://www.genome.jp/dbget-bin/www_bget?ko:K02957	Q6XIM8	618	2.6e-63	40S ribosomal protein S15a OS=Drosophila yakuba GN=RpS15Aa PE=2 SV=3	PF00410	Ribosomal protein S8	GO:0006412//GO:0042254	translation//ribosome biogenesis	GO:0003735	structural constituent of ribosome	GO:0005840	ribosome	KOG1754	40S ribosomal protein S15/S22
Cluster-12083.0	BL_2	14.00	55.57	274	28316886	AAL68340.2	278	1.0e-22	RH06643p, partial [Drosophila melanogaster]	338224478	HM217888.1	161	3.50021e-77	Scylla paramamosain ribosomal protein S29 CG8495-PA-like protein-like mRNA, partial sequence	K02980	RP-S29e, RPS29	small subunit ribosomal protein S29e	http://www.genome.jp/dbget-bin/www_bget?ko:K02980	Q9VH69	269	4.6e-23	40S ribosomal protein S29 OS=Drosophila melanogaster GN=RpS29 PE=1 SV=1	PF00253	Ribosomal protein S14p/S29e	GO:0006412//GO:0042254	translation//ribosome biogenesis	GO:0003735	structural constituent of ribosome	GO:0005622//GO:0005840	intracellular//ribosome	KOG3506	40S ribosomal protein S29
Cluster-12084.0	BL_2	18.00	22.47	323	769857127	XP_011640188.1	381	1.4e-34	PREDICTED: 60S ribosomal protein L37a [Pogonomyrmex barbatus]	545364453	XM_005647230.1	62	4.55273e-22	Coccomyxa subellipsoidea C-169 60S ribosomal protein L37a mRNA	K02921	RP-L37Ae, RPL37A	large subunit ribosomal protein L37Ae	http://www.genome.jp/dbget-bin/www_bget?ko:K02921	O61598	377	1.7e-35	60S ribosomal protein L37a OS=Ostertagia ostertagi GN=rpl-37a PE=3 SV=3	PF01780//PF10717	Ribosomal L37ae protein family//Occlusion-derived virus envelope protein ODV-E18	GO:0006412//GO:0042254	translation//ribosome biogenesis	GO:0003735	structural constituent of ribosome	GO:0005622//GO:0005840//GO:0019031	intracellular//ribosome//viral envelope	KOG0402	60S ribosomal protein L37
Cluster-12097.0	BL_2	2.00	0.34	564	--	--	--	--	--	--	--	--	--	--	--	--	--	--	--	--	--	--	--	--	--	--	--	--	--	--	--	--
Cluster-12098.1	BL_2	3.00	0.69	496	268588967	ACZ06792.1	786	2.3e-81	suppressor of profilin 2, partial [Scylla paramamosain]	268588966	FJ825624.1	493	0	Scylla paramamosain suppressor of profilin 2 mRNA, partial cds	K05757	ARPC1A_B	actin related protein 2/3 complex, subunit 1A/1B	http://www.genome.jp/dbget-bin/www_bget?ko:K05757	Q9R0Q6	548	3.8e-55	Actin-related protein 2/3 complex subunit 1A OS=Mus musculus GN=Arpc1a PE=1 SV=1	PF00400	WD domain, G-beta repeat	--	--	GO:0005515	protein binding	--	--	KOG1523	Actin-related protein Arp2/3 complex, subunit ARPC1/p41-ARC
Cluster-12109.0	BL_2	1.00	0.43	403	--	--	--	--	--	--	--	--	--	--	--	--	--	--	--	--	--	--	--	--	--	--	--	--	--	--	--	--
Cluster-12109.1	BL_2	4.00	0.54	631	--	--	--	--	--	--	--	--	--	--	--	--	--	--	--	--	--	--	--	--	--	--	--	--	--	--	--	--
Cluster-12113.0	BL_2	7.06	0.58	852	--	--	--	--	--	--	--	--	--	--	--	--	--	--	--	--	--	--	--	--	--	--	--	--	--	--	--	--
Cluster-12116.0	BL_2	10.00	0.48	1229	358442122	AEU11366.1	480	1.7e-45	Broad-complex protein isoform 4 [Penaeus monodon]	--	--	--	--	--	--	--	--	--	P42284	311	2.8e-27	Longitudinals lacking protein, isoforms H/M/V OS=Drosophila melanogaster GN=lola PE=1 SV=2	PF00651	BTB/POZ domain	--	--	GO:0005515	protein binding	--	--	--	--
Cluster-12117.0	BL_2	6.00	0.80	638	--	--	--	--	--	--	--	--	--	--	--	--	--	--	--	--	--	--	PF01537	Herpesvirus glycoprotein D/GG/GX domain	--	--	--	--	GO:0016021	integral component of membrane	--	--
Cluster-12118.0	BL_2	10.00	0.47	1264	270015451	EFA11899.1	200	5.3e-13	hypothetical protein TcasGA2_TC004056 [Tribolium castaneum]	--	--	--	--	--	--	--	--	--	--	--	--	--	--	--	--	--	--	--	--	--	--	--
Cluster-12131.0	BL_2	12.00	0.51	1355	443711829	ELU05417.1	1564	3.9e-171	hypothetical protein CAPTEDRAFT_177589 [Capitella teleta]	334362268	HQ441033.1	106	7.18968e-46	Epinephelus coioides betaine homocysteine S-methyltansferase mRNA, partial cds	K00544	BHMT	betaine-homocysteine S-methyltransferase	http://www.genome.jp/dbget-bin/www_bget?ko:K00544	Q5I597	1482	5.1e-163	Betaine--homocysteine S-methyltransferase 1 OS=Bos taurus GN=BHMT PE=2 SV=1	--	--	--	--	--	--	--	--	--	--
Cluster-12132.0	BL_2	2.00	0.54	467	--	--	--	--	--	--	--	--	--	--	--	--	--	--	--	--	--	--	--	--	--	--	--	--	--	--	--	--
Cluster-12133.0	BL_2	2.00	0.37	544	743692760	AJC52503.1	423	3.1e-39	prostaglandin F synthase [Scylla olivacea]	743692759	KP072516.1	536	0	Scylla olivacea prostaglandin F synthase (PGFS) mRNA, complete cds	K15717	K15717	prostamide/prostaglandin F2alpha synthase	http://www.genome.jp/dbget-bin/www_bget?ko:K15717	Q8TBF2	211	5.0e-16	Prostamide/prostaglandin F synthase OS=Homo sapiens GN=FAM213B PE=2 SV=1	PF00578	AhpC/TSA family	GO:0055114	oxidation-reduction process	GO:0016491//GO:0016209	oxidoreductase activity//antioxidant activity	--	--	--	--
Cluster-12134.0	BL_2	7.00	0.93	639	--	--	--	--	--	--	--	--	--	--	--	--	--	--	--	--	--	--	--	--	--	--	--	--	--	--	--	--
Cluster-12146.0	BL_2	2.00	0.68	431	--	--	--	--	--	--	--	--	--	--	--	--	--	--	--	--	--	--	--	--	--	--	--	--	--	--	--	--
Cluster-12151.0	BL_2	1.00	0.40	411	--	--	--	--	--	--	--	--	--	--	--	--	--	--	--	--	--	--	--	--	--	--	--	--	--	--	--	--
Cluster-12159.0	BL_2	11.00	1.54	621	--	--	--	--	--	--	--	--	--	--	--	--	--	--	--	--	--	--	--	--	--	--	--	--	--	--	--	--
Cluster-12161.0	BL_2	3.00	0.39	644	670609965	AII32447.1	644	8.8e-65	P38 [Eriocheir sinensis]	576250928	KC711047.1	563	0	Scylla paramamosain mitogen-activated protein kinase p38 (p38MAPK) mRNA, complete cds	K04441	P38	p38 MAP kinase	http://www.genome.jp/dbget-bin/www_bget?ko:K04441	O62618	430	2.4e-41	Mitogen-activated protein kinase 14A OS=Drosophila melanogaster GN=Mpk2 PE=1 SV=1	PF00069//PF08656	Protein kinase domain//DASH complex subunit Dad3	GO:0008608//GO:0006468	attachment of spindle microtubules to kinetochore//protein phosphorylation	GO:0005524//GO:0004672	ATP binding//protein kinase activity	GO:0072686//GO:0042729	mitotic spindle//DASH complex	KOG0660	Mitogen-activated protein kinase
Cluster-12176.0	BL_2	4.00	0.74	545	478252239	ENN72667.1	188	5.6e-12	hypothetical protein YQE_10765, partial [Dendroctonus ponderosae]>gi|546675740|gb|ERL86872.1| hypothetical protein D910_04275 [Dendroctonus ponderosae]	--	--	--	--	--	--	--	--	--	Q7KRI2	169	3.7e-11	Longitudinals lacking protein-like OS=Drosophila melanogaster GN=lolal PE=1 SV=1	PF00651	BTB/POZ domain	--	--	GO:0005515	protein binding	--	--	--	--
Cluster-12183.0	BL_2	1.00	0.32	440	--	--	--	--	--	--	--	--	--	--	--	--	--	--	--	--	--	--	--	--	--	--	--	--	--	--	--	--
Cluster-12191.0	BL_2	1.00	0.41	410	--	--	--	--	--	--	--	--	--	--	--	--	--	--	--	--	--	--	--	--	--	--	--	--	--	--	--	--
Cluster-12198.0	BL_2	7.00	0.42	1048	--	--	--	--	--	262401401	FJ774883.1	263	2.92746e-133	Scylla paramamosain hypothetical protein mRNA, complete cds	--	--	--	--	--	--	--	--	--	--	--	--	--	--	--	--	--	--
Cluster-12199.0	BL_2	12.00	0.34	1890	--	--	--	--	--	--	--	--	--	--	--	--	--	--	--	--	--	--	--	--	--	--	--	--	--	--	--	--
Cluster-12200.0	BL_2	2.00	0.40	523	--	--	--	--	--	--	--	--	--	--	--	--	--	--	--	--	--	--	--	--	--	--	--	--	--	--	--	--
Cluster-12201.0	BL_2	6.00	0.33	1109	201067638	ACH92925.1	1510	5.8e-165	beta-catenin [Parhyale hawaiensis]	475393000	AB699355.1	125	1.6056e-56	Hemicentrotus pulcherrimus mRNA for beta-catenin, complete cds	K02105	CTNNB1	catenin beta 1	http://www.genome.jp/dbget-bin/www_bget?ko:K02105	P18824	1248	5.7e-136	Armadillo segment polarity protein OS=Drosophila melanogaster GN=arm PE=1 SV=1	PF00514	Armadillo/beta-catenin-like repeat	--	--	GO:0005515	protein binding	--	--	KOG4203	Armadillo/beta-Catenin/plakoglobin
Cluster-12204.0	BL_2	2.66	0.40	600	--	--	--	--	--	--	--	--	--	--	--	--	--	--	--	--	--	--	--	--	--	--	--	--	--	--	--	--
Cluster-12206.0	BL_2	4.18	0.31	913	--	--	--	--	--	--	--	--	--	--	--	--	--	--	--	--	--	--	--	--	--	--	--	--	--	--	--	--
Cluster-12210.0	BL_2	2.00	0.53	470	--	--	--	--	--	--	--	--	--	--	--	--	--	--	--	--	--	--	--	--	--	--	--	--	--	--	--	--
Cluster-12214.0	BL_2	2.00	0.81	410	--	--	--	--	--	--	--	--	--	--	--	--	--	--	--	--	--	--	--	--	--	--	--	--	--	--	--	--
Cluster-12216.1	BL_2	1.00	0.36	424	242011557	XP_002426515.1	178	6.3e-11	hypothetical protein Phum_PHUM257850 [Pediculus humanus corporis]>gi|212510641|gb|EEB13777.1| hypothetical protein Phum_PHUM257850 [Pediculus humanus corporis]	--	--	--	--	--	--	--	--	--	--	--	--	--	PF05279	Aspartyl beta-hydroxylase N-terminal region	--	--	--	--	GO:0016020	membrane	--	--
Cluster-12218.0	BL_2	3.00	0.37	663	237847765	ACR23314.1	861	6.2e-90	chitinase 4 precursor [Litopenaeus vannamei]	57158259	AP006878.1	35	1.00834e-06	Thermococcus kodakarensis KOD1 DNA, complete genome	K01183	E3.2.1.14	chitinase	http://www.genome.jp/dbget-bin/www_bget?ko:K01183	Q9W092	522	5.2e-52	Probable chitinase 2 OS=Drosophila melanogaster GN=Cht2 PE=1 SV=1	PF00704	Glycosyl hydrolases family 18	GO:0005975	carbohydrate metabolic process	GO:0004553	hydrolase activity, hydrolyzing O-glycosyl compounds	--	--	--	--
Cluster-12220.0	BL_2	1.00	0.35	430	--	--	--	--	--	--	--	--	--	--	--	--	--	--	--	--	--	--	--	--	--	--	--	--	--	--	--	--
Cluster-12228.0	BL_2	4.00	0.38	773	755794928	XP_011288004.1	220	1.5e-15	PREDICTED: zinc finger protein 345 isoform X2 [Felis catus]	--	--	--	--	--	K09228	KRAB	KRAB domain-containing zinc finger protein	http://www.genome.jp/dbget-bin/www_bget?ko:K09228	Q8TF32	215	2.4e-16	Zinc finger protein 431 OS=Homo sapiens GN=ZNF431 PE=2 SV=2	PF00412//PF13912//PF00628//PF13465//PF00096//PF01155//PF00130	LIM domain//C2H2-type zinc finger//PHD-finger//Zinc-finger double domain//Zinc finger, C2H2 type//Hydrogenase/urease nickel incorporation, metallochaperone, hypA//Phorbol esters/diacylglycerol binding domain (C1 domain)	GO:0035556//GO:0006464	intracellular signal transduction//cellular protein modification process	GO:0005515//GO:0046872//GO:0016151//GO:0008270	protein binding//metal ion binding//nickel cation binding//zinc ion binding	--	--	--	--
Cluster-12256.0	BL_2	5.00	0.59	679	--	--	--	--	--	--	--	--	--	--	--	--	--	--	--	--	--	--	--	--	--	--	--	--	--	--	--	--
Cluster-12256.1	BL_2	2.00	0.86	404	--	--	--	--	--	--	--	--	--	--	--	--	--	--	--	--	--	--	--	--	--	--	--	--	--	--	--	--
Cluster-12263.0	BL_2	19.00	0.70	1518	328796226	AEB40302.1	1250	1.1e-134	mitochondrial ATP synthase gamma subunit precursor [Litopenaeus vannamei]	577029966	KF648350.1	59	1.08251e-19	Biomphalaria glabrata ATP synthase subunit mitochondrial-like protein mRNA, partial cds	K02136	ATPeF1G, ATP5C1, ATP3	F-type H+-transporting ATPase subunit gamma	http://www.genome.jp/dbget-bin/www_bget?ko:K02136	O01666	926	1.7e-98	ATP synthase subunit gamma, mitochondrial OS=Drosophila melanogaster GN=ATPsyn-gamma PE=2 SV=2	PF00231	ATP synthase	GO:0015992//GO:0006119//GO:0015986	proton transport//oxidative phosphorylation//ATP synthesis coupled proton transport	GO:0046961//GO:0046933	proton-transporting ATPase activity, rotational mechanism//proton-transporting ATP synthase activity, rotational mechanism	GO:0045259//GO:0045261	proton-transporting ATP synthase complex//proton-transporting ATP synthase complex, catalytic core F(1)	KOG1531	F0F1-type ATP synthase, gamma subunit
Cluster-12266.0	BL_2	1.00	0.33	436	--	--	--	--	--	--	--	--	--	--	--	--	--	--	--	--	--	--	--	--	--	--	--	--	--	--	--	--
Cluster-12267.0	BL_2	4.00	0.52	646	--	--	--	--	--	--	--	--	--	--	--	--	--	--	--	--	--	--	--	--	--	--	--	--	--	--	--	--
Cluster-12270.0	BL_2	3.00	0.45	597	--	--	--	--	--	--	--	--	--	--	--	--	--	--	--	--	--	--	--	--	--	--	--	--	--	--	--	--
Cluster-12281.0	BL_2	2.00	0.46	494	--	--	--	--	--	--	--	--	--	--	--	--	--	--	--	--	--	--	--	--	--	--	--	--	--	--	--	--
Cluster-12282.0	BL_2	3.00	1.25	407	--	--	--	--	--	--	--	--	--	--	--	--	--	--	--	--	--	--	--	--	--	--	--	--	--	--	--	--
Cluster-12294.0	BL_2	4.00	0.99	481	--	--	--	--	--	--	--	--	--	--	--	--	--	--	--	--	--	--	--	--	--	--	--	--	--	--	--	--
Cluster-12305.1	BL_2	7.00	0.56	859	--	--	--	--	--	--	--	--	--	--	--	--	--	--	--	--	--	--	--	--	--	--	--	--	--	--	--	--
Cluster-12306.0	BL_2	3.00	0.36	673	--	--	--	--	--	--	--	--	--	--	--	--	--	--	--	--	--	--	--	--	--	--	--	--	--	--	--	--
Cluster-12308.0	BL_2	4.00	0.48	672	--	--	--	--	--	--	--	--	--	--	--	--	--	--	--	--	--	--	--	--	--	--	--	--	--	--	--	--
Cluster-12308.1	BL_2	6.00	0.40	972	--	--	--	--	--	--	--	--	--	--	--	--	--	--	--	--	--	--	--	--	--	--	--	--	--	--	--	--
Cluster-12309.0	BL_2	15.00	2.55	565	744603787	XP_010991488.1	860	6.9e-90	PREDICTED: 40S ribosomal protein S11 [Camelus dromedarius]	395132454	NM_001015.4	565	0	Homo sapiens ribosomal protein S11 (RPS11), mRNA	K02949	RP-S11e, RPS11	small subunit ribosomal protein S11e	http://www.genome.jp/dbget-bin/www_bget?ko:K02949	P62280	824	4.3e-87	40S ribosomal protein S11 OS=Homo sapiens GN=RPS11 PE=1 SV=3	PF00366	Ribosomal protein S17	GO:0006412//GO:0042254	translation//ribosome biogenesis	GO:0003735	structural constituent of ribosome	GO:0005622//GO:0005840	intracellular//ribosome	KOG1728	40S ribosomal protein S11
Cluster-12313.0	BL_2	6.00	0.47	876	768430566	XP_011556515.1	380	4.9e-34	PREDICTED: THO complex subunit 4 [Plutella xylostella]	--	--	--	--	--	K12881	THOC4, ALY	THO complex subunit 4	http://www.genome.jp/dbget-bin/www_bget?ko:K12881	Q6GLW1	308	4.5e-27	THO complex subunit 4-B OS=Xenopus laevis GN=alyref-b PE=2 SV=1	PF00076	RNA recognition motif. (a.k.a. RRM, RBD, or RNP domain)	--	--	GO:0003676	nucleic acid binding	--	--	KOG0533	RRM motif-containing protein
Cluster-12319.0	BL_2	2.16	0.36	567	--	--	--	--	--	--	--	--	--	--	--	--	--	--	--	--	--	--	--	--	--	--	--	--	--	--	--	--
Cluster-12322.0	BL_2	3.00	0.43	617	641679124	XP_008188431.1	262	1.7e-20	PREDICTED: chromodomain-helicase-DNA-binding protein 9 isoform X1 [Acyrthosiphon pisum]>gi|641679126|ref|XP_008188432.1| PREDICTED: chromodomain-helicase-DNA-binding protein 9 isoform X1 [Acyrthosiphon pisum]	--	--	--	--	--	K14437	CHD7	chromodomain-helicase-DNA-binding protein 7	http://www.genome.jp/dbget-bin/www_bget?ko:K14437	--	--	--	--	PF07533	BRK domain	--	--	GO:0005515//GO:0016817	protein binding//hydrolase activity, acting on acid anhydrides	--	--	--	--
Cluster-12331.0	BL_2	5.29	0.63	676	--	--	--	--	--	--	--	--	--	--	--	--	--	--	--	--	--	--	--	--	--	--	--	--	--	--	--	--
Cluster-12333.0	BL_2	1.00	0.35	428	--	--	--	--	--	--	--	--	--	--	--	--	--	--	--	--	--	--	--	--	--	--	--	--	--	--	--	--
Cluster-12346.0	BL_2	23.00	1.00	1331	861578014	KMQ82022.1	146	1.0e-06	mariner transposase, partial [Lasius niger]	--	--	--	--	--	--	--	--	--	--	--	--	--	--	--	--	--	--	--	--	--	--	--
Cluster-12351.0	BL_2	1.00	4.74	268	--	--	--	--	--	--	--	--	--	--	--	--	--	--	--	--	--	--	--	--	--	--	--	--	--	--	--	--
Cluster-12351.1	BL_2	1.00	1.18	326	--	--	--	--	--	--	--	--	--	--	--	--	--	--	--	--	--	--	--	--	--	--	--	--	--	--	--	--
Cluster-12352.0	BL_2	4.00	1.41	427	725571770	XP_010338387.1	564	1.1e-55	PREDICTED: LOW QUALITY PROTEIN: 60S ribosomal protein L34 [Saimiri boliviensis boliviensis]	578809310	XM_005263172.2	426	0	PREDICTED: Homo sapiens ribosomal protein L34 (RPL34), transcript variant X1, mRNA	K02915	RP-L34e, RPL34	large subunit ribosomal protein L34e	http://www.genome.jp/dbget-bin/www_bget?ko:K02915	P49207	524	2.0e-52	60S ribosomal protein L34 OS=Homo sapiens GN=RPL34 PE=1 SV=3	PF08534//PF01199	Redoxin//Ribosomal protein L34e	GO:0042254//GO:0006412	ribosome biogenesis//translation	GO:0003735//GO:0016491	structural constituent of ribosome//oxidoreductase activity	GO:0005840//GO:0005622	ribosome//intracellular	KOG1790	60s ribosomal protein L34
Cluster-12362.3	BL_2	27.27	0.60	2341	642931676	XP_008196683.1	173	1.3e-09	PREDICTED: uncharacterized protein LOC103313928 [Tribolium castaneum]	--	--	--	--	--	--	--	--	--	--	--	--	--	PF13606//PF00023	Ankyrin repeat//Ankyrin repeat	--	--	GO:0005515	protein binding	--	--	--	--
Cluster-12363.0	BL_2	4.00	0.38	770	--	--	--	--	--	--	--	--	--	--	--	--	--	--	--	--	--	--	--	--	--	--	--	--	--	--	--	--
Cluster-12367.0	BL_2	1.00	0.39	416	--	--	--	--	--	768311752	CP010980.1	416	0	Verticillium dahliae VdLs.17 chromosome 1, complete sequence	--	--	--	--	--	--	--	--	--	--	--	--	--	--	--	--	--	--
Cluster-12368.2	BL_2	2.00	0.78	414	--	--	--	--	--	--	--	--	--	--	--	--	--	--	--	--	--	--	--	--	--	--	--	--	--	--	--	--
Cluster-12370.0	BL_2	23.96	0.64	1980	758213860	AJO62243.1	1415	1.1e-153	chemosensory ionotropic receptor IR5 [Tenebrio molitor]	--	--	--	--	--	--	--	--	--	Q61625	240	7.8e-19	Glutamate receptor ionotropic, delta-2 OS=Mus musculus GN=Grid2 PE=1 SV=1	PF00060//PF10613//PF06682	Ligand-gated ion channel//Ligated ion channel L-glutamate- and glycine-binding site//SOCE-associated regulatory factor of calcium homoeostasis	GO:0006811//GO:0007268//GO:2001256//GO:0007165	ion transport//synaptic transmission//regulation of store-operated calcium entry//signal transduction	GO:0004970//GO:0005234	ionotropic glutamate receptor activity//extracellular-glutamate-gated ion channel activity	GO:0016020//GO:0030176	membrane//integral component of endoplasmic reticulum membrane	--	--
Cluster-12377.0	BL_2	1.00	0.63	367	--	--	--	--	--	--	--	--	--	--	--	--	--	--	--	--	--	--	--	--	--	--	--	--	--	--	--	--
Cluster-12378.0	BL_2	9.00	0.65	927	--	--	--	--	--	--	--	--	--	--	--	--	--	--	--	--	--	--	PF10596	U6-snRNA interacting domain of PrP8	--	--	GO:0017070	U6 snRNA binding	--	--	--	--
Cluster-12387.0	BL_2	2.00	1.02	386	--	--	--	--	--	--	--	--	--	--	--	--	--	--	--	--	--	--	--	--	--	--	--	--	--	--	--	--
Cluster-12410.0	BL_2	10.00	0.90	798	156537009	XP_001608297.1	466	4.8e-44	PREDICTED: prefoldin subunit 5 [Nasonia vitripennis]	342326311	JF284525.1	71	1.19058e-26	Cherax quadricarinatus clone v1-34 prefoldin subunit mRNA, partial cds	K04797	pfdA, PFDN5	prefoldin alpha subunit	http://www.genome.jp/dbget-bin/www_bget?ko:K04797	Q9WU28	381	1.4e-35	Prefoldin subunit 5 OS=Mus musculus GN=Pfdn5 PE=2 SV=1	--	--	--	--	--	--	--	--	KOG3048	Molecular chaperone Prefoldin, subunit 5
Cluster-12416.0	BL_2	5.00	0.48	769	--	--	--	--	--	--	--	--	--	--	--	--	--	--	--	--	--	--	--	--	--	--	--	--	--	--	--	--
Cluster-12427.0	BL_2	10.00	1.45	611	309242901	BAJ22990.1	529	1.8e-51	cytochrome c [Marsupenaeus japonicus]	--	--	--	--	--	K08738	CYC	cytochrome c	http://www.genome.jp/dbget-bin/www_bget?ko:K08738	Q6QLW4	495	6.5e-49	Cytochrome c OS=Pectinaria gouldii PE=3 SV=1	PF13442//PF00034	Cytochrome C oxidase, cbb3-type, subunit III//Cytochrome c	GO:0006118	obsolete electron transport	GO:0020037//GO:0009055	heme binding//electron carrier activity	--	--	KOG3453	Cytochrome c
Cluster-12448.0	BL_2	12.00	0.31	2026	698365284	AIT97022.1	1830	8.3e-202	glucose transporter 1, partial [Litopenaeus vannamei]	698365283	KJ739649.1	547	0	Litopenaeus vannamei isolate G1416-2 glucose transporter 1 (GLUT1) mRNA, partial cds	K07299	SLC2A1, GLUT1	MFS transporter, SP family, solute carrier family 2 (facilitated glucose transporter), member 1	http://www.genome.jp/dbget-bin/www_bget?ko:K07299	Q8IRI6	1461	2.1e-160	Glucose transporter type 1 OS=Drosophila melanogaster GN=Glut1 PE=2 SV=4	PF00083//PF07690	Sugar (and other) transporter//Major Facilitator Superfamily	GO:0055085	transmembrane transport	GO:0022857	transmembrane transporter activity	GO:0016021	integral component of membrane	KOG0569	Permease of the major facilitator superfamily
Cluster-12451.0	BL_2	7.00	1.99	458	821030051	XP_012359262.1	302	2.8e-25	PREDICTED: 60S acidic ribosomal protein P2 isoform X2 [Nomascus leucogenys]	78217389	NM_001004.3	454	0	Homo sapiens ribosomal protein, large, P2 (RPLP2), mRNA	K02943	RP-LP2, RPLP2	large subunit ribosomal protein LP2	http://www.genome.jp/dbget-bin/www_bget?ko:K02943	P05387	302	1.2e-26	60S acidic ribosomal protein P2 OS=Homo sapiens GN=RPLP2 PE=1 SV=1	PF03540	Transcription initiation factor TFIID 23-30kDa subunit	GO:0006352	DNA-templated transcription, initiation	--	--	GO:0005634	nucleus	KOG3449	60S acidic ribosomal protein P2
Cluster-12455.0	BL_2	1.44	0.45	443	827544917	XP_012545052.1	192	1.6e-12	PREDICTED: activating signal cointegrator 1 complex subunit 2 homolog isoform X4 [Bombyx mori]	392303569	JX102602.1	127	4.7354e-58	Scylla paramamosain microsatellite Spm31 sequence	--	--	--	--	--	--	--	--	--	--	--	--	--	--	--	--	--	--
Cluster-12456.0	BL_2	2.00	1.00	388	--	--	--	--	--	--	--	--	--	--	--	--	--	--	--	--	--	--	--	--	--	--	--	--	--	--	--	--
Cluster-12458.0	BL_2	3.00	0.34	695	--	--	--	--	--	--	--	--	--	--	--	--	--	--	--	--	--	--	--	--	--	--	--	--	--	--	--	--
Cluster-12466.0	BL_2	5.00	0.88	555	--	--	--	--	--	--	--	--	--	--	--	--	--	--	--	--	--	--	--	--	--	--	--	--	--	--	--	--
Cluster-12479.0	BL_2	5.00	0.82	574	270006323	EFA02771.1	394	7.6e-36	hypothetical protein TcasGA2_TC008506 [Tribolium castaneum]	--	--	--	--	--	--	--	--	--	P41996	134	4.4e-07	Chondroitin proteoglycan-2 OS=Caenorhabditis elegans GN=cpg-2 PE=1 SV=3	PF01607	Chitin binding Peritrophin-A domain	GO:0006030	chitin metabolic process	GO:0008061	chitin binding	GO:0005576	extracellular region	--	--
Cluster-12479.1	BL_2	4.00	0.75	540	270017001	EFA13447.1	302	3.3e-25	hypothetical protein TcasGA2_TC004216 [Tribolium castaneum]	--	--	--	--	--	--	--	--	--	--	--	--	--	PF01607	Chitin binding Peritrophin-A domain	GO:0006030	chitin metabolic process	GO:0008061	chitin binding	GO:0005576	extracellular region	--	--
Cluster-12484.0	BL_2	4.00	0.60	599	--	--	--	--	--	--	--	--	--	--	--	--	--	--	--	--	--	--	PF14984	CD24 protein	GO:0007155	cell adhesion	--	--	--	--	--	--
Cluster-12494.0	BL_2	6.00	1.42	490	805823179	XP_012151570.1	425	1.7e-39	PREDICTED: ELAV-like protein 1 isoform X2 [Megachile rotundata]	645001491	XM_008211331.1	185	3.0232e-90	PREDICTED: Nasonia vitripennis ELAV-like protein 1 (LOC100119488), transcript variant X9, mRNA	K13208	ELAVL2_3_4	ELAV like protein 2/3/4	http://www.genome.jp/dbget-bin/www_bget?ko:K13208	Q7SZT7	374	5.6e-35	ELAV-like protein 4 OS=Xenopus laevis GN=elavl4 PE=2 SV=1	PF00076	RNA recognition motif. (a.k.a. RRM, RBD, or RNP domain)	--	--	GO:0003676	nucleic acid binding	--	--	KOG0145	RNA-binding protein ELAV/HU (RRM superfamily)
Cluster-12499.0	BL_2	2.00	0.34	568	357607758	EHJ65677.1	339	1.8e-29	putative One cut domain family member 2 [Danaus plexippus]	817205366	XM_012423169.1	107	8.0894e-47	PREDICTED: Orussus abietinus homeobox protein onecut (LOC105698701), mRNA	K08026	ONECUT1, HNF6	one cut domain, family member 1, hepatocyte nuclear factor 6	http://www.genome.jp/dbget-bin/www_bget?ko:K08026	Q9NJB5	327	1.8e-29	Homeobox protein onecut OS=Drosophila melanogaster GN=onecut PE=2 SV=2	PF05920//PF00046	Homeobox KN domain//Homeobox domain	GO:0006355	regulation of transcription, DNA-templated	GO:0003677	DNA binding	--	--	KOG2252	CCAAT displacement protein and related homeoproteins
Cluster-12504.0	BL_2	18.00	8.63	392	328899610	AEB54642.1	468	1.4e-44	ribosomal protein L35 [Procambarus clarkii]	262401437	FJ774901.1	388	0	Scylla paramamosain ribosomal protein L35 mRNA, complete cds	K02918	RP-L35e, RPL35	large subunit ribosomal protein L35e	http://www.genome.jp/dbget-bin/www_bget?ko:K02918	Q6ZWV7	351	2.1e-32	60S ribosomal protein L35 OS=Mus musculus GN=Rpl35 PE=2 SV=1	PF00831//PF00466	Ribosomal L29 protein//Ribosomal protein L10	GO:0006412//GO:0042254	translation//ribosome biogenesis	GO:0003735	structural constituent of ribosome	GO:0005622//GO:0005840	intracellular//ribosome	KOG3436	60S ribosomal protein L35
Cluster-12506.0	BL_2	2.00	1.80	342	470306014	XP_004363340.1	171	3.3e-10	hypothetical protein CAOG_03612 [Capsaspora owczarzaki ATCC 30864]>gi|765552076|gb|KJE92697.1| hypothetical protein CAOG_003612 [Capsaspora owczarzaki ATCC 30864]	697076615	XM_009654199.1	302	1.86452e-155	Verticillium dahliae VdLs.17 NADH:ubiquinone oxidoreductase 11.5kD subunit partial mRNA	--	--	--	--	--	--	--	--	PF02297//PF00941	Cytochrome oxidase c subunit VIb//FAD binding domain in molybdopterin dehydrogenase	GO:0006123//GO:0055114//GO:0015992	mitochondrial electron transport, cytochrome c to oxygen//oxidation-reduction process//proton transport	GO:0016491//GO:0004129	oxidoreductase activity//cytochrome-c oxidase activity	GO:0045277//GO:0005739	respiratory chain complex IV//mitochondrion	--	--
Cluster-12511.0	BL_2	3.00	0.49	574	157118570	XP_001653203.1	208	2.8e-14	AAEL008353-PB [Aedes aegypti]>gi|157118572|ref|XP_001653204.1| AAEL008353-PA [Aedes aegypti]>gi|94468574|gb|ABF18136.1| ribosomal protein L28 [Aedes aegypti]>gi|108875657|gb|EAT39882.1| AAEL008353-PB [Aedes aegypti]>gi|108875658|gb|EAT39883.1| AAEL008353-PA [Aedes aegypti]	697088156	XM_009658694.1	560	0	Verticillium dahliae VdLs.17 60S ribosomal protein L28 mRNA	--	--	--	--	O82204	221	3.6e-17	60S ribosomal protein L28-1 OS=Arabidopsis thaliana GN=RPL28A PE=2 SV=1	PF05722	Ustilago B locus mating-type protein	--	--	GO:0003677	DNA binding	GO:0005634	nucleus	KOG3412	60S ribosomal protein L28
Cluster-12518.0	BL_2	8.00	0.32	1420	321456768	EFX67868.1	1721	2.5e-189	hypothetical protein DAPPUDRAFT_231787 [Daphnia pulex]	731507340	XM_010599007.1	435	0	PREDICTED: Loxodonta africana protein phosphatase 1, catalytic subunit, alpha isozyme (PPP1CA), mRNA	K06269	PPP1C	serine/threonine-protein phosphatase PP1 catalytic subunit	http://www.genome.jp/dbget-bin/www_bget?ko:K06269	Q3T0E7	1633	1.7e-180	Serine/threonine-protein phosphatase PP1-alpha catalytic subunit OS=Bos taurus GN=PPP1CA PE=2 SV=1	PF00149	Calcineurin-like phosphoesterase	--	--	GO:0016787	hydrolase activity	--	--	KOG0374	Serine/threonine specific protein phosphatase PP1, catalytic subunit
Cluster-12527.0	BL_2	10.00	1.08	717	297260431	XP_002798294.1	1008	6.1e-107	PREDICTED: hypothetical protein LOC100430699 isoform 1 [Macaca mulatta]>gi|297260433|ref|XP_002798295.1| PREDICTED: hypothetical protein LOC100430699 isoform 2 [Macaca mulatta]	10439451	AK026569.1	717	0	Homo sapiens cDNA: FLJ22916 fis, clone KAT06406, highly similar to HSCYCR Human mRNA for T-cell cyclophilin	K03767	PPIA	peptidyl-prolyl cis-trans isomerase A (cyclophilin A)	http://www.genome.jp/dbget-bin/www_bget?ko:K03767	P62937	886	3.5e-94	Peptidyl-prolyl cis-trans isomerase A OS=Homo sapiens GN=PPIA PE=1 SV=2	PF00160	Cyclophilin type peptidyl-prolyl cis-trans isomerase/CLD	GO:0006457//GO:0000413	protein folding//protein peptidyl-prolyl isomerization	GO:0003755	peptidyl-prolyl cis-trans isomerase activity	--	--	--	--
Cluster-12530.0	BL_2	3.00	0.49	573	--	--	--	--	--	--	--	--	--	--	--	--	--	--	--	--	--	--	--	--	--	--	--	--	--	--	--	--
Cluster-12531.0	BL_2	2.00	0.44	507	--	--	--	--	--	573984618	XM_006670167.1	39	4.54236e-09	Cordyceps militaris CM01 hypothetical protein (CCM_05022), partial mRNA	--	--	--	--	--	--	--	--	PF16934//PF00272//PF01557	Two-component Enterococcus faecalis cytolysin (EFC)//Cecropin family//Fumarylacetoacetate (FAA) hydrolase family	GO:0050830//GO:0008152	defense response to Gram-positive bacterium//metabolic process	GO:0003824	catalytic activity	GO:0005576	extracellular region	--	--
Cluster-12532.0	BL_2	2.00	0.67	433	--	--	--	--	--	--	--	--	--	--	--	--	--	--	--	--	--	--	--	--	--	--	--	--	--	--	--	--
Cluster-12535.0	BL_2	9.00	0.56	1028	321467446	EFX78436.1	1065	2.1e-113	hypothetical protein DAPPUDRAFT_305161 [Daphnia pulex]	56306665	CR726103.2	37	1.23182e-07	Tetraodon nigroviridis full-length cDNA	K03247	EIF3H	translation initiation factor 3 subunit H	http://www.genome.jp/dbget-bin/www_bget?ko:K03247	Q9GV27	1046	1.4e-112	Eukaryotic translation initiation factor 3 subunit H OS=Bombyx mori PE=2 SV=1	PF02116//PF01398//PF09207	Fungal pheromone mating factor STE2 GPCR//JAB1/Mov34/MPN/PAD-1 ubiquitin protease//Yeast killer toxin	GO:0009405//GO:0007186//GO:0008219//GO:0019236//GO:0007606	pathogenesis//G-protein coupled receptor signaling pathway//cell death//response to pheromone//sensory perception of chemical stimulus	GO:0005515//GO:0004932	protein binding//mating-type factor pheromone receptor activity	GO:0005576//GO:0016020	extracellular region//membrane	KOG1560	Translation initiation factor 3, subunit h (eIF-3h)
Cluster-12539.0	BL_2	4.00	0.75	539	645009164	XP_008210365.1	666	2.1e-67	PREDICTED: nipped-B-like protein B isoform X2 [Nasonia vitripennis]	591382674	XM_007065742.1	39	4.83791e-09	PREDICTED: Chelonia mydas Nipped-B homolog (Drosophila) (NIPBL), transcript variant X3, mRNA	K06672	SCC2, NIPBL	cohesin loading factor subunit SCC2	http://www.genome.jp/dbget-bin/www_bget?ko:K06672	Q6KC79	446	2.8e-43	Nipped-B-like protein OS=Homo sapiens GN=NIPBL PE=1 SV=2	PF13762	Mitochondrial splicing apparatus component	GO:0000372	Group I intron splicing	--	--	GO:0030529	intracellular ribonucleoprotein complex	KOG1020	Sister chromatid cohesion protein SCC2/Nipped-B
Cluster-12551.0	BL_2	3.94	0.31	867	642937440	XP_008198835.1	230	1.2e-16	PREDICTED: uncharacterized protein LOC103314468 [Tribolium castaneum]	--	--	--	--	--	--	--	--	--	--	--	--	--	PF04825	N terminus of Rad21 / Rec8 like protein	--	--	GO:0005515	protein binding	--	--	--	--
Cluster-12559.0	BL_2	14.00	0.49	1573	--	--	--	--	--	--	--	--	--	--	--	--	--	--	--	--	--	--	--	--	--	--	--	--	--	--	--	--
Cluster-12562.0	BL_2	1.00	0.41	410	--	--	--	--	--	--	--	--	--	--	--	--	--	--	--	--	--	--	--	--	--	--	--	--	--	--	--	--
Cluster-12563.0	BL_2	3.00	0.35	686	--	--	--	--	--	--	--	--	--	--	--	--	--	--	--	--	--	--	--	--	--	--	--	--	--	--	--	--
Cluster-12564.0	BL_2	36.00	3.56	755	187179331	NP_001119643.1	704	1.1e-71	ribosomal protein L12 [Acyrthosiphon pisum]>gi|89574483|gb|ABD76372.1| putative ribosomal protein L12e [Acyrthosiphon pisum]>gi|239788182|dbj|BAH70782.1| ACYPI000059 [Acyrthosiphon pisum]	262401300	FJ774832.1	519	0	Scylla paramamosain ribosomal protein L12 mRNA, complete cds	K02870	RP-L12e, RPL12	large subunit ribosomal protein L12e	http://www.genome.jp/dbget-bin/www_bget?ko:K02870	P61866	661	4.5e-68	60S ribosomal protein L12 OS=Caenorhabditis elegans GN=rpl-12 PE=3 SV=1	PF00298	Ribosomal protein L11, RNA binding domain	GO:0006412//GO:0042254	translation//ribosome biogenesis	GO:0003735	structural constituent of ribosome	GO:0005840	ribosome	KOG0886	40S ribosomal protein S2
Cluster-12575.0	BL_2	2.00	1.08	381	470383049	XP_004333917.1	174	1.6e-10	PB1 domain containing protein [Acanthamoeba castellanii str. Neff]>gi|440790623|gb|ELR11904.1| PB1 domain containing protein [Acanthamoeba castellanii str. Neff]	768311753	CP010981.1	381	0	Verticillium dahliae VdLs.17 chromosome 2, complete sequence	--	--	--	--	Q9H6K1	153	1.8e-09	Uncharacterized protein C6orf106 OS=Homo sapiens GN=C6orf106 PE=1 SV=2	--	--	--	--	--	--	--	--	--	--
Cluster-12581.0	BL_2	1.00	1.46	315	--	--	--	--	--	--	--	--	--	--	--	--	--	--	--	--	--	--	--	--	--	--	--	--	--	--	--	--
Cluster-12583.0	BL_2	33.00	7.90	488	268306400	ACY95321.1	305	1.4e-25	ribosomal protein L28 [Manduca sexta]	--	--	--	--	--	K02903	RP-L28e, RPL28	large subunit ribosomal protein L28e	http://www.genome.jp/dbget-bin/www_bget?ko:K02903	Q962T2	293	1.4e-25	60S ribosomal protein L28 OS=Spodoptera frugiperda GN=RpL28 PE=2 SV=1	--	--	--	--	--	--	--	--	KOG3412	60S ribosomal protein L28
Cluster-12586.0	BL_2	4.00	0.47	680	557751038	XP_005175277.1	429	7.9e-40	PREDICTED: ATP synthase subunit d, mitochondrial-like [Musca domestica]>gi|557772473|ref|XP_005185893.1| PREDICTED: ATP synthase subunit d, mitochondrial-like [Musca domestica]>gi|557772475|ref|XP_005185894.1| PREDICTED: ATP synthase subunit d, mitochondrial-like [Musca domestica]	--	--	--	--	--	K02138	ATPeF0D, ATP5H, ATP7	F-type H+-transporting ATPase subunit d	http://www.genome.jp/dbget-bin/www_bget?ko:K02138	Q24251	381	1.2e-35	ATP synthase subunit d, mitochondrial OS=Drosophila melanogaster GN=ATPsyn-d PE=2 SV=2	PF08202	Mis12-Mtw1 protein family	GO:0051301//GO:0007059	cell division//chromosome segregation	--	--	GO:0000444	MIS12/MIND type complex	KOG3366	Mitochondrial F1F0-ATP synthase, subunit d/ATP7
Cluster-12589.0	BL_2	2.00	0.41	522	242006139	XP_002423912.1	580	1.9e-57	syntaxin-1A, putative [Pediculus humanus corporis]>gi|212507175|gb|EEB11174.1| syntaxin-1A, putative [Pediculus humanus corporis]	645014656	XM_008205349.1	71	7.60474e-27	PREDICTED: Nasonia vitripennis syntaxin-1A (LOC100121257), transcript variant X3, mRNA	K04560	STX1A	syntaxin 1A	http://www.genome.jp/dbget-bin/www_bget?ko:K04560	Q24547	541	2.6e-54	Syntaxin-1A OS=Drosophila melanogaster GN=Syx1A PE=1 SV=1	PF04111//PF04871//PF00804//PF09177//PF01323//PF04136//PF15898//PF07851//PF06009//PF05478//PF01496//PF01920//PF03938//PF09036//PF04799//PF01499//PF08702//PF04513//PF03233//PF08074	Autophagy protein Apg6//Uso1 / p115 like vesicle tethering protein, C terminal region//Syntaxin//Syntaxin 6, N-terminal//DSBA-like thioredoxin domain//Sec34-like family//cGMP-dependent protein kinase interacting domain//TMPIT-like protein//Laminin Domain II//Prominin//V-type ATPase 116kDa subunit family//Prefoldin subunit//Outer membrane protein (OmpH-like)//Bcr-Abl oncoprotein oligomerisation do…	GO:0016310//GO:0048193//GO:0019089//GO:0030168//GO:0008053//GO:0019072//GO:0015992//GO:0006118//GO:0015991//GO:0006457//GO:0007155//GO:0006886//GO:0016192//GO:0006810//GO:0051258//GO:0006468//GO:0006914//GO:0009069//GO:0007165//GO:0015031//GO:0006355	phosphorylation//Golgi vesicle transport//transmission of virus//platelet activation//mitochondrial fusion//viral genome packaging//proton transport//obsolete electron transport//ATP hydrolysis coupled proton transport//protein folding//cell adhesion//intracellular protein transport//vesicle-mediated transport//transport//protein polymerization//protein phosphorylation//autophagy//serine family a…	GO:0005484//GO:0030674//GO:0003924//GO:0005524//GO:0004674//GO:0005102//GO:0051082//GO:0003677//GO:0015035//GO:0005198//GO:0005096//GO:0016818//GO:0015078//GO:0019901//GO:0008565//GO:0008270	SNAP receptor activity//protein binding, bridging//GTPase activity//ATP binding//protein serine/threonine kinase activity//receptor binding//unfolded protein binding//DNA binding//protein disulfide oxidoreductase activity//structural molecule activity//GTPase activator activity//hydrolase activity, acting on acid anhydrides, in phosphorus-containing anhydrides//hydrogen ion transmembrane transpor…	GO:0019028//GO:0005577//GO:0016272//GO:0019031//GO:0005634//GO:0033179//GO:0016020//GO:0005741//GO:0042025//GO:0016021//GO:0005737//GO:0005801//GO:0005622	viral capsid//fibrinogen complex//prefoldin complex//viral envelope//nucleus//proton-transporting V-type ATPase, V0 domain//membrane//mitochondrial outer membrane//host cell nucleus//integral component of membrane//cytoplasm//cis-Golgi network//intracellular	KOG0810	SNARE protein Syntaxin 1 and related proteins
Cluster-12591.0	BL_2	1.00	0.80	350	--	--	--	--	--	--	--	--	--	--	--	--	--	--	--	--	--	--	--	--	--	--	--	--	--	--	--	--
Cluster-12609.0	BL_2	1.00	0.35	429	--	--	--	--	--	768311753	CP010981.1	420	0	Verticillium dahliae VdLs.17 chromosome 2, complete sequence	--	--	--	--	--	--	--	--	--	--	--	--	--	--	--	--	--	--
Cluster-12612.0	BL_2	9.51	0.31	1696	478255839	ENN76047.1	806	3.8e-83	hypothetical protein YQE_07420, partial [Dendroctonus ponderosae]	--	--	--	--	--	K18630	TEKT3	tektin-3	http://www.genome.jp/dbget-bin/www_bget?ko:K18630	Q9BXF9	353	5.3e-32	Tektin-3 OS=Homo sapiens GN=TEKT3 PE=1 SV=1	--	--	--	--	--	--	--	--	--	--
Cluster-12620.0	BL_2	3.00	0.63	515	--	--	--	--	--	--	--	--	--	--	--	--	--	--	--	--	--	--	--	--	--	--	--	--	--	--	--	--
Cluster-12627.0	BL_2	2.00	0.39	531	--	--	--	--	--	--	--	--	--	--	--	--	--	--	--	--	--	--	--	--	--	--	--	--	--	--	--	--
Cluster-12631.0	BL_2	3.00	0.68	499	--	--	--	--	--	--	--	--	--	--	--	--	--	--	--	--	--	--	--	--	--	--	--	--	--	--	--	--
Cluster-12633.0	BL_2	3.00	0.37	663	--	--	--	--	--	--	--	--	--	--	--	--	--	--	--	--	--	--	--	--	--	--	--	--	--	--	--	--
Cluster-12648.0	BL_2	9.00	0.35	1468	478255344	ENN75570.1	521	3.7e-50	hypothetical protein YQE_07913, partial [Dendroctonus ponderosae]	--	--	--	--	--	K10420	DYNLT	dynein light chain Tctex-type 1	http://www.genome.jp/dbget-bin/www_bget?ko:K10420	Q94524	399	2.1e-37	Dynein light chain Tctex-type OS=Drosophila melanogaster GN=Dlc90F PE=1 SV=1	--	--	--	--	--	--	--	--	KOG4081	Dynein light chain
Cluster-12654.0	BL_2	2.56	0.57	501	--	--	--	--	--	--	--	--	--	--	--	--	--	--	--	--	--	--	--	--	--	--	--	--	--	--	--	--
Cluster-12662.0	BL_2	7.00	0.34	1215	806629217	AKB96212.1	1408	4.3e-153	heat shock protein cognate 3 [Cherax destructor]	443614324	JQ864187.1	757	0	Scylla paramamosain clone PXL009A01 70kD heat shock protein mRNA, partial cds	K09490	HSPA5, BIP	heat shock 70kDa protein 5	http://www.genome.jp/dbget-bin/www_bget?ko:K09490	P29844	1304	2.0e-142	Heat shock 70 kDa protein cognate 3 OS=Drosophila melanogaster GN=Hsc70-3 PE=2 SV=2	PF02782	FGGY family of carbohydrate kinases, C-terminal domain	GO:0005975	carbohydrate metabolic process	GO:0016773	phosphotransferase activity, alcohol group as acceptor	--	--	KOG0100	Molecular chaperones GRP78/BiP/KAR2, HSP70 superfamily
Cluster-12668.0	BL_2	4.00	0.34	828	--	--	--	--	--	--	--	--	--	--	--	--	--	--	--	--	--	--	--	--	--	--	--	--	--	--	--	--
Cluster-12672.1	BL_2	1.00	0.52	385	--	--	--	--	--	--	--	--	--	--	--	--	--	--	--	--	--	--	--	--	--	--	--	--	--	--	--	--
Cluster-12679.0	BL_2	1.00	0.44	401	662207798	XP_008477419.1	470	8.2e-45	PREDICTED: uncharacterized protein LOC103514327 [Diaphorina citri]	--	--	--	--	--	--	--	--	--	--	--	--	--	--	--	--	--	--	--	--	--	--	--
Cluster-12680.0	BL_2	3.00	0.47	589	--	--	--	--	--	--	--	--	--	--	--	--	--	--	--	--	--	--	--	--	--	--	--	--	--	--	--	--
Cluster-12681.0	BL_2	4.00	0.41	740	546682025	ERL92021.1	608	1.5e-60	hypothetical protein D910_09343 [Dendroctonus ponderosae]	--	--	--	--	--	K18631	TEKT4	tektin-4	http://www.genome.jp/dbget-bin/www_bget?ko:K18631	Q2TA38	318	2.6e-28	Tektin-4 OS=Bos taurus GN=TEKT4 PE=2 SV=1	PF02731//PF05384//PF07926//PF01496//PF13851//PF16740//PF06156//PF04632//PF05478	SKIP/SNW domain//Sensor protein DegS//TPR/MLP1/MLP2-like protein//V-type ATPase 116kDa subunit family//Growth-arrest specific micro-tubule binding//Spindle and kinetochore-associated protein 2//Protein of unknown function (DUF972)//Fusaric acid resistance protein family//Prominin	GO:0048870//GO:0015991//GO:0006810//GO:0007165//GO:0015992//GO:0007059//GO:0000398//GO:0006606//GO:0000090//GO:0007067//GO:0051301//GO:0031110//GO:0006260	cell motility//ATP hydrolysis coupled proton transport//transport//signal transduction//proton transport//chromosome segregation//mRNA splicing, via spliceosome//protein import into nucleus//mitotic anaphase//mitotic nuclear division//cell division//regulation of microtubule polymerization or depolymerization//DNA replication	GO:0008017//GO:0015078//GO:0016301	microtubule binding//hydrogen ion transmembrane transporter activity//kinase activity	GO:0005681//GO:0005886//GO:0033179//GO:0000940//GO:0045298//GO:0016021//GO:0031514//GO:0005876	spliceosomal complex//plasma membrane//proton-transporting V-type ATPase, V0 domain//condensed chromosome outer kinetochore//tubulin complex//integral component of membrane//motile cilium//spindle microtubule	KOG2685	Cystoskeletal protein Tektin
Cluster-12683.0	BL_2	2.00	0.57	458	646723943	KDR24377.1	475	2.5e-45	Muscle M-line assembly protein unc-89 [Zootermopsis nevadensis]	--	--	--	--	--	--	--	--	--	O01761	188	1.9e-13	Muscle M-line assembly protein unc-89 OS=Caenorhabditis elegans GN=unc-89 PE=1 SV=3	PF13895	Immunoglobulin domain	--	--	GO:0005515	protein binding	--	--	--	--
Cluster-12687.1	BL_2	1.00	6.09	260	--	--	--	--	--	--	--	--	--	--	--	--	--	--	--	--	--	--	--	--	--	--	--	--	--	--	--	--
Cluster-12692.0	BL_2	4.00	0.61	597	--	--	--	--	--	--	--	--	--	--	--	--	--	--	--	--	--	--	--	--	--	--	--	--	--	--	--	--
Cluster-12695.0	BL_2	4.00	0.70	558	--	--	--	--	--	--	--	--	--	--	--	--	--	--	--	--	--	--	--	--	--	--	--	--	--	--	--	--
Cluster-12696.0	BL_2	4.00	0.76	536	--	--	--	--	--	--	--	--	--	--	--	--	--	--	--	--	--	--	--	--	--	--	--	--	--	--	--	--
Cluster-12701.0	BL_2	3.00	0.81	466	--	--	--	--	--	--	--	--	--	--	--	--	--	--	--	--	--	--	--	--	--	--	--	--	--	--	--	--
Cluster-12706.0	BL_2	5.00	0.34	954	--	--	--	--	--	--	--	--	--	--	--	--	--	--	--	--	--	--	PF01372	Melittin	GO:0045859	regulation of protein kinase activity	GO:0004860	protein kinase inhibitor activity	GO:0005576	extracellular region	--	--
Cluster-12709.1	BL_2	2.00	0.32	585	--	--	--	--	--	--	--	--	--	--	--	--	--	--	--	--	--	--	--	--	--	--	--	--	--	--	--	--
Cluster-12713.0	BL_2	4.00	0.33	839	--	--	--	--	--	--	--	--	--	--	--	--	--	--	--	--	--	--	--	--	--	--	--	--	--	--	--	--
Cluster-12722.2	BL_2	7.57	0.67	805	675377329	KFM70231.1	365	2.5e-32	Otopetrin-2, partial [Stegodyphus mimosarum]	262401328	FJ774846.1	139	1.89989e-64	Scylla paramamosain hypothetical protein mRNA, partial cds	--	--	--	--	--	--	--	--	PF12937	F-box-like	--	--	GO:0005515	protein binding	--	--	--	--
Cluster-12723.0	BL_2	5.00	1.14	498	--	--	--	--	--	--	--	--	--	--	--	--	--	--	--	--	--	--	PF11522	Yeast phosphatidylinositol-4-OH kinase Pik1	--	--	GO:0016773	phosphotransferase activity, alcohol group as acceptor	--	--	--	--
Cluster-12735.0	BL_2	2.00	0.39	533	91092962	XP_972771.1	523	7.8e-51	PREDICTED: protein translation factor SUI1 homolog [Tribolium castaneum]>gi|270003114|gb|EEZ99561.1| hypothetical protein TcasGA2_TC000143 [Tribolium castaneum]	--	--	--	--	--	K03113	EIF1, SUI1	translation initiation factor 1	http://www.genome.jp/dbget-bin/www_bget?ko:K03113	P42678	511	7.9e-51	Protein translation factor SUI1 homolog OS=Anopheles gambiae GN=AGAP006459 PE=3 SV=1	PF01253	Translation initiation factor SUI1	GO:0006446//GO:0006413	regulation of translational initiation//translational initiation	GO:0003743	translation initiation factor activity	GO:0005840	ribosome	KOG1770	Translation initiation factor 1 (eIF-1/SUI1)
Cluster-12736.0	BL_2	6.00	0.73	670	751813218	AJG01356.1	568	5.9e-56	cuticular protein 15 [Eriocheir sinensis]	--	--	--	--	--	--	--	--	--	P81580	186	4.8e-13	Cuticle protein CP1158 OS=Cancer pagurus PE=1 SV=1	PF08140	Crustacean cuticle protein repeat	--	--	GO:0042302	structural constituent of cuticle	--	--	--	--
Cluster-12737.0	BL_2	1.00	6.49	258	--	--	--	--	--	--	--	--	--	--	--	--	--	--	--	--	--	--	PF00050//PF07648	Kazal-type serine protease inhibitor domain//Kazal-type serine protease inhibitor domain	--	--	GO:0005515	protein binding	--	--	--	--
Cluster-1274.1	BL_2	4.00	0.95	490	--	--	--	--	--	--	--	--	--	--	--	--	--	--	--	--	--	--	--	--	--	--	--	--	--	--	--	--
Cluster-12744.0	BL_2	2.00	0.36	550	--	--	--	--	--	--	--	--	--	--	--	--	--	--	--	--	--	--	--	--	--	--	--	--	--	--	--	--
Cluster-12754.2	BL_2	22.00	0.47	2413	642935306	XP_008197960.1	662	2.7e-66	PREDICTED: CAP-Gly domain-containing linker protein 1 isoform X9 [Tribolium castaneum]	346714078	AK384606.1	43	1.36099e-10	Bombyx mori mRNA, clone: fcaL30A09	K10421	CLIP1, RSN	CAP-Gly domain-containing linker protein 1	http://www.genome.jp/dbget-bin/www_bget?ko:K10421	Q9VJE5	494	3.4e-48	Restin homolog OS=Drosophila melanogaster GN=CLIP-190 PE=1 SV=1	--	--	--	--	--	--	--	--	--	--
Cluster-12754.3	BL_2	2.00	0.49	484	--	--	--	--	--	--	--	--	--	--	--	--	--	--	--	--	--	--	--	--	--	--	--	--	--	--	--	--
Cluster-12762.0	BL_2	1.00	1.65	309	--	--	--	--	--	--	--	--	--	--	--	--	--	--	--	--	--	--	--	--	--	--	--	--	--	--	--	--
Cluster-12767.0	BL_2	13.00	0.80	1029	91091192	XP_972192.1	698	7.7e-71	PREDICTED: 23 kDa integral membrane protein [Tribolium castaneum]>gi|270013115|gb|EFA09563.1| hypothetical protein TcasGA2_TC011677 [Tribolium castaneum]	--	--	--	--	--	--	--	--	--	Q61451	235	1.5e-18	Leukocyte surface antigen CD53 OS=Mus musculus GN=Cd53 PE=2 SV=2	PF00335	Tetraspanin family	--	--	--	--	GO:0016021	integral component of membrane	KOG3882	Tetraspanin family integral membrane protein
Cluster-12776.0	BL_2	13.00	0.47	1542	764153015	AJR21493.1	1483	1.1e-161	fructose 1,6-bisphosphatase [Litopenaeus vannamei]	310743899	AB596878.1	271	1.5533e-137	Marsupenaeus japonicus MjFBPase mRNA for fructose 1,6-bisphosphatase, complete cds	K03841	FBP, fbp	fructose-1,6-bisphosphatase I	http://www.genome.jp/dbget-bin/www_bget?ko:K03841	P00637	1099	1.5e-118	Fructose-1,6-bisphosphatase 1 OS=Oryctolagus cuniculus GN=FBP1 PE=1 SV=4	PF00459//PF00316	Inositol monophosphatase family//Fructose-1-6-bisphosphatase	GO:0015976//GO:0006094//GO:0005975//GO:0006000//GO:0046854//GO:0006013//GO:0006098//GO:0006096	carbon utilization//gluconeogenesis//carbohydrate metabolic process//fructose metabolic process//phosphatidylinositol phosphorylation//mannose metabolic process//pentose-phosphate shunt//glycolytic process	GO:0042578//GO:0042132	phosphoric ester hydrolase activity//fructose 1,6-bisphosphate 1-phosphatase activity	--	--	KOG1458	Fructose-1,6-bisphosphatase
Cluster-12785.0	BL_2	41.00	0.82	2540	--	--	--	--	--	--	--	--	--	--	--	--	--	--	--	--	--	--	--	--	--	--	--	--	--	--	--	--
Cluster-12785.2	BL_2	19.00	0.77	1408	--	--	--	--	--	--	--	--	--	--	--	--	--	--	--	--	--	--	--	--	--	--	--	--	--	--	--	--
Cluster-12787.0	BL_2	1.00	0.46	397	--	--	--	--	--	--	--	--	--	--	--	--	--	--	--	--	--	--	--	--	--	--	--	--	--	--	--	--
Cluster-12792.0	BL_2	3.00	1.42	393	3287775	P81387.1	306	8.4e-26	RecName: Full=Cuticle protein AMP3; AltName: Full=HA-AMP3 [Homarus americanus]	--	--	--	--	--	--	--	--	--	P81577	339	5.2e-31	Cuticle protein AM1199 OS=Cancer pagurus PE=1 SV=1	PF00379	Insect cuticle protein	--	--	GO:0042302	structural constituent of cuticle	--	--	--	--
Cluster-12792.1	BL_2	6.00	0.53	805	5921938	P81578.1	286	3.6e-23	RecName: Full=Cuticle protein AM1239; Short=CPAM1239 [Cancer pagurus]	--	--	--	--	--	--	--	--	--	P81578	286	1.5e-24	Cuticle protein AM1239 OS=Cancer pagurus PE=1 SV=1	PF01500//PF00379	Keratin, high sulfur B2 protein//Insect cuticle protein	--	--	GO:0042302	structural constituent of cuticle	GO:0045095	keratin filament	--	--
Cluster-12794.0	BL_2	10.00	1.77	554	--	--	--	--	--	--	--	--	--	--	--	--	--	--	--	--	--	--	--	--	--	--	--	--	--	--	--	--
Cluster-12811.0	BL_2	3.00	1.14	418	--	--	--	--	--	338968929	NM_001242891.1	418	0	Homo sapiens cold shock domain containing E1, RNA-binding (CSDE1), transcript variant 4, mRNA	--	--	--	--	--	--	--	--	--	--	--	--	--	--	--	--	--	--
Cluster-12818.0	BL_2	4.00	0.72	550	--	--	--	--	--	--	--	--	--	--	--	--	--	--	--	--	--	--	--	--	--	--	--	--	--	--	--	--
Cluster-12822.0	BL_2	2.00	0.60	450	--	--	--	--	--	--	--	--	--	--	--	--	--	--	--	--	--	--	--	--	--	--	--	--	--	--	--	--
Cluster-12824.0	BL_2	2.30	0.34	601	--	--	--	--	--	--	--	--	--	--	--	--	--	--	--	--	--	--	--	--	--	--	--	--	--	--	--	--
Cluster-12834.1	BL_2	10.00	0.31	1735	769846744	XP_011634687.1	916	6.8e-96	PREDICTED: ribonuclease ZC3H12A [Pogonomyrmex barbatus]	241723172	XM_002413651.1	72	7.36343e-27	Ixodes scapularis conserved hypothetical protein, mRNA	K18668	ZC3H12, MCPIP	ribonuclease ZC3H12	http://www.genome.jp/dbget-bin/www_bget?ko:K18668	Q9C0D7	731	8.0e-76	Probable ribonuclease ZC3H12C OS=Homo sapiens GN=ZC3H12C PE=1 SV=2	PF00642//PF06357	Zinc finger C-x8-C-x5-C-x3-H type (and similar)//Omega-atracotoxin	GO:0006810//GO:0006952//GO:0009405	transport//defense response//pathogenesis	GO:0046872//GO:0019855	metal ion binding//calcium channel inhibitor activity	GO:0005576	extracellular region	KOG3777	Uncharacterized conserved protein
Cluster-12839.0	BL_2	7.00	3.65	384	321466838	EFX77831.1	257	3.9e-20	hypothetical protein DAPPUDRAFT_305305 [Daphnia pulex]	--	--	--	--	--	K02129	ATPeF0E, ATP5I	F-type H+-transporting ATPase subunit e	http://www.genome.jp/dbget-bin/www_bget?ko:K02129	--	--	--	--	PF05680	ATP synthase E chain	GO:0015986//GO:0015992	ATP synthesis coupled proton transport//proton transport	GO:0015078	hydrogen ion transmembrane transporter activity	GO:0000276	mitochondrial proton-transporting ATP synthase complex, coupling factor F(o)	KOG4326	Mitochondrial F1F0-ATP synthase, subunit e
Cluster-12842.0	BL_2	2.00	0.31	593	--	--	--	--	--	--	--	--	--	--	--	--	--	--	--	--	--	--	PF02096	60Kd inner membrane protein	GO:0051205	protein insertion into membrane	--	--	GO:0016021	integral component of membrane	--	--
Cluster-12855.0	BL_2	3.00	0.36	676	--	--	--	--	--	--	--	--	--	--	--	--	--	--	--	--	--	--	--	--	--	--	--	--	--	--	--	--
Cluster-12857.0	BL_2	4.00	0.33	847	478257291	ENN77454.1	682	4.5e-69	hypothetical protein YQE_06278, partial [Dendroctonus ponderosae]	--	--	--	--	--	--	--	--	--	--	--	--	--	--	--	--	--	--	--	--	--	--	--
Cluster-12870.0	BL_2	14.00	0.63	1295	472366416	XP_004402747.1	1991	1.1e-220	PREDICTED: 60S ribosomal protein L3 isoform X1 [Odobenus rosmarus divergens]	78395075	BC107711.1	1295	0	Homo sapiens ribosomal protein L3, mRNA (cDNA clone MGC:104284 IMAGE:6699816), complete cds	K02925	RP-L3e, RPL3	large subunit ribosomal protein L3e	http://www.genome.jp/dbget-bin/www_bget?ko:K02925	P39023	2046	2.0e-228	60S ribosomal protein L3 OS=Homo sapiens GN=RPL3 PE=1 SV=2	PF00297	Ribosomal protein L3	GO:0006412//GO:0042254	translation//ribosome biogenesis	GO:0003735	structural constituent of ribosome	GO:0005622//GO:0005840	intracellular//ribosome	KOG0746	60S ribosomal protein L3 and related proteins
Cluster-12878.0	BL_2	6.00	0.48	866	498950283	XP_004522991.1	424	3.8e-39	PREDICTED: acyl carrier protein, mitochondrial isoform X1 [Ceratitis capitata]	262401126	FJ774745.1	246	6.77367e-124	Scylla paramamosain acyl carrier protein mRNA, partial cds	K03955	NDUFAB1	NADH dehydrogenase (ubiquinone) 1 alpha/beta subcomplex 1	http://www.genome.jp/dbget-bin/www_bget?ko:K03955	Q94519	414	2.3e-39	Acyl carrier protein, mitochondrial OS=Drosophila melanogaster GN=mtacp1 PE=2 SV=1	PF03274	Foamy virus BEL 1/2 protein	GO:0016032//GO:0045893	viral process//positive regulation of transcription, DNA-templated	--	--	--	--	KOG1748	Acyl carrier protein/NADH-ubiquinone oxidoreductase, NDUFAB1/SDAP subunit
Cluster-12882.0	BL_2	5.00	1.13	499	281182984	NP_001162439.1	365	1.5e-32	small EDRK-rich factor 2 [Papio anubis]>gi|548961893|ref|NP_001272226.1| uncharacterized protein LOC101865970 [Macaca fascicularis]>gi|675730634|ref|XP_008966081.1| PREDICTED: small EDRK-rich factor 2 isoform X2 [Pan paniscus]>gi|795266344|ref|XP_011920510.1| PREDICTED: small EDRK-rich factor 2 isoform X3 [Cercocebus atys]>gi|12751386|gb|AAK07636.1|AF320073_1 gastric cancer-related protein VRG107…	675730637	XM_008967834.1	499	0	PREDICTED: Pan paniscus small EDRK-rich factor 2 (SERF2), transcript variant X3, mRNA	--	--	--	--	A5JSS4	217	9.2e-17	Small EDRK-rich factor 2 OS=Capra hircus GN=SERF2 PE=3 SV=1	--	--	--	--	--	--	GO:0005634//GO:0005829	nucleus//cytosol	KOG4488	Small EDRK-rich protein H4F5
Cluster-12884.0	BL_2	4.00	0.67	568	--	--	--	--	--	--	--	--	--	--	--	--	--	--	--	--	--	--	--	--	--	--	--	--	--	--	--	--
Cluster-12888.0	BL_2	3.00	0.35	682	--	--	--	--	--	--	--	--	--	--	--	--	--	--	--	--	--	--	--	--	--	--	--	--	--	--	--	--
Cluster-12891.0	BL_2	7.00	0.66	779	795146436	XP_011793671.1	400	2.1e-36	PREDICTED: 60S ribosomal protein L22 isoform X1 [Colobus angolensis palliatus]	48255919	NM_000983.3	779	0	Homo sapiens ribosomal protein L22 (RPL22), mRNA	K02891	RP-L22e, RPL22	large subunit ribosomal protein L22e	http://www.genome.jp/dbget-bin/www_bget?ko:K02891	P67984	400	8.6e-38	60S ribosomal protein L22 OS=Mus musculus GN=Rpl22 PE=1 SV=2	PF04843//PF01776	Herpesvirus tegument protein, N-terminal conserved region//Ribosomal L22e protein family	GO:0006412//GO:0042254//GO:0006508	translation//ribosome biogenesis//proteolysis	GO:0008233//GO:0003735	peptidase activity//structural constituent of ribosome	GO:0005622//GO:0005840	intracellular//ribosome	KOG3434	60S ribosomal protein L22
Cluster-12892.0	BL_2	7.00	0.56	859	--	--	--	--	--	--	--	--	--	--	--	--	--	--	--	--	--	--	--	--	--	--	--	--	--	--	--	--
Cluster-12893.0	BL_2	5.00	0.45	800	--	--	--	--	--	--	--	--	--	--	--	--	--	--	--	--	--	--	PF00379	Insect cuticle protein	--	--	GO:0042302	structural constituent of cuticle	--	--	--	--
Cluster-12901.0	BL_2	3.00	0.75	480	--	--	--	--	--	--	--	--	--	--	--	--	--	--	--	--	--	--	--	--	--	--	--	--	--	--	--	--
Cluster-12906.0	BL_2	11.00	0.85	882	--	--	--	--	--	--	--	--	--	--	--	--	--	--	--	--	--	--	--	--	--	--	--	--	--	--	--	--
Cluster-12910.0	BL_2	3.00	0.31	731	642930886	XP_008196126.1	276	4.7e-22	PREDICTED: myb-like protein X isoform X6 [Tribolium castaneum]	--	--	--	--	--	--	--	--	--	--	--	--	--	PF02724//PF04889//PF15234//PF05320	CDC45-like protein//Cwf15/Cwc15 cell cycle control protein//Linker for activation of T-cells//Poxvirus DNA-directed RNA polymerase 19 kDa subunit	GO:0006270//GO:0006144//GO:0007165//GO:0006351//GO:0000398//GO:0006206	DNA replication initiation//purine nucleobase metabolic process//signal transduction//transcription, DNA-templated//mRNA splicing, via spliceosome//pyrimidine nucleobase metabolic process	GO:0003677//GO:0003899	DNA binding//DNA-directed RNA polymerase activity	GO:0005681//GO:0005730//GO:0016020	spliceosomal complex//nucleolus//membrane	--	--
Cluster-12910.1	BL_2	2.00	0.41	519	646722736	KDR23628.1	330	1.8e-28	LIM domain and actin-binding protein 1 [Zootermopsis nevadensis]	--	--	--	--	--	--	--	--	--	Q4U4S6	184	6.4e-13	Xin actin-binding repeat-containing protein 2 OS=Mus musculus GN=Xirp2 PE=1 SV=1	PF13892//PF00412//PF02724	DNA-binding domain//LIM domain//CDC45-like protein	GO:0006270	DNA replication initiation	GO:0003677//GO:0008270	DNA binding//zinc ion binding	--	--	KOG1700	Regulatory protein MLP and related LIM proteins
Cluster-12912.0	BL_2	1.00	0.51	386	--	--	--	--	--	--	--	--	--	--	--	--	--	--	--	--	--	--	--	--	--	--	--	--	--	--	--	--
Cluster-12915.0	BL_2	3.00	0.77	475	--	--	--	--	--	--	--	--	--	--	--	--	--	--	--	--	--	--	--	--	--	--	--	--	--	--	--	--
Cluster-12925.0	BL_2	4.00	0.60	599	--	--	--	--	--	--	--	--	--	--	--	--	--	--	--	--	--	--	--	--	--	--	--	--	--	--	--	--
Cluster-12927.0	BL_2	5.00	0.98	530	--	--	--	--	--	--	--	--	--	--	--	--	--	--	--	--	--	--	--	--	--	--	--	--	--	--	--	--
Cluster-12929.0	BL_2	2.00	0.74	421	--	--	--	--	--	--	--	--	--	--	--	--	--	--	--	--	--	--	--	--	--	--	--	--	--	--	--	--
Cluster-12935.0	BL_2	4.00	0.38	768	--	--	--	--	--	--	--	--	--	--	--	--	--	--	--	--	--	--	--	--	--	--	--	--	--	--	--	--
Cluster-12937.0	BL_2	4.00	0.33	837	--	--	--	--	--	--	--	--	--	--	--	--	--	--	--	--	--	--	--	--	--	--	--	--	--	--	--	--
Cluster-12938.0	BL_2	3.00	0.37	666	--	--	--	--	--	--	--	--	--	--	--	--	--	--	--	--	--	--	--	--	--	--	--	--	--	--	--	--
Cluster-12940.0	BL_2	3.00	0.34	692	--	--	--	--	--	--	--	--	--	--	--	--	--	--	--	--	--	--	--	--	--	--	--	--	--	--	--	--
Cluster-12942.0	BL_2	4.00	0.38	769	--	--	--	--	--	--	--	--	--	--	--	--	--	--	--	--	--	--	--	--	--	--	--	--	--	--	--	--
Cluster-12946.1	BL_2	20.00	0.71	1560	546684937	ERL94519.1	840	4.0e-87	hypothetical protein D910_11796 [Dendroctonus ponderosae]	319433937	HQ881802.1	150	2.88364e-70	Culex pipiens complex sp. YL-2011 isolate UL4_M fork head domain transcription factor slp2 (CPIJ020030) gene, exon 2 and partial cds >gnl|BL_ORD_ID|10103406 Culex pipiens complex sp. YL-2011 isolate RD4_M fork head domain transcription factor slp2 (CPIJ020030) gene, exon 2 and partial cds	K09385	FOXG	forkhead box protein G	http://www.genome.jp/dbget-bin/www_bget?ko:K09385	P32031	495	1.7e-48	Fork head domain transcription factor slp2 OS=Drosophila melanogaster GN=slp2 PE=2 SV=2	PF00250	Forkhead domain	GO:0006355	regulation of transcription, DNA-templated	GO:0003700//GO:0043565	transcription factor activity, sequence-specific DNA binding//sequence-specific DNA binding	GO:0005667	transcription factor complex	KOG2294	Transcription factor of the Forkhead/HNF3 family
Cluster-12948.0	BL_2	3.00	0.37	668	--	--	--	--	--	--	--	--	--	--	--	--	--	--	--	--	--	--	--	--	--	--	--	--	--	--	--	--
Cluster-12949.0	BL_2	2.00	0.54	468	--	--	--	--	--	--	--	--	--	--	--	--	--	--	--	--	--	--	--	--	--	--	--	--	--	--	--	--
Cluster-12952.0	BL_2	7.50	0.76	743	--	--	--	--	--	--	--	--	--	--	--	--	--	--	--	--	--	--	--	--	--	--	--	--	--	--	--	--
Cluster-12954.0	BL_2	1.00	0.31	444	--	--	--	--	--	--	--	--	--	--	--	--	--	--	--	--	--	--	--	--	--	--	--	--	--	--	--	--
Cluster-12956.0	BL_2	2.00	0.51	475	620986226	XP_007663805.1	298	8.6e-25	PREDICTED: valine--tRNA ligase, mitochondrial, partial [Ornithorhynchus anatinus]	--	--	--	--	--	K01873	VARS, valS	valyl-tRNA synthetase	http://www.genome.jp/dbget-bin/www_bget?ko:K01873	Q9Z1Q9	191	9.0e-14	Valine--tRNA ligase OS=Mus musculus GN=Vars PE=2 SV=1	PF00133//PF09334	tRNA synthetases class I (I, L, M and V)//tRNA synthetases class I (M)	GO:0006418	tRNA aminoacylation for protein translation	GO:0005524//GO:0000166//GO:0004812	ATP binding//nucleotide binding//aminoacyl-tRNA ligase activity	--	--	KOG0432	Valyl-tRNA synthetase
Cluster-12961.0	BL_2	7.00	0.39	1107	646723246	KDR23920.1	831	3.1e-86	Ligand of Numb protein X 2 [Zootermopsis nevadensis]	--	--	--	--	--	K10692	LNX1_2	ligand of Numb protein X 1/2	http://www.genome.jp/dbget-bin/www_bget?ko:K10692	Q8TBB1	404	4.2e-38	E3 ubiquitin-protein ligase LNX OS=Homo sapiens GN=LNX1 PE=1 SV=1	PF13180//PF00595	PDZ domain//PDZ domain (Also known as DHR or GLGF)	--	--	GO:0005515	protein binding	--	--	--	--
Cluster-12962.0	BL_2	5.00	0.46	791	--	--	--	--	--	--	--	--	--	--	--	--	--	--	--	--	--	--	PF08445	FR47-like protein	--	--	GO:0016747	transferase activity, transferring acyl groups other than amino-acyl groups	--	--	--	--
Cluster-12964.0	BL_2	4.00	1.42	426	512393274	AGO02162.1	232	3.4e-17	metallothionein [Scylla paramamosain]>gi|514995423|gb|AGO64127.1| metallothionein [Scylla paramamosain]	512393273	KC757379.1	422	0	Scylla paramamosain metallothionein mRNA, complete cds	--	--	--	--	Q9U620	226	7.0e-18	Copper-specific metallothionein-2 OS=Callinectes sapidus PE=3 SV=1	PF06112	Gammaherpesvirus capsid protein	--	--	--	--	GO:0019028	viral capsid	--	--
Cluster-12968.0	BL_2	11.00	1.03	781	861651512	KMQ97842.1	660	1.5e-66	arrestin-like protein [Lasius niger]	--	--	--	--	--	K04439	ARRB	beta-arrestin	http://www.genome.jp/dbget-bin/www_bget?ko:K04439	P32122	648	1.5e-66	Arrestin homolog OS=Locusta migratoria PE=2 SV=1	PF01899	Na+/H+ ion antiporter subunit	GO:0006812	cation transport	GO:0008324	cation transmembrane transporter activity	GO:0016021	integral component of membrane	KOG3865	Arrestin
Cluster-12968.1	BL_2	8.00	1.10	626	66517414	XP_623184.1	440	3.9e-41	PREDICTED: arrestin homolog isoform 2 [Apis mellifera]	--	--	--	--	--	K13805	ARR2	arrestin-2	http://www.genome.jp/dbget-bin/www_bget?ko:K13805	P32122	431	1.8e-41	Arrestin homolog OS=Locusta migratoria PE=2 SV=1	--	--	--	--	--	--	--	--	KOG3865	Arrestin
Cluster-12969.1	BL_2	3.00	0.42	621	646706235	KDR13572.1	423	3.6e-39	hypothetical protein L798_12353 [Zootermopsis nevadensis]	--	--	--	--	--	--	--	--	--	--	--	--	--	--	--	--	--	--	--	--	--	--	--
Cluster-12973.0	BL_2	3.00	5.54	304	--	--	--	--	--	--	--	--	--	--	--	--	--	--	--	--	--	--	PF08040	MNLL subunit	GO:0006118	obsolete electron transport	GO:0003954	NADH dehydrogenase activity	GO:0005739	mitochondrion	--	--
Cluster-12978.0	BL_2	3.00	0.44	609	--	--	--	--	--	--	--	--	--	--	--	--	--	--	--	--	--	--	--	--	--	--	--	--	--	--	--	--
Cluster-12982.0	BL_2	3.00	0.67	501	242022376	XP_002431616.1	486	1.4e-46	Excitatory amino acid transporter, putative [Pediculus humanus corporis]>gi|212516924|gb|EEB18878.1| Excitatory amino acid transporter, putative [Pediculus humanus corporis]	--	--	--	--	--	K05615	SLC1A4, SATT	solute carrier family 1 (glutamate/neutral amino acid transporter), member 4	http://www.genome.jp/dbget-bin/www_bget?ko:K05615	A2VDL4	346	1.0e-31	Neutral amino acid transporter A OS=Bos taurus GN=SLC1A4 PE=2 SV=1	PF00375	Sodium:dicarboxylate symporter family	GO:0006820//GO:0006812//GO:0006835	anion transport//cation transport//dicarboxylic acid transport	GO:0017153	sodium:dicarboxylate symporter activity	GO:0016020	membrane	KOG3787	Glutamate/aspartate and neutral amino acid transporters
Cluster-12990.0	BL_2	6.00	0.69	694	642917912	XP_008191379.1	190	4.2e-12	PREDICTED: UDP-glucuronosyltransferase 2B7 [Tribolium castaneum]	--	--	--	--	--	--	--	--	--	--	--	--	--	--	--	--	--	--	--	--	--	--	--
Cluster-12991.0	BL_2	1.00	1.46	315	--	--	--	--	--	--	--	--	--	--	--	--	--	--	--	--	--	--	--	--	--	--	--	--	--	--	--	--
Cluster-13004.0	BL_2	6.00	0.70	683	646719185	KDR21393.1	254	1.6e-19	hypothetical protein L798_03169 [Zootermopsis nevadensis]	--	--	--	--	--	K18179	COA6	cytochrome c oxidase assembly factor 6	http://www.genome.jp/dbget-bin/www_bget?ko:K18179	Q8BGD8	170	3.5e-11	Cytochrome c oxidase assembly factor 6 homolog OS=Mus musculus GN=Coa6 PE=3 SV=1	PF02297	Cytochrome oxidase c subunit VIb	GO:0015992//GO:0006123	proton transport//mitochondrial electron transport, cytochrome c to oxygen	GO:0004129	cytochrome-c oxidase activity	GO:0045277//GO:0005739	respiratory chain complex IV//mitochondrion	--	--
Cluster-13011.0	BL_2	15.00	0.38	2092	260815679	XP_002602600.1	1693	6.6e-186	hypothetical protein BRAFLDRAFT_281524 [Branchiostoma floridae]>gi|229287911|gb|EEN58612.1| hypothetical protein BRAFLDRAFT_281524 [Branchiostoma floridae]	542179116	XM_003443064.2	177	3.80792e-85	PREDICTED: Oreochromis niloticus glutaryl-CoA dehydrogenase, mitochondrial-like (LOC100704678), mRNA	K00252	GCDH, gcdH	glutaryl-CoA dehydrogenase	http://www.genome.jp/dbget-bin/www_bget?ko:K00252	Q2KHZ9	1623	3.5e-179	Glutaryl-CoA dehydrogenase, mitochondrial OS=Bos taurus GN=GCDH PE=2 SV=1	PF00444//PF02770//PF00441//PF02771	Ribosomal protein L36//Acyl-CoA dehydrogenase, middle domain//Acyl-CoA dehydrogenase, C-terminal domain//Acyl-CoA dehydrogenase, N-terminal domain	GO:0008152//GO:0006412//GO:0006118//GO:0042254//GO:0055114	metabolic process//translation//obsolete electron transport//ribosome biogenesis//oxidation-reduction process	GO:0003995//GO:0050660//GO:0003735//GO:0016627	acyl-CoA dehydrogenase activity//flavin adenine dinucleotide binding//structural constituent of ribosome//oxidoreductase activity, acting on the CH-CH group of donors	GO:0005622//GO:0005840	intracellular//ribosome	KOG0138	Glutaryl-CoA dehydrogenase
Cluster-13017.0	BL_2	4.00	0.33	844	--	--	--	--	--	--	--	--	--	--	--	--	--	--	--	--	--	--	PF13965	dsRNA-gated channel SID-1	GO:0015931//GO:0033227	nucleobase-containing compound transport//dsRNA transport	GO:0051033	RNA transmembrane transporter activity	GO:0016021	integral component of membrane	--	--
Cluster-13020.0	BL_2	4.00	0.38	776	749732847	XP_011142553.1	732	6.6e-75	PREDICTED: protein neuralized isoform X2 [Harpegnathos saltator]	--	--	--	--	--	K01931	NEUR	protein neuralized	http://www.genome.jp/dbget-bin/www_bget?ko:K01931	Q24746	630	1.8e-64	Protein neuralized OS=Drosophila virilis GN=neur PE=3 SV=1	PF07700	Haem-NO-binding	--	--	GO:0020037	heme binding	--	--	KOG4625	Notch signaling protein Neuralized, Nuez domain
Cluster-13021.0	BL_2	2.00	0.91	397	--	--	--	--	--	--	--	--	--	--	--	--	--	--	--	--	--	--	--	--	--	--	--	--	--	--	--	--
Cluster-13027.0	BL_2	3.00	0.50	571	--	--	--	--	--	--	--	--	--	--	--	--	--	--	--	--	--	--	--	--	--	--	--	--	--	--	--	--
Cluster-13033.0	BL_2	26.70	0.60	2314	91076378	XP_968108.1	698	1.7e-70	PREDICTED: fibrinogen-like protein 1 [Tribolium castaneum]>gi|270002899|gb|EEZ99346.1| hypothetical protein TcasGA2_TC004864 [Tribolium castaneum]	--	--	--	--	--	K05466	ANGPT2	angiopoietin 2	http://www.genome.jp/dbget-bin/www_bget?ko:K05466	O15123	356	3.2e-32	Angiopoietin-2 OS=Homo sapiens GN=ANGPT2 PE=1 SV=1	PF05531//PF04513	Nucleopolyhedrovirus P10 protein//Baculovirus polyhedron envelope protein, PEP, C terminus	--	--	GO:0005198	structural molecule activity	GO:0019031//GO:0019028	viral envelope//viral capsid	--	--
Cluster-13047.1	BL_2	4.00	0.43	715	24266981	AAN52387.1	623	2.7e-62	ribosomal protein S13 [Branchiostoma belcheri]	697084485	XM_009656927.1	706	0	Verticillium dahliae VdLs.17 40S ribosomal protein S13 mRNA	K02953	RP-S13e, RPS13	small subunit ribosomal protein S13e	http://www.genome.jp/dbget-bin/www_bget?ko:K02953	P33192	647	1.8e-66	40S ribosomal protein S13 OS=Candida maltosa GN=RPS13 PE=3 SV=2	PF00312//PF08069//PF00292	Ribosomal protein S15//Ribosomal S13/S15 N-terminal domain//'Paired box' domain	GO:0042254//GO:0006412//GO:0006355	ribosome biogenesis//translation//regulation of transcription, DNA-templated	GO:0003735//GO:0003677	structural constituent of ribosome//DNA binding	GO:0005840//GO:0005622	ribosome//intracellular	KOG0400	40S ribosomal protein S13
Cluster-13060.0	BL_2	2.00	0.39	531	758375345	AJO70013.1	757	5.7e-78	sodium bicarbonate cotransporter isoform NBC4 [Cherax destructor]	--	--	--	--	--	K13575	SLC4A4, NBC1	solute carrier family 4 (sodium bicarbonate cotransporter), member 4	http://www.genome.jp/dbget-bin/www_bget?ko:K13575	Q4U116	400	5.9e-38	Electrogenic sodium bicarbonate cotransporter 1 OS=Sus scrofa GN=SLC4A4 PE=1 SV=1	PF00955	HCO3- transporter family	GO:0006820	anion transport	--	--	GO:0016021	integral component of membrane	KOG1172	Na+-independent Cl/HCO3 exchanger AE1 and related transporters (SLC4 family)
Cluster-13064.0	BL_2	10.18	0.45	1315	642911718	XP_008200713.1	1039	2.8e-110	PREDICTED: NGFI-A-binding protein homolog [Tribolium castaneum]	--	--	--	--	--	--	--	--	--	Q59E55	502	2.2e-49	NGFI-A-binding protein homolog OS=Drosophila melanogaster GN=nab PE=1 SV=3	PF04905	NAB conserved region 2 (NCD2)	GO:0045892	negative regulation of transcription, DNA-templated	--	--	GO:0005634	nucleus	KOG3835	Transcriptional corepressor NAB1
Cluster-13068.1	BL_2	4.00	0.55	625	--	--	--	--	--	--	--	--	--	--	--	--	--	--	--	--	--	--	--	--	--	--	--	--	--	--	--	--
Cluster-13081.0	BL_2	7.00	0.32	1276	646720729	KDR22351.1	1338	5.9e-145	Vigilin [Zootermopsis nevadensis]	--	--	--	--	--	--	--	--	--	Q8VDJ3	1074	9.9e-116	Vigilin OS=Mus musculus GN=Hdlbp PE=1 SV=1	PF07650//PF00347//PF00013//PF13184//PF13014	KH domain//Ribosomal protein L6//KH domain//NusA-like KH domain//KH domain	GO:0042254//GO:0006412	ribosome biogenesis//translation	GO:0019843//GO:0003723//GO:0003735	rRNA binding//RNA binding//structural constituent of ribosome	GO:0005840	ribosome	KOG2208	Vigilin
Cluster-13096.0	BL_2	2.00	0.39	531	--	--	--	--	--	--	--	--	--	--	--	--	--	--	--	--	--	--	--	--	--	--	--	--	--	--	--	--
Cluster-13099.1	BL_2	4.00	0.34	827	242022973	XP_002431911.1	838	3.6e-87	conserved hypothetical protein [Pediculus humanus corporis]>gi|212517255|gb|EEB19173.1| conserved hypothetical protein [Pediculus humanus corporis]	--	--	--	--	--	--	--	--	--	Q0EEE2	451	1.1e-43	Patched domain-containing protein 3 OS=Mus musculus GN=Ptchd3 PE=1 SV=1	PF02460	Patched family	GO:0007165	signal transduction	GO:0008158	hedgehog receptor activity	GO:0016020	membrane	KOG1934	Predicted membrane protein (patched superfamily)
Cluster-13102.0	BL_2	3.00	0.77	475	--	--	--	--	--	--	--	--	--	--	--	--	--	--	--	--	--	--	--	--	--	--	--	--	--	--	--	--
Cluster-13103.0	BL_2	2.00	0.33	572	--	--	--	--	--	--	--	--	--	--	--	--	--	--	--	--	--	--	--	--	--	--	--	--	--	--	--	--
Cluster-13109.2	BL_2	2.00	0.33	576	646711364	KDR16550.1	660	1.1e-66	Follistatin-related protein 5 [Zootermopsis nevadensis]	338224449	HM217871.1	219	4.50731e-109	Scylla paramamosain follistatin-like 5 mRNA, partial cds	--	--	--	--	Q8BFR2	377	3.0e-35	Follistatin-related protein 5 OS=Mus musculus GN=Fstl5 PE=2 SV=1	PF13895//PF13202//PF00036//PF12763//PF10591//PF13833//PF13405//PF13499	Immunoglobulin domain//EF hand//EF hand//Cytoskeletal-regulatory complex EF hand//Secreted protein acidic and rich in cysteine Ca binding region//EF-hand domain pair//EF-hand domain//EF-hand domain pair	GO:0007165	signal transduction	GO:0005509//GO:0005515	calcium ion binding//protein binding	GO:0005578	proteinaceous extracellular matrix	--	--
Cluster-13121.0	BL_2	3.00	0.40	637	--	--	--	--	--	--	--	--	--	--	--	--	--	--	--	--	--	--	--	--	--	--	--	--	--	--	--	--
Cluster-13122.0	BL_2	1.00	0.65	365	642928192	XP_967439.2	163	3.0e-09	PREDICTED: uncharacterized protein LOC655784 [Tribolium castaneum]	--	--	--	--	--	--	--	--	--	--	--	--	--	--	--	--	--	--	--	--	--	--	--
Cluster-13129.0	BL_2	3.00	0.35	688	156351451	XP_001622517.1	140	2.6e-06	predicted protein [Nematostella vectensis]>gi|156209076|gb|EDO30417.1| predicted protein, partial [Nematostella vectensis]	--	--	--	--	--	--	--	--	--	--	--	--	--	--	--	--	--	--	--	--	--	--	--
Cluster-13142.0	BL_2	1.00	1.01	335	--	--	--	--	--	--	--	--	--	--	--	--	--	--	--	--	--	--	PF10486//PF03999//PF01299//PF03839	Phosphoinositide 3-kinase gamma adapter protein p101 subunit//Microtubule associated protein (MAP65/ASE1 family)//Lysosome-associated membrane glycoprotein (Lamp)//Translocation protein Sec62	GO:0015031//GO:0000226//GO:0000910	protein transport//microtubule cytoskeleton organization//cytokinesis	GO:0008565//GO:0008017//GO:0046935	protein transporter activity//microtubule binding//1-phosphatidylinositol-3-kinase regulator activity	GO:0016020//GO:0005944//GO:0016021//GO:0045298	membrane//phosphatidylinositol 3-kinase complex, class IB//integral component of membrane//tubulin complex	--	--
Cluster-13152.0	BL_2	5.00	1.05	515	--	--	--	--	--	--	--	--	--	--	--	--	--	--	--	--	--	--	--	--	--	--	--	--	--	--	--	--
Cluster-13156.0	BL_2	79.30	1.73	2356	817083341	XP_012264273.1	951	8.1e-100	PREDICTED: uncharacterized protein LOC105690770 isoform X2 [Athalia rosae]	--	--	--	--	--	K05466	ANGPT2	angiopoietin 2	http://www.genome.jp/dbget-bin/www_bget?ko:K05466	O15123	356	3.3e-32	Angiopoietin-2 OS=Homo sapiens GN=ANGPT2 PE=1 SV=1	PF05531//PF04513	Nucleopolyhedrovirus P10 protein//Baculovirus polyhedron envelope protein, PEP, C terminus	--	--	GO:0005198	structural molecule activity	GO:0019031//GO:0019028	viral envelope//viral capsid	--	--
Cluster-13177.0	BL_2	2.00	0.35	557	--	--	--	--	--	525346445	KC793917.1	86	3.73863e-35	Scylla paramamosain clone Scpa25 microsatellite sequence	--	--	--	--	--	--	--	--	--	--	--	--	--	--	--	--	--	--
Cluster-13179.0	BL_2	15.00	0.59	1437	288779616	BAI70369.1	445	2.3e-41	eukaryotic initiation factor 4E binding protein [Marsupenaeus japonicus]	--	--	--	--	--	K07205	EIF4EBP1	eukaryotic translation initiation factor 4E binding protein 1	http://www.genome.jp/dbget-bin/www_bget?ko:K07205	Q60876	268	3.2e-22	Eukaryotic translation initiation factor 4E-binding protein 1 OS=Mus musculus GN=Eif4ebp1 PE=1 SV=3	PF05456	Eukaryotic translation initiation factor 4E binding protein (EIF4EBP)	GO:0045947	negative regulation of translational initiation	GO:0008190	eukaryotic initiation factor 4E binding	--	--	--	--
Cluster-13193.0	BL_2	3.00	0.33	703	--	--	--	--	--	--	--	--	--	--	--	--	--	--	--	--	--	--	--	--	--	--	--	--	--	--	--	--
Cluster-13200.0	BL_2	2.00	1.25	368	--	--	--	--	--	--	--	--	--	--	--	--	--	--	--	--	--	--	--	--	--	--	--	--	--	--	--	--
Cluster-13204.0	BL_2	13.00	0.33	2052	--	--	--	--	--	--	--	--	--	--	--	--	--	--	--	--	--	--	PF04406	Type IIB DNA topoisomerase	GO:0006259	DNA metabolic process	GO:0003677//GO:0003824//GO:0005524	DNA binding//catalytic activity//ATP binding	GO:0005694	chromosome	--	--
Cluster-13205.0	BL_2	4.00	3.71	340	--	--	--	--	--	--	--	--	--	--	--	--	--	--	--	--	--	--	--	--	--	--	--	--	--	--	--	--
Cluster-13219.0	BL_2	12.00	0.46	1475	817214031	XP_012283269.1	677	3.0e-68	PREDICTED: myophilin [Orussus abietinus]	--	--	--	--	--	--	--	--	--	P14318	442	2.2e-42	Muscle-specific protein 20 OS=Drosophila melanogaster GN=Mp20 PE=2 SV=2	PF05706//PF00307	Cyclin-dependent kinase inhibitor 3 (CDKN3)//Calponin homology (CH) domain	GO:0006570//GO:0006470	tyrosine metabolic process//protein dephosphorylation	GO:0004725//GO:0005515//GO:0004721	protein tyrosine phosphatase activity//protein binding//phosphoprotein phosphatase activity	--	--	KOG2046	Calponin
Cluster-13220.0	BL_2	2.00	0.37	541	646718249	KDR20793.1	235	2.0e-17	SERTA domain-containing protein 2 [Zootermopsis nevadensis]	--	--	--	--	--	--	--	--	--	--	--	--	--	--	--	--	--	--	--	--	--	--	--
Cluster-13224.1	BL_2	15.00	3.07	520	--	--	--	--	--	--	--	--	--	--	--	--	--	--	--	--	--	--	--	--	--	--	--	--	--	--	--	--
Cluster-13227.0	BL_2	5.00	0.88	555	478260621	ENN80324.1	636	6.4e-64	hypothetical protein YQE_03317, partial [Dendroctonus ponderosae]	--	--	--	--	--	K11969	ARIH2	ariadne-2	http://www.genome.jp/dbget-bin/www_bget?ko:K11969	O76924	598	6.8e-61	Protein ariadne-2 OS=Drosophila melanogaster GN=ari-2 PE=2 SV=1	--	--	--	--	--	--	--	--	KOG1815	Predicted E3 ubiquitin ligase
Cluster-13242.0	BL_2	1.00	0.45	398	--	--	--	--	--	--	--	--	--	--	--	--	--	--	--	--	--	--	PF01529	DHHC palmitoyltransferase	--	--	GO:0008270	zinc ion binding	--	--	--	--
Cluster-13243.0	BL_2	8.00	0.39	1231	262401390	ACY66597.1	211	2.7e-14	hypothetical protein [Scylla paramamosain]	262401389	FJ774877.1	270	4.43373e-137	Scylla paramamosain hypothetical protein mRNA, partial cds	--	--	--	--	--	--	--	--	--	--	--	--	--	--	--	--	--	--
Cluster-13244.0	BL_2	5.00	0.72	613	--	--	--	--	--	--	--	--	--	--	--	--	--	--	--	--	--	--	--	--	--	--	--	--	--	--	--	--
Cluster-13244.1	BL_2	1.00	0.41	408	--	--	--	--	--	--	--	--	--	--	--	--	--	--	--	--	--	--	--	--	--	--	--	--	--	--	--	--
Cluster-13247.0	BL_2	2.00	1.10	379	--	--	--	--	--	--	--	--	--	--	--	--	--	--	--	--	--	--	--	--	--	--	--	--	--	--	--	--
Cluster-13247.1	BL_2	4.00	0.45	701	751453875	XP_011181382.1	232	5.7e-17	PREDICTED: adult-specific rigid cuticular protein 15.5-like [Bactrocera cucurbitae]	--	--	--	--	--	--	--	--	--	P82119	179	3.3e-12	Cuticle protein 6 OS=Blaberus craniifer PE=1 SV=1	PF00379	Insect cuticle protein	--	--	GO:0042302	structural constituent of cuticle	--	--	--	--
Cluster-13248.0	BL_2	4.00	0.42	733	--	--	--	--	--	--	--	--	--	--	--	--	--	--	--	--	--	--	--	--	--	--	--	--	--	--	--	--
Cluster-13253.0	BL_2	12.57	0.31	2146	--	--	--	--	--	--	--	--	--	--	--	--	--	--	--	--	--	--	PF08395	7tm Chemosensory receptor	GO:0050909	sensory perception of taste	--	--	GO:0016021	integral component of membrane	--	--
Cluster-13253.1	BL_2	3.00	0.32	719	--	--	--	--	--	--	--	--	--	--	--	--	--	--	--	--	--	--	--	--	--	--	--	--	--	--	--	--
Cluster-13265.0	BL_2	4.00	3.49	344	321467326	EFX78317.1	317	3.9e-27	GST-N-Metaxin-like protein [Daphnia pulex]	--	--	--	--	--	--	--	--	--	F7E235	191	6.5e-14	Failed axon connections homolog OS=Xenopus tropicalis GN=faxc PE=3 SV=1	PF13417	Glutathione S-transferase, N-terminal domain	--	--	GO:0005515	protein binding	--	--	KOG4244	Failed axon connections (fax) protein/glutathione S-transferase-like protein
Cluster-13269.0	BL_2	3.00	0.53	556	662186605	XP_008482994.1	207	3.6e-14	PREDICTED: eclosion hormone-like [Diaphorina citri]	--	--	--	--	--	--	--	--	--	P25331	150	6.0e-09	Eclosion hormone OS=Bombyx mori PE=1 SV=2	PF04736	Eclosion hormone	GO:0018990//GO:0007218	ecdysis, chitin-based cuticle//neuropeptide signaling pathway	GO:0008255	ecdysis-triggering hormone activity	--	--	--	--
Cluster-13270.0	BL_2	10.00	0.49	1213	--	--	--	--	--	--	--	--	--	--	--	--	--	--	--	--	--	--	PF08115	SFI toxin family	GO:0009405	pathogenesis	--	--	GO:0005576	extracellular region	--	--
Cluster-1328.0	BL_2	2.00	1.72	345	871218664	XP_012935438.1	252	1.3e-19	PREDICTED: calponin-1-like [Aplysia californica]	--	--	--	--	--	--	--	--	--	P26932	213	1.8e-16	Calponin-1 OS=Gallus gallus GN=CNN1 PE=1 SV=2	--	--	--	--	--	--	--	--	--	--
Cluster-1328.1	BL_2	2.00	0.44	503	321475392	EFX86355.1	599	1.1e-59	hypothetical protein DAPPUDRAFT_92219 [Daphnia pulex]	--	--	--	--	--	--	--	--	--	Q32L92	266	1.9e-22	Calponin-3 OS=Bos taurus GN=CNN3 PE=2 SV=1	PF00307	Calponin homology (CH) domain	--	--	GO:0005515	protein binding	--	--	KOG2046	Calponin
Cluster-13283.0	BL_2	1.00	1.08	331	--	--	--	--	--	--	--	--	--	--	--	--	--	--	--	--	--	--	--	--	--	--	--	--	--	--	--	--
Cluster-13286.0	BL_2	3.00	0.58	532	321458779	EFX69841.1	655	3.9e-66	hypothetical protein DAPPUDRAFT_300660 [Daphnia pulex]	--	--	--	--	--	K00826	E2.6.1.42, ilvE	branched-chain amino acid aminotransferase	http://www.genome.jp/dbget-bin/www_bget?ko:K00826	A7SLW1	625	4.8e-64	Branched-chain-amino-acid aminotransferase OS=Nematostella vectensis GN=v1g246094 PE=3 SV=1	PF01063	Amino-transferase class IV	GO:0008152	metabolic process	GO:0003824	catalytic activity	--	--	KOG0975	Branched chain aminotransferase BCAT1, pyridoxal phosphate enzymes type IV superfamily
Cluster-13292.0	BL_2	1.00	0.54	381	--	--	--	--	--	--	--	--	--	--	--	--	--	--	--	--	--	--	--	--	--	--	--	--	--	--	--	--
Cluster-13295.0	BL_2	2.00	1.25	368	--	--	--	--	--	--	--	--	--	--	--	--	--	--	--	--	--	--	--	--	--	--	--	--	--	--	--	--
Cluster-13297.0	BL_2	30.00	0.41	3608	590000866	AHL26190.1	2110	5.0e-234	lipoprotein receptor 2A [Pandalopsis japonica]	--	--	--	--	--	--	--	--	--	P35950	1183	6.4e-128	Low-density lipoprotein receptor OS=Cricetulus griseus GN=LDLR PE=3 SV=2	PF00057//PF00008//PF07645	Low-density lipoprotein receptor domain class A//EGF-like domain//Calcium-binding EGF domain	--	--	GO:0005509//GO:0005515	calcium ion binding//protein binding	--	--	--	--
Cluster-13298.0	BL_2	9.00	0.56	1023	--	--	--	--	--	--	--	--	--	--	--	--	--	--	--	--	--	--	--	--	--	--	--	--	--	--	--	--
Cluster-13299.0	BL_2	2.00	0.58	455	--	--	--	--	--	--	--	--	--	--	--	--	--	--	--	--	--	--	--	--	--	--	--	--	--	--	--	--
Cluster-13301.0	BL_2	7.00	0.34	1217	--	--	--	--	--	--	--	--	--	--	--	--	--	--	--	--	--	--	--	--	--	--	--	--	--	--	--	--
Cluster-13303.0	BL_2	28.00	0.57	2496	--	--	--	--	--	--	--	--	--	--	--	--	--	--	--	--	--	--	PF07716	Basic region leucine zipper	GO:0006355	regulation of transcription, DNA-templated	GO:0043565//GO:0003700	sequence-specific DNA binding//transcription factor activity, sequence-specific DNA binding	GO:0005667	transcription factor complex	--	--
Cluster-13306.0	BL_2	3.00	0.31	735	--	--	--	--	--	--	--	--	--	--	--	--	--	--	--	--	--	--	--	--	--	--	--	--	--	--	--	--
Cluster-13311.0	BL_2	7.00	57.57	251	241781184	XP_002400257.1	246	4.8e-19	ribosomal protein L39, putative [Ixodes scapularis]>gi|215510701|gb|EEC20154.1| ribosomal protein L39, putative [Ixodes scapularis]	225708741	BT075793.1	55	2.66446e-18	Caligus rogercresseyi clone crog-evm-507-292 60S ribosomal protein L39 putative mRNA, complete cds	K02924	RP-L39e, RPL39	large subunit ribosomal protein L39e	http://www.genome.jp/dbget-bin/www_bget?ko:K02924	Q6F482	225	5.4e-18	60S ribosomal protein L39 OS=Plutella xylostella GN=RpL39 PE=3 SV=1	PF00832	Ribosomal L39 protein	GO:0042254//GO:0006412	ribosome biogenesis//translation	GO:0003735	structural constituent of ribosome	GO:0005840//GO:0005622	ribosome//intracellular	KOG0002	60s ribosomal protein L39
Cluster-13313.1	BL_2	6.00	0.53	809	675381943	KFM74845.1	753	2.5e-77	U2 snRNP-associated SURP motif-containing protein, partial [Stegodyphus mimosarum]	--	--	--	--	--	K12842	SR140	U2-associated protein SR140	http://www.genome.jp/dbget-bin/www_bget?ko:K12842	O15042	683	1.4e-70	U2 snRNP-associated SURP motif-containing protein OS=Homo sapiens GN=U2SURP PE=1 SV=2	--	--	--	--	--	--	--	--	KOG0151	Predicted splicing regulator, contains RRM, SWAP and RPR domains
Cluster-13316.0	BL_2	9.00	0.49	1129	--	--	--	--	--	--	--	--	--	--	--	--	--	--	--	--	--	--	--	--	--	--	--	--	--	--	--	--
Cluster-13316.1	BL_2	8.00	0.52	989	--	--	--	--	--	--	--	--	--	--	--	--	--	--	--	--	--	--	--	--	--	--	--	--	--	--	--	--
Cluster-13318.0	BL_2	8.00	1.24	590	--	--	--	--	--	--	--	--	--	--	--	--	--	--	--	--	--	--	--	--	--	--	--	--	--	--	--	--
Cluster-13319.0	BL_2	6.00	1.14	538	478251110	ENN71586.1	539	1.1e-52	hypothetical protein YQE_11686, partial [Dendroctonus ponderosae]>gi|546683195|gb|ERL93035.1| hypothetical protein D910_10337 [Dendroctonus ponderosae]	--	--	--	--	--	--	--	--	--	P80601	353	1.7e-32	Ribonuclease UK114 OS=Capra hircus GN=HRSP12 PE=1 SV=3	--	--	--	--	--	--	--	--	KOG2317	Putative translation initiation inhibitor UK114/IBM1
Cluster-13327.1	BL_2	1.00	11.77	241	--	--	--	--	--	--	--	--	--	--	--	--	--	--	--	--	--	--	--	--	--	--	--	--	--	--	--	--
Cluster-13333.0	BL_2	1.00	0.48	391	--	--	--	--	--	--	--	--	--	--	--	--	--	--	--	--	--	--	PF04604	Type-A lantibiotic	GO:0042742	defense response to bacterium	--	--	GO:0005576	extracellular region	--	--
Cluster-13345.0	BL_2	1.00	0.42	407	390366160	XP_795483.3	180	3.5e-11	PREDICTED: sodium-coupled monocarboxylate transporter 1 [Strongylocentrotus purpuratus]	--	--	--	--	--	--	--	--	--	Q5BL81	133	4.1e-07	Sodium-coupled monocarboxylate transporter 1 OS=Xenopus tropicalis GN=slc5a8 PE=2 SV=1	--	--	--	--	--	--	--	--	--	--
Cluster-13346.0	BL_2	1.00	0.56	378	--	--	--	--	--	--	--	--	--	--	--	--	--	--	--	--	--	--	--	--	--	--	--	--	--	--	--	--
Cluster-13348.0	BL_2	2.00	0.33	571	270002459	EEZ98906.1	587	3.2e-58	hypothetical protein TcasGA2_TC004525 [Tribolium castaneum]	--	--	--	--	--	K11449	JMJD1C	jumonji domain-containing protein 1C	http://www.genome.jp/dbget-bin/www_bget?ko:K11449	Q15652	294	1.2e-25	Probable JmjC domain-containing histone demethylation protein 2C OS=Homo sapiens GN=JMJD1C PE=1 SV=2	--	--	--	--	--	--	--	--	--	--
Cluster-13353.0	BL_2	2.00	0.33	573	--	--	--	--	--	--	--	--	--	--	--	--	--	--	--	--	--	--	--	--	--	--	--	--	--	--	--	--
Cluster-13355.0	BL_2	42.17	2.35	1107	--	--	--	--	--	--	--	--	--	--	--	--	--	--	--	--	--	--	--	--	--	--	--	--	--	--	--	--
Cluster-13358.0	BL_2	3.00	0.31	741	91080077	XP_967815.1	713	1.0e-72	PREDICTED: gamma-soluble NSF attachment protein [Tribolium castaneum]>gi|270003201|gb|EEZ99648.1| hypothetical protein TcasGA2_TC002405 [Tribolium castaneum]	--	--	--	--	--	--	--	--	--	Q99747	396	2.4e-37	Gamma-soluble NSF attachment protein OS=Homo sapiens GN=NAPG PE=1 SV=1	PF13414	TPR repeat	--	--	GO:0005515	protein binding	--	--	KOG1585	Protein required for fusion of vesicles in vesicular transport, gamma-SNAP
Cluster-13360.0	BL_2	4.00	0.39	764	--	--	--	--	--	--	--	--	--	--	--	--	--	--	--	--	--	--	PF06003	Survival motor neuron protein (SMN)	GO:0006397	mRNA processing	GO:0003723	RNA binding	GO:0005634//GO:0005737	nucleus//cytoplasm	--	--
Cluster-13362.0	BL_2	1.00	0.42	405	--	--	--	--	--	--	--	--	--	--	--	--	--	--	--	--	--	--	--	--	--	--	--	--	--	--	--	--
Cluster-13371.0	BL_2	12.00	0.32	1997	--	--	--	--	--	--	--	--	--	--	--	--	--	--	--	--	--	--	--	--	--	--	--	--	--	--	--	--
Cluster-13371.1	BL_2	3.00	0.35	683	--	--	--	--	--	--	--	--	--	--	--	--	--	--	--	--	--	--	--	--	--	--	--	--	--	--	--	--
Cluster-13375.0	BL_2	2.00	7.71	275	--	--	--	--	--	--	--	--	--	--	--	--	--	--	--	--	--	--	--	--	--	--	--	--	--	--	--	--
Cluster-13378.0	BL_2	4.00	1.81	398	--	--	--	--	--	--	--	--	--	--	--	--	--	--	--	--	--	--	--	--	--	--	--	--	--	--	--	--
Cluster-13382.0	BL_2	8.12	0.36	1327	546674815	ERL86101.1	908	4.4e-95	hypothetical protein D910_03515 [Dendroctonus ponderosae]	--	--	--	--	--	--	--	--	--	B0UYT5	156	2.9e-09	Major facilitator superfamily domain-containing protein 6-B OS=Danio rerio GN=mfsd6b PE=3 SV=1	PF07690	Major Facilitator Superfamily	GO:0055085	transmembrane transport	--	--	GO:0016021	integral component of membrane	--	--
Cluster-13388.0	BL_2	2.00	0.52	473	--	--	--	--	--	--	--	--	--	--	--	--	--	--	--	--	--	--	--	--	--	--	--	--	--	--	--	--
Cluster-1339.0	BL_2	2.00	0.44	505	--	--	--	--	--	--	--	--	--	--	--	--	--	--	--	--	--	--	--	--	--	--	--	--	--	--	--	--
Cluster-13394.0	BL_2	7.33	0.47	1006	--	--	--	--	--	--	--	--	--	--	--	--	--	--	--	--	--	--	--	--	--	--	--	--	--	--	--	--
Cluster-13398.0	BL_2	5.00	0.33	985	260787319	XP_002588701.1	253	2.9e-19	hypothetical protein BRAFLDRAFT_287422 [Branchiostoma floridae]>gi|229273869|gb|EEN44712.1| hypothetical protein BRAFLDRAFT_287422 [Branchiostoma floridae]	--	--	--	--	--	--	--	--	--	Q7M761	236	1.1e-18	Ovochymase-2 OS=Mus musculus GN=Ovch2 PE=2 SV=1	PF00089	Trypsin	GO:0006508	proteolysis	GO:0004252	serine-type endopeptidase activity	--	--	--	--
Cluster-13411.0	BL_2	1.00	0.58	375	--	--	--	--	--	--	--	--	--	--	--	--	--	--	--	--	--	--	--	--	--	--	--	--	--	--	--	--
Cluster-13414.0	BL_2	14.00	0.45	1704	242020256	XP_002430571.1	521	4.3e-50	dual specificity protein phosphatase, putative [Pediculus humanus corporis]>gi|212515743|gb|EEB17833.1| dual specificity protein phosphatase, putative [Pediculus humanus corporis]	731256350	XM_010642486.1	81	7.1782e-32	PREDICTED: Fukomys damarensis dual specificity phosphatase 10 (Dusp10), transcript variant X2, mRNA	K04459	DUSP, MKP	dual specificity MAP kinase phosphatase	http://www.genome.jp/dbget-bin/www_bget?ko:K04459	Q0IID7	432	3.7e-41	Dual specificity protein phosphatase 10 OS=Bos taurus GN=DUSP10 PE=2 SV=1	PF00782//PF04179//PF00102	Dual specificity phosphatase, catalytic domain//Initiator tRNA phosphoribosyl transferase//Protein-tyrosine phosphatase	GO:0019988//GO:0006570//GO:0006470	charged-tRNA amino acid modification//tyrosine metabolic process//protein dephosphorylation	GO:0043399//GO:0004725//GO:0008138	tRNA A64-2'-O-ribosylphosphate transferase activity//protein tyrosine phosphatase activity//protein tyrosine/serine/threonine phosphatase activity	--	--	--	--
Cluster-13428.0	BL_2	1.00	0.54	381	--	--	--	--	--	--	--	--	--	--	--	--	--	--	--	--	--	--	--	--	--	--	--	--	--	--	--	--
Cluster-13431.0	BL_2	4.00	0.57	616	--	--	--	--	--	--	--	--	--	--	--	--	--	--	--	--	--	--	--	--	--	--	--	--	--	--	--	--
Cluster-13432.0	BL_2	7.00	0.87	660	--	--	--	--	--	--	--	--	--	--	--	--	--	--	--	--	--	--	--	--	--	--	--	--	--	--	--	--
Cluster-13434.0	BL_2	3.00	0.62	519	321469134	EFX80115.1	345	3.3e-30	hypothetical protein DAPPUDRAFT_304194 [Daphnia pulex]	--	--	--	--	--	K00799	GST, gst	glutathione S-transferase	http://www.genome.jp/dbget-bin/www_bget?ko:K00799	P20432	227	6.6e-18	Glutathione S-transferase 1-1 OS=Drosophila melanogaster GN=GstD1 PE=1 SV=1	PF16519	Tetramerisation domain of TRPM	GO:0051262	protein tetramerization	--	--	--	--	--	--
Cluster-13435.0	BL_2	2.00	0.41	520	91077926	XP_974115.1	545	2.1e-53	PREDICTED: tropinone reductase 2 [Tribolium castaneum]>gi|270001443|gb|EEZ97890.1| hypothetical protein TcasGA2_TC000272 [Tribolium castaneum]	--	--	--	--	--	--	--	--	--	Q9WYG0	225	1.1e-17	Uncharacterized oxidoreductase TM_0325 OS=Thermotoga maritima (strain ATCC 43589 / MSB8 / DSM 3109 / JCM 10099) GN=TM_0325 PE=3 SV=1	PF00106//PF01134//PF12242	short chain dehydrogenase//Glucose inhibited division protein A//NAD(P)H binding domain of trans-2-enoyl-CoA reductase	GO:0008033//GO:0055114//GO:0008152	tRNA processing//oxidation-reduction process//metabolic process	GO:0016491//GO:0050660	oxidoreductase activity//flavin adenine dinucleotide binding	--	--	--	--
Cluster-13438.0	BL_2	3.00	0.38	654	449270381	EMC81060.1	497	1.0e-47	Putative uncharacterized transposon-derived protein ZK1236.4 [Columba livia]	--	--	--	--	--	--	--	--	--	--	--	--	--	PF07842	GC-rich sequence DNA-binding factor-like protein	GO:0006355	regulation of transcription, DNA-templated	GO:0003677	DNA binding	GO:0005634	nucleus	--	--
Cluster-13440.0	BL_2	4.00	0.77	533	755968866	XP_011306293.1	453	1.0e-42	PREDICTED: pre-rRNA-processing protein TSR1 homolog [Fopius arisanus]	--	--	--	--	--	K14799	TSR1	pre-rRNA-processing protein TSR1	http://www.genome.jp/dbget-bin/www_bget?ko:K14799	Q5SWD9	418	4.8e-40	Pre-rRNA-processing protein TSR1 homolog OS=Mus musculus GN=Tsr1 PE=2 SV=1	--	--	--	--	--	--	--	--	KOG1980	Uncharacterized conserved protein
Cluster-13441.0	BL_2	4.00	0.49	671	--	--	--	--	--	--	--	--	--	--	--	--	--	--	--	--	--	--	--	--	--	--	--	--	--	--	--	--
Cluster-13443.0	BL_2	38.67	0.45	4136	642911118	XP_008200586.1	3208	0.0e+00	PREDICTED: endoplasmic reticulum aminopeptidase 1-like isoform X2 [Tribolium castaneum]	805807164	XM_003705630.2	90	1.75039e-36	PREDICTED: Megachile rotundata glutamyl aminopeptidase (LOC100882597), transcript variant X3, mRNA	K11141	ENPEP	glutamyl aminopeptidase	http://www.genome.jp/dbget-bin/www_bget?ko:K11141	Q32LQ0	1312	8.1e-143	Glutamyl aminopeptidase OS=Bos taurus GN=ENPEP PE=2 SV=1	PF01433	Peptidase family M1	--	--	GO:0008237//GO:0008270	metallopeptidase activity//zinc ion binding	--	--	--	--
Cluster-13448.0	BL_2	3.00	0.37	661	--	--	--	--	--	--	--	--	--	--	--	--	--	--	--	--	--	--	PF05416	Southampton virus-type processing peptidase	GO:0006508	proteolysis	GO:0004197	cysteine-type endopeptidase activity	--	--	--	--
Cluster-13450.0	BL_2	6.00	0.33	1122	766932923	XP_011498704.1	738	1.9e-75	PREDICTED: MFS-type transporter SLC18B1-like [Ceratosolen solmsi marchali]	--	--	--	--	--	--	--	--	--	Q6NT16	393	8.0e-37	MFS-type transporter SLC18B1 OS=Homo sapiens GN=SLC18B1 PE=1 SV=1	PF07690//PF00083	Major Facilitator Superfamily//Sugar (and other) transporter	GO:0055085	transmembrane transport	GO:0022857	transmembrane transporter activity	GO:0016021	integral component of membrane	KOG3764	Vesicular amine transporter
Cluster-13462.0	BL_2	2.00	1.14	376	--	--	--	--	--	--	--	--	--	--	--	--	--	--	--	--	--	--	PF02724//PF02064//PF07781//PF16752//PF04006	CDC45-like protein//MAS20 protein import receptor//Reovirus minor core protein Mu-2//Tubulin-specific chaperone C N-terminal domain//Mpp10 protein	GO:0006364//GO:0006605//GO:0006886//GO:0006270	rRNA processing//protein targeting//intracellular protein transport//DNA replication initiation	GO:0015631//GO:0005198	tubulin binding//structural molecule activity	GO:0005732//GO:0005742//GO:0034457//GO:0019028//GO:0005634//GO:0045298	small nucleolar ribonucleoprotein complex//mitochondrial outer membrane translocase complex//Mpp10 complex//viral capsid//nucleus//tubulin complex	--	--
Cluster-13464.0	BL_2	1.00	0.43	403	--	--	--	--	--	--	--	--	--	--	--	--	--	--	--	--	--	--	--	--	--	--	--	--	--	--	--	--
Cluster-13474.0	BL_2	8.00	0.94	682	411595986	AFW19996.1	600	1.2e-59	mitochondrial cytochrome c oxidase subunit Va [Litopenaeus vannamei]	--	--	--	--	--	K02264	COX5A	cytochrome c oxidase subunit 5a	http://www.genome.jp/dbget-bin/www_bget?ko:K02264	Q94514	415	1.4e-39	Cytochrome c oxidase subunit 5A, mitochondrial OS=Drosophila melanogaster GN=CoVa PE=2 SV=2	PF02284	Cytochrome c oxidase subunit Va	GO:0015992//GO:0006123	proton transport//mitochondrial electron transport, cytochrome c to oxygen	GO:0004129	cytochrome-c oxidase activity	GO:0045277//GO:0005743	respiratory chain complex IV//mitochondrial inner membrane	KOG4077	Cytochrome c oxidase, subunit Va/COX6
Cluster-1348.0	BL_2	2.00	0.45	498	--	--	--	--	--	--	--	--	--	--	--	--	--	--	--	--	--	--	--	--	--	--	--	--	--	--	--	--
Cluster-13491.0	BL_2	2.00	0.70	428	--	--	--	--	--	--	--	--	--	--	--	--	--	--	--	--	--	--	--	--	--	--	--	--	--	--	--	--
Cluster-13493.0	BL_2	3.00	0.34	701	222160395	ACM47362.1	222	8.2e-16	Sox14 protein [Scylla paramamosain]	--	--	--	--	--	--	--	--	--	--	--	--	--	--	--	--	--	--	--	--	--	--	--
Cluster-13497.0	BL_2	1.00	1.10	330	--	--	--	--	--	--	--	--	--	--	--	--	--	--	--	--	--	--	--	--	--	--	--	--	--	--	--	--
Cluster-1350.0	BL_2	1.00	0.54	380	--	--	--	--	--	--	--	--	--	--	--	--	--	--	--	--	--	--	--	--	--	--	--	--	--	--	--	--
Cluster-13500.0	BL_2	3.00	0.66	505	260804857	XP_002597304.1	508	4.0e-49	hypothetical protein BRAFLDRAFT_203247 [Branchiostoma floridae]>gi|229282567|gb|EEN53316.1| hypothetical protein BRAFLDRAFT_203247 [Branchiostoma floridae]	148230960	NM_001094813.1	92	1.55922e-38	Xenopus laevis TSR1, 20S rRNA accumulation, homolog (tsr1), mRNA >gnl|BL_ORD_ID|630648 Xenopus laevis hypothetical LOC495115, mRNA (cDNA clone MGC:83112 IMAGE:6317840), complete cds	K14799	TSR1	pre-rRNA-processing protein TSR1	http://www.genome.jp/dbget-bin/www_bget?ko:K14799	Q5XGY1	493	9.1e-49	Pre-rRNA-processing protein TSR1 homolog OS=Xenopus laevis GN=tsr1 PE=2 SV=1	--	--	GO:0042254	ribosome biogenesis	--	--	GO:0005634	nucleus	KOG1980	Uncharacterized conserved protein
Cluster-13501.0	BL_2	1.00	0.38	418	--	--	--	--	--	697086829	XM_009658032.1	418	0	Verticillium dahliae VdLs.17 hypothetical protein mRNA	--	--	--	--	--	--	--	--	--	--	--	--	--	--	--	--	--	--
Cluster-13505.1	BL_2	2.00	1.39	360	--	--	--	--	--	--	--	--	--	--	--	--	--	--	--	--	--	--	--	--	--	--	--	--	--	--	--	--
Cluster-13512.0	BL_2	6.00	0.52	819	--	--	--	--	--	--	--	--	--	--	--	--	--	--	--	--	--	--	--	--	--	--	--	--	--	--	--	--
Cluster-13523.0	BL_2	5.00	0.37	913	270004918	EFA01366.1	450	3.9e-42	hypothetical protein TcasGA2_TC010351 [Tribolium castaneum]	--	--	--	--	--	K13915	LYZ	lysozyme C	http://www.genome.jp/dbget-bin/www_bget?ko:K13915	Q17005	276	2.4e-23	Lysozyme c-1 OS=Anopheles gambiae GN=AGAP007347 PE=2 SV=2	--	--	--	--	--	--	--	--	--	--
Cluster-13531.0	BL_2	2.00	0.33	569	--	--	--	--	--	--	--	--	--	--	--	--	--	--	--	--	--	--	--	--	--	--	--	--	--	--	--	--
Cluster-13535.0	BL_2	18.92	0.71	1490	2654204	AAC63079.1	410	2.8e-37	putative juvenile hormone esterase [Leptinotarsa decemlineata]	--	--	--	--	--	--	--	--	--	--	--	--	--	PF00588	SpoU rRNA Methylase family	GO:0009451//GO:0006396	RNA modification//RNA processing	GO:0003723//GO:0008173	RNA binding//RNA methyltransferase activity	--	--	--	--
Cluster-13542.0	BL_2	4.00	0.36	797	494593975	AGL39312.1	1059	8.2e-113	8-lipoxygenase [Penaeus monodon]	--	--	--	--	--	K00461	ALOX5	arachidonate 5-lipoxygenase	http://www.genome.jp/dbget-bin/www_bget?ko:K00461	O75342	252	1.3e-20	Arachidonate 12-lipoxygenase, 12R-type OS=Homo sapiens GN=ALOX12B PE=1 SV=1	PF00305	Lipoxygenase	GO:0055114	oxidation-reduction process	GO:0046872//GO:0016702	metal ion binding//oxidoreductase activity, acting on single donors with incorporation of molecular oxygen, incorporation of two atoms of oxygen	--	--	--	--
Cluster-13544.0	BL_2	2.00	0.41	521	--	--	--	--	--	--	--	--	--	--	--	--	--	--	--	--	--	--	--	--	--	--	--	--	--	--	--	--
Cluster-13544.1	BL_2	7.00	0.36	1171	--	--	--	--	--	--	--	--	--	--	--	--	--	--	--	--	--	--	--	--	--	--	--	--	--	--	--	--
Cluster-13547.0	BL_2	1.00	0.79	351	--	--	--	--	--	--	--	--	--	--	--	--	--	--	--	--	--	--	--	--	--	--	--	--	--	--	--	--
Cluster-13548.0	BL_2	1.00	0.56	377	338224500	AEI88123.1	570	2.0e-56	hypothetical protein [Scylla paramamosain]	338224499	HM217901.1	305	4.46145e-157	Scylla paramamosain hypothetical protein mRNA, partial cds	--	--	--	--	--	--	--	--	PF03067	Chitin binding domain	--	--	--	--	GO:0019028	viral capsid	--	--
Cluster-13551.0	BL_2	4.00	0.58	612	--	--	--	--	--	--	--	--	--	--	--	--	--	--	--	--	--	--	PF02100	Ornithine decarboxylase antizyme	GO:0019467	ornithine catabolic process, by decarboxylation	GO:0004857//GO:0008073	enzyme inhibitor activity//ornithine decarboxylase inhibitor activity	--	--	--	--
Cluster-13552.0	BL_2	33.00	14.24	403	241564915	XP_002401963.1	339	1.3e-29	ribosomal protein S25, putative [Ixodes scapularis]>gi|215501939|gb|EEC11433.1| ribosomal protein S25, putative, partial [Ixodes scapularis]	262401431	FJ774898.1	190	4.06694e-93	Scylla paramamosain 40S ribosomal protein S25 mRNA, partial cds	K02975	RP-S25e, RPS25	small subunit ribosomal protein S25e	http://www.genome.jp/dbget-bin/www_bget?ko:K02975	Q962Q5	315	3.2e-28	40S ribosomal protein S25 OS=Spodoptera frugiperda GN=RpS25 PE=3 SV=1	PF01325//PF08220	Iron dependent repressor, N-terminal DNA binding domain//DeoR-like helix-turn-helix domain	GO:0006355	regulation of transcription, DNA-templated	GO:0003700//GO:0003677	transcription factor activity, sequence-specific DNA binding//DNA binding	GO:0005667//GO:0005622//GO:0005840	transcription factor complex//intracellular//ribosome	KOG1767	40S ribosomal protein S25
Cluster-13552.1	BL_2	2.00	0.46	495	--	--	--	--	--	--	--	--	--	--	--	--	--	--	--	--	--	--	--	--	--	--	--	--	--	--	--	--
Cluster-13556.0	BL_2	2.00	0.33	577	--	--	--	--	--	--	--	--	--	--	--	--	--	--	--	--	--	--	--	--	--	--	--	--	--	--	--	--
Cluster-13559.0	BL_2	2.00	0.42	517	861599025	KMQ83534.1	149	1.8e-07	hypothetical protein RF55_19752 [Lasius niger]	--	--	--	--	--	--	--	--	--	--	--	--	--	--	--	--	--	--	--	--	--	--	--
Cluster-13568.0	BL_2	16.00	0.47	1832	14861878	AAK50057.2	1803	1.0e-198	Rh-like protein [Carcinus maenas]	899744425	KJ126844.2	1229	0	Portunus trituberculatus Rh protein mRNA, complete cds	K06580	SLC42A, RHAG, RHBG, RHCG	ammonium transporter Rh	http://www.genome.jp/dbget-bin/www_bget?ko:K06580	Q69D48	848	2.3e-89	Ammonium transporter Rh type B-A OS=Xenopus laevis GN=rhbg-a PE=2 SV=1	PF00909	Ammonium Transporter Family	GO:0015696	ammonium transport	GO:0008519	ammonium transmembrane transporter activity	GO:0016020	membrane	KOG3796	Ammonium transporter RHBG
Cluster-1357.0	BL_2	2.00	0.52	473	--	--	--	--	--	--	--	--	--	--	--	--	--	--	--	--	--	--	--	--	--	--	--	--	--	--	--	--
Cluster-13571.0	BL_2	3.00	0.44	604	--	--	--	--	--	--	--	--	--	--	--	--	--	--	--	--	--	--	--	--	--	--	--	--	--	--	--	--
Cluster-13576.0	BL_2	4.00	0.40	747	642074420	CDQ87733.1	592	1.1e-58	unnamed protein product [Oncorhynchus mykiss]	--	--	--	--	--	--	--	--	--	Q96DM1	343	3.4e-31	PiggyBac transposable element-derived protein 4 OS=Homo sapiens GN=PGBD4 PE=2 SV=3	PF01609	Transposase DDE domain	GO:0006313	transposition, DNA-mediated	GO:0003677//GO:0004803	DNA binding//transposase activity	--	--	--	--
Cluster-13588.0	BL_2	10.21	0.39	1474	211922673	BAG80981.1	1112	1.1e-118	opsin [Triops longicaudatus]	755873530	XM_005182926.2	34	8.29423e-06	PREDICTED: Musca domestica opsin Rh1-like (LOC101898316), mRNA	K04255	OPN4, Rh2_7	r-opsin	http://www.genome.jp/dbget-bin/www_bget?ko:K04255	Q25158	925	2.2e-98	Compound eye opsin BCRH2 OS=Hemigrapsus sanguineus PE=2 SV=1	PF00001//PF04911	7 transmembrane receptor (rhodopsin family)//ATP synthase j chain	GO:0015992//GO:0007186//GO:0015986	proton transport//G-protein coupled receptor signaling pathway//ATP synthesis coupled proton transport	GO:0004930//GO:0015078	G-protein coupled receptor activity//hydrogen ion transmembrane transporter activity	GO:0045263//GO:0016021	proton-transporting ATP synthase complex, coupling factor F(o)//integral component of membrane	--	--
Cluster-13591.0	BL_2	1.00	0.33	435	--	--	--	--	--	--	--	--	--	--	--	--	--	--	--	--	--	--	--	--	--	--	--	--	--	--	--	--
Cluster-13592.0	BL_2	4.00	0.90	501	--	--	--	--	--	--	--	--	--	--	--	--	--	--	--	--	--	--	--	--	--	--	--	--	--	--	--	--
Cluster-13593.2	BL_2	48.50	1.29	1984	642911122	XP_008200589.1	2412	2.6e-269	PREDICTED: endoplasmic reticulum aminopeptidase 1-like isoform X4 [Tribolium castaneum]	462310582	APGK01047275.1	78	3.89997e-30	Dendroctonus ponderosae Seq01047285, whole genome shotgun sequence	K11141	ENPEP	glutamyl aminopeptidase	http://www.genome.jp/dbget-bin/www_bget?ko:K11141	Q10836	931	5.9e-99	Thyrotropin-releasing hormone-degrading ectoenzyme OS=Rattus norvegicus GN=Trhde PE=1 SV=1	PF01433	Peptidase family M1	--	--	GO:0008270//GO:0008237	zinc ion binding//metallopeptidase activity	--	--	--	--
Cluster-13599.0	BL_2	10.00	0.63	1017	642912131	XP_008200820.1	1006	1.5e-106	PREDICTED: uncharacterized protein DDB_G0271670-like isoform X1 [Tribolium castaneum]>gi|270002491|gb|EEZ98938.1| hypothetical protein TcasGA2_TC004561 [Tribolium castaneum]	--	--	--	--	--	--	--	--	--	--	--	--	--	--	--	--	--	--	--	--	--	--	--
Cluster-13599.1	BL_2	5.00	0.51	743	642912131	XP_008200820.1	374	2.1e-33	PREDICTED: uncharacterized protein DDB_G0271670-like isoform X1 [Tribolium castaneum]>gi|270002491|gb|EEZ98938.1| hypothetical protein TcasGA2_TC004561 [Tribolium castaneum]	--	--	--	--	--	--	--	--	--	--	--	--	--	--	--	--	--	--	--	--	--	--	--
Cluster-13603.0	BL_2	2.00	0.39	531	--	--	--	--	--	--	--	--	--	--	--	--	--	--	--	--	--	--	--	--	--	--	--	--	--	--	--	--
Cluster-13606.0	BL_2	3.00	0.44	605	270005432	EFA01880.1	463	8.0e-44	hypothetical protein TcasGA2_TC007485 [Tribolium castaneum]	--	--	--	--	--	K00911	ITPK	1D-myo-inositol-triphosphate 3-kinase	http://www.genome.jp/dbget-bin/www_bget?ko:K00911	P23677	391	7.4e-37	Inositol-trisphosphate 3-kinase A OS=Homo sapiens GN=ITPKA PE=1 SV=1	PF03770//PF01299	Inositol polyphosphate kinase//Lysosome-associated membrane glycoprotein (Lamp)	--	--	GO:0008440	inositol-1,4,5-trisphosphate 3-kinase activity	GO:0016020	membrane	KOG1621	1D-myo-inositol-triphosphate 3-kinase A
Cluster-13607.0	BL_2	11.00	0.32	1849	478259114	ENN79046.1	900	5.2e-94	hypothetical protein YQE_04513, partial [Dendroctonus ponderosae]	--	--	--	--	--	K08813	STK33	serine/threonine kinase 33	http://www.genome.jp/dbget-bin/www_bget?ko:K08813	Q924X7	650	2.1e-66	Serine/threonine-protein kinase 33 OS=Mus musculus GN=Stk33 PE=1 SV=2	PF07714//PF00069//PF06293	Protein tyrosine kinase//Protein kinase domain//Lipopolysaccharide kinase (Kdo/WaaP) family	GO:0006468	protein phosphorylation	GO:0005524//GO:0016773//GO:0004672	ATP binding//phosphotransferase activity, alcohol group as acceptor//protein kinase activity	GO:0016020	membrane	--	--
Cluster-13612.0	BL_2	2.00	1.28	366	--	--	--	--	--	--	--	--	--	--	--	--	--	--	--	--	--	--	--	--	--	--	--	--	--	--	--	--
Cluster-13618.0	BL_2	5.00	0.31	1029	--	--	--	--	--	--	--	--	--	--	--	--	--	--	--	--	--	--	PF02944	BESS motif	--	--	GO:0003677	DNA binding	--	--	--	--
Cluster-13625.0	BL_2	3.00	0.64	510	--	--	--	--	--	--	--	--	--	--	--	--	--	--	--	--	--	--	--	--	--	--	--	--	--	--	--	--
Cluster-13629.0	BL_2	9.00	0.69	890	321477439	EFX88398.1	763	1.9e-78	hypothetical protein DAPPUDRAFT_305610 [Daphnia pulex]	--	--	--	--	--	--	--	--	--	Q3MHQ7	502	1.5e-49	Lysoplasmalogenase-like protein TMEM86A OS=Bos taurus GN=TMEM86A PE=2 SV=1	PF07947	YhhN-like protein	--	--	--	--	GO:0016021	integral component of membrane	--	--
Cluster-13635.0	BL_2	3.50	0.59	567	157115780	XP_001652693.1	166	2.1e-09	AAEL007344-PA [Aedes aegypti]>gi|108876761|gb|EAT40986.1| AAEL007344-PA [Aedes aegypti]	--	--	--	--	--	--	--	--	--	--	--	--	--	--	--	--	--	--	--	--	--	--	--
Cluster-13636.0	BL_2	2.00	0.43	510	--	--	--	--	--	--	--	--	--	--	--	--	--	--	--	--	--	--	--	--	--	--	--	--	--	--	--	--
Cluster-13638.0	BL_2	2.00	0.60	450	--	--	--	--	--	--	--	--	--	--	--	--	--	--	--	--	--	--	PF00642	Zinc finger C-x8-C-x5-C-x3-H type (and similar)	--	--	GO:0046872	metal ion binding	--	--	--	--
Cluster-1364.0	BL_2	2.00	0.35	559	--	--	--	--	--	--	--	--	--	--	--	--	--	--	--	--	--	--	--	--	--	--	--	--	--	--	--	--
Cluster-13651.0	BL_2	2.00	0.59	452	--	--	--	--	--	--	--	--	--	--	--	--	--	--	--	--	--	--	--	--	--	--	--	--	--	--	--	--
Cluster-13661.1	BL_2	1.00	0.74	355	514699137	XP_004997137.1	362	2.4e-32	fumarylacetoacetase [Salpingoeca rosetta]>gi|326435006|gb|EGD80576.1| fumarylacetoacetase [Salpingoeca rosetta]	--	--	--	--	--	K01555	FAH, fahA	fumarylacetoacetase	http://www.genome.jp/dbget-bin/www_bget?ko:K01555	A5PKH3	331	3.9e-30	Fumarylacetoacetase OS=Bos taurus GN=FAH PE=2 SV=1	PF09298	Fumarylacetoacetase N-terminal	GO:0009072//GO:0006570//GO:0042207	aromatic amino acid family metabolic process//tyrosine metabolic process//styrene catabolic process	GO:0004334	fumarylacetoacetase activity	--	--	KOG2843	Fumarylacetoacetase
Cluster-13663.0	BL_2	1.00	0.31	447	--	--	--	--	--	--	--	--	--	--	--	--	--	--	--	--	--	--	--	--	--	--	--	--	--	--	--	--
Cluster-13664.0	BL_2	2.00	0.36	550	4502319	NP_003936.1	459	2.1e-43	V-type proton ATPase subunit e 1 [Homo sapiens]>gi|197098298|ref|NP_001125649.1| V-type proton ATPase subunit e 1 [Pongo abelii]>gi|291387830|ref|XP_002710427.1| PREDICTED: V-type proton ATPase subunit e 1 [Oryctolagus cuniculus]>gi|296193634|ref|XP_002744618.1| PREDICTED: V-type proton ATPase subunit e 1 [Callithrix jacchus]>gi|332822589|ref|XP_003311011.1| PREDICTED: V-type proton ATPase subuni…	50593534	NM_003945.3	550	0	Homo sapiens ATPase, H+ transporting, lysosomal 9kDa, V0 subunit e1 (ATP6V0E1), mRNA	K02153	ATPeV0E, ATP6H	V-type H+-transporting ATPase subunit e	http://www.genome.jp/dbget-bin/www_bget?ko:K02153	O15342	459	8.8e-45	V-type proton ATPase subunit e 1 OS=Homo sapiens GN=ATP6V0E1 PE=2 SV=2	PF05866//PF05493//PF01769	Endodeoxyribonuclease RusA//ATP synthase subunit H//Divalent cation transporter	GO:0006119//GO:0008286//GO:0090382//GO:0015991//GO:0006310//GO:0007035//GO:0033572//GO:0006281//GO:0006879//GO:0015992//GO:0006812//GO:0043200//GO:0016049//GO:0051701	oxidative phosphorylation//insulin receptor signaling pathway//phagosome maturation//ATP hydrolysis coupled proton transport//DNA recombination//vacuolar acidification//transferrin transport//DNA repair//cellular iron ion homeostasis//proton transport//cation transport//response to amino acid//cell growth//interaction with host	GO:0000287//GO:0046961//GO:0008324//GO:0015078	magnesium ion binding//proton-transporting ATPase activity, rotational mechanism//cation transmembrane transporter activity//hydrogen ion transmembrane transporter activity	GO:0030670//GO:0005773//GO:0033179//GO:0010008//GO:0016021	phagocytic vesicle membrane//vacuole//proton-transporting V-type ATPase, V0 domain//endosome membrane//integral component of membrane	KOG3500	Vacuolar H+-ATPase V0 sector, subunit M9.7 (M9.2)
Cluster-13676.0	BL_2	10.26	0.40	1440	808129549	XP_012167594.1	650	4.0e-65	PREDICTED: reticulon-1-A isoform X3 [Bombus terrestris]>gi|815909182|ref|XP_012240236.1| PREDICTED: reticulon-1-A isoform X3 [Bombus impatiens]	--	--	--	--	--	--	--	--	--	Q8K0T0	514	9.6e-51	Reticulon-1 OS=Mus musculus GN=Rtn1 PE=1 SV=1	--	--	--	--	--	--	--	--	KOG1792	Reticulon
Cluster-1368.0	BL_2	2.00	0.44	506	--	--	--	--	--	--	--	--	--	--	--	--	--	--	--	--	--	--	PF00614	Phospholipase D Active site motif	--	--	GO:0003824	catalytic activity	--	--	--	--
Cluster-13686.0	BL_2	1.00	0.50	388	--	--	--	--	--	--	--	--	--	--	--	--	--	--	--	--	--	--	--	--	--	--	--	--	--	--	--	--
Cluster-13690.0	BL_2	21.00	0.41	2622	--	--	--	--	--	--	--	--	--	--	--	--	--	--	--	--	--	--	--	--	--	--	--	--	--	--	--	--
Cluster-13691.0	BL_2	1.00	0.35	427	--	--	--	--	--	--	--	--	--	--	--	--	--	--	--	--	--	--	--	--	--	--	--	--	--	--	--	--
Cluster-13696.0	BL_2	4.00	0.36	802	662199111	XP_008472706.1	263	1.7e-20	PREDICTED: uncharacterized protein LOC103509851 [Diaphorina citri]	--	--	--	--	--	--	--	--	--	--	--	--	--	--	--	--	--	--	--	--	--	--	--
Cluster-1370.1	BL_2	2.00	0.46	497	--	--	--	--	--	--	--	--	--	--	--	--	--	--	--	--	--	--	--	--	--	--	--	--	--	--	--	--
Cluster-13702.0	BL_2	5.00	0.90	549	270015120	EFA11568.1	210	1.6e-14	pyrokinin [Tribolium castaneum]	--	--	--	--	--	--	--	--	--	--	--	--	--	PF05874	Pheromone biosynthesis activating neuropeptide (PBAN)	GO:0007218//GO:0042811	neuropeptide signaling pathway//pheromone biosynthetic process	GO:0005184	neuropeptide hormone activity	--	--	--	--
Cluster-13703.0	BL_2	4.00	0.52	646	564760206	AHC03493.1	725	3.6e-74	leucine-rich repeat protein [Scylla serrata]	564760205	KF680301.1	641	0	Scylla serrata leucine-rich repeat protein mRNA, complete cds	K19613	SHOC2, SUR8	leucine-rich repeat protein SHOC2	http://www.genome.jp/dbget-bin/www_bget?ko:K19613	Q1L8Y7	561	1.5e-56	Leucine-rich repeat protein SHOC-2 OS=Danio rerio GN=shoc2 PE=2 SV=1	PF00560//PF13855	Leucine Rich Repeat//Leucine rich repeat	--	--	GO:0005515	protein binding	--	--	KOG0619	FOG: Leucine rich repeat
Cluster-13704.0	BL_2	2.00	0.55	463	345452849	AEN94576.1	604	2.8e-60	septin [Scylla paramamosain]	345452848	HQ260922.1	454	0	Scylla paramamosain septin mRNA, complete cds	K16939	SEPT6_8_11	septin 6/8/11	http://www.genome.jp/dbget-bin/www_bget?ko:K16939	P54359	448	1.4e-43	Septin-2 OS=Drosophila melanogaster GN=Sep2 PE=2 SV=2	PF00735//PF02918//PF01343	Septin//Pertussis toxin, subunit 2 and 3, C-terminal domain//Peptidase family S49	GO:0009405//GO:0006508	pathogenesis//proteolysis	GO:0008233//GO:0005525	peptidase activity//GTP binding	GO:0005576	extracellular region	--	--
Cluster-13709.0	BL_2	4.00	0.44	705	--	--	--	--	--	--	--	--	--	--	--	--	--	--	--	--	--	--	--	--	--	--	--	--	--	--	--	--
Cluster-13711.0	BL_2	1.00	0.53	383	--	--	--	--	--	768311759	CP010987.1	380	0	Verticillium dahliae VdLs.17 chromosome 8, complete sequence	--	--	--	--	--	--	--	--	--	--	--	--	--	--	--	--	--	--
Cluster-13717.1	BL_2	7.00	1.20	562	255045899	ACU00106.1	714	5.9e-73	troponin-C isoform 6 [Homarus americanus]	298106305	HM448422.1	51	1.07954e-15	Homarus americanus troponin C isoform 3 mRNA, complete cds	--	--	--	--	P15159	429	2.7e-41	Troponin C OS=Tachypleus tridentatus PE=1 SV=1	PF00036//PF13833//PF13405//PF13499//PF03352//PF13202//PF12763	EF hand//EF-hand domain pair//EF-hand domain//EF-hand domain pair//Methyladenine glycosylase//EF hand//Cytoskeletal-regulatory complex EF hand	GO:0006284	base-excision repair	GO:0005509//GO:0008725//GO:0005515	calcium ion binding//DNA-3-methyladenine glycosylase activity//protein binding	--	--	KOG0027	Calmodulin and related proteins (EF-Hand superfamily)
Cluster-1372.0	BL_2	2.00	0.53	469	--	--	--	--	--	--	--	--	--	--	--	--	--	--	--	--	--	--	--	--	--	--	--	--	--	--	--	--
Cluster-13725.0	BL_2	33.49	0.86	2039	270004851	EFA01299.1	2034	1.8e-225	hypothetical protein TcasGA2_TC003136 [Tribolium castaneum]	--	--	--	--	--	--	--	--	--	O70244	218	2.9e-16	Cubilin OS=Rattus norvegicus GN=Cubn PE=1 SV=2	--	--	--	--	--	--	--	--	--	--
Cluster-13727.0	BL_2	2.00	0.43	511	--	--	--	--	--	--	--	--	--	--	--	--	--	--	--	--	--	--	--	--	--	--	--	--	--	--	--	--
Cluster-13727.1	BL_2	3.00	0.46	594	--	--	--	--	--	--	--	--	--	--	--	--	--	--	--	--	--	--	--	--	--	--	--	--	--	--	--	--
Cluster-13730.0	BL_2	3.00	0.52	562	--	--	--	--	--	--	--	--	--	--	--	--	--	--	--	--	--	--	--	--	--	--	--	--	--	--	--	--
Cluster-13736.0	BL_2	4.39	0.34	877	478255202	ENN75431.1	520	2.9e-50	hypothetical protein YQE_07982, partial [Dendroctonus ponderosae]	--	--	--	--	--	K07922	RAB36	Ras-related protein Rab-36	http://www.genome.jp/dbget-bin/www_bget?ko:K07922	Q8CAM5	462	6.3e-45	Ras-related protein Rab-36 OS=Mus musculus GN=Rab36 PE=2 SV=1	PF00071	Ras family	GO:0007264	small GTPase mediated signal transduction	GO:0005525	GTP binding	--	--	KOG0084	GTPase Rab1/YPT1, small G protein superfamily, and related GTP-binding proteins
Cluster-13744.0	BL_2	11.00	0.56	1185	375157305	ACY66494.3	1434	4.0e-156	serine protease [Scylla paramamosain]	375081799	FJ774773.2	1089	0	Scylla paramamosain serine protease mRNA, complete cds	--	--	--	--	Q8MQS8	213	6.3e-16	Venom serine protease 34 OS=Apis mellifera PE=2 SV=1	PF00089	Trypsin	GO:0006508	proteolysis	GO:0004252	serine-type endopeptidase activity	--	--	--	--
Cluster-13747.0	BL_2	9.48	0.48	1184	33087164	AAP92779.1	419	2.0e-38	hemocyte kazal-type proteinase inhibitor [Penaeus monodon]	--	--	--	--	--	--	--	--	--	P31696	291	5.7e-25	Agrin OS=Gallus gallus GN=AGRN PE=1 SV=3	PF07648//PF00050//PF03554	Kazal-type serine protease inhibitor domain//Kazal-type serine protease inhibitor domain//UL73 viral envelope glycoprotein	--	--	GO:0005515	protein binding	GO:0019031	viral envelope	KOG3649	FOG: Kazal-type serine protease inhibitor domain
Cluster-13751.0	BL_2	2.00	0.33	571	--	--	--	--	--	--	--	--	--	--	--	--	--	--	--	--	--	--	--	--	--	--	--	--	--	--	--	--
Cluster-13752.0	BL_2	55.00	1.00	2776	675367441	KFM60343.1	2153	4.0e-239	Polyadenylate-binding protein 1, partial [Stegodyphus mimosarum]	768921143	XM_003965840.2	220	6.33139e-109	PREDICTED: Takifugu rubripes poly(A) binding protein, cytoplasmic 1 (pabpc1), mRNA	K13126	PABPC	polyadenylate-binding protein	http://www.genome.jp/dbget-bin/www_bget?ko:K13126	P20965	1885	2.0e-209	Polyadenylate-binding protein 1-A OS=Xenopus laevis GN=pabpc1-a PE=1 SV=3	PF04815//PF08777//PF09377//PF00658//PF16367//PF00076	Sec23/Sec24 helical domain//RNA binding motif//SBDS protein C-terminal domain//Poly-adenylate binding protein, unique domain//RNA recognition motif//RNA recognition motif. (a.k.a. RRM, RBD, or RNP domain)	GO:0006888//GO:0006886//GO:0042254	ER to Golgi vesicle-mediated transport//intracellular protein transport//ribosome biogenesis	GO:0003676//GO:0003723	nucleic acid binding//RNA binding	GO:0030127	COPII vesicle coat	KOG0123	Polyadenylate-binding protein (RRM superfamily)
Cluster-13759.0	BL_2	3.00	0.34	700	--	--	--	--	--	--	--	--	--	--	--	--	--	--	--	--	--	--	--	--	--	--	--	--	--	--	--	--
Cluster-1376.0	BL_2	4.00	2.97	355	--	--	--	--	--	--	--	--	--	--	--	--	--	--	--	--	--	--	--	--	--	--	--	--	--	--	--	--
Cluster-13761.0	BL_2	7.00	0.40	1093	646717140	KDR20121.1	141	3.2e-06	E3 ubiquitin-protein ligase SIAH1B [Zootermopsis nevadensis]	--	--	--	--	--	--	--	--	--	Q9I8X5	125	9.3e-06	E3 ubiquitin-protein ligase siah2 OS=Xenopus laevis GN=siah2 PE=2 SV=1	--	--	--	--	--	--	--	--	--	--
Cluster-13761.1	BL_2	1.00	0.38	417	--	--	--	--	--	--	--	--	--	--	--	--	--	--	--	--	--	--	--	--	--	--	--	--	--	--	--	--
Cluster-13761.3	BL_2	9.19	0.45	1209	--	--	--	--	--	--	--	--	--	--	--	--	--	--	--	--	--	--	--	--	--	--	--	--	--	--	--	--
Cluster-13762.0	BL_2	3.00	0.70	492	--	--	--	--	--	--	--	--	--	--	--	--	--	--	--	--	--	--	--	--	--	--	--	--	--	--	--	--
Cluster-13763.0	BL_2	9.00	0.75	843	--	--	--	--	--	--	--	--	--	--	--	--	--	--	--	--	--	--	--	--	--	--	--	--	--	--	--	--
Cluster-13766.0	BL_2	4.00	0.67	568	--	--	--	--	--	--	--	--	--	--	--	--	--	--	--	--	--	--	--	--	--	--	--	--	--	--	--	--
Cluster-13769.0	BL_2	13.00	0.60	1278	478259305	ENN79207.1	1039	2.8e-110	hypothetical protein YQE_04391, partial [Dendroctonus ponderosae]	--	--	--	--	--	--	--	--	--	Q9H1X1	538	1.4e-53	Radial spoke head protein 9 homolog OS=Homo sapiens GN=RSPH9 PE=1 SV=1	--	--	--	--	--	--	--	--	--	--
Cluster-13777.0	BL_2	4.00	1.06	470	--	--	--	--	--	--	--	--	--	--	--	--	--	--	--	--	--	--	--	--	--	--	--	--	--	--	--	--
Cluster-13781.0	BL_2	3.00	0.55	544	826419751	XP_012524774.1	665	2.7e-67	PREDICTED: serine hydroxymethyltransferase, cytosolic [Monomorium pharaonis]>gi|826419753|ref|XP_012524775.1| PREDICTED: serine hydroxymethyltransferase, cytosolic [Monomorium pharaonis]	--	--	--	--	--	K00600	glyA, SHMT	glycine hydroxymethyltransferase	http://www.genome.jp/dbget-bin/www_bget?ko:K00600	P50431	625	4.9e-64	Serine hydroxymethyltransferase, cytosolic OS=Mus musculus GN=Shmt1 PE=1 SV=3	PF00464	Serine hydroxymethyltransferase	--	--	GO:0016740	transferase activity	--	--	KOG2467	Glycine/serine hydroxymethyltransferase
Cluster-13787.0	BL_2	1.61	0.72	399	91081401	XP_972667.1	396	3.1e-36	PREDICTED: exosome complex component RRP43 [Tribolium castaneum]>gi|270006123|gb|EFA02571.1| hypothetical protein TcasGA2_TC008282 [Tribolium castaneum]	--	--	--	--	--	K12586	RRP43, EXOSC8, OIP2	exosome complex component RRP43	http://www.genome.jp/dbget-bin/www_bget?ko:K12586	Q96B26	309	1.6e-27	Exosome complex component RRP43 OS=Homo sapiens GN=EXOSC8 PE=1 SV=1	--	--	--	--	--	--	--	--	KOG1614	Exosomal 3'-5' exoribonuclease complex, subunit Rrp45
Cluster-13795.0	BL_2	2.00	0.36	551	--	--	--	--	--	--	--	--	--	--	--	--	--	--	--	--	--	--	--	--	--	--	--	--	--	--	--	--
Cluster-13796.0	BL_2	3.00	0.43	616	242015135	XP_002428229.1	788	1.7e-81	Thrombospondin-3 precursor, putative [Pediculus humanus corporis]>gi|212512790|gb|EEB15491.1| Thrombospondin-3 precursor, putative [Pediculus humanus corporis]	--	--	--	--	--	K04659	THBS2S	thrombospondin 2/3/4/5	http://www.genome.jp/dbget-bin/www_bget?ko:K04659	Q9R0G6	537	8.9e-54	Cartilage oligomeric matrix protein OS=Mus musculus GN=Comp PE=1 SV=2	PF02412//PF07645//PF00008	Thrombospondin type 3 repeat//Calcium-binding EGF domain//EGF-like domain	GO:0007155	cell adhesion	GO:0005515//GO:0005509	protein binding//calcium ion binding	--	--	--	--
Cluster-13798.0	BL_2	2.00	0.51	478	156362157	XP_001625647.1	612	3.3e-61	predicted protein [Nematostella vectensis]>gi|156212490|gb|EDO33547.1| predicted protein [Nematostella vectensis]	697073707	XM_009653196.1	478	0	Verticillium dahliae VdLs.17 40S ribosomal protein S4-A mRNA	K02987	RP-S4e, RPS4	small subunit ribosomal protein S4e	http://www.genome.jp/dbget-bin/www_bget?ko:K02987	P87158	618	2.8e-63	40S ribosomal protein S4-A OS=Schizosaccharomyces pombe (strain 972 / ATCC 24843) GN=rps401 PE=2 SV=2	PF01479	S4 domain	GO:0006412//GO:0042254	translation//ribosome biogenesis	GO:0003723//GO:0003735	RNA binding//structural constituent of ribosome	GO:0005840	ribosome	KOG0378	40S ribosomal protein S4
Cluster-1380.0	BL_2	1.00	11.77	241	--	--	--	--	--	--	--	--	--	--	--	--	--	--	--	--	--	--	--	--	--	--	--	--	--	--	--	--
Cluster-13802.0	BL_2	12.00	0.63	1157	815803081	XP_012222232.1	1298	2.3e-140	PREDICTED: uncharacterized protein LOC105672097 [Linepithema humile]	742096663	XM_010868851.1	123	2.16972e-55	PREDICTED: Esox lucius ornithine aminotransferase (oat), mRNA	K00819	rocD, OAT	ornithine--oxo-acid transaminase	http://www.genome.jp/dbget-bin/www_bget?ko:K00819	Q3ZCF5	1216	3.1e-132	Ornithine aminotransferase, mitochondrial OS=Bos taurus GN=OAT PE=2 SV=1	PF00202	Aminotransferase class-III	--	--	GO:0008483//GO:0030170	transaminase activity//pyridoxal phosphate binding	--	--	KOG1402	Ornithine aminotransferase
Cluster-13822.0	BL_2	2.00	0.73	422	--	--	--	--	--	--	--	--	--	--	--	--	--	--	--	--	--	--	--	--	--	--	--	--	--	--	--	--
Cluster-13844.0	BL_2	3.00	0.35	689	--	--	--	--	--	--	--	--	--	--	--	--	--	--	--	--	--	--	PF01430//PF01523	Hsp33 protein//Putative modulator of DNA gyrase	GO:0006508//GO:0006457	proteolysis//protein folding	GO:0051082//GO:0008237	unfolded protein binding//metallopeptidase activity	GO:0005737	cytoplasm	--	--
Cluster-13844.1	BL_2	2.00	0.62	445	--	--	--	--	--	--	--	--	--	--	--	--	--	--	--	--	--	--	--	--	--	--	--	--	--	--	--	--
Cluster-13846.0	BL_2	2.00	0.81	410	--	--	--	--	--	--	--	--	--	--	--	--	--	--	--	--	--	--	--	--	--	--	--	--	--	--	--	--
Cluster-13848.0	BL_2	2.00	0.48	486	--	--	--	--	--	--	--	--	--	--	--	--	--	--	--	--	--	--	--	--	--	--	--	--	--	--	--	--
Cluster-1385.0	BL_2	1.00	0.35	429	642932736	XP_008196966.1	321	1.7e-27	PREDICTED: enhancer of split malpha protein-like [Tribolium castaneum]>gi|270012429|gb|EFA08877.1| hypothetical protein TcasGA2_TC006578 [Tribolium castaneum]	--	--	--	--	--	--	--	--	--	--	--	--	--	PF15952	Enhancer of split M4 family	GO:0007423//GO:0007219	sensory organ development//Notch signaling pathway	--	--	--	--	--	--
Cluster-13850.0	BL_2	3.00	0.49	574	22758848	AAN05584.1	406	3.1e-37	ribosomal protein L30 [Argopecten irradians]	697072802	XM_009652887.1	574	0	Verticillium dahliae VdLs.17 60S ribosomal protein L30 mRNA	K02908	RP-L30e, RPL30	large subunit ribosomal protein L30e	http://www.genome.jp/dbget-bin/www_bget?ko:K02908	Q7S7F1	447	2.2e-43	60S ribosomal protein L30 OS=Neurospora crassa (strain ATCC 24698 / 74-OR23-1A / CBS 708.71 / DSM 1257 / FGSC 987) GN=rpl-30 PE=3 SV=1	--	--	--	--	--	--	--	--	KOG2988	60S ribosomal protein L30
Cluster-13851.0	BL_2	23.00	1.75	891	--	--	--	--	--	--	--	--	--	--	--	--	--	--	--	--	--	--	--	--	--	--	--	--	--	--	--	--
Cluster-13853.0	BL_2	3.00	0.38	658	29134779	BAC66140.1	860	8.1e-90	projectin [Procambarus clarkii]	--	--	--	--	--	K12567	TTN	titin	http://www.genome.jp/dbget-bin/www_bget?ko:K12567	Q9I7U4	217	1.2e-16	Titin OS=Drosophila melanogaster GN=sls PE=1 SV=3	PF00041	Fibronectin type III domain	--	--	GO:0005515	protein binding	--	--	KOG0613	Projectin/twitchin and related proteins
Cluster-13862.0	BL_2	2.00	0.79	413	460027843	AFJ11397.2	512	1.1e-49	prostaglandin F synthase [Penaeus monodon]	--	--	--	--	--	K00011	E1.1.1.21, AKR1	aldehyde reductase	http://www.genome.jp/dbget-bin/www_bget?ko:K00011	P15121	351	2.2e-32	Aldose reductase OS=Homo sapiens GN=AKR1B1 PE=1 SV=3	--	--	--	--	--	--	--	--	KOG1577	Aldo/keto reductase family proteins
Cluster-13863.0	BL_2	1.00	0.32	440	--	--	--	--	--	--	--	--	--	--	--	--	--	--	--	--	--	--	PF01097	Arthropod defensin	GO:0006952	defense response	--	--	--	--	--	--
Cluster-13864.0	BL_2	1.00	0.41	410	--	--	--	--	--	--	--	--	--	--	--	--	--	--	--	--	--	--	--	--	--	--	--	--	--	--	--	--
Cluster-13868.1	BL_2	1.00	0.42	407	--	--	--	--	--	--	--	--	--	--	--	--	--	--	--	--	--	--	--	--	--	--	--	--	--	--	--	--
Cluster-13868.2	BL_2	32.00	0.42	3701	642919667	XP_008192015.1	988	6.5e-104	PREDICTED: otopetrin-2 isoform X1 [Tribolium castaneum]	--	--	--	--	--	--	--	--	--	Q7RTS6	138	9.8e-07	Otopetrin-2 OS=Homo sapiens GN=OTOP2 PE=2 SV=3	--	--	--	--	--	--	--	--	--	--
Cluster-1387.0	BL_2	3.00	3.13	333	--	--	--	--	--	--	--	--	--	--	--	--	--	--	--	--	--	--	--	--	--	--	--	--	--	--	--	--
Cluster-13870.0	BL_2	12.00	0.47	1448	646700024	KDR10371.1	1521	4.0e-166	putative isocitrate dehydrogenase [NAD] subunit alpha, mitochondrial [Zootermopsis nevadensis]	442616938	NM_167657.3	263	4.07811e-133	Drosophila melanogaster lethal (1) G0156 (l(1)G0156), transcript variant C, mRNA	K00030	IDH3	isocitrate dehydrogenase (NAD+)	http://www.genome.jp/dbget-bin/www_bget?ko:K00030	Q9VWH4	1445	1.1e-158	Probable isocitrate dehydrogenase [NAD] subunit alpha, mitochondrial OS=Drosophila melanogaster GN=l(1)G0156 PE=2 SV=1	PF00180	Isocitrate/isopropylmalate dehydrogenase	GO:0055114	oxidation-reduction process	GO:0016616	oxidoreductase activity, acting on the CH-OH group of donors, NAD or NADP as acceptor	--	--	KOG0785	Isocitrate dehydrogenase, alpha subunit
Cluster-13872.0	BL_2	4.00	0.40	748	--	--	--	--	--	--	--	--	--	--	--	--	--	--	--	--	--	--	--	--	--	--	--	--	--	--	--	--
Cluster-13873.0	BL_2	8.00	0.86	719	--	--	--	--	--	--	--	--	--	--	--	--	--	--	--	--	--	--	--	--	--	--	--	--	--	--	--	--
Cluster-13884.0	BL_2	5.00	0.55	708	--	--	--	--	--	--	--	--	--	--	--	--	--	--	--	--	--	--	PF01080	Presenilin	--	--	GO:0004190	aspartic-type endopeptidase activity	GO:0016021	integral component of membrane	--	--
Cluster-13895.0	BL_2	6.00	0.39	985	321476737	EFX87697.1	834	1.3e-86	hypothetical protein DAPPUDRAFT_306563 [Daphnia pulex]	--	--	--	--	--	K00815	TAT	tyrosine aminotransferase	http://www.genome.jp/dbget-bin/www_bget?ko:K00815	P17735	657	1.7e-67	Tyrosine aminotransferase OS=Homo sapiens GN=TAT PE=1 SV=1	PF00202//PF01212//PF01053//PF00155	Aminotransferase class-III//Beta-eliminating lyase//Cys/Met metabolism PLP-dependent enzyme//Aminotransferase class I and II	GO:0006520//GO:0009058	cellular amino acid metabolic process//biosynthetic process	GO:0008483//GO:0016829//GO:0030170	transaminase activity//lyase activity//pyridoxal phosphate binding	--	--	KOG0259	Tyrosine aminotransferase
Cluster-13897.0	BL_2	1.00	0.35	427	--	--	--	--	--	--	--	--	--	--	--	--	--	--	--	--	--	--	PF04579	Keratin, high-sulphur matrix protein	--	--	GO:0005198	structural molecule activity	GO:0045095	keratin filament	--	--
Cluster-13906.0	BL_2	6.00	0.61	745	--	--	--	--	--	--	--	--	--	--	--	--	--	--	--	--	--	--	--	--	--	--	--	--	--	--	--	--
Cluster-13906.1	BL_2	9.00	0.37	1392	--	--	--	--	--	--	--	--	--	--	--	--	--	--	--	--	--	--	PF03661	Uncharacterised protein family (UPF0121)	--	--	--	--	GO:0016021	integral component of membrane	--	--
Cluster-13906.2	BL_2	7.00	0.47	969	--	--	--	--	--	--	--	--	--	--	--	--	--	--	--	--	--	--	--	--	--	--	--	--	--	--	--	--
Cluster-13909.0	BL_2	1.00	0.65	365	--	--	--	--	--	--	--	--	--	--	--	--	--	--	--	--	--	--	--	--	--	--	--	--	--	--	--	--
Cluster-13913.0	BL_2	2.00	0.71	427	--	--	--	--	--	525346432	KC793905.1	199	4.30021e-98	Scylla paramamosain clone Scpa13 microsatellite sequence	--	--	--	--	--	--	--	--	--	--	--	--	--	--	--	--	--	--
Cluster-1392.0	BL_2	2.00	1.08	381	--	--	--	--	--	--	--	--	--	--	--	--	--	--	--	--	--	--	--	--	--	--	--	--	--	--	--	--
Cluster-13921.0	BL_2	4.00	1.03	474	443683514	ELT87741.1	526	3.1e-51	hypothetical protein CAPTEDRAFT_162451 [Capitella teleta]	--	--	--	--	--	K03462	NAMPT	nicotinamide phosphoribosyltransferase	http://www.genome.jp/dbget-bin/www_bget?ko:K03462	Q80Z29	410	3.6e-39	Nicotinamide phosphoribosyltransferase OS=Rattus norvegicus GN=Nampt PE=1 SV=1	--	--	--	--	--	--	--	--	--	--
Cluster-13924.0	BL_2	4.05	0.55	633	--	--	--	--	--	--	--	--	--	--	--	--	--	--	--	--	--	--	--	--	--	--	--	--	--	--	--	--
Cluster-13930.0	BL_2	5.00	0.76	598	--	--	--	--	--	--	--	--	--	--	--	--	--	--	--	--	--	--	--	--	--	--	--	--	--	--	--	--
Cluster-13939.0	BL_2	7.00	0.36	1168	--	--	--	--	--	--	--	--	--	--	--	--	--	--	--	--	--	--	--	--	--	--	--	--	--	--	--	--
Cluster-1394.0	BL_2	1.00	0.39	415	--	--	--	--	--	--	--	--	--	--	--	--	--	--	--	--	--	--	--	--	--	--	--	--	--	--	--	--
Cluster-13940.0	BL_2	2.00	0.60	451	--	--	--	--	--	--	--	--	--	--	--	--	--	--	--	--	--	--	--	--	--	--	--	--	--	--	--	--
Cluster-13943.0	BL_2	3.95	0.51	646	--	--	--	--	--	--	--	--	--	--	--	--	--	--	--	--	--	--	PF01607	Chitin binding Peritrophin-A domain	GO:0006030	chitin metabolic process	GO:0008061	chitin binding	GO:0005576	extracellular region	--	--
Cluster-13944.0	BL_2	8.00	6.47	349	328899629	AEB54643.1	495	9.0e-48	ribosomal protein L36 [Procambarus clarkii]	195469538	XM_002099659.1	75	2.94375e-29	Drosophila yakuba RpL36 (Dyak\RpL36), partial mRNA	K02920	RP-L36e, RPL36	large subunit ribosomal protein L36e	http://www.genome.jp/dbget-bin/www_bget?ko:K02920	Q5RAZ9	384	2.8e-36	60S ribosomal protein L36 OS=Pongo abelii GN=RPL36 PE=3 SV=3	PF01158	Ribosomal protein L36e	GO:0042254//GO:0006412	ribosome biogenesis//translation	GO:0003735	structural constituent of ribosome	GO:0005840//GO:0005622	ribosome//intracellular	KOG3452	60S ribosomal protein L36
Cluster-13949.0	BL_2	9.00	1.26	622	--	--	--	--	--	--	--	--	--	--	--	--	--	--	--	--	--	--	--	--	--	--	--	--	--	--	--	--
Cluster-13966.0	BL_2	7.00	0.67	773	742408646	AJB28949.1	573	1.8e-56	c-Jun protein [Litopenaeus vannamei]	--	--	--	--	--	K04449	JUND	transcription factor jun-D	http://www.genome.jp/dbget-bin/www_bget?ko:K04449	P18870	260	1.5e-21	Transcription factor AP-1 OS=Gallus gallus GN=JUN PE=1 SV=2	PF00170//PF07716//PF03131	bZIP transcription factor//Basic region leucine zipper//bZIP Maf transcription factor	GO:0006355	regulation of transcription, DNA-templated	GO:0003677//GO:0043565//GO:0003700	DNA binding//sequence-specific DNA binding//transcription factor activity, sequence-specific DNA binding	GO:0005634//GO:0005667	nucleus//transcription factor complex	--	--
Cluster-13966.1	BL_2	3.00	0.34	702	742408646	AJB28949.1	507	7.4e-49	c-Jun protein [Litopenaeus vannamei]	--	--	--	--	--	K04448	JUN	transcription factor AP-1	http://www.genome.jp/dbget-bin/www_bget?ko:K04448	P05412	358	5.7e-33	Transcription factor AP-1 OS=Homo sapiens GN=JUN PE=1 SV=2	PF03131//PF04977//PF00170//PF07716//PF06005	bZIP Maf transcription factor//Septum formation initiator//bZIP transcription factor//Basic region leucine zipper//Protein of unknown function (DUF904)	GO:0043093//GO:0000917//GO:0007049//GO:0006355	FtsZ-dependent cytokinesis//barrier septum assembly//cell cycle//regulation of transcription, DNA-templated	GO:0003677//GO:0003700//GO:0043565	DNA binding//transcription factor activity, sequence-specific DNA binding//sequence-specific DNA binding	GO:0005667//GO:0005634//GO:0005737	transcription factor complex//nucleus//cytoplasm	KOG0837	Transcriptional activator of the JUN family
Cluster-13971.0	BL_2	4.00	0.32	859	260795348	XP_002592667.1	364	3.5e-32	hypothetical protein BRAFLDRAFT_118384 [Branchiostoma floridae]>gi|229277890|gb|EEN48678.1| hypothetical protein BRAFLDRAFT_118384 [Branchiostoma floridae]	--	--	--	--	--	K08199	SLC22A2, OCT2	MFS transporter, OCT family, solute carrier family 22 (organic cation transporter), member 2	http://www.genome.jp/dbget-bin/www_bget?ko:K08199	Q9VCA2	316	5.2e-28	Organic cation transporter protein OS=Drosophila melanogaster GN=Orct PE=1 SV=1	PF07690//PF00083	Major Facilitator Superfamily//Sugar (and other) transporter	GO:0055085	transmembrane transport	GO:0022857	transmembrane transporter activity	GO:0016021	integral component of membrane	KOG0255	Synaptic vesicle transporter SVOP and related transporters (major facilitator superfamily)
Cluster-13977.0	BL_2	20.99	0.32	3269	--	--	--	--	--	--	--	--	--	--	--	--	--	--	--	--	--	--	--	--	--	--	--	--	--	--	--	--
Cluster-13986.0	BL_2	2.00	0.43	508	--	--	--	--	--	697069406	XM_009651592.1	383	0	Verticillium dahliae VdLs.17 hypothetical protein mRNA	--	--	--	--	Q9UTI9	155	1.4e-09	UPF0591 membrane protein C15E1.02c OS=Schizosaccharomyces pombe (strain 972 / ATCC 24843) GN=SPAC15E1.02c PE=3 SV=1	--	--	--	--	--	--	--	--	--	--
Cluster-13987.0	BL_2	4.00	1.54	416	241998180	XP_002433733.1	219	1.1e-15	ubiquinol-cytochrome C reductase hinge protein, putative [Ixodes scapularis]>gi|215495492|gb|EEC05133.1| ubiquinol-cytochrome C reductase hinge protein, putative [Ixodes scapularis]	262401202	FJ774783.1	246	3.11915e-124	Scylla paramamosain mitochondrial ubiquinol-cytochrome c reductase complex 11 kDa protein mRNA, partial cds; nuclear gene for mitochondrial product	K00416	QCR6, UQCRH	ubiquinol-cytochrome c reductase subunit 6	http://www.genome.jp/dbget-bin/www_bget?ko:K00416	P07919	172	1.3e-11	Cytochrome b-c1 complex subunit 6, mitochondrial OS=Homo sapiens GN=UQCRH PE=1 SV=2	--	--	GO:0006122//GO:0006118//GO:0006119//GO:0015992	mitochondrial electron transport, ubiquinol to cytochrome c//obsolete electron transport//oxidative phosphorylation//proton transport	GO:0008121	ubiquinol-cytochrome-c reductase activity	--	--	--	--
Cluster-13999.0	BL_2	6.00	0.31	1181	--	--	--	--	--	--	--	--	--	--	--	--	--	--	--	--	--	--	--	--	--	--	--	--	--	--	--	--
Cluster-14000.1	BL_2	16.24	0.41	2089	557332086	XP_006038864.1	931	1.5e-97	PREDICTED: zinc finger protein 850-like [Alligator sinensis]	--	--	--	--	--	K09228	KRAB	KRAB domain-containing zinc finger protein	http://www.genome.jp/dbget-bin/www_bget?ko:K09228	Q14591	897	5.4e-95	Zinc finger protein 271 OS=Homo sapiens GN=ZNF271 PE=2 SV=4	PF13912//PF02892//PF07776//PF00096//PF13465	C2H2-type zinc finger//BED zinc finger//Zinc-finger associated domain (zf-AD)//Zinc finger, C2H2 type//Zinc-finger double domain	--	--	GO:0046872//GO:0008270//GO:0003677	metal ion binding//zinc ion binding//DNA binding	GO:0005634	nucleus	--	--
Cluster-14003.0	BL_2	3.00	0.50	570	759047960	XP_011333017.1	437	7.8e-41	PREDICTED: 5-aminolevulinate synthase, erythroid-specific, mitochondrial [Cerapachys biroi]	338224431	HM217861.1	93	4.92149e-39	Scylla paramamosain 5-aminolevulinic acid synthase mRNA, partial cds	K00643	E2.3.1.37, ALAS	5-aminolevulinate synthase	http://www.genome.jp/dbget-bin/www_bget?ko:K00643	P43090	231	2.5e-18	5-aminolevulinate synthase, erythroid-specific, mitochondrial OS=Opsanus tau GN=alas2 PE=2 SV=1	PF09029	5-aminolevulinate synthase presequence	GO:0006566//GO:0006778//GO:0006544//GO:0006783//GO:0006563//GO:0042967	threonine metabolic process//porphyrin-containing compound metabolic process//glycine metabolic process//heme biosynthetic process//L-serine metabolic process//acyl-carrier-protein biosynthetic process	GO:0003870//GO:0030170	5-aminolevulinate synthase activity//pyridoxal phosphate binding	GO:0005759	mitochondrial matrix	KOG1360	5-aminolevulinate synthase
Cluster-14004.0	BL_2	4.00	0.74	545	--	--	--	--	--	--	--	--	--	--	--	--	--	--	--	--	--	--	--	--	--	--	--	--	--	--	--	--
Cluster-14008.0	BL_2	2.00	10.39	265	--	--	--	--	--	--	--	--	--	--	--	--	--	--	--	--	--	--	--	--	--	--	--	--	--	--	--	--
Cluster-14009.0	BL_2	5.00	0.69	624	675384101	KFM76998.1	189	4.9e-12	Cytochrome b-c1 complex subunit 9, partial [Stegodyphus mimosarum]	--	--	--	--	--	K00419	QCR9, UCRC	ubiquinol-cytochrome c reductase subunit 9	http://www.genome.jp/dbget-bin/www_bget?ko:K00419	P00130	176	6.5e-12	Cytochrome b-c1 complex subunit 9 OS=Bos taurus GN=UQCR10 PE=1 SV=3	PF15462//PF05365//PF15761	Bartter syndrome, infantile, with sensorineural deafness (Barttin)//Ubiquinol-cytochrome C reductase, UQCRX/QCR9 like//Immortalisation up-regulated protein	GO:0006821//GO:0006122	chloride transport//mitochondrial electron transport, ubiquinol to cytochrome c	--	--	GO:0005750//GO:0005634//GO:0005743	mitochondrial respiratory chain complex III//nucleus//mitochondrial inner membrane	--	--
Cluster-14017.0	BL_2	5.00	0.48	769	356651210	AET34922.1	557	1.3e-54	interferon-related developmental regulator 1 [Macrobrachium rosenbergii]	--	--	--	--	--	--	--	--	--	Q12894	193	8.6e-14	Interferon-related developmental regulator 2 OS=Homo sapiens GN=IFRD2 PE=1 SV=3	--	--	--	--	--	--	--	--	KOG2842	Interferon-related protein PC4 like
Cluster-14022.0	BL_2	1.00	0.83	347	--	--	--	--	--	--	--	--	--	--	--	--	--	--	--	--	--	--	--	--	--	--	--	--	--	--	--	--
Cluster-1403.0	BL_2	2.00	1.33	363	--	--	--	--	--	--	--	--	--	--	--	--	--	--	--	--	--	--	--	--	--	--	--	--	--	--	--	--
Cluster-14035.0	BL_2	2.50	0.32	651	328900207	AEB54658.1	532	8.6e-52	H+ transporting ATP synthase O subunit [Procambarus clarkii]	--	--	--	--	--	K02137	ATPeF0O, ATP5O, ATP5	F-type H+-transporting ATPase subunit O	http://www.genome.jp/dbget-bin/www_bget?ko:K02137	Q24439	420	3.4e-40	ATP synthase subunit O, mitochondrial OS=Drosophila melanogaster GN=Oscp PE=2 SV=2	PF00213	ATP synthase delta (OSCP) subunit	GO:0015986	ATP synthesis coupled proton transport	GO:0046933	proton-transporting ATP synthase activity, rotational mechanism	GO:0045259	proton-transporting ATP synthase complex	KOG1662	Mitochondrial F1F0-ATP synthase, subunit OSCP/ATP5
Cluster-14035.1	BL_2	2.50	0.32	650	328900207	AEB54658.1	338	2.7e-29	H+ transporting ATP synthase O subunit [Procambarus clarkii]	--	--	--	--	--	K02137	ATPeF0O, ATP5O, ATP5	F-type H+-transporting ATPase subunit O	http://www.genome.jp/dbget-bin/www_bget?ko:K02137	Q24439	304	9.7e-27	ATP synthase subunit O, mitochondrial OS=Drosophila melanogaster GN=Oscp PE=2 SV=2	PF00213	ATP synthase delta (OSCP) subunit	GO:0015986	ATP synthesis coupled proton transport	GO:0046933	proton-transporting ATP synthase activity, rotational mechanism	GO:0045259	proton-transporting ATP synthase complex	KOG1662	Mitochondrial F1F0-ATP synthase, subunit OSCP/ATP5
Cluster-14037.0	BL_2	1.00	0.60	372	--	--	--	--	--	--	--	--	--	--	--	--	--	--	--	--	--	--	PF05887	Procyclic acidic repetitive protein (PARP)	--	--	--	--	GO:0016020	membrane	--	--
Cluster-1404.0	BL_2	2.00	0.60	449	--	--	--	--	--	--	--	--	--	--	--	--	--	--	--	--	--	--	--	--	--	--	--	--	--	--	--	--
Cluster-14047.0	BL_2	1.00	0.63	367	--	--	--	--	--	--	--	--	--	--	--	--	--	--	--	--	--	--	--	--	--	--	--	--	--	--	--	--
Cluster-1405.0	BL_2	1.00	0.38	417	--	--	--	--	--	--	--	--	--	--	--	--	--	--	--	--	--	--	--	--	--	--	--	--	--	--	--	--
Cluster-14051.0	BL_2	2.00	39.39	855	332374734	AEE62508.1	406	4.6e-37	unknown [Dendroctonus ponderosae]	--	--	--	--	--	K01312	PRSS	trypsin	http://www.genome.jp/dbget-bin/www_bget?ko:K01312	P13582	263	7.3e-22	Serine protease easter OS=Drosophila melanogaster GN=ea PE=1 SV=3	PF00089	Trypsin	GO:0006508	proteolysis	GO:0004252	serine-type endopeptidase activity	--	--	--	--
Cluster-14055.0	BL_2	8.00	3.72	395	--	--	--	--	--	--	--	--	--	--	--	--	--	--	--	--	--	--	--	--	--	--	--	--	--	--	--	--
Cluster-14058.0	BL_2	2.00	0.64	440	328802835	AEB41038.1	543	3.1e-53	selenophosphate synthetase [Penaeus monodon]	826497213	XM_012685829.1	65	1.37334e-23	PREDICTED: Monomorium pharaonis selenide, water dikinase (LOC105839489), mRNA	K01008	selD, SEPHS	selenide, water dikinase	http://www.genome.jp/dbget-bin/www_bget?ko:K01008	O18373	319	1.2e-28	Selenide, water dikinase OS=Drosophila melanogaster GN=SelD PE=2 SV=1	--	--	--	--	--	--	--	--	KOG3939	Selenophosphate synthetase
Cluster-14059.0	BL_2	2.00	2.54	322	815797249	XP_012219310.1	145	3.2e-07	PREDICTED: heterogeneous nuclear ribonucleoprotein U isoform X2 [Linepithema humile]	--	--	--	--	--	--	--	--	--	--	--	--	--	PF02459	Adenoviral DNA terminal protein	GO:0006260	DNA replication	GO:0003677	DNA binding	--	--	--	--
Cluster-14065.4	BL_2	12.13	0.64	1152	--	--	--	--	--	--	--	--	--	--	--	--	--	--	--	--	--	--	--	--	--	--	--	--	--	--	--	--
Cluster-1407.0	BL_2	1.00	0.31	443	--	--	--	--	--	--	--	--	--	--	--	--	--	--	--	--	--	--	--	--	--	--	--	--	--	--	--	--
Cluster-14081.0	BL_2	3.00	1.06	427	--	--	--	--	--	--	--	--	--	--	--	--	--	--	--	--	--	--	--	--	--	--	--	--	--	--	--	--
Cluster-14082.0	BL_2	7.00	0.79	697	171189511	ACB42236.1	510	3.3e-49	glutathione peroxidase [Metapenaeus ensis]>gi|171189513|gb|ACB42237.1| glutathione peroxidase [Metapenaeus ensis]	--	--	--	--	--	K00432	E1.11.1.9	glutathione peroxidase	http://www.genome.jp/dbget-bin/www_bget?ko:K00432	P30710	428	4.4e-41	Epididymal secretory glutathione peroxidase OS=Rattus norvegicus GN=Gpx5 PE=2 SV=1	PF00255	Glutathione peroxidase	GO:0006804//GO:0055114//GO:0006979//GO:0006749	obsolete peroxidase reaction//oxidation-reduction process//response to oxidative stress//glutathione metabolic process	GO:0004602//GO:0004601	glutathione peroxidase activity//peroxidase activity	--	--	KOG1651	Glutathione peroxidase
Cluster-14095.0	BL_2	3.00	0.62	517	665815781	XP_008556564.1	469	1.4e-44	PREDICTED: monocarboxylate transporter 9 isoform X6 [Microplitis demolitor]	--	--	--	--	--	K11810	SLC16A12	MFS transporter, MCP family, solute carrier family 16 (monocarboxylic acid transporters), member 12	http://www.genome.jp/dbget-bin/www_bget?ko:K11810	Q6GM59	230	2.9e-18	Monocarboxylate transporter 12 OS=Xenopus laevis GN=slc16a12 PE=2 SV=1	PF07690	Major Facilitator Superfamily	GO:0055085	transmembrane transport	--	--	GO:0016021	integral component of membrane	KOG2504	Monocarboxylate transporter
Cluster-14099.0	BL_2	4.00	0.65	577	694525039	XP_009492324.1	309	5.5e-26	40S ribosomal protein [Fonticula alba]>gi|627950834|gb|KCV72623.1| 40S ribosomal protein [Fonticula alba]	697090075	XM_009659649.1	516	0	Verticillium dahliae VdLs.17 40S ribosomal protein S26E mRNA	K02976	RP-S26e, RPS26	small subunit ribosomal protein S26e	http://www.genome.jp/dbget-bin/www_bget?ko:K02976	P21772	445	3.8e-43	40S ribosomal protein S26E OS=Neurospora crassa (strain ATCC 24698 / 74-OR23-1A / CBS 708.71 / DSM 1257 / FGSC 987) GN=rps-26 PE=3 SV=2	PF01283	Ribosomal protein S26e	GO:0042254//GO:0006412	ribosome biogenesis//translation	GO:0003735	structural constituent of ribosome	GO:0005840//GO:0005622	ribosome//intracellular	KOG1768	40s ribosomal protein S26
Cluster-14105.0	BL_2	7.00	0.45	1001	--	--	--	--	--	--	--	--	--	--	--	--	--	--	--	--	--	--	--	--	--	--	--	--	--	--	--	--
Cluster-14108.0	BL_2	3.00	0.85	459	755928854	XP_011308845.1	208	2.3e-14	PREDICTED: DNA-binding protein D-ETS-4 [Fopius arisanus]>gi|755928857|ref|XP_011308854.1| PREDICTED: DNA-binding protein D-ETS-4 [Fopius arisanus]	--	--	--	--	--	K09442	SPDEF	SAM pointed domain-containing ETS transcription factor	http://www.genome.jp/dbget-bin/www_bget?ko:K09442	Q9WTP3	193	5.1e-14	SAM pointed domain-containing Ets transcription factor OS=Mus musculus GN=Spdef PE=2 SV=1	PF06635//PF02198	Nodulation protein NolV//Sterile alpha motif (SAM)/Pointed domain	GO:0009877	nodulation	GO:0043565	sequence-specific DNA binding	GO:0005634	nucleus	KOG3805	ERG and related ETS transcription factors
Cluster-14110.0	BL_2	43.00	0.86	2545	642922729	XP_008193300.1	1553	1.4e-169	PREDICTED: uncharacterized protein LOC103312995 [Tribolium castaneum]	--	--	--	--	--	--	--	--	--	P79953	134	2.0e-06	Ovochymase-2 OS=Xenopus laevis GN=ovch2 PE=1 SV=1	--	--	--	--	--	--	--	--	--	--
Cluster-14124.0	BL_2	10.00	0.73	917	--	--	--	--	--	--	--	--	--	--	--	--	--	--	--	--	--	--	--	--	--	--	--	--	--	--	--	--
Cluster-14125.0	BL_2	4.00	0.36	798	--	--	--	--	--	--	--	--	--	--	--	--	--	--	--	--	--	--	--	--	--	--	--	--	--	--	--	--
Cluster-1413.0	BL_2	6.00	0.75	660	--	--	--	--	--	--	--	--	--	--	--	--	--	--	--	--	--	--	--	--	--	--	--	--	--	--	--	--
Cluster-14135.0	BL_2	4.00	0.35	815	--	--	--	--	--	--	--	--	--	--	--	--	--	--	--	--	--	--	PF00747	ssDNA binding protein	GO:0006260	DNA replication	GO:0003697	single-stranded DNA binding	GO:0042025	host cell nucleus	--	--
Cluster-14141.0	BL_2	8.14	0.49	1039	91094721	XP_970562.1	553	5.1e-54	PREDICTED: solute carrier family 22 member 1 [Tribolium castaneum]>gi|270016527|gb|EFA12973.1| hypothetical protein TcasGA2_TC010997 [Tribolium castaneum]	--	--	--	--	--	--	--	--	--	O75751	156	2.3e-09	Solute carrier family 22 member 3 OS=Homo sapiens GN=SLC22A3 PE=1 SV=1	--	--	GO:0006810	transport	GO:0005215	transporter activity	GO:0016020	membrane	--	--
Cluster-14143.1	BL_2	4.00	0.43	718	193664632	XP_001946898.1	696	9.2e-71	PREDICTED: protein pelota isoform X1 [Acyrthosiphon pisum]	--	--	--	--	--	K06965	PELO, DOM34, pelA	protein pelota	http://www.genome.jp/dbget-bin/www_bget?ko:K06965	Q5XIP1	654	2.8e-67	Protein pelota homolog OS=Rattus norvegicus GN=Pelo PE=2 SV=1	--	--	--	--	--	--	--	--	KOG2869	Meiotic cell division protein Pelota/DOM34
Cluster-14147.0	BL_2	4.00	0.38	779	219809650	ACL36283.1	271	1.9e-21	Kazal-type serine proteinase inhibitor 4 [Fenneropenaeus chinensis]	--	--	--	--	--	--	--	--	--	P82968	231	3.4e-18	Four-domain proteases inhibitor OS=Melithaea caledonica PE=1 SV=1	PF00050//PF07648	Kazal-type serine protease inhibitor domain//Kazal-type serine protease inhibitor domain	--	--	GO:0005515	protein binding	--	--	KOG3649	FOG: Kazal-type serine protease inhibitor domain
Cluster-14153.0	BL_2	13.89	1.01	917	642935895	XP_008198218.1	627	1.2e-62	PREDICTED: poly(A)-specific ribonuclease PARN-like domain-containing protein 1 isoform X1 [Tribolium castaneum]>gi|270013255|gb|EFA09703.1| hypothetical protein TcasGA2_TC011836 [Tribolium castaneum]	--	--	--	--	--	K01148	PARN	poly(A)-specific ribonuclease	http://www.genome.jp/dbget-bin/www_bget?ko:K01148	Q7ZU92	262	1.0e-21	Poly(A)-specific ribonuclease PARN OS=Danio rerio GN=parn PE=1 SV=2	PF04857	CAF1 family ribonuclease	--	--	--	--	GO:0005634	nucleus	KOG1990	Poly(A)-specific exoribonuclease PARN
Cluster-14158.1	BL_2	31.00	2.23	925	332376334	AEE63307.1	858	1.9e-89	unknown [Dendroctonus ponderosae]>gi|478257148|gb|ENN77311.1| hypothetical protein YQE_06137, partial [Dendroctonus ponderosae]>gi|546681446|gb|ERL91543.1| hypothetical protein D910_08873 [Dendroctonus ponderosae]	--	--	--	--	--	K02537	MAD2	mitotic spindle assembly checkpoint protein MAD2	http://www.genome.jp/dbget-bin/www_bget?ko:K02537	Q556Y9	494	1.3e-48	Mitotic spindle assembly checkpoint protein MAD2A OS=Dictyostelium discoideum GN=mad2l1-1 PE=3 SV=1	--	--	--	--	--	--	--	--	KOG3285	Spindle assembly checkpoint protein
Cluster-14162.0	BL_2	5.66	0.35	1034	765337696	XP_011493198.1	735	4.0e-75	AAEL003675-PB [Aedes aegypti]>gi|403182596|gb|EJY57498.1| AAEL003675-PB [Aedes aegypti]	333755412	HQ161710.1	77	7.19918e-30	Drosophila ficusphila strain 14025-0441.00 Rieske iron-sulfur protein (RFeSP) gene, partial cds	K00411	UQCRFS1, RIP1, petA	ubiquinol-cytochrome c reductase iron-sulfur subunit	http://www.genome.jp/dbget-bin/www_bget?ko:K00411	Q69BJ7	694	9.3e-72	Cytochrome b-c1 complex subunit Rieske, mitochondrial OS=Saimiri sciureus GN=UQCRFS1 PE=3 SV=1	PF09165//PF02921//PF00355	Ubiquinol-cytochrome c reductase 8 kDa, N-terminal//Ubiquinol cytochrome reductase transmembrane region//Rieske [2Fe-2S] domain	GO:0006118//GO:0055114//GO:0006119//GO:0015992	obsolete electron transport//oxidation-reduction process//oxidative phosphorylation//proton transport	GO:0051537//GO:0008121//GO:0016491	2 iron, 2 sulfur cluster binding//ubiquinol-cytochrome-c reductase activity//oxidoreductase activity	--	--	KOG1671	Ubiquinol cytochrome c reductase, subunit RIP1
Cluster-14166.0	BL_2	4.00	0.53	638	--	--	--	--	--	--	--	--	--	--	--	--	--	--	--	--	--	--	--	--	--	--	--	--	--	--	--	--
Cluster-14185.0	BL_2	1.00	0.33	437	125487484	ABN42642.1	449	2.4e-42	elongation of very long chain fatty acids-like protein [Marsupenaeus japonicus]	--	--	--	--	--	K10250	ELOVL7	elongation of very long chain fatty acids protein 7	http://www.genome.jp/dbget-bin/www_bget?ko:K10250	Q1HRV8	359	2.7e-33	Elongation of very long chain fatty acids protein AAEL008004 OS=Aedes aegypti GN=AAEL008004 PE=2 SV=2	PF01151//PF00122	GNS1/SUR4 family//E1-E2 ATPase	--	--	GO:0000166//GO:0046872	nucleotide binding//metal ion binding	GO:0016021	integral component of membrane	--	--
Cluster-14186.0	BL_2	3.00	0.39	649	662201276	XP_008473888.1	493	2.9e-47	PREDICTED: V-type proton ATPase 21 kDa proteolipid subunit [Diaphorina citri]	723129164	XM_010282575.1	57	5.80894e-19	PREDICTED: Phaethon lepturus ATPase, H+ transporting, lysosomal 21kDa, V0 subunit b (ATP6V0B), transcript variant X2, mRNA	K03661	ATPeV0B, ATP6F	V-type H+-transporting ATPase 21kDa proteolipid subunit	http://www.genome.jp/dbget-bin/www_bget?ko:K03661	Q99437	428	4.1e-41	V-type proton ATPase 21 kDa proteolipid subunit OS=Homo sapiens GN=ATP6V0B PE=2 SV=1	PF05324//PF00137	Sperm antigen HE2//ATP synthase subunit C	GO:0015991//GO:0015992	ATP hydrolysis coupled proton transport//proton transport	GO:0015078	hydrogen ion transmembrane transporter activity	GO:0033177//GO:0005576	proton-transporting two-sector ATPase complex, proton-transporting domain//extracellular region	KOG0233	Vacuolar H+-ATPase V0 sector, subunit c''
Cluster-14188.0	BL_2	4.00	0.57	617	--	--	--	--	--	--	--	--	--	--	--	--	--	--	--	--	--	--	--	--	--	--	--	--	--	--	--	--
Cluster-1419.0	BL_2	2.00	0.31	593	--	--	--	--	--	--	--	--	--	--	--	--	--	--	--	--	--	--	--	--	--	--	--	--	--	--	--	--
Cluster-1421.0	BL_2	1.00	0.65	365	--	--	--	--	--	--	--	--	--	--	--	--	--	--	--	--	--	--	--	--	--	--	--	--	--	--	--	--
Cluster-14215.0	BL_2	6.00	0.43	921	--	--	--	--	--	--	--	--	--	--	--	--	--	--	--	--	--	--	--	--	--	--	--	--	--	--	--	--
Cluster-14217.0	BL_2	5.00	0.38	885	256549318	ACU83213.1	256	1.2e-19	C-type lectin [Ruditapes philippinarum]	--	--	--	--	--	K06468	FCER2, CD23	Fc receptor, IgE, low affinity II	http://www.genome.jp/dbget-bin/www_bget?ko:K06468	P20693	215	2.8e-16	Low affinity immunoglobulin epsilon Fc receptor OS=Mus musculus GN=Fcer2 PE=2 SV=1	--	--	--	--	--	--	--	--	--	--
Cluster-14217.1	BL_2	1.00	3.26	281	--	--	--	--	--	--	--	--	--	--	--	--	--	--	--	--	--	--	--	--	--	--	--	--	--	--	--	--
Cluster-14219.0	BL_2	4.00	0.35	821	646709150	KDR15158.1	1082	1.8e-115	RING finger protein nhl-1 [Zootermopsis nevadensis]	--	--	--	--	--	K12035	TRIM71	tripartite motif-containing protein 71	http://www.genome.jp/dbget-bin/www_bget?ko:K12035	Q03601	627	4.3e-64	RING finger protein nhl-1 OS=Caenorhabditis elegans GN=nhl-1 PE=1 SV=2	PF01436//PF01731	NHL repeat//Arylesterase	--	--	GO:0004064//GO:0005515	arylesterase activity//protein binding	--	--	KOG2177	Predicted E3 ubiquitin ligase
Cluster-1422.0	BL_2	2.00	0.54	466	--	--	--	--	--	--	--	--	--	--	--	--	--	--	--	--	--	--	--	--	--	--	--	--	--	--	--	--
Cluster-14229.0	BL_2	1.00	0.36	425	--	--	--	--	--	--	--	--	--	--	--	--	--	--	--	--	--	--	--	--	--	--	--	--	--	--	--	--
Cluster-1423.0	BL_2	4.00	0.33	853	--	--	--	--	--	--	--	--	--	--	--	--	--	--	--	--	--	--	--	--	--	--	--	--	--	--	--	--
Cluster-14232.0	BL_2	1.00	2.64	289	--	--	--	--	--	--	--	--	--	--	--	--	--	--	--	--	--	--	--	--	--	--	--	--	--	--	--	--
Cluster-14237.0	BL_2	4.00	2.44	370	--	--	--	--	--	--	--	--	--	--	--	--	--	--	--	--	--	--	--	--	--	--	--	--	--	--	--	--
Cluster-1425.0	BL_2	5.00	2.28	397	--	--	--	--	--	--	--	--	--	--	--	--	--	--	--	--	--	--	--	--	--	--	--	--	--	--	--	--
Cluster-14251.0	BL_2	4.00	0.32	859	40788948	BAA03522.2	1113	4.9e-119	KIAA0108 [Homo sapiens]	196049387	NM_014713.4	742	0	Homo sapiens lysosomal protein transmembrane 4 alpha (LAPTM4A), mRNA	K12387	LAPTM	lysosomal-associated transmembrane protein	http://www.genome.jp/dbget-bin/www_bget?ko:K12387	Q15012	1025	3.2e-110	Lysosomal-associated transmembrane protein 4A OS=Homo sapiens GN=LAPTM4A PE=1 SV=1	PF03821	Golgi 4-transmembrane spanning transporter	--	--	--	--	GO:0016021	integral component of membrane	--	--
Cluster-14256.0	BL_2	1.00	6.09	260	--	--	--	--	--	--	--	--	--	--	--	--	--	--	--	--	--	--	--	--	--	--	--	--	--	--	--	--
Cluster-14258.0	BL_2	2.00	0.33	577	241672378	XP_002411476.1	406	3.1e-37	ribosome biogenesis protein tsr1, putative [Ixodes scapularis]>gi|215504130|gb|EEC13624.1| ribosome biogenesis protein tsr1, putative [Ixodes scapularis]	--	--	--	--	--	K14799	TSR1	pre-rRNA-processing protein TSR1	http://www.genome.jp/dbget-bin/www_bget?ko:K14799	Q5XGY1	285	1.4e-24	Pre-rRNA-processing protein TSR1 homolog OS=Xenopus laevis GN=tsr1 PE=2 SV=1	PF08142	AARP2CN (NUC121) domain	GO:0042254	ribosome biogenesis	--	--	GO:0005634	nucleus	KOG1980	Uncharacterized conserved protein
Cluster-14264.1	BL_2	4.00	0.74	545	--	--	--	--	--	--	--	--	--	--	--	--	--	--	--	--	--	--	--	--	--	--	--	--	--	--	--	--
Cluster-14264.2	BL_2	130.12	8.88	959	--	--	--	--	--	--	--	--	--	--	--	--	--	--	--	--	--	--	--	--	--	--	--	--	--	--	--	--
Cluster-14282.3	BL_2	1.00	10.17	245	--	--	--	--	--	--	--	--	--	--	--	--	--	--	--	--	--	--	--	--	--	--	--	--	--	--	--	--
Cluster-14284.0	BL_2	3.00	0.42	621	--	--	--	--	--	--	--	--	--	--	--	--	--	--	--	--	--	--	--	--	--	--	--	--	--	--	--	--
Cluster-14295.0	BL_2	7.01	0.60	826	91082049	XP_971459.1	530	1.9e-51	PREDICTED: follicle cell protein 3C-1 [Tribolium castaneum]	--	--	--	--	--	--	--	--	--	P11450	318	2.9e-28	Follicle cell protein 3C-1 OS=Drosophila melanogaster GN=Fcp3C PE=2 SV=3	PF08716	nsp7 replicase	GO:0006508	proteolysis	GO:0016740//GO:0008242//GO:0004197	transferase activity//omega peptidase activity//cysteine-type endopeptidase activity	--	--	--	--
Cluster-1430.0	BL_2	1.00	0.36	423	--	--	--	--	--	--	--	--	--	--	--	--	--	--	--	--	--	--	--	--	--	--	--	--	--	--	--	--
Cluster-14307.0	BL_2	6.00	0.49	845	--	--	--	--	--	768311759	CP010987.1	477	0	Verticillium dahliae VdLs.17 chromosome 8, complete sequence	--	--	--	--	--	--	--	--	--	--	--	--	--	--	--	--	--	--
Cluster-14310.0	BL_2	1.00	0.31	445	--	--	--	--	--	--	--	--	--	--	--	--	--	--	--	--	--	--	--	--	--	--	--	--	--	--	--	--
Cluster-14313.0	BL_2	3.00	0.46	591	--	--	--	--	--	--	--	--	--	--	--	--	--	--	--	--	--	--	--	--	--	--	--	--	--	--	--	--
Cluster-14313.3	BL_2	4.00	0.60	602	321459849	EFX70898.1	381	2.6e-34	troponin C [Daphnia pulex]	642936036	XM_968886.2	62	8.91426e-22	PREDICTED: Tribolium castaneum troponin C, isoform 2 (LOC662809), mRNA	--	--	--	--	P06708	337	1.3e-30	Troponin C, isotype gamma OS=Astacus leptodactylus PE=1 SV=1	PF13202//PF00036//PF03874//PF12763//PF04277//PF13499//PF13405//PF13833	EF hand//EF hand//RNA polymerase Rpb4//Cytoskeletal-regulatory complex EF hand//Oxaloacetate decarboxylase, gamma chain//EF-hand domain pair//EF-hand domain//EF-hand domain pair	GO:0006525//GO:0006351//GO:0006560//GO:0006144//GO:0006090//GO:0006206//GO:0071436//GO:0006814	arginine metabolic process//transcription, DNA-templated//proline metabolic process//purine nucleobase metabolic process//pyruvate metabolic process//pyrimidine nucleobase metabolic process//sodium ion export//sodium ion transport	GO:0003899//GO:0005515//GO:0008948//GO:0005509//GO:0015081	DNA-directed RNA polymerase activity//protein binding//oxaloacetate decarboxylase activity//calcium ion binding//sodium ion transmembrane transporter activity	GO:0016020//GO:0005730	membrane//nucleolus	KOG0027	Calmodulin and related proteins (EF-Hand superfamily)
Cluster-14317.1	BL_2	3.00	0.31	742	270017042	EFA13488.1	449	4.2e-42	hypothetical protein TcasGA2_TC004227 [Tribolium castaneum]	--	--	--	--	--	--	--	--	--	--	--	--	--	--	--	--	--	--	--	--	--	--	--
Cluster-14319.0	BL_2	4.00	0.47	685	345482281	XP_003424561.1	226	2.8e-16	PREDICTED: guanine nucleotide-binding protein subunit gamma-1 [Nasonia vitripennis]	--	--	--	--	--	--	--	--	--	P38040	191	1.3e-13	Guanine nucleotide-binding protein subunit gamma-1 OS=Drosophila melanogaster GN=Ggamma1 PE=2 SV=1	PF00631	GGL domain	GO:0007186//GO:0007165	G-protein coupled receptor signaling pathway//signal transduction	GO:0004871	signal transducer activity	GO:0005834	heterotrimeric G-protein complex	--	--
Cluster-14326.0	BL_2	3.00	0.51	567	--	--	--	--	--	--	--	--	--	--	--	--	--	--	--	--	--	--	--	--	--	--	--	--	--	--	--	--
Cluster-14328.0	BL_2	11.31	0.61	1137	189238830	XP_969416.2	358	2.3e-31	PREDICTED: uncharacterized protein LOC657896 [Tribolium castaneum]	805796613	XM_012287939.1	40	2.93796e-09	PREDICTED: Megachile rotundata uncharacterized LOC100875523 (LOC100875523), mRNA	--	--	--	--	--	--	--	--	--	--	--	--	--	--	--	--	--	--
Cluster-14335.0	BL_2	16.00	0.50	1749	--	--	--	--	--	--	--	--	--	--	--	--	--	--	--	--	--	--	--	--	--	--	--	--	--	--	--	--
Cluster-14344.0	BL_2	2.00	0.61	448	--	--	--	--	--	--	--	--	--	--	--	--	--	--	--	--	--	--	--	--	--	--	--	--	--	--	--	--
Cluster-14352.0	BL_2	2.00	0.37	546	--	--	--	--	--	--	--	--	--	--	--	--	--	--	--	--	--	--	PF15966	F-box	--	--	GO:0005515	protein binding	--	--	--	--
Cluster-14356.0	BL_2	1.00	0.34	433	--	--	--	--	--	--	--	--	--	--	--	--	--	--	--	--	--	--	--	--	--	--	--	--	--	--	--	--
Cluster-14357.0	BL_2	1.00	0.53	383	831765815	XP_012751598.1	163	3.1e-09	hypothetical protein SAMD00019534_087870 [Acytostelium subglobosum LB1]>gi|735852230|dbj|GAM25612.1| hypothetical protein SAMD00019534_087870 [Acytostelium subglobosum LB1]	768311759	CP010987.1	383	0	Verticillium dahliae VdLs.17 chromosome 8, complete sequence	--	--	--	--	Q09702	309	1.5e-27	Negative regulator of differentiation 1 OS=Schizosaccharomyces pombe (strain 972 / ATCC 24843) GN=nrd1 PE=1 SV=1	PF08675//PF00076//PF08096//PF08777	RNA binding domain//RNA recognition motif. (a.k.a. RRM, RBD, or RNP domain)//Bombolitin family//RNA binding motif	GO:0006402//GO:0043303//GO:0009405//GO:0051252	mRNA catabolic process//mast cell degranulation//pathogenesis//regulation of RNA metabolic process	GO:0003723//GO:0046872//GO:0004535//GO:0003676	RNA binding//metal ion binding//poly(A)-specific ribonuclease activity//nucleic acid binding	GO:0005634//GO:0005737//GO:0005576	nucleus//cytoplasm//extracellular region	KOG0118	FOG: RRM domain
Cluster-14359.0	BL_2	2.00	0.55	463	--	--	--	--	--	--	--	--	--	--	--	--	--	--	--	--	--	--	--	--	--	--	--	--	--	--	--	--
Cluster-1436.0	BL_2	3.00	0.33	708	--	--	--	--	--	--	--	--	--	--	--	--	--	--	--	--	--	--	--	--	--	--	--	--	--	--	--	--
Cluster-14362.0	BL_2	3.00	0.38	651	--	--	--	--	--	--	--	--	--	--	--	--	--	--	--	--	--	--	--	--	--	--	--	--	--	--	--	--
Cluster-14369.0	BL_2	2.00	0.36	548	270002979	EEZ99426.1	152	8.4e-08	odorant receptor 322 [Tribolium castaneum]	--	--	--	--	--	--	--	--	--	--	--	--	--	PF02949	7tm Odorant receptor	GO:0007608//GO:0007187	sensory perception of smell//G-protein coupled receptor signaling pathway, coupled to cyclic nucleotide second messenger	GO:0004984//GO:0005549	olfactory receptor activity//odorant binding	GO:0016020	membrane	--	--
Cluster-14370.0	BL_2	9.00	0.39	1345	817077273	XP_012260954.1	976	5.8e-103	PREDICTED: ras-related protein Rab-2 [Athalia rosae]	560993318	XM_006218717.1	253	1.36948e-127	PREDICTED: Vicugna pacos RAB2B, member RAS oncogene family (RAB2B), transcript variant X1, mRNA	K07877	RAB2A	Ras-related protein Rab-2A	http://www.genome.jp/dbget-bin/www_bget?ko:K07877	Q05975	953	1.1e-101	Ras-related protein Rab-2 OS=Lymnaea stagnalis GN=RAB2 PE=2 SV=1	PF04840//PF00071//PF00025//PF04670//PF03193//PF08477//PF01926	Vps16, C-terminal region//Ras family//ADP-ribosylation factor family//Gtr1/RagA G protein conserved region//Protein of unknown function, DUF258//Ras of Complex, Roc, domain of DAPkinase//50S ribosome-binding GTPase	GO:0006886//GO:0007264	intracellular protein transport//small GTPase mediated signal transduction	GO:0003924//GO:0005525	GTPase activity//GTP binding	GO:0005737	cytoplasm	KOG0098	GTPase Rab2, small G protein superfamily
Cluster-14373.0	BL_2	3.00	1.14	418	4505357	NP_002480.1	442	1.5e-41	cytochrome c oxidase subunit NDUFA4 [Homo sapiens]>gi|120952247|ref|NP_001073393.1| cytochrome c oxidase subunit NDUFA4 [Pan troglodytes]>gi|397509251|ref|XP_003825042.1| PREDICTED: NADH dehydrogenase [ubiquinone] 1 alpha subcomplex subunit 4 [Pan paniscus]>gi|2499333|sp|O00483.1|NDUA4_HUMAN RecName: Full=Cytochrome c oxidase subunit NDUFA4; AltName: Full=Complex I-MLRQ; Short=CI-MLRQ; AltName: F…	316659406	NM_002489.3	418	0	Homo sapiens NDUFA4, mitochondrial complex associated (NDUFA4), mRNA	K03948	NDUFA4	NADH dehydrogenase (ubiquinone) 1 alpha subcomplex subunit 4	http://www.genome.jp/dbget-bin/www_bget?ko:K03948	O00483	442	6.2e-43	Cytochrome c oxidase subunit NDUFA4 OS=Homo sapiens GN=NDUFA4 PE=1 SV=1	--	--	GO:0044281//GO:0006120//GO:0006123//GO:0015992//GO:0006744//GO:0006814	small molecule metabolic process//mitochondrial electron transport, NADH to ubiquinone//mitochondrial electron transport, cytochrome c to oxygen//proton transport//ubiquinone biosynthetic process//sodium ion transport	GO:0008137//GO:0004129	NADH dehydrogenase (ubiquinone) activity//cytochrome-c oxidase activity	GO:0045277//GO:0005747//GO:0005751	respiratory chain complex IV//mitochondrial respiratory chain complex I//mitochondrial respiratory chain complex IV	--	--
Cluster-14380.0	BL_2	6.00	0.86	615	62088522	BAD92708.1	972	7.8e-103	ribosomal protein L12 variant [Homo sapiens]	324021718	NM_000976.3	615	0	Homo sapiens ribosomal protein L12 (RPL12), mRNA	K02870	RP-L12e, RPL12	large subunit ribosomal protein L12e	http://www.genome.jp/dbget-bin/www_bget?ko:K02870	P61284	849	5.8e-90	60S ribosomal protein L12 OS=Bos taurus GN=RPL12 PE=2 SV=1	PF00298	Ribosomal protein L11, RNA binding domain	GO:0006412//GO:0042254	translation//ribosome biogenesis	GO:0003735	structural constituent of ribosome	GO:0005840	ribosome	KOG0886	40S ribosomal protein S2
Cluster-14387.0	BL_2	24.58	0.43	2869	270009298	EFA05746.1	2340	8.6e-261	hypothetical protein TcasGA2_TC015772, partial [Tribolium castaneum]>gi|485836813|tpg|DAA64490.1| TPA_inf: DLGR4-like G protein-coupled receptor, partial [Tribolium castaneum]	--	--	--	--	--	--	--	--	--	Q8WXD0	970	2.6e-103	Relaxin receptor 2 OS=Homo sapiens GN=RXFP2 PE=1 SV=1	PF13855//PF00560//PF00057//PF00001	Leucine rich repeat//Leucine Rich Repeat//Low-density lipoprotein receptor domain class A//7 transmembrane receptor (rhodopsin family)	GO:0007186	G-protein coupled receptor signaling pathway	GO:0004930//GO:0005515	G-protein coupled receptor activity//protein binding	GO:0016021	integral component of membrane	--	--
Cluster-14388.0	BL_2	7.00	0.33	1245	321469652	EFX80631.1	916	4.9e-96	hypothetical protein DAPPUDRAFT_303899 [Daphnia pulex]	--	--	--	--	--	K01298	CPA2	carboxypeptidase A2	http://www.genome.jp/dbget-bin/www_bget?ko:K01298	P19222	792	4.8e-83	Carboxypeptidase A2 OS=Rattus norvegicus GN=Cpa2 PE=1 SV=1	PF02244//PF00246	Carboxypeptidase activation peptide//Zinc carboxypeptidase	GO:0006508	proteolysis	GO:0008270//GO:0004181//GO:0004180	zinc ion binding//metallocarboxypeptidase activity//carboxypeptidase activity	--	--	KOG2650	Zinc carboxypeptidase
Cluster-1439.0	BL_2	1.00	0.33	437	--	--	--	--	--	--	--	--	--	--	--	--	--	--	--	--	--	--	--	--	--	--	--	--	--	--	--	--
Cluster-14390.0	BL_2	2.00	0.73	423	768422739	XP_011552243.1	237	9.1e-18	PREDICTED: regulating synaptic membrane exocytosis protein 1 [Plutella xylostella]	--	--	--	--	--	K15297	RIMS2, RIM2	regulating synaptic membrane exocytosis protein 2	http://www.genome.jp/dbget-bin/www_bget?ko:K15297	Q9UQ26	157	7.1e-10	Regulating synaptic membrane exocytosis protein 2 OS=Homo sapiens GN=RIMS2 PE=1 SV=2	--	--	--	--	--	--	--	--	KOG2060	Rab3 effector RIM1 and related proteins, contain PDZ and C2 domains
Cluster-14391.0	BL_2	2.00	0.80	411	--	--	--	--	--	--	--	--	--	--	--	--	--	--	--	--	--	--	--	--	--	--	--	--	--	--	--	--
Cluster-14398.0	BL_2	1.00	1.43	316	512926407	XP_004931078.1	240	3.0e-18	PREDICTED: tyrosine aminotransferase [Bombyx mori]	--	--	--	--	--	K00815	TAT	tyrosine aminotransferase	http://www.genome.jp/dbget-bin/www_bget?ko:K00815	P17735	196	1.6e-14	Tyrosine aminotransferase OS=Homo sapiens GN=TAT PE=1 SV=1	PF00155//PF00839	Aminotransferase class I and II//Cysteine rich repeat	GO:0009058	biosynthetic process	GO:0030170	pyridoxal phosphate binding	GO:0016020	membrane	KOG0259	Tyrosine aminotransferase
Cluster-14399.0	BL_2	1.00	3.01	284	--	--	--	--	--	--	--	--	--	--	--	--	--	--	--	--	--	--	PF00096	Zinc finger, C2H2 type	--	--	GO:0046872	metal ion binding	--	--	--	--
Cluster-14401.0	BL_2	3.00	0.56	541	270015672	EFA12120.1	391	1.6e-35	hypothetical protein TcasGA2_TC002266 [Tribolium castaneum]	--	--	--	--	--	--	--	--	--	P04323	363	1.2e-33	Retrovirus-related Pol polyprotein from transposon 17.6 OS=Drosophila melanogaster GN=pol PE=3 SV=1	PF08472	Sucrose-6-phosphate phosphohydrolase C-terminal	GO:0005982//GO:0005985//GO:0005986	starch metabolic process//sucrose metabolic process//sucrose biosynthetic process	GO:0050307	sucrose-phosphate phosphatase activity	--	--	--	--
Cluster-14408.0	BL_2	1.00	0.49	389	--	--	--	--	--	--	--	--	--	--	--	--	--	--	--	--	--	--	--	--	--	--	--	--	--	--	--	--
Cluster-14414.1	BL_2	6.00	0.33	1108	321473502	EFX84469.1	147	6.5e-07	hypothetical protein DAPPUDRAFT_314800 [Daphnia pulex]	--	--	--	--	--	--	--	--	--	--	--	--	--	--	--	--	--	--	--	--	--	--	--
Cluster-14423.0	BL_2	2.00	0.60	451	--	--	--	--	--	--	--	--	--	--	--	--	--	--	--	--	--	--	--	--	--	--	--	--	--	--	--	--
Cluster-14428.0	BL_2	3.00	0.61	523	--	--	--	--	--	--	--	--	--	--	--	--	--	--	--	--	--	--	--	--	--	--	--	--	--	--	--	--
Cluster-14429.0	BL_2	25.00	0.35	3514	755969266	XP_011306430.1	1618	5.5e-177	PREDICTED: amyloid beta A4 precursor protein-binding family B member 2-like isoform X3 [Fopius arisanus]	768451060	XM_011569404.1	133	1.85401e-60	PREDICTED: Plutella xylostella amyloid beta A4 precursor protein-binding family B member 2-like (LOC105397390), transcript variant X1, mRNA	K04530	APBB2, FE65L	amyloid beta (A4) precursor protein-binding, family B, member 2 (Fe65-like)	http://www.genome.jp/dbget-bin/www_bget?ko:K04530	Q9DBR4	822	4.5e-86	Amyloid beta A4 precursor protein-binding family B member 2 OS=Mus musculus GN=Apbb2 PE=1 SV=2	PF00640//PF08416//PF00397	Phosphotyrosine interaction domain (PTB/PID)//Phosphotyrosine-binding domain//WW domain	--	--	GO:0005515	protein binding	--	--	--	--
Cluster-14431.0	BL_2	2.00	0.36	550	662212063	XP_008479743.1	463	7.3e-44	PREDICTED: deoxyuridine 5'-triphosphate nucleotidohydrolase isoform X1 [Diaphorina citri]>gi|662212065|ref|XP_008479744.1| PREDICTED: deoxyuridine 5'-triphosphate nucleotidohydrolase isoform X2 [Diaphorina citri]>gi|662212067|ref|XP_008479745.1| PREDICTED: deoxyuridine 5'-triphosphate nucleotidohydrolase isoform X3 [Diaphorina citri]	--	--	--	--	--	K01520	dut, DUT	dUTP pyrophosphatase	http://www.genome.jp/dbget-bin/www_bget?ko:K01520	P70583	404	2.1e-38	Deoxyuridine 5'-triphosphate nucleotidohydrolase OS=Rattus norvegicus GN=Dut PE=2 SV=3	PF00692	dUTPase	GO:0046080	dUTP metabolic process	GO:0016787	hydrolase activity	--	--	KOG3370	dUTPase
Cluster-14444.0	BL_2	3.00	0.52	561	--	--	--	--	--	--	--	--	--	--	--	--	--	--	--	--	--	--	--	--	--	--	--	--	--	--	--	--
Cluster-14447.0	BL_2	39.00	3.13	861	--	--	--	--	--	--	--	--	--	--	--	--	--	--	--	--	--	--	--	--	--	--	--	--	--	--	--	--
Cluster-14449.0	BL_2	1.00	0.32	442	--	--	--	--	--	--	--	--	--	--	--	--	--	--	--	--	--	--	--	--	--	--	--	--	--	--	--	--
Cluster-14452.0	BL_2	4.51	1.19	471	--	--	--	--	--	--	--	--	--	--	--	--	--	--	--	--	--	--	--	--	--	--	--	--	--	--	--	--
Cluster-14453.0	BL_2	2.00	1.24	369	--	--	--	--	--	--	--	--	--	--	--	--	--	--	--	--	--	--	--	--	--	--	--	--	--	--	--	--
Cluster-14454.0	BL_2	2.00	1.13	377	820837702	XP_012349958.1	355	1.7e-31	PREDICTED: RNA-binding protein 1-like isoform X2 [Apis florea]	685047507	LN596019.1	57	3.25025e-19	Cyprinus carpio genome assembly common carp genome ,scaffold 000001628	K12892	SFRS3	splicing factor, arginine/serine-rich 3	http://www.genome.jp/dbget-bin/www_bget?ko:K12892	Q02427	332	3.2e-30	RNA-binding protein 1 OS=Drosophila melanogaster GN=Rbp1 PE=2 SV=3	PF00076//PF16367	RNA recognition motif. (a.k.a. RRM, RBD, or RNP domain)//RNA recognition motif	--	--	GO:0003676	nucleic acid binding	--	--	KOG0107	Alternative splicing factor SRp20/9G8 (RRM superfamily)
Cluster-1446.0	BL_2	1.00	1.27	322	--	--	--	--	--	--	--	--	--	--	--	--	--	--	--	--	--	--	--	--	--	--	--	--	--	--	--	--
Cluster-1447.0	BL_2	4.00	1.27	441	--	--	--	--	--	--	--	--	--	--	--	--	--	--	--	--	--	--	--	--	--	--	--	--	--	--	--	--
Cluster-14475.0	BL_2	2.00	0.75	419	--	--	--	--	--	--	--	--	--	--	--	--	--	--	--	--	--	--	--	--	--	--	--	--	--	--	--	--
Cluster-1448.0	BL_2	2.00	0.36	550	--	--	--	--	--	--	--	--	--	--	--	--	--	--	--	--	--	--	--	--	--	--	--	--	--	--	--	--
Cluster-14483.0	BL_2	3.00	0.32	718	--	--	--	--	--	--	--	--	--	--	--	--	--	--	--	--	--	--	PF08070	DTHCT (NUC029) region	GO:0006265	DNA topological change	GO:0005524//GO:0003918//GO:0003677	ATP binding//DNA topoisomerase type II (ATP-hydrolyzing) activity//DNA binding	GO:0005634	nucleus	--	--
Cluster-14487.0	BL_2	9.00	0.55	1039	12861068	BAB32114.1	931	7.5e-98	unnamed protein product [Mus musculus]	49472823	NM_005507.2	1039	0	Homo sapiens cofilin 1 (non-muscle) (CFL1), mRNA	K05765	CFL	cofilin	http://www.genome.jp/dbget-bin/www_bget?ko:K05765	P23528	835	4.2e-88	Cofilin-1 OS=Homo sapiens GN=CFL1 PE=1 SV=3	PF00241	Cofilin/tropomyosin-type actin-binding protein	--	--	GO:0003779	actin binding	GO:0005622	intracellular	--	--
Cluster-1450.0	BL_2	7.00	0.99	619	--	--	--	--	--	--	--	--	--	--	--	--	--	--	--	--	--	--	--	--	--	--	--	--	--	--	--	--
Cluster-14504.0	BL_2	8.00	0.73	792	662186613	XP_008483033.1	190	4.8e-12	PREDICTED: uncharacterized protein LOC103519719 [Diaphorina citri]	--	--	--	--	--	--	--	--	--	P82120	145	3.3e-08	Cuticle protein 7 OS=Blaberus craniifer PE=1 SV=1	PF00379	Insect cuticle protein	--	--	GO:0042302	structural constituent of cuticle	--	--	--	--
Cluster-14505.0	BL_2	5.00	0.33	975	--	--	--	--	--	--	--	--	--	--	--	--	--	--	--	--	--	--	--	--	--	--	--	--	--	--	--	--
Cluster-14524.0	BL_2	4.00	0.76	538	358442122	AEU11366.1	431	3.7e-40	Broad-complex protein isoform 4 [Penaeus monodon]	--	--	--	--	--	--	--	--	--	P42284	252	8.6e-21	Longitudinals lacking protein, isoforms H/M/V OS=Drosophila melanogaster GN=lola PE=1 SV=2	PF00651	BTB/POZ domain	--	--	GO:0005515	protein binding	--	--	--	--
Cluster-14525.0	BL_2	14.10	0.61	1332	805767231	XP_012135534.1	715	1.1e-72	PREDICTED: RNA-binding protein squid isoform X6 [Megachile rotundata]	194741283	XM_001953084.1	173	4.01773e-83	Drosophila ananassae GF17370 (Dana\GF17370), mRNA	K03102	SQD	squid	http://www.genome.jp/dbget-bin/www_bget?ko:K03102	Q08473	710	1.7e-73	RNA-binding protein squid OS=Drosophila melanogaster GN=sqd PE=1 SV=3	PF00076//PF16367//PF08777//PF10717//PF00335	RNA recognition motif. (a.k.a. RRM, RBD, or RNP domain)//RNA recognition motif//RNA binding motif//Occlusion-derived virus envelope protein ODV-E18//Tetraspanin family	--	--	GO:0003723//GO:0003676	RNA binding//nucleic acid binding	GO:0019031//GO:0016021	viral envelope//integral component of membrane	--	--
Cluster-14526.0	BL_2	4.00	0.57	616	--	--	--	--	--	--	--	--	--	--	--	--	--	--	--	--	--	--	PF07881//PF00083	L-fucose isomerase, first N-terminal domain//Sugar (and other) transporter	GO:0006000//GO:0006013//GO:0006004//GO:0055085	fructose metabolic process//mannose metabolic process//fucose metabolic process//transmembrane transport	GO:0008736//GO:0022857	L-fucose isomerase activity//transmembrane transporter activity	GO:0005737//GO:0016021	cytoplasm//integral component of membrane	--	--
Cluster-14526.1	BL_2	2.00	24.44	240	--	--	--	--	--	--	--	--	--	--	--	--	--	--	--	--	--	--	--	--	--	--	--	--	--	--	--	--
Cluster-14528.1	BL_2	1.00	0.50	387	66828395	XP_647552.1	362	2.6e-32	4-aminobutyrate transaminase [Dictyostelium discoideum AX4]>gi|74897469|sp|Q55FI1.1|GABT_DICDI RecName: Full=4-aminobutyrate aminotransferase; AltName: Full=GABA aminotransferase; Short=GABA-AT; AltName: Full=Gamma-amino-N-butyrate transaminase; Short=GABA transaminase>gi|60475570|gb|EAL73505.1| 4-aminobutyrate transaminase [Dictyostelium discoideum AX4]	768311759	CP010987.1	387	0	Verticillium dahliae VdLs.17 chromosome 8, complete sequence	K13524	ABAT	4-aminobutyrate aminotransferase / (S)-3-amino-2-methylpropionate transaminase	http://www.genome.jp/dbget-bin/www_bget?ko:K13524	P14010	419	2.7e-40	4-aminobutyrate aminotransferase OS=Emericella nidulans (strain FGSC A4 / ATCC 38163 / CBS 112.46 / NRRL 194 / M139) GN=gatA PE=3 SV=1	PF00202	Aminotransferase class-III	--	--	GO:0008483//GO:0030170	transaminase activity//pyridoxal phosphate binding	--	--	KOG1405	4-aminobutyrate aminotransferase
Cluster-14530.1	BL_2	6.00	0.33	1109	646709975	KDR15614.1	686	2.0e-69	Membrane-associated guanylate kinase, WW and PDZ domain-containing protein 2 [Zootermopsis nevadensis]	--	--	--	--	--	K05631	AIP3, WWP3, BAIAP1	atrophin-1 interacting protein 3 (BAI1-associated protein 1)	http://www.genome.jp/dbget-bin/www_bget?ko:K05631	Q4L1J4	329	2.1e-29	Membrane-associated guanylate kinase, WW and PDZ domain-containing protein 1 OS=Rattus norvegicus GN=Magi1 PE=1 SV=1	PF00283//PF00595	Cytochrome b559, alpha (gene psbE) and beta (gene psbF)subunits//PDZ domain (Also known as DHR or GLGF)	GO:0015979	photosynthesis	GO:0005515	protein binding	--	--	KOG3209	WW domain-containing protein
Cluster-14544.1	BL_2	10.00	0.31	1753	--	--	--	--	--	--	--	--	--	--	--	--	--	--	--	--	--	--	--	--	--	--	--	--	--	--	--	--
Cluster-1456.0	BL_2	2.00	0.75	419	--	--	--	--	--	--	--	--	--	--	--	--	--	--	--	--	--	--	--	--	--	--	--	--	--	--	--	--
Cluster-14563.0	BL_2	6.00	0.75	660	--	--	--	--	--	--	--	--	--	--	--	--	--	--	--	--	--	--	--	--	--	--	--	--	--	--	--	--
Cluster-14576.0	BL_2	27.02	1.73	1001	--	--	--	--	--	--	--	--	--	--	--	--	--	--	--	--	--	--	--	--	--	--	--	--	--	--	--	--
Cluster-14576.1	BL_2	4.00	0.42	730	--	--	--	--	--	--	--	--	--	--	--	--	--	--	--	--	--	--	--	--	--	--	--	--	--	--	--	--
Cluster-14584.0	BL_2	2.00	0.38	535	262400983	ACY66394.1	371	3.3e-33	metallothionein [Scylla paramamosain]	262400982	FJ774671.1	501	0	Scylla paramamosain metallothionein mRNA, complete cds	--	--	--	--	P02806	146	1.7e-08	Metallothionein-2 OS=Scylla serrata PE=1 SV=1	--	--	--	--	--	--	--	--	--	--
Cluster-14590.0	BL_2	2.00	0.42	512	--	--	--	--	--	--	--	--	--	--	--	--	--	--	--	--	--	--	--	--	--	--	--	--	--	--	--	--
Cluster-14597.0	BL_2	2.00	0.48	488	--	--	--	--	--	--	--	--	--	--	--	--	--	--	--	--	--	--	--	--	--	--	--	--	--	--	--	--
Cluster-14599.0	BL_2	3.17	0.99	444	--	--	--	--	--	--	--	--	--	--	--	--	--	--	--	--	--	--	--	--	--	--	--	--	--	--	--	--
Cluster-14601.0	BL_2	3.22	0.36	707	189238817	XP_967438.2	345	4.5e-30	PREDICTED: uncharacterized protein LOC655783 [Tribolium castaneum]	--	--	--	--	--	--	--	--	--	--	--	--	--	--	--	--	--	--	--	--	--	--	--
Cluster-14606.0	BL_2	32.00	1.31	1394	--	--	--	--	--	--	--	--	--	--	--	--	--	--	--	--	--	--	--	--	--	--	--	--	--	--	--	--
Cluster-1461.0	BL_2	1.00	0.48	391	--	--	--	--	--	--	--	--	--	--	--	--	--	--	--	--	--	--	--	--	--	--	--	--	--	--	--	--
Cluster-14616.0	BL_2	8.00	0.41	1179	--	--	--	--	--	--	--	--	--	--	--	--	--	--	--	--	--	--	--	--	--	--	--	--	--	--	--	--
Cluster-14624.0	BL_2	5.00	0.93	543	795288454	XP_011821119.1	647	3.3e-65	PREDICTED: ADP-ribosylation factor 1 isoform X1 [Mandrillus leucophaeus]	92446727	BC041066.1	543	0	Homo sapiens ADP-ribosylation factor 1, mRNA (cDNA clone IMAGE:5471927), **** WARNING: chimeric clone ****	K07937	ARF1	ADP-ribosylation factor 1	http://www.genome.jp/dbget-bin/www_bget?ko:K07937	P51643	647	1.4e-66	ADP-ribosylation factor 1 OS=Xenopus laevis GN=arf1 PE=2 SV=2	PF00503//PF00071//PF00025//PF04670//PF08477	G-protein alpha subunit//Ras family//ADP-ribosylation factor family//Gtr1/RagA G protein conserved region//Ras of Complex, Roc, domain of DAPkinase	GO:0007165//GO:0007264//GO:0007186	signal transduction//small GTPase mediated signal transduction//G-protein coupled receptor signaling pathway	GO:0003924//GO:0031683//GO:0019001//GO:0004871//GO:0005525	GTPase activity//G-protein beta/gamma-subunit complex binding//guanyl nucleotide binding//signal transducer activity//GTP binding	--	--	KOG0070	GTP-binding ADP-ribosylation factor Arf1
Cluster-14629.0	BL_2	6.00	0.35	1063	321477085	EFX88044.1	683	4.4e-69	hypothetical protein DAPPUDRAFT_96226 [Daphnia pulex]	--	--	--	--	--	K10369	SVIL	supervillin	http://www.genome.jp/dbget-bin/www_bget?ko:K10369	Q8K4L3	627	5.6e-64	Supervillin OS=Mus musculus GN=Svil PE=1 SV=1	PF02209	Villin headpiece domain	GO:0007010	cytoskeleton organization	GO:0003779	actin binding	--	--	KOG0445	Actin regulatory protein supervillin (gelsolin/villin family)
Cluster-1463.0	BL_2	2.00	0.33	569	--	--	--	--	--	--	--	--	--	--	--	--	--	--	--	--	--	--	--	--	--	--	--	--	--	--	--	--
Cluster-14632.0	BL_2	4.00	0.96	488	--	--	--	--	--	--	--	--	--	--	--	--	--	--	--	--	--	--	PF08140//PF05162	Crustacean cuticle protein repeat//Ribosomal protein L41	GO:0042254//GO:0006412	ribosome biogenesis//translation	GO:0042302//GO:0003735	structural constituent of cuticle//structural constituent of ribosome	GO:0005840	ribosome	--	--
Cluster-14638.0	BL_2	5.00	1.03	519	--	--	--	--	--	--	--	--	--	--	--	--	--	--	--	--	--	--	--	--	--	--	--	--	--	--	--	--
Cluster-14642.0	BL_2	4.00	0.66	571	646709755	KDR15476.1	494	1.9e-47	Annexin-B9 [Zootermopsis nevadensis]	--	--	--	--	--	K17095	ANXA7_11	annexin A7/11	http://www.genome.jp/dbget-bin/www_bget?ko:K17095	P20072	446	2.9e-43	Annexin A7 OS=Bos taurus GN=ANXA7 PE=1 SV=2	PF00191	Annexin	--	--	GO:0005544//GO:0005509	calcium-dependent phospholipid binding//calcium ion binding	--	--	KOG0819	Annexin
Cluster-1465.0	BL_2	3.00	0.39	643	--	--	--	--	--	--	--	--	--	--	--	--	--	--	--	--	--	--	--	--	--	--	--	--	--	--	--	--
Cluster-14655.0	BL_2	8.00	0.57	926	347970384	XP_003436564.1	359	1.4e-31	AGAP013100-PA [Anopheles gambiae str. PEST]>gi|333468908|gb|EGK97106.1| AGAP013100-PA [Anopheles gambiae str. PEST]	--	--	--	--	--	--	--	--	--	--	--	--	--	PF08091	Spider insecticidal peptide	GO:0009405	pathogenesis	--	--	GO:0005576	extracellular region	--	--
Cluster-14657.0	BL_2	6.00	0.46	885	--	--	--	--	--	--	--	--	--	--	--	--	--	--	--	--	--	--	--	--	--	--	--	--	--	--	--	--
Cluster-14659.0	BL_2	2.00	0.58	456	--	--	--	--	--	--	--	--	--	--	--	--	--	--	--	--	--	--	--	--	--	--	--	--	--	--	--	--
Cluster-14661.0	BL_2	1.00	0.36	426	780683848	XP_011698126.1	656	2.4e-66	PREDICTED: cytosolic 10-formyltetrahydrofolate dehydrogenase [Wasmannia auropunctata]	861460803	XM_013075626.1	123	7.59544e-56	PREDICTED: Heterocephalus glaber aldehyde dehydrogenase 1 family, member L1 (Aldh1l1), transcript variant X3, mRNA	K00289	E1.5.1.6, FTHFD	formyltetrahydrofolate dehydrogenase	http://www.genome.jp/dbget-bin/www_bget?ko:K00289	Q8R0Y6	631	7.7e-65	Cytosolic 10-formyltetrahydrofolate dehydrogenase OS=Mus musculus GN=Aldh1l1 PE=1 SV=1	PF00171	Aldehyde dehydrogenase family	GO:0008152//GO:0055114	metabolic process//oxidation-reduction process	GO:0016491	oxidoreductase activity	--	--	KOG2450	Aldehyde dehydrogenase
Cluster-14671.0	BL_2	9.00	6.08	362	--	--	--	--	--	--	--	--	--	--	--	--	--	--	--	--	--	--	--	--	--	--	--	--	--	--	--	--
Cluster-14674.0	BL_2	17.00	7.99	394	297294711	XP_002804494.1	407	1.6e-37	PREDICTED: hypothetical protein LOC698789 [Macaca mulatta]	675780847	XM_003824939.2	394	0	PREDICTED: Pan paniscus ribosomal protein L41 (RPL41), mRNA	--	--	--	--	--	--	--	--	--	--	--	--	--	--	--	--	--	--
Cluster-14679.0	BL_2	2.26	0.40	553	--	--	--	--	--	--	--	--	--	--	--	--	--	--	--	--	--	--	--	--	--	--	--	--	--	--	--	--
Cluster-14680.0	BL_2	7.00	0.46	984	662206595	XP_008476763.1	237	2.1e-17	PREDICTED: collagen alpha-5(IV) chain-like [Diaphorina citri]	--	--	--	--	--	--	--	--	--	Q9ZHC5	132	1.3e-06	DNA-binding protein HU homolog OS=Mycobacterium smegmatis (strain ATCC 700084 / mc(2)155) GN=hup PE=3 SV=1	PF05927//PF08026//PF07267	Penaeidin//Bee antimicrobial peptide//Nucleopolyhedrovirus capsid protein P87	GO:0042381	hemolymph coagulation	GO:0008061	chitin binding	GO:0005737//GO:0019028//GO:0005576	cytoplasm//viral capsid//extracellular region	--	--
Cluster-14692.0	BL_2	1.00	0.31	445	759038022	XP_011351524.1	161	6.2e-09	PREDICTED: uncharacterized protein LOC105287595 isoform X2 [Cerapachys biroi]	--	--	--	--	--	--	--	--	--	--	--	--	--	PF01845//PF04625//PF12052	CcdB protein//DEC-1 protein, N-terminal region//Voltage gated calcium channel subunit beta domain 4Aa N terminal	GO:0007304//GO:0006276//GO:0006816//GO:0070588	chorion-containing eggshell formation//plasmid maintenance//calcium ion transport//calcium ion transmembrane transport	GO:0005245//GO:0008657//GO:0005213	voltage-gated calcium channel activity//DNA topoisomerase (ATP-hydrolyzing) inhibitor activity//structural constituent of chorion	GO:0005576//GO:0005891//GO:0042600	extracellular region//voltage-gated calcium channel complex//chorion	--	--
Cluster-14694.0	BL_2	3.00	2.00	363	242010839	XP_002426166.1	331	9.7e-29	Early growth response protein, putative [Pediculus humanus corporis]>gi|212510213|gb|EEB13428.1| Early growth response protein, putative [Pediculus humanus corporis]	347968525	XM_312150.5	115	1.78587e-51	Anopheles gambiae str. PEST AGAP002773-PA (AgaP_AGAP002773) mRNA, complete cds	K12497	EGR3	early growth response protein 3	http://www.genome.jp/dbget-bin/www_bget?ko:K12497	P43300	199	8.1e-15	Early growth response protein 3 OS=Mus musculus GN=Egr3 PE=2 SV=2	PF13465	Zinc-finger double domain	--	--	GO:0003676//GO:0008270//GO:0046872	nucleic acid binding//zinc ion binding//metal ion binding	GO:0005622	intracellular	KOG1721	FOG: Zn-finger
Cluster-14714.0	BL_2	14.00	0.57	1411	--	--	--	--	--	--	--	--	--	--	--	--	--	--	--	--	--	--	--	--	--	--	--	--	--	--	--	--
Cluster-14718.0	BL_2	11.00	0.34	1749	821033957	XP_012353756.1	2236	6.0e-249	PREDICTED: alpha-enolase isoform X1 [Nomascus leucogenys]	346708295	AK378450.1	1749	0	Bombyx mori mRNA, clone: fmgV43K17	K01689	ENO, eno	enolase	http://www.genome.jp/dbget-bin/www_bget?ko:K01689	P06733	2224	6.1e-249	Alpha-enolase OS=Homo sapiens GN=ENO1 PE=1 SV=2	PF00113//PF03952	Enolase, C-terminal TIM barrel domain//Enolase, N-terminal domain	GO:0006096//GO:0009094//GO:0006094//GO:0006571//GO:0000162	glycolytic process//L-phenylalanine biosynthetic process//gluconeogenesis//tyrosine biosynthetic process//tryptophan biosynthetic process	GO:0004634//GO:0000287	phosphopyruvate hydratase activity//magnesium ion binding	GO:0000015	phosphopyruvate hydratase complex	KOG2670	Enolase
Cluster-1472.0	BL_2	3.00	0.36	675	--	--	--	--	--	--	--	--	--	--	--	--	--	--	--	--	--	--	--	--	--	--	--	--	--	--	--	--
Cluster-14723.0	BL_2	2.00	0.52	473	--	--	--	--	--	--	--	--	--	--	--	--	--	--	--	--	--	--	--	--	--	--	--	--	--	--	--	--
Cluster-14734.0	BL_2	3.00	1.34	399	--	--	--	--	--	--	--	--	--	--	--	--	--	--	--	--	--	--	PF06070	Herpesvirus large structural phosphoprotein UL32	--	--	GO:0005198	structural molecule activity	--	--	--	--
Cluster-14734.1	BL_2	2.00	0.51	476	646713929	KDR18078.1	158	1.5e-08	Protein BAT2-like [Zootermopsis nevadensis]	--	--	--	--	--	--	--	--	--	--	--	--	--	--	--	--	--	--	--	--	--	--	--
Cluster-14736.0	BL_2	1.00	0.81	349	--	--	--	--	--	--	--	--	--	--	--	--	--	--	--	--	--	--	--	--	--	--	--	--	--	--	--	--
Cluster-14741.0	BL_2	5.00	3.33	363	544518890	XP_005592783.1	352	3.6e-31	PREDICTED: 60S ribosomal protein L39-like [Macaca fascicularis]	459642361	NM_001000.3	363	0	Homo sapiens ribosomal protein L39 (RPL39), mRNA	K02924	RP-L39e, RPL39	large subunit ribosomal protein L39e	http://www.genome.jp/dbget-bin/www_bget?ko:K02924	P62892	275	1.3e-23	60S ribosomal protein L39 OS=Mus musculus GN=Rpl39 PE=3 SV=2	PF00832	Ribosomal L39 protein	GO:0006412//GO:0042254	translation//ribosome biogenesis	GO:0003735	structural constituent of ribosome	GO:0005622//GO:0005840	intracellular//ribosome	KOG0002	60s ribosomal protein L39
Cluster-14744.0	BL_2	2.00	0.82	409	662186436	XP_008482145.1	520	1.3e-50	PREDICTED: uncharacterized protein LOC103518835 [Diaphorina citri]	--	--	--	--	--	--	--	--	--	--	--	--	--	--	--	--	--	--	--	--	--	--	--
Cluster-14751.0	BL_2	2.00	0.58	456	--	--	--	--	--	--	--	--	--	--	--	--	--	--	--	--	--	--	--	--	--	--	--	--	--	--	--	--
Cluster-14766.3	BL_2	4.00	0.34	830	443690740	ELT92800.1	419	1.4e-38	hypothetical protein CAPTEDRAFT_140195 [Capitella teleta]	655829025	XM_002712605.2	113	5.57066e-50	PREDICTED: Oryctolagus cuniculus frizzled class receptor 5 (FZD5), mRNA	K02375	FZD5_8, fz2	frizzled 5/8	http://www.genome.jp/dbget-bin/www_bget?ko:K02375	Q9VVX3	376	5.6e-35	Frizzled-2 OS=Drosophila melanogaster GN=fz2 PE=1 SV=1	PF01534	Frizzled/Smoothened family membrane region	GO:0007166	cell surface receptor signaling pathway	--	--	GO:0016020	membrane	--	--
Cluster-14766.4	BL_2	3.00	0.80	469	334690638	AEG80154.1	620	3.9e-62	Tcp-1-beta [Litopenaeus vannamei]	--	--	--	--	--	K09494	CCT2	T-complex protein 1 subunit beta	http://www.genome.jp/dbget-bin/www_bget?ko:K09494	P78371	491	1.4e-48	T-complex protein 1 subunit beta OS=Homo sapiens GN=CCT2 PE=1 SV=4	PF00118	TCP-1/cpn60 chaperonin family	--	--	GO:0005524	ATP binding	--	--	KOG0363	Chaperonin complex component, TCP-1 beta subunit (CCT2)
Cluster-14766.5	BL_2	7.00	0.33	1250	293652146	ADE60733.1	742	7.4e-76	myosin essential light chain [Eriocheir sinensis]	262401084	FJ774723.1	829	0	Scylla paramamosain myosin II essential light chain-like protein mRNA, complete cds	K12751	MYL6	myosin light chain 6	http://www.genome.jp/dbget-bin/www_bget?ko:K12751	P54357	604	3.1e-61	Myosin-2 essential light chain OS=Drosophila melanogaster GN=Mlc-c PE=1 SV=1	PF13202//PF13833//PF13405//PF00036//PF01335//PF13499	EF hand//EF-hand domain pair//EF-hand domain//EF hand//Death effector domain//EF-hand domain pair	GO:0042981	regulation of apoptotic process	GO:0005509//GO:0005515	calcium ion binding//protein binding	--	--	KOG0030	Myosin essential light chain, EF-Hand protein superfamily
Cluster-14775.0	BL_2	2.00	0.59	453	641667845	XP_008184241.1	286	2.0e-23	PREDICTED: spidroin-2-like isoform X2 [Acyrthosiphon pisum]	--	--	--	--	--	--	--	--	--	--	--	--	--	PF01607//PF01674	Chitin binding Peritrophin-A domain//Lipase (class 2)	GO:0006030	chitin metabolic process	GO:0016787//GO:0008061	hydrolase activity//chitin binding	GO:0005576	extracellular region	--	--
Cluster-14776.0	BL_2	6.00	1.29	510	--	--	--	--	--	--	--	--	--	--	--	--	--	--	--	--	--	--	--	--	--	--	--	--	--	--	--	--
Cluster-14783.0	BL_2	4.00	0.31	886	15425683	BAB64298.1	1380	5.5e-150	Kettin [Procambarus clarkii]	15425682	AB055862.1	372	0	Procambarus clarkii mRNA for Kettin, complete cds	--	--	--	--	Q9I7U4	985	1.4e-105	Titin OS=Drosophila melanogaster GN=sls PE=1 SV=3	PF05790//PF13895	Immunoglobulin C2-set domain//Immunoglobulin domain	GO:0007155	cell adhesion	GO:0005515	protein binding	GO:0016021	integral component of membrane	--	--
Cluster-14788.0	BL_2	5.00	0.62	660	--	--	--	--	--	--	--	--	--	--	--	--	--	--	--	--	--	--	--	--	--	--	--	--	--	--	--	--
Cluster-14789.0	BL_2	1.00	1.04	333	--	--	--	--	--	--	--	--	--	--	--	--	--	--	--	--	--	--	--	--	--	--	--	--	--	--	--	--
Cluster-14790.0	BL_2	13.00	1.79	627	--	--	--	--	--	--	--	--	--	--	--	--	--	--	--	--	--	--	--	--	--	--	--	--	--	--	--	--
Cluster-14819.0	BL_2	4.18	0.32	895	--	--	--	--	--	--	--	--	--	--	--	--	--	--	--	--	--	--	--	--	--	--	--	--	--	--	--	--
Cluster-14829.0	BL_2	6.00	0.37	1025	332380580	AEE65457.1	1182	5.8e-127	syntenin [Penaeus monodon]	332380579	HM210774.1	238	2.25918e-119	Penaeus monodon isolate YO3 syntenin mRNA, complete cds	K17254	SDCBP	syntenin-1	http://www.genome.jp/dbget-bin/www_bget?ko:K17254	Q9JI92	735	1.6e-76	Syntenin-1 OS=Rattus norvegicus GN=Sdcbp PE=1 SV=1	PF13180//PF00595	PDZ domain//PDZ domain (Also known as DHR or GLGF)	--	--	GO:0005515	protein binding	--	--	--	--
Cluster-14836.0	BL_2	7.29	0.81	704	642934637	XP_008197748.1	139	3.5e-06	PREDICTED: uncharacterized protein LOC103314202 [Tribolium castaneum]	--	--	--	--	--	--	--	--	--	--	--	--	--	--	--	--	--	--	--	--	--	--	--
Cluster-14840.0	BL_2	1.00	0.40	413	63099685	AAY32923.1	489	5.3e-47	prohibitin [Clonorchis sinensis]	697069412	XM_009651595.1	413	0	Verticillium dahliae VdLs.17 prohibitin partial mRNA	K17080	PHB1	prohibitin 1	http://www.genome.jp/dbget-bin/www_bget?ko:K17080	P40961	550	1.8e-55	Prohibitin-1 OS=Saccharomyces cerevisiae (strain ATCC 204508 / S288c) GN=PHB1 PE=1 SV=2	--	--	--	--	--	--	--	--	KOG3083	Prohibitin
Cluster-14848.0	BL_2	1.00	0.67	363	--	--	--	--	--	--	--	--	--	--	--	--	--	--	--	--	--	--	--	--	--	--	--	--	--	--	--	--
Cluster-1485.0	BL_2	1.00	0.34	431	--	--	--	--	--	--	--	--	--	--	--	--	--	--	--	--	--	--	--	--	--	--	--	--	--	--	--	--
Cluster-14851.0	BL_2	2.00	0.46	494	--	--	--	--	--	--	--	--	--	--	--	--	--	--	--	--	--	--	--	--	--	--	--	--	--	--	--	--
Cluster-14858.1	BL_2	3.00	0.45	597	--	--	--	--	--	--	--	--	--	--	--	--	--	--	--	--	--	--	--	--	--	--	--	--	--	--	--	--
Cluster-14863.0	BL_2	6.00	0.31	1179	749756038	XP_011140524.1	517	8.6e-50	PREDICTED: rho guanine nucleotide exchange factor 10-like protein isoform X1 [Harpegnathos saltator]>gi|749756040|ref|XP_011140525.1| PREDICTED: rho guanine nucleotide exchange factor 10-like protein isoform X1 [Harpegnathos saltator]>gi|749756042|ref|XP_011140526.1| PREDICTED: rho guanine nucleotide exchange factor 10-like protein isoform X1 [Harpegnathos saltator]	--	--	--	--	--	K16727	ARHGEF10	Rho guanine nucleotide exchange factor 10	http://www.genome.jp/dbget-bin/www_bget?ko:K16727	Q8C033	155	3.3e-09	Rho guanine nucleotide exchange factor 10 OS=Mus musculus GN=Arhgef10 PE=2 SV=2	PF05834	Lycopene cyclase protein	GO:0016117	carotenoid biosynthetic process	GO:0016705	oxidoreductase activity, acting on paired donors, with incorporation or reduction of molecular oxygen	--	--	--	--
Cluster-14865.0	BL_2	54.32	2.83	1164	642920923	XP_008192617.1	943	3.4e-99	PREDICTED: aldose reductase isoform X2 [Tribolium castaneum]	--	--	--	--	--	K00002	AKR1A1, adh	alcohol dehydrogenase (NADP+)	http://www.genome.jp/dbget-bin/www_bget?ko:K00002	Q5ZK84	583	7.8e-59	Alcohol dehydrogenase [NADP(+)] OS=Gallus gallus GN=AKR1A1 PE=2 SV=1	--	--	--	--	--	--	--	--	KOG1577	Aldo/keto reductase family proteins
Cluster-14867.0	BL_2	5.20	0.90	561	--	--	--	--	--	--	--	--	--	--	--	--	--	--	--	--	--	--	PF13855//PF09090	Leucine rich repeat//MIF4G like	GO:0016070	RNA metabolic process	GO:0005515	protein binding	--	--	--	--
Cluster-14873.1	BL_2	4.00	0.37	785	--	--	--	--	--	--	--	--	--	--	--	--	--	--	--	--	--	--	--	--	--	--	--	--	--	--	--	--
Cluster-14874.0	BL_2	3.00	17.68	261	--	--	--	--	--	--	--	--	--	--	--	--	--	--	--	--	--	--	--	--	--	--	--	--	--	--	--	--
Cluster-1488.0	BL_2	3.00	0.32	718	--	--	--	--	--	--	--	--	--	--	--	--	--	--	--	--	--	--	--	--	--	--	--	--	--	--	--	--
Cluster-14881.0	BL_2	13.00	0.68	1165	321477580	EFX88538.1	1248	1.5e-134	hypothetical protein DAPPUDRAFT_191008 [Daphnia pulex]	543376172	XM_005531238.1	41	8.36595e-10	PREDICTED: Pseudopodoces humilis insulin receptor (INSR), transcript variant X2, mRNA	K04527	INSR	insulin receptor	http://www.genome.jp/dbget-bin/www_bget?ko:K04527	O02466	650	1.3e-66	Insulin-like peptide receptor OS=Branchiostoma lanceolatum PE=2 SV=1	PF07714//PF00069	Protein tyrosine kinase//Protein kinase domain	GO:0006468	protein phosphorylation	GO:0004672//GO:0005524	protein kinase activity//ATP binding	--	--	--	--
Cluster-14882.0	BL_2	1.00	0.58	375	--	--	--	--	--	--	--	--	--	--	--	--	--	--	--	--	--	--	--	--	--	--	--	--	--	--	--	--
Cluster-14899.0	BL_2	1.00	0.37	422	260833738	XP_002611869.1	408	1.3e-37	hypothetical protein BRAFLDRAFT_59218 [Branchiostoma floridae]>gi|322518338|sp|C3XVT5.1|LIS1_BRAFL RecName: Full=Lissencephaly-1 homolog [Branchiostoma floridae]>gi|229297241|gb|EEN67878.1| hypothetical protein BRAFLDRAFT_59218 [Branchiostoma floridae]	--	--	--	--	--	K16794	PAFAH1B1, LIS1	platelet-activating factor acetylhydrolase IB subunit alpha	http://www.genome.jp/dbget-bin/www_bget?ko:K16794	C3XVT5	408	5.5e-39	Lissencephaly-1 homolog OS=Branchiostoma floridae GN=BRAFLDRAFT_59218 PE=3 SV=1	PF00400	WD domain, G-beta repeat	GO:0051301//GO:0007067//GO:0006810	cell division//mitotic nuclear division//transport	GO:0005515	protein binding	GO:0005815//GO:0005737//GO:0005874	microtubule organizing center//cytoplasm//microtubule	KOG0292	Vesicle coat complex COPI, alpha subunit
Cluster-1490.0	BL_2	2.00	0.35	556	--	--	--	--	--	--	--	--	--	--	--	--	--	--	--	--	--	--	--	--	--	--	--	--	--	--	--	--
Cluster-14902.0	BL_2	3.00	0.95	442	501298210	BAN21304.1	217	2.0e-15	unkown protein [Riptortus pedestris]	--	--	--	--	--	K02272	COX7C	cytochrome c oxidase subunit 7c	http://www.genome.jp/dbget-bin/www_bget?ko:K02272	P80432	146	1.4e-08	Cytochrome c oxidase subunit 7C, mitochondrial OS=Rattus norvegicus GN=Cox7c PE=1 SV=2	PF02935	Cytochrome c oxidase subunit VIIc	GO:0006123//GO:0015992	mitochondrial electron transport, cytochrome c to oxygen//proton transport	GO:0004129	cytochrome-c oxidase activity	GO:0045277	respiratory chain complex IV	--	--
Cluster-14907.0	BL_2	6.00	0.31	1177	--	--	--	--	--	--	--	--	--	--	--	--	--	--	--	--	--	--	--	--	--	--	--	--	--	--	--	--
Cluster-14909.0	BL_2	2.02	0.34	572	645015704	XP_008211166.1	162	6.1e-09	PREDICTED: cytochrome P450 4AB4 isoform X1 [Nasonia vitripennis]	--	--	--	--	--	--	--	--	--	--	--	--	--	PF00067	Cytochrome P450	GO:0055114	oxidation-reduction process	GO:0016705//GO:0005506//GO:0020037	oxidoreductase activity, acting on paired donors, with incorporation or reduction of molecular oxygen//iron ion binding//heme binding	--	--	--	--
Cluster-14913.0	BL_2	11.00	0.33	1811	--	--	--	--	--	--	--	--	--	--	--	--	--	--	--	--	--	--	PF08116	PhTx neurotoxin family	GO:0009405	pathogenesis	--	--	GO:0005576	extracellular region	--	--
Cluster-14914.0	BL_2	20.51	0.39	2650	--	--	--	--	--	--	--	--	--	--	--	--	--	--	--	--	--	--	--	--	--	--	--	--	--	--	--	--
Cluster-14916.0	BL_2	2.00	0.54	467	--	--	--	--	--	--	--	--	--	--	--	--	--	--	--	--	--	--	--	--	--	--	--	--	--	--	--	--
Cluster-14921.0	BL_2	1.00	0.49	390	--	--	--	--	--	--	--	--	--	--	--	--	--	--	--	--	--	--	--	--	--	--	--	--	--	--	--	--
Cluster-14926.0	BL_2	5.00	0.34	961	156553155	XP_001602018.1	245	2.4e-18	PREDICTED: uncharacterized protein LOC100117899 [Nasonia vitripennis]	--	--	--	--	--	K01047	PLA2G, SPLA2	secretory phospholipase A2	http://www.genome.jp/dbget-bin/www_bget?ko:K01047	Q9NZ20	161	5.5e-10	Group 3 secretory phospholipase A2 OS=Homo sapiens GN=PLA2G3 PE=1 SV=2	--	--	--	--	--	--	--	--	--	--
Cluster-14928.0	BL_2	14.00	0.45	1685	675385960	KFM78857.1	846	8.7e-88	Serine/threonine-protein kinase pim-3, partial [Stegodyphus mimosarum]	262401344	FJ774854.1	305	2.1386e-156	Scylla paramamosain hypothetical protein mRNA, partial cds	K08807	PIM3	proto-oncogene serine/threonine-protein kinase Pim-3	http://www.genome.jp/dbget-bin/www_bget?ko:K08807	Q9PU85	799	1.0e-83	Serine/threonine-protein kinase pim-3 OS=Coturnix coturnix japonica GN=PIM3 PE=2 SV=1	PF06293//PF00069//PF07714	Lipopolysaccharide kinase (Kdo/WaaP) family//Protein kinase domain//Protein tyrosine kinase	GO:0006468	protein phosphorylation	GO:0016773//GO:0005524//GO:0004672	phosphotransferase activity, alcohol group as acceptor//ATP binding//protein kinase activity	GO:0016020	membrane	--	--
Cluster-14931.0	BL_2	4.00	0.53	638	--	--	--	--	--	--	--	--	--	--	--	--	--	--	--	--	--	--	--	--	--	--	--	--	--	--	--	--
Cluster-14937.0	BL_2	6.00	0.37	1027	--	--	--	--	--	--	--	--	--	--	--	--	--	--	--	--	--	--	--	--	--	--	--	--	--	--	--	--
Cluster-14941.0	BL_2	2.00	0.32	585	675375576	KFM68478.1	170	7.4e-10	Heterogeneous nuclear ribonucleoprotein Q, partial [Stegodyphus mimosarum]	--	--	--	--	--	--	--	--	--	--	--	--	--	--	--	--	--	--	--	--	--	--	--
Cluster-14944.0	BL_2	1.00	0.32	441	662216158	XP_008481995.1	234	2.1e-17	PREDICTED: uncharacterized protein LOC103518694 [Diaphorina citri]	--	--	--	--	--	--	--	--	--	--	--	--	--	--	--	--	--	--	--	--	--	--	--
Cluster-14947.0	BL_2	4.00	0.53	641	--	--	--	--	--	--	--	--	--	--	--	--	--	--	--	--	--	--	--	--	--	--	--	--	--	--	--	--
Cluster-14950.0	BL_2	1.00	0.31	446	--	--	--	--	--	--	--	--	--	--	--	--	--	--	--	--	--	--	--	--	--	--	--	--	--	--	--	--
Cluster-14957.0	BL_2	14.00	4.20	450	--	--	--	--	--	--	--	--	--	--	--	--	--	--	--	--	--	--	--	--	--	--	--	--	--	--	--	--
Cluster-14958.0	BL_2	2.00	1.32	364	--	--	--	--	--	--	--	--	--	--	--	--	--	--	--	--	--	--	--	--	--	--	--	--	--	--	--	--
Cluster-14965.0	BL_2	2.00	2.16	331	--	--	--	--	--	--	--	--	--	--	--	--	--	--	--	--	--	--	--	--	--	--	--	--	--	--	--	--
Cluster-14967.0	BL_2	2.00	0.31	586	--	--	--	--	--	--	--	--	--	--	--	--	--	--	--	--	--	--	PF03533	SPO11 homologue	GO:0007131	reciprocal meiotic recombination	GO:0003677	DNA binding	--	--	--	--
Cluster-14968.0	BL_2	7.00	0.53	895	--	--	--	--	--	--	--	--	--	--	--	--	--	--	--	--	--	--	--	--	--	--	--	--	--	--	--	--
Cluster-14975.0	BL_2	3.00	0.33	710	--	--	--	--	--	--	--	--	--	--	--	--	--	--	--	--	--	--	--	--	--	--	--	--	--	--	--	--
Cluster-14978.0	BL_2	2.00	0.44	503	--	--	--	--	--	--	--	--	--	--	--	--	--	--	--	--	--	--	PF02323//PF15172//PF08057	Egg-laying hormone precursor//Prolactin-releasing peptide//Erythromycin resistance leader peptide	GO:0046677//GO:0007165//GO:0007275	response to antibiotic//signal transduction//multicellular organismal development	GO:0005179	hormone activity	GO:0005576	extracellular region	--	--
Cluster-14979.0	BL_2	4.00	0.49	667	--	--	--	--	--	--	--	--	--	--	--	--	--	--	--	--	--	--	--	--	--	--	--	--	--	--	--	--
Cluster-1499.0	BL_2	2.00	0.42	512	--	--	--	--	--	--	--	--	--	--	--	--	--	--	--	--	--	--	--	--	--	--	--	--	--	--	--	--
Cluster-15006.0	BL_2	3.00	0.67	502	642937633	XP_008198878.1	177	9.7e-11	PREDICTED: probable flavin-containing monoamine oxidase C [Tribolium castaneum]	--	--	--	--	--	--	--	--	--	--	--	--	--	PF01593	Flavin containing amine oxidoreductase	GO:0055114	oxidation-reduction process	GO:0016491	oxidoreductase activity	--	--	--	--
Cluster-15008.0	BL_2	2.74	0.35	657	307214316	EFN89400.1	457	4.3e-43	hypothetical protein EAI_07694, partial [Harpegnathos saltator]	795019206	XM_012004108.1	45	2.75723e-12	PREDICTED: Vollenhovia emeryi uncharacterized LOC105556990 (LOC105556990), mRNA	--	--	--	--	--	--	--	--	PF13404	AsnC-type helix-turn-helix domain	GO:0006355	regulation of transcription, DNA-templated	GO:0043565	sequence-specific DNA binding	--	--	--	--
Cluster-1501.0	BL_2	3.00	0.46	593	642939491	XP_008190851.1	148	2.6e-07	PREDICTED: uncharacterized protein LOC103312305 [Tribolium castaneum]>gi|270016560|gb|EFA13006.1| hypothetical protein TcasGA2_TC001971 [Tribolium castaneum]	--	--	--	--	--	--	--	--	--	--	--	--	--	--	--	--	--	--	--	--	--	--	--
Cluster-15012.0	BL_2	2.00	0.34	566	--	--	--	--	--	--	--	--	--	--	--	--	--	--	--	--	--	--	--	--	--	--	--	--	--	--	--	--
Cluster-15029.0	BL_2	2.00	0.46	496	--	--	--	--	--	--	--	--	--	--	--	--	--	--	--	--	--	--	--	--	--	--	--	--	--	--	--	--
Cluster-1503.1	BL_2	3.00	0.39	650	--	--	--	--	--	--	--	--	--	--	--	--	--	--	--	--	--	--	--	--	--	--	--	--	--	--	--	--
Cluster-15032.0	BL_2	6.00	0.74	664	321457848	EFX68926.1	157	2.7e-08	hypothetical protein DAPPUDRAFT_329602 [Daphnia pulex]	--	--	--	--	--	--	--	--	--	--	--	--	--	--	--	--	--	--	--	--	--	--	--
Cluster-15044.0	BL_2	5.00	0.56	704	--	--	--	--	--	--	--	--	--	--	--	--	--	--	--	--	--	--	--	--	--	--	--	--	--	--	--	--
Cluster-15050.0	BL_2	13.00	2.05	585	--	--	--	--	--	403311088	JX457150.1	585	0	Scylla paramamosain mitochondrion, complete genome	--	--	--	--	--	--	--	--	--	--	--	--	--	--	--	--	--	--
Cluster-15057.0	BL_2	2.00	4.04	300	328796230	AEB40304.1	241	2.2e-18	mitochondrial ATP synthase epsilon subunit precursor [Litopenaeus vannamei]	--	--	--	--	--	K02135	ATPeF1E, ATP5E, ATP15	F-type H+-transporting ATPase subunit epsilon	http://www.genome.jp/dbget-bin/www_bget?ko:K02135	Q96253	135	1.8e-07	ATP synthase subunit epsilon, mitochondrial OS=Arabidopsis thaliana GN=At1g51650 PE=1 SV=3	PF04627	Mitochondrial ATP synthase epsilon chain	GO:0015992//GO:0006119//GO:0015986	proton transport//oxidative phosphorylation//ATP synthesis coupled proton transport	GO:0046961//GO:0046933	proton-transporting ATPase activity, rotational mechanism//proton-transporting ATP synthase activity, rotational mechanism	GO:0045259//GO:0000275	proton-transporting ATP synthase complex//mitochondrial proton-transporting ATP synthase complex, catalytic core F(1)	KOG3495	Mitochondrial F1F0-ATP synthase, subunit epsilon/ATP15
Cluster-15058.0	BL_2	1.00	0.35	428	--	--	--	--	--	--	--	--	--	--	--	--	--	--	--	--	--	--	--	--	--	--	--	--	--	--	--	--
Cluster-15067.0	BL_2	1.00	0.33	434	--	--	--	--	--	--	--	--	--	--	--	--	--	--	--	--	--	--	--	--	--	--	--	--	--	--	--	--
Cluster-1507.0	BL_2	2.00	1.72	345	--	--	--	--	--	--	--	--	--	--	--	--	--	--	--	--	--	--	PF04277	Oxaloacetate decarboxylase, gamma chain	GO:0006525//GO:0006560//GO:0006090//GO:0071436//GO:0006814	arginine metabolic process//proline metabolic process//pyruvate metabolic process//sodium ion export//sodium ion transport	GO:0008948//GO:0015081	oxaloacetate decarboxylase activity//sodium ion transmembrane transporter activity	GO:0016020	membrane	--	--
Cluster-15074.0	BL_2	1.00	0.87	344	--	--	--	--	--	--	--	--	--	--	--	--	--	--	--	--	--	--	--	--	--	--	--	--	--	--	--	--
Cluster-15096.0	BL_2	10.00	1.48	604	--	--	--	--	--	--	--	--	--	--	--	--	--	--	--	--	--	--	--	--	--	--	--	--	--	--	--	--
Cluster-15099.0	BL_2	10.00	0.50	1190	270013018	EFA09466.1	459	4.6e-43	hypothetical protein TcasGA2_TC010960 [Tribolium castaneum]	--	--	--	--	--	--	--	--	--	--	--	--	--	--	--	--	--	--	--	--	--	--	--
Cluster-15109.0	BL_2	5.81	0.47	857	--	--	--	--	--	--	--	--	--	--	--	--	--	--	--	--	--	--	--	--	--	--	--	--	--	--	--	--
Cluster-15123.0	BL_2	1.00	0.32	439	--	--	--	--	--	--	--	--	--	--	--	--	--	--	--	--	--	--	--	--	--	--	--	--	--	--	--	--
Cluster-15129.1	BL_2	2.00	0.37	541	646720358	KDR22116.1	660	1.0e-66	Plexin domain-containing protein 2 [Zootermopsis nevadensis]	--	--	--	--	--	--	--	--	--	Q6UX71	515	2.8e-51	Plexin domain-containing protein 2 OS=Homo sapiens GN=PLXDC2 PE=1 SV=1	PF06613	KorB C-terminal beta-barrel domain	GO:0045892	negative regulation of transcription, DNA-templated	GO:0003677	DNA binding	--	--	KOG3848	Extracellular protein TEM7, contains PSI domain (tumor endothelial marker in humans)
Cluster-1513.0	BL_2	3.00	0.54	549	--	--	--	--	--	--	--	--	--	--	--	--	--	--	--	--	--	--	--	--	--	--	--	--	--	--	--	--
Cluster-15135.0	BL_2	2.00	2.64	320	66392221	NP_001018164.1	156	1.7e-08	serine/threonine-protein phosphatase 6 regulatory ankyrin repeat subunit C [Danio rerio]>gi|82228760|sp|Q502K3.1|ANR52_DANRE RecName: Full=Serine/threonine-protein phosphatase 6 regulatory ankyrin repeat subunit C; Short=PP6-ARS-C; Short=Serine/threonine-protein phosphatase 6 regulatory subunit ARS-C [Danio rerio]>gi|63101294|gb|AAH95664.1| Zgc:112069 [Danio rerio]>gi|182890066|gb|AAI65234.1| Zgc…	--	--	--	--	--	K15504	ANKRD52	serine/threonine-protein phosphatase 6 regulatory ankyrin repeat subunit C	http://www.genome.jp/dbget-bin/www_bget?ko:K15504	Q502K3	156	6.9e-10	Serine/threonine-protein phosphatase 6 regulatory ankyrin repeat subunit C OS=Danio rerio GN=ankrd52 PE=2 SV=1	PF00023//PF13606	Ankyrin repeat//Ankyrin repeat	--	--	GO:0005515	protein binding	--	--	--	--
Cluster-15141.0	BL_2	5.00	1.02	521	795018486	XP_011859227.1	221	8.0e-16	PREDICTED: uncharacterized protein LOC105556736 [Vollenhovia emeryi]	--	--	--	--	--	--	--	--	--	--	--	--	--	PF05225	helix-turn-helix, Psq domain	--	--	GO:0003677	DNA binding	--	--	--	--
Cluster-15149.0	BL_2	2.00	0.45	498	--	--	--	--	--	--	--	--	--	--	--	--	--	--	--	--	--	--	--	--	--	--	--	--	--	--	--	--
Cluster-1516.0	BL_2	1.00	0.33	438	--	--	--	--	--	--	--	--	--	--	--	--	--	--	--	--	--	--	--	--	--	--	--	--	--	--	--	--
Cluster-15161.0	BL_2	4.84	0.40	838	--	--	--	--	--	--	--	--	--	--	--	--	--	--	--	--	--	--	--	--	--	--	--	--	--	--	--	--
Cluster-15165.0	BL_2	5.00	0.61	666	--	--	--	--	--	--	--	--	--	--	--	--	--	--	--	--	--	--	--	--	--	--	--	--	--	--	--	--
Cluster-1518.0	BL_2	2.00	2.41	325	332372850	AEE61567.1	145	3.2e-07	unknown [Dendroctonus ponderosae]>gi|546675272|gb|ERL86508.1| hypothetical protein D910_03912 [Dendroctonus ponderosae]	--	--	--	--	--	--	--	--	--	--	--	--	--	--	--	--	--	--	--	--	--	--	--
Cluster-15182.0	BL_2	2.00	0.95	393	25229108	AAN74647.1	221	6.0e-16	chitinase [Litopenaeus vannamei]	--	--	--	--	--	--	--	--	--	--	--	--	--	PF00704	Glycosyl hydrolases family 18	GO:0005975	carbohydrate metabolic process	GO:0004553	hydrolase activity, hydrolyzing O-glycosyl compounds	--	--	--	--
Cluster-15191.0	BL_2	8.00	0.71	807	--	--	--	--	--	--	--	--	--	--	--	--	--	--	--	--	--	--	--	--	--	--	--	--	--	--	--	--
Cluster-15192.0	BL_2	12.00	0.34	1881	646703161	KDR11977.1	920	2.6e-96	Phosrestin-2, partial [Zootermopsis nevadensis]	--	--	--	--	--	K04439	ARRB	beta-arrestin	http://www.genome.jp/dbget-bin/www_bget?ko:K04439	P55274	711	1.8e-73	Arrestin homolog OS=Heliothis virescens PE=3 SV=1	--	--	--	--	--	--	--	--	KOG3865	Arrestin
Cluster-15193.0	BL_2	4.00	0.34	828	--	--	--	--	--	--	--	--	--	--	--	--	--	--	--	--	--	--	--	--	--	--	--	--	--	--	--	--
Cluster-15209.0	BL_2	15.00	0.39	2042	--	--	--	--	--	--	--	--	--	--	--	--	--	--	--	--	--	--	--	--	--	--	--	--	--	--	--	--
Cluster-15218.0	BL_2	28.29	0.66	2216	356483015	CCE46010.1	2247	4.0e-250	putative DEAD-box ATP-dependent RNA helicase [Cancer pagurus]	356483014	HE608876.1	1532	0	Cancer pagurus mRNA for putative DEAD-box ATP-dependent RNA helicase (ddx gene)	K13178	DDX17	ATP-dependent RNA helicase DDX17	http://www.genome.jp/dbget-bin/www_bget?ko:K13178	Q92841	1781	1.8e-197	Probable ATP-dependent RNA helicase DDX17 OS=Homo sapiens GN=DDX17 PE=1 SV=2	PF00270//PF00210//PF04851	DEAD/DEAH box helicase//Ferritin-like domain//Type III restriction enzyme, res subunit	GO:0006879	cellular iron ion homeostasis	GO:0003676//GO:0003677//GO:0016787//GO:0005524//GO:0008199	nucleic acid binding//DNA binding//hydrolase activity//ATP binding//ferric iron binding	--	--	KOG0331	ATP-dependent RNA helicase
Cluster-15218.1	BL_2	4.00	0.34	832	--	--	--	--	--	--	--	--	--	--	--	--	--	--	--	--	--	--	--	--	--	--	--	--	--	--	--	--
Cluster-1522.0	BL_2	6.00	0.56	785	--	--	--	--	--	--	--	--	--	--	--	--	--	--	--	--	--	--	--	--	--	--	--	--	--	--	--	--
Cluster-15224.2	BL_2	12.00	1.32	709	--	--	--	--	--	--	--	--	--	--	--	--	--	--	--	--	--	--	--	--	--	--	--	--	--	--	--	--
Cluster-15228.0	BL_2	2.00	0.34	564	356651196	AET34915.1	154	5.1e-08	heat shock protein 21 [Macrobrachium rosenbergii]	--	--	--	--	--	--	--	--	--	--	--	--	--	PF10717	Occlusion-derived virus envelope protein ODV-E18	--	--	--	--	GO:0019031	viral envelope	--	--
Cluster-1523.0	BL_2	2.00	0.57	457	--	--	--	--	--	--	--	--	--	--	--	--	--	--	--	--	--	--	--	--	--	--	--	--	--	--	--	--
Cluster-1524.0	BL_2	2.00	0.51	476	--	--	--	--	--	--	--	--	--	--	--	--	--	--	--	--	--	--	--	--	--	--	--	--	--	--	--	--
Cluster-15241.0	BL_2	2.00	0.54	468	--	--	--	--	--	--	--	--	--	--	--	--	--	--	--	--	--	--	--	--	--	--	--	--	--	--	--	--
Cluster-15243.0	BL_2	3.00	0.33	711	--	--	--	--	--	--	--	--	--	--	--	--	--	--	--	--	--	--	PF06652	Methuselah N-terminus	GO:0007186//GO:0006950	G-protein coupled receptor signaling pathway//response to stress	GO:0004930	G-protein coupled receptor activity	--	--	--	--
Cluster-15248.0	BL_2	6.00	0.79	641	--	--	--	--	--	--	--	--	--	--	--	--	--	--	--	--	--	--	--	--	--	--	--	--	--	--	--	--
Cluster-15251.0	BL_2	7.00	0.33	1245	--	--	--	--	--	--	--	--	--	--	--	--	--	--	--	--	--	--	--	--	--	--	--	--	--	--	--	--
Cluster-15252.0	BL_2	2.00	2.16	331	--	--	--	--	--	--	--	--	--	--	--	--	--	--	--	--	--	--	PF01698	Floricaula / Leafy protein	GO:0006355	regulation of transcription, DNA-templated	GO:0003677	DNA binding	--	--	--	--
Cluster-15256.0	BL_2	1.00	0.96	338	--	--	--	--	--	--	--	--	--	--	--	--	--	--	--	--	--	--	PF02519	Auxin responsive protein	GO:0009733	response to auxin	--	--	--	--	--	--
Cluster-15261.0	BL_2	1.00	0.58	375	--	--	--	--	--	--	--	--	--	--	--	--	--	--	--	--	--	--	--	--	--	--	--	--	--	--	--	--
Cluster-15271.0	BL_2	1.43	0.31	507	--	--	--	--	--	--	--	--	--	--	--	--	--	--	--	--	--	--	--	--	--	--	--	--	--	--	--	--
Cluster-15275.0	BL_2	7.00	0.44	1012	749774173	XP_011142387.1	304	3.7e-25	PREDICTED: uncharacterized protein LOC105184954 isoform X1 [Harpegnathos saltator]	--	--	--	--	--	K12737	SDCCAG10	peptidyl-prolyl cis-trans isomerase SDCCAG10	http://www.genome.jp/dbget-bin/www_bget?ko:K12737	--	--	--	--	--	--	--	--	--	--	--	--	--	--
Cluster-1528.0	BL_2	1.00	0.52	384	--	--	--	--	--	--	--	--	--	--	--	--	--	--	--	--	--	--	--	--	--	--	--	--	--	--	--	--
Cluster-1529.0	BL_2	3.00	0.41	631	--	--	--	--	--	--	--	--	--	--	--	--	--	--	--	--	--	--	--	--	--	--	--	--	--	--	--	--
Cluster-15295.0	BL_2	3.00	1.08	424	--	--	--	--	--	--	--	--	--	--	--	--	--	--	--	--	--	--	--	--	--	--	--	--	--	--	--	--
Cluster-15299.0	BL_2	6.00	0.32	1147	478257026	ENN77190.1	515	1.4e-49	hypothetical protein YQE_06328, partial [Dendroctonus ponderosae]	--	--	--	--	--	K12842	SR140	U2-associated protein SR140	http://www.genome.jp/dbget-bin/www_bget?ko:K12842	Q6NV83	353	3.6e-32	U2 snRNP-associated SURP motif-containing protein OS=Mus musculus GN=U2surp PE=2 SV=3	--	--	--	--	--	--	--	--	KOG0151	Predicted splicing regulator, contains RRM, SWAP and RPR domains
Cluster-15304.0	BL_2	2.00	0.49	485	--	--	--	--	--	--	--	--	--	--	--	--	--	--	--	--	--	--	--	--	--	--	--	--	--	--	--	--
Cluster-15305.0	BL_2	4.00	0.34	832	808874503	KKF23577.1	311	4.7e-26	Serine protease 27 [Larimichthys crocea]	--	--	--	--	--	K01346	CELA2	pancreatic elastase II	http://www.genome.jp/dbget-bin/www_bget?ko:K01346	P08217	280	7.6e-24	Chymotrypsin-like elastase family member 2A OS=Homo sapiens GN=CELA2A PE=1 SV=1	PF00089	Trypsin	GO:0006508	proteolysis	GO:0004252	serine-type endopeptidase activity	--	--	--	--
Cluster-15307.0	BL_2	3.00	0.36	674	--	--	--	--	--	--	--	--	--	--	--	--	--	--	--	--	--	--	--	--	--	--	--	--	--	--	--	--
Cluster-15313.0	BL_2	5.00	0.33	978	762141224	XP_011453795.1	190	5.9e-12	PREDICTED: cysteine-rich motor neuron 1 protein-like [Crassostrea gigas]	--	--	--	--	--	K08785	HTRA3	HtrA serine peptidase 3	http://www.genome.jp/dbget-bin/www_bget?ko:K08785	P83110	166	1.5e-10	Serine protease HTRA3 OS=Homo sapiens GN=HTRA3 PE=1 SV=2	PF00219	Insulin-like growth factor binding protein	GO:0001558	regulation of cell growth	GO:0005520	insulin-like growth factor binding	GO:0005576//GO:0016942	extracellular region//insulin-like growth factor binding protein complex	--	--
Cluster-15318.0	BL_2	1.00	2.93	285	--	--	--	--	--	--	--	--	--	--	--	--	--	--	--	--	--	--	--	--	--	--	--	--	--	--	--	--
Cluster-15320.0	BL_2	3.00	1.60	382	--	--	--	--	--	--	--	--	--	--	--	--	--	--	--	--	--	--	--	--	--	--	--	--	--	--	--	--
Cluster-15321.0	BL_2	20.00	0.37	2759	--	--	--	--	--	--	--	--	--	--	--	--	--	--	--	--	--	--	--	--	--	--	--	--	--	--	--	--
Cluster-15322.0	BL_2	4.00	0.91	498	383850086	XP_003700648.1	376	8.1e-34	PREDICTED: zinc finger protein Noc [Megachile rotundata]	--	--	--	--	--	--	--	--	--	Q24423	319	1.4e-28	Zinc finger protein Noc OS=Drosophila melanogaster GN=noc PE=1 SV=1	PF13008//PF00131//PF00096	Zinc-binding domain of Paramyxoviridae V protein//Metallothionein//Zinc finger, C2H2 type	--	--	GO:0046872	metal ion binding	--	--	--	--
Cluster-15327.0	BL_2	26.97	1.27	1255	642938493	XP_008198006.1	1130	7.6e-121	PREDICTED: nose resistant to fluoxetine protein 6-like isoform X1 [Tribolium castaneum]	--	--	--	--	--	--	--	--	--	Q09225	360	6.0e-33	Nose resistant to fluoxetine protein 6 OS=Caenorhabditis elegans GN=nrf-6 PE=1 SV=3	PF07694//PF01757	5TMR of 5TMR-LYT//Acyltransferase family	GO:0000160//GO:0016310//GO:0071555	phosphorelay signal transduction system//phosphorylation//cell wall organization	GO:0000155//GO:0004673//GO:0016747	phosphorelay sensor kinase activity//protein histidine kinase activity//transferase activity, transferring acyl groups other than amino-acyl groups	GO:0016021//GO:0009365	integral component of membrane//protein histidine kinase complex	--	--
Cluster-15330.0	BL_2	2.00	0.36	549	--	--	--	--	--	--	--	--	--	--	--	--	--	--	--	--	--	--	--	--	--	--	--	--	--	--	--	--
Cluster-15331.0	BL_2	3.00	0.39	647	--	--	--	--	--	--	--	--	--	--	--	--	--	--	--	--	--	--	--	--	--	--	--	--	--	--	--	--
Cluster-15341.0	BL_2	19.00	1.45	890	--	--	--	--	--	--	--	--	--	--	--	--	--	--	--	--	--	--	--	--	--	--	--	--	--	--	--	--
Cluster-15344.0	BL_2	2.00	1.28	366	--	--	--	--	--	--	--	--	--	--	--	--	--	--	--	--	--	--	PF07167	Poly-beta-hydroxybutyrate polymerase (PhaC) N-terminus	GO:0042619	poly-hydroxybutyrate biosynthetic process	--	--	--	--	--	--
Cluster-15346.0	BL_2	1.00	0.32	441	--	--	--	--	--	--	--	--	--	--	--	--	--	--	--	--	--	--	--	--	--	--	--	--	--	--	--	--
Cluster-15355.0	BL_2	18.00	0.52	1869	--	--	--	--	--	--	--	--	--	--	--	--	--	--	--	--	--	--	PF02552//PF07500	CO dehydrogenase beta subunit/acetyl-CoA synthase epsilon subunit//Transcription factor S-II (TFIIS), central domain	GO:0019385//GO:0006351	methanogenesis, from acetate//transcription, DNA-templated	--	--	--	--	--	--
Cluster-15359.0	BL_2	2.00	0.34	565	--	--	--	--	--	--	--	--	--	--	--	--	--	--	--	--	--	--	PF05434	TMEM9	--	--	--	--	GO:0016021	integral component of membrane	--	--
Cluster-1536.0	BL_2	3.43	0.47	626	--	--	--	--	--	--	--	--	--	--	--	--	--	--	--	--	--	--	PF08395	7tm Chemosensory receptor	GO:0050909	sensory perception of taste	--	--	GO:0016021	integral component of membrane	--	--
Cluster-15362.1	BL_2	4.00	0.34	826	--	--	--	--	--	--	--	--	--	--	--	--	--	--	--	--	--	--	PF02178	AT hook motif	--	--	GO:0003677	DNA binding	--	--	--	--
Cluster-15366.1	BL_2	10.00	0.40	1413	241629507	XP_002410090.1	337	7.7e-29	cyclin, putative [Ixodes scapularis]>gi|215503308|gb|EEC12802.1| cyclin, putative [Ixodes scapularis]	--	--	--	--	--	--	--	--	--	Q9UK58	298	1.1e-25	Cyclin-L1 OS=Homo sapiens GN=CCNL1 PE=1 SV=1	PF00382//PF07074//PF02984	Transcription factor TFIIB repeat//Translocon-associated protein, gamma subunit (TRAP-gamma)//Cyclin, C-terminal domain	GO:0010467//GO:0080090//GO:0060255//GO:0016070//GO:0031323//GO:0006613	gene expression//regulation of primary metabolic process//regulation of macromolecule metabolic process//RNA metabolic process//regulation of cellular metabolic process//cotranslational protein targeting to membrane	GO:0017025	TBP-class protein binding	GO:0005784//GO:0005634//GO:0030176	Sec61 translocon complex//nucleus//integral component of endoplasmic reticulum membrane	KOG0835	Cyclin L
Cluster-15366.2	BL_2	2.00	0.65	438	--	--	--	--	--	--	--	--	--	--	--	--	--	--	--	--	--	--	--	--	--	--	--	--	--	--	--	--
Cluster-15368.0	BL_2	10.61	0.95	803	759071332	XP_011345267.1	140	3.0e-06	PREDICTED: uncharacterized protein LOC105283860 [Cerapachys biroi]	--	--	--	--	--	--	--	--	--	--	--	--	--	--	--	--	--	--	--	--	--	--	--
Cluster-1537.0	BL_2	3.00	0.77	475	--	--	--	--	--	--	--	--	--	--	--	--	--	--	--	--	--	--	--	--	--	--	--	--	--	--	--	--
Cluster-15374.0	BL_2	1.00	0.91	341	--	--	--	--	--	--	--	--	--	--	--	--	--	--	--	--	--	--	PF07809	RTP801 C-terminal region	GO:0009968	negative regulation of signal transduction	--	--	GO:0005737	cytoplasm	--	--
Cluster-15376.0	BL_2	1.00	0.31	444	--	--	--	--	--	--	--	--	--	--	--	--	--	--	--	--	--	--	--	--	--	--	--	--	--	--	--	--
Cluster-15380.0	BL_2	4.00	0.40	751	--	--	--	--	--	--	--	--	--	--	--	--	--	--	--	--	--	--	--	--	--	--	--	--	--	--	--	--
Cluster-15380.2	BL_2	3.00	0.50	572	--	--	--	--	--	--	--	--	--	--	--	--	--	--	--	--	--	--	--	--	--	--	--	--	--	--	--	--
Cluster-15384.1	BL_2	4.00	0.61	594	--	--	--	--	--	--	--	--	--	--	--	--	--	--	--	--	--	--	PF01754	A20-like zinc finger	--	--	GO:0008270//GO:0003677	zinc ion binding//DNA binding	--	--	--	--
Cluster-15385.0	BL_2	25.00	8.08	439	--	--	--	--	--	--	--	--	--	--	--	--	--	--	--	--	--	--	PF08140	Crustacean cuticle protein repeat	--	--	GO:0042302	structural constituent of cuticle	--	--	--	--
Cluster-15389.0	BL_2	29.00	1.47	1185	675380433	KFM73335.1	414	7.6e-38	40S ribosomal protein S27, partial [Stegodyphus mimosarum]	850303920	XM_004709855.2	91	1.36549e-37	PREDICTED: Echinops telfairi 40S ribosomal protein S27-like (LOC101643953), mRNA	K02978	RP-S27e, RPS27	small subunit ribosomal protein S27e	http://www.genome.jp/dbget-bin/www_bget?ko:K02978	P55833	444	1.0e-42	40S ribosomal protein S27 OS=Homarus americanus GN=RPS27 PE=3 SV=2	PF01667	Ribosomal protein S27	GO:0006412//GO:0042254	translation//ribosome biogenesis	GO:0003735	structural constituent of ribosome	GO:0005622//GO:0005840	intracellular//ribosome	KOG1779	40s ribosomal protein S27
Cluster-1539.0	BL_2	1.00	0.43	403	--	--	--	--	--	--	--	--	--	--	--	--	--	--	--	--	--	--	--	--	--	--	--	--	--	--	--	--
Cluster-15393.1	BL_2	5.00	0.39	879	501297758	BAN21224.1	804	3.4e-83	succinyl-coa synthetase beta chain [Riptortus pedestris]	--	--	--	--	--	K01900	LSC2	succinyl-CoA synthetase beta subunit	http://www.genome.jp/dbget-bin/www_bget?ko:K01900	Q9Z2I9	667	1.1e-68	Succinyl-CoA ligase [ADP-forming] subunit beta, mitochondrial OS=Mus musculus GN=Sucla2 PE=1 SV=2	--	--	--	--	--	--	--	--	KOG2799	Succinyl-CoA synthetase, beta subunit
Cluster-15395.0	BL_2	6.00	0.95	584	646711262	KDR16497.1	188	6.0e-12	FERM and PDZ domain-containing protein 4 [Zootermopsis nevadensis]	--	--	--	--	--	--	--	--	--	--	--	--	--	--	--	--	--	--	--	--	--	--	--
Cluster-15396.0	BL_2	8.00	0.37	1272	213514668	NP_001133108.1	1477	4.5e-161	medium-chain specific acyl-CoA dehydrogenase, mitochondrial [Salmo salar]>gi|197631959|gb|ACH70703.1| acyl-Coenzyme A dehydrogenase C-4 to C-12 straight chain [Salmo salar]>gi|223648080|gb|ACN10798.1| Medium-chain specific acyl-CoA dehydrogenase, mitochondrial precursor [Salmo salar]	195492646	XM_002094045.1	236	3.64673e-118	Drosophila yakuba GE21636 (Dyak\GE21636), partial mRNA	K00249	ACADM, acd	acyl-CoA dehydrogenase	http://www.genome.jp/dbget-bin/www_bget?ko:K00249	Q3SZB4	1443	1.6e-158	Medium-chain specific acyl-CoA dehydrogenase, mitochondrial OS=Bos taurus GN=ACADM PE=2 SV=1	PF02770//PF02771//PF00441	Acyl-CoA dehydrogenase, middle domain//Acyl-CoA dehydrogenase, N-terminal domain//Acyl-CoA dehydrogenase, C-terminal domain	GO:0055114//GO:0006118//GO:0008152	oxidation-reduction process//obsolete electron transport//metabolic process	GO:0016627//GO:0003995//GO:0050660	oxidoreductase activity, acting on the CH-CH group of donors//acyl-CoA dehydrogenase activity//flavin adenine dinucleotide binding	--	--	KOG0140	Medium-chain acyl-CoA dehydrogenase
Cluster-1540.0	BL_2	10.00	1.20	676	--	--	--	--	--	--	--	--	--	--	--	--	--	--	--	--	--	--	--	--	--	--	--	--	--	--	--	--
Cluster-15400.0	BL_2	6.00	0.34	1086	645004036	XP_008212795.1	493	4.8e-47	PREDICTED: GATA zinc finger domain-containing protein 10 isoform X3 [Nasonia vitripennis]	--	--	--	--	--	--	--	--	--	--	--	--	--	PF02854	MIF4G domain	--	--	GO:0005515//GO:0003723	protein binding//RNA binding	--	--	--	--
Cluster-15400.1	BL_2	3.00	4.86	310	815900527	XP_012236408.1	243	1.3e-18	PREDICTED: CBP80/20-dependent translation initiation factor isoform X2 [Bombus impatiens]	--	--	--	--	--	--	--	--	--	--	--	--	--	PF00941	FAD binding domain in molybdopterin dehydrogenase	GO:0055114	oxidation-reduction process	GO:0016491	oxidoreductase activity	--	--	KOG3942	MIF4G domain-containing protein
Cluster-15402.0	BL_2	1.00	0.42	407	--	--	--	--	--	--	--	--	--	--	--	--	--	--	--	--	--	--	--	--	--	--	--	--	--	--	--	--
Cluster-15403.0	BL_2	6.00	0.33	1107	--	--	--	--	--	--	--	--	--	--	--	--	--	--	--	--	--	--	--	--	--	--	--	--	--	--	--	--
Cluster-15407.0	BL_2	5.00	0.64	651	--	--	--	--	--	255930003	FJ607955.1	95	4.37949e-40	Eriocheir sinensis cytokine signaling 2 mRNA, complete cds	--	--	--	--	--	--	--	--	--	--	--	--	--	--	--	--	--	--
Cluster-15413.0	BL_2	2.39	0.50	515	546683764	ERL93529.1	587	2.9e-58	hypothetical protein D910_10818 [Dendroctonus ponderosae]	--	--	--	--	--	--	--	--	--	Q9BDJ4	142	4.7e-08	Lipase member H OS=Oryctolagus cuniculus GN=LIPH PE=2 SV=1	PF00087//PF01383	Snake toxin//CpcD/allophycocyanin linker domain	GO:0009405	pathogenesis	--	--	GO:0005576//GO:0030089	extracellular region//phycobilisome	--	--
Cluster-15414.0	BL_2	9.00	1.60	554	270011326	EFA07774.1	289	1.1e-23	hypothetical protein TcasGA2_TC005329 [Tribolium castaneum]	--	--	--	--	--	K18172	CMC2	COX assembly mitochondrial protein 2	http://www.genome.jp/dbget-bin/www_bget?ko:K18172	Q8K199	230	3.2e-18	COX assembly mitochondrial protein 2 homolog OS=Mus musculus GN=Cmc2 PE=3 SV=1	--	--	--	--	--	--	--	--	--	--
Cluster-15415.0	BL_2	1.00	0.58	375	--	--	--	--	--	--	--	--	--	--	--	--	--	--	--	--	--	--	--	--	--	--	--	--	--	--	--	--
Cluster-15417.0	BL_2	3.00	0.66	505	--	--	--	--	--	--	--	--	--	--	--	--	--	--	--	--	--	--	--	--	--	--	--	--	--	--	--	--
Cluster-15421.1	BL_2	4.00	1.53	417	--	--	--	--	--	697066922	XM_009650353.1	414	0	Verticillium dahliae VdLs.17 glucose-repressible protein mRNA	--	--	--	--	P22151	235	6.2e-19	Glucose-repressible gene protein OS=Neurospora crassa (strain ATCC 24698 / 74-OR23-1A / CBS 708.71 / DSM 1257 / FGSC 987) GN=grg-1 PE=2 SV=1	--	--	--	--	--	--	--	--	--	--
Cluster-15425.0	BL_2	4.00	0.64	582	--	--	--	--	--	--	--	--	--	--	--	--	--	--	--	--	--	--	--	--	--	--	--	--	--	--	--	--
Cluster-15429.0	BL_2	5.00	1.31	472	283854615	ADB44903.1	250	3.1e-19	peritrophin [Macrobrachium nipponense]	--	--	--	--	--	--	--	--	--	--	--	--	--	PF01607	Chitin binding Peritrophin-A domain	GO:0006030	chitin metabolic process	GO:0008061	chitin binding	GO:0005576	extracellular region	--	--
Cluster-15432.0	BL_2	5.00	0.32	1006	--	--	--	--	--	--	--	--	--	--	--	--	--	--	--	--	--	--	--	--	--	--	--	--	--	--	--	--
Cluster-15434.0	BL_2	2.00	0.35	557	119586463	EAW66059.1	283	5.5e-23	neural precursor cell expressed, developmentally down-regulated 8 [Homo sapiens]	148922866	NM_006156.2	557	0	Homo sapiens neural precursor cell expressed, developmentally down-regulated 8 (NEDD8), mRNA	K12158	NEDD8	ubiquitin-like protein Nedd8	http://www.genome.jp/dbget-bin/www_bget?ko:K12158	Q71UE8	251	1.2e-20	NEDD8 OS=Rattus norvegicus GN=Nedd8 PE=1 SV=1	PF00240//PF14560	Ubiquitin family//Ubiquitin-like domain	--	--	GO:0005515	protein binding	--	--	KOG0005	Ubiquitin-like protein
Cluster-15436.0	BL_2	7.00	0.47	976	213493458	ACJ47904.1	671	9.9e-68	nascent polypeptide-associated complex alpha [Penaeus monodon]	808354748	NM_001306344.1	94	2.40484e-39	Caenorhabditis elegans ICD-2, isoform c (icd-2), partial mRNA	K03626	EGD2, NACA	nascent polypeptide-associated complex subunit alpha	http://www.genome.jp/dbget-bin/www_bget?ko:K03626	Q94518	478	9.7e-47	Nascent polypeptide-associated complex subunit alpha OS=Drosophila melanogaster GN=Nacalpha PE=1 SV=2	--	--	--	--	--	--	--	--	KOG2239	Transcription factor containing NAC and TS-N domains
Cluster-15441.0	BL_2	3.00	0.32	717	699248504	XP_009860352.1	728	1.8e-74	PREDICTED: methylmalonyl-CoA mutase, mitochondrial-like [Ciona intestinalis]	602656325	XM_007433836.1	51	1.39645e-15	PREDICTED: Python bivittatus methylmalonyl CoA mutase (MUT), transcript variant X2, mRNA	K01847	MUT	methylmalonyl-CoA mutase	http://www.genome.jp/dbget-bin/www_bget?ko:K01847	Q9GK13	675	1.0e-69	Methylmalonyl-CoA mutase, mitochondrial OS=Bos taurus GN=MUT PE=2 SV=1	PF02310//PF01642//PF00441	B12 binding domain//Methylmalonyl-CoA mutase//Acyl-CoA dehydrogenase, C-terminal domain	GO:0008152//GO:0055114	metabolic process//oxidation-reduction process	GO:0031419//GO:0016866//GO:0016627//GO:0046872	cobalamin binding//intramolecular transferase activity//oxidoreductase activity, acting on the CH-CH group of donors//metal ion binding	--	--	--	--
Cluster-15443.0	BL_2	6.00	0.40	982	743692758	AJC52502.1	574	1.8e-56	estrogen sulfotransferase [Scylla olivacea]	--	--	--	--	--	K01025	E2.8.2.-	--	http://www.genome.jp/dbget-bin/www_bget?ko:K01025	P17988	311	2.3e-27	Sulfotransferase 1A1 OS=Rattus norvegicus GN=Sult1a1 PE=1 SV=1	PF00685	Sulfotransferase domain	--	--	GO:0008146	sulfotransferase activity	--	--	--	--
Cluster-15447.0	BL_2	4.00	0.48	674	--	--	--	--	--	--	--	--	--	--	--	--	--	--	--	--	--	--	--	--	--	--	--	--	--	--	--	--
Cluster-15448.0	BL_2	5.30	0.34	999	478259330	ENN79232.1	650	2.8e-65	hypothetical protein YQE_04416, partial [Dendroctonus ponderosae]>gi|546675068|gb|ERL86323.1| hypothetical protein D910_03731 [Dendroctonus ponderosae]	--	--	--	--	--	--	--	--	--	--	--	--	--	--	--	--	--	--	--	--	--	--	--
Cluster-15452.0	BL_2	3.00	0.91	448	641651169	XP_008190032.1	293	3.1e-24	PREDICTED: fasciclin-2-like isoform X1 [Acyrthosiphon pisum]	--	--	--	--	--	K06491	NCAM	neural cell adhesion molecule	http://www.genome.jp/dbget-bin/www_bget?ko:K06491	P22648	272	3.4e-23	Fasciclin-2 OS=Schistocerca americana GN=FAS2 PE=1 SV=2	PF13895//PF05790	Immunoglobulin domain//Immunoglobulin C2-set domain	GO:0007155	cell adhesion	GO:0005515	protein binding	GO:0016021	integral component of membrane	--	--
Cluster-15454.0	BL_2	40.67	1.58	1458	642939143	XP_008197185.1	1191	7.5e-128	PREDICTED: acyl-CoA Delta(11) desaturase-like [Tribolium castaneum]>gi|642939145|ref|XP_008197190.1| PREDICTED: acyl-CoA Delta(11) desaturase-like [Tribolium castaneum]>gi|270016353|gb|EFA12799.1| hypothetical protein TcasGA2_TC014821 [Tribolium castaneum]>gi|576636746|gb|AHH30815.1| fatty acid desaturase D8 [Tribolium castaneum]	755956150	XM_011305044.1	41	1.05352e-09	PREDICTED: Fopius arisanus acyl-CoA Delta(11) desaturase-like (LOC105266695), mRNA	K00507	SCD, desC	stearoyl-CoA desaturase (delta-9 desaturase)	http://www.genome.jp/dbget-bin/www_bget?ko:K00507	O44390	902	1.0e-95	Acyl-CoA Delta(11) desaturase OS=Trichoplusia ni GN=D11DS PE=1 SV=2	PF00096//PF00487	Zinc finger, C2H2 type//Fatty acid desaturase	GO:0006629	lipid metabolic process	GO:0016491//GO:0046872	oxidoreductase activity//metal ion binding	--	--	KOG1600	Fatty acid desaturase
Cluster-15463.0	BL_2	8.00	0.32	1427	292807619	ADE42873.1	946	1.9e-99	ADP-ribosylation factor 1 [Marsupenaeus japonicus]	262400972	FJ774666.1	590	0	Scylla paramamosain ADP ribosylation factor mRNA, complete cds	K07937	ARF1	ADP-ribosylation factor 1	http://www.genome.jp/dbget-bin/www_bget?ko:K07937	P61210	945	1.0e-100	ADP-ribosylation factor 1 OS=Locusta migratoria GN=ARF1 PE=2 SV=2	PF08477//PF01926//PF00503//PF01591//PF00025//PF04670//PF00071	Ras of Complex, Roc, domain of DAPkinase//50S ribosome-binding GTPase//G-protein alpha subunit//6-phosphofructo-2-kinase//ADP-ribosylation factor family//Gtr1/RagA G protein conserved region//Ras family	GO:0006000//GO:0006013//GO:0007264//GO:0007186//GO:0007165	fructose metabolic process//mannose metabolic process//small GTPase mediated signal transduction//G-protein coupled receptor signaling pathway//signal transduction	GO:0004871//GO:0019001//GO:0005525//GO:0003924//GO:0003873//GO:0031683//GO:0005524	signal transducer activity//guanyl nucleotide binding//GTP binding//GTPase activity//6-phosphofructo-2-kinase activity//G-protein beta/gamma-subunit complex binding//ATP binding	--	--	KOG0070	GTP-binding ADP-ribosylation factor Arf1
Cluster-15464.0	BL_2	1.00	0.40	411	--	--	--	--	--	--	--	--	--	--	--	--	--	--	--	--	--	--	--	--	--	--	--	--	--	--	--	--
Cluster-15474.0	BL_2	4.76	0.44	787	--	--	--	--	--	--	--	--	--	--	--	--	--	--	--	--	--	--	--	--	--	--	--	--	--	--	--	--
Cluster-15478.0	BL_2	46.35	0.82	2835	642927770	XP_008195398.1	736	8.3e-75	PREDICTED: uncharacterized protein LOC103313579 [Tribolium castaneum]	--	--	--	--	--	--	--	--	--	A0JM12	145	1.2e-07	Multiple epidermal growth factor-like domains protein 10 OS=Xenopus tropicalis GN=megf10 PE=2 SV=1	PF02018	Carbohydrate binding domain	--	--	GO:0016798	hydrolase activity, acting on glycosyl bonds	--	--	--	--
Cluster-15479.0	BL_2	6.00	0.32	1145	861642043	KMQ93778.1	1615	4.0e-177	serine threonine-protein phosphatase 2a catalytic subunit alpha isoform-like protein [Lasius niger]	831505052	XM_012856617.1	382	0	PREDICTED: Fundulus heteroclitus serine/threonine-protein phosphatase 2A catalytic subunit beta isoform (LOC105920955), mRNA	K04382	PPP2C	serine/threonine-protein phosphatase 2A catalytic subunit	http://www.genome.jp/dbget-bin/www_bget?ko:K04382	P67775	1595	3.4e-176	Serine/threonine-protein phosphatase 2A catalytic subunit alpha isoform OS=Homo sapiens GN=PPP2CA PE=1 SV=1	PF00149	Calcineurin-like phosphoesterase	--	--	GO:0016787	hydrolase activity	--	--	KOG0371	Serine/threonine protein phosphatase 2A, catalytic subunit
Cluster-15482.0	BL_2	20.00	0.34	2973	303307787	ADM14334.1	2075	4.7e-230	relish [Eriocheir sinensis]	303307786	GQ871279.1	673	0	Eriocheir sinensis relish mRNA, complete cds	K02580	NFKB1	nuclear factor NF-kappa-B p105 subunit	http://www.genome.jp/dbget-bin/www_bget?ko:K02580	Q9WTK5	369	1.3e-33	Nuclear factor NF-kappa-B p100 subunit OS=Mus musculus GN=Nfkb2 PE=1 SV=1	PF13606//PF02724//PF00023	Ankyrin repeat//CDC45-like protein//Ankyrin repeat	GO:0006270	DNA replication initiation	GO:0005515	protein binding	--	--	KOG0504	FOG: Ankyrin repeat
Cluster-15487.0	BL_2	2.00	0.43	508	725581590	XP_010342413.1	368	7.0e-33	PREDICTED: LOW QUALITY PROTEIN: ADP/ATP translocase 3-like [Saimiri boliviensis boliviensis]	258547138	NM_001636.3	508	0	Homo sapiens solute carrier family 25 (mitochondrial carrier; adenine nucleotide translocator), member 6 (SLC25A6), mRNA	K05863	SLC25A4S, ANT	solute carrier family 25 (mitochondrial adenine nucleotide translocator), member 4/5/6/31	http://www.genome.jp/dbget-bin/www_bget?ko:K05863	P12236	290	3.2e-25	ADP/ATP translocase 3 OS=Homo sapiens GN=SLC25A6 PE=1 SV=4	--	--	--	--	--	--	--	--	KOG0749	Mitochondrial ADP/ATP carrier proteins
Cluster-15501.0	BL_2	2.00	0.99	389	443686989	ELT90106.1	243	1.7e-18	hypothetical protein CAPTEDRAFT_166259 [Capitella teleta]	--	--	--	--	--	K14388	SLC5A8_12, SMCT	solute carrier family 5 (sodium-coupled monocarboxylate transporter), member 8/12	http://www.genome.jp/dbget-bin/www_bget?ko:K14388	Q8BYF6	221	2.4e-17	Sodium-coupled monocarboxylate transporter 1 OS=Mus musculus GN=Slc5a8 PE=1 SV=1	PF00474	Sodium:solute symporter family	GO:0006810//GO:0055085	transport//transmembrane transport	GO:0005215	transporter activity	GO:0016020	membrane	--	--
Cluster-15510.0	BL_2	7.00	0.55	870	332021766	EGI62117.1	177	1.7e-10	Mariner Mos1 transposase [Acromyrmex echinatior]	--	--	--	--	--	--	--	--	--	--	--	--	--	--	--	--	--	--	--	--	--	--	--
Cluster-1552.0	BL_2	2.00	1.27	367	--	--	--	--	--	--	--	--	--	--	--	--	--	--	--	--	--	--	--	--	--	--	--	--	--	--	--	--
Cluster-15521.0	BL_2	4.00	0.35	809	512916157	XP_004928564.1	548	1.5e-53	PREDICTED: uncharacterized protein LOC101743739 [Bombyx mori]	--	--	--	--	--	--	--	--	--	Q11174	128	3.1e-06	Probable endochitinase OS=Caenorhabditis elegans GN=cht-1 PE=1 SV=1	PF01607//PF11403	Chitin binding Peritrophin-A domain//Yeast metallothionein	GO:0071585//GO:0010273//GO:0006030	detoxification of cadmium ion//detoxification of copper ion//chitin metabolic process	GO:0046870//GO:0008061//GO:0005507	cadmium ion binding//chitin binding//copper ion binding	GO:0005576	extracellular region	--	--
Cluster-15522.0	BL_2	4.00	0.37	786	--	--	--	--	--	--	--	--	--	--	--	--	--	--	--	--	--	--	PF09726//PF05699//PF06333//PF05053	Transmembrane protein//hAT family C-terminal dimerisation region//Mediator complex subunit 13 C-terminal//Menin	GO:0006357	regulation of transcription from RNA polymerase II promoter	GO:0001104//GO:0046983	RNA polymerase II transcription cofactor activity//protein dimerization activity	GO:0005634//GO:0016592//GO:0016021	nucleus//mediator complex//integral component of membrane	--	--
Cluster-15524.0	BL_2	5.00	1.20	488	--	--	--	--	--	--	--	--	--	--	--	--	--	--	--	--	--	--	--	--	--	--	--	--	--	--	--	--
Cluster-15525.0	BL_2	2.00	0.42	516	--	--	--	--	--	--	--	--	--	--	--	--	--	--	--	--	--	--	--	--	--	--	--	--	--	--	--	--
Cluster-15526.0	BL_2	3.00	0.36	671	--	--	--	--	--	--	--	--	--	--	--	--	--	--	--	--	--	--	--	--	--	--	--	--	--	--	--	--
Cluster-15536.0	BL_2	6.00	0.35	1070	646714781	KDR18635.1	249	9.3e-19	Max-binding protein MNT [Zootermopsis nevadensis]	--	--	--	--	--	K09115	MNT, ROX	MAX-binding protein	http://www.genome.jp/dbget-bin/www_bget?ko:K09115	Q0VH32	183	1.7e-12	Max-binding protein MNT OS=Xenopus laevis GN=mnt PE=2 SV=1	--	--	--	--	--	--	--	--	--	--
Cluster-15539.0	BL_2	3.00	0.32	725	--	--	--	--	--	--	--	--	--	--	--	--	--	--	--	--	--	--	--	--	--	--	--	--	--	--	--	--
Cluster-15541.0	BL_2	9.00	1.35	601	--	--	--	--	--	--	--	--	--	--	--	--	--	--	--	--	--	--	--	--	--	--	--	--	--	--	--	--
Cluster-15546.0	BL_2	2.00	0.82	409	--	--	--	--	--	--	--	--	--	--	--	--	--	--	--	--	--	--	--	--	--	--	--	--	--	--	--	--
Cluster-15547.0	BL_2	4.00	0.41	739	--	--	--	--	--	--	--	--	--	--	--	--	--	--	--	--	--	--	PF02891	MIZ/SP-RING zinc finger	--	--	GO:0008270	zinc ion binding	--	--	--	--
Cluster-15548.0	BL_2	7.00	0.36	1163	646720400	KDR22148.1	419	2.0e-38	Survival of motor neuron-related-splicing factor 30 [Zootermopsis nevadensis]	--	--	--	--	--	K12839	SMNDC1, SPF30	survival of motor neuron-related-splicing factor 30	http://www.genome.jp/dbget-bin/www_bget?ko:K12839	Q6DEY1	341	8.9e-31	Survival of motor neuron-related-splicing factor 30 OS=Xenopus tropicalis GN=smndc1 PE=2 SV=1	PF06003	Survival motor neuron protein (SMN)	GO:0006397	mRNA processing	GO:0003723	RNA binding	GO:0005634//GO:0005737	nucleus//cytoplasm	KOG3026	Splicing factor SPF30
Cluster-15558.1	BL_2	1.00	0.52	385	--	--	--	--	--	768311756	CP010984.1	379	0	Verticillium dahliae VdLs.17 chromosome 5, complete sequence	--	--	--	--	--	--	--	--	--	--	--	--	--	--	--	--	--	--
Cluster-15558.2	BL_2	4.00	0.39	759	844837402	XP_012792470.1	305	2.1e-25	60S ribosomal protein L37, partial [Schistosoma haematobium]>gi|685956515|gb|KGB32692.1| 60S ribosomal protein L37, partial [Schistosoma haematobium]	697073566	XM_009653147.1	562	0	Verticillium dahliae VdLs.17 60S ribosomal protein L37 mRNA	K02922	RP-L37e, RPL37	large subunit ribosomal protein L37e	http://www.genome.jp/dbget-bin/www_bget?ko:K02922	Q9C0T1	358	6.2e-33	60S ribosomal protein L37 OS=Emericella nidulans (strain FGSC A4 / ATCC 38163 / CBS 112.46 / NRRL 194 / M139) GN=rpl37 PE=3 SV=1	PF01155//PF01907	Hydrogenase/urease nickel incorporation, metallochaperone, hypA//Ribosomal protein L37e	GO:0042254//GO:0006412//GO:0006464	ribosome biogenesis//translation//cellular protein modification process	GO:0016151//GO:0003735	nickel cation binding//structural constituent of ribosome	GO:0005840//GO:0005622	ribosome//intracellular	KOG3475	60S ribosomal protein L37
Cluster-15559.0	BL_2	9.69	1.85	536	91091194	XP_972244.1	169	8.8e-10	PREDICTED: superoxide dismutase [Cu-Zn] [Tribolium castaneum]>gi|270014236|gb|EFA10684.1| hypothetical protein TcasGA2_TC011675 [Tribolium castaneum]	--	--	--	--	--	--	--	--	--	--	--	--	--	--	--	GO:0055114//GO:0006801	oxidation-reduction process//superoxide metabolic process	GO:0046872//GO:0004784	metal ion binding//superoxide dismutase activity	--	--	--	--
Cluster-15560.0	BL_2	3.00	0.33	709	--	--	--	--	--	--	--	--	--	--	--	--	--	--	--	--	--	--	--	--	--	--	--	--	--	--	--	--
Cluster-15561.0	BL_2	4.00	0.35	810	--	--	--	--	--	--	--	--	--	--	--	--	--	--	--	--	--	--	--	--	--	--	--	--	--	--	--	--
Cluster-15572.0	BL_2	3.00	0.32	724	340539152	AEK49107.1	1039	1.6e-110	Tudor staphylococcal nuclease [Penaeus monodon]	--	--	--	--	--	K15979	SND1	staphylococcal nuclease domain-containing protein 1	http://www.genome.jp/dbget-bin/www_bget?ko:K15979	Q78PY7	768	1.7e-80	Staphylococcal nuclease domain-containing protein 1 OS=Mus musculus GN=Snd1 PE=1 SV=1	--	--	--	--	--	--	--	--	KOG2039	Transcriptional coactivator p100
Cluster-15574.1	BL_2	2.00	0.34	561	675366933	KFM59835.1	242	3.1e-18	Acidic mammalian chitinase, partial [Stegodyphus mimosarum]	--	--	--	--	--	K17523	CHI3L1_2	chitinase-3-like protein 1/2	http://www.genome.jp/dbget-bin/www_bget?ko:K17523	P30922	189	1.8e-13	Chitinase-3-like protein 1 OS=Bos taurus GN=CHI3L1 PE=1 SV=3	PF00704	Glycosyl hydrolases family 18	GO:0005975	carbohydrate metabolic process	GO:0004553	hydrolase activity, hydrolyzing O-glycosyl compounds	--	--	KOG2806	Chitinase
Cluster-15578.0	BL_2	42.00	10.68	477	300791208	ADK34020.1	478	1.2e-45	ribosomal protein S15 [Prionchulus punctatus]	661902829	NM_001297462.1	148	1.08673e-69	Poecilia reticulata ribosomal protein S15 (rps15), mRNA	K02958	RP-S15e, RPS15	small subunit ribosomal protein S15e	http://www.genome.jp/dbget-bin/www_bget?ko:K02958	P62845	460	5.8e-45	40S ribosomal protein S15 OS=Rattus norvegicus GN=Rps15 PE=1 SV=2	PF00203	Ribosomal protein S19	GO:0006412//GO:0042254	translation//ribosome biogenesis	GO:0003735	structural constituent of ribosome	GO:0005840	ribosome	KOG0898	40S ribosomal protein S15
Cluster-15582.0	BL_2	10.00	0.47	1256	--	--	--	--	--	--	--	--	--	--	--	--	--	--	--	--	--	--	--	--	--	--	--	--	--	--	--	--
Cluster-15585.0	BL_2	4.00	0.34	827	--	--	--	--	--	--	--	--	--	--	--	--	--	--	--	--	--	--	--	--	--	--	--	--	--	--	--	--
Cluster-15592.0	BL_2	13.54	1.20	808	270011585	EFA08033.1	303	3.8e-25	hypothetical protein TcasGA2_TC005622 [Tribolium castaneum]	--	--	--	--	--	--	--	--	--	--	--	--	--	PF01299	Lysosome-associated membrane glycoprotein (Lamp)	--	--	--	--	GO:0016020	membrane	--	--
Cluster-15594.0	BL_2	2.00	0.42	516	--	--	--	--	--	--	--	--	--	--	--	--	--	--	--	--	--	--	--	--	--	--	--	--	--	--	--	--
Cluster-15597.0	BL_2	2.00	0.46	495	--	--	--	--	--	--	--	--	--	--	--	--	--	--	--	--	--	--	--	--	--	--	--	--	--	--	--	--
Cluster-15599.1	BL_2	11.00	0.88	860	--	--	--	--	--	525346445	KC793917.1	74	2.76665e-28	Scylla paramamosain clone Scpa25 microsatellite sequence	--	--	--	--	--	--	--	--	PF01284	Membrane-associating domain	--	--	--	--	GO:0016020	membrane	--	--
Cluster-1560.0	BL_2	2.00	0.59	452	546684921	ERL94503.1	264	7.1e-21	hypothetical protein D910_11780 [Dendroctonus ponderosae]	--	--	--	--	--	--	--	--	--	Q96MT7	137	1.6e-07	Cilia- and flagella-associated protein 44 OS=Homo sapiens GN=CFAP44 PE=1 SV=1	PF01080	Presenilin	--	--	GO:0004190	aspartic-type endopeptidase activity	GO:0016021	integral component of membrane	--	--
Cluster-15600.0	BL_2	3.00	0.74	483	--	--	--	--	--	--	--	--	--	--	--	--	--	--	--	--	--	--	--	--	--	--	--	--	--	--	--	--
Cluster-15604.1	BL_2	3.00	0.46	593	--	--	--	--	--	--	--	--	--	--	--	--	--	--	--	--	--	--	PF02511	Thymidylate synthase complementing protein	GO:0006206//GO:0006231	pyrimidine nucleobase metabolic process//dTMP biosynthetic process	GO:0050660//GO:0050797	flavin adenine dinucleotide binding//thymidylate synthase (FAD) activity	--	--	--	--
Cluster-15606.0	BL_2	1.00	0.49	389	--	--	--	--	--	--	--	--	--	--	--	--	--	--	--	--	--	--	--	--	--	--	--	--	--	--	--	--
Cluster-15607.0	BL_2	2.00	0.41	520	--	--	--	--	--	--	--	--	--	--	--	--	--	--	--	--	--	--	--	--	--	--	--	--	--	--	--	--
Cluster-15617.0	BL_2	1.00	0.63	367	675388271	KFM81168.1	168	7.9e-10	MKL/myocardin-like protein 2, partial [Stegodyphus mimosarum]	768311759	CP010987.1	358	0	Verticillium dahliae VdLs.17 chromosome 8, complete sequence	--	--	--	--	P59759	144	2.0e-08	MKL/myocardin-like protein 2 OS=Mus musculus GN=Mkl2 PE=1 SV=1	--	--	--	--	--	--	--	--	--	--
Cluster-15618.0	BL_2	1.53	0.45	454	--	--	--	--	--	--	--	--	--	--	--	--	--	--	--	--	--	--	--	--	--	--	--	--	--	--	--	--
Cluster-15619.0	BL_2	2.00	0.70	429	817066766	XP_012255238.1	412	4.7e-38	PREDICTED: RB1-inducible coiled-coil protein 1 isoform X1 [Athalia rosae]	--	--	--	--	--	K17589	RB1CC1	RB1-inducible coiled-coil protein 1	http://www.genome.jp/dbget-bin/www_bget?ko:K17589	Q8TDY2	269	7.4e-23	RB1-inducible coiled-coil protein 1 OS=Homo sapiens GN=RB1CC1 PE=1 SV=3	--	--	--	--	--	--	--	--	--	--
Cluster-15627.0	BL_2	6.00	0.40	982	--	--	--	--	--	--	--	--	--	--	--	--	--	--	--	--	--	--	--	--	--	--	--	--	--	--	--	--
Cluster-1564.0	BL_2	6.00	0.78	647	--	--	--	--	--	--	--	--	--	--	--	--	--	--	--	--	--	--	--	--	--	--	--	--	--	--	--	--
Cluster-15641.0	BL_2	1.00	0.54	380	--	--	--	--	--	--	--	--	--	--	--	--	--	--	--	--	--	--	--	--	--	--	--	--	--	--	--	--
Cluster-15660.0	BL_2	2.00	1.03	385	--	--	--	--	--	--	--	--	--	--	--	--	--	--	--	--	--	--	PF00927	Transglutaminase family, C-terminal ig like domain	GO:0018149	peptide cross-linking	GO:0003810	protein-glutamine gamma-glutamyltransferase activity	--	--	--	--
Cluster-15665.0	BL_2	2.00	0.38	535	642918886	XP_008191628.1	414	3.4e-38	PREDICTED: nose resistant to fluoxetine protein 6-like [Tribolium castaneum]	--	--	--	--	--	--	--	--	--	--	--	--	--	PF01757	Acyltransferase family	--	--	GO:0016747	transferase activity, transferring acyl groups other than amino-acyl groups	--	--	--	--
Cluster-15669.0	BL_2	1.00	0.62	369	--	--	--	--	--	--	--	--	--	--	--	--	--	--	--	--	--	--	--	--	--	--	--	--	--	--	--	--
Cluster-15670.0	BL_2	27.71	0.81	1840	--	--	--	--	--	--	--	--	--	--	--	--	--	--	--	--	--	--	--	--	--	--	--	--	--	--	--	--
Cluster-15671.0	BL_2	2.00	0.53	469	--	--	--	--	--	111117523	DQ789232.1	469	0	Homo sapiens interferon regulatory factor-1 (IRF1) gene, promoter region and complete cds	--	--	--	--	--	--	--	--	--	--	--	--	--	--	--	--	--	--
Cluster-15672.0	BL_2	2.00	0.44	506	--	--	--	--	--	--	--	--	--	--	--	--	--	--	--	--	--	--	--	--	--	--	--	--	--	--	--	--
Cluster-15674.0	BL_2	6.00	0.48	859	642913813	XP_008201170.1	163	7.0e-09	PREDICTED: uncharacterized protein LOC103315104 [Tribolium castaneum]>gi|270001663|gb|EEZ98110.1| hypothetical protein TcasGA2_TC000526 [Tribolium castaneum]	--	--	--	--	--	--	--	--	--	--	--	--	--	--	--	--	--	--	--	--	--	--	--
Cluster-15676.1	BL_2	4.14	1.16	460	--	--	--	--	--	--	--	--	--	--	--	--	--	--	--	--	--	--	--	--	--	--	--	--	--	--	--	--
Cluster-15676.2	BL_2	6.00	0.45	894	--	--	--	--	--	--	--	--	--	--	--	--	--	--	--	--	--	--	--	--	--	--	--	--	--	--	--	--
Cluster-15678.0	BL_2	1.00	1.77	306	--	--	--	--	--	--	--	--	--	--	--	--	--	--	--	--	--	--	--	--	--	--	--	--	--	--	--	--
Cluster-1569.0	BL_2	3.00	0.68	498	--	--	--	--	--	--	--	--	--	--	--	--	--	--	--	--	--	--	--	--	--	--	--	--	--	--	--	--
Cluster-1570.0	BL_2	3.00	0.62	517	--	--	--	--	--	--	--	--	--	--	--	--	--	--	--	--	--	--	--	--	--	--	--	--	--	--	--	--
Cluster-15703.0	BL_2	3.00	0.41	632	--	--	--	--	--	--	--	--	--	--	--	--	--	--	--	--	--	--	--	--	--	--	--	--	--	--	--	--
Cluster-15711.0	BL_2	1.00	0.53	382	--	--	--	--	--	--	--	--	--	--	--	--	--	--	--	--	--	--	PF01922	SRP19 protein	GO:0006614	SRP-dependent cotranslational protein targeting to membrane	GO:0008312	7S RNA binding	GO:0048500	signal recognition particle	--	--
Cluster-15717.0	BL_2	4.00	0.48	676	675382484	KFM75381.1	217	3.0e-15	hypothetical protein X975_12632, partial [Stegodyphus mimosarum]	--	--	--	--	--	--	--	--	--	--	--	--	--	PF04769	Mating-type protein MAT alpha 1 HMG-box	GO:0045895//GO:0007531	positive regulation of mating-type specific transcription, DNA-templated//mating type determination	GO:0008301	DNA binding, bending	GO:0005634	nucleus	--	--
Cluster-15718.0	BL_2	4.30	0.32	904	260797919	XP_002593948.1	638	6.1e-64	hypothetical protein BRAFLDRAFT_98245 [Branchiostoma floridae]>gi|229279180|gb|EEN49959.1| hypothetical protein BRAFLDRAFT_98245 [Branchiostoma floridae]	--	--	--	--	--	K10707	VAPB, ALS8	vesicle-associated membrane protein-associated protein B	http://www.genome.jp/dbget-bin/www_bget?ko:K10707	A2VDZ9	578	2.3e-58	Vesicle-associated membrane protein-associated protein B OS=Bos taurus GN=VAPB PE=2 SV=1	PF08172//PF06005	CASP C terminal//Protein of unknown function (DUF904)	GO:0006891//GO:0000917//GO:0043093	intra-Golgi vesicle-mediated transport//barrier septum assembly//FtsZ-dependent cytokinesis	--	--	GO:0030173//GO:0005737	integral component of Golgi membrane//cytoplasm	KOG0439	VAMP-associated protein involved in inositol metabolism
Cluster-15721.0	BL_2	10.00	0.36	1551	392315969	AFM57703.1	760	7.5e-78	glutathione S-transferase D2 [Tribolium castaneum]	--	--	--	--	--	K00799	GST, gst	glutathione S-transferase	http://www.genome.jp/dbget-bin/www_bget?ko:K00799	Q9VG95	423	3.7e-40	Glutathione S-transferase D5 OS=Drosophila melanogaster GN=GstD5 PE=3 SV=2	PF13409//PF13417//PF02798	Glutathione S-transferase, N-terminal domain//Glutathione S-transferase, N-terminal domain//Glutathione S-transferase, N-terminal domain	--	--	GO:0005515	protein binding	--	--	--	--
Cluster-15733.0	BL_2	1.00	0.35	427	--	--	--	--	--	--	--	--	--	--	--	--	--	--	--	--	--	--	--	--	--	--	--	--	--	--	--	--
Cluster-15734.0	BL_2	3.00	0.96	441	--	--	--	--	--	--	--	--	--	--	--	--	--	--	--	--	--	--	PF05478	Prominin	--	--	--	--	GO:0016021	integral component of membrane	--	--
Cluster-15736.0	BL_2	14.04	0.53	1489	91083477	XP_971633.1	1654	1.6e-181	PREDICTED: two pore potassium channel protein sup-9 [Tribolium castaneum]>gi|270010816|gb|EFA07264.1| hypothetical protein TcasGA2_TC013295 [Tribolium castaneum]	--	--	--	--	--	K04919	KCNK9	potassium channel subfamily K member 9	http://www.genome.jp/dbget-bin/www_bget?ko:K04919	O17185	819	4.3e-86	Two pore potassium channel protein sup-9 OS=Caenorhabditis elegans GN=sup-9 PE=1 SV=2	PF04790//PF00520	Sarcoglycan complex subunit protein//Ion transport protein	GO:0006813//GO:0071805//GO:0055085//GO:0006811	potassium ion transport//potassium ion transmembrane transport//transmembrane transport//ion transport	GO:0005216//GO:0005267	ion channel activity//potassium channel activity	GO:0016021//GO:0016012//GO:0016020	integral component of membrane//sarcoglycan complex//membrane	KOG4404	Tandem pore domain K+ channel TASK3/THIK-1
Cluster-15738.0	BL_2	1.00	0.32	441	--	--	--	--	--	239764757	GQ220325.1	381	0	Vitis vinifera strain PN40024 mitochondrion, partial genome	--	--	--	--	--	--	--	--	--	--	--	--	--	--	--	--	--	--
Cluster-1574.0	BL_2	2.00	0.49	483	--	--	--	--	--	--	--	--	--	--	--	--	--	--	--	--	--	--	--	--	--	--	--	--	--	--	--	--
Cluster-15743.0	BL_2	4.55	0.39	828	--	--	--	--	--	--	--	--	--	--	--	--	--	--	--	--	--	--	--	--	--	--	--	--	--	--	--	--
Cluster-1576.0	BL_2	2.00	0.71	427	751234286	XP_011170865.1	213	5.5e-15	PREDICTED: uncharacterized protein LOC105203685 [Solenopsis invicta]	--	--	--	--	--	--	--	--	--	--	--	--	--	--	--	--	--	--	--	--	--	--	--
Cluster-15761.0	BL_2	5.00	0.95	536	343183155	BAK61430.1	573	1.3e-56	myosin heavy chain type b [Marsupenaeus japonicus]	410509305	AB758441.1	125	7.4978e-57	Penaeus monodon MYH1 mRNA for myosin heavy chain type 1, complete cds	K17751	MYH6_7	myosin heavy chain 6/7	http://www.genome.jp/dbget-bin/www_bget?ko:K17751	P05661	441	1.0e-42	Myosin heavy chain, muscle OS=Drosophila melanogaster GN=Mhc PE=1 SV=4	PF03242//PF02736//PF00063	Late embryogenesis abundant protein//Myosin N-terminal SH3-like domain//Myosin head (motor domain)	GO:0006950	response to stress	GO:0005524//GO:0003774	ATP binding//motor activity	GO:0016459	myosin complex	KOG0161	Myosin class II heavy chain
Cluster-15768.0	BL_2	1.44	0.88	370	194885182	XP_001976397.1	203	6.9e-14	GG20036 [Drosophila erecta]>gi|190659584|gb|EDV56797.1| GG20036 [Drosophila erecta]	262401214	FJ774789.1	141	6.42163e-66	Scylla paramamosain hypothetical protein mRNA, partial cds	--	--	--	--	--	--	--	--	--	--	--	--	--	--	--	--	--	--
Cluster-15770.0	BL_2	4.00	0.47	679	--	--	--	--	--	--	--	--	--	--	--	--	--	--	--	--	--	--	--	--	--	--	--	--	--	--	--	--
Cluster-15772.0	BL_2	9.00	1.60	554	--	--	--	--	--	--	--	--	--	--	--	--	--	--	--	--	--	--	--	--	--	--	--	--	--	--	--	--
Cluster-15773.0	BL_2	2.00	0.31	589	283854611	ADB44901.1	820	3.1e-85	DEAD(Asp-Glu-Ala-Asp) box polypeptide 39 [Macrobrachium nipponense]	195388485	XM_002052875.1	186	1.02049e-90	Drosophila virilis GJ17817 (Dvir\GJ17817), mRNA	K12812	UAP56, BAT1, SUB2	ATP-dependent RNA helicase UAP56/SUB2	http://www.genome.jp/dbget-bin/www_bget?ko:K12812	Q27268	795	1.0e-83	ATP-dependent RNA helicase WM6 OS=Drosophila melanogaster GN=Hel25E PE=1 SV=1	--	--	--	--	--	--	--	--	KOG0329	ATP-dependent RNA helicase
Cluster-15775.0	BL_2	3.00	0.53	553	260809950	XP_002599767.1	170	7.0e-10	hypothetical protein BRAFLDRAFT_261371 [Branchiostoma floridae]>gi|229285049|gb|EEN55779.1| hypothetical protein BRAFLDRAFT_261371 [Branchiostoma floridae]	--	--	--	--	--	K04459	DUSP, MKP	dual specificity MAP kinase phosphatase	http://www.genome.jp/dbget-bin/www_bget?ko:K04459	Q16829	156	1.2e-09	Dual specificity protein phosphatase 7 OS=Homo sapiens GN=DUSP7 PE=1 SV=4	--	--	GO:0006470	protein dephosphorylation	GO:0004721	phosphoprotein phosphatase activity	--	--	--	--
Cluster-15785.0	BL_2	6.00	0.50	842	453056504	AGG20312.1	1124	2.5e-120	peritrophin [Palaemon carinicauda]	780581746	KM099163.1	178	4.1601e-86	Locusta migratoria obstructor D2 mRNA, complete cds	--	--	--	--	--	--	--	--	PF02925//PF01607	Bacteriophage scaffolding protein D//Chitin binding Peritrophin-A domain	GO:0046797//GO:0006030	viral procapsid maturation//chitin metabolic process	GO:0008061	chitin binding	GO:0005576	extracellular region	--	--
Cluster-15793.0	BL_2	3.00	0.60	527	--	--	--	--	--	--	--	--	--	--	--	--	--	--	--	--	--	--	--	--	--	--	--	--	--	--	--	--
Cluster-15803.0	BL_2	1.00	4.74	268	--	--	--	--	--	--	--	--	--	--	--	--	--	--	--	--	--	--	PF06624	Ribosome associated membrane protein RAMP4	--	--	--	--	GO:0005783	endoplasmic reticulum	--	--
Cluster-15806.0	BL_2	2.00	0.31	589	--	--	--	--	--	--	--	--	--	--	--	--	--	--	--	--	--	--	PF02686	Glu-tRNAGln amidotransferase C subunit	GO:0006450	regulation of translational fidelity	--	--	--	--	--	--
Cluster-15810.0	BL_2	8.00	0.68	827	307178650	EFN67292.1	363	4.3e-32	Transposable element Tc3 transposase, partial [Camponotus floridanus]	--	--	--	--	--	--	--	--	--	--	--	--	--	--	--	--	--	--	--	--	--	--	--
Cluster-15813.0	BL_2	2.00	0.31	592	743717907	XP_010952661.1	866	1.5e-90	PREDICTED: proteasome subunit alpha type-7 [Camelus bactrianus]	426392374	XM_004062480.1	589	0	PREDICTED: Gorilla gorilla gorilla proteasome (prosome, macropain) subunit, alpha type, 7, transcript variant 1 (PSMA7), mRNA	K02731	PSMA7	20S proteasome subunit alpha 4	http://www.genome.jp/dbget-bin/www_bget?ko:K02731	O14818	853	1.9e-90	Proteasome subunit alpha type-7 OS=Homo sapiens GN=PSMA7 PE=1 SV=1	PF00227//PF10584	Proteasome subunit//Proteasome subunit A N-terminal signature	GO:0006511//GO:0051603	ubiquitin-dependent protein catabolic process//proteolysis involved in cellular protein catabolic process	GO:0004175//GO:0004298	endopeptidase activity//threonine-type endopeptidase activity	GO:0005839//GO:0019773	proteasome core complex//proteasome core complex, alpha-subunit complex	KOG0183	20S proteasome, regulatory subunit alpha type PSMA7/PRE6
Cluster-15819.0	BL_2	3.00	0.41	627	642911122	XP_008200589.1	762	1.8e-78	PREDICTED: endoplasmic reticulum aminopeptidase 1-like isoform X4 [Tribolium castaneum]	768451600	XM_011569702.1	58	1.55733e-19	PREDICTED: Plutella xylostella aminopeptidase N (LOC105397683), partial mRNA	K09604	ARTS1	adipocyte-derived leucine aminopeptidase	http://www.genome.jp/dbget-bin/www_bget?ko:K09604	Q9JJ22	646	2.1e-66	Endoplasmic reticulum aminopeptidase 1 OS=Rattus norvegicus GN=Erap1 PE=2 SV=2	PF01433	Peptidase family M1	--	--	GO:0008237//GO:0008270	metallopeptidase activity//zinc ion binding	--	--	--	--
Cluster-15820.0	BL_2	4.00	0.57	617	--	--	--	--	--	--	--	--	--	--	--	--	--	--	--	--	--	--	--	--	--	--	--	--	--	--	--	--
Cluster-15827.0	BL_2	4.00	0.32	856	--	--	--	--	--	--	--	--	--	--	--	--	--	--	--	--	--	--	--	--	--	--	--	--	--	--	--	--
Cluster-15830.0	BL_2	1.00	14.22	236	--	--	--	--	--	--	--	--	--	--	--	--	--	--	--	--	--	--	--	--	--	--	--	--	--	--	--	--
Cluster-15835.0	BL_2	2.00	0.81	410	--	--	--	--	--	--	--	--	--	--	--	--	--	--	--	--	--	--	--	--	--	--	--	--	--	--	--	--
Cluster-15838.0	BL_2	2.00	0.45	501	--	--	--	--	--	--	--	--	--	--	--	--	--	--	--	--	--	--	PF02950	Conotoxin	GO:0006810//GO:0009405	transport//pathogenesis	GO:0008200	ion channel inhibitor activity	GO:0005576	extracellular region	--	--
Cluster-15847.0	BL_2	2.00	0.86	403	--	--	--	--	--	--	--	--	--	--	--	--	--	--	--	--	--	--	--	--	--	--	--	--	--	--	--	--
Cluster-15849.0	BL_2	4.00	0.52	647	--	--	--	--	--	--	--	--	--	--	--	--	--	--	--	--	--	--	--	--	--	--	--	--	--	--	--	--
Cluster-15852.0	BL_2	1.00	0.71	358	--	--	--	--	--	--	--	--	--	--	--	--	--	--	--	--	--	--	--	--	--	--	--	--	--	--	--	--
Cluster-15858.1	BL_2	2.00	0.33	569	675383593	KFM76490.1	405	4.0e-37	Protein-L-isoaspartate O-methyltransferase domain-containing protein 1, partial [Stegodyphus mimosarum]	--	--	--	--	--	--	--	--	--	Q9NV79	341	4.4e-31	Protein-L-isoaspartate O-methyltransferase domain-containing protein 2 OS=Homo sapiens GN=PCMTD2 PE=2 SV=2	PF01135	Protein-L-isoaspartate(D-aspartate) O-methyltransferase (PCMT)	GO:0046500//GO:0006479//GO:0006464	S-adenosylmethionine metabolic process//protein methylation//cellular protein modification process	GO:0004719	protein-L-isoaspartate (D-aspartate) O-methyltransferase activity	--	--	--	--
Cluster-15862.0	BL_2	4.05	0.51	659	--	--	--	--	--	--	--	--	--	--	--	--	--	--	--	--	--	--	PF01607	Chitin binding Peritrophin-A domain	GO:0006030	chitin metabolic process	GO:0008061	chitin binding	GO:0005576	extracellular region	--	--
Cluster-15869.0	BL_2	4.00	0.31	882	--	--	--	--	--	--	--	--	--	--	--	--	--	--	--	--	--	--	--	--	--	--	--	--	--	--	--	--
Cluster-15871.0	BL_2	3.00	0.31	734	--	--	--	--	--	--	--	--	--	--	--	--	--	--	--	--	--	--	--	--	--	--	--	--	--	--	--	--
Cluster-15872.0	BL_2	2.00	0.97	391	--	--	--	--	--	--	--	--	--	--	--	--	--	--	--	--	--	--	--	--	--	--	--	--	--	--	--	--
Cluster-15884.0	BL_2	2.00	0.43	509	759065214	XP_011342032.1	422	3.8e-39	PREDICTED: lamin Dm0-like isoform X1 [Cerapachys biroi]	--	--	--	--	--	K07611	LMNB	lamin B	http://www.genome.jp/dbget-bin/www_bget?ko:K07611	P08928	381	9.0e-36	Lamin Dm0 OS=Drosophila melanogaster GN=Lam PE=1 SV=4	PF10473//PF07926//PF07716//PF05192//PF00038//PF08702//PF04513//PF06009//PF03255//PF01442//PF05478//PF00170//PF16716//PF10186	Leucine-rich repeats of kinetochore protein Cenp-F/LEK1//TPR/MLP1/MLP2-like protein//Basic region leucine zipper//MutS domain III//Intermediate filament protein//Fibrinogen alpha/beta chain family//Baculovirus polyhedron envelope protein, PEP, C terminus//Laminin Domain II//Acetyl co-enzyme A carboxylase carboxyltransferase alpha subunit//Apolipoprotein A1/A4/E domain//Prominin//bZIP transcriptio…	GO:0007165//GO:0051258//GO:0006355//GO:0010508//GO:0042157//GO:0051607//GO:0006869//GO:0007155//GO:0006606//GO:0006090//GO:0006298//GO:0006633//GO:0030168	signal transduction//protein polymerization//regulation of transcription, DNA-templated//positive regulation of autophagy//lipoprotein metabolic process//defense response to virus//lipid transport//cell adhesion//protein import into nucleus//pyruvate metabolic process//mismatch repair//fatty acid biosynthetic process//platelet activation	GO:0005198//GO:0043565//GO:0042803//GO:0005524//GO:0045502//GO:0008134//GO:0005102//GO:0030983//GO:0003700//GO:0008289//GO:0030674//GO:0003989	structural molecule activity//sequence-specific DNA binding//protein homodimerization activity//ATP binding//dynein binding//transcription factor binding//receptor binding//mismatched DNA binding//transcription factor activity, sequence-specific DNA binding//lipid binding//protein binding, bridging//acetyl-CoA carboxylase activity	GO:0016021//GO:0009317//GO:0019031//GO:0005576//GO:0019028//GO:0005882//GO:0005577//GO:0030286//GO:0005667	integral component of membrane//acetyl-CoA carboxylase complex//viral envelope//extracellular region//viral capsid//intermediate filament//fibrinogen complex//dynein complex//transcription factor complex	--	--
Cluster-15887.0	BL_2	3.00	0.58	533	--	--	--	--	--	--	--	--	--	--	--	--	--	--	--	--	--	--	--	--	--	--	--	--	--	--	--	--
Cluster-15896.0	BL_2	2.00	3.38	308	--	--	--	--	--	--	--	--	--	--	--	--	--	--	--	--	--	--	--	--	--	--	--	--	--	--	--	--
Cluster-15897.0	BL_2	3.00	0.99	436	321463719	EFX74733.1	530	9.9e-52	hypothetical protein DAPPUDRAFT_324067 [Daphnia pulex]	--	--	--	--	--	K12392	AP1B1	AP-1 complex subunit beta-1	http://www.genome.jp/dbget-bin/www_bget?ko:K12392	Q10567	424	7.9e-41	AP-1 complex subunit beta-1 OS=Homo sapiens GN=AP1B1 PE=1 SV=2	PF02883//PF09478	Adaptin C-terminal domain//Carbohydrate binding domain CBM49	GO:0006886//GO:0016192	intracellular protein transport//vesicle-mediated transport	GO:0030246	carbohydrate binding	GO:0030131	clathrin adaptor complex	KOG1061	Vesicle coat complex AP-1/AP-2/AP-4, beta subunit
Cluster-1590.0	BL_2	1.00	0.42	407	--	--	--	--	--	--	--	--	--	--	--	--	--	--	--	--	--	--	--	--	--	--	--	--	--	--	--	--
Cluster-15900.0	BL_2	13.40	0.43	1693	642934722	XP_008197785.1	785	1.0e-80	PREDICTED: uncharacterized protein LOC658747 [Tribolium castaneum]	--	--	--	--	--	--	--	--	--	--	--	--	--	PF03340	Poxvirus rifampicin resistance protein	GO:0046677	response to antibiotic	--	--	--	--	--	--
Cluster-1592.0	BL_2	2.00	1.03	385	--	--	--	--	--	--	--	--	--	--	--	--	--	--	--	--	--	--	--	--	--	--	--	--	--	--	--	--
Cluster-15928.0	BL_2	50.00	4.11	847	--	--	--	--	--	--	--	--	--	--	--	--	--	--	--	--	--	--	--	--	--	--	--	--	--	--	--	--
Cluster-15930.0	BL_2	8.00	0.40	1209	554595613	AGZ01980.1	1479	2.5e-161	valosin-containing protein [Penaeus monodon]	185132241	NM_001124510.1	413	0	Oncorhynchus mykiss valosin containing protein (LOC100136246), mRNA >gnl|BL_ORD_ID|2969271 Oncorhynchus mykiss valosin containing protein mRNA, complete cds	K13525	VCP, CDC48	transitional endoplasmic reticulum ATPase	http://www.genome.jp/dbget-bin/www_bget?ko:K13525	Q7KN62	1433	2.2e-157	Transitional endoplasmic reticulum ATPase TER94 OS=Drosophila melanogaster GN=TER94 PE=1 SV=1	PF00931//PF00910//PF00005//PF02367//PF06414//PF01637//PF00004//PF00514//PF07724//PF07728//PF01695//PF06068//PF01057//PF01443//PF05496	NB-ARC domain//RNA helicase//ABC transporter//Threonylcarbamoyl adenosine biosynthesis protein TsaE//Zeta toxin//Archaeal ATPase//ATPase family associated with various cellular activities (AAA)//Armadillo/beta-catenin-like repeat//AAA domain (Cdc48 subfamily)//AAA domain (dynein-related subfamily)//IstB-like ATP binding protein//TIP49 C-terminus//Parvovirus non-structural protein NS1//Viral (Supe…	GO:0006310//GO:0002949//GO:0019079//GO:0006281	DNA recombination//tRNA threonylcarbamoyladenosine modification//viral genome replication//DNA repair	GO:0016887//GO:0016301//GO:0003724//GO:0009378//GO:0003723//GO:0003678//GO:0005524//GO:0043531//GO:0005515	ATPase activity//kinase activity//RNA helicase activity//four-way junction helicase activity//RNA binding//DNA helicase activity//ATP binding//ADP binding//protein binding	GO:0009379//GO:0005657	Holliday junction helicase complex//replication fork	KOG0730	AAA+-type ATPase
Cluster-15937.0	BL_2	3.00	0.33	704	--	--	--	--	--	--	--	--	--	--	--	--	--	--	--	--	--	--	--	--	--	--	--	--	--	--	--	--
Cluster-15939.0	BL_2	1.00	4.88	267	545497928	XP_005620026.1	263	5.5e-21	PREDICTED: eukaryotic translation initiation factor 5A-1 isoform X4 [Canis lupus familiaris]	697069700	XM_009651739.1	257	1.46281e-130	Verticillium dahliae VdLs.17 eukaryotic translation initiation factor 5A-2 mRNA	K03263	EIF5A	translation initiation factor 5A	http://www.genome.jp/dbget-bin/www_bget?ko:K03263	Q07460	248	1.2e-20	Eukaryotic translation initiation factor 5A-2 OS=Gallus gallus GN=EIF5A2 PE=1 SV=3	--	--	--	--	--	--	--	--	KOG3271	Translation initiation factor 5A (eIF-5A)
Cluster-1595.0	BL_2	1.00	0.50	387	--	--	--	--	--	--	--	--	--	--	--	--	--	--	--	--	--	--	PF00089	Trypsin	GO:0006508	proteolysis	GO:0004252	serine-type endopeptidase activity	--	--	--	--
Cluster-15953.0	BL_2	6.52	0.35	1130	270161184	ACZ63472.1	463	1.5e-43	i-type lysozyme-like protein 2 [Penaeus monodon]	--	--	--	--	--	--	--	--	--	P86383	153	5.5e-09	Lysozyme OS=Meretrix lusoria PE=1 SV=1	PF05497//PF00404//PF07645	Destabilase//Dockerin type I repeat//Calcium-binding EGF domain	GO:0005975	carbohydrate metabolic process	GO:0003796//GO:0004553//GO:0005509	lysozyme activity//hydrolase activity, hydrolyzing O-glycosyl compounds//calcium ion binding	--	--	--	--
Cluster-15957.0	BL_2	6.09	0.52	831	332374478	AEE62380.1	634	1.6e-63	unknown [Dendroctonus ponderosae]>gi|546684527|gb|ERL94158.1| hypothetical protein D910_11440 [Dendroctonus ponderosae]	--	--	--	--	--	K07922	RAB36	Ras-related protein Rab-36	http://www.genome.jp/dbget-bin/www_bget?ko:K07922	O95755	539	7.0e-54	Ras-related protein Rab-36 OS=Homo sapiens GN=RAB36 PE=2 SV=2	PF13691//PF08477//PF01926//PF02421//PF00025//PF03193//PF04670//PF00910//PF10662//PF00071	tRNase Z endonuclease//Ras of Complex, Roc, domain of DAPkinase//50S ribosome-binding GTPase//Ferrous iron transport protein B//ADP-ribosylation factor family//Protein of unknown function, DUF258//Gtr1/RagA G protein conserved region//RNA helicase//Ethanolamine utilisation - propanediol utilisation//Ras family	GO:0006576//GO:0008033//GO:0015684//GO:0007264	cellular biogenic amine metabolic process//tRNA processing//ferrous iron transport//small GTPase mediated signal transduction	GO:0015093//GO:0003723//GO:0005524//GO:0003924//GO:0005525//GO:0003724	ferrous iron transmembrane transporter activity//RNA binding//ATP binding//GTPase activity//GTP binding//RNA helicase activity	GO:0016021	integral component of membrane	--	--
Cluster-15971.0	BL_2	3.00	0.77	475	426390256	XP_004061522.1	598	1.4e-59	PREDICTED: 60S ribosomal protein L28 isoform 1 [Gorilla gorilla gorilla]	209915582	NM_000991.4	472	0	Homo sapiens ribosomal protein L28 (RPL28), transcript variant 2, mRNA	K02903	RP-L28e, RPL28	large subunit ribosomal protein L28e	http://www.genome.jp/dbget-bin/www_bget?ko:K02903	P46779	599	4.4e-61	60S ribosomal protein L28 OS=Homo sapiens GN=RPL28 PE=1 SV=3	--	--	--	--	--	--	--	--	KOG3412	60S ribosomal protein L28
Cluster-15972.0	BL_2	1.00	0.62	369	--	--	--	--	--	--	--	--	--	--	--	--	--	--	--	--	--	--	--	--	--	--	--	--	--	--	--	--
Cluster-15974.0	BL_2	3.00	1.41	394	--	--	--	--	--	--	--	--	--	--	--	--	--	--	--	--	--	--	--	--	--	--	--	--	--	--	--	--
Cluster-15975.0	BL_2	5.00	0.44	812	237825144	ACR20475.1	409	2.0e-37	mannose-binding protein [Procambarus clarkii]	769861892	XM_011644431.1	43	4.45409e-11	PREDICTED: Pogonomyrmex barbatus uncharacterized LOC105430743 (LOC105430743), mRNA	--	--	--	--	--	--	--	--	PF05479	Photosystem I reaction centre subunit N (PSAN or PSI-N)	GO:0015979	photosynthesis	GO:0005516	calmodulin binding	GO:0042651//GO:0009522	thylakoid membrane//photosystem I	--	--
Cluster-15978.0	BL_2	10.00	0.50	1194	664818432	AIF73508.1	1505	2.4e-164	UV2 opsin, partial [Neogonodactylus oerstedii]	817192887	XM_012416467.1	35	1.85738e-06	PREDICTED: Orussus abietinus opsin, blue-sensitive (LOC105695145), mRNA	K04255	OPN4, Rh2_7	r-opsin	http://www.genome.jp/dbget-bin/www_bget?ko:K04255	O61303	1095	3.4e-118	Opsin, ultraviolet-sensitive OS=Apis mellifera GN=UVOP PE=1 SV=1	PF00001	7 transmembrane receptor (rhodopsin family)	GO:0007186	G-protein coupled receptor signaling pathway	GO:0004930	G-protein coupled receptor activity	GO:0016021	integral component of membrane	--	--
Cluster-15978.1	BL_2	1.00	6.94	256	--	--	--	--	--	--	--	--	--	--	--	--	--	--	--	--	--	--	--	--	--	--	--	--	--	--	--	--
Cluster-15987.0	BL_2	1.00	0.31	443	--	--	--	--	--	--	--	--	--	--	--	--	--	--	--	--	--	--	--	--	--	--	--	--	--	--	--	--
Cluster-15987.1	BL_2	1.00	0.40	412	--	--	--	--	--	--	--	--	--	--	--	--	--	--	--	--	--	--	--	--	--	--	--	--	--	--	--	--
Cluster-15994.0	BL_2	2.00	0.58	455	--	--	--	--	--	--	--	--	--	--	--	--	--	--	--	--	--	--	--	--	--	--	--	--	--	--	--	--
Cluster-16011.0	BL_2	1.00	0.47	394	82795531	ABB91679.1	323	8.9e-28	calcified cuticle protein CP15.0 [Callinectes sapidus]	82795530	DQ288154.1	294	6.09946e-151	Callinectes sapidus calcified cuticle protein CP15.0 mRNA, complete cds	--	--	--	--	P81583	223	1.4e-17	Cuticle protein CP1499 OS=Cancer pagurus PE=1 SV=1	--	--	--	--	--	--	--	--	--	--
[truncated: 30,261 more rows]
