# Supplementary material for: Transcriptome analysis in different developmental stages of Batocera horsfieldi (Coleoptera: Cerambycidae) and comparison of candidate olfactory genes
Source: PLoS One. 2018 Feb 23;13(2):e0192730. doi: 10.1371/journal.pone.0192730 (PMC5825065; doi:10.1371/journal.pone.0192730)
Supplement: S6 Text — (XLS) [file pone.0192730.s006.xls]

gene_id	Sample_name	Read_count	FPKM	Gene Length	NR GI	NR ID	NR Score	NR Evalue	NR Description	NT GI	NT ID	NT Score	NT Evalue	NT Description	KO ID	KO Name	KO Description	Http Link	Swissprot ID	Swissprot Score	Swissprot Evalue	Swissprot Description	PFAM ID	PFAM description	Gene Ontology Biological Pathway	BP Description	Gene Ontology Molecular Function	MF Description	Gene Ontology Cellular Component	CC Description	KOG ID	KOG Description
Cluster-10001.0	BL_3	1.00	11.60	242	--	--	--	--	--	--	--	--	--	--	--	--	--	--	--	--	--	--	--	--	--	--	--	--	--	--	--	--
Cluster-10006.0	BL_3	10.00	0.64	1130	290463025	ADD24560.1	165	5.4e-09	Heat shock protein homolog [Lepeophtheirus salmonis]>gi|290561282|gb|ADD38043.1| Heat shock protein homolog [Lepeophtheirus salmonis]	--	--	--	--	--	--	--	--	--	P82147	153	5.5e-09	Protein lethal(2)essential for life OS=Drosophila melanogaster GN=l(2)efl PE=1 SV=1	--	--	--	--	--	--	--	--	KOG3591	Alpha crystallins
Cluster-10011.0	BL_3	1.00	1.10	335	--	--	--	--	--	--	--	--	--	--	--	--	--	--	--	--	--	--	--	--	--	--	--	--	--	--	--	--
Cluster-10012.0	BL_3	6.00	0.64	799	675377463	KFM70365.1	232	6.5e-17	Chondroitin proteoglycan 2, partial [Stegodyphus mimosarum]	--	--	--	--	--	--	--	--	--	O76217	148	1.5e-08	Peritrophin-1 OS=Anopheles gambiae GN=Aper1 PE=2 SV=2	PF01607	Chitin binding Peritrophin-A domain	GO:0006030	chitin metabolic process	GO:0008061	chitin binding	GO:0005576	extracellular region	--	--
Cluster-10015.0	BL_3	3.00	0.40	696	--	--	--	--	--	--	--	--	--	--	--	--	--	--	--	--	--	--	--	--	--	--	--	--	--	--	--	--
Cluster-10026.0	BL_3	3.00	0.72	518	332374154	AEE62218.1	465	4.0e-44	unknown [Dendroctonus ponderosae]	625276072	XM_007631468.1	57	4.57159e-19	PREDICTED: Cricetulus griseus glycine cleavage system protein H (aminomethyl carrier) (Gcsh), transcript variant X2, mRNA	K02437	gcvH, GCSH	glycine cleavage system H protein	http://www.genome.jp/dbget-bin/www_bget?ko:K02437	P23434	451	7.0e-44	Glycine cleavage system H protein, mitochondrial OS=Homo sapiens GN=GCSH PE=1 SV=2	--	--	--	--	--	--	--	--	KOG3373	Glycine cleavage system H protein (lipoate-binding)
Cluster-10036.0	BL_3	2.00	0.34	610	646718990	KDR21261.1	713	8.3e-73	Mitogen-activated protein kinase kinase kinase 1 [Zootermopsis nevadensis]	--	--	--	--	--	K04416	MAP3K1, MEKK1	mitogen-activated protein kinase kinase kinase 1	http://www.genome.jp/dbget-bin/www_bget?ko:K04416	Q13233	623	9.3e-64	Mitogen-activated protein kinase kinase kinase 1 OS=Homo sapiens GN=MAP3K1 PE=1 SV=4	PF00069//PF07714	Protein kinase domain//Protein tyrosine kinase	GO:0006468	protein phosphorylation	GO:0005524//GO:0004672	ATP binding//protein kinase activity	--	--	--	--
Cluster-10039.0	BL_3	8.00	0.56	1066	156539833	XP_001600606.1	148	4.8e-07	PREDICTED: MD-2-related lipid-recognition protein-like, partial [Nasonia vitripennis]	--	--	--	--	--	--	--	--	--	--	--	--	--	--	--	--	--	--	--	--	--	--	--
Cluster-10045.0	BL_3	3.00	0.47	642	--	--	--	--	--	--	--	--	--	--	--	--	--	--	--	--	--	--	--	--	--	--	--	--	--	--	--	--
Cluster-10048.0	BL_3	5.00	0.37	1019	--	--	--	--	--	--	--	--	--	--	--	--	--	--	--	--	--	--	--	--	--	--	--	--	--	--	--	--
Cluster-10050.0	BL_3	1.00	0.32	462	253735765	NP_001156673.1	209	1.7e-14	cuticle protein precursor [Acyrthosiphon pisum]>gi|239791853|dbj|BAH72338.1| ACYPI001681 [Acyrthosiphon pisum]	--	--	--	--	--	--	--	--	--	--	--	--	--	PF00379	Insect cuticle protein	--	--	GO:0042302	structural constituent of cuticle	--	--	--	--
Cluster-10052.0	BL_3	2.00	0.68	452	--	--	--	--	--	--	--	--	--	--	--	--	--	--	--	--	--	--	--	--	--	--	--	--	--	--	--	--
Cluster-10054.0	BL_3	2.00	0.33	622	--	--	--	--	--	--	--	--	--	--	--	--	--	--	--	--	--	--	--	--	--	--	--	--	--	--	--	--
Cluster-10057.1	BL_3	3.00	0.49	624	--	--	--	--	--	--	--	--	--	--	--	--	--	--	--	--	--	--	PF06645	Microsomal signal peptidase 12 kDa subunit (SPC12)	GO:0006465	signal peptide processing	GO:0008233	peptidase activity	GO:0005787//GO:0016021	signal peptidase complex//integral component of membrane	--	--
Cluster-10059.0	BL_3	1.00	0.53	395	--	--	--	--	--	--	--	--	--	--	--	--	--	--	--	--	--	--	--	--	--	--	--	--	--	--	--	--
Cluster-10060.0	BL_3	1.00	0.39	433	--	--	--	--	--	--	--	--	--	--	--	--	--	--	--	--	--	--	PF02820	mbt repeat	GO:0006355	regulation of transcription, DNA-templated	--	--	GO:0005634	nucleus	--	--
Cluster-10064.0	BL_3	1.00	14.53	236	--	--	--	--	--	--	--	--	--	--	--	--	--	--	--	--	--	--	--	--	--	--	--	--	--	--	--	--
Cluster-10074.0	BL_3	2.00	0.42	553	646663160	KDQ87031.1	552	3.5e-54	NADP-dependent malic enzyme [Zootermopsis nevadensis]	--	--	--	--	--	K00029	E1.1.1.40, maeB	malate dehydrogenase (oxaloacetate-decarboxylating)(NADP+)	http://www.genome.jp/dbget-bin/www_bget?ko:K00029	P28227	385	3.4e-36	NADP-dependent malic enzyme OS=Anas platyrhynchos GN=ME1 PE=1 SV=1	PF00390	Malic enzyme, N-terminal domain	GO:0006108//GO:0055114//GO:0006099//GO:0015976//GO:0006090	malate metabolic process//oxidation-reduction process//tricarboxylic acid cycle//carbon utilization//pyruvate metabolic process	GO:0004471	malate dehydrogenase (decarboxylating) (NAD+) activity	--	--	KOG1257	NADP+-dependent malic enzyme
Cluster-10083.0	BL_3	6.00	1.12	584	--	--	--	--	--	--	--	--	--	--	--	--	--	--	--	--	--	--	--	--	--	--	--	--	--	--	--	--
Cluster-10102.0	BL_3	5.00	0.34	1089	644994998	XP_008217307.1	919	1.9e-96	PREDICTED: protein furry isoform X2 [Nasonia vitripennis]	--	--	--	--	--	--	--	--	--	Q9VT28	863	2.5e-91	Protein furry OS=Drosophila melanogaster GN=fry PE=1 SV=2	--	--	--	--	--	--	--	--	KOG1825	Fry-like conserved proteins
Cluster-10103.1	BL_3	1.00	0.34	451	321465982	EFX76980.1	396	3.5e-36	hypothetical protein DAPPUDRAFT_306029 [Daphnia pulex]	--	--	--	--	--	K03783	punA	purine-nucleoside phosphorylase	http://www.genome.jp/dbget-bin/www_bget?ko:K03783	P55859	323	4.2e-29	Purine nucleoside phosphorylase OS=Bos taurus GN=PNP PE=1 SV=3	PF01048	Phosphorylase superfamily	GO:0009116	nucleoside metabolic process	GO:0003824	catalytic activity	--	--	KOG3984	Purine nucleoside phosphorylase
Cluster-10108.0	BL_3	2.00	0.46	530	--	--	--	--	--	--	--	--	--	--	--	--	--	--	--	--	--	--	--	--	--	--	--	--	--	--	--	--
Cluster-10121.0	BL_3	13.03	0.63	1404	342326191	AEL23011.1	612	9.9e-61	reticulon-1 [Cherax quadricarinatus]	--	--	--	--	--	--	--	--	--	Q6IFY7	513	1.2e-50	Reticulon-1-A OS=Xenopus laevis GN=rtn1-a PE=2 SV=1	--	--	--	--	--	--	--	--	KOG1792	Reticulon
Cluster-10127.1	BL_3	7.00	0.33	1432	646718923	KDR21226.1	382	4.7e-34	Cleavage and polyadenylation specificity factor subunit [Zootermopsis nevadensis]	--	--	--	--	--	K14398	CPSF6_7	cleavage and polyadenylation specificity factor subunit 6/7	http://www.genome.jp/dbget-bin/www_bget?ko:K14398	Q9VSH4	336	4.2e-30	Cleavage and polyadenylation specificity factor subunit CG7185 OS=Drosophila melanogaster GN=CG7185 PE=1 SV=2	--	--	--	--	--	--	--	--	KOG4849	mRNA cleavage factor I subunit/CPSF subunit
Cluster-1014.1	BL_3	1.00	2.05	302	--	--	--	--	--	--	--	--	--	--	--	--	--	--	--	--	--	--	--	--	--	--	--	--	--	--	--	--
Cluster-10141.0	BL_3	6.00	1.58	499	--	--	--	--	--	--	--	--	--	--	--	--	--	--	--	--	--	--	--	--	--	--	--	--	--	--	--	--
Cluster-10143.0	BL_3	2.00	1.67	354	121511992	ABM55447.1	284	2.7e-23	ribosome-associated membrane protein [Xenopsylla cheopis]	--	--	--	--	--	--	--	--	--	Q3T073	257	1.5e-21	Stress-associated endoplasmic reticulum protein 2 OS=Bos taurus GN=SERP2 PE=3 SV=1	PF06624	Ribosome associated membrane protein RAMP4	--	--	--	--	GO:0005783	endoplasmic reticulum	KOG3491	Predicted membrane protein
Cluster-10152.0	BL_3	3.00	0.49	625	--	--	--	--	--	--	--	--	--	--	--	--	--	--	--	--	--	--	--	--	--	--	--	--	--	--	--	--
Cluster-10159.0	BL_3	35.11	1.40	1646	546680629	ERL90867.1	1258	1.4e-135	hypothetical protein D910_08212 [Dendroctonus ponderosae]	--	--	--	--	--	K11418	HDAC11	histone deacetylase 11	http://www.genome.jp/dbget-bin/www_bget?ko:K11418	Q9GKU5	991	5.4e-106	Histone deacetylase 11 OS=Macaca fascicularis GN=HDAC11 PE=2 SV=2	--	--	--	--	--	--	--	--	KOG1344	Predicted histone deacetylase
Cluster-10180.0	BL_3	2.00	0.50	510	330976894	AEC48730.1	797	1.3e-82	ubiquitin-conjugating enzyme E2 b [Eriocheir sinensis]	379324149	JQ011379.1	430	0	Scylla paramamosain ubiquitin-conjugating enzyme E2 (UCE) mRNA, partial cds	K06689	UBE2D_E, UBC4, UBC5	ubiquitin-conjugating enzyme E2 D/E	http://www.genome.jp/dbget-bin/www_bget?ko:K06689	P25867	781	3.7e-82	Ubiquitin-conjugating enzyme E2-17 kDa OS=Drosophila melanogaster GN=eff PE=2 SV=1	PF05743//PF05773	UEV domain//RWD domain	GO:0015031//GO:0006464	protein transport//cellular protein modification process	GO:0005515	protein binding	--	--	KOG0417	Ubiquitin-protein ligase
Cluster-10180.1	BL_3	6.00	0.33	1271	--	--	--	--	--	--	--	--	--	--	--	--	--	--	--	--	--	--	--	--	--	--	--	--	--	--	--	--
Cluster-10184.0	BL_3	4.00	0.31	984	--	--	--	--	--	--	--	--	--	--	--	--	--	--	--	--	--	--	--	--	--	--	--	--	--	--	--	--
Cluster-10186.0	BL_3	8.00	0.67	939	--	--	--	--	--	--	--	--	--	--	--	--	--	--	--	--	--	--	--	--	--	--	--	--	--	--	--	--
Cluster-10197.0	BL_3	1.00	0.44	417	--	--	--	--	--	--	--	--	--	--	--	--	--	--	--	--	--	--	--	--	--	--	--	--	--	--	--	--
Cluster-10201.0	BL_3	6.00	0.79	704	--	--	--	--	--	--	--	--	--	--	--	--	--	--	--	--	--	--	--	--	--	--	--	--	--	--	--	--
Cluster-10202.0	BL_3	2.00	5.68	288	--	--	--	--	--	--	--	--	--	--	--	--	--	--	--	--	--	--	--	--	--	--	--	--	--	--	--	--
Cluster-10205.0	BL_3	1.00	0.40	428	--	--	--	--	--	--	--	--	--	--	--	--	--	--	--	--	--	--	PF03824	High-affinity nickel-transport protein	GO:0035444//GO:0015675	nickel cation transmembrane transport//nickel cation transport	GO:0015099//GO:0046872	nickel cation transmembrane transporter activity//metal ion binding	GO:0016021	integral component of membrane	--	--
Cluster-10220.0	BL_3	1.00	0.31	470	--	--	--	--	--	--	--	--	--	--	--	--	--	--	--	--	--	--	--	--	--	--	--	--	--	--	--	--
Cluster-10221.0	BL_3	1.00	1.22	329	--	--	--	--	--	--	--	--	--	--	--	--	--	--	--	--	--	--	PF02285	Cytochrome oxidase c subunit VIII	GO:0006123//GO:0015992	mitochondrial electron transport, cytochrome c to oxygen//proton transport	GO:0004129	cytochrome-c oxidase activity	GO:0045277	respiratory chain complex IV	--	--
Cluster-10234.0	BL_3	4.00	0.65	628	--	--	--	--	--	--	--	--	--	--	--	--	--	--	--	--	--	--	--	--	--	--	--	--	--	--	--	--
Cluster-10236.0	BL_3	3.00	0.67	536	--	--	--	--	--	--	--	--	--	--	--	--	--	--	--	--	--	--	--	--	--	--	--	--	--	--	--	--
Cluster-10253.0	BL_3	2.00	0.44	538	--	--	--	--	--	--	--	--	--	--	--	--	--	--	--	--	--	--	--	--	--	--	--	--	--	--	--	--
Cluster-10259.0	BL_3	9.00	0.37	1619	115291336	ABI93174.1	558	2.1e-54	chicadae/profilin [Litopenaeus vannamei]	115291335	DQ907943.1	206	2.2192e-101	Litopenaeus vannamei chicadae/profilin mRNA, complete cds	K05759	PFN	profilin	http://www.genome.jp/dbget-bin/www_bget?ko:K05759	P25843	385	9.8e-36	Profilin OS=Drosophila melanogaster GN=chic PE=1 SV=1	--	--	--	--	--	--	--	--	KOG1755	Profilin
Cluster-10260.0	BL_3	1.00	0.36	443	--	--	--	--	--	--	--	--	--	--	--	--	--	--	--	--	--	--	--	--	--	--	--	--	--	--	--	--
Cluster-10269.0	BL_3	2.00	0.59	477	--	--	--	--	--	--	--	--	--	--	--	--	--	--	--	--	--	--	--	--	--	--	--	--	--	--	--	--
Cluster-10274.0	BL_3	3.00	0.68	534	--	--	--	--	--	--	--	--	--	--	--	--	--	--	--	--	--	--	--	--	--	--	--	--	--	--	--	--
Cluster-10276.0	BL_3	7.00	0.36	1334	321469907	EFX80885.1	1600	2.6e-175	hypothetical protein DAPPUDRAFT_23032, partial [Daphnia pulex]	585643353	XM_006881525.1	50	9.54934e-15	PREDICTED: Elephantulus edwardii solute carrier family 32 (GABA vesicular transporter), member 1 (SLC32A1), mRNA	K15015	SLC32A, VGAT	solute carrier family 32 (vesicular inhibitory amino acid transporter)	http://www.genome.jp/dbget-bin/www_bget?ko:K15015	Q6DIV6	1140	2.3e-123	Vesicular inhibitory amino acid transporter OS=Xenopus tropicalis GN=slc32a1 PE=2 SV=1	--	--	--	--	--	--	--	--	KOG4303	Vesicular inhibitory amino acid transporter
Cluster-10283.0	BL_3	4.37	0.36	946	--	--	--	--	--	--	--	--	--	--	--	--	--	--	--	--	--	--	--	--	--	--	--	--	--	--	--	--
Cluster-10285.0	BL_3	3.00	1.88	378	871248769	XP_005103573.2	229	6.9e-17	PREDICTED: scavenger receptor class B member 1-like [Aplysia californica]	--	--	--	--	--	K12384	SCARB2, LIMP2, CD36L2	lysosome membrane protein 2	http://www.genome.jp/dbget-bin/www_bget?ko:K12384	Q14108	210	4.5e-16	Lysosome membrane protein 2 OS=Homo sapiens GN=SCARB2 PE=1 SV=2	PF01130	CD36 family	GO:0007155	cell adhesion	--	--	GO:0016020	membrane	--	--
Cluster-10286.0	BL_3	31.00	0.82	2329	514258350	AGO46415.1	1179	2.9e-126	succinate dehydrogenase complex subunit A, partial [Reticulitermes flavipes]	699631991	XM_009909805.1	249	4.01298e-125	PREDICTED: Picoides pubescens succinate dehydrogenase complex, subunit B, iron sulfur (Ip) (SDHB), mRNA	K00235	SDHB, SDH2	succinate dehydrogenase (ubiquinone) iron-sulfur subunit	http://www.genome.jp/dbget-bin/www_bget?ko:K00235	P21914	1121	6.4e-121	Succinate dehydrogenase [ubiquinone] iron-sulfur subunit, mitochondrial OS=Drosophila melanogaster GN=SdhB PE=2 SV=2	PF13085//PF00111	2Fe-2S iron-sulfur cluster binding domain//2Fe-2S iron-sulfur cluster binding domain	GO:0006118	obsolete electron transport	GO:0051536//GO:0009055	iron-sulfur cluster binding//electron carrier activity	--	--	KOG3049	Succinate dehydrogenase, Fe-S protein subunit
Cluster-10307.0	BL_3	2.00	0.82	425	--	--	--	--	--	--	--	--	--	--	--	--	--	--	--	--	--	--	--	--	--	--	--	--	--	--	--	--
Cluster-10308.0	BL_3	5.00	0.44	903	646714569	KDR18482.1	1200	4.2e-129	TBC1 domain family member, partial [Zootermopsis nevadensis]	573894216	XM_006634796.1	158	5.87017e-75	PREDICTED: Lepisosteus oculatus ecotropic viral integration site 5 protein homolog (LOC102686766), mRNA	--	--	--	--	Q9VYY9	1044	2.1e-112	Ecotropic viral integration site 5 ortholog OS=Drosophila melanogaster GN=Evi5 PE=1 SV=3	PF06156//PF04111	Protein of unknown function (DUF972)//Autophagy protein Apg6	GO:0006914//GO:0006260	autophagy//DNA replication	--	--	--	--	KOG1102	Rab6 GTPase activator GAPCenA and related TBC domain proteins
Cluster-10318.0	BL_3	1.00	0.58	385	--	--	--	--	--	--	--	--	--	--	--	--	--	--	--	--	--	--	--	--	--	--	--	--	--	--	--	--
Cluster-10327.0	BL_3	3.00	0.50	620	646690477	KDR06880.1	541	7.4e-53	NADH dehydrogenase [ubiquinone] 1 beta subcomplex subunit 8, mitochondrial [Zootermopsis nevadensis]	--	--	--	--	--	K03964	NDUFB8	NADH dehydrogenase (ubiquinone) 1 beta subcomplex subunit 8	http://www.genome.jp/dbget-bin/www_bget?ko:K03964	Q02372	308	3.2e-27	NADH dehydrogenase [ubiquinone] 1 beta subcomplex subunit 8, mitochondrial OS=Bos taurus GN=NDUFB8 PE=1 SV=1	PF05821	NADH-ubiquinone oxidoreductase ASHI subunit (CI-ASHI or NDUFB8)	GO:0006120//GO:0006118//GO:0006814//GO:0006744//GO:0015992	mitochondrial electron transport, NADH to ubiquinone//obsolete electron transport//sodium ion transport//ubiquinone biosynthetic process//proton transport	GO:0003954//GO:0008137	NADH dehydrogenase activity//NADH dehydrogenase (ubiquinone) activity	GO:0005739	mitochondrion	KOG4040	NADH:ubiquinone oxidoreductase, NDUFB8/ASHI subunit
Cluster-10335.0	BL_3	4.00	0.46	765	527504043	Q0V9R3.2	426	2.0e-39	RecName: Full=DIS3-like exonuclease 2	525007129	XM_005051168.1	62	1.14724e-21	PREDICTED: Ficedula albicollis DIS3 mitotic control homolog (S. cerevisiae)-like 2 (DIS3L2), mRNA	K18758	DIS3L2	DIS3-like exonuclease 2	http://www.genome.jp/dbget-bin/www_bget?ko:K18758	Q0V9R3	426	8.2e-41	DIS3-like exonuclease 2 OS=Xenopus tropicalis GN=dis3l2 PE=2 SV=2	--	--	--	--	--	--	--	--	KOG2102	Exosomal 3'-5' exoribonuclease complex, subunit Rrp44/Dis3
Cluster-10338.0	BL_3	13.00	3.04	525	558200952	XP_006131500.1	140	2.0e-06	PREDICTED: cytochrome c oxidase subunit 7A2, mitochondrial-like [Pelodiscus sinensis]	262401022	FJ774692.1	502	0	Scylla paramamosain cytochrome c oxidase subunit VIIA putative mRNA, complete cds	--	--	--	--	--	--	--	--	--	--	--	--	--	--	--	--	--	--
Cluster-10340.2	BL_3	4.00	0.42	805	646711216	KDR16467.1	479	1.5e-45	Nuclear factor interleukin-3-regulated protein [Zootermopsis nevadensis]	692912720	KM413537.1	81	3.31703e-32	Andrena (Melandrena) sp. BF-2014 isolate 1542and ultra conserved element locus uce-1245 genomic sequence	K12114	VRI	vrille	http://www.genome.jp/dbget-bin/www_bget?ko:K12114	Q6IMZ0	241	2.4e-19	Nuclear factor interleukin-3-regulated protein OS=Rattus norvegicus GN=Nfil3 PE=2 SV=1	PF03131//PF07716//PF00170	bZIP Maf transcription factor//Basic region leucine zipper//bZIP transcription factor	GO:0006355	regulation of transcription, DNA-templated	GO:0003700//GO:0043565//GO:0003677	transcription factor activity, sequence-specific DNA binding//sequence-specific DNA binding//DNA binding	GO:0005667//GO:0005634	transcription factor complex//nucleus	KOG3119	Basic region leucine zipper transcription factor
Cluster-10340.4	BL_3	1.00	1.24	328	--	--	--	--	--	--	--	--	--	--	--	--	--	--	--	--	--	--	--	--	--	--	--	--	--	--	--	--
Cluster-10341.0	BL_3	3.00	13.06	272	--	--	--	--	--	--	--	--	--	--	--	--	--	--	--	--	--	--	--	--	--	--	--	--	--	--	--	--
Cluster-10367.0	BL_3	3.00	0.73	517	321460438	EFX71480.1	417	1.5e-38	nucleolar protein-like protein 5A [Daphnia pulex]	--	--	--	--	--	K14564	NOP56	nucleolar protein 56	http://www.genome.jp/dbget-bin/www_bget?ko:K14564	Q9D6Z1	334	2.6e-30	Nucleolar protein 56 OS=Mus musculus GN=Nop56 PE=1 SV=2	--	--	--	--	--	--	--	--	KOG2573	Ribosome biogenesis protein - Nop56p/Sik1p
Cluster-10370.0	BL_3	4.00	0.46	759	--	--	--	--	--	--	--	--	--	--	--	--	--	--	--	--	--	--	--	--	--	--	--	--	--	--	--	--
Cluster-10401.0	BL_3	1.00	0.93	346	--	--	--	--	--	--	--	--	--	--	--	--	--	--	--	--	--	--	--	--	--	--	--	--	--	--	--	--
Cluster-10403.0	BL_3	2.00	0.50	511	--	--	--	--	--	--	--	--	--	--	--	--	--	--	--	--	--	--	--	--	--	--	--	--	--	--	--	--
Cluster-10430.0	BL_3	10.00	0.79	979	544512774	XP_005589973.1	992	5.9e-105	PREDICTED: 60S ribosomal protein L13a isoform X1 [Macaca fascicularis]>gi|635040461|ref|XP_007995756.1| PREDICTED: 60S ribosomal protein L13a isoform X1 [Chlorocebus sabaeus]	395132448	NM_012423.3	979	0	Homo sapiens ribosomal protein L13a (RPL13A), transcript variant 1, mRNA	K02872	RP-L13Ae, RPL13A	large subunit ribosomal protein L13Ae	http://www.genome.jp/dbget-bin/www_bget?ko:K02872	P40429	974	3.0e-104	60S ribosomal protein L13a OS=Homo sapiens GN=RPL13A PE=1 SV=2	PF00572	Ribosomal protein L13	GO:0006412//GO:0042254	translation//ribosome biogenesis	GO:0003735	structural constituent of ribosome	GO:0005840	ribosome	KOG3204	60S ribosomal protein L13a
Cluster-10434.0	BL_3	1.00	0.40	430	641656935	XP_008180154.1	277	2.1e-22	PREDICTED: uncharacterized protein LOC103308498 [Acyrthosiphon pisum]	--	--	--	--	--	--	--	--	--	--	--	--	--	--	--	--	--	--	--	--	--	--	--
Cluster-10439.0	BL_3	8.19	0.38	1469	642933705	XP_974874.3	781	2.6e-80	PREDICTED: protein OSCP1 [Tribolium castaneum]	--	--	--	--	--	--	--	--	--	Q8BHW2	172	4.5e-11	Protein OSCP1 OS=Mus musculus GN=Oscp1 PE=2 SV=1	--	--	--	--	--	--	--	--	--	--
Cluster-10439.1	BL_3	19.81	1.03	1326	642933705	XP_974874.3	967	6.4e-102	PREDICTED: protein OSCP1 [Tribolium castaneum]	--	--	--	--	--	--	--	--	--	Q8BHW2	295	2.2e-25	Protein OSCP1 OS=Mus musculus GN=Oscp1 PE=2 SV=1	--	--	--	--	--	--	--	--	--	--
Cluster-10445.0	BL_3	6.00	0.38	1153	--	--	--	--	--	--	--	--	--	--	--	--	--	--	--	--	--	--	--	--	--	--	--	--	--	--	--	--
Cluster-10451.0	BL_3	2.00	0.33	617	--	--	--	--	--	--	--	--	--	--	--	--	--	--	--	--	--	--	--	--	--	--	--	--	--	--	--	--
Cluster-10460.0	BL_3	2.00	0.74	439	670986342	XP_008684233.1	398	2.0e-36	PREDICTED: LOW QUALITY PROTEIN: polyubiquitin-B [Ursus maritimus]	298915776	FQ213278.1	367	0	Rattus norvegicus TL0AAA48YL20 mRNA sequence	K04551	UBB	ubiquitin B	http://www.genome.jp/dbget-bin/www_bget?ko:K04551	Q8MKD1	390	7.0e-37	Polyubiquitin-B OS=Equus caballus GN=UBB PE=2 SV=3	PF00240//PF14560	Ubiquitin family//Ubiquitin-like domain	--	--	GO:0005515	protein binding	--	--	KOG0001	Ubiquitin and ubiquitin-like proteins
Cluster-10466.0	BL_3	2.00	2.28	333	369724800	AEX20235.1	315	6.4e-27	pacifastin-related serine protease inhibitor [Portunus trituberculatus]	385270634	JF827348.1	203	1.95671e-100	Portunus trituberculatus pacifastin-like serine protease inhibitor (PLC3) mRNA, partial cds	--	--	--	--	--	--	--	--	PF00093//PF05375	von Willebrand factor type C domain//Pacifastin inhibitor (LCMII)	--	--	GO:0030414//GO:0005515	peptidase inhibitor activity//protein binding	--	--	--	--
Cluster-10468.0	BL_3	14.00	0.93	1104	826502136	XP_012542232.1	192	3.9e-12	PREDICTED: pro-resilin-like [Monomorium pharaonis]	--	--	--	--	--	--	--	--	--	Q9V7U0	147	2.7e-08	Pro-resilin OS=Drosophila melanogaster GN=resilin PE=1 SV=1	PF06455//PF01299//PF01213//PF00379	NADH dehydrogenase subunit 5 C-terminus//Lysosome-associated membrane glycoprotein (Lamp)//Adenylate cyclase associated (CAP) N terminal//Insect cuticle protein	GO:0006744//GO:0006814//GO:0055114//GO:0015992//GO:0006120//GO:0042773//GO:0007010	ubiquinone biosynthetic process//sodium ion transport//oxidation-reduction process//proton transport//mitochondrial electron transport, NADH to ubiquinone//ATP synthesis coupled electron transport//cytoskeleton organization	GO:0008137//GO:0042302//GO:0003779	NADH dehydrogenase (ubiquinone) activity//structural constituent of cuticle//actin binding	GO:0016020	membrane	--	--
Cluster-10469.1	BL_3	2.00	1.40	368	817201074	XP_012276275.1	331	9.9e-29	PREDICTED: fibril-forming collagen alpha chain-like [Orussus abietinus]	--	--	--	--	--	K06236	COL1AS	collagen, type I/II/III/V/XI/XXIV/XXVII, alpha	http://www.genome.jp/dbget-bin/www_bget?ko:K06236	Q6P4Z2	303	7.2e-27	Collagen alpha-1(II) chain OS=Xenopus tropicalis GN=col2a1 PE=2 SV=1	PF01410	Fibrillar collagen C-terminal domain	--	--	GO:0005201	extracellular matrix structural constituent	GO:0005581//GO:0005578	collagen trimer//proteinaceous extracellular matrix	--	--
Cluster-10470.0	BL_3	2.00	0.97	405	--	--	--	--	--	--	--	--	--	--	--	--	--	--	--	--	--	--	--	--	--	--	--	--	--	--	--	--
Cluster-10489.0	BL_3	3.00	12.69	273	--	--	--	--	--	--	--	--	--	--	--	--	--	--	--	--	--	--	--	--	--	--	--	--	--	--	--	--
Cluster-10511.1	BL_3	5.00	0.40	961	501294606	BAN20757.1	424	4.3e-39	vesicular inhibitory amino acid transporter, putative [Riptortus pedestris]	--	--	--	--	--	--	--	--	--	--	--	--	--	--	--	--	--	--	--	--	--	--	--
Cluster-10524.0	BL_3	19.00	1.40	1023	270011884	EFA08332.1	198	7.3e-13	hypothetical protein TcasGA2_TC005974 [Tribolium castaneum]	--	--	--	--	--	--	--	--	--	--	--	--	--	PF02319	E2F/DP family winged-helix DNA-binding domain	GO:0006355	regulation of transcription, DNA-templated	GO:0003700	transcription factor activity, sequence-specific DNA binding	GO:0005667	transcription factor complex	--	--
Cluster-10527.0	BL_3	3.00	0.50	620	675390029	KFM82926.1	269	2.6e-21	Microtubule-associated tumor suppressor candidate 2-like protein, partial [Stegodyphus mimosarum]	--	--	--	--	--	--	--	--	--	A0JMQ7	187	3.4e-13	Microtubule-associated tumor suppressor 1 homolog A OS=Danio rerio GN=mtus1a PE=2 SV=1	PF06657//PF08702//PF03938	Centrosome microtubule-binding domain of Cep57//Fibrinogen alpha/beta chain family//Outer membrane protein (OmpH-like)	GO:0007165//GO:0051258//GO:0030168	signal transduction//protein polymerization//platelet activation	GO:0030674//GO:0051082//GO:0008017//GO:0005102	protein binding, bridging//unfolded protein binding//microtubule binding//receptor binding	GO:0045298//GO:0005577	tubulin complex//fibrinogen complex	--	--
Cluster-10534.0	BL_3	2.00	0.34	615	321458302	EFX69372.1	608	1.3e-60	endoglucanase-1,4-beta-glucanase [Daphnia pulex]	--	--	--	--	--	--	--	--	--	P22534	433	1.0e-41	Endoglucanase A OS=Caldicellulosiruptor saccharolyticus GN=celA PE=3 SV=2	PF00759	Glycosyl hydrolase family 9	GO:0005975	carbohydrate metabolic process	GO:0004553	hydrolase activity, hydrolyzing O-glycosyl compounds	--	--	--	--
Cluster-10540.0	BL_3	5.00	0.66	700	556991284	XP_006000240.1	727	2.3e-74	PREDICTED: protein mab-21-like 1 [Latimeria chalumnae]	675895155	KJ670371.1	123	1.28676e-55	Miniopterus fuliginosus Mab-21-like 2 (Mab21l2) mRNA, complete cds	--	--	--	--	Q13394	721	4.6e-75	Protein mab-21-like 1 OS=Homo sapiens GN=MAB21L1 PE=1 SV=1	--	--	--	--	--	--	--	--	KOG3963	Mab-21-like cell fate specification proteins
Cluster-10541.0	BL_3	2.00	1.25	378	--	--	--	--	--	--	--	--	--	--	--	--	--	--	--	--	--	--	--	--	--	--	--	--	--	--	--	--
Cluster-10545.0	BL_3	2.00	0.64	462	--	--	--	--	--	--	--	--	--	--	--	--	--	--	--	--	--	--	--	--	--	--	--	--	--	--	--	--
Cluster-10546.0	BL_3	1.00	1.35	323	--	--	--	--	--	--	--	--	--	--	--	--	--	--	--	--	--	--	--	--	--	--	--	--	--	--	--	--
Cluster-10551.0	BL_3	2.00	0.67	455	642913859	XP_008201191.1	174	2.0e-10	PREDICTED: uncharacterized protein LOC103315111 [Tribolium castaneum]	--	--	--	--	--	--	--	--	--	--	--	--	--	--	--	--	--	--	--	--	--	--	--
Cluster-10564.0	BL_3	2.00	1.28	376	--	--	--	--	--	--	--	--	--	--	--	--	--	--	--	--	--	--	--	--	--	--	--	--	--	--	--	--
Cluster-10570.0	BL_3	18.00	0.61	1892	728418532	AIY68372.1	1095	1.3e-116	esterase, partial [Leptinotarsa decemlineata]	--	--	--	--	--	--	--	--	--	P35502	668	1.8e-68	Esterase FE4 OS=Myzus persicae PE=1 SV=1	PF00326//PF07859	Prolyl oligopeptidase family//alpha/beta hydrolase fold	GO:0006508//GO:0008152	proteolysis//metabolic process	GO:0016787//GO:0008236	hydrolase activity//serine-type peptidase activity	--	--	--	--
Cluster-10573.0	BL_3	2.00	0.38	576	514695405	XP_004995273.1	212	9.7e-15	60S acidic ribosomal protein P1 [Salpingoeca rosetta]>gi|326437339|gb|EGD82909.1| 60S acidic ribosomal protein P1 [Salpingoeca rosetta]	697069444	XM_009651611.1	558	0	Verticillium dahliae VdLs.17 60S acidic ribosomal protein P1 mRNA	K02942	RP-LP1, RPLP1	large subunit ribosomal protein LP1	http://www.genome.jp/dbget-bin/www_bget?ko:K02942	P50344	274	2.6e-23	60S acidic ribosomal protein P1 OS=Davidiella tassiana GN=CLAH12 PE=1 SV=1	PF01213	Adenylate cyclase associated (CAP) N terminal	GO:0042254//GO:0007010//GO:0006414	ribosome biogenesis//cytoskeleton organization//translational elongation	GO:0003779//GO:0003735	actin binding//structural constituent of ribosome	GO:0005840	ribosome	KOG1762	60s acidic ribosomal protein P1
Cluster-10584.0	BL_3	8.00	0.34	1558	--	--	--	--	--	--	--	--	--	--	--	--	--	--	--	--	--	--	--	--	--	--	--	--	--	--	--	--
Cluster-10585.0	BL_3	2.00	0.31	638	--	--	--	--	--	--	--	--	--	--	--	--	--	--	--	--	--	--	--	--	--	--	--	--	--	--	--	--
Cluster-10588.0	BL_3	19.00	0.76	1643	751773601	XP_011213405.1	1921	1.9e-212	PREDICTED: NADH-ubiquinone oxidoreductase 49 kDa subunit [Bactrocera dorsalis]	641722986	XM_008153074.1	260	2.1592e-131	PREDICTED: Eptesicus fuscus NADH dehydrogenase (ubiquinone) Fe-S protein 2, 49kDa (NADH-coenzyme Q reductase) (NDUFS2), mRNA	K03935	NDUFS2	NADH dehydrogenase (ubiquinone) Fe-S protein 2	http://www.genome.jp/dbget-bin/www_bget?ko:K03935	Q641Y2	1781	1.3e-197	NADH dehydrogenase [ubiquinone] iron-sulfur protein 2, mitochondrial OS=Rattus norvegicus GN=Ndufs2 PE=1 SV=1	PF00374//PF00346	Nickel-dependent hydrogenase//Respiratory-chain NADH dehydrogenase, 49 Kd subunit	GO:0055114	oxidation-reduction process	GO:0048038//GO:0051287//GO:0016151//GO:0016651	quinone binding//NAD binding//nickel cation binding//oxidoreductase activity, acting on NAD(P)H	--	--	KOG2870	NADH:ubiquinone oxidoreductase, NDUFS2/49 kDa subunit
Cluster-10593.0	BL_3	2.00	0.48	520	--	--	--	--	--	--	--	--	--	--	--	--	--	--	--	--	--	--	--	--	--	--	--	--	--	--	--	--
Cluster-10594.1	BL_3	8.00	0.31	1692	642927590	XP_008195327.1	1645	2.0e-180	PREDICTED: cyclin-dependent kinase-like 4 isoform X2 [Tribolium castaneum]	844839798	XM_012937545.1	64	2.00969e-22	Schistosoma haematobium Cyclin-dependent kinase-like 1 mRNA	K08824	CDKL	cyclin-dependent kinase-like	http://www.genome.jp/dbget-bin/www_bget?ko:K08824	Q00532	1129	5.5e-122	Cyclin-dependent kinase-like 1 OS=Homo sapiens GN=CDKL1 PE=1 SV=5	PF07714//PF06293//PF00069	Protein tyrosine kinase//Lipopolysaccharide kinase (Kdo/WaaP) family//Protein kinase domain	GO:0006468	protein phosphorylation	GO:0005524//GO:0016773//GO:0004672	ATP binding//phosphotransferase activity, alcohol group as acceptor//protein kinase activity	GO:0016020	membrane	KOG0593	Predicted protein kinase KKIAMRE
Cluster-10595.0	BL_3	2.00	0.43	547	--	--	--	--	--	--	--	--	--	--	--	--	--	--	--	--	--	--	--	--	--	--	--	--	--	--	--	--
Cluster-10595.1	BL_3	3.00	0.76	506	--	--	--	--	--	--	--	--	--	--	--	--	--	--	--	--	--	--	--	--	--	--	--	--	--	--	--	--
Cluster-10601.0	BL_3	3.00	0.46	648	--	--	--	--	--	--	--	--	--	--	--	--	--	--	--	--	--	--	--	--	--	--	--	--	--	--	--	--
Cluster-10602.0	BL_3	3.00	0.55	590	806629239	AKB96223.1	762	1.7e-78	heat shock protein [Cherax quadricarinatus]	688595498	XM_685413.6	45	2.46071e-12	PREDICTED: Danio rerio si:dkey-21a6.6 (si:dkey-21a6.6), mRNA	K09489	HSPA4	heat shock 70kDa protein 4	http://www.genome.jp/dbget-bin/www_bget?ko:K09489	Q61316	457	1.6e-44	Heat shock 70 kDa protein 4 OS=Mus musculus GN=Hspa4 PE=1 SV=1	--	--	--	--	--	--	--	--	KOG0103	Molecular chaperones HSP105/HSP110/SSE1, HSP70 superfamily
Cluster-10609.0	BL_3	3.00	0.36	740	646713547	KDR17851.1	551	6.2e-54	ADIPOR-like receptor, partial [Zootermopsis nevadensis]	594660903	XM_007178642.1	48	6.71582e-14	PREDICTED: Balaenoptera acutorostrata scammoni adiponectin receptor 2 (ADIPOR2), mRNA	K07297	ADIPOR	adiponectin receptor	http://www.genome.jp/dbget-bin/www_bget?ko:K07297	Q9VCY8	532	4.0e-53	Adiponectin receptor protein OS=Drosophila melanogaster GN=AdipoR PE=1 SV=2	PF03006	Haemolysin-III related	--	--	--	--	GO:0016021	integral component of membrane	KOG0748	Predicted membrane proteins, contain hemolysin III domain
Cluster-10610.0	BL_3	4.00	0.39	851	807015728	XP_012156426.1	622	4.1e-62	PREDICTED: uncharacterized protein LOC101460284 [Ceratitis capitata]	--	--	--	--	--	K15297	RIMS2, RIM2	regulating synaptic membrane exocytosis protein 2	http://www.genome.jp/dbget-bin/www_bget?ko:K15297	Q86UR5	501	1.8e-49	Regulating synaptic membrane exocytosis protein 1 OS=Homo sapiens GN=RIMS1 PE=1 SV=1	PF00168	C2 domain	--	--	GO:0005515	protein binding	--	--	KOG2060	Rab3 effector RIM1 and related proteins, contain PDZ and C2 domains
Cluster-10610.1	BL_3	1.00	0.33	458	332029406	EGI69360.1	196	5.6e-13	Regulating synaptic membrane exocytosis protein 2 [Acromyrmex echinatior]	--	--	--	--	--	--	--	--	--	--	--	--	--	--	--	--	--	--	--	--	--	--	--
Cluster-10612.0	BL_3	7.00	1.08	643	--	--	--	--	--	--	--	--	--	--	--	--	--	--	--	--	--	--	--	--	--	--	--	--	--	--	--	--
Cluster-10615.0	BL_3	8.00	2.21	490	256539088	ACU82846.1	392	1.1e-35	acyl-CoA-binding protein [Fenneropenaeus chinensis]	198473999	XM_001356482.2	34	2.63575e-06	Drosophila pseudoobscura pseudoobscura GA21120 (Dpse\GA21120), partial mRNA	K08762	DBI, ACBP	diazepam-binding inhibitor (GABA receptor modulator, acyl-CoA-binding protein)	http://www.genome.jp/dbget-bin/www_bget?ko:K08762	P45883	323	4.6e-29	Acyl-CoA-binding protein homolog OS=Pelophylax ridibundus PE=1 SV=2	PF00887	Acyl CoA binding protein	--	--	GO:0000062	fatty-acyl-CoA binding	--	--	KOG0817	Acyl-CoA-binding protein
Cluster-10622.0	BL_3	2.01	0.36	595	--	--	--	--	--	--	--	--	--	--	--	--	--	--	--	--	--	--	PF14984	CD24 protein	GO:0007155	cell adhesion	--	--	--	--	--	--
Cluster-10623.0	BL_3	2.00	0.32	633	--	--	--	--	--	--	--	--	--	--	--	--	--	--	--	--	--	--	--	--	--	--	--	--	--	--	--	--
Cluster-10628.0	BL_3	6.00	0.35	1215	--	--	--	--	--	--	--	--	--	--	--	--	--	--	--	--	--	--	--	--	--	--	--	--	--	--	--	--
Cluster-10629.0	BL_3	24.00	11.20	409	268306418	ACY95330.1	484	2.0e-46	ribosomal protein L31 [Manduca sexta]	317143691	XM_003189479.1	54	1.65286e-17	Aspergillus oryzae RIB40 60S ribosomal protein L31, partial mRNA	K02910	RP-L31e, RPL31	large subunit ribosomal protein L31e	http://www.genome.jp/dbget-bin/www_bget?ko:K02910	Q9GP16	481	1.8e-47	60S ribosomal protein L31 OS=Heliothis virescens GN=RpL31 PE=2 SV=1	PF01198//PF09618	Ribosomal protein L31e//CRISPR-associated protein (Cas_Csy4)	GO:0042254//GO:0006412//GO:0043571	ribosome biogenesis//translation//maintenance of CRISPR repeat elements	GO:0004519//GO:0003735	endonuclease activity//structural constituent of ribosome	GO:0005840//GO:0005622	ribosome//intracellular	KOG0893	60S ribosomal protein L31
Cluster-10632.0	BL_3	9.00	0.44	1403	--	--	--	--	--	--	--	--	--	--	--	--	--	--	--	--	--	--	--	--	--	--	--	--	--	--	--	--
Cluster-10637.0	BL_3	20.00	2.80	680	302136424	ADK94169.1	797	1.7e-82	nucleoside diphosphate kinase [Eriocheir sinensis]	262401098	FJ774730.1	563	0	Scylla paramamosain oncoprotein nm23 mRNA, partial cds	K00940	ndk, NME	nucleoside-diphosphate kinase	http://www.genome.jp/dbget-bin/www_bget?ko:K00940	P19804	619	3.0e-63	Nucleoside diphosphate kinase B OS=Rattus norvegicus GN=Nme2 PE=1 SV=1	PF04505//PF00334	Interferon-induced transmembrane protein//Nucleoside diphosphate kinase	GO:0006144//GO:0006183//GO:0006228//GO:0009607//GO:0006165//GO:0006206//GO:0006241	purine nucleobase metabolic process//GTP biosynthetic process//UTP biosynthetic process//response to biotic stimulus//nucleoside diphosphate phosphorylation//pyrimidine nucleobase metabolic process//CTP biosynthetic process	GO:0004550	nucleoside diphosphate kinase activity	GO:0016021	integral component of membrane	KOG0888	Nucleoside diphosphate kinase
Cluster-10639.0	BL_3	18.00	0.33	3212	676492822	XP_009066045.1	1606	1.2e-175	hypothetical protein LOTGIDRAFT_133686 [Lottia gigantea]>gi|556094637|gb|ESO83290.1| hypothetical protein LOTGIDRAFT_133686 [Lottia gigantea]	692930310	KM422250.1	57	2.99799e-18	Mischocyttarus flavitarsis isolate 10255mis ultra conserved element locus uce-877 genomic sequence	K03260	EIF4G	translation initiation factor 4G	http://www.genome.jp/dbget-bin/www_bget?ko:K03260	Q5R7J9	826	1.4e-86	Eukaryotic translation initiation factor 4 gamma 2 OS=Pongo abelii GN=EIF4G2 PE=2 SV=2	PF02854//PF02020	MIF4G domain//eIF4-gamma/eIF5/eIF2-epsilon	--	--	GO:0005515//GO:0003723	protein binding//RNA binding	--	--	KOG0401	Translation initiation factor 4F, ribosome/mRNA-bridging subunit (eIF-4G)
Cluster-10647.0	BL_3	10.00	0.47	1440	347969423	XP_312882.5	1428	2.4e-155	AGAP003184-PA [Anopheles gambiae str. PEST]>gi|333468517|gb|EAA08478.5| AGAP003184-PA [Anopheles gambiae str. PEST]	338224431	HM217861.1	403	0	Scylla paramamosain 5-aminolevulinic acid synthase mRNA, partial cds	K00643	E2.3.1.37, ALAS	5-aminolevulinate synthase	http://www.genome.jp/dbget-bin/www_bget?ko:K00643	Q3ZC31	1250	4.4e-136	5-aminolevulinate synthase, erythroid-specific, mitochondrial OS=Bos taurus GN=ALAS2 PE=2 SV=1	PF01053//PF00155	Cys/Met metabolism PLP-dependent enzyme//Aminotransferase class I and II	GO:0006563//GO:0033014//GO:0042967//GO:0006566//GO:0006544//GO:0006783//GO:0009058	L-serine metabolic process//tetrapyrrole biosynthetic process//acyl-carrier-protein biosynthetic process//threonine metabolic process//glycine metabolic process//heme biosynthetic process//biosynthetic process	GO:0030170//GO:0003870	pyridoxal phosphate binding//5-aminolevulinate synthase activity	--	--	KOG1360	5-aminolevulinate synthase
Cluster-10660.0	BL_3	10.00	0.33	1906	--	--	--	--	--	--	--	--	--	--	--	--	--	--	--	--	--	--	--	--	--	--	--	--	--	--	--	--
Cluster-10665.0	BL_3	2.00	0.35	604	--	--	--	--	--	--	--	--	--	--	--	--	--	--	--	--	--	--	--	--	--	--	--	--	--	--	--	--
Cluster-10665.1	BL_3	9.00	0.61	1087	328899290	AEB54634.1	719	3.0e-73	receptor accessory protein 5 [Procambarus clarkii]	--	--	--	--	--	K17279	REEP5_6	receptor expression-enhancing protein 5/6	http://www.genome.jp/dbget-bin/www_bget?ko:K17279	Q5RE33	539	9.2e-54	Receptor expression-enhancing protein 5 OS=Pongo abelii GN=REEP5 PE=2 SV=1	PF03137	Organic Anion Transporter Polypeptide (OATP) family	GO:0006810	transport	GO:0005215	transporter activity	GO:0016020	membrane	KOG1725	Protein involved in membrane traffic (YOP1/TB2/DP1/HVA22 family)
Cluster-10678.0	BL_3	3.00	0.32	800	--	--	--	--	--	--	--	--	--	--	--	--	--	--	--	--	--	--	--	--	--	--	--	--	--	--	--	--
Cluster-10685.1	BL_3	2.00	0.54	495	--	--	--	--	--	--	--	--	--	--	--	--	--	--	--	--	--	--	--	--	--	--	--	--	--	--	--	--
Cluster-10690.0	BL_3	2.00	0.87	418	--	--	--	--	--	--	--	--	--	--	--	--	--	--	--	--	--	--	--	--	--	--	--	--	--	--	--	--
Cluster-10695.0	BL_3	1.00	1.10	335	--	--	--	--	--	--	--	--	--	--	--	--	--	--	--	--	--	--	--	--	--	--	--	--	--	--	--	--
Cluster-10707.0	BL_3	11.43	0.91	974	--	--	--	--	--	--	--	--	--	--	--	--	--	--	--	--	--	--	--	--	--	--	--	--	--	--	--	--
Cluster-10733.0	BL_3	5.00	1.31	501	--	--	--	--	--	--	--	--	--	--	--	--	--	--	--	--	--	--	--	--	--	--	--	--	--	--	--	--
Cluster-10736.0	BL_3	4.00	1.09	492	--	--	--	--	--	--	--	--	--	--	--	--	--	--	--	--	--	--	--	--	--	--	--	--	--	--	--	--
Cluster-10749.0	BL_3	1.00	0.36	444	--	--	--	--	--	--	--	--	--	--	--	--	--	--	--	--	--	--	--	--	--	--	--	--	--	--	--	--
Cluster-10755.0	BL_3	1.00	1.02	340	--	--	--	--	--	--	--	--	--	--	--	--	--	--	--	--	--	--	--	--	--	--	--	--	--	--	--	--
Cluster-10762.2	BL_3	17.60	0.31	3345	242004976	XP_002423351.1	3428	0.0e+00	Filamin-C, putative [Pediculus humanus corporis]>gi|212506381|gb|EEB10613.1| Filamin-C, putative [Pediculus humanus corporis]	645034695	XM_008203736.1	453	0	PREDICTED: Nasonia vitripennis filamin-A (LOC100123445), transcript variant X5, mRNA	K04437	FLNA	filamin	http://www.genome.jp/dbget-bin/www_bget?ko:K04437	Q9VEN1	3234	0.0e+00	Filamin-A OS=Drosophila melanogaster GN=cher PE=1 SV=2	--	--	--	--	--	--	--	--	KOG0518	Actin-binding cytoskeleton protein, filamin
Cluster-10763.0	BL_3	2.00	0.52	500	--	--	--	--	--	--	--	--	--	--	--	--	--	--	--	--	--	--	--	--	--	--	--	--	--	--	--	--
Cluster-10764.0	BL_3	2.00	0.37	585	195471551	XP_002088066.1	515	7.3e-50	GE18372 [Drosophila yakuba]>gi|194174167|gb|EDW87778.1| GE18372 [Drosophila yakuba]	--	--	--	--	--	K10582	UBE2Q	ubiquitin-conjugating enzyme E2 Q	http://www.genome.jp/dbget-bin/www_bget?ko:K10582	Q9VM35	509	1.5e-50	Ubiquitin-conjugating enzyme E2Q-like protein CG4502 OS=Drosophila melanogaster GN=CG4502 PE=2 SV=1	--	--	--	--	--	--	--	--	KOG0897	Predicted ubiquitin-conjugating enzyme
Cluster-10767.0	BL_3	5.00	0.41	944	646719987	KDR21878.1	1200	4.4e-129	TAR DNA-binding protein 43 [Zootermopsis nevadensis]	698411121	XM_009694873.1	36	4.05601e-07	PREDICTED: Cariama cristata TAR DNA binding protein (TARDBP), mRNA	--	--	--	--	Q13148	965	3.2e-103	TAR DNA-binding protein 43 OS=Homo sapiens GN=TARDBP PE=1 SV=1	PF00076//PF16367	RNA recognition motif. (a.k.a. RRM, RBD, or RNP domain)//RNA recognition motif	--	--	GO:0003676	nucleic acid binding	--	--	KOG4205	RNA-binding protein musashi/mRNA cleavage and polyadenylation factor I complex, subunit HRP1
Cluster-10769.0	BL_3	2.00	0.47	525	270017038	EFA13484.1	450	2.2e-42	hypothetical protein TcasGA2_TC004223 [Tribolium castaneum]	--	--	--	--	--	--	--	--	--	Q9NBX4	166	7.9e-11	Probable RNA-directed DNA polymerase from transposon X-element OS=Drosophila melanogaster GN=X-element\ORF2 PE=3 SV=1	--	--	--	--	--	--	--	--	--	--
Cluster-10772.0	BL_3	2.00	0.86	419	--	--	--	--	--	--	--	--	--	--	--	--	--	--	--	--	--	--	--	--	--	--	--	--	--	--	--	--
Cluster-10773.0	BL_3	9.00	0.81	890	--	--	--	--	--	--	--	--	--	--	--	--	--	--	--	--	--	--	PF05132//PF04931//PF04147//PF01080//PF14721//PF04546//PF04194//PF03896//PF02535//PF04006//PF03985//PF02724	RNA polymerase III RPC4//DNA polymerase phi//Nop14-like family//Presenilin//Apoptosis-inducing factor, mitochondrion-associated, C-term//Sigma-70, non-essential region//Programmed cell death protein 2, C-terminal putative domain//Translocon-associated protein (TRAP), alpha subunit//ZIP Zinc transporter//Mpp10 protein//Paf1//CDC45-like protein	GO:0055085//GO:0006270//GO:0016570//GO:0006260//GO:0006383//GO:0006364//GO:0006355//GO:0030001//GO:0006351//GO:0006368//GO:0006144//GO:0006206//GO:0006352	transmembrane transport//DNA replication initiation//histone modification//DNA replication//transcription from RNA polymerase III promoter//rRNA processing//regulation of transcription, DNA-templated//metal ion transport//transcription, DNA-templated//transcription elongation from RNA polymerase II promoter//purine nucleobase metabolic process//pyrimidine nucleobase metabolic process//DNA-templat…	GO:0003700//GO:0004190//GO:0003887//GO:0046983//GO:0016987//GO:0046873//GO:0003899//GO:0003677	transcription factor activity, sequence-specific DNA binding//aspartic-type endopeptidase activity//DNA-directed DNA polymerase activity//protein dimerization activity//sigma factor activity//metal ion transmembrane transporter activity//DNA-directed RNA polymerase activity//DNA binding	GO:0005666//GO:0005730//GO:0005667//GO:0005732//GO:0034457//GO:0016593//GO:0016021//GO:0042575//GO:0005737//GO:0032040//GO:0005789//GO:0005634//GO:0016020	DNA-directed RNA polymerase III complex//nucleolus//transcription factor complex//small nucleolar ribonucleoprotein complex//Mpp10 complex//Cdc73/Paf1 complex//integral component of membrane//DNA polymerase complex//cytoplasm//small-subunit processome//endoplasmic reticulum membrane//nucleus//membrane	--	--
Cluster-10774.0	BL_3	2.00	0.31	643	--	--	--	--	--	--	--	--	--	--	--	--	--	--	--	--	--	--	--	--	--	--	--	--	--	--	--	--
Cluster-10778.1	BL_3	11.84	0.32	2282	--	--	--	--	--	338224420	HM217854.1	258	3.90305e-130	Scylla paramamosain retinitis pigmentosa GTPase regulator-like protein-like protein-like mRNA, partial sequence	--	--	--	--	--	--	--	--	--	--	--	--	--	--	--	--	--	--
Cluster-10782.0	BL_3	1.00	1.20	330	--	--	--	--	--	--	--	--	--	--	--	--	--	--	--	--	--	--	--	--	--	--	--	--	--	--	--	--
Cluster-10794.0	BL_3	4.00	0.57	671	656985105	AID18683.1	943	2.0e-99	aspartate aminotransferase [Fenneropenaeus chinensis]	--	--	--	--	--	K14455	GOT2	aspartate aminotransferase, mitochondrial	http://www.genome.jp/dbget-bin/www_bget?ko:K14455	P05202	752	1.1e-78	Aspartate aminotransferase, mitochondrial OS=Mus musculus GN=Got2 PE=1 SV=1	PF00155	Aminotransferase class I and II	GO:0009058	biosynthetic process	GO:0030170	pyridoxal phosphate binding	--	--	KOG1411	Aspartate aminotransferase/Glutamic oxaloacetic transaminase AAT1/GOT2
Cluster-10797.1	BL_3	3.00	0.34	767	91089533	XP_971109.1	778	3.0e-80	PREDICTED: synaptogyrin-1 [Tribolium castaneum]>gi|270011384|gb|EFA07832.1| hypothetical protein TcasGA2_TC005401 [Tribolium castaneum]	--	--	--	--	--	--	--	--	--	O43759	497	4.8e-49	Synaptogyrin-1 OS=Homo sapiens GN=SYNGR1 PE=1 SV=2	PF01284	Membrane-associating domain	--	--	--	--	GO:0016021//GO:0016020	integral component of membrane//membrane	--	--
Cluster-10802.0	BL_3	1.00	0.58	386	--	--	--	--	--	--	--	--	--	--	--	--	--	--	--	--	--	--	--	--	--	--	--	--	--	--	--	--
Cluster-10806.0	BL_3	5.00	0.42	932	--	--	--	--	--	--	--	--	--	--	--	--	--	--	--	--	--	--	--	--	--	--	--	--	--	--	--	--
Cluster-10816.0	BL_3	22.13	0.85	1702	91085531	XP_972280.1	413	1.4e-37	PREDICTED: beta-ureidopropionase [Tribolium castaneum]>gi|270009199|gb|EFA05647.1| hypothetical protein TcasGA2_TC015857 [Tribolium castaneum]	695028813	XM_009403524.1	53	2.63396e-16	PREDICTED: Musa acuminata subsp. malaccensis beta-ureidopropionase-like (LOC103985725), mRNA	K01431	UPB1	beta-ureidopropionase	http://www.genome.jp/dbget-bin/www_bget?ko:K01431	Q8H183	375	1.5e-34	Beta-ureidopropionase OS=Arabidopsis thaliana GN=PYD3 PE=1 SV=1	PF00795	Carbon-nitrogen hydrolase	GO:0006807	nitrogen compound metabolic process	GO:0016810	hydrolase activity, acting on carbon-nitrogen (but not peptide) bonds	--	--	KOG0808	Carbon-nitrogen hydrolase
Cluster-10818.0	BL_3	5.00	0.72	667	328899359	AEB54635.1	933	2.8e-98	eukaryotic translation initiation factor 3 subunit 12 [Procambarus clarkii]	--	--	--	--	--	K15028	EIF3K	translation initiation factor 3 subunit K	http://www.genome.jp/dbget-bin/www_bget?ko:K15028	Q6GNI4	721	4.4e-75	Eukaryotic translation initiation factor 3 subunit K OS=Xenopus laevis GN=eif3k PE=2 SV=1	--	--	--	--	--	--	--	--	KOG3252	Uncharacterized conserved protein
Cluster-10826.0	BL_3	1.00	0.42	421	262401159	ACY66482.1	413	3.5e-38	NADH:ubiquinone dehydrogenase [Scylla paramamosain]	262401158	FJ774761.1	306	1.39911e-157	Scylla paramamosain NADH:ubiquinone dehydrogenase mRNA, partial cds	K03960	NDUFB4	NADH dehydrogenase (ubiquinone) 1 beta subcomplex subunit 4	http://www.genome.jp/dbget-bin/www_bget?ko:K03960	--	--	--	--	PF07225	NADH-ubiquinone oxidoreductase B15 subunit (NDUFB4)	GO:0015992//GO:0006814//GO:0006744//GO:0006120	proton transport//sodium ion transport//ubiquinone biosynthetic process//mitochondrial electron transport, NADH to ubiquinone	GO:0008137	NADH dehydrogenase (ubiquinone) activity	GO:0005739	mitochondrion	--	--
Cluster-10828.0	BL_3	2.00	0.36	590	321468064	EFX79051.1	257	6.0e-20	hypothetical protein DAPPUDRAFT_52830, partial [Daphnia pulex]	--	--	--	--	--	K12331	ARHGEF11	Rho guanine nucleotide exchange factor 11	http://www.genome.jp/dbget-bin/www_bget?ko:K12331	O15085	215	1.8e-16	Rho guanine nucleotide exchange factor 11 OS=Homo sapiens GN=ARHGEF11 PE=1 SV=1	--	--	--	--	--	--	--	--	--	--
Cluster-10838.0	BL_3	2.00	0.89	415	241595414	XP_002404471.1	451	1.4e-42	hypothetical protein IscW_ISCW008711 [Ixodes scapularis]>gi|215502354|gb|EEC11848.1| hypothetical protein IscW_ISCW008711, partial [Ixodes scapularis]	--	--	--	--	--	K04650	NCOR1, N-CoR	nuclear receptor co-repressor 1	http://www.genome.jp/dbget-bin/www_bget?ko:K04650	Q60974	386	1.9e-36	Nuclear receptor corepressor 1 OS=Mus musculus GN=Ncor1 PE=1 SV=1	--	--	--	--	GO:0003677//GO:0003682	DNA binding//chromatin binding	GO:0000785//GO:0005634	chromatin//nucleus	KOG1878	Nuclear receptor coregulator SMRT/SMRTER, contains Myb-like domains
Cluster-10841.0	BL_3	2.00	0.43	547	826502937	XP_012542387.1	845	3.7e-88	PREDICTED: serine/threonine-protein kinase 4 isoform X1 [Monomorium pharaonis]	241674070	XM_002411461.1	233	7.03847e-117	Ixodes scapularis serine/threonine protein kinase, putative, mRNA	K08838	STK24_25_MST4	serine/threonine-protein kinase 24/25/MST4	http://www.genome.jp/dbget-bin/www_bget?ko:K08838	Q9Z2W1	764	3.7e-80	Serine/threonine-protein kinase 25 OS=Mus musculus GN=Stk25 PE=2 SV=2	PF00069//PF07714	Protein kinase domain//Protein tyrosine kinase	GO:0006468	protein phosphorylation	GO:0005524//GO:0004672	ATP binding//protein kinase activity	--	--	KOG0201	Serine/threonine protein kinase
Cluster-10842.0	BL_3	4.00	0.42	805	--	--	--	--	--	--	--	--	--	--	--	--	--	--	--	--	--	--	--	--	--	--	--	--	--	--	--	--
Cluster-10842.1	BL_3	7.00	0.43	1169	--	--	--	--	--	--	--	--	--	--	--	--	--	--	--	--	--	--	PF04999	Cell division protein FtsL	GO:0051301//GO:0007049	cell division//cell cycle	--	--	GO:0016021	integral component of membrane	--	--
Cluster-10843.0	BL_3	2.00	0.31	638	--	--	--	--	--	--	--	--	--	--	--	--	--	--	--	--	--	--	--	--	--	--	--	--	--	--	--	--
Cluster-10843.1	BL_3	8.00	0.37	1450	--	--	--	--	--	--	--	--	--	--	--	--	--	--	--	--	--	--	--	--	--	--	--	--	--	--	--	--
Cluster-10849.0	BL_3	4.00	0.63	635	--	--	--	--	--	--	--	--	--	--	--	--	--	--	--	--	--	--	PF02072	Prepro-orexin	GO:0007218//GO:0007631	neuropeptide signaling pathway//feeding behavior	--	--	--	--	--	--
Cluster-10850.0	BL_3	3.00	0.31	811	755785705	XP_003995546.2	1077	6.9e-115	PREDICTED: 40S ribosomal protein S6 [Felis catus]	158256465	AK291517.1	811	0	Homo sapiens cDNA FLJ78049 complete cds, highly similar to Homo sapiens ribosomal protein S6 (RPS6), mRNA	K02991	RP-S6e, RPS6	small subunit ribosomal protein S6e	http://www.genome.jp/dbget-bin/www_bget?ko:K02991	P62755	1069	2.4e-115	40S ribosomal protein S6 OS=Rattus norvegicus GN=Rps6 PE=1 SV=1	PF02567//PF01092	Phenazine biosynthesis-like protein//Ribosomal protein S6e	GO:0042254//GO:0009058//GO:0006412	ribosome biogenesis//biosynthetic process//translation	GO:0003735//GO:0003824	structural constituent of ribosome//catalytic activity	GO:0005840//GO:0005622	ribosome//intracellular	KOG1646	40S ribosomal protein S6
Cluster-10859.0	BL_3	2.00	7.17	279	780143609	XP_011681013.1	189	2.2e-12	PREDICTED: serine/threonine-protein phosphatase 6 regulatory ankyrin repeat subunit B-like [Strongylocentrotus purpuratus]	--	--	--	--	--	K11420	EHMT	euchromatic histone-lysine N-methyltransferase	http://www.genome.jp/dbget-bin/www_bget?ko:K11420	Q4ULZ2	168	2.5e-11	Putative ankyrin repeat protein RF_0580 OS=Rickettsia felis (strain ATCC VR-1525 / URRWXCal2) GN=RF_0580 PE=3 SV=1	PF05396//PF00023//PF13606	Phage T7 capsid assembly protein//Ankyrin repeat//Ankyrin repeat	GO:0019069	viral capsid assembly	GO:0005515	protein binding	--	--	--	--
Cluster-10862.2	BL_3	2.00	2.01	341	--	--	--	--	--	--	--	--	--	--	--	--	--	--	--	--	--	--	--	--	--	--	--	--	--	--	--	--
Cluster-10864.0	BL_3	1.00	1.12	334	--	--	--	--	--	--	--	--	--	--	--	--	--	--	--	--	--	--	--	--	--	--	--	--	--	--	--	--
Cluster-10870.0	BL_3	2.00	0.57	482	119619953	EAW99547.1	362	3.3e-32	thymosin, beta 10, isoform CRA_a, partial [Homo sapiens]>gi|119619954|gb|EAW99548.1| thymosin, beta 10, isoform CRA_a, partial [Homo sapiens]	79150724	BC107889.1	463	0	Homo sapiens cDNA clone IMAGE:6651898	K13785	TMSB10	thymosin beta 10	http://www.genome.jp/dbget-bin/www_bget?ko:K13785	P63313	219	5.2e-17	Thymosin beta-10 OS=Homo sapiens GN=TMSB10 PE=1 SV=2	PF02205//PF01290	WH2 motif//Thymosin beta-4 family	GO:0007015//GO:0042989	actin filament organization//sequestering of actin monomers	GO:0003779//GO:0003785	actin binding//actin monomer binding	GO:0005737//GO:0005856	cytoplasm//cytoskeleton	--	--
Cluster-10877.0	BL_3	1.00	0.37	441	--	--	--	--	--	--	--	--	--	--	--	--	--	--	--	--	--	--	--	--	--	--	--	--	--	--	--	--
Cluster-10882.0	BL_3	4.00	0.33	955	385152623	AFI43796.1	511	3.4e-49	ALF1 [Scylla paramamosain]	385152622	JQ069030.1	942	0	Scylla paramamosain ALF1 mRNA, complete cds	--	--	--	--	C0KJQ4	462	6.8e-45	Anti-lipopolysaccharide factor OS=Portunus trituberculatus GN=ALF PE=2 SV=2	PF00538	linker histone H1 and H5 family	GO:0006334	nucleosome assembly	GO:0003677	DNA binding	GO:0005634//GO:0000786	nucleus//nucleosome	--	--
Cluster-10889.0	BL_3	4.00	0.75	583	--	--	--	--	--	--	--	--	--	--	--	--	--	--	--	--	--	--	--	--	--	--	--	--	--	--	--	--
Cluster-10897.0	BL_3	11.00	11.22	340	238683727	ACR54142.1	417	9.7e-39	ribosomal protein rps21 [Palaemon varians]	262401362	FJ774863.1	199	3.35067e-98	Scylla paramamosain ribosomal protein S21 mRNA, partial cds	K02971	RP-S21e, RPS21	small subunit ribosomal protein S21e	http://www.genome.jp/dbget-bin/www_bget?ko:K02971	Q6DDC6	342	2.0e-31	40S ribosomal protein S21 OS=Xenopus tropicalis GN=rps21 PE=3 SV=1	PF01249	Ribosomal protein S21e	GO:0042254//GO:0006412	ribosome biogenesis//translation	GO:0003735	structural constituent of ribosome	GO:0005840//GO:0005622	ribosome//intracellular	KOG3486	40S ribosomal protein S21
Cluster-10899.0	BL_3	2.00	0.67	456	625253909	XP_007618292.1	354	2.6e-31	PREDICTED: LOW QUALITY PROTEIN: zinc finger protein 658B-like isoform X2 [Cricetulus griseus]	95105603	DQ503469.1	369	0	Callinectes sapidus snail-like zinc-finger protein mRNA, partial cds	K05706	SNAI2, SLUG	snail 2	http://www.genome.jp/dbget-bin/www_bget?ko:K05706	P10076	334	2.3e-30	Zinc finger protein 26 OS=Mus musculus GN=Zfp26 PE=2 SV=2	PF01428//PF05191//PF16622//PF02892//PF13912//PF13465//PF01155//PF00096	AN1-like Zinc finger//Adenylate kinase, active site lid//zinc-finger C2H2-type//BED zinc finger//C2H2-type zinc finger//Zinc-finger double domain//Hydrogenase/urease nickel incorporation, metallochaperone, hypA//Zinc finger, C2H2 type	GO:0046034//GO:0006144//GO:0006464	ATP metabolic process//purine nucleobase metabolic process//cellular protein modification process	GO:0016151//GO:0003677//GO:0004017//GO:0046872//GO:0008270	nickel cation binding//DNA binding//adenylate kinase activity//metal ion binding//zinc ion binding	--	--	--	--
Cluster-10916.0	BL_3	6.00	0.60	830	--	--	--	--	--	--	--	--	--	--	--	--	--	--	--	--	--	--	PF01825	GPCR proteolysis site, GPS, motif	--	--	--	--	GO:0016020	membrane	--	--
Cluster-10921.0	BL_3	2.00	0.36	594	--	--	--	--	--	--	--	--	--	--	--	--	--	--	--	--	--	--	--	--	--	--	--	--	--	--	--	--
Cluster-10923.0	BL_3	4.62	0.42	885	642927632	XP_008195342.1	514	1.4e-49	PREDICTED: dual specificity protein phosphatase 23-like isoform X1 [Tribolium castaneum]	--	--	--	--	--	K14165	K14165	atypical dual specificity phosphatase	http://www.genome.jp/dbget-bin/www_bget?ko:K14165	Q9BVJ7	315	7.0e-28	Dual specificity protein phosphatase 23 OS=Homo sapiens GN=DUSP23 PE=1 SV=1	PF00782//PF00102//PF05706	Dual specificity phosphatase, catalytic domain//Protein-tyrosine phosphatase//Cyclin-dependent kinase inhibitor 3 (CDKN3)	GO:0006570//GO:0006470	tyrosine metabolic process//protein dephosphorylation	GO:0004721//GO:0008138//GO:0004725	phosphoprotein phosphatase activity//protein tyrosine/serine/threonine phosphatase activity//protein tyrosine phosphatase activity	--	--	--	--
Cluster-10940.0	BL_3	11.00	0.52	1423	831313304	XP_012689175.1	729	2.7e-74	PREDICTED: putative nuclease HARBI1 [Clupea harengus]	--	--	--	--	--	--	--	--	--	Q6AZB8	365	1.8e-33	Putative nuclease HARBI1 OS=Danio rerio GN=harbi1 PE=2 SV=1	PF04625//PF04827//PF01609//PF03950	DEC-1 protein, N-terminal region//Plant transposon protein//Transposase DDE domain//tRNA synthetases class I (E and Q), anti-codon binding domain	GO:0006418//GO:0007304//GO:0006313	tRNA aminoacylation for protein translation//chorion-containing eggshell formation//transposition, DNA-mediated	GO:0000166//GO:0004803//GO:0004812//GO:0003677//GO:0005213//GO:0016788//GO:0005524	nucleotide binding//transposase activity//aminoacyl-tRNA ligase activity//DNA binding//structural constituent of chorion//hydrolase activity, acting on ester bonds//ATP binding	GO:0005576//GO:0005737//GO:0042600	extracellular region//cytoplasm//chorion	--	--
Cluster-10947.0	BL_3	33.00	0.57	3431	649572247	NP_001280528.1	1334	4.6e-144	probable G-protein coupled receptor 52 [Tribolium castaneum]>gi|91088793|ref|XP_968380.1| PREDICTED: probable G-protein coupled receptor 52 [Tribolium castaneum]>gi|270012800|gb|EFA09248.1| hypothetical protein TcasGA2_TC006457 [Tribolium castaneum]>gi|485836770|tpg|DAA64512.1| TPA_inf: putative ecdysteroids/dopamine receptor [Tribolium castaneum]	--	--	--	--	--	--	--	--	--	P0C5J4	287	4.8e-24	Probable G-protein coupled receptor 52 OS=Mus musculus GN=Gpr52 PE=3 SV=1	PF00001	7 transmembrane receptor (rhodopsin family)	GO:0007186	G-protein coupled receptor signaling pathway	GO:0004930	G-protein coupled receptor activity	GO:0016021	integral component of membrane	KOG3656	FOG: 7 transmembrane receptor
Cluster-10948.0	BL_3	7.86	18.43	296	--	--	--	--	--	--	--	--	--	--	--	--	--	--	--	--	--	--	--	--	--	--	--	--	--	--	--	--
Cluster-10962.0	BL_3	5.00	0.42	929	395133291	AFN44699.1	497	1.4e-47	cystatin A precursor [Portunus trituberculatus]	395133290	JQ950686.1	328	1.90097e-169	Portunus trituberculatus cystatin A precursor, gene, complete cds	K13907	CSTA_B	cystatin-A/B	http://www.genome.jp/dbget-bin/www_bget?ko:K13907	P01040	205	4.2e-15	Cystatin-A OS=Homo sapiens GN=CSTA PE=1 SV=1	PF00031	Cystatin domain	--	--	GO:0004869	cysteine-type endopeptidase inhibitor activity	--	--	--	--
Cluster-10972.0	BL_3	1.00	0.61	381	--	--	--	--	--	--	--	--	--	--	--	--	--	--	--	--	--	--	--	--	--	--	--	--	--	--	--	--
Cluster-10976.0	BL_3	5.00	0.31	1160	646694595	KDR08043.1	1309	1.2e-141	hypothetical protein L798_02197 [Zootermopsis nevadensis]	--	--	--	--	--	--	--	--	--	--	--	--	--	--	--	--	--	--	--	--	--	--	--
Cluster-10982.0	BL_3	32.65	0.51	3761	270005515	EFA01963.1	1300	4.4e-140	hypothetical protein TcasGA2_TC007584 [Tribolium castaneum]	--	--	--	--	--	K05096	FLT1, VEGFR1	FMS-like tyrosine kinase 1	http://www.genome.jp/dbget-bin/www_bget?ko:K05096	P35969	664	1.0e-67	Vascular endothelial growth factor receptor 1 OS=Mus musculus GN=Flt1 PE=1 SV=1	PF07714//PF00069//PF06293//PF02402//PF13895//PF16656	Protein tyrosine kinase//Protein kinase domain//Lipopolysaccharide kinase (Kdo/WaaP) family//Lysis protein//Immunoglobulin domain//Purple acid Phosphatase, N-terminal domain	GO:0006771//GO:0009405//GO:0019835//GO:0006468//GO:0019497	riboflavin metabolic process//pathogenesis//cytolysis//protein phosphorylation//hexachlorocyclohexane metabolic process	GO:0016773//GO:0003993//GO:0004672//GO:0046872//GO:0005524//GO:0005515	phosphotransferase activity, alcohol group as acceptor//acid phosphatase activity//protein kinase activity//metal ion binding//ATP binding//protein binding	GO:0016020//GO:0019867	membrane//outer membrane	--	--
Cluster-10983.0	BL_3	3.00	0.66	541	--	--	--	--	--	--	--	--	--	--	--	--	--	--	--	--	--	--	--	--	--	--	--	--	--	--	--	--
Cluster-10993.0	BL_3	1.00	0.97	343	--	--	--	--	--	--	--	--	--	--	--	--	--	--	--	--	--	--	--	--	--	--	--	--	--	--	--	--
Cluster-10995.0	BL_3	2.47	0.38	646	--	--	--	--	--	--	--	--	--	--	--	--	--	--	--	--	--	--	--	--	--	--	--	--	--	--	--	--
Cluster-10996.2	BL_3	7.00	0.41	1208	817068191	XP_012256021.1	393	2.1e-35	PREDICTED: uncharacterized protein LOC105686046 [Athalia rosae]	--	--	--	--	--	--	--	--	--	--	--	--	--	PF00435//PF01291//PF16740//PF04566	Spectrin repeat//LIF / OSM family//Spindle and kinetochore-associated protein 2//RNA polymerase Rpb2, domain 4	GO:0006144//GO:0006351//GO:0006206//GO:0007165//GO:0007059//GO:0007067//GO:0000090//GO:0031110//GO:0006955//GO:0051301	purine nucleobase metabolic process//transcription, DNA-templated//pyrimidine nucleobase metabolic process//signal transduction//chromosome segregation//mitotic nuclear division//mitotic anaphase//regulation of microtubule polymerization or depolymerization//immune response//cell division	GO:0005515//GO:0003677//GO:0008017//GO:0003899//GO:0005125	protein binding//DNA binding//microtubule binding//DNA-directed RNA polymerase activity//cytokine activity	GO:0005576//GO:0000940//GO:0045298//GO:0005730//GO:0005876	extracellular region//condensed chromosome outer kinetochore//tubulin complex//nucleolus//spindle microtubule	--	--
Cluster-11008.0	BL_3	1.00	0.31	471	242024350	XP_002432591.1	525	4.1e-51	conserved hypothetical protein [Pediculus humanus corporis]>gi|212518051|gb|EEB19853.1| conserved hypothetical protein [Pediculus humanus corporis]	--	--	--	--	--	--	--	--	--	Q28FA9	282	2.5e-24	Trimeric intracellular cation channel type B OS=Xenopus tropicalis GN=tmem38b PE=2 SV=1	PF05197	TRIC channel	GO:0006812//GO:0015672	cation transport//monovalent inorganic cation transport	GO:0005261	cation channel activity	GO:0016020	membrane	KOG3944	Uncharacterized conserved protein
Cluster-11013.0	BL_3	24.61	0.82	1909	91078376	XP_974169.1	2142	5.2e-238	PREDICTED: tyramine beta-hydroxylase [Tribolium castaneum]>gi|270003980|gb|EFA00428.1| hypothetical protein TcasGA2_TC003282 [Tribolium castaneum]>gi|390979538|dbj|BAM21526.1| tyramine beta hydroxylase, partial [Tribolium castaneum]	--	--	--	--	--	K00503	DBH	dopamine beta-monooxygenase	http://www.genome.jp/dbget-bin/www_bget?ko:K00503	Q86B61	1286	3.9e-140	Tyramine beta-hydroxylase OS=Drosophila melanogaster GN=Tbh PE=1 SV=1	PF01082	Copper type II ascorbate-dependent monooxygenase, N-terminal domain	GO:0006570//GO:0055114//GO:0006584	tyrosine metabolic process//oxidation-reduction process//catecholamine metabolic process	GO:0016715//GO:0004500//GO:0004497//GO:0005507	oxidoreductase activity, acting on paired donors, with incorporation or reduction of molecular oxygen, reduced ascorbate as one donor, and incorporation of one atom of oxygen//dopamine beta-monooxygenase activity//monooxygenase activity//copper ion binding	--	--	KOG3568	Dopamine beta-monooxygenase
Cluster-11018.0	BL_3	7.48	0.87	758	478255955	ENN76156.1	334	9.2e-29	hypothetical protein YQE_07327, partial [Dendroctonus ponderosae]	--	--	--	--	--	--	--	--	--	--	--	--	--	PF04523	Herpes virus tegument protein U30	GO:0019068	virion assembly	--	--	--	--	--	--
Cluster-11021.0	BL_3	1.00	0.74	363	--	--	--	--	--	--	--	--	--	--	--	--	--	--	--	--	--	--	--	--	--	--	--	--	--	--	--	--
Cluster-11026.1	BL_3	57.00	2.70	1432	642917777	XP_008191282.1	906	8.2e-95	PREDICTED: ADP-ribosylation factor-like protein 13B [Tribolium castaneum]	--	--	--	--	--	K07962	ARL13B, ARL2L1	ADP-ribosylation factor-like protein 13B	http://www.genome.jp/dbget-bin/www_bget?ko:K07962	Q3SXY8	427	1.2e-40	ADP-ribosylation factor-like protein 13B OS=Homo sapiens GN=ARL13B PE=1 SV=1	PF08477//PF01926//PF00503//PF00071//PF00025	Ras of Complex, Roc, domain of DAPkinase//50S ribosome-binding GTPase//G-protein alpha subunit//Ras family//ADP-ribosylation factor family	GO:0007264//GO:0007186//GO:0007165	small GTPase mediated signal transduction//G-protein coupled receptor signaling pathway//signal transduction	GO:0005525//GO:0019001//GO:0004871//GO:0003924//GO:0031683	GTP binding//guanyl nucleotide binding//signal transducer activity//GTPase activity//G-protein beta/gamma-subunit complex binding	--	--	KOG0070	GTP-binding ADP-ribosylation factor Arf1
Cluster-11027.0	BL_3	5.00	0.39	991	--	--	--	--	--	--	--	--	--	--	--	--	--	--	--	--	--	--	--	--	--	--	--	--	--	--	--	--
Cluster-11032.0	BL_3	3.00	0.42	676	--	--	--	--	--	--	--	--	--	--	--	--	--	--	--	--	--	--	--	--	--	--	--	--	--	--	--	--
Cluster-11042.0	BL_3	2.00	0.58	481	--	--	--	--	--	--	--	--	--	--	--	--	--	--	--	--	--	--	--	--	--	--	--	--	--	--	--	--
Cluster-11045.0	BL_3	2.00	0.34	615	--	--	--	--	--	--	--	--	--	--	--	--	--	--	--	--	--	--	--	--	--	--	--	--	--	--	--	--
Cluster-11046.0	BL_3	25.00	1.94	989	--	--	--	--	--	--	--	--	--	--	--	--	--	--	--	--	--	--	--	--	--	--	--	--	--	--	--	--
Cluster-11052.0	BL_3	2.00	0.33	618	699245991	XP_009859599.1	253	1.8e-19	PREDICTED: lysosome membrane protein 2-like [Ciona intestinalis]	--	--	--	--	--	K12384	SCARB2, LIMP2, CD36L2	lysosome membrane protein 2	http://www.genome.jp/dbget-bin/www_bget?ko:K12384	P27615	227	7.8e-18	Lysosome membrane protein 2 OS=Rattus norvegicus GN=Scarb2 PE=1 SV=2	PF01130	CD36 family	GO:0007155	cell adhesion	--	--	GO:0016020	membrane	KOG3776	Plasma membrane glycoprotein CD36 and related membrane receptors
Cluster-11055.0	BL_3	1.00	1.80	308	--	--	--	--	--	--	--	--	--	--	--	--	--	--	--	--	--	--	--	--	--	--	--	--	--	--	--	--
Cluster-11063.0	BL_3	2.00	0.34	614	--	--	--	--	--	--	--	--	--	--	--	--	--	--	--	--	--	--	--	--	--	--	--	--	--	--	--	--
Cluster-11068.1	BL_3	1.00	1.26	327	--	--	--	--	--	392303569	JX102602.1	283	6.47139e-145	Scylla paramamosain microsatellite Spm31 sequence	--	--	--	--	--	--	--	--	--	--	--	--	--	--	--	--	--	--
Cluster-11073.0	BL_3	2.00	0.48	518	--	--	--	--	--	--	--	--	--	--	--	--	--	--	--	--	--	--	--	--	--	--	--	--	--	--	--	--
Cluster-11076.0	BL_3	4.00	0.58	665	--	--	--	--	--	--	--	--	--	--	--	--	--	--	--	--	--	--	PF01299	Lysosome-associated membrane glycoprotein (Lamp)	--	--	--	--	GO:0016020	membrane	--	--
Cluster-1108.0	BL_3	2.00	0.57	485	--	--	--	--	--	--	--	--	--	--	--	--	--	--	--	--	--	--	--	--	--	--	--	--	--	--	--	--
Cluster-11084.0	BL_3	2.00	6.45	283	--	--	--	--	--	--	--	--	--	--	--	--	--	--	--	--	--	--	--	--	--	--	--	--	--	--	--	--
Cluster-11084.1	BL_3	2.00	0.32	629	--	--	--	--	--	--	--	--	--	--	--	--	--	--	--	--	--	--	--	--	--	--	--	--	--	--	--	--
Cluster-11090.0	BL_3	1.00	0.32	461	--	--	--	--	--	--	--	--	--	--	--	--	--	--	--	--	--	--	--	--	--	--	--	--	--	--	--	--
Cluster-11104.0	BL_3	16.92	0.64	1724	780678076	XP_011696906.1	990	1.8e-104	PREDICTED: leupaxin isoform X6 [Wasmannia auropunctata]	766928065	XM_011497756.1	192	1.43426e-93	PREDICTED: Ceratosolen solmsi marchali paxillin (LOC105360757), partial mRNA	K05760	PXN	paxillin	http://www.genome.jp/dbget-bin/www_bget?ko:K05760	P49023	800	7.9e-84	Paxillin OS=Homo sapiens GN=PXN PE=1 SV=3	PF01258//PF00412//PF01155//PF08047	Prokaryotic dksA/traR C4-type zinc finger//LIM domain//Hydrogenase/urease nickel incorporation, metallochaperone, hypA//Histidine operon leader peptide	GO:0006464//GO:0000105	cellular protein modification process//histidine biosynthetic process	GO:0008270//GO:0016151	zinc ion binding//nickel cation binding	--	--	KOG1703	Adaptor protein Enigma and related PDZ-LIM proteins
Cluster-11114.0	BL_3	4.00	0.72	592	820977740	XP_012371563.1	269	2.5e-21	PREDICTED: chymotrypsin-like elastase family member 2A [Octodon degus]	--	--	--	--	--	K01311	CTRC	chymotrypsin C	http://www.genome.jp/dbget-bin/www_bget?ko:K01311	P05208	230	3.4e-18	Chymotrypsin-like elastase family member 2A OS=Mus musculus GN=Cela2a PE=2 SV=1	PF00089	Trypsin	GO:0006508	proteolysis	GO:0004252	serine-type endopeptidase activity	--	--	--	--
Cluster-11116.0	BL_3	3.00	0.46	647	675368007	KFM60909.1	353	4.9e-31	Glucose-6-phosphate translocase, partial [Stegodyphus mimosarum]	--	--	--	--	--	--	--	--	--	O43826	277	1.3e-23	Glucose-6-phosphate translocase OS=Homo sapiens GN=SLC37A4 PE=1 SV=1	PF00083//PF07690//PF03137	Sugar (and other) transporter//Major Facilitator Superfamily//Organic Anion Transporter Polypeptide (OATP) family	GO:0006810//GO:0055085	transport//transmembrane transport	GO:0005215//GO:0022857	transporter activity//transmembrane transporter activity	GO:0016021//GO:0016020	integral component of membrane//membrane	--	--
Cluster-11120.0	BL_3	10.00	0.50	1380	646722324	KDR23337.1	538	3.7e-52	Cyclin-G2 [Zootermopsis nevadensis]	768416096	XM_011550323.1	35	2.15546e-06	PREDICTED: Plutella xylostella cyclin-G1 (LOC105380726), transcript variant X4, mRNA	K10146	CCNG2	cyclin G2	http://www.genome.jp/dbget-bin/www_bget?ko:K10146	O08918	235	2.1e-18	Cyclin-G2 OS=Mus musculus GN=Ccng2 PE=2 SV=3	--	--	--	--	--	--	--	--	KOG0653	Cyclin B and related kinase-activating proteins
Cluster-11124.0	BL_3	1.00	3.06	285	--	--	--	--	--	--	--	--	--	--	--	--	--	--	--	--	--	--	--	--	--	--	--	--	--	--	--	--
Cluster-11126.0	BL_3	2.00	0.78	432	646708714	KDR14901.1	359	6.6e-32	hypothetical protein L798_11120 [Zootermopsis nevadensis]	--	--	--	--	--	K10885	XRCC5, KU80, G22P2	ATP-dependent DNA helicase 2 subunit 2	http://www.genome.jp/dbget-bin/www_bget?ko:K10885	--	--	--	--	--	--	--	--	--	--	--	--	--	--
Cluster-11134.0	BL_3	10.00	0.83	945	--	--	--	--	--	--	--	--	--	--	--	--	--	--	--	--	--	--	--	--	--	--	--	--	--	--	--	--
Cluster-1114.0	BL_3	1.00	0.40	428	67475506	XP_653447.1	155	2.9e-08	Viral A-type inclusion protein repeat [Entamoeba histolytica HM-1:IMSS]>gi|56470397|gb|EAL48061.1| Viral A-type inclusion protein repeat, putative [Entamoeba histolytica HM-1:IMSS]	--	--	--	--	--	--	--	--	--	--	--	--	--	PF16113//PF07989//PF10473//PF15898//PF04977//PF06156//PF06009//PF16326//PF04111//PF01544//PF16716//PF01496//PF04871//PF01920//PF13851	Enoyl-CoA hydratase/isomerase//Centrosomin N-terminal motif 1//Leucine-rich repeats of kinetochore protein Cenp-F/LEK1//cGMP-dependent protein kinase interacting domain//Septum formation initiator//Protein of unknown function (DUF972)//Laminin Domain II//ABC transporter C-terminal domain//Autophagy protein Apg6//CorA-like Mg2+ transporter protein//Bone marrow stromal antigen 2//V-type ATPase 116k…	GO:0006914//GO:0006886//GO:0055085//GO:0015992//GO:0007049//GO:0015031//GO:0006260//GO:0051607//GO:0015991//GO:0048870//GO:0030001//GO:0006457//GO:0007155	autophagy//intracellular protein transport//transmembrane transport//proton transport//cell cycle//protein transport//DNA replication//defense response to virus//ATP hydrolysis coupled proton transport//cell motility//metal ion transport//protein folding//cell adhesion	GO:0045502//GO:0008134//GO:0051082//GO:0008565//GO:0019901//GO:0015078//GO:0016836//GO:0003677//GO:0042803//GO:0046873	dynein binding//transcription factor binding//unfolded protein binding//protein transporter activity//protein kinase binding//hydrogen ion transmembrane transporter activity//hydro-lyase activity//DNA binding//protein homodimerization activity//metal ion transmembrane transporter activity	GO:0005815//GO:0031514//GO:0016272//GO:0005737//GO:0005667//GO:0030286//GO:0033179//GO:0016020	microtubule organizing center//motile cilium//prefoldin complex//cytoplasm//transcription factor complex//dynein complex//proton-transporting V-type ATPase, V0 domain//membrane	--	--
Cluster-11140.0	BL_3	5.00	0.36	1051	4504619	NP_001544.1	874	3.1e-91	insulin-like growth factor-binding protein 7 isoform 1 precursor [Homo sapiens]>gi|332819698|ref|XP_517274.3| PREDICTED: insulin-like growth factor-binding protein 7 [Pan troglodytes]>gi|23396609|sp|Q16270.1|IBP7_HUMAN RecName: Full=Insulin-like growth factor-binding protein 7; Short=IBP-7; Short=IGF-binding protein 7; Short=IGFBP-7; AltName: Full=IGFBP-rP1; AltName: Full=MAC25 protein; AltName: …	359465606	NM_001553.2	1048	0	Homo sapiens insulin-like growth factor binding protein 7 (IGFBP7), transcript variant 1, mRNA	--	--	--	--	Q16270	874	1.3e-92	Insulin-like growth factor-binding protein 7 OS=Homo sapiens GN=IGFBP7 PE=1 SV=1	PF13895//PF00050//PF07648//PF00219	Immunoglobulin domain//Kazal-type serine protease inhibitor domain//Kazal-type serine protease inhibitor domain//Insulin-like growth factor binding protein	GO:0008285//GO:0007155//GO:0001558	negative regulation of cell proliferation//cell adhesion//regulation of cell growth	GO:0005515//GO:0005520	protein binding//insulin-like growth factor binding	GO:0005615//GO:0005576//GO:0016942//GO:0031012	extracellular space//extracellular region//insulin-like growth factor binding protein complex//extracellular matrix	--	--
Cluster-11144.0	BL_3	6.00	0.95	635	751443870	XP_011196653.1	258	5.0e-20	PREDICTED: NADH dehydrogenase [ubiquinone] 1 alpha subcomplex subunit 11 [Bactrocera cucurbitae]	--	--	--	--	--	--	--	--	--	--	--	--	--	--	--	--	--	--	--	--	--	--	--
Cluster-11145.0	BL_3	1.00	0.37	441	--	--	--	--	--	--	--	--	--	--	--	--	--	--	--	--	--	--	--	--	--	--	--	--	--	--	--	--
Cluster-11145.1	BL_3	3.00	0.45	656	--	--	--	--	--	--	--	--	--	--	--	--	--	--	--	--	--	--	--	--	--	--	--	--	--	--	--	--
Cluster-11146.0	BL_3	2.00	0.42	549	645011499	XP_003428015.2	204	7.9e-14	PREDICTED: vascular endothelial growth factor C [Nasonia vitripennis]	--	--	--	--	--	--	--	--	--	--	--	--	--	--	--	--	--	--	--	--	--	--	--
Cluster-11148.0	BL_3	5.00	1.26	509	817062510	XP_012252915.1	186	8.9e-12	PREDICTED: protein charybde-like [Athalia rosae]	--	--	--	--	--	--	--	--	--	Q8VHZ5	158	6.5e-10	DNA damage-inducible transcript 4-like protein OS=Mus musculus GN=Ddit4l PE=2 SV=1	PF07809	RTP801 C-terminal region	GO:0009968	negative regulation of signal transduction	--	--	GO:0005737	cytoplasm	--	--
Cluster-11152.0	BL_3	4.00	1.56	432	646708451	KDR14763.1	135	6.2e-06	Serine/threonine-protein kinase mig-15 [Zootermopsis nevadensis]	--	--	--	--	--	--	--	--	--	--	--	--	--	--	--	--	--	--	--	--	--	--	--
Cluster-11155.0	BL_3	6.00	1.08	594	256261643	ACU65942.1	248	6.7e-19	prophenoloxidase-activating factor [Eriocheir sinensis]	256261642	FJ608827.1	69	1.12888e-25	Eriocheir sinensis prophenoloxidase-activating factor (PPAF) mRNA, complete cds	K09640	TMPRSS9	transmembrane protease, serine 9	http://www.genome.jp/dbget-bin/www_bget?ko:K09640	Q402U7	177	4.7e-12	Serine protease 44 OS=Mus musculus GN=Prss44 PE=2 SV=1	PF00089//PF05035	Trypsin//2-keto-3-deoxy-galactonokinase	GO:0034194//GO:0006012//GO:0006508	D-galactonate catabolic process//galactose metabolic process//proteolysis	GO:0004252//GO:0008671	serine-type endopeptidase activity//2-dehydro-3-deoxygalactonokinase activity	--	--	--	--
Cluster-11155.1	BL_3	1.00	1.66	312	--	--	--	--	--	--	--	--	--	--	--	--	--	--	--	--	--	--	PF13520	Amino acid permease	GO:0003333//GO:0006865	amino acid transmembrane transport//amino acid transport	GO:0015171	amino acid transmembrane transporter activity	GO:0016020	membrane	--	--
Cluster-11155.2	BL_3	6.00	0.60	830	296023724	ADG83846.1	857	2.3e-89	serine proteinase-like protein [Scylla paramamosain]	256261642	FJ608827.1	85	2.04654e-34	Eriocheir sinensis prophenoloxidase-activating factor (PPAF) mRNA, complete cds	--	--	--	--	Q7RTY7	219	8.9e-17	Ovochymase-1 OS=Homo sapiens GN=OVCH1 PE=2 SV=2	PF00089	Trypsin	GO:0006508	proteolysis	GO:0004252	serine-type endopeptidase activity	--	--	--	--
Cluster-1118.0	BL_3	3.00	2.08	369	--	--	--	--	--	--	--	--	--	--	--	--	--	--	--	--	--	--	--	--	--	--	--	--	--	--	--	--
Cluster-11180.0	BL_3	2.00	0.40	565	--	--	--	--	--	--	--	--	--	--	--	--	--	--	--	--	--	--	--	--	--	--	--	--	--	--	--	--
Cluster-11187.0	BL_3	2.00	0.33	617	91082049	XP_971459.1	530	1.4e-51	PREDICTED: follicle cell protein 3C-1 [Tribolium castaneum]	--	--	--	--	--	--	--	--	--	P11450	318	2.2e-28	Follicle cell protein 3C-1 OS=Drosophila melanogaster GN=Fcp3C PE=2 SV=3	--	--	--	--	--	--	--	--	--	--
Cluster-11191.0	BL_3	3.00	0.33	779	--	--	--	--	--	--	--	--	--	--	--	--	--	--	--	--	--	--	--	--	--	--	--	--	--	--	--	--
Cluster-11192.0	BL_3	3.00	0.55	591	157105561	XP_001648922.1	723	5.6e-74	AAEL004338-PA [Aedes aegypti]>gi|108880044|gb|EAT44269.1| AAEL004338-PA [Aedes aegypti]	148234683	NM_001090876.1	153	2.26449e-72	Xenopus laevis pyruvate dehydrogenase (lipoamide) beta (pdhb-a), mRNA >gnl|BL_ORD_ID|2631596 Xenopus laevis pyruvate dehydrogenase E1-beta subunit, mRNA (cDNA clone MGC:81357 IMAGE:6633613), complete cds	K00162	PDHB, pdhB	pyruvate dehydrogenase E1 component beta subunit	http://www.genome.jp/dbget-bin/www_bget?ko:K00162	Q9D051	642	5.7e-66	Pyruvate dehydrogenase E1 component subunit beta, mitochondrial OS=Mus musculus GN=Pdhb PE=1 SV=1	--	--	GO:0008152	metabolic process	GO:0003824	catalytic activity	--	--	KOG0524	Pyruvate dehydrogenase E1, beta subunit
Cluster-11193.0	BL_3	11.00	1.13	817	--	--	--	--	--	--	--	--	--	--	--	--	--	--	--	--	--	--	--	--	--	--	--	--	--	--	--	--
Cluster-11195.0	BL_3	2.00	0.31	637	806629217	AKB96212.1	824	1.2e-85	heat shock protein cognate 3 [Cherax destructor]	671774805	JQ265942.2	240	1.06267e-120	Litopenaeus vannamei Bip mRNA, complete cds	K09490	HSPA5, BIP	heat shock 70kDa protein 5	http://www.genome.jp/dbget-bin/www_bget?ko:K09490	P29844	718	9.4e-75	Heat shock 70 kDa protein cognate 3 OS=Drosophila melanogaster GN=Hsc70-3 PE=2 SV=2	PF06455	NADH dehydrogenase subunit 5 C-terminus	GO:0006744//GO:0006120//GO:0006814//GO:0042773//GO:0055114//GO:0015992	ubiquinone biosynthetic process//mitochondrial electron transport, NADH to ubiquinone//sodium ion transport//ATP synthesis coupled electron transport//oxidation-reduction process//proton transport	GO:0008137	NADH dehydrogenase (ubiquinone) activity	--	--	KOG0100	Molecular chaperones GRP78/BiP/KAR2, HSP70 superfamily
Cluster-11196.0	BL_3	2.00	0.56	486	--	--	--	--	--	--	--	--	--	--	--	--	--	--	--	--	--	--	--	--	--	--	--	--	--	--	--	--
Cluster-1120.0	BL_3	3.00	0.55	591	--	--	--	--	--	--	--	--	--	--	--	--	--	--	--	--	--	--	--	--	--	--	--	--	--	--	--	--
Cluster-11200.0	BL_3	1.00	0.52	396	--	--	--	--	--	--	--	--	--	--	--	--	--	--	--	--	--	--	--	--	--	--	--	--	--	--	--	--
Cluster-11204.0	BL_3	1.00	0.57	387	--	--	--	--	--	--	--	--	--	--	--	--	--	--	--	--	--	--	--	--	--	--	--	--	--	--	--	--
Cluster-11204.1	BL_3	1.00	1.07	337	--	--	--	--	--	--	--	--	--	--	--	--	--	--	--	--	--	--	--	--	--	--	--	--	--	--	--	--
Cluster-11210.0	BL_3	1.00	0.39	434	462269717	AGH24378.1	526	2.9e-51	NADH dehydrogenase subunit 4 (mitochondrion) [Reclinomonas americana ATCC 50283]	167375202	EU414245.1	425	0	Bambusa oldhamii NADH dehydrogenase subunit 4 gene, complete cds; mitochondrial	K03881	ND4	NADH-ubiquinone oxidoreductase chain 4	http://www.genome.jp/dbget-bin/www_bget?ko:K03881	P27572	596	9.0e-61	NADH-ubiquinone oxidoreductase chain 4 OS=Triticum aestivum GN=ND4 PE=2 SV=2	--	--	--	--	--	--	--	--	KOG4845	NADH dehydrogenase, subunit 4
Cluster-11215.0	BL_3	5.00	1.11	537	762084667	XP_011424831.1	259	3.2e-20	PREDICTED: histone H1-delta-like [Crassostrea gigas]>gi|762163539|ref|XP_011420060.1| PREDICTED: histone H1-delta-like [Crassostrea gigas]>gi|405971941|gb|EKC36743.1| Histone H5 [Crassostrea gigas]>gi|405977348|gb|EKC41805.1| Histone H5 [Crassostrea gigas]	262401068	FJ774715.1	204	9.11885e-101	Scylla paramamosain histone H1-like protein mRNA, partial cds	K11275	H1_5	histone H1/5	http://www.genome.jp/dbget-bin/www_bget?ko:K11275	P06144	222	2.6e-17	Late histone H1 OS=Lytechinus pictus PE=3 SV=1	PF07382//PF00538//PF01873	Histone H1-like nucleoprotein HC2//linker histone H1 and H5 family//Domain found in IF2B/IF5	GO:0006334//GO:0006446//GO:0006413//GO:0030261	nucleosome assembly//regulation of translational initiation//translational initiation//chromosome condensation	GO:0003677//GO:0003743	DNA binding//translation initiation factor activity	GO:0000786//GO:0005634//GO:0005840	nucleosome//nucleus//ribosome	--	--
Cluster-11219.0	BL_3	1.00	0.56	389	--	--	--	--	--	--	--	--	--	--	--	--	--	--	--	--	--	--	--	--	--	--	--	--	--	--	--	--
Cluster-11220.0	BL_3	21.00	3.79	593	--	--	--	--	--	--	--	--	--	--	--	--	--	--	--	--	--	--	--	--	--	--	--	--	--	--	--	--
Cluster-11223.0	BL_3	3.00	0.51	614	--	--	--	--	--	--	--	--	--	--	--	--	--	--	--	--	--	--	PF08997	Ubiquinol-cytochrome C reductase complex, 6.4kD protein	GO:0015992//GO:0006119//GO:0006118	proton transport//oxidative phosphorylation//obsolete electron transport	GO:0008121//GO:0009055	ubiquinol-cytochrome-c reductase activity//electron carrier activity	--	--	--	--
Cluster-1124.0	BL_3	1.00	0.63	378	--	--	--	--	--	--	--	--	--	--	--	--	--	--	--	--	--	--	--	--	--	--	--	--	--	--	--	--
Cluster-11249.0	BL_3	3.00	0.33	787	--	--	--	--	--	--	--	--	--	--	--	--	--	--	--	--	--	--	--	--	--	--	--	--	--	--	--	--
Cluster-11250.1	BL_3	2.00	0.33	620	--	--	--	--	--	--	--	--	--	--	--	--	--	--	--	--	--	--	--	--	--	--	--	--	--	--	--	--
Cluster-11254.0	BL_3	11.00	1.64	656	270012947	EFA09395.1	521	1.6e-50	hypothetical protein TcasGA2_TC004313 [Tribolium castaneum]	--	--	--	--	--	K04911	KCNH8	potassium voltage-gated channel Eag-related subfamily H member 8	http://www.genome.jp/dbget-bin/www_bget?ko:K04911	Q9WVJ0	415	1.3e-39	Potassium voltage-gated channel subfamily H member 3 OS=Mus musculus GN=Kcnh3 PE=2 SV=2	PF08447	PAS fold	--	--	GO:0005515	protein binding	--	--	KOG0501	K+-channel KCNQ
Cluster-11282.0	BL_3	1.00	0.43	418	--	--	--	--	--	--	--	--	--	--	--	--	--	--	--	--	--	--	--	--	--	--	--	--	--	--	--	--
Cluster-11285.0	BL_3	6.00	0.39	1121	--	--	--	--	--	--	--	--	--	--	--	--	--	--	--	--	--	--	--	--	--	--	--	--	--	--	--	--
Cluster-11295.0	BL_3	3.00	0.31	824	--	--	--	--	--	--	--	--	--	--	--	--	--	--	--	--	--	--	PF05373	L-proline 3-hydroxylase, C-terminal	GO:0055114	oxidation-reduction process	GO:0016706	oxidoreductase activity, acting on paired donors, with incorporation or reduction of molecular oxygen, 2-oxoglutarate as one donor, and incorporation of one atom each of oxygen into both donors	--	--	--	--
Cluster-11297.0	BL_3	3.00	0.80	497	701219150	AIV43009.1	332	1.0e-28	pheromone binding protein PBP2 [Batocera horsfieldi]	--	--	--	--	--	--	--	--	--	P54191	171	2.0e-11	General odorant-binding protein 69a OS=Drosophila melanogaster GN=Obp69a PE=2 SV=2	PF01395	PBP/GOBP family	--	--	GO:0005549	odorant binding	--	--	--	--
Cluster-11315.0	BL_3	3.00	0.41	690	393827419	AFN25964.1	1165	3.7e-125	innexin 1 [Cancer borealis]	393827418	JQ994479.1	396	0	Cancer borealis innexin 1 (Inx1) mRNA, complete cds	--	--	--	--	Q9XYN0	692	1.1e-71	Innexin inx1 OS=Schistocerca americana GN=inx1 PE=1 SV=1	PF00876	Innexin	--	--	--	--	GO:0005921	gap junction	--	--
Cluster-11325.0	BL_3	2.00	0.55	491	--	--	--	--	--	--	--	--	--	--	--	--	--	--	--	--	--	--	--	--	--	--	--	--	--	--	--	--
Cluster-11333.0	BL_3	4.00	1.06	497	795176426	XP_011843698.1	347	1.9e-30	PREDICTED: uncharacterized protein LOC105545383 [Mandrillus leucophaeus]	34528198	AK130958.1	497	0	Homo sapiens cDNA FLJ27448 fis, clone DMC07139	K02942	RP-LP1, RPLP1	large subunit ribosomal protein LP1	http://www.genome.jp/dbget-bin/www_bget?ko:K02942	P05386	318	1.8e-28	60S acidic ribosomal protein P1 OS=Homo sapiens GN=RPLP1 PE=1 SV=1	PF04625	DEC-1 protein, N-terminal region	GO:0007304	chorion-containing eggshell formation	GO:0005213	structural constituent of chorion	GO:0005576//GO:0042600	extracellular region//chorion	KOG1762	60s acidic ribosomal protein P1
Cluster-11335.0	BL_3	4.00	0.37	873	--	--	--	--	--	--	--	--	--	--	--	--	--	--	--	--	--	--	--	--	--	--	--	--	--	--	--	--
Cluster-11347.0	BL_3	11.00	0.96	913	262401219	ACY66512.1	277	4.5e-22	hypothetical protein [Scylla paramamosain]	262401218	FJ774791.1	370	0	Scylla paramamosain hypothetical protein mRNA, partial cds	--	--	--	--	--	--	--	--	--	--	--	--	--	--	--	--	--	--
Cluster-11349.0	BL_3	5.26	0.51	855	270016431	EFA12877.1	365	2.6e-32	hypothetical protein TcasGA2_TC011555 [Tribolium castaneum]	--	--	--	--	--	--	--	--	--	--	--	--	--	PF13912//PF01581//PF00096	C2H2-type zinc finger//FMRFamide related peptide family//Zinc finger, C2H2 type	GO:0007218	neuropeptide signaling pathway	GO:0046872	metal ion binding	--	--	--	--
Cluster-11358.0	BL_3	5.00	0.54	791	--	--	--	--	--	--	--	--	--	--	--	--	--	--	--	--	--	--	PF01442	Apolipoprotein A1/A4/E domain	GO:0006869//GO:0042157	lipid transport//lipoprotein metabolic process	GO:0008289	lipid binding	GO:0005576	extracellular region	--	--
Cluster-11360.0	BL_3	8.00	0.32	1638	817076761	XP_012260670.1	232	1.3e-16	PREDICTED: sequestosome-1 [Athalia rosae]	--	--	--	--	--	K14381	SQSTM1	sequestosome 1	http://www.genome.jp/dbget-bin/www_bget?ko:K14381	Q13501	187	9.1e-13	Sequestosome-1 OS=Homo sapiens GN=SQSTM1 PE=1 SV=1	--	--	--	--	--	--	--	--	--	--
Cluster-11366.0	BL_3	2.00	0.52	501	--	--	--	--	--	--	--	--	--	--	--	--	--	--	--	--	--	--	--	--	--	--	--	--	--	--	--	--
Cluster-11381.0	BL_3	3.00	0.81	495	--	--	--	--	--	--	--	--	--	--	--	--	--	--	--	--	--	--	--	--	--	--	--	--	--	--	--	--
Cluster-11388.0	BL_3	14.90	0.42	2216	642935504	XP_008198037.1	2277	1.3e-253	PREDICTED: rap guanine nucleotide exchange factor 4 isoform X4 [Tribolium castaneum]	462320817	APGK01043512.1	96	4.30289e-40	Dendroctonus ponderosae Seq01043522, whole genome shotgun sequence	K04351	RAPGEF4, EPAC2	Rap guanine nucleotide exchange factor 4	http://www.genome.jp/dbget-bin/www_bget?ko:K04351	Q8WZA2	1218	3.4e-132	Rap guanine nucleotide exchange factor 4 OS=Homo sapiens GN=RAPGEF4 PE=1 SV=1	PF00617	RasGEF domain	GO:0007264//GO:0043087	small GTPase mediated signal transduction//regulation of GTPase activity	GO:0005085	guanyl-nucleotide exchange factor activity	--	--	KOG2378	cAMP-regulated guanine nucleotide exchange factor
Cluster-11391.0	BL_3	4.00	0.53	702	91091646	XP_970895.1	242	4.0e-18	PREDICTED: adult-specific cuticular protein ACP-20 [Tribolium castaneum]>gi|270000889|gb|EEZ97336.1| hypothetical protein TcasGA2_TC011148 [Tribolium castaneum]	--	--	--	--	--	--	--	--	--	P11733	170	3.6e-11	Cuticle protein 7 OS=Locusta migratoria PE=1 SV=2	PF00379	Insect cuticle protein	--	--	GO:0042302	structural constituent of cuticle	--	--	--	--
Cluster-11400.0	BL_3	7.00	1.08	644	--	--	--	--	--	--	--	--	--	--	--	--	--	--	--	--	--	--	--	--	--	--	--	--	--	--	--	--
Cluster-11406.2	BL_3	1.00	0.51	399	270014460	EFA10908.1	134	7.5e-06	hypothetical protein TcasGA2_TC001734 [Tribolium castaneum]	--	--	--	--	--	--	--	--	--	--	--	--	--	--	--	--	--	--	--	--	--	--	--
Cluster-11408.0	BL_3	14.00	0.61	1522	817075170	XP_012259808.1	1882	5.8e-208	PREDICTED: mitochondrial-processing peptidase subunit beta [Athalia rosae]	338224315	HM217796.1	447	0	Scylla paramamosain mitochondrial processing peptidase beta subunit mRNA, partial cds; nuclear gene for mitochondrial product	K17732	PMPCB, MAS1	mitochondrial-processing peptidase subunit beta	http://www.genome.jp/dbget-bin/www_bget?ko:K17732	Q3SZ71	1709	2.7e-189	Mitochondrial-processing peptidase subunit beta OS=Bos taurus GN=PMPCB PE=2 SV=1	PF00893//PF08367//PF01457	Small Multidrug Resistance protein//Peptidase M16C associated//Leishmanolysin	GO:0007155//GO:0006508	cell adhesion//proteolysis	GO:0004222	metalloendopeptidase activity	GO:0016021//GO:0016020	integral component of membrane//membrane	KOG0960	Mitochondrial processing peptidase, beta subunit, and related enzymes (insulinase superfamily)
Cluster-11412.0	BL_3	1.00	0.39	431	--	--	--	--	--	697078179	XM_009654739.1	428	0	Verticillium dahliae VdLs.17 hypothetical protein mRNA	--	--	--	--	--	--	--	--	--	--	--	--	--	--	--	--	--	--
Cluster-11416.0	BL_3	7.00	1.06	651	570341954	AHE77375.1	299	9.0e-25	small heat shock protein [Lissorhoptrus oryzophilus]	--	--	--	--	--	K09542	CRYAB	crystallin, alpha B	http://www.genome.jp/dbget-bin/www_bget?ko:K09542	P82147	232	2.2e-18	Protein lethal(2)essential for life OS=Drosophila melanogaster GN=l(2)efl PE=1 SV=1	--	--	--	--	--	--	--	--	--	--
Cluster-1142.0	BL_3	1.00	0.59	384	--	--	--	--	--	--	--	--	--	--	--	--	--	--	--	--	--	--	--	--	--	--	--	--	--	--	--	--
Cluster-11421.0	BL_3	24.00	10.02	423	264667055	ACY71124.1	335	3.9e-29	60S acidic ribosomal protein P2-like protein [Scylla paramamosain]	264667054	FJ790490.1	376	0	Scylla paramamosain 60S acidic ribosomal protein P2-like protein mRNA, complete cds	K02943	RP-LP2, RPLP2	large subunit ribosomal protein LP2	http://www.genome.jp/dbget-bin/www_bget?ko:K02943	P02399	196	2.1e-14	60S acidic ribosomal protein P2 OS=Artemia salina PE=1 SV=1	--	--	--	--	--	--	--	--	KOG3449	60S acidic ribosomal protein P2
Cluster-11422.0	BL_3	2.00	0.39	572	--	--	--	--	--	--	--	--	--	--	--	--	--	--	--	--	--	--	--	--	--	--	--	--	--	--	--	--
Cluster-11433.0	BL_3	2.00	0.37	586	637381565	XP_008123890.1	305	1.6e-25	PREDICTED: uncharacterized protein LOC103282930 [Anolis carolinensis]	690940211	LN450103.1	132	1.05899e-60	Spirometra erinaceieuropaei genome assembly S_erinaceieuropaei ,scaffold SPER_contig0198769	--	--	--	--	--	--	--	--	--	--	--	--	--	--	--	--	--	--
Cluster-11436.0	BL_3	2.00	0.48	518	--	--	--	--	--	--	--	--	--	--	--	--	--	--	--	--	--	--	--	--	--	--	--	--	--	--	--	--
Cluster-11436.1	BL_3	1.00	0.99	342	--	--	--	--	--	--	--	--	--	--	--	--	--	--	--	--	--	--	--	--	--	--	--	--	--	--	--	--
Cluster-11438.0	BL_3	2.00	1.79	349	593762830	XP_007120058.1	574	6.2e-57	PREDICTED: 60S ribosomal protein L10 [Physeter catodon]	746817425	NM_001256577.2	332	4.01225e-172	Homo sapiens ribosomal protein L10 (RPL10), transcript variant 2, mRNA	K02866	RP-L10e, RPL10	large subunit ribosomal protein L10e	http://www.genome.jp/dbget-bin/www_bget?ko:K02866	Q6ZWV3	529	4.2e-53	60S ribosomal protein L10 OS=Mus musculus GN=Rpl10 PE=1 SV=3	PF00252	Ribosomal protein L16p/L10e	GO:0042254//GO:0006412	ribosome biogenesis//translation	GO:0003735	structural constituent of ribosome	GO:0005840	ribosome	KOG0857	60s ribosomal protein L10
Cluster-11440.1	BL_3	2.00	0.31	640	--	--	--	--	--	--	--	--	--	--	--	--	--	--	--	--	--	--	--	--	--	--	--	--	--	--	--	--
Cluster-11442.0	BL_3	18.92	0.62	1932	91079971	XP_969899.1	660	3.7e-66	PREDICTED: beta-1,3-galactosyltransferase 5 [Tribolium castaneum]>gi|270004606|gb|EFA01054.1| hypothetical protein TcasGA2_TC003970 [Tribolium castaneum]	--	--	--	--	--	--	--	--	--	Q9N293	331	2.1e-29	Beta-1,3-galactosyltransferase 5 (Fragment) OS=Gorilla gorilla gorilla GN=B3GALT5 PE=3 SV=2	PF01762//PF02434	Galactosyltransferase//Fringe-like	GO:0006486	protein glycosylation	GO:0008378//GO:0016757	galactosyltransferase activity//transferase activity, transferring glycosyl groups	GO:0016020	membrane	--	--
Cluster-11444.0	BL_3	2.00	3.26	313	--	--	--	--	--	769861017	XM_011643964.1	81	1.20501e-32	PREDICTED: Pogonomyrmex barbatus ribonuclease P protein subunit p40-like (LOC105430415), transcript variant X2, mRNA	--	--	--	--	--	--	--	--	--	--	--	--	--	--	--	--	--	--
Cluster-11453.1	BL_3	2.00	0.74	439	--	--	--	--	--	--	--	--	--	--	--	--	--	--	--	--	--	--	--	--	--	--	--	--	--	--	--	--
Cluster-11457.0	BL_3	4.00	0.33	946	762160206	XP_011418314.1	154	8.5e-08	PREDICTED: rho GTPase-activating protein 21-like isoform X2 [Crassostrea gigas]	--	--	--	--	--	--	--	--	--	--	--	--	--	PF09726	Transmembrane protein	--	--	--	--	GO:0016021	integral component of membrane	--	--
Cluster-1146.0	BL_3	1.00	1.00	341	--	--	--	--	--	--	--	--	--	--	--	--	--	--	--	--	--	--	--	--	--	--	--	--	--	--	--	--
Cluster-11466.1	BL_3	9.00	0.49	1275	642933544	XP_008197462.1	163	1.0e-08	PREDICTED: uncharacterized protein LOC103314143 isoform X1 [Tribolium castaneum]	--	--	--	--	--	--	--	--	--	--	--	--	--	--	--	--	--	--	--	--	--	--	--
Cluster-11471.0	BL_3	1.00	0.50	400	--	--	--	--	--	--	--	--	--	--	--	--	--	--	--	--	--	--	--	--	--	--	--	--	--	--	--	--
Cluster-11475.2	BL_3	1.00	0.34	454	--	--	--	--	--	--	--	--	--	--	--	--	--	--	--	--	--	--	PF00553	Cellulose binding domain	GO:0005975	carbohydrate metabolic process	GO:0030246//GO:0004553	carbohydrate binding//hydrolase activity, hydrolyzing O-glycosyl compounds	--	--	--	--
Cluster-11476.0	BL_3	4.00	2.31	386	--	--	--	--	--	--	--	--	--	--	--	--	--	--	--	--	--	--	--	--	--	--	--	--	--	--	--	--
Cluster-1148.0	BL_3	2.00	0.32	633	--	--	--	--	--	--	--	--	--	--	--	--	--	--	--	--	--	--	--	--	--	--	--	--	--	--	--	--
Cluster-11482.0	BL_3	3.00	0.57	580	755969650	XP_011306561.1	792	5.4e-82	PREDICTED: structural maintenance of chromosomes protein 3 [Fopius arisanus]	556986775	XM_005998793.1	139	1.34544e-64	PREDICTED: Latimeria chalumnae structural maintenance of chromosomes 3 (SMC3), mRNA	K06669	SMC3, CSPG6	structural maintenance of chromosome 3 (chondroitin sulfate proteoglycan 6)	http://www.genome.jp/dbget-bin/www_bget?ko:K06669	O93309	725	1.3e-75	Structural maintenance of chromosomes protein 3 OS=Xenopus laevis GN=smc3 PE=1 SV=2	PF00005//PF13304	ABC transporter//AAA domain, putative AbiEii toxin, Type IV TA system	--	--	GO:0016887//GO:0005524	ATPase activity//ATP binding	--	--	KOG0964	Structural maintenance of chromosome protein 3 (sister chromatid cohesion complex Cohesin, subunit SMC3)
Cluster-11486.0	BL_3	12.96	0.41	1977	642910986	XP_008193496.1	1097	8.0e-117	PREDICTED: protein scarlet-like [Tribolium castaneum]>gi|744677523|gb|AJD07061.1| brown [Tribolium castaneum]	--	--	--	--	--	K05679	ABCG1	ATP-binding cassette, subfamily G (WHITE), member 1	http://www.genome.jp/dbget-bin/www_bget?ko:K05679	P45843	656	4.5e-67	Protein scarlet OS=Drosophila melanogaster GN=st PE=1 SV=3	PF00005//PF01061//PF13304	ABC transporter//ABC-2 type transporter//AAA domain, putative AbiEii toxin, Type IV TA system	--	--	GO:0005524//GO:0016887	ATP binding//ATPase activity	GO:0016020	membrane	KOG0061	Transporter, ABC superfamily (Breast cancer resistance protein)
Cluster-11492.0	BL_3	9.00	0.41	1485	795020598	XP_011859977.1	1093	1.8e-116	PREDICTED: uncharacterized protein LOC105557368 [Vollenhovia emeryi]	746835737	XM_011070267.1	183	1.24005e-88	PREDICTED: Acromyrmex echinatior uncharacterized LOC105154615 (LOC105154615), transcript variant X2, mRNA	--	--	--	--	--	--	--	--	PF03348//PF01498//PF04218	Serine incorporator (Serinc)//Transposase//CENP-B N-terminal DNA-binding domain	GO:0006313//GO:0015074	transposition, DNA-mediated//DNA integration	GO:0003677	DNA binding	GO:0016020	membrane	--	--
Cluster-11495.0	BL_3	1.00	23.66	224	--	--	--	--	--	--	--	--	--	--	--	--	--	--	--	--	--	--	PF05887	Procyclic acidic repetitive protein (PARP)	--	--	--	--	GO:0016020	membrane	--	--
Cluster-11502.0	BL_3	3.00	0.31	816	--	--	--	--	--	--	--	--	--	--	--	--	--	--	--	--	--	--	--	--	--	--	--	--	--	--	--	--
Cluster-11506.0	BL_3	1.00	0.39	431	238683705	ACR54131.1	355	1.9e-31	NADH dehydrogenase [Palaemon varians]	--	--	--	--	--	K03959	NDUFB3	NADH dehydrogenase (ubiquinone) 1 beta subcomplex subunit 3	http://www.genome.jp/dbget-bin/www_bget?ko:K03959	Q9CQZ6	155	1.2e-09	NADH dehydrogenase [ubiquinone] 1 beta subcomplex subunit 3 OS=Mus musculus GN=Ndufb3 PE=1 SV=1	PF08122	NADH-ubiquinone oxidoreductase B12 subunit family	GO:0022900	electron transport chain	--	--	GO:0005739//GO:0005747	mitochondrion//mitochondrial respiratory chain complex I	KOG4631	NADH:ubiquinone oxidoreductase, NDUFB3/B12 subunit
Cluster-11509.0	BL_3	4.00	0.63	639	--	--	--	--	--	--	--	--	--	--	--	--	--	--	--	--	--	--	--	--	--	--	--	--	--	--	--	--
Cluster-11519.0	BL_3	2.06	0.52	509	--	--	--	--	--	--	--	--	--	--	--	--	--	--	--	--	--	--	PF02944	BESS motif	--	--	GO:0003677	DNA binding	--	--	--	--
Cluster-11525.0	BL_3	1.00	0.44	415	676448460	XP_009051739.1	407	1.7e-37	hypothetical protein LOTGIDRAFT_228426 [Lottia gigantea]>gi|556109247|gb|ESO97899.1| hypothetical protein LOTGIDRAFT_228426 [Lottia gigantea]	262401385	FJ774875.1	251	5.16911e-127	Scylla paramamosain small nuclear ribonucleoprotein SM D3 (snRNP core protein D3) (SM-D3)-like protein mRNA, partial cds	K11088	SNRPD3, SMD3	small nuclear ribonucleoprotein D3	http://www.genome.jp/dbget-bin/www_bget?ko:K11088	O44437	398	7.8e-38	Small nuclear ribonucleoprotein Sm D3 OS=Drosophila melanogaster GN=SmD3 PE=1 SV=1	--	--	--	--	--	--	--	--	KOG3172	Small nuclear ribonucleoprotein Sm D3
Cluster-11527.0	BL_3	1.00	0.41	424	--	--	--	--	--	--	--	--	--	--	--	--	--	--	--	--	--	--	--	--	--	--	--	--	--	--	--	--
Cluster-11533.0	BL_3	2.00	0.41	560	157134775	XP_001656436.1	418	1.2e-38	AAEL000474-PA [Aedes aegypti]>gi|108884313|gb|EAT48538.1| AAEL000474-PA [Aedes aegypti]	--	--	--	--	--	--	--	--	--	--	--	--	--	PF07690	Major Facilitator Superfamily	GO:0055085	transmembrane transport	--	--	GO:0016021	integral component of membrane	--	--
Cluster-11534.0	BL_3	4.00	1.40	448	836712689	XP_012790459.1	566	6.8e-56	PREDICTED: 60S ribosomal protein L35a [Sorex araneus]	92446709	BC001783.1	448	0	Homo sapiens mRNA similar to ribosomal protein L35a (cDNA clone IMAGE:3355533)	K02917	RP-L35Ae, RPL35A	large subunit ribosomal protein L35Ae	http://www.genome.jp/dbget-bin/www_bget?ko:K02917	Q5R8K6	566	2.8e-57	60S ribosomal protein L35a OS=Pongo abelii GN=RPL35A PE=3 SV=1	PF01782//PF01247	RimM N-terminal domain//Ribosomal protein L35Ae	GO:0042254//GO:0006412//GO:0006364	ribosome biogenesis//translation//rRNA processing	GO:0003735	structural constituent of ribosome	GO:0005840//GO:0005622	ribosome//intracellular	KOG0887	60S ribosomal protein L35A/L37
Cluster-11536.0	BL_3	2.00	0.36	598	321475466	EFX86429.1	236	1.7e-17	hypothetical protein DAPPUDRAFT_313132 [Daphnia pulex]	--	--	--	--	--	--	--	--	--	Q9GNL3	145	2.5e-08	Transmembrane protein fend OS=Drosophila melanogaster GN=fend PE=2 SV=1	PF06305	Protein of unknown function (DUF1049)	--	--	--	--	GO:0005887	integral component of plasma membrane	--	--
Cluster-1154.0	BL_3	1.00	0.91	348	--	--	--	--	--	--	--	--	--	--	--	--	--	--	--	--	--	--	--	--	--	--	--	--	--	--	--	--
Cluster-11548.0	BL_3	2.00	0.71	446	--	--	--	--	--	--	--	--	--	--	--	--	--	--	--	--	--	--	--	--	--	--	--	--	--	--	--	--
Cluster-1156.0	BL_3	2.00	0.44	542	478259854	ENN79674.1	283	5.4e-23	hypothetical protein YQE_03879, partial [Dendroctonus ponderosae]	--	--	--	--	--	--	--	--	--	--	--	--	--	--	--	--	--	--	--	--	--	--	--
Cluster-11560.0	BL_3	6.00	0.50	941	--	--	--	--	--	--	--	--	--	--	--	--	--	--	--	--	--	--	PF00379	Insect cuticle protein	--	--	GO:0042302	structural constituent of cuticle	--	--	--	--
Cluster-11566.0	BL_3	2.00	0.49	516	--	--	--	--	--	--	--	--	--	--	--	--	--	--	--	--	--	--	--	--	--	--	--	--	--	--	--	--
Cluster-11567.0	BL_3	2.00	1.58	358	--	--	--	--	--	--	--	--	--	--	--	--	--	--	--	--	--	--	--	--	--	--	--	--	--	--	--	--
Cluster-11572.0	BL_3	5.00	0.40	966	321466079	EFX77076.1	1036	4.6e-110	hypothetical protein DAPPUDRAFT_305891 [Daphnia pulex]	--	--	--	--	--	K08834	MYO3, DFNB30	myosin III	http://www.genome.jp/dbget-bin/www_bget?ko:K08834	Q8NEV4	809	4.0e-85	Myosin-IIIa OS=Homo sapiens GN=MYO3A PE=2 SV=2	PF07714//PF06293//PF00069	Protein tyrosine kinase//Lipopolysaccharide kinase (Kdo/WaaP) family//Protein kinase domain	GO:0006468	protein phosphorylation	GO:0004672//GO:0016773//GO:0005524	protein kinase activity//phosphotransferase activity, alcohol group as acceptor//ATP binding	GO:0016020	membrane	--	--
Cluster-11575.0	BL_3	7.00	0.36	1346	826417789	XP_012523702.1	1057	2.4e-112	PREDICTED: microtubule-actin cross-linking factor 1 isoform X31 [Monomorium pharaonis]	--	--	--	--	--	K10382	DST	dystonin	http://www.genome.jp/dbget-bin/www_bget?ko:K10382	D3ZHV2	817	6.6e-86	Microtubule-actin cross-linking factor 1 OS=Rattus norvegicus GN=Macf1 PE=1 SV=1	PF13499//PF13833//PF13405//PF00036//PF02187//PF13202	EF-hand domain pair//EF-hand domain pair//EF-hand domain//EF hand//Growth-Arrest-Specific Protein 2 Domain//EF hand	GO:0007050	cell cycle arrest	GO:0005509	calcium ion binding	--	--	KOG0516	Dystonin, GAS (Growth-arrest-specific protein), and related proteins
Cluster-11576.0	BL_3	1.00	0.42	422	--	--	--	--	--	--	--	--	--	--	--	--	--	--	--	--	--	--	--	--	--	--	--	--	--	--	--	--
Cluster-11584.0	BL_3	1.00	0.39	432	--	--	--	--	--	--	--	--	--	--	--	--	--	--	--	--	--	--	--	--	--	--	--	--	--	--	--	--
Cluster-11588.0	BL_3	18.00	2.51	681	256002943	ACU52718.1	889	3.6e-93	ribosomal protein L10a [Fenneropenaeus merguiensis]	256002942	FJ623402.1	309	5.013e-159	Fenneropenaeus merguiensis ribosomal protein L10a mRNA, complete cds	K02865	RP-L10Ae, RPL10A	large subunit ribosomal protein L10Ae	http://www.genome.jp/dbget-bin/www_bget?ko:K02865	Q963B6	780	6.5e-82	60S ribosomal protein L10a OS=Spodoptera frugiperda GN=RpL10A PE=2 SV=1	PF00787	PX domain	--	--	GO:0035091	phosphatidylinositol binding	--	--	KOG1570	60S ribosomal protein L10A
Cluster-11592.0	BL_3	2.90	1.01	449	--	--	--	--	--	--	--	--	--	--	--	--	--	--	--	--	--	--	--	--	--	--	--	--	--	--	--	--
Cluster-11603.0	BL_3	2.00	0.52	502	--	--	--	--	--	--	--	--	--	--	--	--	--	--	--	--	--	--	--	--	--	--	--	--	--	--	--	--
Cluster-11611.0	BL_3	3.00	0.57	577	--	--	--	--	--	--	--	--	--	--	--	--	--	--	--	--	--	--	--	--	--	--	--	--	--	--	--	--
Cluster-11616.0	BL_3	3.00	0.38	723	--	--	--	--	--	--	--	--	--	--	--	--	--	--	--	--	--	--	--	--	--	--	--	--	--	--	--	--
Cluster-11620.0	BL_3	2.00	0.43	546	831327034	XP_012696661.1	468	1.9e-44	PREDICTED: microtubule-associated proteins 1A/1B light chain 3A [Clupea harengus]	734644336	XM_010752900.1	87	1.01762e-35	PREDICTED: Larimichthys crocea microtubule-associated protein 1 light chain 3 alpha (map1lc3a), mRNA	K10435	MAP1LC	microtubule-associated protein 1 light chain	http://www.genome.jp/dbget-bin/www_bget?ko:K10435	Q2HJ23	456	1.9e-44	Microtubule-associated proteins 1A/1B light chain 3A OS=Bos taurus GN=MAP1LC3A PE=2 SV=1	PF06058//PF04110	Dcp1-like decapping family//Ubiquitin-like autophagy protein Apg12	GO:0000290//GO:0043085//GO:0000045	deadenylation-dependent decapping of nuclear-transcribed mRNA//positive regulation of catalytic activity//autophagosome assembly	GO:0008047	enzyme activator activity	GO:0005737	cytoplasm	KOG1654	Microtubule-associated anchor protein involved in autophagy and membrane trafficking
Cluster-1163.0	BL_3	1.00	0.36	442	--	--	--	--	--	--	--	--	--	--	--	--	--	--	--	--	--	--	--	--	--	--	--	--	--	--	--	--
Cluster-11633.0	BL_3	9.00	1.61	596	--	--	--	--	--	--	--	--	--	--	--	--	--	--	--	--	--	--	--	--	--	--	--	--	--	--	--	--
Cluster-11642.0	BL_3	9.00	0.50	1272	642925065	XP_008194155.1	948	9.8e-100	PREDICTED: uncharacterized protein LOC103313212 [Tribolium castaneum]	--	--	--	--	--	--	--	--	--	Q80T79	132	1.7e-06	CUB and sushi domain-containing protein 3 OS=Mus musculus GN=Csmd3 PE=2 SV=3	--	--	--	--	--	--	--	--	--	--
Cluster-11644.0	BL_3	6.00	0.57	866	--	--	--	--	--	--	--	--	--	--	--	--	--	--	--	--	--	--	--	--	--	--	--	--	--	--	--	--
Cluster-11644.1	BL_3	8.00	0.40	1364	321472254	EFX83224.1	1448	1.1e-157	hypothetical protein DAPPUDRAFT_315656 [Daphnia pulex]	760445908	XM_011401721.1	177	2.46024e-85	Auxenochlorella protothecoides NAD(P) transhydrogenase, mitochondrial partial mRNA	K00323	NNT	NAD(P) transhydrogenase	http://www.genome.jp/dbget-bin/www_bget?ko:K00323	Q13423	1127	7.6e-122	NAD(P) transhydrogenase, mitochondrial OS=Homo sapiens GN=NNT PE=1 SV=3	PF07992//PF00107//PF02826//PF01134	Pyridine nucleotide-disulphide oxidoreductase//Zinc-binding dehydrogenase//D-isomer specific 2-hydroxyacid dehydrogenase, NAD binding domain//Glucose inhibited division protein A	GO:0055114//GO:0008033	oxidation-reduction process//tRNA processing	GO:0050660//GO:0051287//GO:0016491	flavin adenine dinucleotide binding//NAD binding//oxidoreductase activity	--	--	--	--
Cluster-11646.0	BL_3	2.00	1.51	362	--	--	--	--	--	392303558	JX102591.1	190	3.61628e-93	Scylla paramamosain microsatellite Spm20 sequence	--	--	--	--	--	--	--	--	--	--	--	--	--	--	--	--	--	--
Cluster-11658.1	BL_3	2.00	0.43	547	--	--	--	--	--	--	--	--	--	--	--	--	--	--	--	--	--	--	--	--	--	--	--	--	--	--	--	--
Cluster-11668.0	BL_3	12.00	0.72	1189	--	--	--	--	--	--	--	--	--	--	--	--	--	--	--	--	--	--	PF05365	Ubiquinol-cytochrome C reductase, UQCRX/QCR9 like	GO:0006122	mitochondrial electron transport, ubiquinol to cytochrome c	--	--	GO:0005750//GO:0005743	mitochondrial respiratory chain complex III//mitochondrial inner membrane	--	--
Cluster-11668.1	BL_3	5.00	0.55	788	--	--	--	--	--	--	--	--	--	--	--	--	--	--	--	--	--	--	--	--	--	--	--	--	--	--	--	--
Cluster-11681.0	BL_3	6.00	0.31	1321	645035065	XP_008209070.1	1461	3.3e-159	PREDICTED: aspartate aminotransferase, cytoplasmic [Nasonia vitripennis]>gi|645035068|ref|XP_008209071.1| PREDICTED: aspartate aminotransferase, cytoplasmic [Nasonia vitripennis]	780669016	XM_011696459.1	54	5.6496e-17	PREDICTED: Wasmannia auropunctata aspartate aminotransferase, mitochondrial (LOC105454099), mRNA	K14454	GOT1	aspartate aminotransferase, cytoplasmic	http://www.genome.jp/dbget-bin/www_bget?ko:K14454	P00504	1274	6.6e-139	Aspartate aminotransferase, cytoplasmic OS=Gallus gallus GN=GOT1 PE=1 SV=3	PF00155	Aminotransferase class I and II	GO:0009058	biosynthetic process	GO:0030170	pyridoxal phosphate binding	--	--	KOG1412	Aspartate aminotransferase/Glutamic oxaloacetic transaminase AAT2/GOT1
Cluster-11689.0	BL_3	2.00	0.33	623	--	--	--	--	--	--	--	--	--	--	--	--	--	--	--	--	--	--	--	--	--	--	--	--	--	--	--	--
Cluster-11691.0	BL_3	3.00	0.51	611	--	--	--	--	--	--	--	--	--	--	--	--	--	--	--	--	--	--	--	--	--	--	--	--	--	--	--	--
Cluster-11717.0	BL_3	3.00	0.40	698	817052889	XP_012258965.1	811	4.1e-84	PREDICTED: probable pyruvate dehydrogenase E1 component subunit alpha, mitochondrial [Athalia rosae]	--	--	--	--	--	K00161	PDHA, pdhA	pyruvate dehydrogenase E1 component alpha subunit	http://www.genome.jp/dbget-bin/www_bget?ko:K00161	P52899	734	1.4e-76	Probable pyruvate dehydrogenase E1 component subunit alpha, mitochondrial OS=Caenorhabditis elegans GN=T05H10.6 PE=3 SV=1	PF02775//PF00676//PF13292	Thiamine pyrophosphate enzyme, C-terminal TPP binding domain//Dehydrogenase E1 component//1-deoxy-D-xylulose-5-phosphate synthase	GO:0008152//GO:0016114//GO:0006694	metabolic process//terpenoid biosynthetic process//steroid biosynthetic process	GO:0003824//GO:0016624//GO:0008661//GO:0030976	catalytic activity//oxidoreductase activity, acting on the aldehyde or oxo group of donors, disulfide as acceptor//1-deoxy-D-xylulose-5-phosphate synthase activity//thiamine pyrophosphate binding	--	--	KOG0225	Pyruvate dehydrogenase E1, alpha subunit
Cluster-11740.0	BL_3	7.73	0.62	967	332374478	AEE62380.1	479	1.8e-45	unknown [Dendroctonus ponderosae]>gi|546684527|gb|ERL94158.1| hypothetical protein D910_11440 [Dendroctonus ponderosae]	--	--	--	--	--	K07922	RAB36	Ras-related protein Rab-36	http://www.genome.jp/dbget-bin/www_bget?ko:K07922	Q8CAM5	421	3.9e-40	Ras-related protein Rab-36 OS=Mus musculus GN=Rab36 PE=2 SV=1	PF00071//PF00025	Ras family//ADP-ribosylation factor family	GO:0007264	small GTPase mediated signal transduction	GO:0005525	GTP binding	--	--	KOG0084	GTPase Rab1/YPT1, small G protein superfamily, and related GTP-binding proteins
Cluster-11747.0	BL_3	2.00	0.47	525	759038426	XP_011351742.1	199	2.9e-13	PREDICTED: UDP-glucose 4-epimerase-like isoform X1 [Cerapachys biroi]	--	--	--	--	--	K01784	galE, GALE	UDP-glucose 4-epimerase	http://www.genome.jp/dbget-bin/www_bget?ko:K01784	Q14376	142	4.8e-08	UDP-glucose 4-epimerase OS=Homo sapiens GN=GALE PE=1 SV=2	--	--	--	--	--	--	--	--	KOG1371	UDP-glucose 4-epimerase/UDP-sulfoquinovose synthase
Cluster-11757.0	BL_3	2.00	0.73	442	--	--	--	--	--	--	--	--	--	--	--	--	--	--	--	--	--	--	--	--	--	--	--	--	--	--	--	--
Cluster-11765.0	BL_3	4.63	0.39	935	--	--	--	--	--	--	--	--	--	--	--	--	--	--	--	--	--	--	--	--	--	--	--	--	--	--	--	--
Cluster-11767.0	BL_3	2.00	0.90	414	--	--	--	--	--	--	--	--	--	--	--	--	--	--	--	--	--	--	PF07989//PF05924//PF09302//PF07716//PF06005//PF01576//PF13851	Centrosomin N-terminal motif 1//SAMP Motif//XLF-Cernunnos, XRcc4-like factor, NHEJ component//Basic region leucine zipper//Protein of unknown function (DUF904)//Myosin tail//Growth-arrest specific micro-tubule binding	GO:0043093//GO:0000917//GO:0048870//GO:0016055//GO:0006302//GO:0006355	FtsZ-dependent cytokinesis//barrier septum assembly//cell motility//Wnt signaling pathway//double-strand break repair//regulation of transcription, DNA-templated	GO:0003774//GO:0003700//GO:0008013//GO:0043565	motor activity//transcription factor activity, sequence-specific DNA binding//beta-catenin binding//sequence-specific DNA binding	GO:0005667//GO:0005634//GO:0005737//GO:0016342//GO:0005815//GO:0016459//GO:0031514	transcription factor complex//nucleus//cytoplasm//catenin complex//microtubule organizing center//myosin complex//motile cilium	--	--
Cluster-1177.0	BL_3	1.00	0.33	458	--	--	--	--	--	--	--	--	--	--	--	--	--	--	--	--	--	--	--	--	--	--	--	--	--	--	--	--
Cluster-11775.0	BL_3	4.00	0.51	715	443707645	ELU03158.1	166	2.6e-09	hypothetical protein CAPTEDRAFT_223026 [Capitella teleta]	--	--	--	--	--	--	--	--	--	--	--	--	--	--	--	--	--	--	--	--	--	--	--
Cluster-11779.0	BL_3	10.00	0.92	878	--	--	--	--	--	392303592	JX102625.1	297	3.06408e-152	Scylla paramamosain microsatellite Spm54 sequence	--	--	--	--	--	--	--	--	--	--	--	--	--	--	--	--	--	--
Cluster-11781.0	BL_3	4.00	0.54	691	148692627	EDL24574.1	815	1.4e-84	mCG140959, isoform CRA_d, partial [Mus musculus]	675780827	XM_003824937.2	691	0	PREDICTED: Pan paniscus myosin, light chain 6, alkali, smooth muscle and non-muscle (MYL6), transcript variant X2, mRNA	K12751	MYL6	myosin light chain 6	http://www.genome.jp/dbget-bin/www_bget?ko:K12751	Q5R844	791	3.5e-83	Myosin light polypeptide 6 OS=Pongo abelii GN=MYL6 PE=2 SV=3	PF13202//PF13499//PF13833//PF00036//PF13405	EF hand//EF-hand domain pair//EF-hand domain pair//EF hand//EF-hand domain	--	--	GO:0005509	calcium ion binding	--	--	--	--
Cluster-11785.0	BL_3	1.00	0.58	385	--	--	--	--	--	--	--	--	--	--	--	--	--	--	--	--	--	--	PF00424	REV protein (anti-repression trans-activator protein)	GO:0006355	regulation of transcription, DNA-templated	GO:0003700	transcription factor activity, sequence-specific DNA binding	GO:0042025//GO:0005667	host cell nucleus//transcription factor complex	--	--
Cluster-11787.0	BL_3	2.00	0.37	588	--	--	--	--	--	--	--	--	--	--	--	--	--	--	--	--	--	--	--	--	--	--	--	--	--	--	--	--
Cluster-11802.0	BL_3	2.00	0.64	462	--	--	--	--	--	--	--	--	--	--	--	--	--	--	--	--	--	--	--	--	--	--	--	--	--	--	--	--
Cluster-11808.0	BL_3	2.39	1.92	357	91078376	XP_974169.1	252	1.4e-19	PREDICTED: tyramine beta-hydroxylase [Tribolium castaneum]>gi|270003980|gb|EFA00428.1| hypothetical protein TcasGA2_TC003282 [Tribolium castaneum]>gi|390979538|dbj|BAM21526.1| tyramine beta hydroxylase, partial [Tribolium castaneum]	--	--	--	--	--	K00503	DBH	dopamine beta-monooxygenase	http://www.genome.jp/dbget-bin/www_bget?ko:K00503	--	--	--	--	--	--	GO:0006584//GO:0006570//GO:0055114	catecholamine metabolic process//tyrosine metabolic process//oxidation-reduction process	GO:0005507//GO:0004500	copper ion binding//dopamine beta-monooxygenase activity	--	--	--	--
Cluster-1181.0	BL_3	1.00	0.39	431	--	--	--	--	--	--	--	--	--	--	--	--	--	--	--	--	--	--	--	--	--	--	--	--	--	--	--	--
Cluster-11814.0	BL_3	3.00	0.74	513	241998642	XP_002433964.1	803	2.6e-83	NADP-dependent isocitrate dehydrogenase, putative [Ixodes scapularis]>gi|215495723|gb|EEC05364.1| NADP-dependent isocitrate dehydrogenase, putative [Ixodes scapularis]	543725901	XM_005504021.1	162	1.93366e-77	PREDICTED: Columba livia isocitrate dehydrogenase 1 (NADP+), soluble (IDH1), mRNA	K00031	IDH1, IDH2, icd	isocitrate dehydrogenase	http://www.genome.jp/dbget-bin/www_bget?ko:K00031	Q6XUZ5	754	5.1e-79	Isocitrate dehydrogenase [NADP] cytoplasmic OS=Ovis aries GN=IDH1 PE=2 SV=1	PF00180	Isocitrate/isopropylmalate dehydrogenase	GO:0019643//GO:0006749//GO:0006102//GO:0055114//GO:0006099	reductive tricarboxylic acid cycle//glutathione metabolic process//isocitrate metabolic process//oxidation-reduction process//tricarboxylic acid cycle	GO:0016616//GO:0051287//GO:0004450//GO:0000287	oxidoreductase activity, acting on the CH-OH group of donors, NAD or NADP as acceptor//NAD binding//isocitrate dehydrogenase (NADP+) activity//magnesium ion binding	--	--	KOG1526	NADP-dependent isocitrate dehydrogenase
Cluster-1182.0	BL_3	1.00	0.41	426	--	--	--	--	--	--	--	--	--	--	--	--	--	--	--	--	--	--	--	--	--	--	--	--	--	--	--	--
Cluster-11832.0	BL_3	3.00	0.39	706	524890724	XP_005101905.1	1031	1.3e-109	PREDICTED: tubulin beta-4B chain [Aplysia californica]	689542279	LL999081.1	266	4.16995e-135	Strongyloides stercoralis genome assembly S_stercoralis_PV0001 ,scaffold SSTP_scaffold0000014	K07375	TUBB	tubulin beta	http://www.genome.jp/dbget-bin/www_bget?ko:K07375	P68371	1025	2.6e-110	Tubulin beta-4B chain OS=Homo sapiens GN=TUBB4B PE=1 SV=1	PF00091	Tubulin/FtsZ family, GTPase domain	--	--	GO:0003924	GTPase activity	--	--	KOG1375	Beta tubulin
Cluster-11856.0	BL_3	1.00	0.34	455	--	--	--	--	--	--	--	--	--	--	--	--	--	--	--	--	--	--	--	--	--	--	--	--	--	--	--	--
Cluster-11864.0	BL_3	15.00	0.84	1252	499002174	XP_004534773.1	523	1.8e-50	PREDICTED: cofilin/actin-depolymerizing factor homolog [Ceratitis capitata]	338224338	HM217810.1	365	0	Scylla paramamosain actin-depolymerizing factor 4-like mRNA, partial sequence	K05765	CFL	cofilin	http://www.genome.jp/dbget-bin/www_bget?ko:K05765	P45594	517	3.8e-51	Cofilin/actin-depolymerizing factor homolog OS=Drosophila melanogaster GN=tsr PE=2 SV=1	PF00241	Cofilin/tropomyosin-type actin-binding protein	--	--	GO:0003779	actin binding	GO:0005622	intracellular	KOG1735	Actin depolymerizing factor
Cluster-11865.0	BL_3	1.00	0.37	439	--	--	--	--	--	--	--	--	--	--	--	--	--	--	--	--	--	--	--	--	--	--	--	--	--	--	--	--
Cluster-11867.0	BL_3	9.00	0.33	1774	91089113	XP_972237.1	966	1.1e-101	PREDICTED: pickpocket protein 28 [Tribolium castaneum]>gi|270012423|gb|EFA08871.1| hypothetical protein TcasGA2_TC006572 [Tribolium castaneum]	--	--	--	--	--	--	--	--	--	Q86LG1	457	4.8e-44	Pickpocket protein 28 OS=Drosophila melanogaster GN=ppk28 PE=1 SV=2	PF00858	Amiloride-sensitive sodium channel	GO:0006814	sodium ion transport	GO:0005272	sodium channel activity	GO:0016020	membrane	--	--
Cluster-11874.0	BL_3	3.00	0.37	737	--	--	--	--	--	--	--	--	--	--	--	--	--	--	--	--	--	--	--	--	--	--	--	--	--	--	--	--
Cluster-11877.0	BL_3	2.00	0.50	509	--	--	--	--	--	462339191	APGK01036907.1	230	3.03945e-115	Dendroctonus ponderosae Seq01036917, whole genome shotgun sequence	--	--	--	--	--	--	--	--	--	--	--	--	--	--	--	--	--	--
Cluster-11879.0	BL_3	30.34	1.06	1836	241708208	XP_002413321.1	869	2.0e-90	LIM domain-binding protein, putative [Ixodes scapularis]>gi|215507135|gb|EEC16629.1| LIM domain-binding protein, putative, partial [Ixodes scapularis]	338224401	HM217844.1	467	0	Scylla paramamosain LIM domain-binding protein-like mRNA, partial sequence	--	--	--	--	A1ZA47	812	3.4e-85	PDZ and LIM domain protein Zasp OS=Drosophila melanogaster GN=Zasp52 PE=1 SV=2	PF00412//PF00020	LIM domain//TNFR/NGFR cysteine-rich region	--	--	GO:0016740//GO:0008270//GO:0005515//GO:0046872	transferase activity//zinc ion binding//protein binding//metal ion binding	--	--	KOG1703	Adaptor protein Enigma and related PDZ-LIM proteins
Cluster-11880.0	BL_3	7.00	0.56	962	700894661	AIU99749.1	376	1.6e-33	mitochondrial cytochrome c oxidase subunit VIb [Litopenaeus vannamei]	392303568	JX102601.1	436	0	Scylla paramamosain microsatellite Spm30 sequence	K02267	COX6B	cytochrome c oxidase subunit 6b	http://www.genome.jp/dbget-bin/www_bget?ko:K02267	O94581	258	3.1e-21	Cytochrome c oxidase subunit 6B OS=Schizosaccharomyces pombe (strain 972 / ATCC 24843) GN=cox12 PE=3 SV=2	PF02297//PF02072	Cytochrome oxidase c subunit VIb//Prepro-orexin	GO:0007631//GO:0007218//GO:0006123//GO:0015992	feeding behavior//neuropeptide signaling pathway//mitochondrial electron transport, cytochrome c to oxygen//proton transport	GO:0004129	cytochrome-c oxidase activity	GO:0005739//GO:0045277	mitochondrion//respiratory chain complex IV	KOG3057	Cytochrome c oxidase, subunit VIb/COX12
Cluster-11884.0	BL_3	8.00	3.97	402	478260022	ENN79811.1	169	6.6e-10	hypothetical protein YQE_03752, partial [Dendroctonus ponderosae]	--	--	--	--	--	--	--	--	--	--	--	--	--	--	--	--	--	--	--	--	--	--	--
Cluster-11885.0	BL_3	5.00	0.49	841	321476489	EFX87450.1	1043	6.2e-111	hypothetical protein DAPPUDRAFT_207615 [Daphnia pulex]	262401058	FJ774710.1	149	5.49006e-70	Scylla paramamosain GDP dissociation inhibitor mRNA, partial cds	K17255	GDI1_2	Rab GDP dissociation inhibitor	http://www.genome.jp/dbget-bin/www_bget?ko:K17255	P50395	855	1.6e-90	Rab GDP dissociation inhibitor beta OS=Homo sapiens GN=GDI2 PE=1 SV=2	PF14928	Short tail fibre protein receptor-binding domain	--	--	GO:0046872	metal ion binding	--	--	KOG1439	RAB proteins geranylgeranyltransferase component A (RAB escort protein)
Cluster-11885.1	BL_3	8.00	0.91	769	675376930	KFM69832.1	833	1.3e-86	Rab GDP dissociation inhibitor beta, partial [Stegodyphus mimosarum]	262401058	FJ774710.1	103	1.86316e-44	Scylla paramamosain GDP dissociation inhibitor mRNA, partial cds	K17255	GDI1_2	Rab GDP dissociation inhibitor	http://www.genome.jp/dbget-bin/www_bget?ko:K17255	P21856	621	2.0e-63	Rab GDP dissociation inhibitor alpha OS=Bos taurus GN=GDI1 PE=1 SV=1	--	--	--	--	--	--	--	--	KOG1439	RAB proteins geranylgeranyltransferase component A (RAB escort protein)
Cluster-11888.0	BL_3	8.00	1.13	675	3287776	P81388.1	274	7.4e-22	RecName: Full=Cuticle protein AMP4; AltName: Full=HA-AMP4 [Homarus americanus]	--	--	--	--	--	--	--	--	--	P81576	302	1.7e-26	Cuticle protein AM1159 OS=Cancer pagurus PE=1 SV=1	PF02214//PF00379	BTB/POZ domain//Insect cuticle protein	GO:0051260	protein homooligomerization	GO:0042302	structural constituent of cuticle	--	--	--	--
Cluster-11892.0	BL_3	7.12	0.39	1273	270161184	ACZ63472.1	405	9.0e-37	i-type lysozyme-like protein 2 [Penaeus monodon]	--	--	--	--	--	--	--	--	--	Q6L6Q6	191	2.4e-13	Lysozyme OS=Crassostrea gigas GN=lysoz PE=2 SV=1	PF00404//PF07645//PF05497	Dockerin type I repeat//Calcium-binding EGF domain//Destabilase	GO:0005975	carbohydrate metabolic process	GO:0003796//GO:0005509//GO:0004553	lysozyme activity//calcium ion binding//hydrolase activity, hydrolyzing O-glycosyl compounds	--	--	--	--
Cluster-11894.0	BL_3	2.00	0.31	639	150010589	NP_003632.3	651	1.3e-65	interferon-induced transmembrane protein 1 [Homo sapiens]>gi|311771581|ref|NP_001185687.1| interferon-induced transmembrane protein 1 [Pan troglodytes]>gi|397468804|ref|XP_003806061.1| PREDICTED: interferon-induced transmembrane protein 1 [Pan paniscus]>gi|694942607|ref|XP_009457888.1| PREDICTED: interferon-induced transmembrane protein 1 isoform X1 [Pan troglodytes]>gi|1177476|emb|CAA59337.1| in…	150010588	NM_003641.3	639	0	Homo sapiens interferon induced transmembrane protein 1 (IFITM1), mRNA	K06566	IFITM	interferon induced transmembrane protein	http://www.genome.jp/dbget-bin/www_bget?ko:K06566	P13164	646	2.1e-66	Interferon-induced transmembrane protein 1 OS=Homo sapiens GN=IFITM1 PE=1 SV=3	PF04505	Interferon-induced transmembrane protein	GO:0035455//GO:0030336//GO:0051607//GO:0008285//GO:0007165//GO:0045669//GO:0045071//GO:0035456//GO:0009607//GO:0050776//GO:0046597//GO:0034341//GO:0060337	response to interferon-alpha//negative regulation of cell migration//defense response to virus//negative regulation of cell proliferation//signal transduction//positive regulation of osteoblast differentiation//negative regulation of viral genome replication//response to interferon-beta//response to biotic stimulus//regulation of immune response//negative regulation of viral entry into host cell/…	GO:0005057//GO:0005515	receptor signaling protein activity//protein binding	GO:0005886//GO:0016021	plasma membrane//integral component of membrane	--	--
Cluster-11898.0	BL_3	4.00	0.54	691	328900032	AEB54654.1	268	3.8e-21	ATPase inhibitory factor 1 [Procambarus clarkii]	--	--	--	--	--	--	--	--	--	A8XZB0	157	1.2e-09	ATPase inhibitor mai-2, mitochondrial OS=Caenorhabditis briggsae GN=mai-2 PE=3 SV=1	PF04568	Mitochondrial ATPase inhibitor, IATP	GO:0032780	negative regulation of ATPase activity	GO:0042030	ATPase inhibitor activity	GO:0005739	mitochondrion	--	--
Cluster-11911.0	BL_3	3.87	0.32	952	--	--	--	--	--	--	--	--	--	--	--	--	--	--	--	--	--	--	--	--	--	--	--	--	--	--	--	--
Cluster-1192.0	BL_3	9.00	1.77	569	--	--	--	--	--	--	--	--	--	--	--	--	--	--	--	--	--	--	--	--	--	--	--	--	--	--	--	--
Cluster-11924.0	BL_3	2.00	0.50	510	157115780	XP_001652693.1	168	1.1e-09	AAEL007344-PA [Aedes aegypti]>gi|108876761|gb|EAT40986.1| AAEL007344-PA [Aedes aegypti]	--	--	--	--	--	--	--	--	--	--	--	--	--	--	--	--	--	--	--	--	--	--	--
Cluster-11942.0	BL_3	3.00	0.36	739	--	--	--	--	--	--	--	--	--	--	--	--	--	--	--	--	--	--	PF00913	Trypanosome variant surface glycoprotein (A-type)	GO:0020012	evasion or tolerance of host immune response	--	--	--	--	--	--
Cluster-1195.0	BL_3	1.00	0.32	461	270005976	EFA02424.1	516	4.4e-50	hypothetical protein TcasGA2_TC008109 [Tribolium castaneum]	--	--	--	--	--	K10414	DYNC2H, DNCH2	dynein heavy chain 2, cytosolic	http://www.genome.jp/dbget-bin/www_bget?ko:K10414	Q45VK7	242	1.1e-19	Cytoplasmic dynein 2 heavy chain 1 OS=Mus musculus GN=Dync2h1 PE=1 SV=1	--	--	--	--	--	--	--	--	KOG3595	Dyneins, heavy chain
Cluster-11953.0	BL_3	36.07	1.87	1334	571330962	AHF27413.1	737	3.0e-75	putative sugar transporter 1 [Phaedon cochleariae]	--	--	--	--	--	--	--	--	--	Q291H8	271	1.3e-22	Facilitated trehalose transporter Tret1 OS=Drosophila pseudoobscura pseudoobscura GN=Tret1 PE=3 SV=3	PF00083//PF07690	Sugar (and other) transporter//Major Facilitator Superfamily	GO:0055085	transmembrane transport	GO:0022857	transmembrane transporter activity	GO:0016021	integral component of membrane	--	--
Cluster-11955.0	BL_3	1.00	0.87	351	--	--	--	--	--	--	--	--	--	--	--	--	--	--	--	--	--	--	--	--	--	--	--	--	--	--	--	--
Cluster-11956.0	BL_3	4.00	0.49	737	--	--	--	--	--	--	--	--	--	--	--	--	--	--	--	--	--	--	PF03568	Peptidase family C50	GO:0006508	proteolysis	GO:0008233	peptidase activity	GO:0005634	nucleus	--	--
Cluster-1196.0	BL_3	76.91	17.39	533	--	--	--	--	--	--	--	--	--	--	--	--	--	--	--	--	--	--	PF03185	Calcium-activated potassium channel, beta subunit	GO:0006813	potassium ion transport	GO:0015269	calcium-activated potassium channel activity	GO:0016020	membrane	--	--
Cluster-11967.1	BL_3	19.37	0.48	2477	642915103	XP_008190411.1	610	3.0e-60	PREDICTED: uncharacterized protein LOC103312184 isoform X1 [Tribolium castaneum]>gi|642915107|ref|XP_008190412.1| PREDICTED: uncharacterized protein LOC103312184 isoform X1 [Tribolium castaneum]	462418379	APGK01017096.1	69	4.92117e-25	Dendroctonus ponderosae Seq01017106, whole genome shotgun sequence	--	--	--	--	--	--	--	--	PF15216	Thymic stromal lymphopoietin	GO:0007165	signal transduction	GO:0005125	cytokine activity	--	--	--	--
Cluster-11968.1	BL_3	5.00	0.35	1056	678329097	CDW79830.1	144	1.4e-06	peptidyl-prolyl cis-trans isomerase [Stylonychia lemnae]	--	--	--	--	--	--	--	--	--	Q9C566	130	2.4e-06	Peptidyl-prolyl cis-trans isomerase CYP40 OS=Arabidopsis thaliana GN=CYP40 PE=2 SV=1	PF00160	Cyclophilin type peptidyl-prolyl cis-trans isomerase/CLD	GO:0000413//GO:0006457	protein peptidyl-prolyl isomerization//protein folding	GO:0003755	peptidyl-prolyl cis-trans isomerase activity	--	--	--	--
Cluster-11974.0	BL_3	2.00	0.34	611	529274258	AGS78412.1	603	4.7e-60	insulin-like binding protein [Cherax quadricarinatus]	--	--	--	--	--	--	--	--	--	G4V4G1	371	1.6e-34	Insulin-like growth factor-binding protein-related protein 1 OS=Cupiennius salei PE=2 SV=1	PF13895//PF00219//PF07648//PF00050	Immunoglobulin domain//Insulin-like growth factor binding protein//Kazal-type serine protease inhibitor domain//Kazal-type serine protease inhibitor domain	GO:0001558	regulation of cell growth	GO:0005520//GO:0005515	insulin-like growth factor binding//protein binding	GO:0005576//GO:0016942	extracellular region//insulin-like growth factor binding protein complex	--	--
Cluster-11976.0	BL_3	7.00	0.33	1421	--	--	--	--	--	--	--	--	--	--	--	--	--	--	--	--	--	--	--	--	--	--	--	--	--	--	--	--
Cluster-11980.0	BL_3	1.00	0.42	421	321449650	EFX61998.1	342	6.0e-30	hypothetical protein DAPPUDRAFT_120652, partial [Daphnia pulex]	--	--	--	--	--	--	--	--	--	--	--	--	--	PF02822	Antistasin family	--	--	GO:0004867	serine-type endopeptidase inhibitor activity	--	--	--	--
Cluster-11983.0	BL_3	2.00	0.49	515	--	--	--	--	--	--	--	--	--	--	--	--	--	--	--	--	--	--	--	--	--	--	--	--	--	--	--	--
Cluster-11983.1	BL_3	1.00	0.44	417	--	--	--	--	--	--	--	--	--	--	--	--	--	--	--	--	--	--	--	--	--	--	--	--	--	--	--	--
Cluster-11996.2	BL_3	44.00	0.62	4138	--	--	--	--	--	372461088	JF715240.1	53	6.47937e-16	Fenneropenaeus indicus clone Lvan052 microsatellite sequence	--	--	--	--	--	--	--	--	--	--	--	--	--	--	--	--	--	--
Cluster-11997.1	BL_3	2.00	0.35	605	--	--	--	--	--	--	--	--	--	--	--	--	--	--	--	--	--	--	--	--	--	--	--	--	--	--	--	--
Cluster-1200.0	BL_3	2.99	0.54	595	--	--	--	--	--	--	--	--	--	--	--	--	--	--	--	--	--	--	--	--	--	--	--	--	--	--	--	--
Cluster-12001.0	BL_3	3.00	0.49	626	--	--	--	--	--	--	--	--	--	--	--	--	--	--	--	--	--	--	--	--	--	--	--	--	--	--	--	--
Cluster-12008.0	BL_3	4.00	1.47	441	--	--	--	--	--	--	--	--	--	--	--	--	--	--	--	--	--	--	--	--	--	--	--	--	--	--	--	--
Cluster-12013.0	BL_3	4.00	0.49	735	--	--	--	--	--	--	--	--	--	--	--	--	--	--	--	--	--	--	--	--	--	--	--	--	--	--	--	--
Cluster-12016.0	BL_3	1.00	0.46	411	--	--	--	--	--	--	--	--	--	--	--	--	--	--	--	--	--	--	--	--	--	--	--	--	--	--	--	--
Cluster-12017.1	BL_3	2.00	1.27	377	--	--	--	--	--	--	--	--	--	--	--	--	--	--	--	--	--	--	--	--	--	--	--	--	--	--	--	--
Cluster-12019.0	BL_3	12.00	0.43	1805	--	--	--	--	--	525346487	KC793958.1	104	1.2471e-44	Scylla paramamosain clone Scpa66 microsatellite sequence	--	--	--	--	--	--	--	--	--	--	--	--	--	--	--	--	--	--
Cluster-1202.0	BL_3	1.00	0.42	422	--	--	--	--	--	--	--	--	--	--	--	--	--	--	--	--	--	--	--	--	--	--	--	--	--	--	--	--
Cluster-12020.0	BL_3	2.00	0.38	581	657804322	XP_008329278.1	298	1.0e-24	PREDICTED: fibrocystin-L [Cynoglossus semilaevis]	--	--	--	--	--	--	--	--	--	Q86WI1	262	6.4e-22	Fibrocystin-L OS=Homo sapiens GN=PKHD1L1 PE=2 SV=2	PF01833	IPT/TIG domain	--	--	GO:0005515	protein binding	--	--	--	--
Cluster-12030.0	BL_3	3.00	1.07	446	--	--	--	--	--	--	--	--	--	--	--	--	--	--	--	--	--	--	--	--	--	--	--	--	--	--	--	--
Cluster-12035.1	BL_3	1.00	0.31	470	--	--	--	--	--	--	--	--	--	--	--	--	--	--	--	--	--	--	--	--	--	--	--	--	--	--	--	--
Cluster-12037.0	BL_3	1.00	4.48	271	--	--	--	--	--	--	--	--	--	--	--	--	--	--	--	--	--	--	PF00879	Defensin propeptide	GO:0006952	defense response	--	--	--	--	--	--
Cluster-12042.0	BL_3	1.00	0.92	347	--	--	--	--	--	--	--	--	--	--	--	--	--	--	--	--	--	--	--	--	--	--	--	--	--	--	--	--
Cluster-12052.0	BL_3	1.00	0.33	457	--	--	--	--	--	--	--	--	--	--	--	--	--	--	--	--	--	--	--	--	--	--	--	--	--	--	--	--
Cluster-12059.0	BL_3	2.00	0.40	567	--	--	--	--	--	--	--	--	--	--	--	--	--	--	--	--	--	--	--	--	--	--	--	--	--	--	--	--
Cluster-12064.0	BL_3	2.00	1.00	401	--	--	--	--	--	--	--	--	--	--	--	--	--	--	--	--	--	--	--	--	--	--	--	--	--	--	--	--
Cluster-12069.0	BL_3	1.00	2.05	302	--	--	--	--	--	--	--	--	--	--	--	--	--	--	--	--	--	--	--	--	--	--	--	--	--	--	--	--
Cluster-12071.1	BL_3	17.00	1.35	971	312190935	ADQ43366.1	718	3.5e-73	HMGBa [Litopenaeus vannamei]	755987004	XM_011313072.1	44	1.49149e-11	PREDICTED: Fopius arisanus high mobility group protein DSP1 (LOC105271495), transcript variant X2, mRNA	K10802	HMGB1	high mobility group protein B1	http://www.genome.jp/dbget-bin/www_bget?ko:K10802	Q24537	494	1.4e-48	High mobility group protein DSP1 OS=Drosophila melanogaster GN=Dsp1 PE=2 SV=1	PF06524//PF00178//PF04690//PF02936	NOA36 protein//Ets-domain//YABBY protein//Cytochrome c oxidase subunit IV	GO:0006123//GO:0007275//GO:0015992//GO:0006355	mitochondrial electron transport, cytochrome c to oxygen//multicellular organismal development//proton transport//regulation of transcription, DNA-templated	GO:0003700//GO:0004129//GO:0043565//GO:0008270	transcription factor activity, sequence-specific DNA binding//cytochrome-c oxidase activity//sequence-specific DNA binding//zinc ion binding	GO:0005667//GO:0045277//GO:0005634	transcription factor complex//respiratory chain complex IV//nucleus	KOG0381	HMG box-containing protein
Cluster-12073.0	BL_3	4.00	0.33	953	--	--	--	--	--	--	--	--	--	--	--	--	--	--	--	--	--	--	PF06268	Fascin domain	--	--	GO:0051015//GO:0030674	actin filament binding//protein binding, bridging	--	--	--	--
Cluster-12075.0	BL_3	3.00	0.56	584	--	--	--	--	--	--	--	--	--	--	--	--	--	--	--	--	--	--	--	--	--	--	--	--	--	--	--	--
Cluster-12078.0	BL_3	2.00	0.93	410	655697654	XP_002710659.2	323	9.3e-28	PREDICTED: tribbles homolog 1 [Oryctolagus cuniculus]	--	--	--	--	--	K08814	TRIB1_2	tribbles homolog 1/2	http://www.genome.jp/dbget-bin/www_bget?ko:K08814	Q96RU8	317	1.9e-28	Tribbles homolog 1 OS=Homo sapiens GN=TRIB1 PE=1 SV=2	PF00069//PF07714	Protein kinase domain//Protein tyrosine kinase	GO:0006468	protein phosphorylation	GO:0005524//GO:0004672	ATP binding//protein kinase activity	--	--	KOG0583	Serine/threonine protein kinase
Cluster-12081.0	BL_3	20.00	1.35	1092	475051484	AGI56293.1	137	9.2e-06	thrombospondin II [Penaeus monodon]	--	--	--	--	--	--	--	--	--	--	--	--	--	PF01607	Chitin binding Peritrophin-A domain	GO:0006030	chitin metabolic process	GO:0008061	chitin binding	GO:0005576	extracellular region	--	--
Cluster-12082.0	BL_3	48.00	16.62	450	238625711	ACR48137.1	642	1.0e-64	ribosomal protein S24 [Rimicaris exoculata]	225711521	BT077183.1	144	1.70789e-67	Caligus rogercresseyi clone crog-evp-503-233 40S ribosomal protein S15Aa putative mRNA, complete cds	K02957	RP-S15Ae, RPS15A	small subunit ribosomal protein S15Ae	http://www.genome.jp/dbget-bin/www_bget?ko:K02957	Q6XIM8	618	2.6e-63	40S ribosomal protein S15a OS=Drosophila yakuba GN=RpS15Aa PE=2 SV=3	PF00410	Ribosomal protein S8	GO:0006412//GO:0042254	translation//ribosome biogenesis	GO:0003735	structural constituent of ribosome	GO:0005840	ribosome	KOG1754	40S ribosomal protein S15/S22
Cluster-12083.0	BL_3	10.00	41.13	274	28316886	AAL68340.2	278	1.0e-22	RH06643p, partial [Drosophila melanogaster]	338224478	HM217888.1	161	3.50021e-77	Scylla paramamosain ribosomal protein S29 CG8495-PA-like protein-like mRNA, partial sequence	K02980	RP-S29e, RPS29	small subunit ribosomal protein S29e	http://www.genome.jp/dbget-bin/www_bget?ko:K02980	Q9VH69	269	4.6e-23	40S ribosomal protein S29 OS=Drosophila melanogaster GN=RpS29 PE=1 SV=1	PF00253	Ribosomal protein S14p/S29e	GO:0006412//GO:0042254	translation//ribosome biogenesis	GO:0003735	structural constituent of ribosome	GO:0005622//GO:0005840	intracellular//ribosome	KOG3506	40S ribosomal protein S29
Cluster-12084.0	BL_3	21.00	28.38	323	769857127	XP_011640188.1	381	1.4e-34	PREDICTED: 60S ribosomal protein L37a [Pogonomyrmex barbatus]	545364453	XM_005647230.1	62	4.55273e-22	Coccomyxa subellipsoidea C-169 60S ribosomal protein L37a mRNA	K02921	RP-L37Ae, RPL37A	large subunit ribosomal protein L37Ae	http://www.genome.jp/dbget-bin/www_bget?ko:K02921	O61598	377	1.7e-35	60S ribosomal protein L37a OS=Ostertagia ostertagi GN=rpl-37a PE=3 SV=3	PF01780//PF10717	Ribosomal L37ae protein family//Occlusion-derived virus envelope protein ODV-E18	GO:0006412//GO:0042254	translation//ribosome biogenesis	GO:0003735	structural constituent of ribosome	GO:0005622//GO:0005840//GO:0019031	intracellular//ribosome//viral envelope	KOG0402	60S ribosomal protein L37
Cluster-12088.0	BL_3	1.00	0.46	410	--	--	--	--	--	--	--	--	--	--	--	--	--	--	--	--	--	--	--	--	--	--	--	--	--	--	--	--
Cluster-12100.0	BL_3	1.00	0.35	450	675384854	KFM77751.1	186	7.9e-12	Neural cell adhesion molecule 1, partial [Stegodyphus mimosarum]	--	--	--	--	--	--	--	--	--	A2AJ76	171	1.8e-11	Hemicentin-2 OS=Mus musculus GN=Hmcn2 PE=2 SV=1	PF13895	Immunoglobulin domain	--	--	GO:0005515	protein binding	--	--	--	--
Cluster-12106.0	BL_3	3.00	0.95	464	--	--	--	--	--	--	--	--	--	--	--	--	--	--	--	--	--	--	PF01924	Hydrogenase formation hypA family	--	--	GO:0046872	metal ion binding	--	--	--	--
Cluster-12109.1	BL_3	3.00	0.48	631	--	--	--	--	--	--	--	--	--	--	--	--	--	--	--	--	--	--	--	--	--	--	--	--	--	--	--	--
Cluster-12113.0	BL_3	9.06	0.88	852	--	--	--	--	--	--	--	--	--	--	--	--	--	--	--	--	--	--	--	--	--	--	--	--	--	--	--	--
Cluster-12132.0	BL_3	1.00	0.31	467	--	--	--	--	--	--	--	--	--	--	--	--	--	--	--	--	--	--	--	--	--	--	--	--	--	--	--	--
Cluster-12137.0	BL_3	1.00	0.31	471	642931807	XP_008196739.1	695	7.8e-71	PREDICTED: uncharacterized protein LOC658297 [Tribolium castaneum]	--	--	--	--	--	--	--	--	--	--	--	--	--	--	--	--	--	--	--	--	--	--	--
Cluster-12146.0	BL_3	3.00	1.18	431	--	--	--	--	--	--	--	--	--	--	--	--	--	--	--	--	--	--	--	--	--	--	--	--	--	--	--	--
Cluster-12159.0	BL_3	11.00	1.82	621	--	--	--	--	--	--	--	--	--	--	--	--	--	--	--	--	--	--	--	--	--	--	--	--	--	--	--	--
Cluster-12163.0	BL_3	3.00	0.53	602	512914353	XP_004928121.1	666	2.3e-67	PREDICTED: MORN repeat-containing protein 4 [Bombyx mori]	--	--	--	--	--	--	--	--	--	Q6PGF2	410	4.6e-39	MORN repeat-containing protein 4 OS=Mus musculus GN=Morn4 PE=2 SV=1	--	--	--	--	--	--	--	--	KOG0231	Junctional membrane complex protein Junctophilin and related MORN repeat proteins
Cluster-12169.0	BL_3	1.00	0.35	449	--	--	--	--	--	--	--	--	--	--	--	--	--	--	--	--	--	--	--	--	--	--	--	--	--	--	--	--
Cluster-12180.2	BL_3	2.00	0.70	449	--	--	--	--	--	--	--	--	--	--	--	--	--	--	--	--	--	--	--	--	--	--	--	--	--	--	--	--
Cluster-12181.0	BL_3	5.00	0.33	1103	56693269	NP_001008599.1	1018	6.5e-108	uncharacterized protein LOC494056 [Danio rerio]>gi|56269420|gb|AAH86832.1| Zgc:103559 [Danio rerio]>gi|182889858|gb|AAI65735.1| Zgc:103559 protein [Danio rerio]	--	--	--	--	--	K01466	allB	allantoinase	http://www.genome.jp/dbget-bin/www_bget?ko:K01466	P40757	940	2.9e-100	Allantoinase, mitochondrial OS=Lithobates catesbeiana GN=ALN PE=1 SV=1	PF01979	Amidohydrolase family	GO:0006807	nitrogen compound metabolic process	GO:0016787//GO:0043169//GO:0016810	hydrolase activity//cation binding//hydrolase activity, acting on carbon-nitrogen (but not peptide) bonds	--	--	KOG0370	Multifunctional pyrimidine synthesis protein CAD (includes carbamoyl-phophate synthetase, aspartate transcarbamylase, and glutamine amidotransferase)
Cluster-12188.0	BL_3	3.00	0.49	624	195132161	XP_002010512.1	798	1.2e-82	GI15973 [Drosophila mojavensis]>gi|193908962|gb|EDW07829.1| GI15973 [Drosophila mojavensis]	--	--	--	--	--	K06233	LRP2	low density lipoprotein-related protein 2	http://www.genome.jp/dbget-bin/www_bget?ko:K06233	P98158	542	2.4e-54	Low-density lipoprotein receptor-related protein 2 OS=Rattus norvegicus GN=Lrp2 PE=1 SV=1	PF00057//PF07645//PF07353	Low-density lipoprotein receptor domain class A//Calcium-binding EGF domain//Uroplakin II	GO:0061024	membrane organization	GO:0005509//GO:0005515	calcium ion binding//protein binding	GO:0030176//GO:0016020	integral component of endoplasmic reticulum membrane//membrane	KOG1215	Low-density lipoprotein receptors containing Ca2+-binding EGF-like domains
Cluster-1219.0	BL_3	1.00	0.33	456	--	--	--	--	--	--	--	--	--	--	--	--	--	--	--	--	--	--	--	--	--	--	--	--	--	--	--	--
Cluster-12196.0	BL_3	4.00	0.57	670	333470603	AEF33836.1	651	1.4e-65	collagenolytic serine protease protein [Eriocheir sinensis]	122003900	EF120997.1	328	1.35086e-169	Portunus pelagicus chymotrypsin-like serine protease (CTRY2) mRNA, partial cds	--	--	--	--	P36178	658	8.9e-68	Chymotrypsin BII OS=Litopenaeus vannamei PE=1 SV=1	PF00089	Trypsin	GO:0006508	proteolysis	GO:0004252	serine-type endopeptidase activity	--	--	--	--
Cluster-12198.0	BL_3	7.00	0.50	1048	--	--	--	--	--	262401401	FJ774883.1	263	2.92746e-133	Scylla paramamosain hypothetical protein mRNA, complete cds	--	--	--	--	--	--	--	--	--	--	--	--	--	--	--	--	--	--
Cluster-12199.0	BL_3	32.00	1.08	1890	--	--	--	--	--	--	--	--	--	--	--	--	--	--	--	--	--	--	--	--	--	--	--	--	--	--	--	--
Cluster-12204.1	BL_3	3.26	1.07	458	--	--	--	--	--	--	--	--	--	--	--	--	--	--	--	--	--	--	--	--	--	--	--	--	--	--	--	--
Cluster-12205.0	BL_3	3.00	0.32	792	356651196	AET34915.1	163	6.5e-09	heat shock protein 21 [Macrobrachium rosenbergii]	--	--	--	--	--	--	--	--	--	P02516	137	2.8e-07	Heat shock protein 23 OS=Drosophila melanogaster GN=Hsp23 PE=2 SV=2	--	--	--	--	--	--	--	--	--	--
Cluster-1221.0	BL_3	2.00	1.34	372	--	--	--	--	--	--	--	--	--	--	--	--	--	--	--	--	--	--	--	--	--	--	--	--	--	--	--	--
Cluster-12214.0	BL_3	1.00	0.46	410	--	--	--	--	--	--	--	--	--	--	--	--	--	--	--	--	--	--	--	--	--	--	--	--	--	--	--	--
Cluster-12216.0	BL_3	7.00	0.42	1187	--	--	--	--	--	--	--	--	--	--	--	--	--	--	--	--	--	--	--	--	--	--	--	--	--	--	--	--
Cluster-12217.0	BL_3	3.00	0.57	579	291237198	XP_002738523.1	153	6.8e-08	PREDICTED: adenomatous polyposis coli protein [Saccoglossus kowalevskii]	--	--	--	--	--	--	--	--	--	--	--	--	--	PF05924//PF05923	SAMP Motif//APC cysteine-rich region	GO:0016055	Wnt signaling pathway	GO:0008013	beta-catenin binding	GO:0016342	catenin complex	--	--
Cluster-12220.0	BL_3	1.00	0.40	430	--	--	--	--	--	--	--	--	--	--	--	--	--	--	--	--	--	--	--	--	--	--	--	--	--	--	--	--
Cluster-12229.0	BL_3	2.00	0.58	479	--	--	--	--	--	--	--	--	--	--	--	--	--	--	--	--	--	--	--	--	--	--	--	--	--	--	--	--
Cluster-12232.0	BL_3	2.00	0.31	637	--	--	--	--	--	--	--	--	--	--	--	--	--	--	--	--	--	--	--	--	--	--	--	--	--	--	--	--
Cluster-12235.1	BL_3	3.00	1.26	422	815818684	XP_012230508.1	152	6.5e-08	PREDICTED: zinc finger homeobox protein 4 isoform X1 [Linepithema humile]>gi|815818686|ref|XP_012230509.1| PREDICTED: zinc finger homeobox protein 4 isoform X1 [Linepithema humile]>gi|815818688|ref|XP_012230510.1| PREDICTED: zinc finger homeobox protein 4 isoform X1 [Linepithema humile]>gi|815818690|ref|XP_012230511.1| PREDICTED: zinc finger homeobox protein 4 isoform X1 [Linepithema humile]>gi|8…	--	--	--	--	--	--	--	--	--	P28167	125	3.6e-06	Zinc finger protein 2 OS=Drosophila melanogaster GN=zfh2 PE=1 SV=2	--	--	--	--	--	--	--	--	--	--
Cluster-12238.0	BL_3	4.00	0.84	552	--	--	--	--	--	--	--	--	--	--	--	--	--	--	--	--	--	--	PF12106	Colicin C terminal ribonuclease domain	GO:0051252	regulation of RNA metabolic process	GO:0004540	ribonuclease activity	--	--	--	--
Cluster-12252.0	BL_3	3.00	0.95	465	--	--	--	--	--	--	--	--	--	--	--	--	--	--	--	--	--	--	--	--	--	--	--	--	--	--	--	--
Cluster-12255.0	BL_3	2.00	0.46	530	--	--	--	--	--	--	--	--	--	--	--	--	--	--	--	--	--	--	--	--	--	--	--	--	--	--	--	--
Cluster-12266.0	BL_3	3.00	1.14	436	--	--	--	--	--	--	--	--	--	--	--	--	--	--	--	--	--	--	--	--	--	--	--	--	--	--	--	--
Cluster-12268.0	BL_3	6.00	0.45	1019	--	--	--	--	--	--	--	--	--	--	--	--	--	--	--	--	--	--	--	--	--	--	--	--	--	--	--	--
Cluster-1227.0	BL_3	1.00	0.33	458	--	--	--	--	--	--	--	--	--	--	--	--	--	--	--	--	--	--	--	--	--	--	--	--	--	--	--	--
Cluster-12277.1	BL_3	2.00	0.41	556	--	--	--	--	--	--	--	--	--	--	--	--	--	--	--	--	--	--	--	--	--	--	--	--	--	--	--	--
Cluster-12280.0	BL_3	4.00	0.35	904	--	--	--	--	--	--	--	--	--	--	--	--	--	--	--	--	--	--	--	--	--	--	--	--	--	--	--	--
Cluster-12282.0	BL_3	1.00	0.47	407	--	--	--	--	--	--	--	--	--	--	--	--	--	--	--	--	--	--	--	--	--	--	--	--	--	--	--	--
Cluster-12294.0	BL_3	2.00	0.58	481	--	--	--	--	--	--	--	--	--	--	--	--	--	--	--	--	--	--	--	--	--	--	--	--	--	--	--	--
Cluster-12294.1	BL_3	1.00	0.85	353	--	--	--	--	--	--	--	--	--	--	--	--	--	--	--	--	--	--	--	--	--	--	--	--	--	--	--	--
Cluster-12295.0	BL_3	3.00	0.48	628	--	--	--	--	--	--	--	--	--	--	--	--	--	--	--	--	--	--	--	--	--	--	--	--	--	--	--	--
Cluster-1230.0	BL_3	1.00	3.40	281	--	--	--	--	--	--	--	--	--	--	--	--	--	--	--	--	--	--	--	--	--	--	--	--	--	--	--	--
Cluster-12302.0	BL_3	1.00	0.33	458	--	--	--	--	--	--	--	--	--	--	--	--	--	--	--	--	--	--	--	--	--	--	--	--	--	--	--	--
Cluster-12305.0	BL_3	2.00	0.32	631	--	--	--	--	--	525346500	KC793971.1	168	1.11336e-80	Scylla paramamosain clone Scpa79 microsatellite sequence	--	--	--	--	--	--	--	--	--	--	--	--	--	--	--	--	--	--
Cluster-12308.0	BL_3	4.00	0.57	672	--	--	--	--	--	--	--	--	--	--	--	--	--	--	--	--	--	--	--	--	--	--	--	--	--	--	--	--
Cluster-12308.1	BL_3	5.00	0.40	972	--	--	--	--	--	--	--	--	--	--	--	--	--	--	--	--	--	--	--	--	--	--	--	--	--	--	--	--
Cluster-12309.0	BL_3	7.00	1.40	565	744603787	XP_010991488.1	860	6.9e-90	PREDICTED: 40S ribosomal protein S11 [Camelus dromedarius]	395132454	NM_001015.4	565	0	Homo sapiens ribosomal protein S11 (RPS11), mRNA	K02949	RP-S11e, RPS11	small subunit ribosomal protein S11e	http://www.genome.jp/dbget-bin/www_bget?ko:K02949	P62280	824	4.3e-87	40S ribosomal protein S11 OS=Homo sapiens GN=RPS11 PE=1 SV=3	PF00366	Ribosomal protein S17	GO:0006412//GO:0042254	translation//ribosome biogenesis	GO:0003735	structural constituent of ribosome	GO:0005622//GO:0005840	intracellular//ribosome	KOG1728	40S ribosomal protein S11
Cluster-1231.0	BL_3	1.00	0.73	365	--	--	--	--	--	--	--	--	--	--	--	--	--	--	--	--	--	--	--	--	--	--	--	--	--	--	--	--
Cluster-12310.0	BL_3	3.00	0.53	600	470292237	XP_004343574.1	496	1.2e-47	microtubule associated protein [Capsaspora owczarzaki ATCC 30864]>gi|765556954|gb|KJE97263.1| microtubule associated protein [Capsaspora owczarzaki ATCC 30864]	697066438	XM_009650111.1	591	0	Verticillium dahliae VdLs.17 Microtubule associated protein mRNA	K08341	GABARAP, ATG8, LC3	GABA(A) receptor-associated protein	http://www.genome.jp/dbget-bin/www_bget?ko:K08341	Q8WZY7	613	1.3e-62	Autophagy-related protein 8 OS=Neurospora crassa (strain ATCC 24698 / 74-OR23-1A / CBS 708.71 / DSM 1257 / FGSC 987) GN=apg-6 PE=3 SV=1	PF04110	Ubiquitin-like autophagy protein Apg12	GO:0000045	autophagosome assembly	--	--	GO:0005737	cytoplasm	KOG1654	Microtubule-associated anchor protein involved in autophagy and membrane trafficking
Cluster-12313.0	BL_3	4.00	0.37	876	768430566	XP_011556515.1	380	4.9e-34	PREDICTED: THO complex subunit 4 [Plutella xylostella]	--	--	--	--	--	K12881	THOC4, ALY	THO complex subunit 4	http://www.genome.jp/dbget-bin/www_bget?ko:K12881	Q6GLW1	308	4.5e-27	THO complex subunit 4-B OS=Xenopus laevis GN=alyref-b PE=2 SV=1	PF00076	RNA recognition motif. (a.k.a. RRM, RBD, or RNP domain)	--	--	GO:0003676	nucleic acid binding	--	--	KOG0533	RRM motif-containing protein
Cluster-12317.0	BL_3	3.00	0.52	608	780036735	XP_011667508.1	138	3.9e-06	PREDICTED: tubulin alpha-1 chain isoform X1 [Strongylocentrotus purpuratus]>gi|780036740|ref|XP_011667509.1| PREDICTED: tubulin alpha-1 chain isoform X2 [Strongylocentrotus purpuratus]>gi|780036745|ref|XP_011667510.1| PREDICTED: tubulin alpha-1 chain isoform X3 [Strongylocentrotus purpuratus]>gi|780036750|ref|XP_011667511.1| PREDICTED: tubulin alpha-1 chain isoform X4 [Strongylocentrotus purpurat…	2098750	U92645.1	95	4.07427e-40	GLU92645 Gecarcinus lateralis alpha-1-tubulin mRNA, complete cds	--	--	--	--	P18258	138	1.6e-07	Tubulin alpha-1 chain OS=Paracentrotus lividus PE=2 SV=1	--	--	--	--	--	--	--	--	KOG1376	Alpha tubulin
Cluster-12322.0	BL_3	2.00	0.33	617	641679124	XP_008188431.1	262	1.7e-20	PREDICTED: chromodomain-helicase-DNA-binding protein 9 isoform X1 [Acyrthosiphon pisum]>gi|641679126|ref|XP_008188432.1| PREDICTED: chromodomain-helicase-DNA-binding protein 9 isoform X1 [Acyrthosiphon pisum]	--	--	--	--	--	K14437	CHD7	chromodomain-helicase-DNA-binding protein 7	http://www.genome.jp/dbget-bin/www_bget?ko:K14437	--	--	--	--	PF07533	BRK domain	--	--	GO:0005515//GO:0016817	protein binding//hydrolase activity, acting on acid anhydrides	--	--	--	--
Cluster-12330.0	BL_3	1.00	1.51	317	--	--	--	--	--	--	--	--	--	--	--	--	--	--	--	--	--	--	--	--	--	--	--	--	--	--	--	--
Cluster-12338.0	BL_3	2.00	0.44	540	--	--	--	--	--	--	--	--	--	--	--	--	--	--	--	--	--	--	PF00260	Protamine P1	GO:0007283	spermatogenesis	GO:0003677	DNA binding	GO:0000786//GO:0005634	nucleosome//nucleus	--	--
Cluster-12352.0	BL_3	2.00	0.81	427	725571770	XP_010338387.1	564	1.1e-55	PREDICTED: LOW QUALITY PROTEIN: 60S ribosomal protein L34 [Saimiri boliviensis boliviensis]	578809310	XM_005263172.2	426	0	PREDICTED: Homo sapiens ribosomal protein L34 (RPL34), transcript variant X1, mRNA	K02915	RP-L34e, RPL34	large subunit ribosomal protein L34e	http://www.genome.jp/dbget-bin/www_bget?ko:K02915	P49207	524	2.0e-52	60S ribosomal protein L34 OS=Homo sapiens GN=RPL34 PE=1 SV=3	PF08534//PF01199	Redoxin//Ribosomal protein L34e	GO:0042254//GO:0006412	ribosome biogenesis//translation	GO:0003735//GO:0016491	structural constituent of ribosome//oxidoreductase activity	GO:0005840//GO:0005622	ribosome//intracellular	KOG1790	60s ribosomal protein L34
Cluster-12359.0	BL_3	8.00	0.32	1657	--	--	--	--	--	--	--	--	--	--	--	--	--	--	--	--	--	--	PF00352	Transcription factor TFIID (or TATA-binding protein, TBP)	GO:0006352	DNA-templated transcription, initiation	GO:0003677	DNA binding	--	--	--	--
Cluster-12362.1	BL_3	14.78	0.42	2192	642931676	XP_008196683.1	173	1.2e-09	PREDICTED: uncharacterized protein LOC103313928 [Tribolium castaneum]	--	--	--	--	--	--	--	--	--	--	--	--	--	PF13606//PF00023	Ankyrin repeat//Ankyrin repeat	--	--	GO:0005515	protein binding	--	--	--	--
Cluster-12365.0	BL_3	2.00	0.58	481	--	--	--	--	--	--	--	--	--	--	--	--	--	--	--	--	--	--	--	--	--	--	--	--	--	--	--	--
Cluster-12367.0	BL_3	1.00	0.44	416	--	--	--	--	--	768311752	CP010980.1	416	0	Verticillium dahliae VdLs.17 chromosome 1, complete sequence	--	--	--	--	--	--	--	--	--	--	--	--	--	--	--	--	--	--
Cluster-12378.0	BL_3	4.00	0.34	927	--	--	--	--	--	--	--	--	--	--	--	--	--	--	--	--	--	--	PF10596	U6-snRNA interacting domain of PrP8	--	--	GO:0017070	U6 snRNA binding	--	--	--	--
Cluster-12385.0	BL_3	6.00	0.76	720	546670775	ERL83393.1	494	2.4e-47	hypothetical protein D910_00345 [Dendroctonus ponderosae]>gi|546671691|gb|ERL83897.1| hypothetical protein D910_01187 [Dendroctonus ponderosae]>gi|546674290|gb|ERL85701.1| hypothetical protein D910_03116 [Dendroctonus ponderosae]>gi|546681251|gb|ERL91386.1| hypothetical protein D910_08718 [Dendroctonus ponderosae]	--	--	--	--	--	K05330	KCNJN	potassium inwardly-rectifying channel subfamily J, other	http://www.genome.jp/dbget-bin/www_bget?ko:K05330	F1NHE9	260	1.4e-21	ATP-sensitive inward rectifier potassium channel 12 OS=Gallus gallus GN=KCNJ12 PE=1 SV=1	PF01007	Inward rectifier potassium channel	GO:0006813	potassium ion transport	GO:0005242	inward rectifier potassium channel activity	GO:0016021//GO:0008076	integral component of membrane//voltage-gated potassium channel complex	KOG3827	Inward rectifier K+ channel
Cluster-1240.0	BL_3	34.09	1.76	1336	--	--	--	--	--	--	--	--	--	--	--	--	--	--	--	--	--	--	--	--	--	--	--	--	--	--	--	--
Cluster-12407.0	BL_3	6.00	0.57	862	--	--	--	--	--	--	--	--	--	--	--	--	--	--	--	--	--	--	PF05053	Menin	--	--	--	--	GO:0005634	nucleus	--	--
Cluster-12416.0	BL_3	7.00	0.79	769	--	--	--	--	--	--	--	--	--	--	--	--	--	--	--	--	--	--	--	--	--	--	--	--	--	--	--	--
Cluster-12419.0	BL_3	1.00	0.46	412	--	--	--	--	--	--	--	--	--	--	--	--	--	--	--	--	--	--	--	--	--	--	--	--	--	--	--	--
Cluster-12424.0	BL_3	3.00	0.61	559	646707201	KDR14062.1	375	1.2e-33	hypothetical protein L798_11975 [Zootermopsis nevadensis]	--	--	--	--	--	--	--	--	--	Q6INX1	309	2.2e-27	Transmembrane protein 98 OS=Xenopus laevis GN=tmem98 PE=2 SV=1	PF01561	Hantavirus glycoprotein G2	GO:0030683	evasion or tolerance by virus of host immune response	--	--	GO:0019012	virion	--	--
Cluster-12427.0	BL_3	4.00	0.68	611	309242901	BAJ22990.1	529	1.8e-51	cytochrome c [Marsupenaeus japonicus]	--	--	--	--	--	K08738	CYC	cytochrome c	http://www.genome.jp/dbget-bin/www_bget?ko:K08738	Q6QLW4	495	6.5e-49	Cytochrome c OS=Pectinaria gouldii PE=3 SV=1	PF13442//PF00034	Cytochrome C oxidase, cbb3-type, subunit III//Cytochrome c	GO:0006118	obsolete electron transport	GO:0020037//GO:0009055	heme binding//electron carrier activity	--	--	KOG3453	Cytochrome c
Cluster-1243.0	BL_3	2.00	0.46	530	--	--	--	--	--	--	--	--	--	--	--	--	--	--	--	--	--	--	--	--	--	--	--	--	--	--	--	--
Cluster-12441.0	BL_3	2.00	0.90	413	--	--	--	--	--	--	--	--	--	--	--	--	--	--	--	--	--	--	PF01213//PF05038	Adenylate cyclase associated (CAP) N terminal//Cytochrome Cytochrome b558 alpha-subunit	GO:0007010	cytoskeleton organization	GO:0020037//GO:0003779	heme binding//actin binding	--	--	--	--
Cluster-12443.1	BL_3	3.00	0.38	717	762080895	XP_011419491.1	317	8.1e-27	PREDICTED: ceramide kinase-like [Crassostrea gigas]>gi|405962141|gb|EKC27843.1| Ceramide kinase [Crassostrea gigas]	--	--	--	--	--	K04715	E2.7.1.138, CERK	ceramide kinase	http://www.genome.jp/dbget-bin/www_bget?ko:K04715	Q8TCT0	268	1.6e-22	Ceramide kinase OS=Homo sapiens GN=CERK PE=1 SV=1	--	--	--	--	--	--	--	--	--	--
Cluster-12446.0	BL_3	9.00	1.06	752	--	--	--	--	--	--	--	--	--	--	--	--	--	--	--	--	--	--	--	--	--	--	--	--	--	--	--	--
Cluster-12452.0	BL_3	16.00	0.35	2745	657189749	AID47197.1	2978	0.0e+00	peroxinectin [Macrophthalmus japonicus]	295293390	GU002547.1	508	0	Eriocheir sinensis peroxinectin mRNA, complete cds	K19511	PXDN, VPO1	peroxidase	http://www.genome.jp/dbget-bin/www_bget?ko:K19511	Q9VEG6	1110	1.4e-119	Chorion peroxidase OS=Drosophila melanogaster GN=Pxt PE=2 SV=3	PF08177	Small acid-soluble spore protein N family	GO:0030436	asexual sporulation	--	--	GO:0042601	endospore-forming forespore	KOG2408	Peroxidase/oxygenase
Cluster-12455.0	BL_3	1.37	0.50	443	827544917	XP_012545052.1	192	1.6e-12	PREDICTED: activating signal cointegrator 1 complex subunit 2 homolog isoform X4 [Bombyx mori]	392303569	JX102602.1	127	4.7354e-58	Scylla paramamosain microsatellite Spm31 sequence	--	--	--	--	--	--	--	--	--	--	--	--	--	--	--	--	--	--
Cluster-12456.0	BL_3	1.00	0.56	388	--	--	--	--	--	--	--	--	--	--	--	--	--	--	--	--	--	--	--	--	--	--	--	--	--	--	--	--
Cluster-12467.0	BL_3	10.00	0.52	1332	242117926	NP_001155994.1	1323	3.4e-143	nicotinic acetylcholine receptor alpha 5 subunit isoform 2 precursor [Tribolium castaneum]>gi|157783850|gb|ABV72696.1| nicotinic acetylcholine receptor alpha 5 subunit [Tribolium castaneum]>gi|221222663|gb|ACM09854.1| nicotinic acetylcholine receptor subunit a5 [Tribolium castaneum]>gi|221222665|gb|ACM09855.1| nicotinic acetylcholine receptor subunit a5 [Tribolium castaneum]	--	--	--	--	--	K04810	CHRNA9	nicotinic acetylcholine receptor alpha-9	http://www.genome.jp/dbget-bin/www_bget?ko:K04810	Q9PTS8	411	7.8e-39	Neuronal acetylcholine receptor subunit alpha-9 OS=Gallus gallus GN=CHRNA9 PE=1 SV=1	PF02932//PF03030//PF02931	Neurotransmitter-gated ion-channel transmembrane region//Inorganic H+ pyrophosphatase//Neurotransmitter-gated ion-channel ligand binding domain	GO:0015992//GO:0006811//GO:0006812//GO:0006119//GO:0006810//GO:0007165	proton transport//ion transport//cation transport//oxidative phosphorylation//transport//signal transduction	GO:0005230//GO:0009678//GO:0004427//GO:0004889	extracellular ligand-gated ion channel activity//hydrogen-translocating pyrophosphatase activity//inorganic diphosphatase activity//acetylcholine-activated cation-selective channel activity	GO:0045211//GO:0030054//GO:0016020//GO:0016021//GO:0005886	postsynaptic membrane//cell junction//membrane//integral component of membrane//plasma membrane	--	--
Cluster-12473.0	BL_3	1.00	0.41	427	--	--	--	--	--	--	--	--	--	--	--	--	--	--	--	--	--	--	--	--	--	--	--	--	--	--	--	--
Cluster-12478.0	BL_3	1.00	1.07	337	--	--	--	--	--	--	--	--	--	--	--	--	--	--	--	--	--	--	--	--	--	--	--	--	--	--	--	--
Cluster-12479.1	BL_3	2.00	0.44	540	270017001	EFA13447.1	302	3.3e-25	hypothetical protein TcasGA2_TC004216 [Tribolium castaneum]	--	--	--	--	--	--	--	--	--	--	--	--	--	PF01607	Chitin binding Peritrophin-A domain	GO:0006030	chitin metabolic process	GO:0008061	chitin binding	GO:0005576	extracellular region	--	--
Cluster-12484.0	BL_3	1.99	0.35	599	--	--	--	--	--	--	--	--	--	--	--	--	--	--	--	--	--	--	PF14984	CD24 protein	GO:0007155	cell adhesion	--	--	--	--	--	--
Cluster-12499.0	BL_3	2.00	0.39	568	357607758	EHJ65677.1	339	1.8e-29	putative One cut domain family member 2 [Danaus plexippus]	817205366	XM_012423169.1	107	8.0894e-47	PREDICTED: Orussus abietinus homeobox protein onecut (LOC105698701), mRNA	K08026	ONECUT1, HNF6	one cut domain, family member 1, hepatocyte nuclear factor 6	http://www.genome.jp/dbget-bin/www_bget?ko:K08026	Q9NJB5	327	1.8e-29	Homeobox protein onecut OS=Drosophila melanogaster GN=onecut PE=2 SV=2	PF05920//PF00046	Homeobox KN domain//Homeobox domain	GO:0006355	regulation of transcription, DNA-templated	GO:0003677	DNA binding	--	--	KOG2252	CCAAT displacement protein and related homeoproteins
Cluster-1250.0	BL_3	1.00	0.34	452	--	--	--	--	--	--	--	--	--	--	--	--	--	--	--	--	--	--	--	--	--	--	--	--	--	--	--	--
Cluster-12502.0	BL_3	5.00	0.75	655	--	--	--	--	--	--	--	--	--	--	--	--	--	--	--	--	--	--	--	--	--	--	--	--	--	--	--	--
Cluster-12504.0	BL_3	16.00	8.70	392	328899610	AEB54642.1	468	1.4e-44	ribosomal protein L35 [Procambarus clarkii]	262401437	FJ774901.1	388	0	Scylla paramamosain ribosomal protein L35 mRNA, complete cds	K02918	RP-L35e, RPL35	large subunit ribosomal protein L35e	http://www.genome.jp/dbget-bin/www_bget?ko:K02918	Q6ZWV7	351	2.1e-32	60S ribosomal protein L35 OS=Mus musculus GN=Rpl35 PE=2 SV=1	PF00831//PF00466	Ribosomal L29 protein//Ribosomal protein L10	GO:0006412//GO:0042254	translation//ribosome biogenesis	GO:0003735	structural constituent of ribosome	GO:0005622//GO:0005840	intracellular//ribosome	KOG3436	60S ribosomal protein L35
Cluster-12505.0	BL_3	1.00	0.33	456	391343793	XP_003746190.1	449	2.5e-42	PREDICTED: uncharacterized protein LOC100900072 [Metaseiulus occidentalis]	617602010	XM_007523086.1	158	2.8583e-75	PREDICTED: Erinaceus europaeus scratch family zinc finger 2 (SCRT2), mRNA	K09219	SCRT	scratch	http://www.genome.jp/dbget-bin/www_bget?ko:K09219	Q8BTH6	452	4.7e-44	Transcriptional repressor scratch 2 OS=Mus musculus GN=Scrt2 PE=2 SV=2	PF07975//PF13465//PF01096//PF16622//PF13912//PF01155//PF00096//PF09297	TFIIH C1-like domain//Zinc-finger double domain//Transcription factor S-II (TFIIS)//zinc-finger C2H2-type//C2H2-type zinc finger//Hydrogenase/urease nickel incorporation, metallochaperone, hypA//Zinc finger, C2H2 type//NADH pyrophosphatase zinc ribbon domain	GO:0006281//GO:0006464//GO:0006351	DNA repair//cellular protein modification process//transcription, DNA-templated	GO:0016151//GO:0016787//GO:0046872//GO:0003676//GO:0008270	nickel cation binding//hydrolase activity//metal ion binding//nucleic acid binding//zinc ion binding	--	--	KOG2462	C2H2-type Zn-finger protein
Cluster-1251.0	BL_3	3.00	1.60	394	--	--	--	--	--	--	--	--	--	--	--	--	--	--	--	--	--	--	--	--	--	--	--	--	--	--	--	--
Cluster-1252.0	BL_3	2.00	0.32	635	--	--	--	--	--	--	--	--	--	--	--	--	--	--	--	--	--	--	--	--	--	--	--	--	--	--	--	--
Cluster-12527.0	BL_3	3.00	0.38	717	297260431	XP_002798294.1	1008	6.1e-107	PREDICTED: hypothetical protein LOC100430699 isoform 1 [Macaca mulatta]>gi|297260433|ref|XP_002798295.1| PREDICTED: hypothetical protein LOC100430699 isoform 2 [Macaca mulatta]	10439451	AK026569.1	717	0	Homo sapiens cDNA: FLJ22916 fis, clone KAT06406, highly similar to HSCYCR Human mRNA for T-cell cyclophilin	K03767	PPIA	peptidyl-prolyl cis-trans isomerase A (cyclophilin A)	http://www.genome.jp/dbget-bin/www_bget?ko:K03767	P62937	886	3.5e-94	Peptidyl-prolyl cis-trans isomerase A OS=Homo sapiens GN=PPIA PE=1 SV=2	PF00160	Cyclophilin type peptidyl-prolyl cis-trans isomerase/CLD	GO:0006457//GO:0000413	protein folding//protein peptidyl-prolyl isomerization	GO:0003755	peptidyl-prolyl cis-trans isomerase activity	--	--	--	--
Cluster-12532.0	BL_3	1.00	0.39	433	--	--	--	--	--	--	--	--	--	--	--	--	--	--	--	--	--	--	--	--	--	--	--	--	--	--	--	--
Cluster-12535.0	BL_3	6.00	0.44	1028	321467446	EFX78436.1	1065	2.1e-113	hypothetical protein DAPPUDRAFT_305161 [Daphnia pulex]	56306665	CR726103.2	37	1.23182e-07	Tetraodon nigroviridis full-length cDNA	K03247	EIF3H	translation initiation factor 3 subunit H	http://www.genome.jp/dbget-bin/www_bget?ko:K03247	Q9GV27	1046	1.4e-112	Eukaryotic translation initiation factor 3 subunit H OS=Bombyx mori PE=2 SV=1	PF02116//PF01398//PF09207	Fungal pheromone mating factor STE2 GPCR//JAB1/Mov34/MPN/PAD-1 ubiquitin protease//Yeast killer toxin	GO:0009405//GO:0007186//GO:0008219//GO:0019236//GO:0007606	pathogenesis//G-protein coupled receptor signaling pathway//cell death//response to pheromone//sensory perception of chemical stimulus	GO:0005515//GO:0004932	protein binding//mating-type factor pheromone receptor activity	GO:0005576//GO:0016020	extracellular region//membrane	KOG1560	Translation initiation factor 3, subunit h (eIF-3h)
Cluster-12539.0	BL_3	4.00	0.88	539	645009164	XP_008210365.1	666	2.1e-67	PREDICTED: nipped-B-like protein B isoform X2 [Nasonia vitripennis]	591382674	XM_007065742.1	39	4.83791e-09	PREDICTED: Chelonia mydas Nipped-B homolog (Drosophila) (NIPBL), transcript variant X3, mRNA	K06672	SCC2, NIPBL	cohesin loading factor subunit SCC2	http://www.genome.jp/dbget-bin/www_bget?ko:K06672	Q6KC79	446	2.8e-43	Nipped-B-like protein OS=Homo sapiens GN=NIPBL PE=1 SV=2	PF13762	Mitochondrial splicing apparatus component	GO:0000372	Group I intron splicing	--	--	GO:0030529	intracellular ribonucleoprotein complex	KOG1020	Sister chromatid cohesion protein SCC2/Nipped-B
Cluster-12543.0	BL_3	5.00	0.61	737	820849024	XP_012342261.1	279	2.1e-22	PREDICTED: LOW QUALITY PROTEIN: sarcalumenin [Apis florea]	--	--	--	--	--	--	--	--	--	Q86TD4	182	1.5e-12	Sarcalumenin OS=Homo sapiens GN=SRL PE=2 SV=2	--	--	--	--	--	--	--	--	KOG1954	Endocytosis/signaling protein EHD1
Cluster-12547.0	BL_3	1.00	0.45	414	--	--	--	--	--	--	--	--	--	--	--	--	--	--	--	--	--	--	--	--	--	--	--	--	--	--	--	--
Cluster-12564.0	BL_3	28.00	3.28	755	187179331	NP_001119643.1	704	1.1e-71	ribosomal protein L12 [Acyrthosiphon pisum]>gi|89574483|gb|ABD76372.1| putative ribosomal protein L12e [Acyrthosiphon pisum]>gi|239788182|dbj|BAH70782.1| ACYPI000059 [Acyrthosiphon pisum]	262401300	FJ774832.1	519	0	Scylla paramamosain ribosomal protein L12 mRNA, complete cds	K02870	RP-L12e, RPL12	large subunit ribosomal protein L12e	http://www.genome.jp/dbget-bin/www_bget?ko:K02870	P61866	661	4.5e-68	60S ribosomal protein L12 OS=Caenorhabditis elegans GN=rpl-12 PE=3 SV=1	PF00298	Ribosomal protein L11, RNA binding domain	GO:0006412//GO:0042254	translation//ribosome biogenesis	GO:0003735	structural constituent of ribosome	GO:0005840	ribosome	KOG0886	40S ribosomal protein S2
Cluster-12564.1	BL_3	2.00	3.14	315	646719579	KDR21636.1	272	5.9e-22	SH2 domain-containing protein 4A [Zootermopsis nevadensis]	--	--	--	--	--	K17577	SH2D4A	SH2 domain-containing protein 4A	http://www.genome.jp/dbget-bin/www_bget?ko:K17577	A6X942	226	5.2e-18	SH2 domain-containing protein 4B OS=Mus musculus GN=Sh2d4b PE=2 SV=1	--	--	--	--	--	--	--	--	--	--
Cluster-12580.0	BL_3	2.00	0.74	440	--	--	--	--	--	--	--	--	--	--	--	--	--	--	--	--	--	--	--	--	--	--	--	--	--	--	--	--
Cluster-12583.0	BL_3	24.00	6.69	488	268306400	ACY95321.1	305	1.4e-25	ribosomal protein L28 [Manduca sexta]	--	--	--	--	--	K02903	RP-L28e, RPL28	large subunit ribosomal protein L28e	http://www.genome.jp/dbget-bin/www_bget?ko:K02903	Q962T2	293	1.4e-25	60S ribosomal protein L28 OS=Spodoptera frugiperda GN=RpL28 PE=2 SV=1	--	--	--	--	--	--	--	--	KOG3412	60S ribosomal protein L28
Cluster-12586.0	BL_3	7.00	0.98	680	557751038	XP_005175277.1	429	7.9e-40	PREDICTED: ATP synthase subunit d, mitochondrial-like [Musca domestica]>gi|557772473|ref|XP_005185893.1| PREDICTED: ATP synthase subunit d, mitochondrial-like [Musca domestica]>gi|557772475|ref|XP_005185894.1| PREDICTED: ATP synthase subunit d, mitochondrial-like [Musca domestica]	--	--	--	--	--	K02138	ATPeF0D, ATP5H, ATP7	F-type H+-transporting ATPase subunit d	http://www.genome.jp/dbget-bin/www_bget?ko:K02138	Q24251	381	1.2e-35	ATP synthase subunit d, mitochondrial OS=Drosophila melanogaster GN=ATPsyn-d PE=2 SV=2	PF08202	Mis12-Mtw1 protein family	GO:0051301//GO:0007059	cell division//chromosome segregation	--	--	GO:0000444	MIS12/MIND type complex	KOG3366	Mitochondrial F1F0-ATP synthase, subunit d/ATP7
Cluster-12606.0	BL_3	1.00	0.52	396	--	--	--	--	--	--	--	--	--	--	--	--	--	--	--	--	--	--	--	--	--	--	--	--	--	--	--	--
Cluster-12611.0	BL_3	2.00	1.43	366	--	--	--	--	--	--	--	--	--	--	--	--	--	--	--	--	--	--	--	--	--	--	--	--	--	--	--	--
Cluster-12613.0	BL_3	4.00	0.34	933	--	--	--	--	--	--	--	--	--	--	--	--	--	--	--	--	--	--	--	--	--	--	--	--	--	--	--	--
Cluster-12625.0	BL_3	4.00	0.50	724	21666702	AAM73800.1	198	5.2e-13	SCYLLA-like protein [Penaeus monodon]	--	--	--	--	--	--	--	--	--	--	--	--	--	PF07809	RTP801 C-terminal region	GO:0009968	negative regulation of signal transduction	--	--	GO:0005737	cytoplasm	--	--
Cluster-1264.0	BL_3	1.00	0.33	459	--	--	--	--	--	--	--	--	--	--	--	--	--	--	--	--	--	--	--	--	--	--	--	--	--	--	--	--
Cluster-12648.0	BL_3	9.00	0.41	1468	478255344	ENN75570.1	521	3.7e-50	hypothetical protein YQE_07913, partial [Dendroctonus ponderosae]	--	--	--	--	--	K10420	DYNLT	dynein light chain Tctex-type 1	http://www.genome.jp/dbget-bin/www_bget?ko:K10420	Q94524	399	2.1e-37	Dynein light chain Tctex-type OS=Drosophila melanogaster GN=Dlc90F PE=1 SV=1	--	--	--	--	--	--	--	--	KOG4081	Dynein light chain
Cluster-1265.0	BL_3	1.82	0.48	501	780649216	XP_011689959.1	158	1.6e-08	PREDICTED: uncharacterized protein LOC105451287 [Wasmannia auropunctata]	--	--	--	--	--	--	--	--	--	--	--	--	--	--	--	--	--	--	--	--	--	--	--
Cluster-12652.0	BL_3	8.41	0.37	1532	642931465	XP_008196595.1	1418	3.7e-154	PREDICTED: uncharacterized protein LOC103313903 [Tribolium castaneum]	--	--	--	--	--	--	--	--	--	--	--	--	--	--	--	--	--	--	--	--	--	--	--
Cluster-12660.0	BL_3	1.00	0.52	396	--	--	--	--	--	--	--	--	--	--	--	--	--	--	--	--	--	--	--	--	--	--	--	--	--	--	--	--
Cluster-12662.0	BL_3	9.00	0.53	1215	806629217	AKB96212.1	1408	4.3e-153	heat shock protein cognate 3 [Cherax destructor]	443614324	JQ864187.1	757	0	Scylla paramamosain clone PXL009A01 70kD heat shock protein mRNA, partial cds	K09490	HSPA5, BIP	heat shock 70kDa protein 5	http://www.genome.jp/dbget-bin/www_bget?ko:K09490	P29844	1304	2.0e-142	Heat shock 70 kDa protein cognate 3 OS=Drosophila melanogaster GN=Hsc70-3 PE=2 SV=2	PF02782	FGGY family of carbohydrate kinases, C-terminal domain	GO:0005975	carbohydrate metabolic process	GO:0016773	phosphotransferase activity, alcohol group as acceptor	--	--	KOG0100	Molecular chaperones GRP78/BiP/KAR2, HSP70 superfamily
Cluster-12670.0	BL_3	4.00	0.70	602	--	--	--	--	--	--	--	--	--	--	--	--	--	--	--	--	--	--	--	--	--	--	--	--	--	--	--	--
Cluster-12683.0	BL_3	1.00	0.33	458	646723943	KDR24377.1	475	2.5e-45	Muscle M-line assembly protein unc-89 [Zootermopsis nevadensis]	--	--	--	--	--	--	--	--	--	O01761	188	1.9e-13	Muscle M-line assembly protein unc-89 OS=Caenorhabditis elegans GN=unc-89 PE=1 SV=3	PF13895	Immunoglobulin domain	--	--	GO:0005515	protein binding	--	--	--	--
Cluster-12685.0	BL_3	2.00	0.33	626	649572219	NP_001280549.1	776	4.2e-80	ACP receptor [Tribolium castaneum]>gi|160905684|gb|ABX52400.1| ACP receptor [Tribolium castaneum]	--	--	--	--	--	K04280	GNRHR	gonadotropin-releasing hormone receptor	http://www.genome.jp/dbget-bin/www_bget?ko:K04280	O42329	252	1.0e-20	Gonadotropin-releasing hormone II receptor OS=Clarias gariepinus PE=2 SV=2	PF00001	7 transmembrane receptor (rhodopsin family)	GO:0007186	G-protein coupled receptor signaling pathway	GO:0004930	G-protein coupled receptor activity	GO:0016021	integral component of membrane	KOG3656	FOG: 7 transmembrane receptor
Cluster-1269.0	BL_3	2.00	0.42	554	--	--	--	--	--	--	--	--	--	--	--	--	--	--	--	--	--	--	--	--	--	--	--	--	--	--	--	--
Cluster-12701.0	BL_3	1.00	0.31	466	--	--	--	--	--	--	--	--	--	--	--	--	--	--	--	--	--	--	--	--	--	--	--	--	--	--	--	--
Cluster-12723.0	BL_3	3.00	0.79	498	--	--	--	--	--	--	--	--	--	--	--	--	--	--	--	--	--	--	PF11522	Yeast phosphatidylinositol-4-OH kinase Pik1	--	--	GO:0016773	phosphotransferase activity, alcohol group as acceptor	--	--	--	--
Cluster-1273.0	BL_3	1.00	0.59	383	--	--	--	--	--	--	--	--	--	--	--	--	--	--	--	--	--	--	--	--	--	--	--	--	--	--	--	--
Cluster-12736.0	BL_3	7.00	1.00	670	751813218	AJG01356.1	568	5.9e-56	cuticular protein 15 [Eriocheir sinensis]	--	--	--	--	--	--	--	--	--	P81580	186	4.8e-13	Cuticle protein CP1158 OS=Cancer pagurus PE=1 SV=1	PF08140	Crustacean cuticle protein repeat	--	--	GO:0042302	structural constituent of cuticle	--	--	--	--
Cluster-12737.0	BL_3	1.00	6.67	258	--	--	--	--	--	--	--	--	--	--	--	--	--	--	--	--	--	--	PF00050//PF07648	Kazal-type serine protease inhibitor domain//Kazal-type serine protease inhibitor domain	--	--	GO:0005515	protein binding	--	--	--	--
Cluster-1274.0	BL_3	3.00	0.96	462	--	--	--	--	--	--	--	--	--	--	--	--	--	--	--	--	--	--	--	--	--	--	--	--	--	--	--	--
Cluster-12743.0	BL_3	1.00	0.33	458	694539621	XP_009496519.1	230	6.3e-17	30S ribosomal protein S14p/S29e [Fonticula alba]>gi|627946968|gb|KCV68948.1| 30S ribosomal protein S14p/S29e [Fonticula alba]	697066902	XM_009650343.1	449	0	Verticillium dahliae VdLs.17 hypothetical protein mRNA	K02980	RP-S29e, RPS29	small subunit ribosomal protein S29e	http://www.genome.jp/dbget-bin/www_bget?ko:K02980	Q9C2P2	274	2.1e-23	40S ribosomal protein S29 OS=Neurospora crassa (strain ATCC 24698 / 74-OR23-1A / CBS 708.71 / DSM 1257 / FGSC 987) GN=rps-29 PE=3 SV=1	PF00253	Ribosomal protein S14p/S29e	GO:0042254//GO:0006412	ribosome biogenesis//translation	GO:0003735	structural constituent of ribosome	GO:0005840//GO:0005622	ribosome//intracellular	KOG3506	40S ribosomal protein S29
Cluster-12748.0	BL_3	3.00	0.37	734	--	--	--	--	--	--	--	--	--	--	--	--	--	--	--	--	--	--	--	--	--	--	--	--	--	--	--	--
Cluster-12751.0	BL_3	2.00	0.36	590	241175404	XP_002399244.1	579	2.8e-57	OTU domain-containing protein, putative [Ixodes scapularis]>gi|215495116|gb|EEC04757.1| OTU domain-containing protein, putative [Ixodes scapularis]	701386384	XM_009995762.1	77	4.00275e-30	PREDICTED: Chaetura pelagica OTU deubiquitinase 3 (OTUD3), mRNA	K13717	OTUD3	OTU domain-containing protein 3	http://www.genome.jp/dbget-bin/www_bget?ko:K13717	Q5T2D3	527	1.2e-52	OTU domain-containing protein 3 OS=Homo sapiens GN=OTUD3 PE=1 SV=1	PF10717	Occlusion-derived virus envelope protein ODV-E18	--	--	--	--	GO:0019031	viral envelope	KOG2606	OTU (ovarian tumor)-like cysteine protease
Cluster-12767.0	BL_3	20.00	1.47	1029	91091192	XP_972192.1	698	7.7e-71	PREDICTED: 23 kDa integral membrane protein [Tribolium castaneum]>gi|270013115|gb|EFA09563.1| hypothetical protein TcasGA2_TC011677 [Tribolium castaneum]	--	--	--	--	--	--	--	--	--	Q61451	235	1.5e-18	Leukocyte surface antigen CD53 OS=Mus musculus GN=Cd53 PE=2 SV=2	PF00335	Tetraspanin family	--	--	--	--	GO:0016021	integral component of membrane	KOG3882	Tetraspanin family integral membrane protein
Cluster-1277.0	BL_3	2.00	0.68	454	--	--	--	--	--	--	--	--	--	--	--	--	--	--	--	--	--	--	--	--	--	--	--	--	--	--	--	--
Cluster-12785.0	BL_3	21.00	0.50	2540	--	--	--	--	--	--	--	--	--	--	--	--	--	--	--	--	--	--	--	--	--	--	--	--	--	--	--	--
Cluster-12785.2	BL_3	10.00	0.48	1408	--	--	--	--	--	--	--	--	--	--	--	--	--	--	--	--	--	--	--	--	--	--	--	--	--	--	--	--
Cluster-12787.0	BL_3	1.00	0.52	397	--	--	--	--	--	--	--	--	--	--	--	--	--	--	--	--	--	--	--	--	--	--	--	--	--	--	--	--
Cluster-12788.1	BL_3	1.00	0.33	456	--	--	--	--	--	--	--	--	--	--	--	--	--	--	--	--	--	--	PF03820	Tricarboxylate carrier	GO:0006811//GO:0055085	ion transport//transmembrane transport	GO:0015075	ion transmembrane transporter activity	GO:0016020	membrane	--	--
Cluster-1279.0	BL_3	3.00	0.31	816	--	--	--	--	--	--	--	--	--	--	--	--	--	--	--	--	--	--	--	--	--	--	--	--	--	--	--	--
Cluster-12792.0	BL_3	6.00	3.23	393	3287775	P81387.1	306	8.4e-26	RecName: Full=Cuticle protein AMP3; AltName: Full=HA-AMP3 [Homarus americanus]	--	--	--	--	--	--	--	--	--	P81577	339	5.2e-31	Cuticle protein AM1199 OS=Cancer pagurus PE=1 SV=1	PF00379	Insect cuticle protein	--	--	GO:0042302	structural constituent of cuticle	--	--	--	--
Cluster-12792.1	BL_3	5.00	0.53	805	5921938	P81578.1	286	3.6e-23	RecName: Full=Cuticle protein AM1239; Short=CPAM1239 [Cancer pagurus]	--	--	--	--	--	--	--	--	--	P81578	286	1.5e-24	Cuticle protein AM1239 OS=Cancer pagurus PE=1 SV=1	PF01500//PF00379	Keratin, high sulfur B2 protein//Insect cuticle protein	--	--	GO:0042302	structural constituent of cuticle	GO:0045095	keratin filament	--	--
Cluster-12794.0	BL_3	4.00	0.83	554	--	--	--	--	--	--	--	--	--	--	--	--	--	--	--	--	--	--	--	--	--	--	--	--	--	--	--	--
Cluster-12808.0	BL_3	2.00	0.81	427	--	--	--	--	--	--	--	--	--	--	--	--	--	--	--	--	--	--	--	--	--	--	--	--	--	--	--	--
Cluster-12811.0	BL_3	1.00	0.43	418	--	--	--	--	--	338968929	NM_001242891.1	418	0	Homo sapiens cold shock domain containing E1, RNA-binding (CSDE1), transcript variant 4, mRNA	--	--	--	--	--	--	--	--	--	--	--	--	--	--	--	--	--	--
Cluster-12812.0	BL_3	1.00	0.62	379	--	--	--	--	--	--	--	--	--	--	--	--	--	--	--	--	--	--	--	--	--	--	--	--	--	--	--	--
Cluster-12814.0	BL_3	2.00	0.49	514	--	--	--	--	--	--	--	--	--	--	--	--	--	--	--	--	--	--	--	--	--	--	--	--	--	--	--	--
Cluster-12818.0	BL_3	3.00	0.63	550	--	--	--	--	--	--	--	--	--	--	--	--	--	--	--	--	--	--	--	--	--	--	--	--	--	--	--	--
Cluster-12820.0	BL_3	4.00	0.49	735	357627265	EHJ77002.1	404	6.8e-37	broad-complex Z4-isoform [Danaus plexippus]	--	--	--	--	--	K02174	BR-C	broad	http://www.genome.jp/dbget-bin/www_bget?ko:K02174	Q24206	375	6.4e-35	Broad-complex core protein isoform 6 OS=Drosophila melanogaster GN=br PE=1 SV=2	PF00651	BTB/POZ domain	--	--	GO:0005515	protein binding	--	--	--	--
Cluster-12821.0	BL_3	7.00	0.31	1516	642935654	XP_008198101.1	454	2.2e-42	PREDICTED: receptor-type tyrosine-protein phosphatase N2 [Tribolium castaneum]>gi|642935656|ref|XP_008198102.1| PREDICTED: receptor-type tyrosine-protein phosphatase N2 [Tribolium castaneum]>gi|642935658|ref|XP_008198103.1| PREDICTED: receptor-type tyrosine-protein phosphatase N2 [Tribolium castaneum]	--	--	--	--	--	K07817	PTPRN	receptor-type tyrosine-protein phosphatase N	http://www.genome.jp/dbget-bin/www_bget?ko:K07817	--	--	--	--	--	--	--	--	--	--	--	--	--	--
Cluster-12839.0	BL_3	6.00	3.53	384	321466838	EFX77831.1	257	3.9e-20	hypothetical protein DAPPUDRAFT_305305 [Daphnia pulex]	--	--	--	--	--	K02129	ATPeF0E, ATP5I	F-type H+-transporting ATPase subunit e	http://www.genome.jp/dbget-bin/www_bget?ko:K02129	--	--	--	--	PF05680	ATP synthase E chain	GO:0015986//GO:0015992	ATP synthesis coupled proton transport//proton transport	GO:0015078	hydrogen ion transmembrane transporter activity	GO:0000276	mitochondrial proton-transporting ATP synthase complex, coupling factor F(o)	KOG4326	Mitochondrial F1F0-ATP synthase, subunit e
Cluster-12849.0	BL_3	6.00	0.32	1301	642914214	XP_008201592.1	444	2.8e-41	PREDICTED: uncharacterized protein LOC103315225 [Tribolium castaneum]	--	--	--	--	--	--	--	--	--	--	--	--	--	PF00060	Ligand-gated ion channel	GO:0007165//GO:0007268//GO:0006811	signal transduction//synaptic transmission//ion transport	GO:0004970	ionotropic glutamate receptor activity	GO:0016020	membrane	--	--
Cluster-12867.1	BL_3	4.00	0.42	804	--	--	--	--	--	--	--	--	--	--	--	--	--	--	--	--	--	--	--	--	--	--	--	--	--	--	--	--
Cluster-1287.0	BL_3	2.00	0.37	583	--	--	--	--	--	--	--	--	--	--	--	--	--	--	--	--	--	--	--	--	--	--	--	--	--	--	--	--
Cluster-12878.0	BL_3	7.00	0.66	866	498950283	XP_004522991.1	424	3.8e-39	PREDICTED: acyl carrier protein, mitochondrial isoform X1 [Ceratitis capitata]	262401126	FJ774745.1	246	6.77367e-124	Scylla paramamosain acyl carrier protein mRNA, partial cds	K03955	NDUFAB1	NADH dehydrogenase (ubiquinone) 1 alpha/beta subcomplex 1	http://www.genome.jp/dbget-bin/www_bget?ko:K03955	Q94519	414	2.3e-39	Acyl carrier protein, mitochondrial OS=Drosophila melanogaster GN=mtacp1 PE=2 SV=1	PF03274	Foamy virus BEL 1/2 protein	GO:0016032//GO:0045893	viral process//positive regulation of transcription, DNA-templated	--	--	--	--	KOG1748	Acyl carrier protein/NADH-ubiquinone oxidoreductase, NDUFAB1/SDAP subunit
Cluster-12882.0	BL_3	2.00	0.53	499	281182984	NP_001162439.1	365	1.5e-32	small EDRK-rich factor 2 [Papio anubis]>gi|548961893|ref|NP_001272226.1| uncharacterized protein LOC101865970 [Macaca fascicularis]>gi|675730634|ref|XP_008966081.1| PREDICTED: small EDRK-rich factor 2 isoform X2 [Pan paniscus]>gi|795266344|ref|XP_011920510.1| PREDICTED: small EDRK-rich factor 2 isoform X3 [Cercocebus atys]>gi|12751386|gb|AAK07636.1|AF320073_1 gastric cancer-related protein VRG107…	675730637	XM_008967834.1	499	0	PREDICTED: Pan paniscus small EDRK-rich factor 2 (SERF2), transcript variant X3, mRNA	--	--	--	--	A5JSS4	217	9.2e-17	Small EDRK-rich factor 2 OS=Capra hircus GN=SERF2 PE=3 SV=1	--	--	--	--	--	--	GO:0005634//GO:0005829	nucleus//cytosol	KOG4488	Small EDRK-rich protein H4F5
Cluster-1289.0	BL_3	1.00	0.34	455	--	--	--	--	--	--	--	--	--	--	--	--	--	--	--	--	--	--	--	--	--	--	--	--	--	--	--	--
Cluster-12891.0	BL_3	4.00	0.44	779	795146436	XP_011793671.1	400	2.1e-36	PREDICTED: 60S ribosomal protein L22 isoform X1 [Colobus angolensis palliatus]	48255919	NM_000983.3	779	0	Homo sapiens ribosomal protein L22 (RPL22), mRNA	K02891	RP-L22e, RPL22	large subunit ribosomal protein L22e	http://www.genome.jp/dbget-bin/www_bget?ko:K02891	P67984	400	8.6e-38	60S ribosomal protein L22 OS=Mus musculus GN=Rpl22 PE=1 SV=2	PF04843//PF01776	Herpesvirus tegument protein, N-terminal conserved region//Ribosomal L22e protein family	GO:0006412//GO:0042254//GO:0006508	translation//ribosome biogenesis//proteolysis	GO:0008233//GO:0003735	peptidase activity//structural constituent of ribosome	GO:0005622//GO:0005840	intracellular//ribosome	KOG3434	60S ribosomal protein L22
Cluster-12899.0	BL_3	1.00	0.35	448	--	--	--	--	--	--	--	--	--	--	--	--	--	--	--	--	--	--	--	--	--	--	--	--	--	--	--	--
Cluster-1290.0	BL_3	1.00	1.54	316	--	--	--	--	--	--	--	--	--	--	--	--	--	--	--	--	--	--	--	--	--	--	--	--	--	--	--	--
Cluster-12902.0	BL_3	3.00	0.61	561	--	--	--	--	--	--	--	--	--	--	--	--	--	--	--	--	--	--	PF13855	Leucine rich repeat	--	--	GO:0005515	protein binding	--	--	--	--
Cluster-12903.0	BL_3	1.00	1.96	304	478258879	ENN78871.1	136	3.3e-06	hypothetical protein YQE_04660, partial [Dendroctonus ponderosae]	--	--	--	--	--	--	--	--	--	--	--	--	--	--	--	--	--	--	--	--	--	--	--
Cluster-1291.0	BL_3	6.00	0.51	931	642932186	XP_008196891.1	355	4.1e-31	PREDICTED: sperm flagellar protein 2-like [Tribolium castaneum]	--	--	--	--	--	--	--	--	--	--	--	--	--	PF02262//PF08702//PF08916	CBL proto-oncogene N-terminal domain 1//Fibrinogen alpha/beta chain family//Phenylalanine zipper	GO:0030168//GO:0007166//GO:0035556//GO:0007165//GO:0051258	platelet activation//cell surface receptor signaling pathway//intracellular signal transduction//signal transduction//protein polymerization	GO:0004871//GO:0005102//GO:0030674	signal transducer activity//receptor binding//protein binding, bridging	GO:0005577//GO:0005634	fibrinogen complex//nucleus	--	--
Cluster-12914.0	BL_3	5.00	0.45	892	817195055	XP_012273055.1	905	6.6e-95	PREDICTED: splicing factor 3B subunit 1 isoform X1 [Orussus abietinus]	--	--	--	--	--	K12828	SF3B1, SAP155	splicing factor 3B subunit 1	http://www.genome.jp/dbget-bin/www_bget?ko:K12828	O75533	818	3.3e-86	Splicing factor 3B subunit 1 OS=Homo sapiens GN=SF3B1 PE=1 SV=3	--	--	--	--	--	--	--	--	KOG0213	Splicing factor 3b, subunit 1
Cluster-12929.0	BL_3	2.00	0.85	421	--	--	--	--	--	--	--	--	--	--	--	--	--	--	--	--	--	--	--	--	--	--	--	--	--	--	--	--
Cluster-12932.0	BL_3	29.00	0.35	4817	520188163	CCW43201.1	7365	0.0e+00	alpha-2-macroglobulin [Scylla paramamosain]	520188162	HF952160.1	4805	0	Scylla paramamosain mRNA for alpha-2-macroglobulin (a2m gene)	K03910	A2M	alpha-2-macroglobulin	http://www.genome.jp/dbget-bin/www_bget?ko:K03910	Q5R4N8	1536	1.0e-168	Alpha-2-macroglobulin OS=Pongo abelii GN=A2M PE=2 SV=1	PF07678//PF01835//PF07677//PF00207	A-macroglobulin complement component//MG2 domain//A-macroglobulin receptor//Alpha-2-macroglobulin family	--	--	GO:0004866	endopeptidase inhibitor activity	GO:0005615//GO:0005576	extracellular space//extracellular region	KOG1366	Alpha-macroglobulin
Cluster-12937.0	BL_3	4.00	0.40	837	--	--	--	--	--	--	--	--	--	--	--	--	--	--	--	--	--	--	--	--	--	--	--	--	--	--	--	--
Cluster-12938.0	BL_3	5.00	0.73	666	--	--	--	--	--	--	--	--	--	--	--	--	--	--	--	--	--	--	--	--	--	--	--	--	--	--	--	--
Cluster-12946.1	BL_3	9.00	0.38	1560	546684937	ERL94519.1	840	4.0e-87	hypothetical protein D910_11796 [Dendroctonus ponderosae]	319433937	HQ881802.1	150	2.88364e-70	Culex pipiens complex sp. YL-2011 isolate UL4_M fork head domain transcription factor slp2 (CPIJ020030) gene, exon 2 and partial cds >gnl|BL_ORD_ID|10103406 Culex pipiens complex sp. YL-2011 isolate RD4_M fork head domain transcription factor slp2 (CPIJ020030) gene, exon 2 and partial cds	K09385	FOXG	forkhead box protein G	http://www.genome.jp/dbget-bin/www_bget?ko:K09385	P32031	495	1.7e-48	Fork head domain transcription factor slp2 OS=Drosophila melanogaster GN=slp2 PE=2 SV=2	PF00250	Forkhead domain	GO:0006355	regulation of transcription, DNA-templated	GO:0003700//GO:0043565	transcription factor activity, sequence-specific DNA binding//sequence-specific DNA binding	GO:0005667	transcription factor complex	KOG2294	Transcription factor of the Forkhead/HNF3 family
Cluster-1295.0	BL_3	2.00	0.57	482	--	--	--	--	--	--	--	--	--	--	--	--	--	--	--	--	--	--	--	--	--	--	--	--	--	--	--	--
Cluster-12952.0	BL_3	10.32	1.24	743	--	--	--	--	--	--	--	--	--	--	--	--	--	--	--	--	--	--	--	--	--	--	--	--	--	--	--	--
Cluster-12954.0	BL_3	2.00	0.72	444	--	--	--	--	--	--	--	--	--	--	--	--	--	--	--	--	--	--	--	--	--	--	--	--	--	--	--	--
Cluster-12962.0	BL_3	8.00	0.87	791	--	--	--	--	--	--	--	--	--	--	--	--	--	--	--	--	--	--	PF08445	FR47-like protein	--	--	GO:0016747	transferase activity, transferring acyl groups other than amino-acyl groups	--	--	--	--
Cluster-12964.0	BL_3	3.00	1.22	426	512393274	AGO02162.1	232	3.4e-17	metallothionein [Scylla paramamosain]>gi|514995423|gb|AGO64127.1| metallothionein [Scylla paramamosain]	512393273	KC757379.1	422	0	Scylla paramamosain metallothionein mRNA, complete cds	--	--	--	--	Q9U620	226	7.0e-18	Copper-specific metallothionein-2 OS=Callinectes sapidus PE=3 SV=1	PF06112	Gammaherpesvirus capsid protein	--	--	--	--	GO:0019028	viral capsid	--	--
Cluster-12968.0	BL_3	13.00	1.44	781	861651512	KMQ97842.1	660	1.5e-66	arrestin-like protein [Lasius niger]	--	--	--	--	--	K04439	ARRB	beta-arrestin	http://www.genome.jp/dbget-bin/www_bget?ko:K04439	P32122	648	1.5e-66	Arrestin homolog OS=Locusta migratoria PE=2 SV=1	PF01899	Na+/H+ ion antiporter subunit	GO:0006812	cation transport	GO:0008324	cation transmembrane transporter activity	GO:0016021	integral component of membrane	KOG3865	Arrestin
Cluster-12968.1	BL_3	2.00	0.33	626	66517414	XP_623184.1	440	3.9e-41	PREDICTED: arrestin homolog isoform 2 [Apis mellifera]	--	--	--	--	--	K13805	ARR2	arrestin-2	http://www.genome.jp/dbget-bin/www_bget?ko:K13805	P32122	431	1.8e-41	Arrestin homolog OS=Locusta migratoria PE=2 SV=1	--	--	--	--	--	--	--	--	KOG3865	Arrestin
Cluster-12969.1	BL_3	3.00	0.50	621	646706235	KDR13572.1	423	3.6e-39	hypothetical protein L798_12353 [Zootermopsis nevadensis]	--	--	--	--	--	--	--	--	--	--	--	--	--	--	--	--	--	--	--	--	--	--	--
Cluster-12973.0	BL_3	3.00	5.89	304	--	--	--	--	--	--	--	--	--	--	--	--	--	--	--	--	--	--	PF08040	MNLL subunit	GO:0006118	obsolete electron transport	GO:0003954	NADH dehydrogenase activity	GO:0005739	mitochondrion	--	--
Cluster-12976.0	BL_3	4.00	0.43	794	--	--	--	--	--	--	--	--	--	--	--	--	--	--	--	--	--	--	--	--	--	--	--	--	--	--	--	--
Cluster-12978.0	BL_3	2.00	0.34	609	--	--	--	--	--	--	--	--	--	--	--	--	--	--	--	--	--	--	--	--	--	--	--	--	--	--	--	--
Cluster-12991.0	BL_3	1.00	1.57	315	--	--	--	--	--	--	--	--	--	--	--	--	--	--	--	--	--	--	--	--	--	--	--	--	--	--	--	--
Cluster-12992.0	BL_3	2.00	1.05	396	--	--	--	--	--	--	--	--	--	--	--	--	--	--	--	--	--	--	--	--	--	--	--	--	--	--	--	--
Cluster-12999.0	BL_3	5.00	0.83	620	--	--	--	--	--	--	--	--	--	--	--	--	--	--	--	--	--	--	--	--	--	--	--	--	--	--	--	--
Cluster-1300.0	BL_3	3.00	0.39	704	--	--	--	--	--	--	--	--	--	--	--	--	--	--	--	--	--	--	PF00751	DM DNA binding domain	GO:0006355	regulation of transcription, DNA-templated	GO:0043565	sequence-specific DNA binding	--	--	--	--
Cluster-13004.0	BL_3	4.00	0.55	683	646719185	KDR21393.1	254	1.6e-19	hypothetical protein L798_03169 [Zootermopsis nevadensis]	--	--	--	--	--	K18179	COA6	cytochrome c oxidase assembly factor 6	http://www.genome.jp/dbget-bin/www_bget?ko:K18179	Q8BGD8	170	3.5e-11	Cytochrome c oxidase assembly factor 6 homolog OS=Mus musculus GN=Coa6 PE=3 SV=1	PF02297	Cytochrome oxidase c subunit VIb	GO:0015992//GO:0006123	proton transport//mitochondrial electron transport, cytochrome c to oxygen	GO:0004129	cytochrome-c oxidase activity	GO:0045277//GO:0005739	respiratory chain complex IV//mitochondrion	--	--
Cluster-13006.0	BL_3	4.00	0.35	914	--	--	--	--	--	--	--	--	--	--	--	--	--	--	--	--	--	--	--	--	--	--	--	--	--	--	--	--
Cluster-13007.1	BL_3	12.00	0.37	2056	410509312	BAM65722.1	2200	1.1e-244	myosin heavy chain type 2 [Litopenaeus vannamei]	768433495	XM_011559813.1	703	0	PREDICTED: Plutella xylostella myosin heavy chain, muscle (LOC105388810), transcript variant X24, mRNA	K17751	MYH6_7	myosin heavy chain 6/7	http://www.genome.jp/dbget-bin/www_bget?ko:K17751	P05661	2175	3.4e-243	Myosin heavy chain, muscle OS=Drosophila melanogaster GN=Mhc PE=1 SV=4	PF01576//PF13851//PF16331//PF00038//PF00769//PF05511//PF01567//PF07926	Myosin tail//Growth-arrest specific micro-tubule binding//TolA binding protein trimerisation//Intermediate filament protein//Ezrin/radixin/moesin family//Mitochondrial ATP synthase coupling factor 6//Hantavirus glycoprotein G1//TPR/MLP1/MLP2-like protein	GO:0030683//GO:0015986//GO:0048870//GO:0015992//GO:0006606//GO:0070206	evasion or tolerance by virus of host immune response//ATP synthesis coupled proton transport//cell motility//proton transport//protein import into nucleus//protein trimerization	GO:0003774//GO:0008092//GO:0015078//GO:0005198	motor activity//cytoskeletal protein binding//hydrogen ion transmembrane transporter activity//structural molecule activity	GO:0000276//GO:0019012//GO:0005737//GO:0005882//GO:0019898//GO:0016459//GO:0031514	mitochondrial proton-transporting ATP synthase complex, coupling factor F(o)//virion//cytoplasm//intermediate filament//extrinsic component of membrane//myosin complex//motile cilium	--	--
Cluster-13011.0	BL_3	11.00	0.33	2092	260815679	XP_002602600.1	1693	6.6e-186	hypothetical protein BRAFLDRAFT_281524 [Branchiostoma floridae]>gi|229287911|gb|EEN58612.1| hypothetical protein BRAFLDRAFT_281524 [Branchiostoma floridae]	542179116	XM_003443064.2	177	3.80792e-85	PREDICTED: Oreochromis niloticus glutaryl-CoA dehydrogenase, mitochondrial-like (LOC100704678), mRNA	K00252	GCDH, gcdH	glutaryl-CoA dehydrogenase	http://www.genome.jp/dbget-bin/www_bget?ko:K00252	Q2KHZ9	1623	3.5e-179	Glutaryl-CoA dehydrogenase, mitochondrial OS=Bos taurus GN=GCDH PE=2 SV=1	PF00444//PF02770//PF00441//PF02771	Ribosomal protein L36//Acyl-CoA dehydrogenase, middle domain//Acyl-CoA dehydrogenase, C-terminal domain//Acyl-CoA dehydrogenase, N-terminal domain	GO:0008152//GO:0006412//GO:0006118//GO:0042254//GO:0055114	metabolic process//translation//obsolete electron transport//ribosome biogenesis//oxidation-reduction process	GO:0003995//GO:0050660//GO:0003735//GO:0016627	acyl-CoA dehydrogenase activity//flavin adenine dinucleotide binding//structural constituent of ribosome//oxidoreductase activity, acting on the CH-CH group of donors	GO:0005622//GO:0005840	intracellular//ribosome	KOG0138	Glutaryl-CoA dehydrogenase
Cluster-13014.0	BL_3	3.00	0.57	577	--	--	--	--	--	--	--	--	--	--	--	--	--	--	--	--	--	--	--	--	--	--	--	--	--	--	--	--
Cluster-13016.0	BL_3	2.00	0.31	646	--	--	--	--	--	--	--	--	--	--	--	--	--	--	--	--	--	--	--	--	--	--	--	--	--	--	--	--
Cluster-13017.0	BL_3	6.00	0.59	844	--	--	--	--	--	--	--	--	--	--	--	--	--	--	--	--	--	--	PF13965	dsRNA-gated channel SID-1	GO:0015931//GO:0033227	nucleobase-containing compound transport//dsRNA transport	GO:0051033	RNA transmembrane transporter activity	GO:0016021	integral component of membrane	--	--
Cluster-13019.0	BL_3	3.00	0.57	577	646710375	KDR15894.1	463	7.7e-44	hypothetical protein L798_09821 [Zootermopsis nevadensis]	--	--	--	--	--	--	--	--	--	--	--	--	--	PF01607	Chitin binding Peritrophin-A domain	GO:0006030	chitin metabolic process	GO:0008061	chitin binding	GO:0005576	extracellular region	--	--
Cluster-13020.0	BL_3	4.00	0.45	776	749732847	XP_011142553.1	732	6.6e-75	PREDICTED: protein neuralized isoform X2 [Harpegnathos saltator]	--	--	--	--	--	K01931	NEUR	protein neuralized	http://www.genome.jp/dbget-bin/www_bget?ko:K01931	Q24746	630	1.8e-64	Protein neuralized OS=Drosophila virilis GN=neur PE=3 SV=1	PF07700	Haem-NO-binding	--	--	GO:0020037	heme binding	--	--	KOG4625	Notch signaling protein Neuralized, Nuez domain
Cluster-13033.0	BL_3	32.36	0.86	2314	91076378	XP_968108.1	698	1.7e-70	PREDICTED: fibrinogen-like protein 1 [Tribolium castaneum]>gi|270002899|gb|EEZ99346.1| hypothetical protein TcasGA2_TC004864 [Tribolium castaneum]	--	--	--	--	--	K05466	ANGPT2	angiopoietin 2	http://www.genome.jp/dbget-bin/www_bget?ko:K05466	O15123	356	3.2e-32	Angiopoietin-2 OS=Homo sapiens GN=ANGPT2 PE=1 SV=1	PF05531//PF04513	Nucleopolyhedrovirus P10 protein//Baculovirus polyhedron envelope protein, PEP, C terminus	--	--	GO:0005198	structural molecule activity	GO:0019031//GO:0019028	viral envelope//viral capsid	--	--
Cluster-13068.0	BL_3	2.00	0.37	587	--	--	--	--	--	--	--	--	--	--	--	--	--	--	--	--	--	--	--	--	--	--	--	--	--	--	--	--
Cluster-13068.1	BL_3	3.00	0.49	625	--	--	--	--	--	--	--	--	--	--	--	--	--	--	--	--	--	--	--	--	--	--	--	--	--	--	--	--
Cluster-13074.0	BL_3	5.00	0.33	1115	--	--	--	--	--	--	--	--	--	--	--	--	--	--	--	--	--	--	PF00320//PF03325//PF04704	GATA zinc finger//Herpesvirus polymerase accessory protein//Zfx / Zfy transcription activation region	GO:0019079//GO:0006355//GO:0006260	viral genome replication//regulation of transcription, DNA-templated//DNA replication	GO:0030337//GO:0003677//GO:0008270//GO:0043565//GO:0003700//GO:0046872	DNA polymerase processivity factor activity//DNA binding//zinc ion binding//sequence-specific DNA binding//transcription factor activity, sequence-specific DNA binding//metal ion binding	GO:0005634//GO:0005667//GO:0042575	nucleus//transcription factor complex//DNA polymerase complex	--	--
Cluster-13076.0	BL_3	1.00	0.51	398	--	--	--	--	--	--	--	--	--	--	--	--	--	--	--	--	--	--	--	--	--	--	--	--	--	--	--	--
Cluster-13078.0	BL_3	1.00	0.36	445	--	--	--	--	--	--	--	--	--	--	--	--	--	--	--	--	--	--	--	--	--	--	--	--	--	--	--	--
Cluster-1309.0	BL_3	2.00	0.38	577	--	--	--	--	--	--	--	--	--	--	--	--	--	--	--	--	--	--	--	--	--	--	--	--	--	--	--	--
Cluster-13093.0	BL_3	3.00	0.37	728	--	--	--	--	--	--	--	--	--	--	--	--	--	--	--	--	--	--	--	--	--	--	--	--	--	--	--	--
Cluster-13096.0	BL_3	2.00	0.46	531	--	--	--	--	--	--	--	--	--	--	--	--	--	--	--	--	--	--	--	--	--	--	--	--	--	--	--	--
Cluster-13098.0	BL_3	9.00	0.58	1130	--	--	--	--	--	--	--	--	--	--	--	--	--	--	--	--	--	--	--	--	--	--	--	--	--	--	--	--
Cluster-13115.0	BL_3	2.00	0.59	477	--	--	--	--	--	--	--	--	--	--	--	--	--	--	--	--	--	--	--	--	--	--	--	--	--	--	--	--
Cluster-13121.0	BL_3	7.00	1.10	637	--	--	--	--	--	--	--	--	--	--	--	--	--	--	--	--	--	--	--	--	--	--	--	--	--	--	--	--
Cluster-13122.0	BL_3	1.00	0.73	365	642928192	XP_967439.2	163	3.0e-09	PREDICTED: uncharacterized protein LOC655784 [Tribolium castaneum]	--	--	--	--	--	--	--	--	--	--	--	--	--	--	--	--	--	--	--	--	--	--	--
Cluster-13130.0	BL_3	2.00	0.43	546	170038798	XP_001847235.1	268	3.0e-21	conserved hypothetical protein [Culex quinquefasciatus]>gi|167882481|gb|EDS45864.1| conserved hypothetical protein [Culex quinquefasciatus]	--	--	--	--	--	--	--	--	--	--	--	--	--	--	--	--	--	--	--	--	--	--	--
Cluster-1314.0	BL_3	2.00	0.96	406	--	--	--	--	--	--	--	--	--	--	--	--	--	--	--	--	--	--	--	--	--	--	--	--	--	--	--	--
Cluster-13140.1	BL_3	2.00	0.93	410	--	--	--	--	--	--	--	--	--	--	--	--	--	--	--	--	--	--	--	--	--	--	--	--	--	--	--	--
Cluster-13142.0	BL_3	2.00	2.21	335	--	--	--	--	--	--	--	--	--	--	--	--	--	--	--	--	--	--	PF10486//PF03999//PF01299//PF03839	Phosphoinositide 3-kinase gamma adapter protein p101 subunit//Microtubule associated protein (MAP65/ASE1 family)//Lysosome-associated membrane glycoprotein (Lamp)//Translocation protein Sec62	GO:0015031//GO:0000226//GO:0000910	protein transport//microtubule cytoskeleton organization//cytokinesis	GO:0008565//GO:0008017//GO:0046935	protein transporter activity//microtubule binding//1-phosphatidylinositol-3-kinase regulator activity	GO:0016020//GO:0005944//GO:0016021//GO:0045298	membrane//phosphatidylinositol 3-kinase complex, class IB//integral component of membrane//tubulin complex	--	--
Cluster-13143.0	BL_3	2.00	0.39	572	--	--	--	--	--	--	--	--	--	--	--	--	--	--	--	--	--	--	--	--	--	--	--	--	--	--	--	--
Cluster-13154.0	BL_3	1.00	0.50	401	--	--	--	--	--	--	--	--	--	--	--	--	--	--	--	--	--	--	--	--	--	--	--	--	--	--	--	--
Cluster-13156.0	BL_3	64.64	1.69	2356	817083341	XP_012264273.1	951	8.1e-100	PREDICTED: uncharacterized protein LOC105690770 isoform X2 [Athalia rosae]	--	--	--	--	--	K05466	ANGPT2	angiopoietin 2	http://www.genome.jp/dbget-bin/www_bget?ko:K05466	O15123	356	3.3e-32	Angiopoietin-2 OS=Homo sapiens GN=ANGPT2 PE=1 SV=1	PF05531//PF04513	Nucleopolyhedrovirus P10 protein//Baculovirus polyhedron envelope protein, PEP, C terminus	--	--	GO:0005198	structural molecule activity	GO:0019031//GO:0019028	viral envelope//viral capsid	--	--
Cluster-13171.0	BL_3	1.00	0.33	459	--	--	--	--	--	--	--	--	--	--	--	--	--	--	--	--	--	--	--	--	--	--	--	--	--	--	--	--
Cluster-13177.0	BL_3	4.00	0.82	557	--	--	--	--	--	525346445	KC793917.1	86	3.73863e-35	Scylla paramamosain clone Scpa25 microsatellite sequence	--	--	--	--	--	--	--	--	--	--	--	--	--	--	--	--	--	--
Cluster-13179.0	BL_3	18.00	0.85	1437	288779616	BAI70369.1	445	2.3e-41	eukaryotic initiation factor 4E binding protein [Marsupenaeus japonicus]	--	--	--	--	--	K07205	EIF4EBP1	eukaryotic translation initiation factor 4E binding protein 1	http://www.genome.jp/dbget-bin/www_bget?ko:K07205	Q60876	268	3.2e-22	Eukaryotic translation initiation factor 4E-binding protein 1 OS=Mus musculus GN=Eif4ebp1 PE=1 SV=3	PF05456	Eukaryotic translation initiation factor 4E binding protein (EIF4EBP)	GO:0045947	negative regulation of translational initiation	GO:0008190	eukaryotic initiation factor 4E binding	--	--	--	--
Cluster-13188.0	BL_3	14.00	0.69	1391	270015775	EFA12223.1	500	9.5e-48	gustatory receptor 160 [Tribolium castaneum]	--	--	--	--	--	--	--	--	--	--	--	--	--	PF08395	7tm Chemosensory receptor	GO:0050909	sensory perception of taste	--	--	GO:0016021	integral component of membrane	--	--
Cluster-1320.0	BL_3	1.00	0.66	373	--	--	--	--	--	--	--	--	--	--	--	--	--	--	--	--	--	--	--	--	--	--	--	--	--	--	--	--
Cluster-13205.0	BL_3	2.00	2.04	340	--	--	--	--	--	--	--	--	--	--	--	--	--	--	--	--	--	--	--	--	--	--	--	--	--	--	--	--
Cluster-13219.0	BL_3	18.00	0.82	1475	817214031	XP_012283269.1	677	3.0e-68	PREDICTED: myophilin [Orussus abietinus]	--	--	--	--	--	--	--	--	--	P14318	442	2.2e-42	Muscle-specific protein 20 OS=Drosophila melanogaster GN=Mp20 PE=2 SV=2	PF05706//PF00307	Cyclin-dependent kinase inhibitor 3 (CDKN3)//Calponin homology (CH) domain	GO:0006570//GO:0006470	tyrosine metabolic process//protein dephosphorylation	GO:0004725//GO:0005515//GO:0004721	protein tyrosine phosphatase activity//protein binding//phosphoprotein phosphatase activity	--	--	KOG2046	Calponin
Cluster-13219.1	BL_3	1.00	1.77	309	--	--	--	--	--	--	--	--	--	--	--	--	--	--	--	--	--	--	--	--	--	--	--	--	--	--	--	--
Cluster-13220.0	BL_3	2.00	0.44	541	646718249	KDR20793.1	235	2.0e-17	SERTA domain-containing protein 2 [Zootermopsis nevadensis]	--	--	--	--	--	--	--	--	--	--	--	--	--	--	--	--	--	--	--	--	--	--	--
Cluster-13224.1	BL_3	2.00	0.48	520	--	--	--	--	--	--	--	--	--	--	--	--	--	--	--	--	--	--	--	--	--	--	--	--	--	--	--	--
Cluster-13227.1	BL_3	3.00	0.68	533	--	--	--	--	--	--	--	--	--	--	--	--	--	--	--	--	--	--	--	--	--	--	--	--	--	--	--	--
Cluster-1323.0	BL_3	1.00	0.73	364	--	--	--	--	--	--	--	--	--	--	--	--	--	--	--	--	--	--	--	--	--	--	--	--	--	--	--	--
Cluster-13242.0	BL_3	1.00	0.51	398	--	--	--	--	--	--	--	--	--	--	--	--	--	--	--	--	--	--	PF01529	DHHC palmitoyltransferase	--	--	GO:0008270	zinc ion binding	--	--	--	--
Cluster-13243.1	BL_3	4.00	1.66	424	17549915	NP_509585.1	319	2.8e-27	TBB-4 [Caenorhabditis elegans]>gi|268576989|ref|XP_002643476.1| C. briggsae CBR-TBB-4 protein [Caenorhabditis briggsae]>gi|1174596|sp|P41937.1|TBB4_CAEEL RecName: Full=Tubulin beta-4 chain; AltName: Full=Beta-4-tubulin [Caenorhabditis elegans]>gi|3873688|emb|CAA86310.1| TBB-4 [Caenorhabditis elegans]	333411319	JF767013.1	163	4.38995e-78	Helicoverpa armigera beta-tubulin mRNA, complete cds	K07375	TUBB	tubulin beta	http://www.genome.jp/dbget-bin/www_bget?ko:K07375	O17449	319	1.2e-28	Tubulin beta-1 chain OS=Manduca sexta PE=2 SV=1	--	--	GO:0051258//GO:0007018//GO:0006184//GO:0007067//GO:0009792	protein polymerization//microtubule-based movement//obsolete GTP catabolic process//mitotic nuclear division//embryo development ending in birth or egg hatching	GO:0003924//GO:0005198//GO:0005525	GTPase activity//structural molecule activity//GTP binding	GO:0005737//GO:0005879	cytoplasm//axonemal microtubule	KOG1375	Beta tubulin
Cluster-13244.0	BL_3	2.00	0.34	613	--	--	--	--	--	--	--	--	--	--	--	--	--	--	--	--	--	--	--	--	--	--	--	--	--	--	--	--
Cluster-13247.0	BL_3	1.00	0.62	379	--	--	--	--	--	--	--	--	--	--	--	--	--	--	--	--	--	--	--	--	--	--	--	--	--	--	--	--
Cluster-13247.1	BL_3	8.00	1.06	701	751453875	XP_011181382.1	232	5.7e-17	PREDICTED: adult-specific rigid cuticular protein 15.5-like [Bactrocera cucurbitae]	--	--	--	--	--	--	--	--	--	P82119	179	3.3e-12	Cuticle protein 6 OS=Blaberus craniifer PE=1 SV=1	PF00379	Insect cuticle protein	--	--	GO:0042302	structural constituent of cuticle	--	--	--	--
Cluster-13248.0	BL_3	3.00	0.37	733	--	--	--	--	--	--	--	--	--	--	--	--	--	--	--	--	--	--	--	--	--	--	--	--	--	--	--	--
Cluster-13263.0	BL_3	28.39	0.70	2472	270005719	EFA02167.1	2091	5.5e-232	hypothetical protein TcasGA2_TC007822 [Tribolium castaneum]	645014450	XM_008205260.1	171	9.76541e-82	PREDICTED: Nasonia vitripennis potassium voltage-gated channel subfamily KQT member 1-like (LOC100119507), mRNA	K04926	KCNQ1	potassium voltage-gated channel KQT-like subfamily member 1	http://www.genome.jp/dbget-bin/www_bget?ko:K04926	O73925	1445	1.8e-158	Potassium voltage-gated channel subfamily KQT member 1 OS=Squalus acanthias GN=KCNQ1 PE=2 SV=1	PF00612//PF04505//PF00520	IQ calmodulin-binding motif//Interferon-induced transmembrane protein//Ion transport protein	GO:0006811//GO:0009607//GO:0055085	ion transport//response to biotic stimulus//transmembrane transport	GO:0005515//GO:0005216	protein binding//ion channel activity	GO:0016021//GO:0016020	integral component of membrane//membrane	KOG1419	Voltage-gated K+ channel KCNQ
Cluster-13268.0	BL_3	2.00	0.52	502	--	--	--	--	--	--	--	--	--	--	--	--	--	--	--	--	--	--	--	--	--	--	--	--	--	--	--	--
Cluster-13269.0	BL_3	2.00	0.41	556	662186605	XP_008482994.1	207	3.6e-14	PREDICTED: eclosion hormone-like [Diaphorina citri]	--	--	--	--	--	--	--	--	--	P25331	150	6.0e-09	Eclosion hormone OS=Bombyx mori PE=1 SV=2	PF04736	Eclosion hormone	GO:0018990//GO:0007218	ecdysis, chitin-based cuticle//neuropeptide signaling pathway	GO:0008255	ecdysis-triggering hormone activity	--	--	--	--
Cluster-13277.0	BL_3	3.00	0.63	553	--	--	--	--	--	--	--	--	--	--	--	--	--	--	--	--	--	--	--	--	--	--	--	--	--	--	--	--
Cluster-13279.0	BL_3	8.00	0.54	1093	--	--	--	--	--	--	--	--	--	--	--	--	--	--	--	--	--	--	--	--	--	--	--	--	--	--	--	--
Cluster-1328.0	BL_3	1.00	0.95	345	871218664	XP_012935438.1	252	1.3e-19	PREDICTED: calponin-1-like [Aplysia californica]	--	--	--	--	--	--	--	--	--	P26932	213	1.8e-16	Calponin-1 OS=Gallus gallus GN=CNN1 PE=1 SV=2	--	--	--	--	--	--	--	--	--	--
Cluster-1328.1	BL_3	4.00	1.03	503	321475392	EFX86355.1	599	1.1e-59	hypothetical protein DAPPUDRAFT_92219 [Daphnia pulex]	--	--	--	--	--	--	--	--	--	Q32L92	266	1.9e-22	Calponin-3 OS=Bos taurus GN=CNN3 PE=2 SV=1	PF00307	Calponin homology (CH) domain	--	--	GO:0005515	protein binding	--	--	KOG2046	Calponin
Cluster-13280.0	BL_3	2.00	0.55	490	118779804	XP_309752.3	417	1.4e-38	AGAP010954-PA [Anopheles gambiae str. PEST]>gi|116131343|gb|EAA05601.3| AGAP010954-PA [Anopheles gambiae str. PEST]	831297296	XM_012825020.1	126	1.89839e-57	PREDICTED: Clupea harengus ZFP36 ring finger protein-like 1 (zfp36l1), mRNA	K18753	ZFP36L	butyrate response factor 1	http://www.genome.jp/dbget-bin/www_bget?ko:K18753	P23950	403	2.4e-38	Zinc finger protein 36, C3H1 type-like 1 OS=Mus musculus GN=Zfp36l1 PE=2 SV=1	PF08352//PF00642//PF08188	Oligopeptide/dipeptide transporter, C-terminal region//Zinc finger C-x8-C-x5-C-x3-H type (and similar)//Spermatozal protamine family	GO:0035092//GO:0015833	sperm chromatin condensation//peptide transport	GO:0005524//GO:0003677//GO:0000166//GO:0008270//GO:0003676//GO:0046872	ATP binding//DNA binding//nucleotide binding//zinc ion binding//nucleic acid binding//metal ion binding	GO:0000228	nuclear chromosome	KOG1677	CCCH-type Zn-finger protein
Cluster-13283.0	BL_3	1.00	1.18	331	--	--	--	--	--	--	--	--	--	--	--	--	--	--	--	--	--	--	--	--	--	--	--	--	--	--	--	--
Cluster-13295.0	BL_3	2.00	1.40	368	--	--	--	--	--	--	--	--	--	--	--	--	--	--	--	--	--	--	--	--	--	--	--	--	--	--	--	--
Cluster-13298.0	BL_3	6.00	0.44	1023	--	--	--	--	--	--	--	--	--	--	--	--	--	--	--	--	--	--	--	--	--	--	--	--	--	--	--	--
Cluster-13299.0	BL_3	1.00	0.34	455	--	--	--	--	--	--	--	--	--	--	--	--	--	--	--	--	--	--	--	--	--	--	--	--	--	--	--	--
Cluster-13303.0	BL_3	15.00	0.37	2496	--	--	--	--	--	--	--	--	--	--	--	--	--	--	--	--	--	--	PF07716	Basic region leucine zipper	GO:0006355	regulation of transcription, DNA-templated	GO:0043565//GO:0003700	sequence-specific DNA binding//transcription factor activity, sequence-specific DNA binding	GO:0005667	transcription factor complex	--	--
Cluster-13305.0	BL_3	2.00	0.35	606	--	--	--	--	--	--	--	--	--	--	--	--	--	--	--	--	--	--	--	--	--	--	--	--	--	--	--	--
Cluster-13308.0	BL_3	3.00	0.32	794	333466057	AEF33797.1	1042	7.7e-111	Rab7 [Fenneropenaeus chinensis]	167466098	AB379643.1	307	7.6173e-158	Marsupenaeus japonicus Rab7 mRNA for WSDV receptor Rab7, complete cds	K07897	RAB7A	Ras-related protein Rab-7A	http://www.genome.jp/dbget-bin/www_bget?ko:K07897	P18067	922	2.6e-98	Ras-related protein Rab-7a OS=Canis familiaris GN=RAB7A PE=2 SV=1	PF00025//PF07728//PF00735//PF08477//PF01926//PF00485//PF00503//PF04670//PF00910//PF10662//PF00071//PF00005//PF03266//PF03193//PF01637	ADP-ribosylation factor family//AAA domain (dynein-related subfamily)//Septin//Ras of Complex, Roc, domain of DAPkinase//50S ribosome-binding GTPase//Phosphoribulokinase / Uridine kinase family//G-protein alpha subunit//Gtr1/RagA G protein conserved region//RNA helicase//Ethanolamine utilisation - propanediol utilisation//Ras family//ABC transporter//NTPase//Protein of unknown function, DUF258//A…	GO:0007264//GO:0008152//GO:0006576//GO:0007186//GO:0007165	small GTPase mediated signal transduction//metabolic process//cellular biogenic amine metabolic process//G-protein coupled receptor signaling pathway//signal transduction	GO:0004871//GO:0005525//GO:0003724//GO:0003723//GO:0016887//GO:0019001//GO:0016301//GO:0098519//GO:0031683//GO:0005524//GO:0003924	signal transducer activity//GTP binding//RNA helicase activity//RNA binding//ATPase activity//guanyl nucleotide binding//kinase activity//nucleotide phosphatase activity, acting on free nucleotides//G-protein beta/gamma-subunit complex binding//ATP binding//GTPase activity	--	--	KOG0394	Ras-related GTPase
Cluster-13311.0	BL_3	7.00	58.96	251	241781184	XP_002400257.1	246	4.8e-19	ribosomal protein L39, putative [Ixodes scapularis]>gi|215510701|gb|EEC20154.1| ribosomal protein L39, putative [Ixodes scapularis]	225708741	BT075793.1	55	2.66446e-18	Caligus rogercresseyi clone crog-evm-507-292 60S ribosomal protein L39 putative mRNA, complete cds	K02924	RP-L39e, RPL39	large subunit ribosomal protein L39e	http://www.genome.jp/dbget-bin/www_bget?ko:K02924	Q6F482	225	5.4e-18	60S ribosomal protein L39 OS=Plutella xylostella GN=RpL39 PE=3 SV=1	PF00832	Ribosomal L39 protein	GO:0042254//GO:0006412	ribosome biogenesis//translation	GO:0003735	structural constituent of ribosome	GO:0005840//GO:0005622	ribosome//intracellular	KOG0002	60s ribosomal protein L39
Cluster-13316.1	BL_3	7.00	0.54	989	--	--	--	--	--	--	--	--	--	--	--	--	--	--	--	--	--	--	--	--	--	--	--	--	--	--	--	--
Cluster-13318.0	BL_3	7.00	1.28	590	--	--	--	--	--	--	--	--	--	--	--	--	--	--	--	--	--	--	--	--	--	--	--	--	--	--	--	--
Cluster-13319.0	BL_3	19.00	4.21	538	478251110	ENN71586.1	539	1.1e-52	hypothetical protein YQE_11686, partial [Dendroctonus ponderosae]>gi|546683195|gb|ERL93035.1| hypothetical protein D910_10337 [Dendroctonus ponderosae]	--	--	--	--	--	--	--	--	--	P80601	353	1.7e-32	Ribonuclease UK114 OS=Capra hircus GN=HRSP12 PE=1 SV=3	--	--	--	--	--	--	--	--	KOG2317	Putative translation initiation inhibitor UK114/IBM1
Cluster-13321.0	BL_3	4.00	0.42	813	321457968	EFX69044.1	905	6.0e-95	hypothetical protein DAPPUDRAFT_114061 [Daphnia pulex]	656985104	KF773747.1	217	8.3801e-108	Fenneropenaeus chinensis aspartate aminotransferase (GOT) mRNA, complete cds	K14455	GOT2	aspartate aminotransferase, mitochondrial	http://www.genome.jp/dbget-bin/www_bget?ko:K14455	P00507	842	5.0e-89	Aspartate aminotransferase, mitochondrial OS=Rattus norvegicus GN=Got2 PE=1 SV=2	PF00155	Aminotransferase class I and II	GO:0009058	biosynthetic process	GO:0030170	pyridoxal phosphate binding	--	--	KOG1411	Aspartate aminotransferase/Glutamic oxaloacetic transaminase AAT1/GOT2
Cluster-13322.0	BL_3	3.00	0.55	586	260793398	XP_002591699.1	152	9.0e-08	hypothetical protein BRAFLDRAFT_114614 [Branchiostoma floridae]>gi|229276908|gb|EEN47710.1| hypothetical protein BRAFLDRAFT_114614 [Branchiostoma floridae]	--	--	--	--	--	K09216	OVOL	ovo	http://www.genome.jp/dbget-bin/www_bget?ko:K09216	A2VDP4	142	5.3e-08	Zinc finger protein 567 OS=Bos taurus GN=ZNF567 PE=2 SV=1	PF04988//PF13465//PF00096//PF02892//PF13912	A-kinase anchoring protein 95 (AKAP95)//Zinc-finger double domain//Zinc finger, C2H2 type//BED zinc finger//C2H2-type zinc finger	--	--	GO:0003677//GO:0005488//GO:0046872	DNA binding//binding//metal ion binding	GO:0005634	nucleus	--	--
Cluster-13323.0	BL_3	12.00	0.52	1528	766918539	XP_011498898.1	703	3.0e-71	PREDICTED: heterogeneous nuclear ribonucleoprotein A1, A2/B1 homolog [Ceratosolen solmsi marchali]	--	--	--	--	--	K13158	HNRNPA2B1	heterogeneous nuclear ribonucleoprotein A2/B1	http://www.genome.jp/dbget-bin/www_bget?ko:K13158	P21522	682	3.4e-70	Heterogeneous nuclear ribonucleoprotein A1, A2/B1 homolog OS=Schistocerca americana GN=HNRNP PE=2 SV=1	PF04828//PF16367//PF00076//PF03972//PF08777	Glutathione-dependent formaldehyde-activating enzyme//RNA recognition motif//RNA recognition motif. (a.k.a. RRM, RBD, or RNP domain)//MmgE/PrpD family//RNA binding motif	GO:0008152	metabolic process	GO:0016829//GO:0003723//GO:0016846//GO:0003676	lyase activity//RNA binding//carbon-sulfur lyase activity//nucleic acid binding	--	--	--	--
Cluster-13334.0	BL_3	6.67	0.33	1382	642919246	XP_008191792.1	607	3.7e-60	PREDICTED: rhabdoid tumor deletion region protein 1 [Tribolium castaneum]	--	--	--	--	--	--	--	--	--	Q9D3W1	218	1.9e-16	Radial spoke head 14 homolog OS=Mus musculus GN=Rsph14 PE=2 SV=1	PF02985//PF03810//PF16782//PF01602//PF00514	HEAT repeat//Importin-beta N-terminal domain//Nucleotide exchange factor SIL1//Adaptin N terminal region//Armadillo/beta-catenin-like repeat	GO:0016192//GO:0006886	vesicle-mediated transport//intracellular protein transport	GO:0000774//GO:0005515//GO:0008536	adenyl-nucleotide exchange factor activity//protein binding//Ran GTPase binding	GO:0030117//GO:0005783	membrane coat//endoplasmic reticulum	--	--
Cluster-13339.0	BL_3	1.00	0.89	349	449273737	EMC83151.1	174	1.5e-10	Enterin neuropeptide, partial [Columba livia]	--	--	--	--	--	--	--	--	--	--	--	--	--	--	--	--	--	--	--	--	--	--	--
Cluster-1334.0	BL_3	2.00	0.50	511	--	--	--	--	--	--	--	--	--	--	--	--	--	--	--	--	--	--	--	--	--	--	--	--	--	--	--	--
Cluster-13345.0	BL_3	1.00	0.47	407	390366160	XP_795483.3	180	3.5e-11	PREDICTED: sodium-coupled monocarboxylate transporter 1 [Strongylocentrotus purpuratus]	--	--	--	--	--	--	--	--	--	Q5BL81	133	4.1e-07	Sodium-coupled monocarboxylate transporter 1 OS=Xenopus tropicalis GN=slc5a8 PE=2 SV=1	--	--	--	--	--	--	--	--	--	--
Cluster-13346.0	BL_3	2.00	1.25	378	--	--	--	--	--	--	--	--	--	--	--	--	--	--	--	--	--	--	--	--	--	--	--	--	--	--	--	--
Cluster-13348.0	BL_3	4.00	0.78	571	270002459	EEZ98906.1	587	3.2e-58	hypothetical protein TcasGA2_TC004525 [Tribolium castaneum]	--	--	--	--	--	K11449	JMJD1C	jumonji domain-containing protein 1C	http://www.genome.jp/dbget-bin/www_bget?ko:K11449	Q15652	294	1.2e-25	Probable JmjC domain-containing histone demethylation protein 2C OS=Homo sapiens GN=JMJD1C PE=1 SV=2	--	--	--	--	--	--	--	--	--	--
Cluster-13360.0	BL_3	3.00	0.34	764	--	--	--	--	--	--	--	--	--	--	--	--	--	--	--	--	--	--	PF06003	Survival motor neuron protein (SMN)	GO:0006397	mRNA processing	GO:0003723	RNA binding	GO:0005634//GO:0005737	nucleus//cytoplasm	--	--
Cluster-13361.0	BL_3	8.00	0.33	1590	642912822	XP_974088.2	1014	2.7e-107	PREDICTED: T-complex-associated testis-expressed protein 1 [Tribolium castaneum]	--	--	--	--	--	--	--	--	--	A6H639	442	2.4e-42	T-complex-associated testis-expressed protein 1 OS=Mus musculus GN=Tcte1 PE=2 SV=1	PF00560//PF13855//PF13516	Leucine Rich Repeat//Leucine rich repeat//Leucine Rich repeat	--	--	GO:0005515	protein binding	--	--	--	--
Cluster-13378.0	BL_3	1.00	0.51	398	--	--	--	--	--	--	--	--	--	--	--	--	--	--	--	--	--	--	--	--	--	--	--	--	--	--	--	--
Cluster-13380.0	BL_3	3.00	0.31	824	646708855	KDR15002.1	762	2.3e-78	Splicing factor 1 [Zootermopsis nevadensis]	--	--	--	--	--	K13095	SF1	splicing factor 1	http://www.genome.jp/dbget-bin/www_bget?ko:K13095	Q64213	467	1.6e-45	Splicing factor 1 OS=Mus musculus GN=Sf1 PE=1 SV=6	PF00098	Zinc knuckle	--	--	GO:0008270//GO:0003676	zinc ion binding//nucleic acid binding	--	--	KOG0119	Splicing factor 1/branch point binding protein (RRM superfamily)
Cluster-13394.0	BL_3	4.74	0.36	1006	--	--	--	--	--	--	--	--	--	--	--	--	--	--	--	--	--	--	--	--	--	--	--	--	--	--	--	--
Cluster-13398.0	BL_3	4.00	0.31	985	260787319	XP_002588701.1	253	2.9e-19	hypothetical protein BRAFLDRAFT_287422 [Branchiostoma floridae]>gi|229273869|gb|EEN44712.1| hypothetical protein BRAFLDRAFT_287422 [Branchiostoma floridae]	--	--	--	--	--	--	--	--	--	Q7M761	236	1.1e-18	Ovochymase-2 OS=Mus musculus GN=Ovch2 PE=2 SV=1	PF00089	Trypsin	GO:0006508	proteolysis	GO:0004252	serine-type endopeptidase activity	--	--	--	--
Cluster-13411.0	BL_3	1.00	0.65	375	--	--	--	--	--	--	--	--	--	--	--	--	--	--	--	--	--	--	--	--	--	--	--	--	--	--	--	--
Cluster-13427.0	BL_3	1.00	0.47	409	699059700	AIU39952.1	509	2.5e-49	cytochrome oxidase subunit 1, partial (mitochondrion) [Apis cerana]>gi|699059730|gb|AIU39967.1| cytochrome oxidase subunit 1, partial (mitochondrion) [Apis cerana]>gi|699059732|gb|AIU39968.1| cytochrome oxidase subunit 1, partial (mitochondrion) [Apis cerana]>gi|699059734|gb|AIU39969.1| cytochrome oxidase subunit 1, partial (mitochondrion) [Apis cerana]	788855597	KP259098.1	406	0	Apis cerana isolate 0606-C1-01 cytochrome oxidase subunit 1 (COI) gene, partial cds; mitochondrial	K02256	COX1	cytochrome c oxidase subunit 1	http://www.genome.jp/dbget-bin/www_bget?ko:K02256	P20374	507	1.8e-50	Cytochrome c oxidase subunit 1 OS=Apis mellifera ligustica GN=COI PE=3 SV=1	--	--	--	--	--	--	--	--	KOG4769	Cytochrome c oxidase, subunit I
Cluster-13440.0	BL_3	2.00	0.45	533	755968866	XP_011306293.1	453	1.0e-42	PREDICTED: pre-rRNA-processing protein TSR1 homolog [Fopius arisanus]	--	--	--	--	--	K14799	TSR1	pre-rRNA-processing protein TSR1	http://www.genome.jp/dbget-bin/www_bget?ko:K14799	Q5SWD9	418	4.8e-40	Pre-rRNA-processing protein TSR1 homolog OS=Mus musculus GN=Tsr1 PE=2 SV=1	--	--	--	--	--	--	--	--	KOG1980	Uncharacterized conserved protein
Cluster-13446.0	BL_3	5.00	0.66	704	--	--	--	--	--	--	--	--	--	--	--	--	--	--	--	--	--	--	--	--	--	--	--	--	--	--	--	--
Cluster-13461.1	BL_3	1.00	0.42	421	--	--	--	--	--	--	--	--	--	--	--	--	--	--	--	--	--	--	--	--	--	--	--	--	--	--	--	--
Cluster-13462.0	BL_3	1.00	0.64	376	--	--	--	--	--	--	--	--	--	--	--	--	--	--	--	--	--	--	PF02724//PF02064//PF07781//PF16752//PF04006	CDC45-like protein//MAS20 protein import receptor//Reovirus minor core protein Mu-2//Tubulin-specific chaperone C N-terminal domain//Mpp10 protein	GO:0006364//GO:0006605//GO:0006886//GO:0006270	rRNA processing//protein targeting//intracellular protein transport//DNA replication initiation	GO:0015631//GO:0005198	tubulin binding//structural molecule activity	GO:0005732//GO:0005742//GO:0034457//GO:0019028//GO:0005634//GO:0045298	small nucleolar ribonucleoprotein complex//mitochondrial outer membrane translocase complex//Mpp10 complex//viral capsid//nucleus//tubulin complex	--	--
Cluster-13474.0	BL_3	6.00	0.83	682	411595986	AFW19996.1	600	1.2e-59	mitochondrial cytochrome c oxidase subunit Va [Litopenaeus vannamei]	--	--	--	--	--	K02264	COX5A	cytochrome c oxidase subunit 5a	http://www.genome.jp/dbget-bin/www_bget?ko:K02264	Q94514	415	1.4e-39	Cytochrome c oxidase subunit 5A, mitochondrial OS=Drosophila melanogaster GN=CoVa PE=2 SV=2	PF02284	Cytochrome c oxidase subunit Va	GO:0015992//GO:0006123	proton transport//mitochondrial electron transport, cytochrome c to oxygen	GO:0004129	cytochrome-c oxidase activity	GO:0045277//GO:0005743	respiratory chain complex IV//mitochondrial inner membrane	KOG4077	Cytochrome c oxidase, subunit Va/COX6
Cluster-1348.0	BL_3	5.00	1.32	498	--	--	--	--	--	--	--	--	--	--	--	--	--	--	--	--	--	--	--	--	--	--	--	--	--	--	--	--
Cluster-13495.0	BL_3	1.00	1.88	306	--	--	--	--	--	--	--	--	--	--	--	--	--	--	--	--	--	--	--	--	--	--	--	--	--	--	--	--
Cluster-13497.0	BL_3	1.00	1.20	330	--	--	--	--	--	--	--	--	--	--	--	--	--	--	--	--	--	--	--	--	--	--	--	--	--	--	--	--
Cluster-13507.0	BL_3	1.00	0.48	406	--	--	--	--	--	--	--	--	--	--	--	--	--	--	--	--	--	--	--	--	--	--	--	--	--	--	--	--
Cluster-13508.0	BL_3	5.00	0.55	788	--	--	--	--	--	--	--	--	--	--	--	--	--	--	--	--	--	--	--	--	--	--	--	--	--	--	--	--
Cluster-13512.0	BL_3	4.00	0.41	819	--	--	--	--	--	--	--	--	--	--	--	--	--	--	--	--	--	--	--	--	--	--	--	--	--	--	--	--
Cluster-13523.0	BL_3	9.00	0.78	913	270004918	EFA01366.1	450	3.9e-42	hypothetical protein TcasGA2_TC010351 [Tribolium castaneum]	--	--	--	--	--	K13915	LYZ	lysozyme C	http://www.genome.jp/dbget-bin/www_bget?ko:K13915	Q17005	276	2.4e-23	Lysozyme c-1 OS=Anopheles gambiae GN=AGAP007347 PE=2 SV=2	--	--	--	--	--	--	--	--	--	--
Cluster-13526.0	BL_3	2.00	0.44	542	321476934	EFX87893.1	434	1.7e-40	hypothetical protein DAPPUDRAFT_42690 [Daphnia pulex]	--	--	--	--	--	K05038	SLC6A5S	solute carrier family 6 (neurotransmitter transporter, amino acid) member 5/7/9/14	http://www.genome.jp/dbget-bin/www_bget?ko:K05038	Q9JMA9	380	1.2e-35	Sodium- and chloride-dependent neutral and basic amino acid transporter B(0+) OS=Mus musculus GN=Slc6a14 PE=2 SV=1	PF15836//PF00209	SSTK-interacting protein, TSSK6-activating co-chaperone protein//Sodium:neurotransmitter symporter family	GO:0006812//GO:0006836	cation transport//neurotransmitter transport	GO:0051087//GO:0005328	chaperone binding//neurotransmitter:sodium symporter activity	GO:0016021	integral component of membrane	--	--
Cluster-13530.0	BL_3	3.00	0.42	677	675373130	KFM66032.1	316	1.0e-26	Ras-related protein Rab-3, partial [Stegodyphus mimosarum]	194757999	XM_001961214.1	78	1.28706e-30	Drosophila ananassae GF11093 (Dana\GF11093), mRNA	K07883	RAB3C	Ras-related protein Rab-3C	http://www.genome.jp/dbget-bin/www_bget?ko:K07883	P25228	261	9.8e-22	Ras-related protein Rab-3 OS=Drosophila melanogaster GN=Rab3 PE=1 SV=1	PF01210//PF00071	NAD-dependent glycerol-3-phosphate dehydrogenase N-terminus//Ras family	GO:0046168//GO:0007264//GO:0055114	glycerol-3-phosphate catabolic process//small GTPase mediated signal transduction//oxidation-reduction process	GO:0005525//GO:0016616//GO:0051287	GTP binding//oxidoreductase activity, acting on the CH-OH group of donors, NAD or NADP as acceptor//NAD binding	--	--	KOG0093	GTPase Rab3, small G protein superfamily
Cluster-13535.0	BL_3	22.86	1.03	1490	2654204	AAC63079.1	410	2.8e-37	putative juvenile hormone esterase [Leptinotarsa decemlineata]	--	--	--	--	--	--	--	--	--	--	--	--	--	PF00588	SpoU rRNA Methylase family	GO:0009451//GO:0006396	RNA modification//RNA processing	GO:0003723//GO:0008173	RNA binding//RNA methyltransferase activity	--	--	--	--
Cluster-13536.1	BL_3	1.00	1.60	314	--	--	--	--	--	--	--	--	--	--	--	--	--	--	--	--	--	--	--	--	--	--	--	--	--	--	--	--
Cluster-1354.0	BL_3	1.00	0.42	423	--	--	--	--	--	--	--	--	--	--	--	--	--	--	--	--	--	--	--	--	--	--	--	--	--	--	--	--
Cluster-13548.0	BL_3	1.00	0.63	377	338224500	AEI88123.1	570	2.0e-56	hypothetical protein [Scylla paramamosain]	338224499	HM217901.1	305	4.46145e-157	Scylla paramamosain hypothetical protein mRNA, partial cds	--	--	--	--	--	--	--	--	PF03067	Chitin binding domain	--	--	--	--	GO:0019028	viral capsid	--	--
Cluster-13552.0	BL_3	32.00	15.72	403	241564915	XP_002401963.1	339	1.3e-29	ribosomal protein S25, putative [Ixodes scapularis]>gi|215501939|gb|EEC11433.1| ribosomal protein S25, putative, partial [Ixodes scapularis]	262401431	FJ774898.1	190	4.06694e-93	Scylla paramamosain 40S ribosomal protein S25 mRNA, partial cds	K02975	RP-S25e, RPS25	small subunit ribosomal protein S25e	http://www.genome.jp/dbget-bin/www_bget?ko:K02975	Q962Q5	315	3.2e-28	40S ribosomal protein S25 OS=Spodoptera frugiperda GN=RpS25 PE=3 SV=1	PF01325//PF08220	Iron dependent repressor, N-terminal DNA binding domain//DeoR-like helix-turn-helix domain	GO:0006355	regulation of transcription, DNA-templated	GO:0003700//GO:0003677	transcription factor activity, sequence-specific DNA binding//DNA binding	GO:0005667//GO:0005622//GO:0005840	transcription factor complex//intracellular//ribosome	KOG1767	40S ribosomal protein S25
Cluster-13552.1	BL_3	2.00	0.54	495	--	--	--	--	--	--	--	--	--	--	--	--	--	--	--	--	--	--	--	--	--	--	--	--	--	--	--	--
Cluster-13555.0	BL_3	7.00	0.75	800	--	--	--	--	--	--	--	--	--	--	--	--	--	--	--	--	--	--	--	--	--	--	--	--	--	--	--	--
Cluster-13559.0	BL_3	2.00	0.48	517	861599025	KMQ83534.1	149	1.8e-07	hypothetical protein RF55_19752 [Lasius niger]	--	--	--	--	--	--	--	--	--	--	--	--	--	--	--	--	--	--	--	--	--	--	--
Cluster-13571.0	BL_3	2.00	0.35	604	--	--	--	--	--	--	--	--	--	--	--	--	--	--	--	--	--	--	--	--	--	--	--	--	--	--	--	--
Cluster-13574.0	BL_3	7.00	0.34	1389	91082391	XP_969041.1	1141	4.5e-122	PREDICTED: alpha-tocopherol transfer protein-like [Tribolium castaneum]>gi|642922554|ref|XP_008193224.1| PREDICTED: alpha-tocopherol transfer protein-like [Tribolium castaneum]>gi|270007505|gb|EFA03953.1| hypothetical protein TcasGA2_TC014097 [Tribolium castaneum]	--	--	--	--	--	--	--	--	--	Q9BTX7	492	3.3e-48	Alpha-tocopherol transfer protein-like OS=Homo sapiens GN=TTPAL PE=1 SV=2	--	--	GO:0006810	transport	GO:0005215	transporter activity	GO:0005622	intracellular	--	--
Cluster-13578.0	BL_3	1.00	0.32	462	--	--	--	--	--	--	--	--	--	--	--	--	--	--	--	--	--	--	--	--	--	--	--	--	--	--	--	--
Cluster-13591.0	BL_3	1.00	0.38	435	--	--	--	--	--	--	--	--	--	--	--	--	--	--	--	--	--	--	--	--	--	--	--	--	--	--	--	--
Cluster-13593.2	BL_3	13.77	0.44	1984	642911122	XP_008200589.1	2412	2.6e-269	PREDICTED: endoplasmic reticulum aminopeptidase 1-like isoform X4 [Tribolium castaneum]	462310582	APGK01047275.1	78	3.89997e-30	Dendroctonus ponderosae Seq01047285, whole genome shotgun sequence	K11141	ENPEP	glutamyl aminopeptidase	http://www.genome.jp/dbget-bin/www_bget?ko:K11141	Q10836	931	5.9e-99	Thyrotropin-releasing hormone-degrading ectoenzyme OS=Rattus norvegicus GN=Trhde PE=1 SV=1	PF01433	Peptidase family M1	--	--	GO:0008270//GO:0008237	zinc ion binding//metallopeptidase activity	--	--	--	--
Cluster-13599.0	BL_3	8.00	0.60	1017	642912131	XP_008200820.1	1006	1.5e-106	PREDICTED: uncharacterized protein DDB_G0271670-like isoform X1 [Tribolium castaneum]>gi|270002491|gb|EEZ98938.1| hypothetical protein TcasGA2_TC004561 [Tribolium castaneum]	--	--	--	--	--	--	--	--	--	--	--	--	--	--	--	--	--	--	--	--	--	--	--
Cluster-13606.0	BL_3	2.00	0.35	605	270005432	EFA01880.1	463	8.0e-44	hypothetical protein TcasGA2_TC007485 [Tribolium castaneum]	--	--	--	--	--	K00911	ITPK	1D-myo-inositol-triphosphate 3-kinase	http://www.genome.jp/dbget-bin/www_bget?ko:K00911	P23677	391	7.4e-37	Inositol-trisphosphate 3-kinase A OS=Homo sapiens GN=ITPKA PE=1 SV=1	PF03770//PF01299	Inositol polyphosphate kinase//Lysosome-associated membrane glycoprotein (Lamp)	--	--	GO:0008440	inositol-1,4,5-trisphosphate 3-kinase activity	GO:0016020	membrane	KOG1621	1D-myo-inositol-triphosphate 3-kinase A
Cluster-13629.0	BL_3	4.00	0.36	890	321477439	EFX88398.1	763	1.9e-78	hypothetical protein DAPPUDRAFT_305610 [Daphnia pulex]	--	--	--	--	--	--	--	--	--	Q3MHQ7	502	1.5e-49	Lysoplasmalogenase-like protein TMEM86A OS=Bos taurus GN=TMEM86A PE=2 SV=1	PF07947	YhhN-like protein	--	--	--	--	GO:0016021	integral component of membrane	--	--
Cluster-13638.0	BL_3	2.00	0.69	450	--	--	--	--	--	--	--	--	--	--	--	--	--	--	--	--	--	--	PF00642	Zinc finger C-x8-C-x5-C-x3-H type (and similar)	--	--	GO:0046872	metal ion binding	--	--	--	--
Cluster-13651.0	BL_3	1.00	0.34	452	--	--	--	--	--	--	--	--	--	--	--	--	--	--	--	--	--	--	--	--	--	--	--	--	--	--	--	--
Cluster-13661.0	BL_3	3.00	0.34	767	762089599	XP_011427156.1	1066	1.2e-113	PREDICTED: fumarylacetoacetase-like [Crassostrea gigas]>gi|405960295|gb|EKC26229.1| Fumarylacetoacetase [Crassostrea gigas]	734646899	XM_010754307.1	116	1.10257e-51	PREDICTED: Larimichthys crocea fumarylacetoacetate hydrolase (fumarylacetoacetase) (fah), mRNA	K01555	FAH, fahA	fumarylacetoacetase	http://www.genome.jp/dbget-bin/www_bget?ko:K01555	A5PKH3	1042	3.0e-112	Fumarylacetoacetase OS=Bos taurus GN=FAH PE=2 SV=1	PF01557//PF11606	Fumarylacetoacetate (FAA) hydrolase family//Family 31 carbohydrate binding protein	GO:0008152	metabolic process	GO:0003824//GO:0033905	catalytic activity//xylan endo-1,3-beta-xylosidase activity	--	--	KOG2843	Fumarylacetoacetase
Cluster-13671.0	BL_3	1.00	0.41	427	--	--	--	--	--	--	--	--	--	--	--	--	--	--	--	--	--	--	--	--	--	--	--	--	--	--	--	--
Cluster-13673.0	BL_3	1.00	0.63	377	--	--	--	--	--	--	--	--	--	--	--	--	--	--	--	--	--	--	--	--	--	--	--	--	--	--	--	--
Cluster-13677.0	BL_3	2.00	0.35	605	241735383	XP_002404909.1	278	2.3e-22	prefoldin, putative [Ixodes scapularis]>gi|215505594|gb|EEC15088.1| prefoldin, putative [Ixodes scapularis]	--	--	--	--	--	K04798	pfdB, PFDN6	prefoldin beta subunit	http://www.genome.jp/dbget-bin/www_bget?ko:K04798	O15212	251	1.3e-20	Prefoldin subunit 6 OS=Homo sapiens GN=PFDN6 PE=1 SV=1	PF01442//PF01920//PF15556//PF02346//PF01956	Apolipoprotein A1/A4/E domain//Prefoldin subunit//ZW10 interactor//Chordopoxvirus multifunctional envelope protein A27//Integral membrane protein DUF106	GO:0007093//GO:0042157//GO:0006457//GO:0006869//GO:0019064	mitotic cell cycle checkpoint//lipoprotein metabolic process//protein folding//lipid transport//fusion of virus membrane with host plasma membrane	GO:0051082//GO:0008289	unfolded protein binding//lipid binding	GO:0005576//GO:0000776//GO:0016020//GO:0016272//GO:0019031	extracellular region//kinetochore//membrane//prefoldin complex//viral envelope	KOG3478	Prefoldin subunit 6, KE2 family
Cluster-13679.0	BL_3	1.00	0.39	432	321471371	EFX82344.1	153	5.1e-08	hypothetical protein DAPPUDRAFT_49170 [Daphnia pulex]	--	--	--	--	--	--	--	--	--	Q9Y5Y6	126	2.8e-06	Suppressor of tumorigenicity 14 protein OS=Homo sapiens GN=ST14 PE=1 SV=2	PF00089	Trypsin	GO:0006508	proteolysis	GO:0004252	serine-type endopeptidase activity	--	--	--	--
Cluster-13682.0	BL_3	2.00	0.43	544	817208716	XP_012280379.1	703	1.1e-71	PREDICTED: oxysterol-binding protein-related protein 8 isoform X4 [Orussus abietinus]	241993491	XM_002399413.1	163	5.72423e-78	Ixodes scapularis cytochrome P450, putative (IscW_ISCW002574) mRNA, partial cds	--	--	--	--	Q9BZF1	599	5.1e-61	Oxysterol-binding protein-related protein 8 OS=Homo sapiens GN=OSBPL8 PE=1 SV=3	--	--	--	--	--	--	--	--	--	--
Cluster-13685.1	BL_3	5.00	0.68	689	--	--	--	--	--	--	--	--	--	--	--	--	--	--	--	--	--	--	PF04258	Signal peptide peptidase	--	--	GO:0004190	aspartic-type endopeptidase activity	GO:0016021	integral component of membrane	--	--
Cluster-13686.0	BL_3	1.00	0.56	388	--	--	--	--	--	--	--	--	--	--	--	--	--	--	--	--	--	--	--	--	--	--	--	--	--	--	--	--
Cluster-1369.0	BL_3	9.00	0.63	1059	--	--	--	--	--	--	--	--	--	--	--	--	--	--	--	--	--	--	--	--	--	--	--	--	--	--	--	--
Cluster-13690.0	BL_3	15.00	0.35	2622	--	--	--	--	--	--	--	--	--	--	--	--	--	--	--	--	--	--	--	--	--	--	--	--	--	--	--	--
Cluster-13691.0	BL_3	2.00	0.81	427	--	--	--	--	--	--	--	--	--	--	--	--	--	--	--	--	--	--	--	--	--	--	--	--	--	--	--	--
Cluster-13696.0	BL_3	7.00	0.74	802	662199111	XP_008472706.1	263	1.7e-20	PREDICTED: uncharacterized protein LOC103509851 [Diaphorina citri]	--	--	--	--	--	--	--	--	--	--	--	--	--	--	--	--	--	--	--	--	--	--	--
Cluster-13702.0	BL_3	13.00	2.75	549	270015120	EFA11568.1	210	1.6e-14	pyrokinin [Tribolium castaneum]	--	--	--	--	--	--	--	--	--	--	--	--	--	PF05874	Pheromone biosynthesis activating neuropeptide (PBAN)	GO:0007218//GO:0042811	neuropeptide signaling pathway//pheromone biosynthetic process	GO:0005184	neuropeptide hormone activity	--	--	--	--
Cluster-13703.0	BL_3	2.00	0.31	646	564760206	AHC03493.1	725	3.6e-74	leucine-rich repeat protein [Scylla serrata]	564760205	KF680301.1	641	0	Scylla serrata leucine-rich repeat protein mRNA, complete cds	K19613	SHOC2, SUR8	leucine-rich repeat protein SHOC2	http://www.genome.jp/dbget-bin/www_bget?ko:K19613	Q1L8Y7	561	1.5e-56	Leucine-rich repeat protein SHOC-2 OS=Danio rerio GN=shoc2 PE=2 SV=1	PF00560//PF13855	Leucine Rich Repeat//Leucine rich repeat	--	--	GO:0005515	protein binding	--	--	KOG0619	FOG: Leucine rich repeat
Cluster-13717.1	BL_3	3.00	0.60	562	255045899	ACU00106.1	714	5.9e-73	troponin-C isoform 6 [Homarus americanus]	298106305	HM448422.1	51	1.07954e-15	Homarus americanus troponin C isoform 3 mRNA, complete cds	--	--	--	--	P15159	429	2.7e-41	Troponin C OS=Tachypleus tridentatus PE=1 SV=1	PF00036//PF13833//PF13405//PF13499//PF03352//PF13202//PF12763	EF hand//EF-hand domain pair//EF-hand domain//EF-hand domain pair//Methyladenine glycosylase//EF hand//Cytoskeletal-regulatory complex EF hand	GO:0006284	base-excision repair	GO:0005509//GO:0008725//GO:0005515	calcium ion binding//DNA-3-methyladenine glycosylase activity//protein binding	--	--	KOG0027	Calmodulin and related proteins (EF-Hand superfamily)
Cluster-1372.0	BL_3	1.00	0.31	469	--	--	--	--	--	--	--	--	--	--	--	--	--	--	--	--	--	--	--	--	--	--	--	--	--	--	--	--
Cluster-13720.0	BL_3	1.00	0.40	429	--	--	--	--	--	--	--	--	--	--	--	--	--	--	--	--	--	--	--	--	--	--	--	--	--	--	--	--
Cluster-13725.0	BL_3	20.99	0.65	2039	270004851	EFA01299.1	2034	1.8e-225	hypothetical protein TcasGA2_TC003136 [Tribolium castaneum]	--	--	--	--	--	--	--	--	--	O70244	218	2.9e-16	Cubilin OS=Rattus norvegicus GN=Cubn PE=1 SV=2	--	--	--	--	--	--	--	--	--	--
Cluster-13742.0	BL_3	2.00	1.06	395	--	--	--	--	--	--	--	--	--	--	--	--	--	--	--	--	--	--	--	--	--	--	--	--	--	--	--	--
Cluster-13743.0	BL_3	4.00	0.31	986	--	--	--	--	--	--	--	--	--	--	--	--	--	--	--	--	--	--	--	--	--	--	--	--	--	--	--	--
Cluster-13744.0	BL_3	7.00	0.42	1185	375157305	ACY66494.3	1434	4.0e-156	serine protease [Scylla paramamosain]	375081799	FJ774773.2	1089	0	Scylla paramamosain serine protease mRNA, complete cds	--	--	--	--	Q8MQS8	213	6.3e-16	Venom serine protease 34 OS=Apis mellifera PE=2 SV=1	PF00089	Trypsin	GO:0006508	proteolysis	GO:0004252	serine-type endopeptidase activity	--	--	--	--
Cluster-13747.0	BL_3	15.00	0.91	1184	33087164	AAP92779.1	419	2.0e-38	hemocyte kazal-type proteinase inhibitor [Penaeus monodon]	--	--	--	--	--	--	--	--	--	P31696	291	5.7e-25	Agrin OS=Gallus gallus GN=AGRN PE=1 SV=3	PF07648//PF00050//PF03554	Kazal-type serine protease inhibitor domain//Kazal-type serine protease inhibitor domain//UL73 viral envelope glycoprotein	--	--	GO:0005515	protein binding	GO:0019031	viral envelope	KOG3649	FOG: Kazal-type serine protease inhibitor domain
Cluster-13751.0	BL_3	3.00	0.58	571	--	--	--	--	--	--	--	--	--	--	--	--	--	--	--	--	--	--	--	--	--	--	--	--	--	--	--	--
Cluster-13752.0	BL_3	61.00	1.32	2776	675367441	KFM60343.1	2153	4.0e-239	Polyadenylate-binding protein 1, partial [Stegodyphus mimosarum]	768921143	XM_003965840.2	220	6.33139e-109	PREDICTED: Takifugu rubripes poly(A) binding protein, cytoplasmic 1 (pabpc1), mRNA	K13126	PABPC	polyadenylate-binding protein	http://www.genome.jp/dbget-bin/www_bget?ko:K13126	P20965	1885	2.0e-209	Polyadenylate-binding protein 1-A OS=Xenopus laevis GN=pabpc1-a PE=1 SV=3	PF04815//PF08777//PF09377//PF00658//PF16367//PF00076	Sec23/Sec24 helical domain//RNA binding motif//SBDS protein C-terminal domain//Poly-adenylate binding protein, unique domain//RNA recognition motif//RNA recognition motif. (a.k.a. RRM, RBD, or RNP domain)	GO:0006888//GO:0006886//GO:0042254	ER to Golgi vesicle-mediated transport//intracellular protein transport//ribosome biogenesis	GO:0003676//GO:0003723	nucleic acid binding//RNA binding	GO:0030127	COPII vesicle coat	KOG0123	Polyadenylate-binding protein (RRM superfamily)
Cluster-13761.0	BL_3	8.00	0.54	1093	646717140	KDR20121.1	141	3.2e-06	E3 ubiquitin-protein ligase SIAH1B [Zootermopsis nevadensis]	--	--	--	--	--	--	--	--	--	Q9I8X5	125	9.3e-06	E3 ubiquitin-protein ligase siah2 OS=Xenopus laevis GN=siah2 PE=2 SV=1	--	--	--	--	--	--	--	--	--	--
Cluster-13761.1	BL_3	1.00	0.44	417	--	--	--	--	--	--	--	--	--	--	--	--	--	--	--	--	--	--	--	--	--	--	--	--	--	--	--	--
Cluster-13762.0	BL_3	3.00	0.82	492	--	--	--	--	--	--	--	--	--	--	--	--	--	--	--	--	--	--	--	--	--	--	--	--	--	--	--	--
Cluster-13763.0	BL_3	98.00	9.62	843	--	--	--	--	--	--	--	--	--	--	--	--	--	--	--	--	--	--	--	--	--	--	--	--	--	--	--	--
Cluster-13766.0	BL_3	4.00	0.79	568	--	--	--	--	--	--	--	--	--	--	--	--	--	--	--	--	--	--	--	--	--	--	--	--	--	--	--	--
Cluster-13777.0	BL_3	2.00	0.61	470	--	--	--	--	--	--	--	--	--	--	--	--	--	--	--	--	--	--	--	--	--	--	--	--	--	--	--	--
Cluster-13778.0	BL_3	3.00	0.41	691	494593975	AGL39312.1	882	2.4e-92	8-lipoxygenase [Penaeus monodon]	--	--	--	--	--	K00461	ALOX5	arachidonate 5-lipoxygenase	http://www.genome.jp/dbget-bin/www_bget?ko:K00461	P09917	296	8.7e-26	Arachidonate 5-lipoxygenase OS=Homo sapiens GN=ALOX5 PE=1 SV=2	PF00305	Lipoxygenase	GO:0055114	oxidation-reduction process	GO:0046872//GO:0016702	metal ion binding//oxidoreductase activity, acting on single donors with incorporation of molecular oxygen, incorporation of two atoms of oxygen	--	--	--	--
Cluster-13790.0	BL_3	2.00	0.50	512	--	--	--	--	--	--	--	--	--	--	--	--	--	--	--	--	--	--	--	--	--	--	--	--	--	--	--	--
Cluster-13797.0	BL_3	2.00	0.51	508	--	--	--	--	--	--	--	--	--	--	--	--	--	--	--	--	--	--	PF08022	FAD-binding domain	GO:0055114	oxidation-reduction process	GO:0016491	oxidoreductase activity	--	--	--	--
Cluster-13807.0	BL_3	2.00	1.04	397	646700138	KDR10430.1	319	2.6e-27	Protein lunapark [Zootermopsis nevadensis]	--	--	--	--	--	--	--	--	--	Q1KKT4	309	1.6e-27	Protein lunapark-A OS=Takifugu rubripes GN=lnpa PE=3 SV=1	PF02675	S-adenosylmethionine decarboxylase	GO:0006560//GO:0008295//GO:0006525	proline metabolic process//spermidine biosynthetic process//arginine metabolic process	GO:0004014	adenosylmethionine decarboxylase activity	--	--	KOG2846	Predicted membrane protein
Cluster-13818.0	BL_3	1.00	2.05	302	--	--	--	--	--	--	--	--	--	--	--	--	--	--	--	--	--	--	PF01025	GrpE	GO:0006457	protein folding	GO:0000774//GO:0051087//GO:0042803	adenyl-nucleotide exchange factor activity//chaperone binding//protein homodimerization activity	--	--	--	--
Cluster-13822.0	BL_3	1.00	0.42	422	--	--	--	--	--	--	--	--	--	--	--	--	--	--	--	--	--	--	--	--	--	--	--	--	--	--	--	--
Cluster-13834.1	BL_3	1.00	0.34	455	--	--	--	--	--	--	--	--	--	--	--	--	--	--	--	--	--	--	--	--	--	--	--	--	--	--	--	--
Cluster-13842.0	BL_3	3.00	0.39	707	--	--	--	--	--	--	--	--	--	--	--	--	--	--	--	--	--	--	PF00105	Zinc finger, C4 type (two domains)	GO:0006355	regulation of transcription, DNA-templated	GO:0043565//GO:0008270//GO:0003700	sequence-specific DNA binding//zinc ion binding//transcription factor activity, sequence-specific DNA binding	GO:0005634//GO:0005667	nucleus//transcription factor complex	--	--
Cluster-13844.2	BL_3	4.00	0.35	914	--	--	--	--	--	--	--	--	--	--	--	--	--	--	--	--	--	--	PF09726//PF07464//PF03480//PF00210//PF00430//PF01442//PF03586//PF01297	Transmembrane protein//Apolipophorin-III precursor (apoLp-III)//Bacterial extracellular solute-binding protein, family 7//Ferritin-like domain//ATP synthase B/B' CF(0)//Apolipoprotein A1/A4/E domain//Herpesvirus UL36 tegument protein//Zinc-uptake complex component A periplasmic	GO:0042157//GO:0030001//GO:0006869//GO:0006508//GO:0015986//GO:0039693//GO:0006879//GO:0006810//GO:0015992	lipoprotein metabolic process//metal ion transport//lipid transport//proteolysis//ATP synthesis coupled proton transport//viral DNA genome replication//cellular iron ion homeostasis//transport//proton transport	GO:0008289//GO:0046872//GO:0015078//GO:0008199//GO:0019784	lipid binding//metal ion binding//hydrogen ion transmembrane transporter activity//ferric iron binding//NEDD8-specific protease activity	GO:0030288//GO:0005576//GO:0016021//GO:0045263	outer membrane-bounded periplasmic space//extracellular region//integral component of membrane//proton-transporting ATP synthase complex, coupling factor F(o)	--	--
Cluster-13845.0	BL_3	4.00	0.33	946	--	--	--	--	--	--	--	--	--	--	--	--	--	--	--	--	--	--	--	--	--	--	--	--	--	--	--	--
Cluster-13846.0	BL_3	3.00	1.39	410	--	--	--	--	--	--	--	--	--	--	--	--	--	--	--	--	--	--	--	--	--	--	--	--	--	--	--	--
Cluster-13851.0	BL_3	7.45	0.67	891	--	--	--	--	--	--	--	--	--	--	--	--	--	--	--	--	--	--	--	--	--	--	--	--	--	--	--	--
Cluster-13851.1	BL_3	9.55	0.89	875	--	--	--	--	--	--	--	--	--	--	--	--	--	--	--	--	--	--	--	--	--	--	--	--	--	--	--	--
Cluster-13854.0	BL_3	1.00	0.31	466	--	--	--	--	--	--	--	--	--	--	--	--	--	--	--	--	--	--	PF11593	Mediator complex subunit 3 fungal	GO:0006357	regulation of transcription from RNA polymerase II promoter	GO:0001104	RNA polymerase II transcription cofactor activity	GO:0016592	mediator complex	--	--
Cluster-13859.0	BL_3	2.00	0.48	519	--	--	--	--	--	--	--	--	--	--	--	--	--	--	--	--	--	--	--	--	--	--	--	--	--	--	--	--
Cluster-13863.0	BL_3	1.00	0.37	440	--	--	--	--	--	--	--	--	--	--	--	--	--	--	--	--	--	--	PF01097	Arthropod defensin	GO:0006952	defense response	--	--	--	--	--	--
Cluster-13864.0	BL_3	2.00	0.93	410	--	--	--	--	--	--	--	--	--	--	--	--	--	--	--	--	--	--	--	--	--	--	--	--	--	--	--	--
Cluster-13866.0	BL_3	2.00	0.38	579	--	--	--	--	--	697082532	XM_009656245.1	552	0	Verticillium dahliae VdLs.17 hypothetical protein mRNA	--	--	--	--	--	--	--	--	--	--	--	--	--	--	--	--	--	--
Cluster-13868.1	BL_3	3.00	1.42	407	--	--	--	--	--	--	--	--	--	--	--	--	--	--	--	--	--	--	--	--	--	--	--	--	--	--	--	--
Cluster-13870.0	BL_3	8.00	0.37	1448	646700024	KDR10371.1	1521	4.0e-166	putative isocitrate dehydrogenase [NAD] subunit alpha, mitochondrial [Zootermopsis nevadensis]	442616938	NM_167657.3	263	4.07811e-133	Drosophila melanogaster lethal (1) G0156 (l(1)G0156), transcript variant C, mRNA	K00030	IDH3	isocitrate dehydrogenase (NAD+)	http://www.genome.jp/dbget-bin/www_bget?ko:K00030	Q9VWH4	1445	1.1e-158	Probable isocitrate dehydrogenase [NAD] subunit alpha, mitochondrial OS=Drosophila melanogaster GN=l(1)G0156 PE=2 SV=1	PF00180	Isocitrate/isopropylmalate dehydrogenase	GO:0055114	oxidation-reduction process	GO:0016616	oxidoreductase activity, acting on the CH-OH group of donors, NAD or NADP as acceptor	--	--	KOG0785	Isocitrate dehydrogenase, alpha subunit
Cluster-13877.0	BL_3	1.00	0.48	406	646721331	KDR22745.1	292	3.6e-24	Roundabout-like protein 1 [Zootermopsis nevadensis]	--	--	--	--	--	K06754	ROBO2	roundabout, axon guidance receptor 2	http://www.genome.jp/dbget-bin/www_bget?ko:K06754	Q9HCK4	243	7.2e-20	Roundabout homolog 2 OS=Homo sapiens GN=ROBO2 PE=1 SV=2	PF13895	Immunoglobulin domain	--	--	GO:0005515	protein binding	--	--	KOG4222	Axon guidance receptor Dscam
Cluster-13892.1	BL_3	2.00	0.58	480	--	--	--	--	--	--	--	--	--	--	--	--	--	--	--	--	--	--	--	--	--	--	--	--	--	--	--	--
Cluster-13897.0	BL_3	1.00	0.41	427	--	--	--	--	--	--	--	--	--	--	--	--	--	--	--	--	--	--	PF04579	Keratin, high-sulphur matrix protein	--	--	GO:0005198	structural molecule activity	GO:0045095	keratin filament	--	--
Cluster-13897.1	BL_3	1.00	0.65	374	--	--	--	--	--	--	--	--	--	--	--	--	--	--	--	--	--	--	--	--	--	--	--	--	--	--	--	--
Cluster-13899.0	BL_3	1.00	0.85	353	--	--	--	--	--	--	--	--	--	--	--	--	--	--	--	--	--	--	--	--	--	--	--	--	--	--	--	--
Cluster-13906.0	BL_3	3.00	0.36	745	--	--	--	--	--	--	--	--	--	--	--	--	--	--	--	--	--	--	--	--	--	--	--	--	--	--	--	--
Cluster-13909.0	BL_3	1.00	0.73	365	--	--	--	--	--	--	--	--	--	--	--	--	--	--	--	--	--	--	--	--	--	--	--	--	--	--	--	--
Cluster-13913.0	BL_3	3.00	1.22	427	--	--	--	--	--	525346432	KC793905.1	199	4.30021e-98	Scylla paramamosain clone Scpa13 microsatellite sequence	--	--	--	--	--	--	--	--	--	--	--	--	--	--	--	--	--	--
Cluster-13916.0	BL_3	1.00	0.61	381	--	--	--	--	--	--	--	--	--	--	--	--	--	--	--	--	--	--	--	--	--	--	--	--	--	--	--	--
Cluster-13918.0	BL_3	4.00	1.43	445	241727892	XP_002413783.1	366	1.0e-32	sodium/glucose cotransporter, putative [Ixodes scapularis]>gi|215507599|gb|EEC17091.1| sodium/glucose cotransporter, putative, partial [Ixodes scapularis]	--	--	--	--	--	K14382	SLC5A2, SGLT2	solute carrier family 5 (sodium/glucose cotransporter), member 2	http://www.genome.jp/dbget-bin/www_bget?ko:K14382	P53792	298	3.3e-26	Sodium/glucose cotransporter 2 OS=Rattus norvegicus GN=Slc5a2 PE=2 SV=1	PF00137//PF00474	ATP synthase subunit C//Sodium:solute symporter family	GO:0055085//GO:0006810//GO:0015991//GO:0015992	transmembrane transport//transport//ATP hydrolysis coupled proton transport//proton transport	GO:0005215//GO:0015078	transporter activity//hydrogen ion transmembrane transporter activity	GO:0016021//GO:0033177//GO:0016020	integral component of membrane//proton-transporting two-sector ATPase complex, proton-transporting domain//membrane	--	--
Cluster-13920.0	BL_3	2.00	0.44	537	--	--	--	--	--	--	--	--	--	--	--	--	--	--	--	--	--	--	--	--	--	--	--	--	--	--	--	--
Cluster-13921.0	BL_3	3.00	0.90	474	443683514	ELT87741.1	526	3.1e-51	hypothetical protein CAPTEDRAFT_162451 [Capitella teleta]	--	--	--	--	--	K03462	NAMPT	nicotinamide phosphoribosyltransferase	http://www.genome.jp/dbget-bin/www_bget?ko:K03462	Q80Z29	410	3.6e-39	Nicotinamide phosphoribosyltransferase OS=Rattus norvegicus GN=Nampt PE=1 SV=1	--	--	--	--	--	--	--	--	--	--
Cluster-13924.0	BL_3	3.00	0.48	633	--	--	--	--	--	--	--	--	--	--	--	--	--	--	--	--	--	--	--	--	--	--	--	--	--	--	--	--
Cluster-13937.0	BL_3	4.06	0.53	704	270004798	EFA01246.1	330	2.5e-28	serine protease H33 [Tribolium castaneum]	--	--	--	--	--	K03992	MASP1	mannan-binding lectin serine protease 1	http://www.genome.jp/dbget-bin/www_bget?ko:K03992	P13582	238	4.7e-19	Serine protease easter OS=Drosophila melanogaster GN=ea PE=1 SV=3	PF00089	Trypsin	GO:0006508	proteolysis	GO:0004252	serine-type endopeptidase activity	--	--	--	--
Cluster-13939.0	BL_3	6.00	0.37	1168	--	--	--	--	--	--	--	--	--	--	--	--	--	--	--	--	--	--	--	--	--	--	--	--	--	--	--	--
Cluster-1394.0	BL_3	1.00	0.44	415	--	--	--	--	--	--	--	--	--	--	--	--	--	--	--	--	--	--	--	--	--	--	--	--	--	--	--	--
Cluster-13941.0	BL_3	10.00	0.52	1336	--	--	--	--	--	--	--	--	--	--	--	--	--	--	--	--	--	--	--	--	--	--	--	--	--	--	--	--
Cluster-13944.0	BL_3	4.00	3.58	349	328899629	AEB54643.1	495	9.0e-48	ribosomal protein L36 [Procambarus clarkii]	195469538	XM_002099659.1	75	2.94375e-29	Drosophila yakuba RpL36 (Dyak\RpL36), partial mRNA	K02920	RP-L36e, RPL36	large subunit ribosomal protein L36e	http://www.genome.jp/dbget-bin/www_bget?ko:K02920	Q5RAZ9	384	2.8e-36	60S ribosomal protein L36 OS=Pongo abelii GN=RPL36 PE=3 SV=3	PF01158	Ribosomal protein L36e	GO:0042254//GO:0006412	ribosome biogenesis//translation	GO:0003735	structural constituent of ribosome	GO:0005840//GO:0005622	ribosome//intracellular	KOG3452	60S ribosomal protein L36
Cluster-13947.0	BL_3	3.00	0.32	805	675378771	KFM71673.1	536	3.7e-52	Hairy/enhancer-of-split related with YRPW motif protein 1, partial [Stegodyphus mimosarum]	644997701	XM_003426829.2	73	9.28807e-28	PREDICTED: Nasonia vitripennis hairy/enhancer-of-split related with YRPW motif protein (LOC100679013), transcript variant X4, mRNA	K09091	HEY	hairy and enhancer of split related with YRPW motif	http://www.genome.jp/dbget-bin/www_bget?ko:K09091	Q9C0J9	211	7.3e-16	Class E basic helix-loop-helix protein 41 OS=Homo sapiens GN=BHLHE41 PE=1 SV=1	PF00010//PF07527	Helix-loop-helix DNA-binding domain//Hairy Orange	GO:0006355	regulation of transcription, DNA-templated	GO:0003677//GO:0046983	DNA binding//protein dimerization activity	--	--	--	--
Cluster-13956.0	BL_3	2.53	0.43	610	--	--	--	--	--	--	--	--	--	--	--	--	--	--	--	--	--	--	--	--	--	--	--	--	--	--	--	--
Cluster-13959.0	BL_3	2.00	0.88	416	--	--	--	--	--	--	--	--	--	--	--	--	--	--	--	--	--	--	--	--	--	--	--	--	--	--	--	--
Cluster-13966.0	BL_3	4.00	0.45	773	742408646	AJB28949.1	573	1.8e-56	c-Jun protein [Litopenaeus vannamei]	--	--	--	--	--	K04449	JUND	transcription factor jun-D	http://www.genome.jp/dbget-bin/www_bget?ko:K04449	P18870	260	1.5e-21	Transcription factor AP-1 OS=Gallus gallus GN=JUN PE=1 SV=2	PF00170//PF07716//PF03131	bZIP transcription factor//Basic region leucine zipper//bZIP Maf transcription factor	GO:0006355	regulation of transcription, DNA-templated	GO:0003677//GO:0043565//GO:0003700	DNA binding//sequence-specific DNA binding//transcription factor activity, sequence-specific DNA binding	GO:0005634//GO:0005667	nucleus//transcription factor complex	--	--
Cluster-13966.1	BL_3	4.00	0.53	702	742408646	AJB28949.1	507	7.4e-49	c-Jun protein [Litopenaeus vannamei]	--	--	--	--	--	K04448	JUN	transcription factor AP-1	http://www.genome.jp/dbget-bin/www_bget?ko:K04448	P05412	358	5.7e-33	Transcription factor AP-1 OS=Homo sapiens GN=JUN PE=1 SV=2	PF03131//PF04977//PF00170//PF07716//PF06005	bZIP Maf transcription factor//Septum formation initiator//bZIP transcription factor//Basic region leucine zipper//Protein of unknown function (DUF904)	GO:0043093//GO:0000917//GO:0007049//GO:0006355	FtsZ-dependent cytokinesis//barrier septum assembly//cell cycle//regulation of transcription, DNA-templated	GO:0003677//GO:0003700//GO:0043565	DNA binding//transcription factor activity, sequence-specific DNA binding//sequence-specific DNA binding	GO:0005667//GO:0005634//GO:0005737	transcription factor complex//nucleus//cytoplasm	KOG0837	Transcriptional activator of the JUN family
Cluster-13975.0	BL_3	3.00	1.12	438	--	--	--	--	--	--	--	--	--	--	--	--	--	--	--	--	--	--	--	--	--	--	--	--	--	--	--	--
Cluster-13978.0	BL_3	2.00	0.38	581	91083101	XP_969476.1	436	1.0e-40	PREDICTED: protein lifeguard 4 [Tribolium castaneum]>gi|270006991|gb|EFA03439.1| hypothetical protein TcasGA2_TC013429 [Tribolium castaneum]	--	--	--	--	--	K06890	K06890	uncharacterized protein	http://www.genome.jp/dbget-bin/www_bget?ko:K06890	Q9HC24	348	6.9e-32	Protein lifeguard 4 OS=Homo sapiens GN=TMBIM4 PE=1 SV=3	--	--	--	--	--	--	--	--	KOG2322	N-methyl-D-aspartate receptor glutamate-binding subunit
Cluster-13983.0	BL_3	16.00	0.64	1630	478251025	ENN71506.1	382	5.4e-34	hypothetical protein YQE_11799, partial [Dendroctonus ponderosae]>gi|546679474|gb|ERL89938.1| hypothetical protein D910_07297 [Dendroctonus ponderosae]	--	--	--	--	--	K10048	CEBPB	CCAAT/enhancer binding protein (C/EBP), beta	http://www.genome.jp/dbget-bin/www_bget?ko:K10048	--	--	--	--	PF07716//PF00170//PF03131	Basic region leucine zipper//bZIP transcription factor//bZIP Maf transcription factor	GO:0006355	regulation of transcription, DNA-templated	GO:0003677//GO:0043565//GO:0003700	DNA binding//sequence-specific DNA binding//transcription factor activity, sequence-specific DNA binding	GO:0005634//GO:0005667	nucleus//transcription factor complex	--	--
Cluster-13987.0	BL_3	1.00	0.44	416	241998180	XP_002433733.1	219	1.1e-15	ubiquinol-cytochrome C reductase hinge protein, putative [Ixodes scapularis]>gi|215495492|gb|EEC05133.1| ubiquinol-cytochrome C reductase hinge protein, putative [Ixodes scapularis]	262401202	FJ774783.1	246	3.11915e-124	Scylla paramamosain mitochondrial ubiquinol-cytochrome c reductase complex 11 kDa protein mRNA, partial cds; nuclear gene for mitochondrial product	K00416	QCR6, UQCRH	ubiquinol-cytochrome c reductase subunit 6	http://www.genome.jp/dbget-bin/www_bget?ko:K00416	P07919	172	1.3e-11	Cytochrome b-c1 complex subunit 6, mitochondrial OS=Homo sapiens GN=UQCRH PE=1 SV=2	--	--	GO:0006122//GO:0006118//GO:0006119//GO:0015992	mitochondrial electron transport, ubiquinol to cytochrome c//obsolete electron transport//oxidative phosphorylation//proton transport	GO:0008121	ubiquinol-cytochrome-c reductase activity	--	--	--	--
Cluster-13991.0	BL_3	8.00	0.60	1018	646709983	KDR15622.1	614	4.2e-61	RNA-binding protein 10 [Zootermopsis nevadensis]	--	--	--	--	--	K13094	RBM5_10	RNA-binding protein 5/10	http://www.genome.jp/dbget-bin/www_bget?ko:K13094	Q99KG3	483	2.7e-47	RNA-binding protein 10 OS=Mus musculus GN=Rbm10 PE=1 SV=1	PF16622//PF07808//PF01585	zinc-finger C2H2-type//RED-like protein N-terminal region//G-patch domain	--	--	GO:0003676//GO:0046872	nucleic acid binding//metal ion binding	GO:0005634	nucleus	KOG0154	RNA-binding protein RBM5 and related proteins, contain G-patch and RRM domains
Cluster-13997.0	BL_3	2.00	0.34	614	350423879	XP_003493619.1	361	5.5e-32	PREDICTED: retinal homeobox protein Rx2 [Bombus impatiens]	625245008	XM_007615558.1	60	1.17749e-20	PREDICTED: Cricetulus griseus aristaless related homeobox (Arx), transcript variant X2, mRNA	K09452	ARX	homeobox protein aristaless-related	http://www.genome.jp/dbget-bin/www_bget?ko:K09452	A6YP92	246	4.9e-20	Homeobox protein ARX OS=Rattus norvegicus GN=Arx PE=2 SV=1	PF05038//PF05920//PF00046	Cytochrome Cytochrome b558 alpha-subunit//Homeobox KN domain//Homeobox domain	GO:0006355	regulation of transcription, DNA-templated	GO:0003677//GO:0020037	DNA binding//heme binding	--	--	--	--
Cluster-14000.0	BL_3	17.27	0.50	2136	557332086	XP_006038864.1	931	1.5e-97	PREDICTED: zinc finger protein 850-like [Alligator sinensis]	--	--	--	--	--	K09228	KRAB	KRAB domain-containing zinc finger protein	http://www.genome.jp/dbget-bin/www_bget?ko:K09228	Q14591	897	5.5e-95	Zinc finger protein 271 OS=Homo sapiens GN=ZNF271 PE=2 SV=4	PF13465//PF01667//PF02892//PF00412//PF04810//PF13912//PF00471//PF00096//PF01155//PF07649//PF07776	Zinc-finger double domain//Ribosomal protein S27//BED zinc finger//LIM domain//Sec23/Sec24 zinc finger//C2H2-type zinc finger//Ribosomal protein L33//Zinc finger, C2H2 type//Hydrogenase/urease nickel incorporation, metallochaperone, hypA//C1-like domain//Zinc-finger associated domain (zf-AD)	GO:0006888//GO:0006412//GO:0042254//GO:0055114//GO:0006464//GO:0006886	ER to Golgi vesicle-mediated transport//translation//ribosome biogenesis//oxidation-reduction process//cellular protein modification process//intracellular protein transport	GO:0046872//GO:0003677//GO:0016151//GO:0008270//GO:0003735//GO:0047134	metal ion binding//DNA binding//nickel cation binding//zinc ion binding//structural constituent of ribosome//protein-disulfide reductase activity	GO:0005634//GO:0005622//GO:0005840//GO:0030127	nucleus//intracellular//ribosome//COPII vesicle coat	--	--
Cluster-14001.1	BL_3	1.00	1.96	304	--	--	--	--	--	--	--	--	--	--	--	--	--	--	--	--	--	--	--	--	--	--	--	--	--	--	--	--
Cluster-14009.0	BL_3	6.00	0.98	624	675384101	KFM76998.1	189	4.9e-12	Cytochrome b-c1 complex subunit 9, partial [Stegodyphus mimosarum]	--	--	--	--	--	K00419	QCR9, UCRC	ubiquinol-cytochrome c reductase subunit 9	http://www.genome.jp/dbget-bin/www_bget?ko:K00419	P00130	176	6.5e-12	Cytochrome b-c1 complex subunit 9 OS=Bos taurus GN=UQCR10 PE=1 SV=3	PF15462//PF05365//PF15761	Bartter syndrome, infantile, with sensorineural deafness (Barttin)//Ubiquinol-cytochrome C reductase, UQCRX/QCR9 like//Immortalisation up-regulated protein	GO:0006821//GO:0006122	chloride transport//mitochondrial electron transport, ubiquinol to cytochrome c	--	--	GO:0005750//GO:0005634//GO:0005743	mitochondrial respiratory chain complex III//nucleus//mitochondrial inner membrane	--	--
Cluster-1401.0	BL_3	2.00	0.41	558	--	--	--	--	--	--	--	--	--	--	--	--	--	--	--	--	--	--	--	--	--	--	--	--	--	--	--	--
Cluster-14010.0	BL_3	3.00	0.37	732	--	--	--	--	--	--	--	--	--	--	--	--	--	--	--	--	--	--	--	--	--	--	--	--	--	--	--	--
Cluster-14017.0	BL_3	3.00	0.34	769	356651210	AET34922.1	557	1.3e-54	interferon-related developmental regulator 1 [Macrobrachium rosenbergii]	--	--	--	--	--	--	--	--	--	Q12894	193	8.6e-14	Interferon-related developmental regulator 2 OS=Homo sapiens GN=IFRD2 PE=1 SV=3	--	--	--	--	--	--	--	--	KOG2842	Interferon-related protein PC4 like
Cluster-14026.0	BL_3	1.00	0.73	364	--	--	--	--	--	--	--	--	--	--	--	--	--	--	--	--	--	--	--	--	--	--	--	--	--	--	--	--
Cluster-1403.0	BL_3	1.00	0.74	363	--	--	--	--	--	--	--	--	--	--	--	--	--	--	--	--	--	--	--	--	--	--	--	--	--	--	--	--
Cluster-14031.0	BL_3	2.00	0.40	567	--	--	--	--	--	--	--	--	--	--	--	--	--	--	--	--	--	--	--	--	--	--	--	--	--	--	--	--
Cluster-14035.1	BL_3	3.00	0.45	650	328900207	AEB54658.1	338	2.7e-29	H+ transporting ATP synthase O subunit [Procambarus clarkii]	--	--	--	--	--	K02137	ATPeF0O, ATP5O, ATP5	F-type H+-transporting ATPase subunit O	http://www.genome.jp/dbget-bin/www_bget?ko:K02137	Q24439	304	9.7e-27	ATP synthase subunit O, mitochondrial OS=Drosophila melanogaster GN=Oscp PE=2 SV=2	PF00213	ATP synthase delta (OSCP) subunit	GO:0015986	ATP synthesis coupled proton transport	GO:0046933	proton-transporting ATP synthase activity, rotational mechanism	GO:0045259	proton-transporting ATP synthase complex	KOG1662	Mitochondrial F1F0-ATP synthase, subunit OSCP/ATP5
Cluster-1405.0	BL_3	1.00	0.44	417	--	--	--	--	--	--	--	--	--	--	--	--	--	--	--	--	--	--	--	--	--	--	--	--	--	--	--	--
Cluster-14055.0	BL_3	2.00	1.06	395	--	--	--	--	--	--	--	--	--	--	--	--	--	--	--	--	--	--	--	--	--	--	--	--	--	--	--	--
Cluster-14061.0	BL_3	4.00	0.53	698	--	--	--	--	--	--	--	--	--	--	--	--	--	--	--	--	--	--	--	--	--	--	--	--	--	--	--	--
Cluster-14062.0	BL_3	1.00	2.46	294	--	--	--	--	--	--	--	--	--	--	--	--	--	--	--	--	--	--	--	--	--	--	--	--	--	--	--	--
Cluster-14063.0	BL_3	17.77	0.69	1676	546684650	ERL94267.1	904	1.6e-94	hypothetical protein D910_11548 [Dendroctonus ponderosae]	--	--	--	--	--	K09866	AQP4	aquaporin-4	http://www.genome.jp/dbget-bin/www_bget?ko:K09866	P23645	710	2.1e-73	Neurogenic protein big brain OS=Drosophila melanogaster GN=bib PE=1 SV=2	PF00230	Major intrinsic protein	GO:0006810	transport	GO:0005215	transporter activity	GO:0016020	membrane	KOG0223	Aquaporin (major intrinsic protein family)
Cluster-14065.2	BL_3	3.00	0.35	761	--	--	--	--	--	--	--	--	--	--	--	--	--	--	--	--	--	--	--	--	--	--	--	--	--	--	--	--
Cluster-14065.4	BL_3	8.89	0.56	1152	--	--	--	--	--	--	--	--	--	--	--	--	--	--	--	--	--	--	--	--	--	--	--	--	--	--	--	--
Cluster-14066.0	BL_3	2.00	0.36	598	167888833	ACA09717.1	871	3.9e-91	ubiquitin-conjugating enyzme E2r [Marsupenaeus japonicus]	240974025	XM_002401687.1	201	4.7571e-99	Ixodes scapularis ubiquitin protein ligase, putative, mRNA	K02207	UBE2R, UBC3, CDC34	ubiquitin-conjugating enzyme E2 R	http://www.genome.jp/dbget-bin/www_bget?ko:K02207	Q712K3	712	4.4e-74	Ubiquitin-conjugating enzyme E2 R2 OS=Homo sapiens GN=UBE2R2 PE=1 SV=1	PF05773	RWD domain	--	--	GO:0005515	protein binding	--	--	KOG0425	Ubiquitin-protein ligase
Cluster-14075.0	BL_3	1.00	1.77	309	340714447	XP_003395740.1	365	9.4e-33	PREDICTED: ubiquinone biosynthesis protein COQ7 homolog isoform X2 [Bombus terrestris]	--	--	--	--	--	K06134	COQ7	ubiquinone biosynthesis monooxygenase Coq7	http://www.genome.jp/dbget-bin/www_bget?ko:K06134	Q63619	314	3.2e-28	5-demethoxyubiquinone hydroxylase, mitochondrial (Fragment) OS=Rattus norvegicus GN=Coq7 PE=2 SV=3	PF03232	Ubiquinone biosynthesis protein COQ7	GO:0055114//GO:0006744	oxidation-reduction process//ubiquinone biosynthetic process	--	--	--	--	KOG4061	DMQ mono-oxygenase/Ubiquinone biosynthesis protein COQ7/CLK-1/CAT5
Cluster-14076.0	BL_3	7.32	1.33	591	--	--	--	--	--	--	--	--	--	--	--	--	--	--	--	--	--	--	--	--	--	--	--	--	--	--	--	--
Cluster-14077.0	BL_3	2.00	0.50	510	--	--	--	--	--	--	--	--	--	--	--	--	--	--	--	--	--	--	--	--	--	--	--	--	--	--	--	--
Cluster-14088.0	BL_3	3.00	0.39	711	665810088	XP_008553447.1	504	1.7e-48	PREDICTED: uncharacterized protein LOC103575436 [Microplitis demolitor]	--	--	--	--	--	--	--	--	--	--	--	--	--	--	--	--	--	--	--	--	--	--	--
Cluster-14097.0	BL_3	3.00	0.56	582	--	--	--	--	--	--	--	--	--	--	--	--	--	--	--	--	--	--	--	--	--	--	--	--	--	--	--	--
Cluster-14099.0	BL_3	3.00	0.57	577	694525039	XP_009492324.1	309	5.5e-26	40S ribosomal protein [Fonticula alba]>gi|627950834|gb|KCV72623.1| 40S ribosomal protein [Fonticula alba]	697090075	XM_009659649.1	516	0	Verticillium dahliae VdLs.17 40S ribosomal protein S26E mRNA	K02976	RP-S26e, RPS26	small subunit ribosomal protein S26e	http://www.genome.jp/dbget-bin/www_bget?ko:K02976	P21772	445	3.8e-43	40S ribosomal protein S26E OS=Neurospora crassa (strain ATCC 24698 / 74-OR23-1A / CBS 708.71 / DSM 1257 / FGSC 987) GN=rps-26 PE=3 SV=2	PF01283	Ribosomal protein S26e	GO:0042254//GO:0006412	ribosome biogenesis//translation	GO:0003735	structural constituent of ribosome	GO:0005840//GO:0005622	ribosome//intracellular	KOG1768	40s ribosomal protein S26
Cluster-14101.0	BL_3	1.00	0.32	465	--	--	--	--	--	--	--	--	--	--	--	--	--	--	--	--	--	--	--	--	--	--	--	--	--	--	--	--
Cluster-14102.0	BL_3	3.00	0.38	725	--	--	--	--	--	--	--	--	--	--	--	--	--	--	--	--	--	--	PF01186	Lysyl oxidase	GO:0055114	oxidation-reduction process	GO:0016641//GO:0005507	oxidoreductase activity, acting on the CH-NH2 group of donors, oxygen as acceptor//copper ion binding	--	--	--	--
Cluster-1411.0	BL_3	2.00	0.47	523	--	--	--	--	--	--	--	--	--	--	--	--	--	--	--	--	--	--	--	--	--	--	--	--	--	--	--	--
Cluster-14110.0	BL_3	29.00	0.69	2545	642922729	XP_008193300.1	1553	1.4e-169	PREDICTED: uncharacterized protein LOC103312995 [Tribolium castaneum]	--	--	--	--	--	--	--	--	--	P79953	134	2.0e-06	Ovochymase-2 OS=Xenopus laevis GN=ovch2 PE=1 SV=1	--	--	--	--	--	--	--	--	--	--
Cluster-14111.0	BL_3	3.03	0.47	640	--	--	--	--	--	--	--	--	--	--	--	--	--	--	--	--	--	--	--	--	--	--	--	--	--	--	--	--
Cluster-14124.0	BL_3	7.00	0.61	917	--	--	--	--	--	--	--	--	--	--	--	--	--	--	--	--	--	--	--	--	--	--	--	--	--	--	--	--
Cluster-14125.0	BL_3	4.00	0.43	798	--	--	--	--	--	--	--	--	--	--	--	--	--	--	--	--	--	--	--	--	--	--	--	--	--	--	--	--
Cluster-14127.0	BL_3	3.00	0.76	508	167508662	ABZ81537.1	177	9.9e-11	chitin binding peritrophin-A domain-containing protein [Artemia franciscana]	--	--	--	--	--	--	--	--	--	--	--	--	--	PF01607	Chitin binding Peritrophin-A domain	GO:0006030	chitin metabolic process	GO:0008061	chitin binding	GO:0005576	extracellular region	--	--
Cluster-14135.0	BL_3	5.00	0.52	815	--	--	--	--	--	--	--	--	--	--	--	--	--	--	--	--	--	--	PF00747	ssDNA binding protein	GO:0006260	DNA replication	GO:0003697	single-stranded DNA binding	GO:0042025	host cell nucleus	--	--
Cluster-14139.0	BL_3	1.00	0.35	449	558156858	XP_006095906.1	228	1.1e-16	PREDICTED: thiosulfate sulfurtransferase/rhodanese-like domain-containing protein 3 [Myotis lucifugus]	--	--	--	--	--	--	--	--	--	Q9D0B5	193	5.0e-14	Thiosulfate sulfurtransferase/rhodanese-like domain-containing protein 3 OS=Mus musculus GN=Tstd3 PE=1 SV=1	--	--	--	--	--	--	--	--	KOG1530	Rhodanese-related sulfurtransferase
Cluster-14141.0	BL_3	7.57	0.55	1039	91094721	XP_970562.1	553	5.1e-54	PREDICTED: solute carrier family 22 member 1 [Tribolium castaneum]>gi|270016527|gb|EFA12973.1| hypothetical protein TcasGA2_TC010997 [Tribolium castaneum]	--	--	--	--	--	--	--	--	--	O75751	156	2.3e-09	Solute carrier family 22 member 3 OS=Homo sapiens GN=SLC22A3 PE=1 SV=1	--	--	GO:0006810	transport	GO:0005215	transporter activity	GO:0016020	membrane	--	--
Cluster-14145.0	BL_3	2.00	0.46	528	817068399	XP_012256135.1	604	3.1e-60	PREDICTED: protein phosphatase PTC7 homolog [Athalia rosae]	657813161	XM_008335693.1	53	7.80794e-17	PREDICTED: Cynoglossus semilaevis PTC7 protein phosphatase homolog (S. cerevisiae) (pptc7), mRNA	--	--	--	--	Q5U3N5	501	1.1e-49	Protein phosphatase PTC7 homolog OS=Danio rerio GN=pptc7 PE=2 SV=1	PF07228//PF00481	Stage II sporulation protein E (SpoIIE)//Protein phosphatase 2C	--	--	GO:0003824	catalytic activity	--	--	KOG1379	Serine/threonine protein phosphatase
Cluster-14153.0	BL_3	22.01	1.90	917	642935895	XP_008198218.1	627	1.2e-62	PREDICTED: poly(A)-specific ribonuclease PARN-like domain-containing protein 1 isoform X1 [Tribolium castaneum]>gi|270013255|gb|EFA09703.1| hypothetical protein TcasGA2_TC011836 [Tribolium castaneum]	--	--	--	--	--	K01148	PARN	poly(A)-specific ribonuclease	http://www.genome.jp/dbget-bin/www_bget?ko:K01148	Q7ZU92	262	1.0e-21	Poly(A)-specific ribonuclease PARN OS=Danio rerio GN=parn PE=1 SV=2	PF04857	CAF1 family ribonuclease	--	--	--	--	GO:0005634	nucleus	KOG1990	Poly(A)-specific exoribonuclease PARN
Cluster-14158.1	BL_3	7.00	0.60	925	332376334	AEE63307.1	858	1.9e-89	unknown [Dendroctonus ponderosae]>gi|478257148|gb|ENN77311.1| hypothetical protein YQE_06137, partial [Dendroctonus ponderosae]>gi|546681446|gb|ERL91543.1| hypothetical protein D910_08873 [Dendroctonus ponderosae]	--	--	--	--	--	K02537	MAD2	mitotic spindle assembly checkpoint protein MAD2	http://www.genome.jp/dbget-bin/www_bget?ko:K02537	Q556Y9	494	1.3e-48	Mitotic spindle assembly checkpoint protein MAD2A OS=Dictyostelium discoideum GN=mad2l1-1 PE=3 SV=1	--	--	--	--	--	--	--	--	KOG3285	Spindle assembly checkpoint protein
Cluster-14163.0	BL_3	1.00	0.47	408	--	--	--	--	--	--	--	--	--	--	--	--	--	--	--	--	--	--	--	--	--	--	--	--	--	--	--	--
Cluster-14178.0	BL_3	2.00	1.21	381	817075459	XP_012259962.1	448	2.8e-42	PREDICTED: ras-related protein Rab-5B isoform X1 [Athalia rosae]	262401108	FJ774735.1	228	2.87449e-114	Scylla paramamosain rab5 mRNA, partial cds	K07889	RAB5C	Ras-related protein Rab-5C	http://www.genome.jp/dbget-bin/www_bget?ko:K07889	P51148	410	2.9e-39	Ras-related protein Rab-5C OS=Homo sapiens GN=RAB5C PE=1 SV=2	PF08477//PF00735//PF03193//PF01926//PF00071//PF00025//PF04670	Ras of Complex, Roc, domain of DAPkinase//Septin//Protein of unknown function, DUF258//50S ribosome-binding GTPase//Ras family//ADP-ribosylation factor family//Gtr1/RagA G protein conserved region	GO:0007264	small GTPase mediated signal transduction	GO:0005525//GO:0003924	GTP binding//GTPase activity	--	--	KOG0092	GTPase Rab5/YPT51 and related small G protein superfamily GTPases
Cluster-14183.0	BL_3	22.00	0.57	2390	642911534	XP_974165.2	1731	3.0e-190	PREDICTED: organic cation transporter protein isoform X1 [Tribolium castaneum]	--	--	--	--	--	--	--	--	--	Q9VCA2	467	4.5e-45	Organic cation transporter protein OS=Drosophila melanogaster GN=Orct PE=1 SV=1	PF02583//PF00083//PF07690	Metal-sensitive transcriptional repressor//Sugar (and other) transporter//Major Facilitator Superfamily	GO:0055085//GO:0006355	transmembrane transport//regulation of transcription, DNA-templated	GO:0046872//GO:0022857//GO:0003677	metal ion binding//transmembrane transporter activity//DNA binding	GO:0016021	integral component of membrane	--	--
Cluster-14185.0	BL_3	1.00	0.38	437	125487484	ABN42642.1	449	2.4e-42	elongation of very long chain fatty acids-like protein [Marsupenaeus japonicus]	--	--	--	--	--	K10250	ELOVL7	elongation of very long chain fatty acids protein 7	http://www.genome.jp/dbget-bin/www_bget?ko:K10250	Q1HRV8	359	2.7e-33	Elongation of very long chain fatty acids protein AAEL008004 OS=Aedes aegypti GN=AAEL008004 PE=2 SV=2	PF01151//PF00122	GNS1/SUR4 family//E1-E2 ATPase	--	--	GO:0000166//GO:0046872	nucleotide binding//metal ion binding	GO:0016021	integral component of membrane	--	--
Cluster-14205.0	BL_3	4.00	0.43	792	--	--	--	--	--	--	--	--	--	--	--	--	--	--	--	--	--	--	--	--	--	--	--	--	--	--	--	--
Cluster-14208.0	BL_3	12.17	0.44	1774	91086047	XP_973605.1	1543	1.4e-168	PREDICTED: protein turtle homolog B [Tribolium castaneum]	642927616	XM_968512.2	282	1.37586e-143	PREDICTED: Tribolium castaneum protein turtle homolog B (LOC662415), mRNA	--	--	--	--	O60500	195	1.2e-13	Nephrin OS=Homo sapiens GN=NPHS1 PE=1 SV=1	PF13895	Immunoglobulin domain	--	--	GO:0005515	protein binding	--	--	--	--
Cluster-14212.0	BL_3	2.00	0.39	569	646710618	KDR16085.1	514	9.2e-50	Putative fatty acyl-CoA reductase [Zootermopsis nevadensis]	--	--	--	--	--	K13356	FAR	fatty acyl-CoA reductase	http://www.genome.jp/dbget-bin/www_bget?ko:K13356	A1ZAI5	453	4.5e-44	Putative fatty acyl-CoA reductase CG5065 OS=Drosophila melanogaster GN=CG5065 PE=3 SV=1	PF01413//PF03015	C-terminal tandem repeated domain in type 4 procollagen//Male sterility protein	--	--	GO:0005201//GO:0080019	extracellular matrix structural constituent//fatty-acyl-CoA reductase (alcohol-forming) activity	GO:0005581//GO:0005578	collagen trimer//proteinaceous extracellular matrix	KOG1221	Acyl-CoA reductase
Cluster-14217.0	BL_3	5.00	0.46	885	256549318	ACU83213.1	256	1.2e-19	C-type lectin [Ruditapes philippinarum]	--	--	--	--	--	K06468	FCER2, CD23	Fc receptor, IgE, low affinity II	http://www.genome.jp/dbget-bin/www_bget?ko:K06468	P20693	215	2.8e-16	Low affinity immunoglobulin epsilon Fc receptor OS=Mus musculus GN=Fcer2 PE=2 SV=1	--	--	--	--	--	--	--	--	--	--
Cluster-14217.1	BL_3	1.00	3.40	281	--	--	--	--	--	--	--	--	--	--	--	--	--	--	--	--	--	--	--	--	--	--	--	--	--	--	--	--
Cluster-14219.0	BL_3	4.00	0.41	821	646709150	KDR15158.1	1082	1.8e-115	RING finger protein nhl-1 [Zootermopsis nevadensis]	--	--	--	--	--	K12035	TRIM71	tripartite motif-containing protein 71	http://www.genome.jp/dbget-bin/www_bget?ko:K12035	Q03601	627	4.3e-64	RING finger protein nhl-1 OS=Caenorhabditis elegans GN=nhl-1 PE=1 SV=2	PF01436//PF01731	NHL repeat//Arylesterase	--	--	GO:0004064//GO:0005515	arylesterase activity//protein binding	--	--	KOG2177	Predicted E3 ubiquitin ligase
Cluster-1422.0	BL_3	1.00	0.31	466	--	--	--	--	--	--	--	--	--	--	--	--	--	--	--	--	--	--	--	--	--	--	--	--	--	--	--	--
Cluster-14229.0	BL_3	1.00	0.41	425	--	--	--	--	--	--	--	--	--	--	--	--	--	--	--	--	--	--	--	--	--	--	--	--	--	--	--	--
Cluster-14234.0	BL_3	3.00	0.65	542	--	--	--	--	--	--	--	--	--	--	--	--	--	--	--	--	--	--	--	--	--	--	--	--	--	--	--	--
Cluster-14237.0	BL_3	2.00	1.37	370	--	--	--	--	--	--	--	--	--	--	--	--	--	--	--	--	--	--	--	--	--	--	--	--	--	--	--	--
Cluster-14253.0	BL_3	1.00	4.35	272	--	--	--	--	--	--	--	--	--	--	--	--	--	--	--	--	--	--	--	--	--	--	--	--	--	--	--	--
Cluster-14264.2	BL_3	16.00	1.30	959	--	--	--	--	--	--	--	--	--	--	--	--	--	--	--	--	--	--	--	--	--	--	--	--	--	--	--	--
Cluster-14272.0	BL_3	1.00	0.35	449	--	--	--	--	--	--	--	--	--	--	--	--	--	--	--	--	--	--	--	--	--	--	--	--	--	--	--	--
Cluster-14277.0	BL_3	2.00	0.36	595	826421469	XP_012525694.1	283	5.9e-23	PREDICTED: la-related protein 6 isoform X2 [Monomorium pharaonis]	--	--	--	--	--	K18733	LARP6	la-related protein 6	http://www.genome.jp/dbget-bin/www_bget?ko:K18733	Q8BN59	245	6.2e-20	La-related protein 6 OS=Mus musculus GN=Larp6 PE=1 SV=1	PF08336	Prolyl 4-Hydroxylase alpha-subunit, N-terminal region	GO:0018401//GO:0006525//GO:0006560//GO:0055114	peptidyl-proline hydroxylation to 4-hydroxy-L-proline//arginine metabolic process//proline metabolic process//oxidation-reduction process	GO:0004656//GO:0016702	procollagen-proline 4-dioxygenase activity//oxidoreductase activity, acting on single donors with incorporation of molecular oxygen, incorporation of two atoms of oxygen	GO:0005783	endoplasmic reticulum	KOG2590	RNA-binding protein LARP/SRO9 and related La domain proteins
Cluster-1430.0	BL_3	1.00	0.42	423	--	--	--	--	--	--	--	--	--	--	--	--	--	--	--	--	--	--	--	--	--	--	--	--	--	--	--	--
Cluster-14307.0	BL_3	5.00	0.49	845	--	--	--	--	--	768311759	CP010987.1	477	0	Verticillium dahliae VdLs.17 chromosome 8, complete sequence	--	--	--	--	--	--	--	--	--	--	--	--	--	--	--	--	--	--
Cluster-14312.0	BL_3	1.00	0.40	428	--	--	--	--	--	--	--	--	--	--	--	--	--	--	--	--	--	--	--	--	--	--	--	--	--	--	--	--
Cluster-14313.1	BL_3	2.00	0.44	537	--	--	--	--	--	--	--	--	--	--	--	--	--	--	--	--	--	--	PF01475	Ferric uptake regulator family	GO:0006355	regulation of transcription, DNA-templated	GO:0003700	transcription factor activity, sequence-specific DNA binding	GO:0005667	transcription factor complex	--	--
Cluster-14313.3	BL_3	2.00	0.35	602	321459849	EFX70898.1	381	2.6e-34	troponin C [Daphnia pulex]	642936036	XM_968886.2	62	8.91426e-22	PREDICTED: Tribolium castaneum troponin C, isoform 2 (LOC662809), mRNA	--	--	--	--	P06708	337	1.3e-30	Troponin C, isotype gamma OS=Astacus leptodactylus PE=1 SV=1	PF13202//PF00036//PF03874//PF12763//PF04277//PF13499//PF13405//PF13833	EF hand//EF hand//RNA polymerase Rpb4//Cytoskeletal-regulatory complex EF hand//Oxaloacetate decarboxylase, gamma chain//EF-hand domain pair//EF-hand domain//EF-hand domain pair	GO:0006525//GO:0006351//GO:0006560//GO:0006144//GO:0006090//GO:0006206//GO:0071436//GO:0006814	arginine metabolic process//transcription, DNA-templated//proline metabolic process//purine nucleobase metabolic process//pyruvate metabolic process//pyrimidine nucleobase metabolic process//sodium ion export//sodium ion transport	GO:0003899//GO:0005515//GO:0008948//GO:0005509//GO:0015081	DNA-directed RNA polymerase activity//protein binding//oxaloacetate decarboxylase activity//calcium ion binding//sodium ion transmembrane transporter activity	GO:0016020//GO:0005730	membrane//nucleolus	KOG0027	Calmodulin and related proteins (EF-Hand superfamily)
Cluster-14319.0	BL_3	3.00	0.41	685	345482281	XP_003424561.1	226	2.8e-16	PREDICTED: guanine nucleotide-binding protein subunit gamma-1 [Nasonia vitripennis]	--	--	--	--	--	--	--	--	--	P38040	191	1.3e-13	Guanine nucleotide-binding protein subunit gamma-1 OS=Drosophila melanogaster GN=Ggamma1 PE=2 SV=1	PF00631	GGL domain	GO:0007186//GO:0007165	G-protein coupled receptor signaling pathway//signal transduction	GO:0004871	signal transducer activity	GO:0005834	heterotrimeric G-protein complex	--	--
Cluster-14324.0	BL_3	2.00	0.55	491	--	--	--	--	--	--	--	--	--	--	--	--	--	--	--	--	--	--	--	--	--	--	--	--	--	--	--	--
Cluster-14326.0	BL_3	2.00	0.40	567	--	--	--	--	--	--	--	--	--	--	--	--	--	--	--	--	--	--	--	--	--	--	--	--	--	--	--	--
Cluster-14327.0	BL_3	3.00	0.45	650	--	--	--	--	--	--	--	--	--	--	--	--	--	--	--	--	--	--	--	--	--	--	--	--	--	--	--	--
Cluster-14328.0	BL_3	13.51	0.86	1137	189238830	XP_969416.2	358	2.3e-31	PREDICTED: uncharacterized protein LOC657896 [Tribolium castaneum]	805796613	XM_012287939.1	40	2.93796e-09	PREDICTED: Megachile rotundata uncharacterized LOC100875523 (LOC100875523), mRNA	--	--	--	--	--	--	--	--	--	--	--	--	--	--	--	--	--	--
Cluster-14336.0	BL_3	4.00	0.61	648	--	--	--	--	--	--	--	--	--	--	--	--	--	--	--	--	--	--	--	--	--	--	--	--	--	--	--	--
Cluster-14339.0	BL_3	2.00	0.45	533	--	--	--	--	--	--	--	--	--	--	--	--	--	--	--	--	--	--	--	--	--	--	--	--	--	--	--	--
Cluster-14341.0	BL_3	2.00	0.33	624	817086327	XP_012265888.1	304	2.3e-25	PREDICTED: cell division cycle protein 27 homolog [Athalia rosae]	--	--	--	--	--	K03350	APC3, CDC27	anaphase-promoting complex subunit 3	http://www.genome.jp/dbget-bin/www_bget?ko:K03350	P30260	203	4.8e-15	Cell division cycle protein 27 homolog OS=Homo sapiens GN=CDC27 PE=1 SV=2	--	--	--	--	--	--	--	--	--	--
Cluster-14345.0	BL_3	10.00	1.59	633	--	--	--	--	--	--	--	--	--	--	--	--	--	--	--	--	--	--	--	--	--	--	--	--	--	--	--	--
Cluster-14345.1	BL_3	19.00	2.32	736	--	--	--	--	--	--	--	--	--	--	--	--	--	--	--	--	--	--	--	--	--	--	--	--	--	--	--	--
Cluster-14356.0	BL_3	1.00	0.39	433	--	--	--	--	--	--	--	--	--	--	--	--	--	--	--	--	--	--	--	--	--	--	--	--	--	--	--	--
Cluster-14356.1	BL_3	2.00	0.47	526	--	--	--	--	--	--	--	--	--	--	--	--	--	--	--	--	--	--	--	--	--	--	--	--	--	--	--	--
Cluster-14367.0	BL_3	4.01	0.37	885	91087247	XP_975518.1	237	1.9e-17	PREDICTED: proton-coupled folate transporter-like [Tribolium castaneum]>gi|642929756|ref|XP_008195961.1| PREDICTED: proton-coupled folate transporter-like [Tribolium castaneum]>gi|642929758|ref|XP_008195962.1| PREDICTED: proton-coupled folate transporter-like [Tribolium castaneum]>gi|642929760|ref|XP_008195963.1| PREDICTED: proton-coupled folate transporter-like [Tribolium castaneum]	--	--	--	--	--	K14613	SLC46A1_3	MFS transporter, PCFT/HCP family, solute carrier family 46 (folate transporter), member 1/3	http://www.genome.jp/dbget-bin/www_bget?ko:K14613	--	--	--	--	--	--	--	--	--	--	--	--	--	--
Cluster-14380.0	BL_3	6.00	1.01	615	62088522	BAD92708.1	972	7.8e-103	ribosomal protein L12 variant [Homo sapiens]	324021718	NM_000976.3	615	0	Homo sapiens ribosomal protein L12 (RPL12), mRNA	K02870	RP-L12e, RPL12	large subunit ribosomal protein L12e	http://www.genome.jp/dbget-bin/www_bget?ko:K02870	P61284	849	5.8e-90	60S ribosomal protein L12 OS=Bos taurus GN=RPL12 PE=2 SV=1	PF00298	Ribosomal protein L11, RNA binding domain	GO:0006412//GO:0042254	translation//ribosome biogenesis	GO:0003735	structural constituent of ribosome	GO:0005840	ribosome	KOG0886	40S ribosomal protein S2
Cluster-14387.1	BL_3	16.49	0.59	1803	270009298	EFA05746.1	1608	4.1e-176	hypothetical protein TcasGA2_TC015772, partial [Tribolium castaneum]>gi|485836813|tpg|DAA64490.1| TPA_inf: DLGR4-like G protein-coupled receptor, partial [Tribolium castaneum]	--	--	--	--	--	K04306	RXFP1, LGR7	relaxin family peptide receptor 1	http://www.genome.jp/dbget-bin/www_bget?ko:K04306	P46023	757	8.0e-79	G-protein coupled receptor GRL101 OS=Lymnaea stagnalis PE=2 SV=1	PF00001//PF13855	7 transmembrane receptor (rhodopsin family)//Leucine rich repeat	GO:0007186	G-protein coupled receptor signaling pathway	GO:0005515//GO:0004930	protein binding//G-protein coupled receptor activity	GO:0016021	integral component of membrane	--	--
Cluster-14390.0	BL_3	1.00	0.42	423	768422739	XP_011552243.1	237	9.1e-18	PREDICTED: regulating synaptic membrane exocytosis protein 1 [Plutella xylostella]	--	--	--	--	--	K15297	RIMS2, RIM2	regulating synaptic membrane exocytosis protein 2	http://www.genome.jp/dbget-bin/www_bget?ko:K15297	Q9UQ26	157	7.1e-10	Regulating synaptic membrane exocytosis protein 2 OS=Homo sapiens GN=RIMS2 PE=1 SV=2	--	--	--	--	--	--	--	--	KOG2060	Rab3 effector RIM1 and related proteins, contain PDZ and C2 domains
Cluster-14405.0	BL_3	3.00	0.31	808	--	--	--	--	--	768311757	CP010985.1	793	0	Verticillium dahliae VdLs.17 chromosome 6, complete sequence	--	--	--	--	B0Y9Q9	131	1.4e-06	Probable beta-glucosidase btgE OS=Neosartorya fumigata (strain CEA10 / CBS 144.89 / FGSC A1163) GN=btgE PE=3 SV=2	--	--	--	--	--	--	--	--	--	--
Cluster-14409.0	BL_3	1.00	0.92	347	--	--	--	--	--	--	--	--	--	--	--	--	--	--	--	--	--	--	--	--	--	--	--	--	--	--	--	--
Cluster-14412.0	BL_3	2.00	0.45	535	--	--	--	--	--	--	--	--	--	--	--	--	--	--	--	--	--	--	PF12297//PF06682	Ellis van Creveld protein 2 like protein//SOCE-associated regulatory factor of calcium homoeostasis	GO:2001256//GO:0007224	regulation of store-operated calcium entry//smoothened signaling pathway	--	--	GO:0030176	integral component of endoplasmic reticulum membrane	--	--
Cluster-14414.0	BL_3	1.00	0.31	469	--	--	--	--	--	--	--	--	--	--	--	--	--	--	--	--	--	--	--	--	--	--	--	--	--	--	--	--
Cluster-14414.1	BL_3	10.00	0.66	1108	321473502	EFX84469.1	147	6.5e-07	hypothetical protein DAPPUDRAFT_314800 [Daphnia pulex]	--	--	--	--	--	--	--	--	--	--	--	--	--	--	--	--	--	--	--	--	--	--	--
Cluster-14421.0	BL_3	3.00	1.37	412	395502364	XP_003755551.1	234	2.0e-17	PREDICTED: fumarylacetoacetase [Sarcophilus harrisii]	--	--	--	--	--	K01555	FAH, fahA	fumarylacetoacetase	http://www.genome.jp/dbget-bin/www_bget?ko:K01555	P16930	226	6.8e-18	Fumarylacetoacetase OS=Homo sapiens GN=FAH PE=1 SV=2	PF01557	Fumarylacetoacetate (FAA) hydrolase family	GO:0008152	metabolic process	GO:0003824	catalytic activity	--	--	KOG2843	Fumarylacetoacetase
Cluster-14426.0	BL_3	2.00	0.37	586	110555466	ABG75717.1	405	4.1e-37	hemolectin [Callinectes sapidus]	110555465	DQ667142.1	176	3.67642e-85	Callinectes sapidus hemolectin mRNA, partial cds	--	--	--	--	P98092	223	2.2e-17	Hemocytin OS=Bombyx mori PE=2 SV=1	PF00093	von Willebrand factor type C domain	--	--	GO:0005515	protein binding	--	--	--	--
Cluster-14427.0	BL_3	2.00	0.31	642	--	--	--	--	--	--	--	--	--	--	--	--	--	--	--	--	--	--	PF03789	ELK domain	--	--	GO:0003677	DNA binding	--	--	--	--
Cluster-14441.0	BL_3	1.00	0.61	380	--	--	--	--	--	525346447	KC793919.1	175	8.31475e-85	Scylla paramamosain clone Scpa27 microsatellite sequence	--	--	--	--	--	--	--	--	--	--	--	--	--	--	--	--	--	--
Cluster-14447.0	BL_3	21.00	2.00	861	--	--	--	--	--	--	--	--	--	--	--	--	--	--	--	--	--	--	--	--	--	--	--	--	--	--	--	--
Cluster-14449.0	BL_3	1.00	0.36	442	--	--	--	--	--	--	--	--	--	--	--	--	--	--	--	--	--	--	--	--	--	--	--	--	--	--	--	--
Cluster-14452.0	BL_3	9.95	3.04	471	--	--	--	--	--	--	--	--	--	--	--	--	--	--	--	--	--	--	--	--	--	--	--	--	--	--	--	--
Cluster-14454.0	BL_3	1.00	0.63	377	820837702	XP_012349958.1	355	1.7e-31	PREDICTED: RNA-binding protein 1-like isoform X2 [Apis florea]	685047507	LN596019.1	57	3.25025e-19	Cyprinus carpio genome assembly common carp genome ,scaffold 000001628	K12892	SFRS3	splicing factor, arginine/serine-rich 3	http://www.genome.jp/dbget-bin/www_bget?ko:K12892	Q02427	332	3.2e-30	RNA-binding protein 1 OS=Drosophila melanogaster GN=Rbp1 PE=2 SV=3	PF00076//PF16367	RNA recognition motif. (a.k.a. RRM, RBD, or RNP domain)//RNA recognition motif	--	--	GO:0003676	nucleic acid binding	--	--	KOG0107	Alternative splicing factor SRp20/9G8 (RRM superfamily)
Cluster-14459.0	BL_3	3.00	1.09	443	--	--	--	--	--	--	--	--	--	--	--	--	--	--	--	--	--	--	--	--	--	--	--	--	--	--	--	--
Cluster-14462.0	BL_3	3.00	0.40	695	242008333	XP_002424961.1	569	4.7e-56	LBC oncogene, putative [Pediculus humanus corporis]>gi|212508575|gb|EEB12223.1| LBC oncogene, putative [Pediculus humanus corporis]	--	--	--	--	--	K07532	ARHGEF12, LARG	Rho guanine nucleotide exchange factor 12	http://www.genome.jp/dbget-bin/www_bget?ko:K07532	Q9NZN5	486	8.2e-48	Rho guanine nucleotide exchange factor 12 OS=Homo sapiens GN=ARHGEF12 PE=1 SV=1	PF00621//PF08281	RhoGEF domain//Sigma-70, region 4	GO:0006355//GO:0043087//GO:0006352//GO:0035023	regulation of transcription, DNA-templated//regulation of GTPase activity//DNA-templated transcription, initiation//regulation of Rho protein signal transduction	GO:0016987//GO:0003700//GO:0005089//GO:0003677	sigma factor activity//transcription factor activity, sequence-specific DNA binding//Rho guanyl-nucleotide exchange factor activity//DNA binding	GO:0005667	transcription factor complex	KOG3520	Predicted guanine nucleotide exchange factor
Cluster-14463.0	BL_3	7.00	0.37	1316	575878407	AHH02606.1	1087	7.7e-116	Broad complex [Callinectes sapidus]	575878406	KC736588.1	928	0	Callinectes sapidus Broad complex mRNA, complete cds	K10450	KLHL12, C3IP1	kelch-like protein 12	http://www.genome.jp/dbget-bin/www_bget?ko:K10450	Q01295	310	4.0e-27	Broad-complex core protein isoforms 1/2/3/4/5 OS=Drosophila melanogaster GN=br PE=1 SV=2	PF00651	BTB/POZ domain	--	--	GO:0005515	protein binding	--	--	--	--
Cluster-1447.0	BL_3	1.00	0.37	441	--	--	--	--	--	--	--	--	--	--	--	--	--	--	--	--	--	--	--	--	--	--	--	--	--	--	--	--
Cluster-14479.0	BL_3	3.79	0.36	866	270015858	EFA12306.1	230	1.2e-16	hypothetical protein TcasGA2_TC016101 [Tribolium castaneum]	--	--	--	--	--	--	--	--	--	--	--	--	--	PF02627	Carboxymuconolactone decarboxylase family	GO:0055114	oxidation-reduction process	GO:0051920	peroxiredoxin activity	--	--	--	--
Cluster-14491.0	BL_3	8.00	1.32	620	--	--	--	--	--	--	--	--	--	--	--	--	--	--	--	--	--	--	--	--	--	--	--	--	--	--	--	--
Cluster-14504.0	BL_3	13.00	1.41	792	662186613	XP_008483033.1	190	4.8e-12	PREDICTED: uncharacterized protein LOC103519719 [Diaphorina citri]	--	--	--	--	--	--	--	--	--	P82120	145	3.3e-08	Cuticle protein 7 OS=Blaberus craniifer PE=1 SV=1	PF00379	Insect cuticle protein	--	--	GO:0042302	structural constituent of cuticle	--	--	--	--
Cluster-14506.0	BL_3	1.00	0.31	471	321466652	EFX77646.1	228	1.1e-16	hypothetical protein DAPPUDRAFT_25570, partial [Daphnia pulex]	--	--	--	--	--	K07865	RHOU, WRCH1	Ras homolog gene family, member U	http://www.genome.jp/dbget-bin/www_bget?ko:K07865	Q9EQT3	200	8.1e-15	Rho-related GTP-binding protein RhoU OS=Mus musculus GN=Rhou PE=2 SV=1	PF00071	Ras family	GO:0007264	small GTPase mediated signal transduction	GO:0005525	GTP binding	--	--	KOG0393	Ras-related small GTPase, Rho type
Cluster-14508.0	BL_3	6.00	0.49	957	--	--	--	--	--	--	--	--	--	--	--	--	--	--	--	--	--	--	PF09726	Transmembrane protein	--	--	--	--	GO:0016021	integral component of membrane	--	--
Cluster-14511.0	BL_3	8.00	0.46	1239	321464252	EFX75261.1	1220	2.7e-131	hypothetical protein DAPPUDRAFT_231247 [Daphnia pulex]	300248850	HM197720.1	176	8.01635e-85	Scylla paramamosain isocitrate dehydrogenase mRNA, partial cds	K00030	IDH3	isocitrate dehydrogenase (NAD+)	http://www.genome.jp/dbget-bin/www_bget?ko:K00030	Q58CP0	1073	1.3e-115	Isocitrate dehydrogenase [NAD] subunit gamma, mitochondrial OS=Bos taurus GN=IDH3G PE=2 SV=1	PF00180	Isocitrate/isopropylmalate dehydrogenase	GO:0055114	oxidation-reduction process	GO:0016616	oxidoreductase activity, acting on the CH-OH group of donors, NAD or NADP as acceptor	--	--	KOG0784	Isocitrate dehydrogenase, gamma subunit
Cluster-14512.0	BL_3	2.00	12.12	261	--	--	--	--	--	--	--	--	--	--	--	--	--	--	--	--	--	--	--	--	--	--	--	--	--	--	--	--
Cluster-14524.0	BL_3	2.00	0.44	538	358442122	AEU11366.1	431	3.7e-40	Broad-complex protein isoform 4 [Penaeus monodon]	--	--	--	--	--	--	--	--	--	P42284	252	8.6e-21	Longitudinals lacking protein, isoforms H/M/V OS=Drosophila melanogaster GN=lola PE=1 SV=2	PF00651	BTB/POZ domain	--	--	GO:0005515	protein binding	--	--	--	--
Cluster-14526.0	BL_3	2.00	0.34	616	--	--	--	--	--	--	--	--	--	--	--	--	--	--	--	--	--	--	PF07881//PF00083	L-fucose isomerase, first N-terminal domain//Sugar (and other) transporter	GO:0006000//GO:0006013//GO:0006004//GO:0055085	fructose metabolic process//mannose metabolic process//fucose metabolic process//transmembrane transport	GO:0008736//GO:0022857	L-fucose isomerase activity//transmembrane transporter activity	GO:0005737//GO:0016021	cytoplasm//integral component of membrane	--	--
Cluster-14526.2	BL_3	2.00	0.40	561	--	--	--	--	--	--	--	--	--	--	--	--	--	--	--	--	--	--	--	--	--	--	--	--	--	--	--	--
Cluster-14531.0	BL_3	2.00	0.49	515	--	--	--	--	--	--	--	--	--	--	--	--	--	--	--	--	--	--	--	--	--	--	--	--	--	--	--	--
Cluster-14532.0	BL_3	2.00	0.35	599	--	--	--	--	--	--	--	--	--	--	--	--	--	--	--	--	--	--	--	--	--	--	--	--	--	--	--	--
Cluster-14537.0	BL_3	1.00	0.68	370	--	--	--	--	--	--	--	--	--	--	--	--	--	--	--	--	--	--	PF01783//PF06459//PF01080	Ribosomal L32p protein family//Ryanodine Receptor TM 4-6//Presenilin	GO:0042254//GO:0006874//GO:0006412//GO:0006816	ribosome biogenesis//cellular calcium ion homeostasis//translation//calcium ion transport	GO:0003735//GO:0005219//GO:0004190	structural constituent of ribosome//ryanodine-sensitive calcium-release channel activity//aspartic-type endopeptidase activity	GO:0015934//GO:0005840//GO:0005622//GO:0016021	large ribosomal subunit//ribosome//intracellular//integral component of membrane	--	--
Cluster-14555.0	BL_3	3.00	0.40	703	--	--	--	--	--	--	--	--	--	--	--	--	--	--	--	--	--	--	--	--	--	--	--	--	--	--	--	--
Cluster-14558.0	BL_3	2.00	0.79	430	--	--	--	--	--	--	--	--	--	--	--	--	--	--	--	--	--	--	--	--	--	--	--	--	--	--	--	--
Cluster-14576.1	BL_3	3.00	0.37	730	--	--	--	--	--	--	--	--	--	--	--	--	--	--	--	--	--	--	--	--	--	--	--	--	--	--	--	--
Cluster-14582.0	BL_3	2.00	0.37	586	--	--	--	--	--	--	--	--	--	--	--	--	--	--	--	--	--	--	--	--	--	--	--	--	--	--	--	--
Cluster-14584.0	BL_3	4.00	0.90	535	262400983	ACY66394.1	371	3.3e-33	metallothionein [Scylla paramamosain]	262400982	FJ774671.1	501	0	Scylla paramamosain metallothionein mRNA, complete cds	--	--	--	--	P02806	146	1.7e-08	Metallothionein-2 OS=Scylla serrata PE=1 SV=1	--	--	--	--	--	--	--	--	--	--
Cluster-14599.0	BL_3	5.00	1.80	444	--	--	--	--	--	--	--	--	--	--	--	--	--	--	--	--	--	--	--	--	--	--	--	--	--	--	--	--
Cluster-14600.0	BL_3	3.00	0.68	534	321479181	EFX90137.1	469	1.4e-44	hypothetical protein DAPPUDRAFT_300160 [Daphnia pulex]	--	--	--	--	--	K15014	SLC29A1_2_3, ENT1_2_3	solute carrier family 29 (equilibrative nucleoside transporter), member 1/2/3	http://www.genome.jp/dbget-bin/www_bget?ko:K15014	Q99808	187	3.0e-13	Equilibrative nucleoside transporter 1 OS=Homo sapiens GN=SLC29A1 PE=1 SV=3	PF01733//PF06783	Nucleoside transporter//Uncharacterised protein family (UPF0239)	GO:0015858//GO:0006810	nucleoside transport//transport	GO:0005337	nucleoside transmembrane transporter activity	GO:0016021	integral component of membrane	KOG1479	Nucleoside transporter
Cluster-14605.0	BL_3	3.00	0.47	637	--	--	--	--	--	--	--	--	--	--	--	--	--	--	--	--	--	--	--	--	--	--	--	--	--	--	--	--
Cluster-14606.0	BL_3	40.00	1.96	1394	--	--	--	--	--	--	--	--	--	--	--	--	--	--	--	--	--	--	--	--	--	--	--	--	--	--	--	--
Cluster-14609.0	BL_3	1.00	0.33	458	--	--	--	--	--	--	--	--	--	--	--	--	--	--	--	--	--	--	--	--	--	--	--	--	--	--	--	--
Cluster-14616.0	BL_3	6.00	0.37	1179	--	--	--	--	--	--	--	--	--	--	--	--	--	--	--	--	--	--	--	--	--	--	--	--	--	--	--	--
Cluster-14632.0	BL_3	3.00	0.84	488	--	--	--	--	--	--	--	--	--	--	--	--	--	--	--	--	--	--	PF08140//PF05162	Crustacean cuticle protein repeat//Ribosomal protein L41	GO:0042254//GO:0006412	ribosome biogenesis//translation	GO:0042302//GO:0003735	structural constituent of cuticle//structural constituent of ribosome	GO:0005840	ribosome	--	--
Cluster-14641.0	BL_3	2.00	0.32	629	--	--	--	--	--	--	--	--	--	--	--	--	--	--	--	--	--	--	--	--	--	--	--	--	--	--	--	--
Cluster-14642.0	BL_3	2.00	0.39	571	646709755	KDR15476.1	494	1.9e-47	Annexin-B9 [Zootermopsis nevadensis]	--	--	--	--	--	K17095	ANXA7_11	annexin A7/11	http://www.genome.jp/dbget-bin/www_bget?ko:K17095	P20072	446	2.9e-43	Annexin A7 OS=Bos taurus GN=ANXA7 PE=1 SV=2	PF00191	Annexin	--	--	GO:0005544//GO:0005509	calcium-dependent phospholipid binding//calcium ion binding	--	--	KOG0819	Annexin
Cluster-14646.0	BL_3	2.00	0.39	568	194741490	XP_001953222.1	300	6.0e-25	GF17660 [Drosophila ananassae]>gi|190626281|gb|EDV41805.1| GF17660 [Drosophila ananassae]	--	--	--	--	--	--	--	--	--	Q9VI75	289	4.6e-25	Phosphatidylinositol-binding clathrin assembly protein LAP OS=Drosophila melanogaster GN=lap PE=1 SV=3	PF07651//PF00777	ANTH domain//Glycosyltransferase family 29 (sialyltransferase)	GO:0006486	protein glycosylation	GO:0008373//GO:0005543	sialyltransferase activity//phospholipid binding	--	--	KOG0251	Clathrin assembly protein AP180 and related proteins, contain ENTH domain
Cluster-14661.0	BL_3	1.00	0.41	426	780683848	XP_011698126.1	656	2.4e-66	PREDICTED: cytosolic 10-formyltetrahydrofolate dehydrogenase [Wasmannia auropunctata]	861460803	XM_013075626.1	123	7.59544e-56	PREDICTED: Heterocephalus glaber aldehyde dehydrogenase 1 family, member L1 (Aldh1l1), transcript variant X3, mRNA	K00289	E1.5.1.6, FTHFD	formyltetrahydrofolate dehydrogenase	http://www.genome.jp/dbget-bin/www_bget?ko:K00289	Q8R0Y6	631	7.7e-65	Cytosolic 10-formyltetrahydrofolate dehydrogenase OS=Mus musculus GN=Aldh1l1 PE=1 SV=1	PF00171	Aldehyde dehydrogenase family	GO:0008152//GO:0055114	metabolic process//oxidation-reduction process	GO:0016491	oxidoreductase activity	--	--	KOG2450	Aldehyde dehydrogenase
Cluster-14668.0	BL_3	1.00	0.39	431	--	--	--	--	--	--	--	--	--	--	--	--	--	--	--	--	--	--	--	--	--	--	--	--	--	--	--	--
Cluster-14670.0	BL_3	1.00	0.48	405	--	--	--	--	--	--	--	--	--	--	--	--	--	--	--	--	--	--	--	--	--	--	--	--	--	--	--	--
Cluster-14671.0	BL_3	4.00	3.01	362	--	--	--	--	--	--	--	--	--	--	--	--	--	--	--	--	--	--	--	--	--	--	--	--	--	--	--	--
Cluster-14672.0	BL_3	3.00	0.37	730	--	--	--	--	--	--	--	--	--	--	--	--	--	--	--	--	--	--	PF03601	Conserved hypothetical protein 698	--	--	--	--	GO:0016021	integral component of membrane	--	--
Cluster-14673.0	BL_3	2.00	0.42	553	--	--	--	--	--	--	--	--	--	--	--	--	--	--	--	--	--	--	--	--	--	--	--	--	--	--	--	--
Cluster-14674.0	BL_3	6.00	3.20	394	297294711	XP_002804494.1	407	1.6e-37	PREDICTED: hypothetical protein LOC698789 [Macaca mulatta]	675780847	XM_003824939.2	394	0	PREDICTED: Pan paniscus ribosomal protein L41 (RPL41), mRNA	--	--	--	--	--	--	--	--	--	--	--	--	--	--	--	--	--	--
Cluster-14675.0	BL_3	3.00	0.60	563	--	--	--	--	--	--	--	--	--	--	--	--	--	--	--	--	--	--	--	--	--	--	--	--	--	--	--	--
Cluster-14680.0	BL_3	11.00	0.86	984	662206595	XP_008476763.1	237	2.1e-17	PREDICTED: collagen alpha-5(IV) chain-like [Diaphorina citri]	--	--	--	--	--	--	--	--	--	Q9ZHC5	132	1.3e-06	DNA-binding protein HU homolog OS=Mycobacterium smegmatis (strain ATCC 700084 / mc(2)155) GN=hup PE=3 SV=1	PF05927//PF08026//PF07267	Penaeidin//Bee antimicrobial peptide//Nucleopolyhedrovirus capsid protein P87	GO:0042381	hemolymph coagulation	GO:0008061	chitin binding	GO:0005737//GO:0019028//GO:0005576	cytoplasm//viral capsid//extracellular region	--	--
Cluster-14692.0	BL_3	1.00	0.36	445	759038022	XP_011351524.1	161	6.2e-09	PREDICTED: uncharacterized protein LOC105287595 isoform X2 [Cerapachys biroi]	--	--	--	--	--	--	--	--	--	--	--	--	--	PF01845//PF04625//PF12052	CcdB protein//DEC-1 protein, N-terminal region//Voltage gated calcium channel subunit beta domain 4Aa N terminal	GO:0007304//GO:0006276//GO:0006816//GO:0070588	chorion-containing eggshell formation//plasmid maintenance//calcium ion transport//calcium ion transmembrane transport	GO:0005245//GO:0008657//GO:0005213	voltage-gated calcium channel activity//DNA topoisomerase (ATP-hydrolyzing) inhibitor activity//structural constituent of chorion	GO:0005576//GO:0005891//GO:0042600	extracellular region//voltage-gated calcium channel complex//chorion	--	--
Cluster-14694.0	BL_3	1.00	0.74	363	242010839	XP_002426166.1	331	9.7e-29	Early growth response protein, putative [Pediculus humanus corporis]>gi|212510213|gb|EEB13428.1| Early growth response protein, putative [Pediculus humanus corporis]	347968525	XM_312150.5	115	1.78587e-51	Anopheles gambiae str. PEST AGAP002773-PA (AgaP_AGAP002773) mRNA, complete cds	K12497	EGR3	early growth response protein 3	http://www.genome.jp/dbget-bin/www_bget?ko:K12497	P43300	199	8.1e-15	Early growth response protein 3 OS=Mus musculus GN=Egr3 PE=2 SV=2	PF13465	Zinc-finger double domain	--	--	GO:0003676//GO:0008270//GO:0046872	nucleic acid binding//zinc ion binding//metal ion binding	GO:0005622	intracellular	KOG1721	FOG: Zn-finger
Cluster-1470.0	BL_3	1.00	0.79	358	242022148	XP_002431503.1	286	1.6e-23	enzymatic polyprotein; Endonuclease; Reverse transcriptase, putative [Pediculus humanus corporis]>gi|212516797|gb|EEB18765.1| enzymatic polyprotein; Endonuclease; Reverse transcriptase, putative [Pediculus humanus corporis]	462384163	APGK01021009.1	35	5.21164e-07	Dendroctonus ponderosae Seq01021019, whole genome shotgun sequence	--	--	--	--	P10394	190	8.9e-14	Retrovirus-related Pol polyprotein from transposon 412 OS=Drosophila melanogaster GN=POL PE=3 SV=1	--	--	GO:0006278//GO:0015074	RNA-dependent DNA replication//DNA integration	GO:0003723//GO:0004519//GO:0003964	RNA binding//endonuclease activity//RNA-directed DNA polymerase activity	--	--	KOG0017	FOG: Transposon-encoded proteins with TYA, reverse transcriptase, integrase domains in various combinations
Cluster-14714.0	BL_3	12.00	0.58	1411	--	--	--	--	--	--	--	--	--	--	--	--	--	--	--	--	--	--	--	--	--	--	--	--	--	--	--	--
Cluster-14721.0	BL_3	1.00	0.56	389	--	--	--	--	--	--	--	--	--	--	--	--	--	--	--	--	--	--	--	--	--	--	--	--	--	--	--	--
Cluster-14732.0	BL_3	5.00	0.75	654	--	--	--	--	--	--	--	--	--	--	--	--	--	--	--	--	--	--	--	--	--	--	--	--	--	--	--	--
Cluster-14736.0	BL_3	1.00	0.89	349	--	--	--	--	--	--	--	--	--	--	--	--	--	--	--	--	--	--	--	--	--	--	--	--	--	--	--	--
Cluster-14741.0	BL_3	2.00	1.49	363	544518890	XP_005592783.1	352	3.6e-31	PREDICTED: 60S ribosomal protein L39-like [Macaca fascicularis]	459642361	NM_001000.3	363	0	Homo sapiens ribosomal protein L39 (RPL39), mRNA	K02924	RP-L39e, RPL39	large subunit ribosomal protein L39e	http://www.genome.jp/dbget-bin/www_bget?ko:K02924	P62892	275	1.3e-23	60S ribosomal protein L39 OS=Mus musculus GN=Rpl39 PE=3 SV=2	PF00832	Ribosomal L39 protein	GO:0006412//GO:0042254	translation//ribosome biogenesis	GO:0003735	structural constituent of ribosome	GO:0005622//GO:0005840	intracellular//ribosome	KOG0002	60s ribosomal protein L39
Cluster-14743.0	BL_3	10.89	0.34	2031	546676311	ERL87343.1	1035	1.3e-109	hypothetical protein D910_04738 [Dendroctonus ponderosae]	--	--	--	--	--	K06639	CDC14	cell division cycle 14	http://www.genome.jp/dbget-bin/www_bget?ko:K06639	Q6PFY9	550	9.1e-55	Dual specificity protein phosphatase CDC14B OS=Mus musculus GN=Cdc14b PE=2 SV=1	PF00102//PF00782	Protein-tyrosine phosphatase//Dual specificity phosphatase, catalytic domain	GO:0006570//GO:0006470	tyrosine metabolic process//protein dephosphorylation	GO:0004725//GO:0008138	protein tyrosine phosphatase activity//protein tyrosine/serine/threonine phosphatase activity	--	--	KOG1720	Protein tyrosine phosphatase CDC14
Cluster-14744.0	BL_3	1.00	0.47	409	662186436	XP_008482145.1	520	1.3e-50	PREDICTED: uncharacterized protein LOC103518835 [Diaphorina citri]	--	--	--	--	--	--	--	--	--	--	--	--	--	--	--	--	--	--	--	--	--	--	--
Cluster-14751.0	BL_3	1.00	0.33	456	--	--	--	--	--	--	--	--	--	--	--	--	--	--	--	--	--	--	--	--	--	--	--	--	--	--	--	--
Cluster-14762.0	BL_3	1.00	0.59	383	--	--	--	--	--	--	--	--	--	--	--	--	--	--	--	--	--	--	--	--	--	--	--	--	--	--	--	--
Cluster-14765.0	BL_3	3.00	0.52	608	768445483	XP_011564645.1	488	1.0e-46	PREDICTED: uncharacterized protein LOC105394441 isoform X1 [Plutella xylostella]	--	--	--	--	--	--	--	--	--	--	--	--	--	--	--	--	--	--	--	--	--	--	--
Cluster-14766.5	BL_3	8.00	0.45	1250	293652146	ADE60733.1	742	7.4e-76	myosin essential light chain [Eriocheir sinensis]	262401084	FJ774723.1	829	0	Scylla paramamosain myosin II essential light chain-like protein mRNA, complete cds	K12751	MYL6	myosin light chain 6	http://www.genome.jp/dbget-bin/www_bget?ko:K12751	P54357	604	3.1e-61	Myosin-2 essential light chain OS=Drosophila melanogaster GN=Mlc-c PE=1 SV=1	PF13202//PF13833//PF13405//PF00036//PF01335//PF13499	EF hand//EF-hand domain pair//EF-hand domain//EF hand//Death effector domain//EF-hand domain pair	GO:0042981	regulation of apoptotic process	GO:0005509//GO:0005515	calcium ion binding//protein binding	--	--	KOG0030	Myosin essential light chain, EF-Hand protein superfamily
Cluster-14770.0	BL_3	3.00	0.57	578	--	--	--	--	--	--	--	--	--	--	--	--	--	--	--	--	--	--	--	--	--	--	--	--	--	--	--	--
Cluster-14775.0	BL_3	1.00	0.34	453	641667845	XP_008184241.1	286	2.0e-23	PREDICTED: spidroin-2-like isoform X2 [Acyrthosiphon pisum]	--	--	--	--	--	--	--	--	--	--	--	--	--	PF01607//PF01674	Chitin binding Peritrophin-A domain//Lipase (class 2)	GO:0006030	chitin metabolic process	GO:0016787//GO:0008061	hydrolase activity//chitin binding	GO:0005576	extracellular region	--	--
Cluster-14790.0	BL_3	6.00	0.97	627	--	--	--	--	--	--	--	--	--	--	--	--	--	--	--	--	--	--	--	--	--	--	--	--	--	--	--	--
Cluster-14792.0	BL_3	1.00	0.33	460	--	--	--	--	--	--	--	--	--	--	--	--	--	--	--	--	--	--	--	--	--	--	--	--	--	--	--	--
Cluster-14798.0	BL_3	6.00	0.66	783	--	--	--	--	--	--	--	--	--	--	--	--	--	--	--	--	--	--	PF13903//PF00335	PMP-22/EMP/MP20/Claudin tight junction//Tetraspanin family	--	--	--	--	GO:0016021	integral component of membrane	--	--
Cluster-14801.0	BL_3	2.00	0.39	570	--	--	--	--	--	--	--	--	--	--	--	--	--	--	--	--	--	--	--	--	--	--	--	--	--	--	--	--
Cluster-14830.0	BL_3	2.00	0.56	487	--	--	--	--	--	--	--	--	--	--	--	--	--	--	--	--	--	--	--	--	--	--	--	--	--	--	--	--
Cluster-14832.0	BL_3	2.00	3.61	308	--	--	--	--	--	--	--	--	--	--	--	--	--	--	--	--	--	--	--	--	--	--	--	--	--	--	--	--
Cluster-14833.0	BL_3	1.00	1.12	334	--	--	--	--	--	--	--	--	--	--	--	--	--	--	--	--	--	--	--	--	--	--	--	--	--	--	--	--
Cluster-14851.0	BL_3	2.00	0.54	494	--	--	--	--	--	--	--	--	--	--	--	--	--	--	--	--	--	--	--	--	--	--	--	--	--	--	--	--
Cluster-14853.0	BL_3	5.00	0.38	1003	--	--	--	--	--	--	--	--	--	--	--	--	--	--	--	--	--	--	PF08039	Mitochondrial proteolipid	--	--	--	--	GO:0005739	mitochondrion	--	--
Cluster-14857.1	BL_3	1.00	1.48	318	29134779	BAC66140.1	353	2.4e-31	projectin [Procambarus clarkii]	--	--	--	--	--	--	--	--	--	--	--	--	--	--	--	--	--	--	--	--	--	--	--
Cluster-14859.0	BL_3	3.00	0.48	630	754342031	XP_004365227.2	193	1.7e-12	regulatory factor X [Capsaspora owczarzaki ATCC 30864]>gi|765548145|gb|KJE88766.1| regulatory factor X [Capsaspora owczarzaki ATCC 30864]	--	--	--	--	--	K09174	RFX4	regulatory factor X 4	http://www.genome.jp/dbget-bin/www_bget?ko:K09174	Q7TNK1	159	6.1e-10	Transcription factor RFX4 OS=Mus musculus GN=Rfx4 PE=1 SV=1	PF02257	RFX DNA-binding domain	GO:0006355	regulation of transcription, DNA-templated	GO:0003677	DNA binding	--	--	KOG3712	RFX family transcription factor
Cluster-14863.0	BL_3	8.00	0.49	1179	749756038	XP_011140524.1	517	8.6e-50	PREDICTED: rho guanine nucleotide exchange factor 10-like protein isoform X1 [Harpegnathos saltator]>gi|749756040|ref|XP_011140525.1| PREDICTED: rho guanine nucleotide exchange factor 10-like protein isoform X1 [Harpegnathos saltator]>gi|749756042|ref|XP_011140526.1| PREDICTED: rho guanine nucleotide exchange factor 10-like protein isoform X1 [Harpegnathos saltator]	--	--	--	--	--	K16727	ARHGEF10	Rho guanine nucleotide exchange factor 10	http://www.genome.jp/dbget-bin/www_bget?ko:K16727	Q8C033	155	3.3e-09	Rho guanine nucleotide exchange factor 10 OS=Mus musculus GN=Arhgef10 PE=2 SV=2	PF05834	Lycopene cyclase protein	GO:0016117	carotenoid biosynthetic process	GO:0016705	oxidoreductase activity, acting on paired donors, with incorporation or reduction of molecular oxygen	--	--	--	--
Cluster-14865.0	BL_3	20.13	1.25	1164	642920923	XP_008192617.1	943	3.4e-99	PREDICTED: aldose reductase isoform X2 [Tribolium castaneum]	--	--	--	--	--	K00002	AKR1A1, adh	alcohol dehydrogenase (NADP+)	http://www.genome.jp/dbget-bin/www_bget?ko:K00002	Q5ZK84	583	7.8e-59	Alcohol dehydrogenase [NADP(+)] OS=Gallus gallus GN=AKR1A1 PE=2 SV=1	--	--	--	--	--	--	--	--	KOG1577	Aldo/keto reductase family proteins
Cluster-14867.0	BL_3	2.51	0.51	561	--	--	--	--	--	--	--	--	--	--	--	--	--	--	--	--	--	--	PF13855//PF09090	Leucine rich repeat//MIF4G like	GO:0016070	RNA metabolic process	GO:0005515	protein binding	--	--	--	--
Cluster-1487.0	BL_3	2.00	0.32	630	--	--	--	--	--	--	--	--	--	--	--	--	--	--	--	--	--	--	--	--	--	--	--	--	--	--	--	--
Cluster-14882.0	BL_3	1.00	0.65	375	--	--	--	--	--	--	--	--	--	--	--	--	--	--	--	--	--	--	--	--	--	--	--	--	--	--	--	--
Cluster-14888.0	BL_3	3.00	0.41	692	--	--	--	--	--	--	--	--	--	--	--	--	--	--	--	--	--	--	--	--	--	--	--	--	--	--	--	--
Cluster-14889.0	BL_3	2.00	3.84	305	646703159	KDR11975.1	184	9.1e-12	Up-regulated during skeletal muscle growth protein 5 [Zootermopsis nevadensis]	--	--	--	--	--	--	--	--	--	Q9JJW3	125	2.6e-06	Up-regulated during skeletal muscle growth protein 5 OS=Rattus norvegicus GN=Usmg5 PE=1 SV=1	--	--	--	--	--	--	--	--	--	--
Cluster-14890.0	BL_3	2.00	0.42	552	--	--	--	--	--	--	--	--	--	--	--	--	--	--	--	--	--	--	--	--	--	--	--	--	--	--	--	--
Cluster-14899.0	BL_3	3.00	1.26	422	260833738	XP_002611869.1	408	1.3e-37	hypothetical protein BRAFLDRAFT_59218 [Branchiostoma floridae]>gi|322518338|sp|C3XVT5.1|LIS1_BRAFL RecName: Full=Lissencephaly-1 homolog [Branchiostoma floridae]>gi|229297241|gb|EEN67878.1| hypothetical protein BRAFLDRAFT_59218 [Branchiostoma floridae]	--	--	--	--	--	K16794	PAFAH1B1, LIS1	platelet-activating factor acetylhydrolase IB subunit alpha	http://www.genome.jp/dbget-bin/www_bget?ko:K16794	C3XVT5	408	5.5e-39	Lissencephaly-1 homolog OS=Branchiostoma floridae GN=BRAFLDRAFT_59218 PE=3 SV=1	PF00400	WD domain, G-beta repeat	GO:0051301//GO:0007067//GO:0006810	cell division//mitotic nuclear division//transport	GO:0005515	protein binding	GO:0005815//GO:0005737//GO:0005874	microtubule organizing center//cytoplasm//microtubule	KOG0292	Vesicle coat complex COPI, alpha subunit
Cluster-14901.0	BL_3	10.15	0.82	961	685828771	CEF63693.1	166	3.5e-09	6-phosphofructokinase [Strongyloides ratti]	--	--	--	--	--	K00850	pfkA, PFK	6-phosphofructokinase 1	http://www.genome.jp/dbget-bin/www_bget?ko:K00850	Q9TZL8	165	1.9e-10	ATP-dependent 6-phosphofructokinase 1 OS=Caenorhabditis elegans GN=pfk-1 PE=3 SV=2	--	--	--	--	--	--	--	--	KOG2440	Pyrophosphate-dependent phosphofructo-1-kinase
Cluster-14902.0	BL_3	4.00	1.46	442	501298210	BAN21304.1	217	2.0e-15	unkown protein [Riptortus pedestris]	--	--	--	--	--	K02272	COX7C	cytochrome c oxidase subunit 7c	http://www.genome.jp/dbget-bin/www_bget?ko:K02272	P80432	146	1.4e-08	Cytochrome c oxidase subunit 7C, mitochondrial OS=Rattus norvegicus GN=Cox7c PE=1 SV=2	PF02935	Cytochrome c oxidase subunit VIIc	GO:0006123//GO:0015992	mitochondrial electron transport, cytochrome c to oxygen//proton transport	GO:0004129	cytochrome-c oxidase activity	GO:0045277	respiratory chain complex IV	--	--
Cluster-14903.0	BL_3	4.00	1.02	506	--	--	--	--	--	--	--	--	--	--	--	--	--	--	--	--	--	--	--	--	--	--	--	--	--	--	--	--
Cluster-14908.0	BL_3	2.00	0.36	594	321472275	EFX83245.1	662	6.7e-67	hypothetical protein DAPPUDRAFT_301912 [Daphnia pulex]	--	--	--	--	--	K07190	PHKA_B	phosphorylase kinase alpha/beta subunit	http://www.genome.jp/dbget-bin/www_bget?ko:K07190	Q9VLS1	524	2.8e-52	Probable phosphorylase b kinase regulatory subunit beta OS=Drosophila melanogaster GN=CG8475 PE=2 SV=2	--	--	--	--	--	--	--	--	KOG3635	Phosphorylase kinase
Cluster-14914.0	BL_3	79.86	1.82	2650	--	--	--	--	--	--	--	--	--	--	--	--	--	--	--	--	--	--	--	--	--	--	--	--	--	--	--	--
Cluster-14926.0	BL_3	7.00	0.57	961	156553155	XP_001602018.1	245	2.4e-18	PREDICTED: uncharacterized protein LOC100117899 [Nasonia vitripennis]	--	--	--	--	--	K01047	PLA2G, SPLA2	secretory phospholipase A2	http://www.genome.jp/dbget-bin/www_bget?ko:K01047	Q9NZ20	161	5.5e-10	Group 3 secretory phospholipase A2 OS=Homo sapiens GN=PLA2G3 PE=1 SV=2	--	--	--	--	--	--	--	--	--	--
Cluster-14931.0	BL_3	2.00	0.31	638	--	--	--	--	--	--	--	--	--	--	--	--	--	--	--	--	--	--	--	--	--	--	--	--	--	--	--	--
Cluster-14941.0	BL_3	2.00	0.37	585	675375576	KFM68478.1	170	7.4e-10	Heterogeneous nuclear ribonucleoprotein Q, partial [Stegodyphus mimosarum]	--	--	--	--	--	--	--	--	--	--	--	--	--	--	--	--	--	--	--	--	--	--	--
Cluster-14942.0	BL_3	6.00	0.36	1193	646720859	KDR22442.1	320	6.1e-27	Nuclear receptor corepressor 1, partial [Zootermopsis nevadensis]	--	--	--	--	--	K04650	NCOR1, N-CoR	nuclear receptor co-repressor 1	http://www.genome.jp/dbget-bin/www_bget?ko:K04650	--	--	--	--	--	--	--	--	--	--	--	--	--	--
Cluster-14944.0	BL_3	2.00	0.73	441	662216158	XP_008481995.1	234	2.1e-17	PREDICTED: uncharacterized protein LOC103518694 [Diaphorina citri]	--	--	--	--	--	--	--	--	--	--	--	--	--	--	--	--	--	--	--	--	--	--	--
Cluster-14947.0	BL_3	4.00	0.62	641	--	--	--	--	--	--	--	--	--	--	--	--	--	--	--	--	--	--	--	--	--	--	--	--	--	--	--	--
Cluster-14957.0	BL_3	7.00	2.42	450	--	--	--	--	--	--	--	--	--	--	--	--	--	--	--	--	--	--	--	--	--	--	--	--	--	--	--	--
Cluster-14965.0	BL_3	7.00	8.24	331	--	--	--	--	--	--	--	--	--	--	--	--	--	--	--	--	--	--	--	--	--	--	--	--	--	--	--	--
Cluster-14968.0	BL_3	9.00	0.81	895	--	--	--	--	--	--	--	--	--	--	--	--	--	--	--	--	--	--	--	--	--	--	--	--	--	--	--	--
Cluster-14977.1	BL_3	2.00	2.85	320	--	--	--	--	--	--	--	--	--	--	--	--	--	--	--	--	--	--	--	--	--	--	--	--	--	--	--	--
Cluster-14986.0	BL_3	2.00	0.48	520	--	--	--	--	--	--	--	--	--	--	--	--	--	--	--	--	--	--	--	--	--	--	--	--	--	--	--	--
Cluster-14987.0	BL_3	1.00	0.36	444	--	--	--	--	--	--	--	--	--	--	--	--	--	--	--	--	--	--	--	--	--	--	--	--	--	--	--	--
Cluster-14993.0	BL_3	2.00	0.59	478	--	--	--	--	--	768311752	CP010980.1	460	0	Verticillium dahliae VdLs.17 chromosome 1, complete sequence	--	--	--	--	--	--	--	--	--	--	--	--	--	--	--	--	--	--
Cluster-14994.0	BL_3	2.00	0.38	579	--	--	--	--	--	--	--	--	--	--	--	--	--	--	--	--	--	--	--	--	--	--	--	--	--	--	--	--
Cluster-15004.0	BL_3	1.00	0.46	410	--	--	--	--	--	--	--	--	--	--	--	--	--	--	--	--	--	--	--	--	--	--	--	--	--	--	--	--
Cluster-15008.0	BL_3	3.00	0.45	657	307214316	EFN89400.1	457	4.3e-43	hypothetical protein EAI_07694, partial [Harpegnathos saltator]	795019206	XM_012004108.1	45	2.75723e-12	PREDICTED: Vollenhovia emeryi uncharacterized LOC105556990 (LOC105556990), mRNA	--	--	--	--	--	--	--	--	PF13404	AsnC-type helix-turn-helix domain	GO:0006355	regulation of transcription, DNA-templated	GO:0043565	sequence-specific DNA binding	--	--	--	--
Cluster-15010.0	BL_3	18.33	0.59	1970	357617630	EHJ70900.1	794	1.1e-81	hypothetical protein KGM_22480 [Danaus plexippus]	--	--	--	--	--	--	--	--	--	Q25390	279	2.3e-23	Alpha-scruin OS=Limulus polyphemus PE=2 SV=1	PF07646//PF01344	Kelch motif//Kelch motif	--	--	GO:0005515	protein binding	--	--	KOG4441	Proteins containing BTB/POZ and Kelch domains, involved in regulatory/signal transduction processes
Cluster-15019.0	BL_3	5.00	0.87	605	--	--	--	--	--	--	--	--	--	--	--	--	--	--	--	--	--	--	--	--	--	--	--	--	--	--	--	--
Cluster-15032.0	BL_3	9.00	1.31	664	321457848	EFX68926.1	157	2.7e-08	hypothetical protein DAPPUDRAFT_329602 [Daphnia pulex]	--	--	--	--	--	--	--	--	--	--	--	--	--	--	--	--	--	--	--	--	--	--	--
Cluster-15039.0	BL_3	7.00	0.44	1147	501297758	BAN21224.1	549	1.6e-53	succinyl-coa synthetase beta chain [Riptortus pedestris]	689902486	LM383548.1	77	8.01269e-30	Hymenolepis diminuta genome assembly H_diminuta_Denmark ,scaffold HDID_scaffold0000088	K01900	LSC2	succinyl-CoA synthetase beta subunit	http://www.genome.jp/dbget-bin/www_bget?ko:K01900	P53588	540	7.4e-54	Probable succinyl-CoA ligase [ADP-forming] subunit beta, mitochondrial OS=Caenorhabditis elegans GN=F47B10.1 PE=3 SV=1	PF03709//PF00549	Orn/Lys/Arg decarboxylase, N-terminal domain//CoA-ligase	GO:0008152	metabolic process	GO:0003824//GO:0016831	catalytic activity//carboxy-lyase activity	--	--	KOG2799	Succinyl-CoA synthetase, beta subunit
Cluster-15040.0	BL_3	7.00	0.54	988	156401458	XP_001639308.1	716	6.1e-73	predicted protein [Nematostella vectensis]>gi|156226435|gb|EDO47245.1| predicted protein [Nematostella vectensis]	697082900	XM_009656371.1	786	0	Verticillium dahliae VdLs.17 60S ribosomal protein L8 partial mRNA	K02936	RP-L7Ae, RPL7A	large subunit ribosomal protein L7Ae	http://www.genome.jp/dbget-bin/www_bget?ko:K02936	O13672	832	8.8e-88	60S ribosomal protein L8 OS=Schizosaccharomyces pombe (strain 972 / ATCC 24843) GN=rpl8 PE=1 SV=3	PF05602	Cleft lip and palate transmembrane protein 1 (CLPTM1)	--	--	--	--	GO:0016021	integral component of membrane	KOG3166	60S ribosomal protein L7A
Cluster-15044.0	BL_3	3.00	0.39	704	--	--	--	--	--	--	--	--	--	--	--	--	--	--	--	--	--	--	--	--	--	--	--	--	--	--	--	--
Cluster-15046.0	BL_3	1.00	0.31	470	--	--	--	--	--	--	--	--	--	--	--	--	--	--	--	--	--	--	--	--	--	--	--	--	--	--	--	--
Cluster-15047.0	BL_3	7.00	0.66	862	242024513	XP_002432672.1	876	1.5e-91	carboxypeptidase E precursor, putative [Pediculus humanus corporis]>gi|212518142|gb|EEB19934.1| carboxypeptidase E precursor, putative [Pediculus humanus corporis]	731254763	XM_010641770.1	68	6.00324e-25	PREDICTED: Fukomys damarensis carboxypeptidase Z (Cpz), transcript variant X1, mRNA	K01294	CPE	carboxypeptidase E	http://www.genome.jp/dbget-bin/www_bget?ko:K01294	P37892	638	2.4e-65	Carboxypeptidase E OS=Lophius americanus GN=cpe PE=2 SV=1	PF04952//PF00246	Succinylglutamate desuccinylase / Aspartoacylase family//Zinc carboxypeptidase	GO:0006508//GO:0008152	proteolysis//metabolic process	GO:0016788//GO:0008270//GO:0004181	hydrolase activity, acting on ester bonds//zinc ion binding//metallocarboxypeptidase activity	--	--	KOG2649	Zinc carboxypeptidase
Cluster-15047.1	BL_3	7.00	0.75	795	646699978	KDR10344.1	530	1.8e-51	Carboxypeptidase E [Zootermopsis nevadensis]	--	--	--	--	--	K01294	CPE	carboxypeptidase E	http://www.genome.jp/dbget-bin/www_bget?ko:K01294	P15087	386	3.7e-36	Carboxypeptidase E OS=Rattus norvegicus GN=Cpe PE=1 SV=1	PF00246	Zinc carboxypeptidase	GO:0006508	proteolysis	GO:0004181//GO:0008270	metallocarboxypeptidase activity//zinc ion binding	--	--	KOG2649	Zinc carboxypeptidase
Cluster-15050.0	BL_3	17.00	3.15	585	--	--	--	--	--	403311088	JX457150.1	585	0	Scylla paramamosain mitochondrion, complete genome	--	--	--	--	--	--	--	--	--	--	--	--	--	--	--	--	--	--
Cluster-15054.0	BL_3	5.00	0.32	1139	--	--	--	--	--	--	--	--	--	--	--	--	--	--	--	--	--	--	--	--	--	--	--	--	--	--	--	--
Cluster-15057.0	BL_3	1.00	2.14	300	328796230	AEB40304.1	241	2.2e-18	mitochondrial ATP synthase epsilon subunit precursor [Litopenaeus vannamei]	--	--	--	--	--	K02135	ATPeF1E, ATP5E, ATP15	F-type H+-transporting ATPase subunit epsilon	http://www.genome.jp/dbget-bin/www_bget?ko:K02135	Q96253	135	1.8e-07	ATP synthase subunit epsilon, mitochondrial OS=Arabidopsis thaliana GN=At1g51650 PE=1 SV=3	PF04627	Mitochondrial ATP synthase epsilon chain	GO:0015992//GO:0006119//GO:0015986	proton transport//oxidative phosphorylation//ATP synthesis coupled proton transport	GO:0046961//GO:0046933	proton-transporting ATPase activity, rotational mechanism//proton-transporting ATP synthase activity, rotational mechanism	GO:0045259//GO:0000275	proton-transporting ATP synthase complex//mitochondrial proton-transporting ATP synthase complex, catalytic core F(1)	KOG3495	Mitochondrial F1F0-ATP synthase, subunit epsilon/ATP15
Cluster-15074.0	BL_3	1.00	0.96	344	--	--	--	--	--	--	--	--	--	--	--	--	--	--	--	--	--	--	--	--	--	--	--	--	--	--	--	--
Cluster-1508.0	BL_3	2.00	0.68	452	--	--	--	--	--	--	--	--	--	--	--	--	--	--	--	--	--	--	--	--	--	--	--	--	--	--	--	--
Cluster-15082.0	BL_3	2.00	0.37	584	--	--	--	--	--	--	--	--	--	--	--	--	--	--	--	--	--	--	--	--	--	--	--	--	--	--	--	--
Cluster-15083.0	BL_3	7.00	0.35	1386	646720552	KDR22232.1	258	1.1e-19	CDK5 regulatory subunit-associated protein 2 [Zootermopsis nevadensis]	--	--	--	--	--	--	--	--	--	--	--	--	--	PF08534//PF17082//PF04048	Redoxin//Spindle Pole Component 29//Sec8 exocyst complex component specific domain	GO:0006904//GO:0030474//GO:0015031	vesicle docking involved in exocytosis//spindle pole body duplication//protein transport	GO:0016491//GO:0005200	oxidoreductase activity//structural constituent of cytoskeleton	GO:0005856//GO:0000145//GO:0005823	cytoskeleton//exocyst//central plaque of spindle pole body	--	--
Cluster-15084.0	BL_3	4.00	0.52	706	--	--	--	--	--	--	--	--	--	--	--	--	--	--	--	--	--	--	--	--	--	--	--	--	--	--	--	--
Cluster-15096.0	BL_3	3.00	0.52	604	--	--	--	--	--	--	--	--	--	--	--	--	--	--	--	--	--	--	--	--	--	--	--	--	--	--	--	--
Cluster-15127.0	BL_3	2.00	0.53	497	--	--	--	--	--	--	--	--	--	--	--	--	--	--	--	--	--	--	--	--	--	--	--	--	--	--	--	--
Cluster-15129.0	BL_3	1.00	0.37	439	91081971	XP_967978.1	257	4.5e-20	PREDICTED: plexin domain-containing protein 2 [Tribolium castaneum]>gi|270007319|gb|EFA03767.1| hypothetical protein TcasGA2_TC013878 [Tribolium castaneum]	--	--	--	--	--	--	--	--	--	--	--	--	--	PF01437	Plexin repeat	--	--	--	--	GO:0016020	membrane	--	--
Cluster-15135.0	BL_3	1.00	1.43	320	66392221	NP_001018164.1	156	1.7e-08	serine/threonine-protein phosphatase 6 regulatory ankyrin repeat subunit C [Danio rerio]>gi|82228760|sp|Q502K3.1|ANR52_DANRE RecName: Full=Serine/threonine-protein phosphatase 6 regulatory ankyrin repeat subunit C; Short=PP6-ARS-C; Short=Serine/threonine-protein phosphatase 6 regulatory subunit ARS-C [Danio rerio]>gi|63101294|gb|AAH95664.1| Zgc:112069 [Danio rerio]>gi|182890066|gb|AAI65234.1| Zgc…	--	--	--	--	--	K15504	ANKRD52	serine/threonine-protein phosphatase 6 regulatory ankyrin repeat subunit C	http://www.genome.jp/dbget-bin/www_bget?ko:K15504	Q502K3	156	6.9e-10	Serine/threonine-protein phosphatase 6 regulatory ankyrin repeat subunit C OS=Danio rerio GN=ankrd52 PE=2 SV=1	PF00023//PF13606	Ankyrin repeat//Ankyrin repeat	--	--	GO:0005515	protein binding	--	--	--	--
Cluster-15152.0	BL_3	2.00	0.54	495	157112956	XP_001657696.1	474	3.5e-45	AAEL000138-PA [Aedes aegypti]>gi|108884662|gb|EAT48887.1| AAEL000138-PA [Aedes aegypti]	--	--	--	--	--	K03950	NDUFA6	NADH dehydrogenase (ubiquinone) 1 alpha subcomplex subunit 6	http://www.genome.jp/dbget-bin/www_bget?ko:K03950	P56556	302	1.3e-26	NADH dehydrogenase [ubiquinone] 1 alpha subcomplex subunit 6 OS=Homo sapiens GN=NDUFA6 PE=1 SV=3	--	--	--	--	--	--	--	--	KOG3426	NADH:ubiquinone oxidoreductase, NDUFA6/B14 subunit
Cluster-15155.0	BL_3	2.00	1.76	350	--	--	--	--	--	--	--	--	--	--	--	--	--	--	--	--	--	--	--	--	--	--	--	--	--	--	--	--
Cluster-15161.0	BL_3	3.32	0.33	838	--	--	--	--	--	--	--	--	--	--	--	--	--	--	--	--	--	--	--	--	--	--	--	--	--	--	--	--
Cluster-1518.0	BL_3	1.00	1.30	325	332372850	AEE61567.1	145	3.2e-07	unknown [Dendroctonus ponderosae]>gi|546675272|gb|ERL86508.1| hypothetical protein D910_03912 [Dendroctonus ponderosae]	--	--	--	--	--	--	--	--	--	--	--	--	--	--	--	--	--	--	--	--	--	--	--
Cluster-15182.0	BL_3	2.00	1.08	393	25229108	AAN74647.1	221	6.0e-16	chitinase [Litopenaeus vannamei]	--	--	--	--	--	--	--	--	--	--	--	--	--	PF00704	Glycosyl hydrolases family 18	GO:0005975	carbohydrate metabolic process	GO:0004553	hydrolase activity, hydrolyzing O-glycosyl compounds	--	--	--	--
Cluster-15189.0	BL_3	1.00	0.97	343	--	--	--	--	--	--	--	--	--	--	--	--	--	--	--	--	--	--	--	--	--	--	--	--	--	--	--	--
Cluster-15191.0	BL_3	4.00	0.42	807	--	--	--	--	--	--	--	--	--	--	--	--	--	--	--	--	--	--	--	--	--	--	--	--	--	--	--	--
Cluster-15206.0	BL_3	3.00	0.33	781	--	--	--	--	--	--	--	--	--	--	--	--	--	--	--	--	--	--	PF00751	DM DNA binding domain	GO:0006355	regulation of transcription, DNA-templated	GO:0043565	sequence-specific DNA binding	--	--	--	--
Cluster-15218.0	BL_3	12.96	0.36	2216	356483015	CCE46010.1	2247	4.0e-250	putative DEAD-box ATP-dependent RNA helicase [Cancer pagurus]	356483014	HE608876.1	1532	0	Cancer pagurus mRNA for putative DEAD-box ATP-dependent RNA helicase (ddx gene)	K13178	DDX17	ATP-dependent RNA helicase DDX17	http://www.genome.jp/dbget-bin/www_bget?ko:K13178	Q92841	1781	1.8e-197	Probable ATP-dependent RNA helicase DDX17 OS=Homo sapiens GN=DDX17 PE=1 SV=2	PF00270//PF00210//PF04851	DEAD/DEAH box helicase//Ferritin-like domain//Type III restriction enzyme, res subunit	GO:0006879	cellular iron ion homeostasis	GO:0003676//GO:0003677//GO:0016787//GO:0005524//GO:0008199	nucleic acid binding//DNA binding//hydrolase activity//ATP binding//ferric iron binding	--	--	KOG0331	ATP-dependent RNA helicase
Cluster-15218.1	BL_3	4.00	0.40	832	--	--	--	--	--	--	--	--	--	--	--	--	--	--	--	--	--	--	--	--	--	--	--	--	--	--	--	--
Cluster-15224.2	BL_3	10.00	1.30	709	--	--	--	--	--	--	--	--	--	--	--	--	--	--	--	--	--	--	--	--	--	--	--	--	--	--	--	--
Cluster-15227.0	BL_3	2.00	0.33	621	676657102	AIM43576.1	763	1.3e-78	Na+/K+/2Cl- cotransporter isoform 1, partial [Halocaridina rubra]	6179897	AF190129.1	430	0	AF190129 Callinectes sapidus Na+/K+/2Cl- cotransporter (NKCC) mRNA, complete cds	K10951	SLC12A2, NKCC1	solute carrier family 12 (sodium/potassium/chloride transporter), member 2	http://www.genome.jp/dbget-bin/www_bget?ko:K10951	P55011	403	3.1e-38	Solute carrier family 12 member 2 OS=Homo sapiens GN=SLC12A2 PE=1 SV=1	PF00324	Amino acid permease	GO:0006810//GO:0055085	transport//transmembrane transport	--	--	GO:0016020	membrane	KOG2083	Na+/K+ symporter
Cluster-15228.1	BL_3	1.00	0.43	420	--	--	--	--	--	--	--	--	--	--	--	--	--	--	--	--	--	--	--	--	--	--	--	--	--	--	--	--
Cluster-1523.0	BL_3	3.00	0.99	457	--	--	--	--	--	--	--	--	--	--	--	--	--	--	--	--	--	--	--	--	--	--	--	--	--	--	--	--
Cluster-15241.0	BL_3	2.00	0.62	468	--	--	--	--	--	--	--	--	--	--	--	--	--	--	--	--	--	--	--	--	--	--	--	--	--	--	--	--
Cluster-15242.0	BL_3	10.29	0.47	1482	--	--	--	--	--	--	--	--	--	--	--	--	--	--	--	--	--	--	--	--	--	--	--	--	--	--	--	--
Cluster-15243.0	BL_3	3.00	0.39	711	--	--	--	--	--	--	--	--	--	--	--	--	--	--	--	--	--	--	PF06652	Methuselah N-terminus	GO:0007186//GO:0006950	G-protein coupled receptor signaling pathway//response to stress	GO:0004930	G-protein coupled receptor activity	--	--	--	--
Cluster-15248.0	BL_3	5.00	0.78	641	--	--	--	--	--	--	--	--	--	--	--	--	--	--	--	--	--	--	--	--	--	--	--	--	--	--	--	--
Cluster-15251.0	BL_3	6.00	0.34	1245	--	--	--	--	--	--	--	--	--	--	--	--	--	--	--	--	--	--	--	--	--	--	--	--	--	--	--	--
Cluster-15258.0	BL_3	4.00	0.42	809	570341954	AHE77375.1	547	2.0e-53	small heat shock protein [Lissorhoptrus oryzophilus]	--	--	--	--	--	K09542	CRYAB	crystallin, alpha B	http://www.genome.jp/dbget-bin/www_bget?ko:K09542	P82147	289	6.6e-25	Protein lethal(2)essential for life OS=Drosophila melanogaster GN=l(2)efl PE=1 SV=1	--	--	--	--	--	--	--	--	--	--
Cluster-15261.0	BL_3	1.00	0.65	375	--	--	--	--	--	--	--	--	--	--	--	--	--	--	--	--	--	--	--	--	--	--	--	--	--	--	--	--
Cluster-15268.0	BL_3	3.00	0.43	668	--	--	--	--	--	--	--	--	--	--	--	--	--	--	--	--	--	--	--	--	--	--	--	--	--	--	--	--
Cluster-15269.0	BL_3	1.00	0.37	439	--	--	--	--	--	--	--	--	--	--	--	--	--	--	--	--	--	--	--	--	--	--	--	--	--	--	--	--
Cluster-15275.0	BL_3	6.00	0.45	1012	749774173	XP_011142387.1	304	3.7e-25	PREDICTED: uncharacterized protein LOC105184954 isoform X1 [Harpegnathos saltator]	--	--	--	--	--	K12737	SDCCAG10	peptidyl-prolyl cis-trans isomerase SDCCAG10	http://www.genome.jp/dbget-bin/www_bget?ko:K12737	--	--	--	--	--	--	--	--	--	--	--	--	--	--
Cluster-15283.0	BL_3	4.40	0.70	634	91076370	XP_967715.1	366	1.5e-32	PREDICTED: ras-related protein Rab-27A [Tribolium castaneum]>gi|270002552|gb|EEZ98999.1| hypothetical protein TcasGA2_TC004860 [Tribolium castaneum]	--	--	--	--	--	K07885	RAB27A	Ras-related protein Rab-27A	http://www.genome.jp/dbget-bin/www_bget?ko:K07885	P51159	301	2.1e-26	Ras-related protein Rab-27A OS=Homo sapiens GN=RAB27A PE=1 SV=3	PF08477//PF01926//PF00071//PF00025	Ras of Complex, Roc, domain of DAPkinase//50S ribosome-binding GTPase//Ras family//ADP-ribosylation factor family	GO:0007264//GO:0015031	small GTPase mediated signal transduction//protein transport	GO:0005525	GTP binding	--	--	KOG0081	GTPase Rab27, small G protein superfamily
Cluster-15298.0	BL_3	2.00	0.35	603	--	--	--	--	--	--	--	--	--	--	--	--	--	--	--	--	--	--	--	--	--	--	--	--	--	--	--	--
Cluster-15307.0	BL_3	3.00	0.43	674	--	--	--	--	--	--	--	--	--	--	--	--	--	--	--	--	--	--	--	--	--	--	--	--	--	--	--	--
Cluster-15318.0	BL_3	2.00	6.13	285	--	--	--	--	--	--	--	--	--	--	--	--	--	--	--	--	--	--	--	--	--	--	--	--	--	--	--	--
Cluster-15320.0	BL_3	1.00	0.60	382	--	--	--	--	--	--	--	--	--	--	--	--	--	--	--	--	--	--	--	--	--	--	--	--	--	--	--	--
Cluster-15327.0	BL_3	16.17	0.91	1255	642938493	XP_008198006.1	1130	7.6e-121	PREDICTED: nose resistant to fluoxetine protein 6-like isoform X1 [Tribolium castaneum]	--	--	--	--	--	--	--	--	--	Q09225	360	6.0e-33	Nose resistant to fluoxetine protein 6 OS=Caenorhabditis elegans GN=nrf-6 PE=1 SV=3	PF07694//PF01757	5TMR of 5TMR-LYT//Acyltransferase family	GO:0000160//GO:0016310//GO:0071555	phosphorelay signal transduction system//phosphorylation//cell wall organization	GO:0000155//GO:0004673//GO:0016747	phosphorelay sensor kinase activity//protein histidine kinase activity//transferase activity, transferring acyl groups other than amino-acyl groups	GO:0016021//GO:0009365	integral component of membrane//protein histidine kinase complex	--	--
Cluster-15330.0	BL_3	4.00	0.85	549	--	--	--	--	--	--	--	--	--	--	--	--	--	--	--	--	--	--	--	--	--	--	--	--	--	--	--	--
Cluster-15334.0	BL_3	1.00	0.46	411	4502993	NP_001858.1	329	1.9e-28	cytochrome c oxidase subunit 7C, mitochondrial precursor [Homo sapiens]>gi|120952493|ref|NP_001073391.1| cytochrome c oxidase subunit 7C, mitochondrial precursor [Pan troglodytes]>gi|332224925|ref|XP_003261620.1| PREDICTED: cytochrome c oxidase subunit 7C, mitochondrial [Nomascus leucogenys]>gi|397504520|ref|XP_003822837.1| PREDICTED: cytochrome c oxidase subunit 7C, mitochondrial [Pan paniscus]>…	10439379	AK026505.1	411	0	Homo sapiens cDNA: FLJ22852 fis, clone KAT00780	K02272	COX7C	cytochrome c oxidase subunit 7c	http://www.genome.jp/dbget-bin/www_bget?ko:K02272	P61638	329	7.7e-30	Cytochrome c oxidase subunit 7C, mitochondrial OS=Gorilla gorilla gorilla GN=COX7C PE=3 SV=1	PF02935	Cytochrome c oxidase subunit VIIc	GO:0015992//GO:0006123//GO:0022904//GO:0044281	proton transport//mitochondrial electron transport, cytochrome c to oxygen//respiratory electron transport chain//small molecule metabolic process	GO:0004129	cytochrome-c oxidase activity	GO:0005743//GO:0016021//GO:0045277	mitochondrial inner membrane//integral component of membrane//respiratory chain complex IV	--	--
Cluster-15341.0	BL_3	22.00	1.99	890	--	--	--	--	--	--	--	--	--	--	--	--	--	--	--	--	--	--	--	--	--	--	--	--	--	--	--	--
Cluster-15359.0	BL_3	2.00	0.40	565	--	--	--	--	--	--	--	--	--	--	--	--	--	--	--	--	--	--	PF05434	TMEM9	--	--	--	--	GO:0016021	integral component of membrane	--	--
Cluster-15362.0	BL_3	4.00	0.55	686	262401235	ACY66520.1	577	5.5e-57	hypothetical protein [Scylla paramamosain]	262401234	FJ774799.1	468	0	Scylla paramamosain hypothetical protein mRNA, partial cds	--	--	--	--	--	--	--	--	--	--	--	--	--	--	--	--	--	--
Cluster-15366.0	BL_3	3.00	5.76	305	--	--	--	--	--	--	--	--	--	--	--	--	--	--	--	--	--	--	--	--	--	--	--	--	--	--	--	--
Cluster-15367.0	BL_3	2.00	0.35	605	270016062	EFA12510.1	333	9.5e-29	hypothetical protein TcasGA2_TC004208 [Tribolium castaneum]	--	--	--	--	--	--	--	--	--	Q95SX7	253	7.4e-21	Probable RNA-directed DNA polymerase from transposon BS OS=Drosophila melanogaster GN=RTase PE=2 SV=1	--	--	--	--	--	--	--	--	--	--
Cluster-15368.0	BL_3	6.00	0.64	803	759071332	XP_011345267.1	140	3.0e-06	PREDICTED: uncharacterized protein LOC105283860 [Cerapachys biroi]	--	--	--	--	--	--	--	--	--	--	--	--	--	--	--	--	--	--	--	--	--	--	--
Cluster-15372.0	BL_3	2.00	0.56	488	321457352	EFX68440.1	630	2.8e-63	hypothetical protein DAPPUDRAFT_203278 [Daphnia pulex]	--	--	--	--	--	K05034	SLC6A1	solute carrier family 6 (neurotransmitter transporter, GABA) member 1	http://www.genome.jp/dbget-bin/www_bget?ko:K05034	Q9VR07	549	2.8e-55	Sodium- and chloride-dependent GABA transporter ine OS=Drosophila melanogaster GN=ine PE=1 SV=1	PF00209	Sodium:neurotransmitter symporter family	GO:0006836//GO:0006812	neurotransmitter transport//cation transport	GO:0005328	neurotransmitter:sodium symporter activity	GO:0016021	integral component of membrane	--	--
Cluster-15374.0	BL_3	1.00	1.00	341	--	--	--	--	--	--	--	--	--	--	--	--	--	--	--	--	--	--	PF07809	RTP801 C-terminal region	GO:0009968	negative regulation of signal transduction	--	--	GO:0005737	cytoplasm	--	--
Cluster-15380.0	BL_3	4.00	0.47	751	--	--	--	--	--	--	--	--	--	--	--	--	--	--	--	--	--	--	--	--	--	--	--	--	--	--	--	--
Cluster-15380.2	BL_3	2.00	0.39	572	--	--	--	--	--	--	--	--	--	--	--	--	--	--	--	--	--	--	--	--	--	--	--	--	--	--	--	--
Cluster-15384.1	BL_3	2.00	0.36	594	--	--	--	--	--	--	--	--	--	--	--	--	--	--	--	--	--	--	PF01754	A20-like zinc finger	--	--	GO:0008270//GO:0003677	zinc ion binding//DNA binding	--	--	--	--
Cluster-15384.2	BL_3	1.00	0.44	415	--	--	--	--	--	--	--	--	--	--	--	--	--	--	--	--	--	--	--	--	--	--	--	--	--	--	--	--
Cluster-15385.0	BL_3	8.00	2.98	439	--	--	--	--	--	--	--	--	--	--	--	--	--	--	--	--	--	--	PF08140	Crustacean cuticle protein repeat	--	--	GO:0042302	structural constituent of cuticle	--	--	--	--
Cluster-15389.0	BL_3	27.00	1.63	1185	675380433	KFM73335.1	414	7.6e-38	40S ribosomal protein S27, partial [Stegodyphus mimosarum]	850303920	XM_004709855.2	91	1.36549e-37	PREDICTED: Echinops telfairi 40S ribosomal protein S27-like (LOC101643953), mRNA	K02978	RP-S27e, RPS27	small subunit ribosomal protein S27e	http://www.genome.jp/dbget-bin/www_bget?ko:K02978	P55833	444	1.0e-42	40S ribosomal protein S27 OS=Homarus americanus GN=RPS27 PE=3 SV=2	PF01667	Ribosomal protein S27	GO:0006412//GO:0042254	translation//ribosome biogenesis	GO:0003735	structural constituent of ribosome	GO:0005622//GO:0005840	intracellular//ribosome	KOG1779	40s ribosomal protein S27
Cluster-15394.0	BL_3	10.87	0.45	1602	642920923	XP_008192617.1	943	4.7e-99	PREDICTED: aldose reductase isoform X2 [Tribolium castaneum]	--	--	--	--	--	K00002	AKR1A1, adh	alcohol dehydrogenase (NADP+)	http://www.genome.jp/dbget-bin/www_bget?ko:K00002	Q5ZK84	583	1.1e-58	Alcohol dehydrogenase [NADP(+)] OS=Gallus gallus GN=AKR1A1 PE=2 SV=1	--	--	--	--	--	--	--	--	KOG1577	Aldo/keto reductase family proteins
Cluster-15395.0	BL_3	2.00	0.37	584	646711262	KDR16497.1	188	6.0e-12	FERM and PDZ domain-containing protein 4 [Zootermopsis nevadensis]	--	--	--	--	--	--	--	--	--	--	--	--	--	--	--	--	--	--	--	--	--	--	--
Cluster-15400.1	BL_3	1.00	1.73	310	815900527	XP_012236408.1	243	1.3e-18	PREDICTED: CBP80/20-dependent translation initiation factor isoform X2 [Bombus impatiens]	--	--	--	--	--	--	--	--	--	--	--	--	--	PF00941	FAD binding domain in molybdopterin dehydrogenase	GO:0055114	oxidation-reduction process	GO:0016491	oxidoreductase activity	--	--	KOG3942	MIF4G domain-containing protein
Cluster-15402.0	BL_3	2.00	0.95	407	--	--	--	--	--	--	--	--	--	--	--	--	--	--	--	--	--	--	--	--	--	--	--	--	--	--	--	--
Cluster-15404.0	BL_3	8.00	0.36	1487	--	--	--	--	--	--	--	--	--	--	--	--	--	--	--	--	--	--	--	--	--	--	--	--	--	--	--	--
Cluster-15409.0	BL_3	3.00	0.51	612	--	--	--	--	--	--	--	--	--	--	--	--	--	--	--	--	--	--	--	--	--	--	--	--	--	--	--	--
Cluster-15413.0	BL_3	2.70	0.66	515	546683764	ERL93529.1	587	2.9e-58	hypothetical protein D910_10818 [Dendroctonus ponderosae]	--	--	--	--	--	--	--	--	--	Q9BDJ4	142	4.7e-08	Lipase member H OS=Oryctolagus cuniculus GN=LIPH PE=2 SV=1	PF00087//PF01383	Snake toxin//CpcD/allophycocyanin linker domain	GO:0009405	pathogenesis	--	--	GO:0005576//GO:0030089	extracellular region//phycobilisome	--	--
Cluster-15414.0	BL_3	6.00	1.25	554	270011326	EFA07774.1	289	1.1e-23	hypothetical protein TcasGA2_TC005329 [Tribolium castaneum]	--	--	--	--	--	K18172	CMC2	COX assembly mitochondrial protein 2	http://www.genome.jp/dbget-bin/www_bget?ko:K18172	Q8K199	230	3.2e-18	COX assembly mitochondrial protein 2 homolog OS=Mus musculus GN=Cmc2 PE=3 SV=1	--	--	--	--	--	--	--	--	--	--
Cluster-15415.0	BL_3	2.00	1.29	375	--	--	--	--	--	--	--	--	--	--	--	--	--	--	--	--	--	--	--	--	--	--	--	--	--	--	--	--
Cluster-1542.0	BL_3	1.00	0.68	370	--	--	--	--	--	--	--	--	--	--	--	--	--	--	--	--	--	--	--	--	--	--	--	--	--	--	--	--
Cluster-15421.1	BL_3	2.00	0.87	417	--	--	--	--	--	697066922	XM_009650353.1	414	0	Verticillium dahliae VdLs.17 glucose-repressible protein mRNA	--	--	--	--	P22151	235	6.2e-19	Glucose-repressible gene protein OS=Neurospora crassa (strain ATCC 24698 / 74-OR23-1A / CBS 708.71 / DSM 1257 / FGSC 987) GN=grg-1 PE=2 SV=1	--	--	--	--	--	--	--	--	--	--
Cluster-15422.0	BL_3	2.00	0.33	626	--	--	--	--	--	--	--	--	--	--	--	--	--	--	--	--	--	--	--	--	--	--	--	--	--	--	--	--
Cluster-15425.0	BL_3	4.00	0.75	582	--	--	--	--	--	--	--	--	--	--	--	--	--	--	--	--	--	--	--	--	--	--	--	--	--	--	--	--
Cluster-15429.0	BL_3	4.00	1.21	472	283854615	ADB44903.1	250	3.1e-19	peritrophin [Macrobrachium nipponense]	--	--	--	--	--	--	--	--	--	--	--	--	--	PF01607	Chitin binding Peritrophin-A domain	GO:0006030	chitin metabolic process	GO:0008061	chitin binding	GO:0005576	extracellular region	--	--
Cluster-1543.2	BL_3	2.00	0.31	646	--	--	--	--	--	--	--	--	--	--	--	--	--	--	--	--	--	--	--	--	--	--	--	--	--	--	--	--
Cluster-15436.0	BL_3	6.00	0.47	976	213493458	ACJ47904.1	671	9.9e-68	nascent polypeptide-associated complex alpha [Penaeus monodon]	808354748	NM_001306344.1	94	2.40484e-39	Caenorhabditis elegans ICD-2, isoform c (icd-2), partial mRNA	K03626	EGD2, NACA	nascent polypeptide-associated complex subunit alpha	http://www.genome.jp/dbget-bin/www_bget?ko:K03626	Q94518	478	9.7e-47	Nascent polypeptide-associated complex subunit alpha OS=Drosophila melanogaster GN=Nacalpha PE=1 SV=2	--	--	--	--	--	--	--	--	KOG2239	Transcription factor containing NAC and TS-N domains
Cluster-15447.0	BL_3	4.00	0.57	674	--	--	--	--	--	--	--	--	--	--	--	--	--	--	--	--	--	--	--	--	--	--	--	--	--	--	--	--
Cluster-15448.0	BL_3	4.00	0.31	999	478259330	ENN79232.1	650	2.8e-65	hypothetical protein YQE_04416, partial [Dendroctonus ponderosae]>gi|546675068|gb|ERL86323.1| hypothetical protein D910_03731 [Dendroctonus ponderosae]	--	--	--	--	--	--	--	--	--	--	--	--	--	--	--	--	--	--	--	--	--	--	--
Cluster-15455.0	BL_3	3.00	0.59	568	--	--	--	--	--	--	--	--	--	--	--	--	--	--	--	--	--	--	--	--	--	--	--	--	--	--	--	--
Cluster-15472.0	BL_3	2.00	0.55	491	--	--	--	--	--	--	--	--	--	--	--	--	--	--	--	--	--	--	--	--	--	--	--	--	--	--	--	--
Cluster-15474.0	BL_3	11.00	1.20	787	--	--	--	--	--	--	--	--	--	--	--	--	--	--	--	--	--	--	--	--	--	--	--	--	--	--	--	--
Cluster-15478.0	BL_3	159.87	3.39	2835	642927770	XP_008195398.1	736	8.3e-75	PREDICTED: uncharacterized protein LOC103313579 [Tribolium castaneum]	--	--	--	--	--	--	--	--	--	A0JM12	145	1.2e-07	Multiple epidermal growth factor-like domains protein 10 OS=Xenopus tropicalis GN=megf10 PE=2 SV=1	PF02018	Carbohydrate binding domain	--	--	GO:0016798	hydrolase activity, acting on glycosyl bonds	--	--	--	--
Cluster-15482.0	BL_3	24.00	0.48	2973	303307787	ADM14334.1	2075	4.7e-230	relish [Eriocheir sinensis]	303307786	GQ871279.1	673	0	Eriocheir sinensis relish mRNA, complete cds	K02580	NFKB1	nuclear factor NF-kappa-B p105 subunit	http://www.genome.jp/dbget-bin/www_bget?ko:K02580	Q9WTK5	369	1.3e-33	Nuclear factor NF-kappa-B p100 subunit OS=Mus musculus GN=Nfkb2 PE=1 SV=1	PF13606//PF02724//PF00023	Ankyrin repeat//CDC45-like protein//Ankyrin repeat	GO:0006270	DNA replication initiation	GO:0005515	protein binding	--	--	KOG0504	FOG: Ankyrin repeat
Cluster-15488.0	BL_3	3.00	0.45	657	--	--	--	--	--	--	--	--	--	--	--	--	--	--	--	--	--	--	--	--	--	--	--	--	--	--	--	--
Cluster-15489.0	BL_3	6.00	0.58	850	--	--	--	--	--	--	--	--	--	--	--	--	--	--	--	--	--	--	PF02258	Shiga-like toxin beta subunit	GO:0019836	hemolysis by symbiont of host erythrocytes	--	--	GO:0005576	extracellular region	--	--
Cluster-15492.0	BL_3	2.00	0.45	536	--	--	--	--	--	--	--	--	--	--	--	--	--	--	--	--	--	--	--	--	--	--	--	--	--	--	--	--
Cluster-15499.1	BL_3	1.00	0.39	432	--	--	--	--	--	--	--	--	--	--	--	--	--	--	--	--	--	--	--	--	--	--	--	--	--	--	--	--
Cluster-15501.0	BL_3	1.00	0.56	389	443686989	ELT90106.1	243	1.7e-18	hypothetical protein CAPTEDRAFT_166259 [Capitella teleta]	--	--	--	--	--	K14388	SLC5A8_12, SMCT	solute carrier family 5 (sodium-coupled monocarboxylate transporter), member 8/12	http://www.genome.jp/dbget-bin/www_bget?ko:K14388	Q8BYF6	221	2.4e-17	Sodium-coupled monocarboxylate transporter 1 OS=Mus musculus GN=Slc5a8 PE=1 SV=1	PF00474	Sodium:solute symporter family	GO:0006810//GO:0055085	transport//transmembrane transport	GO:0005215	transporter activity	GO:0016020	membrane	--	--
Cluster-15503.0	BL_3	1.00	0.77	360	--	--	--	--	--	--	--	--	--	--	--	--	--	--	--	--	--	--	--	--	--	--	--	--	--	--	--	--
Cluster-15508.0	BL_3	4.00	0.64	632	--	--	--	--	--	--	--	--	--	--	--	--	--	--	--	--	--	--	--	--	--	--	--	--	--	--	--	--
Cluster-15524.0	BL_3	2.00	0.56	488	--	--	--	--	--	--	--	--	--	--	--	--	--	--	--	--	--	--	--	--	--	--	--	--	--	--	--	--
Cluster-15530.0	BL_3	1.00	0.34	453	769835108	XP_011647659.1	280	1.0e-22	PREDICTED: histone-lysine N-methyltransferase SETMAR-like [Pogonomyrmex barbatus]	--	--	--	--	--	--	--	--	--	--	--	--	--	--	--	--	--	--	--	--	--	--	--
Cluster-15541.0	BL_3	2.00	0.35	601	--	--	--	--	--	--	--	--	--	--	--	--	--	--	--	--	--	--	--	--	--	--	--	--	--	--	--	--
Cluster-15546.0	BL_3	5.00	2.33	409	--	--	--	--	--	--	--	--	--	--	--	--	--	--	--	--	--	--	--	--	--	--	--	--	--	--	--	--
Cluster-15558.0	BL_3	3.00	0.56	583	470510788	XP_004351577.1	750	4.1e-77	ribosomal protein S7p/S5e, putative [Acanthamoeba castellanii str. Neff]>gi|440801795|gb|ELR22800.1| ribosomal protein S7p/S5e, putative [Acanthamoeba castellanii str. Neff]	697083096	XM_009656437.1	377	0	Verticillium dahliae VdLs.17 40S ribosomal protein S5-B mRNA	K02989	RP-S5e, RPS5	small subunit ribosomal protein S5e	http://www.genome.jp/dbget-bin/www_bget?ko:K02989	Q7RVI1	763	5.2e-80	40S ribosomal protein S5 OS=Neurospora crassa (strain ATCC 24698 / 74-OR23-1A / CBS 708.71 / DSM 1257 / FGSC 987) GN=rps-5 PE=3 SV=2	--	--	--	--	--	--	--	--	KOG3291	Ribosomal protein S7
Cluster-15559.0	BL_3	12.23	2.73	536	91091194	XP_972244.1	169	8.8e-10	PREDICTED: superoxide dismutase [Cu-Zn] [Tribolium castaneum]>gi|270014236|gb|EFA10684.1| hypothetical protein TcasGA2_TC011675 [Tribolium castaneum]	--	--	--	--	--	--	--	--	--	--	--	--	--	--	--	GO:0055114//GO:0006801	oxidation-reduction process//superoxide metabolic process	GO:0046872//GO:0004784	metal ion binding//superoxide dismutase activity	--	--	--	--
Cluster-15563.0	BL_3	4.00	2.62	374	--	--	--	--	--	--	--	--	--	--	--	--	--	--	--	--	--	--	PF08416	Phosphotyrosine-binding domain	--	--	GO:0005515	protein binding	--	--	--	--
Cluster-15566.0	BL_3	1.00	0.32	461	--	--	--	--	--	--	--	--	--	--	--	--	--	--	--	--	--	--	--	--	--	--	--	--	--	--	--	--
Cluster-15573.0	BL_3	4.00	0.31	993	242022544	XP_002431700.1	597	3.8e-59	myosin light chain kinase, putative [Pediculus humanus corporis]>gi|212517008|gb|EEB18962.1| myosin light chain kinase, putative [Pediculus humanus corporis]	--	--	--	--	--	--	--	--	--	P11799	210	1.2e-15	Myosin light chain kinase, smooth muscle OS=Gallus gallus GN=Mylk PE=1 SV=2	PF13895	Immunoglobulin domain	--	--	GO:0005515//GO:0016772	protein binding//transferase activity, transferring phosphorus-containing groups	--	--	--	--
Cluster-15578.0	BL_3	34.00	10.04	477	300791208	ADK34020.1	478	1.2e-45	ribosomal protein S15 [Prionchulus punctatus]	661902829	NM_001297462.1	148	1.08673e-69	Poecilia reticulata ribosomal protein S15 (rps15), mRNA	K02958	RP-S15e, RPS15	small subunit ribosomal protein S15e	http://www.genome.jp/dbget-bin/www_bget?ko:K02958	P62845	460	5.8e-45	40S ribosomal protein S15 OS=Rattus norvegicus GN=Rps15 PE=1 SV=2	PF00203	Ribosomal protein S19	GO:0006412//GO:0042254	translation//ribosome biogenesis	GO:0003735	structural constituent of ribosome	GO:0005840	ribosome	KOG0898	40S ribosomal protein S15
Cluster-15592.0	BL_3	7.69	0.81	808	270011585	EFA08033.1	303	3.8e-25	hypothetical protein TcasGA2_TC005622 [Tribolium castaneum]	--	--	--	--	--	--	--	--	--	--	--	--	--	PF01299	Lysosome-associated membrane glycoprotein (Lamp)	--	--	--	--	GO:0016020	membrane	--	--
Cluster-15597.0	BL_3	3.00	0.81	495	--	--	--	--	--	--	--	--	--	--	--	--	--	--	--	--	--	--	--	--	--	--	--	--	--	--	--	--
Cluster-15599.1	BL_3	9.00	0.86	860	--	--	--	--	--	525346445	KC793917.1	74	2.76665e-28	Scylla paramamosain clone Scpa25 microsatellite sequence	--	--	--	--	--	--	--	--	PF01284	Membrane-associating domain	--	--	--	--	GO:0016020	membrane	--	--
Cluster-15604.1	BL_3	3.00	0.54	593	--	--	--	--	--	--	--	--	--	--	--	--	--	--	--	--	--	--	PF02511	Thymidylate synthase complementing protein	GO:0006206//GO:0006231	pyrimidine nucleobase metabolic process//dTMP biosynthetic process	GO:0050660//GO:0050797	flavin adenine dinucleotide binding//thymidylate synthase (FAD) activity	--	--	--	--
Cluster-15606.0	BL_3	1.00	0.56	389	--	--	--	--	--	--	--	--	--	--	--	--	--	--	--	--	--	--	--	--	--	--	--	--	--	--	--	--
Cluster-15608.0	BL_3	3.00	0.57	578	675373857	KFM66759.1	169	9.5e-10	hypothetical protein X975_08671, partial [Stegodyphus mimosarum]	--	--	--	--	--	--	--	--	--	--	--	--	--	--	--	--	--	--	--	--	--	--	--
Cluster-15609.0	BL_3	3.00	0.78	501	642940307	XP_008201206.1	269	2.1e-21	PREDICTED: uncharacterized protein LOC103315118, partial [Tribolium castaneum]	--	--	--	--	--	--	--	--	--	--	--	--	--	--	--	--	--	--	--	--	--	--	--
Cluster-15611.0	BL_3	2.00	0.83	423	--	--	--	--	--	--	--	--	--	--	--	--	--	--	--	--	--	--	--	--	--	--	--	--	--	--	--	--
Cluster-15619.0	BL_3	1.00	0.40	429	817066766	XP_012255238.1	412	4.7e-38	PREDICTED: RB1-inducible coiled-coil protein 1 isoform X1 [Athalia rosae]	--	--	--	--	--	K17589	RB1CC1	RB1-inducible coiled-coil protein 1	http://www.genome.jp/dbget-bin/www_bget?ko:K17589	Q8TDY2	269	7.4e-23	RB1-inducible coiled-coil protein 1 OS=Homo sapiens GN=RB1CC1 PE=1 SV=3	--	--	--	--	--	--	--	--	--	--
Cluster-15624.0	BL_3	5.00	0.48	856	--	--	--	--	--	--	--	--	--	--	--	--	--	--	--	--	--	--	--	--	--	--	--	--	--	--	--	--
Cluster-15627.0	BL_3	4.00	0.31	982	--	--	--	--	--	--	--	--	--	--	--	--	--	--	--	--	--	--	--	--	--	--	--	--	--	--	--	--
Cluster-15627.1	BL_3	14.00	0.45	1964	--	--	--	--	--	--	--	--	--	--	--	--	--	--	--	--	--	--	PF00769//PF02913//PF08085//PF00015	Ezrin/radixin/moesin family//FAD linked oxidases, C-terminal domain//Entericidin EcnA/B family//Methyl-accepting chemotaxis protein (MCP) signalling domain	GO:0009636//GO:0007165	response to toxic substance//signal transduction	GO:0004871//GO:0050660//GO:0008092//GO:0003824	signal transducer activity//flavin adenine dinucleotide binding//cytoskeletal protein binding//catalytic activity	GO:0016020//GO:0005737//GO:0019898	membrane//cytoplasm//extrinsic component of membrane	--	--
Cluster-15628.0	BL_3	5.00	0.68	692	--	--	--	--	--	392303590	JX102623.1	670	0	Scylla paramamosain microsatellite Spm52 sequence	--	--	--	--	--	--	--	--	PF04962	KduI/IolB family	--	--	GO:0016861	intramolecular oxidoreductase activity, interconverting aldoses and ketoses	--	--	--	--
Cluster-15634.0	BL_3	4.00	1.54	434	--	--	--	--	--	--	--	--	--	--	--	--	--	--	--	--	--	--	--	--	--	--	--	--	--	--	--	--
Cluster-1564.0	BL_3	3.00	0.46	647	--	--	--	--	--	--	--	--	--	--	--	--	--	--	--	--	--	--	--	--	--	--	--	--	--	--	--	--
Cluster-15640.1	BL_3	1.00	0.31	471	--	--	--	--	--	--	--	--	--	--	--	--	--	--	--	--	--	--	--	--	--	--	--	--	--	--	--	--
Cluster-15648.0	BL_3	3.00	0.33	787	478258240	ENN78369.1	180	6.9e-11	hypothetical protein YQE_05171, partial [Dendroctonus ponderosae]>gi|546683440|gb|ERL93246.1| hypothetical protein D910_10542 [Dendroctonus ponderosae]	--	--	--	--	--	--	--	--	--	--	--	--	--	PF08988//PF00836//PF01213//PF07464//PF02601//PF04513//PF08702//PF01442//PF07851//PF00430//PF03357//PF14942	Type III secretion system, cytoplasmic E component of needle//Stathmin family//Adenylate cyclase associated (CAP) N terminal//Apolipophorin-III precursor (apoLp-III)//Exonuclease VII, large subunit//Baculovirus polyhedron envelope protein, PEP, C terminus//Fibrinogen alpha/beta chain family//Apolipoprotein A1/A4/E domain//TMPIT-like protein//ATP synthase B/B' CF(0)//Snf7//Organelle biogenesis, Mu…	GO:0051258//GO:0007010//GO:0007165//GO:0009405//GO:0015992//GO:0007034//GO:0031110//GO:0006869//GO:0042157//GO:0006308//GO:0015986//GO:0030168	protein polymerization//cytoskeleton organization//signal transduction//pathogenesis//proton transport//vacuolar transport//regulation of microtubule polymerization or depolymerization//lipid transport//lipoprotein metabolic process//DNA catabolic process//ATP synthesis coupled proton transport//platelet activation	GO:0005198//GO:0003779//GO:0015078//GO:0005102//GO:0008855//GO:0008289//GO:0030674	structural molecule activity//actin binding//hydrogen ion transmembrane transporter activity//receptor binding//exodeoxyribonuclease VII activity//lipid binding//protein binding, bridging	GO:0019028//GO:0016021//GO:0005577//GO:0045263//GO:0009318//GO:0019031//GO:0031083//GO:0030133//GO:0005576	viral capsid//integral component of membrane//fibrinogen complex//proton-transporting ATP synthase complex, coupling factor F(o)//exodeoxyribonuclease VII complex//viral envelope//BLOC-1 complex//transport vesicle//extracellular region	--	--
Cluster-15665.1	BL_3	1.00	1.24	328	--	--	--	--	--	--	--	--	--	--	--	--	--	--	--	--	--	--	PF00483	Nucleotidyl transferase	GO:0009058	biosynthetic process	GO:0016779	nucleotidyltransferase activity	--	--	--	--
Cluster-15667.0	BL_3	3.00	0.33	784	--	--	--	--	--	--	--	--	--	--	--	--	--	--	--	--	--	--	--	--	--	--	--	--	--	--	--	--
Cluster-15668.0	BL_3	4.00	0.46	760	327272489	XP_003221017.1	774	8.8e-80	PREDICTED: 2-amino-3-ketobutyrate coenzyme A ligase, mitochondrial [Anolis carolinensis]	333476408	CP002771.1	34	4.18589e-06	Marinomonas posidonica IVIA-Po-181, complete genome	K00639	kbl, GCAT	glycine C-acetyltransferase	http://www.genome.jp/dbget-bin/www_bget?ko:K00639	O75600	766	3.1e-80	2-amino-3-ketobutyrate coenzyme A ligase, mitochondrial OS=Homo sapiens GN=GCAT PE=1 SV=1	PF00155	Aminotransferase class I and II	GO:0009058	biosynthetic process	GO:0030170	pyridoxal phosphate binding	--	--	KOG1359	Glycine C-acetyltransferase/2-amino-3-ketobutyrate-CoA ligase
Cluster-15669.0	BL_3	1.00	0.69	369	--	--	--	--	--	--	--	--	--	--	--	--	--	--	--	--	--	--	--	--	--	--	--	--	--	--	--	--
Cluster-15670.0	BL_3	9.69	0.34	1840	--	--	--	--	--	--	--	--	--	--	--	--	--	--	--	--	--	--	--	--	--	--	--	--	--	--	--	--
Cluster-15674.0	BL_3	12.00	1.15	859	642913813	XP_008201170.1	163	7.0e-09	PREDICTED: uncharacterized protein LOC103315104 [Tribolium castaneum]>gi|270001663|gb|EEZ98110.1| hypothetical protein TcasGA2_TC000526 [Tribolium castaneum]	--	--	--	--	--	--	--	--	--	--	--	--	--	--	--	--	--	--	--	--	--	--	--
Cluster-15711.0	BL_3	1.00	0.60	382	--	--	--	--	--	--	--	--	--	--	--	--	--	--	--	--	--	--	PF01922	SRP19 protein	GO:0006614	SRP-dependent cotranslational protein targeting to membrane	GO:0008312	7S RNA binding	GO:0048500	signal recognition particle	--	--
Cluster-15712.0	BL_3	6.00	0.77	716	--	--	--	--	--	--	--	--	--	--	--	--	--	--	--	--	--	--	--	--	--	--	--	--	--	--	--	--
Cluster-15715.1	BL_3	8.00	0.44	1277	189236708	XP_974222.2	281	2.2e-22	PREDICTED: uncharacterized protein LOC663068 [Tribolium castaneum]>gi|642920952|ref|XP_008192628.1| PREDICTED: uncharacterized protein LOC663068 [Tribolium castaneum]>gi|642920955|ref|XP_008192629.1| PREDICTED: uncharacterized protein LOC663068 [Tribolium castaneum]	--	--	--	--	--	--	--	--	--	Q9W0K7	148	2.4e-08	Protein bric-a-brac 1 OS=Drosophila melanogaster GN=bab1 PE=2 SV=2	PF05225//PF00651//PF10391	helix-turn-helix, Psq domain//BTB/POZ domain//Fingers domain of DNA polymerase lambda	--	--	GO:0034061//GO:0005515//GO:0003677	DNA polymerase activity//protein binding//DNA binding	GO:0005634	nucleus	--	--
Cluster-15718.0	BL_3	5.00	0.44	904	260797919	XP_002593948.1	638	6.1e-64	hypothetical protein BRAFLDRAFT_98245 [Branchiostoma floridae]>gi|229279180|gb|EEN49959.1| hypothetical protein BRAFLDRAFT_98245 [Branchiostoma floridae]	--	--	--	--	--	K10707	VAPB, ALS8	vesicle-associated membrane protein-associated protein B	http://www.genome.jp/dbget-bin/www_bget?ko:K10707	A2VDZ9	578	2.3e-58	Vesicle-associated membrane protein-associated protein B OS=Bos taurus GN=VAPB PE=2 SV=1	PF08172//PF06005	CASP C terminal//Protein of unknown function (DUF904)	GO:0006891//GO:0000917//GO:0043093	intra-Golgi vesicle-mediated transport//barrier septum assembly//FtsZ-dependent cytokinesis	--	--	GO:0030173//GO:0005737	integral component of Golgi membrane//cytoplasm	KOG0439	VAMP-associated protein involved in inositol metabolism
Cluster-15722.0	BL_3	4.00	0.54	694	807019636	XP_012162997.1	311	3.9e-26	PREDICTED: uncharacterized protein LOC101452036 isoform X2 [Ceratitis capitata]	--	--	--	--	--	--	--	--	--	V9Z7R6	178	4.2e-12	Venom metalloproteinase antarease-like TfasMP_A OS=Tityus fasciolatus PE=2 SV=1	PF00413//PF01421	Matrixin//Reprolysin (M12B) family zinc metalloprotease	GO:0006508	proteolysis	GO:0008270//GO:0004222	zinc ion binding//metalloendopeptidase activity	GO:0031012	extracellular matrix	--	--
Cluster-15734.0	BL_3	1.00	0.37	441	--	--	--	--	--	--	--	--	--	--	--	--	--	--	--	--	--	--	PF05478	Prominin	--	--	--	--	GO:0016021	integral component of membrane	--	--
Cluster-1574.0	BL_3	2.00	0.57	483	--	--	--	--	--	--	--	--	--	--	--	--	--	--	--	--	--	--	--	--	--	--	--	--	--	--	--	--
Cluster-15740.0	BL_3	6.00	0.63	809	217418241	ACK44247.1	1177	1.7e-126	vitelline membrane outer layer 1-like protein [Scylla paramamosain]	217418240	FJ472838.1	803	0	Scylla paramamosain vitelline membrane outer layer 1-like protein mRNA, complete cds	--	--	--	--	Q7Z5L0	159	7.9e-10	Vitelline membrane outer layer protein 1 homolog OS=Homo sapiens GN=VMO1 PE=1 SV=1	--	--	--	--	--	--	--	--	--	--
Cluster-15761.0	BL_3	6.00	1.34	536	343183155	BAK61430.1	573	1.3e-56	myosin heavy chain type b [Marsupenaeus japonicus]	410509305	AB758441.1	125	7.4978e-57	Penaeus monodon MYH1 mRNA for myosin heavy chain type 1, complete cds	K17751	MYH6_7	myosin heavy chain 6/7	http://www.genome.jp/dbget-bin/www_bget?ko:K17751	P05661	441	1.0e-42	Myosin heavy chain, muscle OS=Drosophila melanogaster GN=Mhc PE=1 SV=4	PF03242//PF02736//PF00063	Late embryogenesis abundant protein//Myosin N-terminal SH3-like domain//Myosin head (motor domain)	GO:0006950	response to stress	GO:0005524//GO:0003774	ATP binding//motor activity	GO:0016459	myosin complex	KOG0161	Myosin class II heavy chain
Cluster-15768.0	BL_3	1.56	1.07	370	194885182	XP_001976397.1	203	6.9e-14	GG20036 [Drosophila erecta]>gi|190659584|gb|EDV56797.1| GG20036 [Drosophila erecta]	262401214	FJ774789.1	141	6.42163e-66	Scylla paramamosain hypothetical protein mRNA, partial cds	--	--	--	--	--	--	--	--	--	--	--	--	--	--	--	--	--	--
Cluster-15778.0	BL_3	1.00	0.40	430	646715519	KDR19096.1	348	1.2e-30	FYVE, RhoGEF and PH domain-containing protein 6 [Zootermopsis nevadensis]	--	--	--	--	--	K05724	FGD5_6	FYVE, RhoGEF and PH domain containing 5/6	http://www.genome.jp/dbget-bin/www_bget?ko:K05724	Q6ZV73	261	6.2e-22	FYVE, RhoGEF and PH domain-containing protein 6 OS=Homo sapiens GN=FGD6 PE=1 SV=2	--	--	--	--	--	--	--	--	KOG1729	FYVE finger containing protein
Cluster-15780.0	BL_3	2.00	1.23	380	815789458	XP_012215272.1	165	1.8e-09	PREDICTED: protein lethal(2)essential for life-like [Linepithema humile]	--	--	--	--	--	--	--	--	--	P02517	144	2.0e-08	Heat shock protein 26 OS=Drosophila melanogaster GN=Hsp26 PE=1 SV=2	PF03587	EMG1/NEP1 methyltransferase	--	--	GO:0008168	methyltransferase activity	--	--	KOG3591	Alpha crystallins
Cluster-15787.0	BL_3	2.00	0.58	480	--	--	--	--	--	--	--	--	--	--	--	--	--	--	--	--	--	--	--	--	--	--	--	--	--	--	--	--
Cluster-15791.0	BL_3	3.00	0.41	689	241575102	XP_002403453.1	641	2.1e-64	pyst2, putative [Ixodes scapularis]>gi|215500230|gb|EEC09724.1| pyst2, putative [Ixodes scapularis]	852774870	XM_013025121.1	50	4.81661e-15	PREDICTED: Dipodomys ordii dual specificity phosphatase 16 (Dusp16), mRNA	K04459	DUSP, MKP	dual specificity MAP kinase phosphatase	http://www.genome.jp/dbget-bin/www_bget?ko:K04459	Q16829	523	4.2e-52	Dual specificity protein phosphatase 7 OS=Homo sapiens GN=DUSP7 PE=1 SV=4	PF05706//PF00102//PF04179//PF00782//PF01573	Cyclin-dependent kinase inhibitor 3 (CDKN3)//Protein-tyrosine phosphatase//Initiator tRNA phosphoribosyl transferase//Dual specificity phosphatase, catalytic domain//Bromovirus movement protein	GO:0019988//GO:0006470//GO:0006570//GO:0046740//GO:0035335	charged-tRNA amino acid modification//protein dephosphorylation//tyrosine metabolic process//transport of virus in host, cell to cell//peptidyl-tyrosine dephosphorylation	GO:0008138//GO:0004725//GO:0017017//GO:0043399//GO:0004721	protein tyrosine/serine/threonine phosphatase activity//protein tyrosine phosphatase activity//MAP kinase tyrosine/serine/threonine phosphatase activity//tRNA A64-2'-O-ribosylphosphate transferase activity//phosphoprotein phosphatase activity	GO:0044156	host cell junction	KOG1717	Dual specificity phosphatase
Cluster-15802.0	BL_3	1.00	1.88	306	--	--	--	--	--	--	--	--	--	--	--	--	--	--	--	--	--	--	--	--	--	--	--	--	--	--	--	--
Cluster-15819.0	BL_3	2.00	0.32	627	642911122	XP_008200589.1	762	1.8e-78	PREDICTED: endoplasmic reticulum aminopeptidase 1-like isoform X4 [Tribolium castaneum]	768451600	XM_011569702.1	58	1.55733e-19	PREDICTED: Plutella xylostella aminopeptidase N (LOC105397683), partial mRNA	K09604	ARTS1	adipocyte-derived leucine aminopeptidase	http://www.genome.jp/dbget-bin/www_bget?ko:K09604	Q9JJ22	646	2.1e-66	Endoplasmic reticulum aminopeptidase 1 OS=Rattus norvegicus GN=Erap1 PE=2 SV=2	PF01433	Peptidase family M1	--	--	GO:0008237//GO:0008270	metallopeptidase activity//zinc ion binding	--	--	--	--
Cluster-1582.0	BL_3	1.00	0.33	458	--	--	--	--	--	--	--	--	--	--	--	--	--	--	--	--	--	--	--	--	--	--	--	--	--	--	--	--
Cluster-15820.0	BL_3	2.00	0.33	617	--	--	--	--	--	--	--	--	--	--	--	--	--	--	--	--	--	--	--	--	--	--	--	--	--	--	--	--
Cluster-15830.0	BL_3	1.00	14.53	236	--	--	--	--	--	--	--	--	--	--	--	--	--	--	--	--	--	--	--	--	--	--	--	--	--	--	--	--
Cluster-15849.0	BL_3	2.00	0.31	647	--	--	--	--	--	--	--	--	--	--	--	--	--	--	--	--	--	--	--	--	--	--	--	--	--	--	--	--
Cluster-15850.0	BL_3	7.00	0.73	813	646714574	KDR18487.1	417	2.3e-38	SHC-transforming protein 1 [Zootermopsis nevadensis]	706115321	XM_010196046.1	46	9.58574e-13	PREDICTED: Colius striatus SHC (Src homology 2 domain containing) transforming protein 2 (SHC2), partial mRNA	K06279	SHC1	SHC- transforming protein 1	http://www.genome.jp/dbget-bin/www_bget?ko:K06279	P29353	334	4.0e-30	SHC-transforming protein 1 OS=Homo sapiens GN=SHC1 PE=1 SV=4	PF00506	Influenza virus nucleoprotein	--	--	GO:0005198	structural molecule activity	--	--	KOG3697	Adaptor protein SHC and related proteins
Cluster-15853.0	BL_3	2.00	0.56	487	--	--	--	--	--	--	--	--	--	--	--	--	--	--	--	--	--	--	--	--	--	--	--	--	--	--	--	--
Cluster-15871.0	BL_3	5.00	0.61	734	--	--	--	--	--	--	--	--	--	--	--	--	--	--	--	--	--	--	--	--	--	--	--	--	--	--	--	--
Cluster-15872.0	BL_3	2.00	1.10	391	--	--	--	--	--	--	--	--	--	--	--	--	--	--	--	--	--	--	--	--	--	--	--	--	--	--	--	--
Cluster-15876.0	BL_3	5.00	0.35	1074	--	--	--	--	--	--	--	--	--	--	--	--	--	--	--	--	--	--	--	--	--	--	--	--	--	--	--	--
Cluster-1588.0	BL_3	2.00	0.61	470	--	--	--	--	--	--	--	--	--	--	--	--	--	--	--	--	--	--	--	--	--	--	--	--	--	--	--	--
Cluster-15885.0	BL_3	11.31	0.35	2017	--	--	--	--	--	--	--	--	--	--	--	--	--	--	--	--	--	--	--	--	--	--	--	--	--	--	--	--
Cluster-15891.0	BL_3	3.00	0.57	576	--	--	--	--	--	--	--	--	--	--	--	--	--	--	--	--	--	--	--	--	--	--	--	--	--	--	--	--
Cluster-15894.0	BL_3	14.60	0.69	1427	91095179	XP_971501.1	869	1.6e-90	PREDICTED: protein regulator of cytokinesis 1 [Tribolium castaneum]>gi|270015868|gb|EFA12316.1| hypothetical protein TcasGA2_TC005107 [Tribolium castaneum]	--	--	--	--	--	--	--	--	--	Q99K43	536	2.7e-53	Protein regulator of cytokinesis 1 OS=Mus musculus GN=Prc1 PE=2 SV=2	PF03999	Microtubule associated protein (MAP65/ASE1 family)	GO:0000226//GO:0000910	microtubule cytoskeleton organization//cytokinesis	GO:0008017	microtubule binding	GO:0045298	tubulin complex	KOG4302	Microtubule-associated protein essential for anaphase spindle elongation
Cluster-15896.0	BL_3	2.00	3.61	308	--	--	--	--	--	--	--	--	--	--	--	--	--	--	--	--	--	--	--	--	--	--	--	--	--	--	--	--
Cluster-15916.0	BL_3	3.00	0.90	475	242017839	XP_002429393.1	497	7.2e-48	hypothetical protein Phum_PHUM431970 [Pediculus humanus corporis]>gi|212514312|gb|EEB16655.1| hypothetical protein Phum_PHUM431970 [Pediculus humanus corporis]	--	--	--	--	--	K13172	SRRM2, SRM300	serine/arginine repetitive matrix protein 2	http://www.genome.jp/dbget-bin/www_bget?ko:K13172	Q9UQ35	414	1.3e-39	Serine/arginine repetitive matrix protein 2 OS=Homo sapiens GN=SRRM2 PE=1 SV=2	--	--	--	--	--	--	--	--	KOG1869	Splicing coactivator SRm160/300, subunit SRm300
Cluster-15928.0	BL_3	34.70	3.38	847	--	--	--	--	--	--	--	--	--	--	--	--	--	--	--	--	--	--	--	--	--	--	--	--	--	--	--	--
Cluster-15946.0	BL_3	1.00	2.10	301	--	--	--	--	--	--	--	--	--	--	--	--	--	--	--	--	--	--	--	--	--	--	--	--	--	--	--	--
Cluster-15948.0	BL_3	2.00	1.07	394	262400975	ACY66390.1	557	6.6e-55	FK506-binding protein 1A [Scylla paramamosain]>gi|345452845|gb|AEN94574.1| FK506-binding protein 1A [Scylla paramamosain]	345452844	HQ260920.1	361	0	Scylla paramamosain FK506-binding protein 1A mRNA, complete cds	K09568	FKBP1	FK506-binding protein 1	http://www.genome.jp/dbget-bin/www_bget?ko:K09568	P48375	460	4.8e-45	12 kDa FK506-binding protein OS=Drosophila melanogaster GN=FK506-bp2 PE=3 SV=2	PF00254	FKBP-type peptidyl-prolyl cis-trans isomerase	GO:0006457	protein folding	--	--	--	--	KOG0544	FKBP-type peptidyl-prolyl cis-trans isomerase
Cluster-15957.0	BL_3	4.27	0.43	831	332374478	AEE62380.1	634	1.6e-63	unknown [Dendroctonus ponderosae]>gi|546684527|gb|ERL94158.1| hypothetical protein D910_11440 [Dendroctonus ponderosae]	--	--	--	--	--	K07922	RAB36	Ras-related protein Rab-36	http://www.genome.jp/dbget-bin/www_bget?ko:K07922	O95755	539	7.0e-54	Ras-related protein Rab-36 OS=Homo sapiens GN=RAB36 PE=2 SV=2	PF13691//PF08477//PF01926//PF02421//PF00025//PF03193//PF04670//PF00910//PF10662//PF00071	tRNase Z endonuclease//Ras of Complex, Roc, domain of DAPkinase//50S ribosome-binding GTPase//Ferrous iron transport protein B//ADP-ribosylation factor family//Protein of unknown function, DUF258//Gtr1/RagA G protein conserved region//RNA helicase//Ethanolamine utilisation - propanediol utilisation//Ras family	GO:0006576//GO:0008033//GO:0015684//GO:0007264	cellular biogenic amine metabolic process//tRNA processing//ferrous iron transport//small GTPase mediated signal transduction	GO:0015093//GO:0003723//GO:0005524//GO:0003924//GO:0005525//GO:0003724	ferrous iron transmembrane transporter activity//RNA binding//ATP binding//GTPase activity//GTP binding//RNA helicase activity	GO:0016021	integral component of membrane	--	--
Cluster-15960.0	BL_3	14.70	0.44	2095	270004026	EFA00474.1	929	2.6e-97	hypothetical protein TcasGA2_TC003333 [Tribolium castaneum]	--	--	--	--	--	--	--	--	--	P14913	464	8.8e-45	4-coumarate--CoA ligase 1 OS=Petroselinum crispum GN=4CL2 PE=2 SV=1	PF00501//PF04464	AMP-binding enzyme//CDP-Glycerol:Poly(glycerophosphate) glycerophosphotransferase	GO:0008152	metabolic process	GO:0003824//GO:0047355	catalytic activity//CDP-glycerol glycerophosphotransferase activity	GO:0016020	membrane	--	--
Cluster-15967.0	BL_3	3.00	0.44	661	--	--	--	--	--	--	--	--	--	--	--	--	--	--	--	--	--	--	--	--	--	--	--	--	--	--	--	--
Cluster-15971.0	BL_3	4.00	1.19	475	426390256	XP_004061522.1	598	1.4e-59	PREDICTED: 60S ribosomal protein L28 isoform 1 [Gorilla gorilla gorilla]	209915582	NM_000991.4	472	0	Homo sapiens ribosomal protein L28 (RPL28), transcript variant 2, mRNA	K02903	RP-L28e, RPL28	large subunit ribosomal protein L28e	http://www.genome.jp/dbget-bin/www_bget?ko:K02903	P46779	599	4.4e-61	60S ribosomal protein L28 OS=Homo sapiens GN=RPL28 PE=1 SV=3	--	--	--	--	--	--	--	--	KOG3412	60S ribosomal protein L28
Cluster-15975.0	BL_3	3.00	0.31	812	237825144	ACR20475.1	409	2.0e-37	mannose-binding protein [Procambarus clarkii]	769861892	XM_011644431.1	43	4.45409e-11	PREDICTED: Pogonomyrmex barbatus uncharacterized LOC105430743 (LOC105430743), mRNA	--	--	--	--	--	--	--	--	PF05479	Photosystem I reaction centre subunit N (PSAN or PSI-N)	GO:0015979	photosynthesis	GO:0005516	calmodulin binding	GO:0042651//GO:0009522	thylakoid membrane//photosystem I	--	--
Cluster-15978.0	BL_3	10.00	0.60	1194	664818432	AIF73508.1	1505	2.4e-164	UV2 opsin, partial [Neogonodactylus oerstedii]	817192887	XM_012416467.1	35	1.85738e-06	PREDICTED: Orussus abietinus opsin, blue-sensitive (LOC105695145), mRNA	K04255	OPN4, Rh2_7	r-opsin	http://www.genome.jp/dbget-bin/www_bget?ko:K04255	O61303	1095	3.4e-118	Opsin, ultraviolet-sensitive OS=Apis mellifera GN=UVOP PE=1 SV=1	PF00001	7 transmembrane receptor (rhodopsin family)	GO:0007186	G-protein coupled receptor signaling pathway	GO:0004930	G-protein coupled receptor activity	GO:0016021	integral component of membrane	--	--
Cluster-15980.0	BL_3	19.76	0.59	2088	167234398	NP_001107822.1	1725	1.3e-189	wingless precursor [Tribolium castaneum]	642922428	XM_008194940.1	352	0	PREDICTED: Tribolium castaneum wingless (Wg), transcript variant X1, mRNA	K03209	WNT1	wingless-type MMTV integration site family, member 1	http://www.genome.jp/dbget-bin/www_bget?ko:K03209	P49340	1362	6.5e-149	Protein Wnt-1 OS=Bombyx mori GN=WNT-1 PE=2 SV=1	PF00110	wnt family	GO:0007165//GO:0016055//GO:0007275	signal transduction//Wnt signaling pathway//multicellular organismal development	GO:0005102	receptor binding	GO:0005576	extracellular region	KOG3913	Wnt family of developmental regulators
Cluster-15987.1	BL_3	1.00	0.46	412	--	--	--	--	--	--	--	--	--	--	--	--	--	--	--	--	--	--	--	--	--	--	--	--	--	--	--	--
Cluster-16002.0	BL_3	3.00	0.55	591	--	--	--	--	--	--	--	--	--	--	--	--	--	--	--	--	--	--	--	--	--	--	--	--	--	--	--	--
Cluster-16007.0	BL_3	3.00	0.36	739	826415815	XP_012522648.1	437	1.0e-40	PREDICTED: protein bric-a-brac 2 isoform X1 [Monomorium pharaonis]	--	--	--	--	--	--	--	--	--	Q9W0K4	416	1.1e-39	Protein bric-a-brac 2 OS=Drosophila melanogaster GN=bab2 PE=1 SV=2	PF00651	BTB/POZ domain	--	--	GO:0005515	protein binding	--	--	--	--
Cluster-16011.0	BL_3	1.00	0.53	394	82795531	ABB91679.1	323	8.9e-28	calcified cuticle protein CP15.0 [Callinectes sapidus]	82795530	DQ288154.1	294	6.09946e-151	Callinectes sapidus calcified cuticle protein CP15.0 mRNA, complete cds	--	--	--	--	P81583	223	1.4e-17	Cuticle protein CP1499 OS=Cancer pagurus PE=1 SV=1	--	--	--	--	--	--	--	--	--	--
Cluster-16014.0	BL_3	3.00	0.33	781	321477679	EFX88637.1	353	5.9e-31	hypothetical protein DAPPUDRAFT_206331 [Daphnia pulex]	--	--	--	--	--	K17197	NKIRAS	NF-kappa-B inhibitor-interacting Ras-like protein	http://www.genome.jp/dbget-bin/www_bget?ko:K17197	Q9BH04	315	6.2e-28	NF-kappa-B inhibitor-interacting Ras-like protein 1 OS=Macaca fascicularis GN=NKIRAS1 PE=2 SV=1	PF01926//PF08477//PF00071//PF00025	50S ribosome-binding GTPase//Ras of Complex, Roc, domain of DAPkinase//Ras family//ADP-ribosylation factor family	GO:0007264	small GTPase mediated signal transduction	GO:0005525	GTP binding	--	--	KOG3883	Ras family small GTPase
Cluster-16017.0	BL_3	6.00	0.32	1314	642916644	XP_008192020.1	1465	1.1e-159	PREDICTED: heat shock cognate 71 kDa protein-like isoform X1 [Tribolium castaneum]>gi|642916646|ref|XP_008192023.1| PREDICTED: heat shock cognate 71 kDa protein-like isoform X1 [Tribolium castaneum]>gi|270003568|gb|EFA00016.1| hypothetical protein TcasGA2_TC002822 [Tribolium castaneum]	--	--	--	--	--	K03283	HSPA1_8	heat shock 70kDa protein 1/8	http://www.genome.jp/dbget-bin/www_bget?ko:K03283	Q5NVM9	1419	1.0e-155	Heat shock cognate 71 kDa protein OS=Pongo abelii GN=HSPA8 PE=2 SV=2	PF06723//PF01968//PF15180	MreB/Mbl protein//Hydantoinase/oxoprolinase//Neuropeptides B and W	GO:0007165//GO:0000902	signal transduction//cell morphogenesis	GO:0005524//GO:0001664//GO:0016787	ATP binding//G-protein coupled receptor binding//hydrolase activity	--	--	KOG0101	Molecular chaperones HSP70/HSC70, HSP70 superfamily
Cluster-16018.0	BL_3	33.00	1.82	1269	--	--	--	--	--	--	--	--	--	--	--	--	--	--	--	--	--	--	--	--	--	--	--	--	--	--	--	--
Cluster-16019.0	BL_3	1.00	0.73	364	768449833	XP_011567021.1	437	5.0e-41	PREDICTED: fumarate reductase-like [Plutella xylostella]	302415908	XM_003005740.1	270	1.22783e-137	Verticillium albo-atrum VaMs.102 fumarate reductase, mRNA	--	--	--	--	O13755	240	1.4e-19	Fumarate reductase OS=Schizosaccharomyces pombe (strain 972 / ATCC 24843) GN=osm1 PE=3 SV=1	PF01593//PF12831//PF01494//PF02737//PF07992//PF01134//PF00070//PF01266	Flavin containing amine oxidoreductase//FAD dependent oxidoreductase//FAD binding domain//3-hydroxyacyl-CoA dehydrogenase, NAD binding domain//Pyridine nucleotide-disulphide oxidoreductase//Glucose inhibited division protein A//Pyridine nucleotide-disulphide oxidoreductase//FAD dependent oxidoreductase	GO:0006633//GO:0018874//GO:0006550//GO:0006574//GO:0006568//GO:0006631//GO:0055114//GO:0006552//GO:0008033//GO:0006554	fatty acid biosynthetic process//benzoate metabolic process//isoleucine catabolic process//valine catabolic process//tryptophan metabolic process//fatty acid metabolic process//oxidation-reduction process//leucine catabolic process//tRNA processing//lysine catabolic process	GO:0071949//GO:0016491//GO:0003857//GO:0050660	FAD binding//oxidoreductase activity//3-hydroxyacyl-CoA dehydrogenase activity//flavin adenine dinucleotide binding	--	--	KOG2404	Fumarate reductase, flavoprotein subunit
Cluster-16021.0	BL_3	5.00	69.93	237	--	--	--	--	--	--	--	--	--	--	--	--	--	--	--	--	--	--	--	--	--	--	--	--	--	--	--	--
Cluster-16026.0	BL_3	3.00	0.48	628	--	--	--	--	--	--	--	--	--	--	--	--	--	--	--	--	--	--	--	--	--	--	--	--	--	--	--	--
Cluster-16029.0	BL_3	2.00	1.08	393	--	--	--	--	--	--	--	--	--	--	--	--	--	--	--	--	--	--	--	--	--	--	--	--	--	--	--	--
Cluster-16030.0	BL_3	16.00	0.70	1532	--	--	--	--	--	--	--	--	--	--	--	--	--	--	--	--	--	--	--	--	--	--	--	--	--	--	--	--
Cluster-16032.0	BL_3	2.00	0.82	426	--	--	--	--	--	--	--	--	--	--	--	--	--	--	--	--	--	--	PF00460	Flagella basal body rod protein	GO:0071973	bacterial-type flagellum-dependent cell motility	--	--	--	--	--	--
Cluster-16034.0	BL_3	1.00	0.45	413	--	--	--	--	--	--	--	--	--	--	--	--	--	--	--	--	--	--	--	--	--	--	--	--	--	--	--	--
Cluster-16036.0	BL_3	13.00	2.08	631	290783836	ADD62496.1	173	3.5e-10	gastrolith protein 10 [Cherax quadricarinatus]	--	--	--	--	--	--	--	--	--	--	--	--	--	PF16940	Chloroplast envelope transporter	--	--	--	--	GO:0009507	chloroplast	--	--
Cluster-16038.1	BL_3	2.00	0.65	461	--	--	--	--	--	--	--	--	--	--	--	--	--	--	--	--	--	--	--	--	--	--	--	--	--	--	--	--
Cluster-16041.1	BL_3	13.00	0.42	1977	675373842	KFM66744.1	1976	9.5e-219	MAGUK p55 subfamily member 5, partial [Stegodyphus mimosarum]	--	--	--	--	--	K06091	MPP5, PALS1	MAGUK p55 subfamily member 5	http://www.genome.jp/dbget-bin/www_bget?ko:K06091	Q8N3R9	1507	9.5e-166	MAGUK p55 subfamily member 5 OS=Homo sapiens GN=MPP5 PE=1 SV=3	PF14604//PF00018//PF00595//PF13180	Variant SH3 domain//SH3 domain//PDZ domain (Also known as DHR or GLGF)//PDZ domain	--	--	GO:0005515	protein binding	--	--	KOG0609	Calcium/calmodulin-dependent serine protein kinase/membrane-associated guanylate kinase
Cluster-16048.0	BL_3	4.00	0.70	601	--	--	--	--	--	--	--	--	--	--	--	--	--	--	--	--	--	--	--	--	--	--	--	--	--	--	--	--
Cluster-16057.1	BL_3	1.00	0.52	396	--	--	--	--	--	--	--	--	--	--	--	--	--	--	--	--	--	--	--	--	--	--	--	--	--	--	--	--
Cluster-16058.0	BL_3	2.71	0.48	596	270007727	EFA04175.1	585	5.7e-58	hypothetical protein TcasGA2_TC014424 [Tribolium castaneum]	--	--	--	--	--	K15297	RIMS2, RIM2	regulating synaptic membrane exocytosis protein 2	http://www.genome.jp/dbget-bin/www_bget?ko:K15297	Q9JIS1	328	1.5e-29	Regulating synaptic membrane exocytosis protein 2 OS=Rattus norvegicus GN=Rims2 PE=1 SV=1	PF13180//PF00595	PDZ domain//PDZ domain (Also known as DHR or GLGF)	--	--	GO:0005515	protein binding	--	--	KOG2060	Rab3 effector RIM1 and related proteins, contain PDZ and C2 domains
Cluster-16059.0	BL_3	5.00	0.36	1040	--	--	--	--	--	--	--	--	--	--	--	--	--	--	--	--	--	--	--	--	--	--	--	--	--	--	--	--
Cluster-16059.1	BL_3	4.00	0.37	878	--	--	--	--	--	--	--	--	--	--	--	--	--	--	--	--	--	--	--	--	--	--	--	--	--	--	--	--
Cluster-16068.1	BL_3	3.00	0.68	531	--	--	--	--	--	--	--	--	--	--	--	--	--	--	--	--	--	--	--	--	--	--	--	--	--	--	--	--
Cluster-16073.0	BL_3	1.00	0.36	444	--	--	--	--	--	--	--	--	--	--	--	--	--	--	--	--	--	--	--	--	--	--	--	--	--	--	--	--
Cluster-16079.0	BL_3	5.00	0.51	818	--	--	--	--	--	--	--	--	--	--	--	--	--	--	--	--	--	--	--	--	--	--	--	--	--	--	--	--
Cluster-16081.1	BL_3	3.00	0.70	524	--	--	--	--	--	--	--	--	--	--	--	--	--	--	--	--	--	--	PF16519//PF00672//PF04513//PF08653	Tetramerisation domain of TRPM//HAMP domain//Baculovirus polyhedron envelope protein, PEP, C terminus//DASH complex subunit Dam1	GO:0051262//GO:0007165//GO:0008608	protein tetramerization//signal transduction//attachment of spindle microtubules to kinetochore	GO:0005198//GO:0004871	structural molecule activity//signal transducer activity	GO:0072686//GO:0016021//GO:0019028//GO:0019031//GO:0042729	mitotic spindle//integral component of membrane//viral capsid//viral envelope//DASH complex	--	--
Cluster-16083.0	BL_3	5.00	0.65	706	--	--	--	--	--	--	--	--	--	--	--	--	--	--	--	--	--	--	--	--	--	--	--	--	--	--	--	--
Cluster-16084.1	BL_3	1.00	0.76	361	--	--	--	--	--	768311757	CP010985.1	202	7.69442e-100	Verticillium dahliae VdLs.17 chromosome 6, complete sequence	--	--	--	--	--	--	--	--	--	--	--	--	--	--	--	--	--	--
Cluster-16085.0	BL_3	9.00	0.72	967	457867021	CCQ18621.1	447	9.2e-42	Translation initiation factor 1A [Sycon ciliatum]	612016962	XM_007493441.1	114	1.81542e-50	PREDICTED: Monodelphis domestica eukaryotic translation initiation factor 1A, X-chromosomal-like (LOC100013498), mRNA	K03236	EIF1A	translation initiation factor 1A	http://www.genome.jp/dbget-bin/www_bget?ko:K03236	Q6GVM3	421	3.9e-40	Eukaryotic translation initiation factor 1A, Y-chromosomal OS=Pan troglodytes GN=EIF1AY PE=2 SV=3	PF01176	Translation initiation factor 1A / IF-1	GO:0006446//GO:0006413	regulation of translational initiation//translational initiation	GO:0003743//GO:0003723	translation initiation factor activity//RNA binding	GO:0005840	ribosome	KOG3403	Translation initiation factor 1A (eIF-1A)
Cluster-16089.0	BL_3	2.00	0.65	461	--	--	--	--	--	--	--	--	--	--	--	--	--	--	--	--	--	--	--	--	--	--	--	--	--	--	--	--
Cluster-16096.0	BL_3	5.25	0.39	1021	--	--	--	--	--	--	--	--	--	--	--	--	--	--	--	--	--	--	--	--	--	--	--	--	--	--	--	--
Cluster-16101.0	BL_3	3.00	0.61	558	--	--	--	--	--	--	--	--	--	--	--	--	--	--	--	--	--	--	--	--	--	--	--	--	--	--	--	--
Cluster-16108.0	BL_3	12.80	0.89	1071	--	--	--	--	--	--	--	--	--	--	--	--	--	--	--	--	--	--	PF02468	Photosystem II reaction centre N protein (psbN)	GO:0015979	photosynthesis	--	--	GO:0016020//GO:0009523//GO:0009539	membrane//photosystem II//photosystem II reaction center	--	--
Cluster-16110.0	BL_3	2.00	1.98	342	--	--	--	--	--	--	--	--	--	--	--	--	--	--	--	--	--	--	--	--	--	--	--	--	--	--	--	--
Cluster-16115.0	BL_3	11.48	1.87	626	282721012	NP_001164206.1	287	2.1e-23	NADH dehydrogenase (ubiquinone) Fe-S protein 5, 15kDa (NADH-coenzyme Q reductase) [Tribolium castaneum]>gi|642927503|ref|XP_008195295.1| PREDICTED: NADH dehydrogenase (ubiquinone) Fe-S protein 5, 15kDa (NADH-coenzyme Q reductase) isoform X1 [Tribolium castaneum]>gi|270011055|gb|EFA07503.1| hypothetical protein TcasGA2_TC009578 [Tribolium castaneum]	--	--	--	--	--	K03938	NDUFS5	NADH dehydrogenase (ubiquinone) Fe-S protein 5	http://www.genome.jp/dbget-bin/www_bget?ko:K03938	--	--	--	--	--	--	--	--	--	--	--	--	--	--
Cluster-16135.0	BL_3	7.00	0.49	1059	554886961	XP_005953034.1	255	1.9e-19	PREDICTED: C-type lectin domain family 4 member M-like [Haplochromis burtoni]	--	--	--	--	--	K17513	CLEC17A	C-type lectin superfamily 17 member A	http://www.genome.jp/dbget-bin/www_bget?ko:K17513	P20693	190	2.6e-13	Low affinity immunoglobulin epsilon Fc receptor OS=Mus musculus GN=Fcer2 PE=2 SV=1	PF05432	Bone sialoprotein II (BSP-II)	GO:0001503//GO:0007155	ossification//cell adhesion	--	--	GO:0005576	extracellular region	--	--
Cluster-16136.0	BL_3	4.46	0.31	1058	--	--	--	--	--	--	--	--	--	--	--	--	--	--	--	--	--	--	--	--	--	--	--	--	--	--	--	--
Cluster-16137.0	BL_3	2.00	0.37	588	--	--	--	--	--	--	--	--	--	--	--	--	--	--	--	--	--	--	--	--	--	--	--	--	--	--	--	--
Cluster-16138.0	BL_3	3.00	0.32	803	762092794	XP_011428834.1	624	2.3e-62	PREDICTED: saccharopine dehydrogenase-like oxidoreductase [Crassostrea gigas]	--	--	--	--	--	--	--	--	--	Q8NBX0	455	3.7e-44	Saccharopine dehydrogenase-like oxidoreductase OS=Homo sapiens GN=SCCPDH PE=1 SV=1	PF03435	Saccharopine dehydrogenase NADP binding domain	GO:0055114	oxidation-reduction process	GO:0016491	oxidoreductase activity	--	--	KOG2733	Uncharacterized membrane protein
Cluster-16146.0	BL_3	52.00	2.38	1470	108773740	ABG11961.1	1756	2.3e-193	tail muscle elongation factor 1 gamma [Procambarus clarkii]	262401138	FJ774751.1	447	0	Scylla paramamosain elongation factor 1 gamma mRNA, partial cds	K03233	EEF1G	elongation factor 1-gamma	http://www.genome.jp/dbget-bin/www_bget?ko:K03233	Q9NJH0	1262	1.8e-137	Elongation factor 1-gamma OS=Drosophila melanogaster GN=Ef1gamma PE=2 SV=2	PF13409//PF01239//PF00647//PF13417//PF02798	Glutathione S-transferase, N-terminal domain//Protein prenyltransferase alpha subunit repeat//Elongation factor 1 gamma, conserved domain//Glutathione S-transferase, N-terminal domain//Glutathione S-transferase, N-terminal domain	GO:0006448//GO:0006414//GO:0018342	regulation of translational elongation//translational elongation//protein prenylation	GO:0005515//GO:0008318//GO:0003746	protein binding//protein prenyltransferase activity//translation elongation factor activity	GO:0005840	ribosome	KOG0867	Glutathione S-transferase
Cluster-16147.0	BL_3	2.00	0.36	590	--	--	--	--	--	--	--	--	--	--	--	--	--	--	--	--	--	--	--	--	--	--	--	--	--	--	--	--
Cluster-16153.0	BL_3	13.00	0.54	1589	13506775	AAK28328.1	2306	4.1e-257	PC2-like protein [Orconectes limosus]	188531993	EU683032.1	434	0	Dermacentor variabilis proprotein convertase type 2 precursor, mRNA, complete cds	K01360	PCSK2	proprotein convertase subtilisin/kexin type 2	http://www.genome.jp/dbget-bin/www_bget?ko:K01360	P16519	1732	6.2e-192	Neuroendocrine convertase 2 OS=Homo sapiens GN=PCSK2 PE=2 SV=2	PF00082//PF01483	Subtilase family//Proprotein convertase P-domain	GO:0006508	proteolysis	GO:0004252	serine-type endopeptidase activity	--	--	KOG3526	Subtilisin-like proprotein convertase
Cluster-16153.1	BL_3	3.00	0.65	543	13506775	AAK28328.1	479	1.0e-45	PC2-like protein [Orconectes limosus]	--	--	--	--	--	K01360	PCSK2	proprotein convertase subtilisin/kexin type 2	http://www.genome.jp/dbget-bin/www_bget?ko:K01360	Q9GLR0	204	3.2e-15	Neuroendocrine convertase 2 OS=Bos taurus GN=PCSK2 PE=2 SV=1	--	--	--	--	--	--	--	--	KOG3526	Subtilisin-like proprotein convertase
Cluster-16157.0	BL_3	3.00	0.49	625	--	--	--	--	--	--	--	--	--	--	--	--	--	--	--	--	--	--	--	--	--	--	--	--	--	--	--	--
Cluster-16161.0	BL_3	3.00	1.31	417	--	--	--	--	--	--	--	--	--	--	--	--	--	--	--	--	--	--	--	--	--	--	--	--	--	--	--	--
Cluster-16168.0	BL_3	1.00	0.58	385	--	--	--	--	--	--	--	--	--	--	--	--	--	--	--	--	--	--	--	--	--	--	--	--	--	--	--	--
Cluster-16177.0	BL_3	2.00	0.40	562	--	--	--	--	--	--	--	--	--	--	--	--	--	--	--	--	--	--	--	--	--	--	--	--	--	--	--	--
Cluster-16181.0	BL_3	5.00	0.40	971	--	--	--	--	--	--	--	--	--	--	--	--	--	--	--	--	--	--	--	--	--	--	--	--	--	--	--	--
Cluster-16181.2	BL_3	2.00	0.54	496	755984839	XP_011310656.1	472	6.0e-45	PREDICTED: WW domain-binding protein 2 [Fopius arisanus]>gi|755984844|ref|XP_011310657.1| PREDICTED: WW domain-binding protein 2 [Fopius arisanus]	--	--	--	--	--	--	--	--	--	Q969T9	329	9.4e-30	WW domain-binding protein 2 OS=Homo sapiens GN=WBP2 PE=1 SV=1	PF11605	Vacuolar protein sorting protein 36 Vps36	--	--	GO:0032266//GO:0043130	phosphatidylinositol-3-phosphate binding//ubiquitin binding	--	--	KOG3294	WW domain binding protein WBP-2, contains GRAM domain
Cluster-16184.0	BL_3	2.00	0.40	561	242021664	XP_002431264.1	272	1.0e-21	monocarboxylate transporter, putative [Pediculus humanus corporis]>gi|212516518|gb|EEB18526.1| monocarboxylate transporter, putative [Pediculus humanus corporis]	--	--	--	--	--	--	--	--	--	--	--	--	--	--	--	--	--	--	--	--	--	--	--
Cluster-16190.0	BL_3	16.00	0.35	2725	226374370	ABB55269.2	2654	3.2e-297	peroxinectin [Fenneropenaeus chinensis]	--	--	--	--	--	K19511	PXDN, VPO1	peroxidase	http://www.genome.jp/dbget-bin/www_bget?ko:K19511	Q9VEG6	1196	1.5e-129	Chorion peroxidase OS=Drosophila melanogaster GN=Pxt PE=2 SV=3	PF04273	Putative phosphatase (DUF442)	--	--	GO:0016787	hydrolase activity	--	--	KOG2408	Peroxidase/oxygenase
Cluster-16191.0	BL_3	2.00	0.80	429	--	--	--	--	--	--	--	--	--	--	--	--	--	--	--	--	--	--	--	--	--	--	--	--	--	--	--	--
Cluster-16201.0	BL_3	11.51	0.68	1206	642916232	XP_008190940.1	219	3.2e-15	PREDICTED: two pore potassium channel protein sup-9 isoform X1 [Tribolium castaneum]	--	--	--	--	--	--	--	--	--	--	--	--	--	--	--	--	--	--	--	--	--	--	--
Cluster-16208.0	BL_3	1.00	0.43	420	--	--	--	--	--	--	--	--	--	--	--	--	--	--	--	--	--	--	--	--	--	--	--	--	--	--	--	--
Cluster-16218.0	BL_3	5.00	0.50	837	334883358	BAK38643.1	376	1.4e-33	unnamed protein product [Tribolium castaneum]	--	--	--	--	--	--	--	--	--	--	--	--	--	--	--	--	--	--	--	--	--	--	--
Cluster-16218.1	BL_3	15.00	0.39	2369	270016036	EFA12484.1	1172	1.9e-125	hypothetical protein TcasGA2_TC001508 [Tribolium castaneum]	--	--	--	--	--	--	--	--	--	P16425	493	4.3e-48	Putative 115 kDa protein in type-1 retrotransposable element R1DM OS=Drosophila melanogaster GN=R1A1-element\ORF2 PE=3 SV=1	--	--	--	--	--	--	--	--	--	--
Cluster-16222.0	BL_3	61.00	7.53	731	253683402	NP_001153391.1	623	2.7e-62	ribosomal protein L6 [Nasonia vitripennis]	--	--	--	--	--	K02934	RP-L6e, RPL6	large subunit ribosomal protein L6e	http://www.genome.jp/dbget-bin/www_bget?ko:K02934	Q6QMZ4	521	7.5e-52	60S ribosomal protein L6 OS=Chinchilla lanigera GN=RPL6 PE=2 SV=3	PF01159	Ribosomal protein L6e	GO:0042254//GO:0006412	ribosome biogenesis//translation	GO:0003735	structural constituent of ribosome	GO:0005840//GO:0005622	ribosome//intracellular	KOG1694	60s ribosomal protein L6
Cluster-16222.1	BL_3	3.00	0.34	770	--	--	--	--	--	--	--	--	--	--	--	--	--	--	--	--	--	--	--	--	--	--	--	--	--	--	--	--
Cluster-16223.0	BL_3	3.00	1.09	443	405974301	EKC38957.1	254	1.0e-19	hypothetical protein CGI_10026724 [Crassostrea gigas]	--	--	--	--	--	--	--	--	--	--	--	--	--	PF05280	Flagellar transcriptional activator (FlhC)	GO:1902208//GO:0045893	regulation of bacterial-type flagellum assembly//positive regulation of transcription, DNA-templated	GO:0003677	DNA binding	--	--	--	--
Cluster-16225.0	BL_3	1.00	0.40	429	564287255	AHB84653.1	151	8.6e-08	leucine-rich repeat protein [Scylla serrata]	381145578	JQ681527.1	416	0	Scylla paramamosain leucine-rich repeat proteins (LRR) mRNA, complete cds	--	--	--	--	--	--	--	--	--	--	--	--	--	--	--	--	--	--
Cluster-16225.1	BL_3	4.00	0.51	720	381145579	AFF59222.1	1126	1.3e-120	leucine-rich repeat proteins [Scylla paramamosain]	381145578	JQ681527.1	720	0	Scylla paramamosain leucine-rich repeat proteins (LRR) mRNA, complete cds	K19613	SHOC2, SUR8	leucine-rich repeat protein SHOC2	http://www.genome.jp/dbget-bin/www_bget?ko:K19613	B0W6M9	638	2.0e-65	Leucine-rich repeat protein soc-2 homolog OS=Culex quinquefasciatus GN=Sur-8 PE=3 SV=1	PF00560//PF13855	Leucine Rich Repeat//Leucine rich repeat	--	--	GO:0005515	protein binding	--	--	KOG0619	FOG: Leucine rich repeat
Cluster-16230.0	BL_3	2.00	0.56	487	675368930	KFM61832.1	450	2.1e-42	Carnitine O-palmitoyltransferase 1, liver isoform, partial [Stegodyphus mimosarum]	--	--	--	--	--	K08765	CPT1A	carnitine O-palmitoyltransferase 1, liver isoform	http://www.genome.jp/dbget-bin/www_bget?ko:K08765	P50416	337	1.1e-30	Carnitine O-palmitoyltransferase 1, liver isoform OS=Homo sapiens GN=CPT1A PE=1 SV=2	PF00755	Choline/Carnitine o-acyltransferase	--	--	GO:0016746	transferase activity, transferring acyl groups	--	--	KOG3716	Carnitine O-acyltransferase CPTI
Cluster-16231.0	BL_3	1.00	1.20	330	164685130	ABY66598.1	133	8.1e-06	pyruvate kinase 3 [Litopenaeus vannamei]	--	--	--	--	--	--	--	--	--	--	--	--	--	--	--	--	--	--	--	--	--	KOG2323	Pyruvate kinase
Cluster-16232.0	BL_3	11.61	1.15	837	470455770	XP_004340994.1	206	7.0e-14	Zn-finger in Ran binding protein and others domain containing protein [Acanthamoeba castellanii str. Neff]>gi|440797856|gb|ELR18930.1| Zn-finger in Ran binding protein and others domain containing protein [Acanthamoeba castellanii str. Neff]	--	--	--	--	--	--	--	--	--	P32770	124	9.3e-06	Asparagine-rich protein OS=Saccharomyces cerevisiae (strain ATCC 204508 / S288c) GN=NRP1 PE=1 SV=2	PF06003//PF00301//PF00641//PF07562	Survival motor neuron protein (SMN)//Rubredoxin//Zn-finger in Ran binding protein and others//Nine Cysteines Domain of family 3 GPCR	GO:0006397//GO:0007186	mRNA processing//G-protein coupled receptor signaling pathway	GO:0004930//GO:0003723//GO:0008270//GO:0005506	G-protein coupled receptor activity//RNA binding//zinc ion binding//iron ion binding	GO:0005634//GO:0005737	nucleus//cytoplasm	--	--
Cluster-16232.1	BL_3	3.39	0.78	528	765339720	XP_011493706.1	148	2.4e-07	AAEL017075-PC [Aedes aegypti]>gi|403183333|gb|EJY58021.1| AAEL017075-PC [Aedes aegypti]	--	--	--	--	--	--	--	--	--	--	--	--	--	PF07562//PF06003//PF00641	Nine Cysteines Domain of family 3 GPCR//Survival motor neuron protein (SMN)//Zn-finger in Ran binding protein and others	GO:0006397//GO:0007186	mRNA processing//G-protein coupled receptor signaling pathway	GO:0004930//GO:0008270//GO:0003723	G-protein coupled receptor activity//zinc ion binding//RNA binding	GO:0005634//GO:0005737	nucleus//cytoplasm	KOG4198	RNA-binding Ran Zn-finger protein and related proteins
Cluster-16236.0	BL_3	1.00	0.58	386	71773329	NP_001146.2	660	7.3e-67	annexin A6 isoform 1 [Homo sapiens]>gi|113962|sp|P08133.3|ANXA6_HUMAN RecName: Full=Annexin A6; AltName: Full=67 kDa calelectrin; AltName: Full=Annexin VI; AltName: Full=Annexin-6; AltName: Full=Calphobindin-II; Short=CPB-II; AltName: Full=Chromobindin-20; AltName: Full=Lipocortin VI; AltName: Full=Protein III; AltName: Full=p68; AltName: Full=p70>gi|219551|dbj|BAA00400.1| calphobindin II [Homo s…	767937728	XM_005268432.3	377	0	PREDICTED: Homo sapiens annexin A6 (ANXA6), transcript variant X1, mRNA	K17094	ANXA6	annexin A6	http://www.genome.jp/dbget-bin/www_bget?ko:K17094	P08133	660	3.0e-68	Annexin A6 OS=Homo sapiens GN=ANXA6 PE=1 SV=3	PF00191	Annexin	GO:0006937//GO:0006816	regulation of muscle contraction//calcium ion transport	GO:0005544//GO:0005509//GO:0005515	calcium-dependent phospholipid binding//calcium ion binding//protein binding	GO:0016324//GO:0043234//GO:0048471//GO:0042470//GO:0070062	apical plasma membrane//protein complex//perinuclear region of cytoplasm//melanosome//extracellular exosome	--	--
Cluster-16241.0	BL_3	8.27	0.46	1254	478251147	ENN71623.1	971	2.1e-102	hypothetical protein YQE_11722, partial [Dendroctonus ponderosae]>gi|546685809|gb|ERL95252.1| hypothetical protein D910_12519 [Dendroctonus ponderosae]	--	--	--	--	--	--	--	--	--	--	--	--	--	--	--	--	--	--	--	--	--	--	--
Cluster-16251.0	BL_3	1.00	0.63	378	--	--	--	--	--	--	--	--	--	--	--	--	--	--	--	--	--	--	PF15096	G6B family	--	--	--	--	GO:0016021	integral component of membrane	--	--
Cluster-16256.0	BL_3	2.00	0.43	545	--	--	--	--	--	--	--	--	--	--	--	--	--	--	--	--	--	--	--	--	--	--	--	--	--	--	--	--
Cluster-1627.0	BL_3	1.00	0.39	434	--	--	--	--	--	--	--	--	--	--	--	--	--	--	--	--	--	--	--	--	--	--	--	--	--	--	--	--
Cluster-16270.0	BL_3	2.00	0.32	635	238683689	ACR54123.1	232	5.2e-17	putative SERF-like protein [Palaemon varians]	--	--	--	--	--	--	--	--	--	B1MTI8	157	1.1e-09	Small EDRK-rich factor 2 OS=Callicebus moloch GN=SERF2 PE=3 SV=1	--	--	--	--	--	--	--	--	KOG4488	Small EDRK-rich protein H4F5
Cluster-16273.0	BL_3	1.02	0.37	441	260796469	XP_002593227.1	186	7.8e-12	hypothetical protein BRAFLDRAFT_72696 [Branchiostoma floridae]>gi|229278451|gb|EEN49238.1| hypothetical protein BRAFLDRAFT_72696 [Branchiostoma floridae]	--	--	--	--	--	K17604	ZSWIM3	zinc finger SWIM domain-containing protein 3	http://www.genome.jp/dbget-bin/www_bget?ko:K17604	--	--	--	--	PF00959	Phage lysozyme	GO:0016998//GO:0009253//GO:0005975	cell wall macromolecule catabolic process//peptidoglycan catabolic process//carbohydrate metabolic process	GO:0003796	lysozyme activity	--	--	--	--
Cluster-16279.0	BL_3	1.00	1.43	320	--	--	--	--	--	--	--	--	--	--	--	--	--	--	--	--	--	--	--	--	--	--	--	--	--	--	--	--
Cluster-16283.0	BL_3	13.00	1.05	959	--	--	--	--	--	--	--	--	--	--	--	--	--	--	--	--	--	--	--	--	--	--	--	--	--	--	--	--
Cluster-16285.0	BL_3	5.00	0.44	905	646692225	KDR07346.1	933	3.8e-98	NADH dehydrogenase [ubiquinone] iron-sulfur protein 3, mitochondrial [Zootermopsis nevadensis]	--	--	--	--	--	K03936	NDUFS3	NADH dehydrogenase (ubiquinone) Fe-S protein 3	http://www.genome.jp/dbget-bin/www_bget?ko:K03936	Q0MQG6	863	2.1e-91	NADH dehydrogenase [ubiquinone] iron-sulfur protein 3, mitochondrial OS=Pongo pygmaeus GN=NDUFS3 PE=2 SV=1	PF00329	Respiratory-chain NADH dehydrogenase, 30 Kd subunit	GO:0006814//GO:0006120//GO:0006744//GO:0015992//GO:0055114	sodium ion transport//mitochondrial electron transport, NADH to ubiquinone//ubiquinone biosynthetic process//proton transport//oxidation-reduction process	GO:0008137	NADH dehydrogenase (ubiquinone) activity	--	--	KOG1713	NADH-ubiquinone oxidoreductase, NDUFS3/30 kDa subunit
Cluster-1629.0	BL_3	3.00	0.50	619	--	--	--	--	--	--	--	--	--	--	--	--	--	--	--	--	--	--	--	--	--	--	--	--	--	--	--	--
Cluster-16295.0	BL_3	5.00	0.53	802	808858724	KKF11052.1	148	3.6e-07	Repetitive proline-rich cell wall protein 2 [Larimichthys crocea]	--	--	--	--	--	--	--	--	--	--	--	--	--	--	--	--	--	--	--	--	--	--	--
Cluster-16303.0	BL_3	6.98	0.47	1101	321459497	EFX70550.1	252	4.3e-19	hypothetical protein DAPPUDRAFT_328068 [Daphnia pulex]	121484217	EF102012.1	299	2.99452e-153	Portunus pelagicus cuticle protein CB7-like mRNA, complete sequence	--	--	--	--	P82119	208	2.2e-15	Cuticle protein 6 OS=Blaberus craniifer PE=1 SV=1	PF00379	Insect cuticle protein	--	--	GO:0042302	structural constituent of cuticle	--	--	--	--
Cluster-16307.0	BL_3	4.00	0.37	871	--	--	--	--	--	--	--	--	--	--	--	--	--	--	--	--	--	--	--	--	--	--	--	--	--	--	--	--
Cluster-16308.0	BL_3	2.00	1.20	382	--	--	--	--	--	--	--	--	--	--	--	--	--	--	--	--	--	--	--	--	--	--	--	--	--	--	--	--
Cluster-16313.1	BL_3	1.00	3.14	284	--	--	--	--	--	--	--	--	--	--	--	--	--	--	--	--	--	--	--	--	--	--	--	--	--	--	--	--
Cluster-16320.0	BL_3	1.15	0.33	484	642925224	XP_008194474.1	214	4.8e-15	PREDICTED: uncharacterized protein LOC100142004 isoform X2 [Tribolium castaneum]	--	--	--	--	--	--	--	--	--	--	--	--	--	--	--	--	--	--	--	--	--	--	--
Cluster-16323.0	BL_3	3.00	0.47	641	328698087	XP_001946981.2	207	4.1e-14	PREDICTED: BTB/POZ domain-containing protein 2 [Acyrthosiphon pisum]	--	--	--	--	--	--	--	--	--	--	--	--	--	PF00651	BTB/POZ domain	--	--	GO:0005515	protein binding	--	--	--	--
Cluster-16324.0	BL_3	1.00	0.33	457	--	--	--	--	--	768311758	CP010986.1	434	0	Verticillium dahliae VdLs.17 chromosome 7, complete sequence	--	--	--	--	--	--	--	--	PF00026	Eukaryotic aspartyl protease	GO:0006508	proteolysis	GO:0004190	aspartic-type endopeptidase activity	--	--	--	--
Cluster-16331.0	BL_3	2.00	0.34	615	--	--	--	--	--	--	--	--	--	--	--	--	--	--	--	--	--	--	--	--	--	--	--	--	--	--	--	--
Cluster-16342.0	BL_3	4.00	0.49	737	572259665	XP_006608165.1	520	2.4e-50	PREDICTED: phosphatidylethanolamine-binding protein homolog F40A3.3-like isoform X2 [Apis dorsata]>gi|572259667|ref|XP_006608166.1| PREDICTED: phosphatidylethanolamine-binding protein homolog F40A3.3-like isoform X3 [Apis dorsata]	--	--	--	--	--	--	--	--	--	P54185	389	1.5e-36	Putative odorant-binding protein A5 OS=Drosophila melanogaster GN=a5 PE=2 SV=2	--	--	--	--	--	--	--	--	KOG3346	Phosphatidylethanolamine binding protein
Cluster-16356.0	BL_3	4.00	0.68	613	--	--	--	--	--	--	--	--	--	--	--	--	--	--	--	--	--	--	--	--	--	--	--	--	--	--	--	--
Cluster-16357.0	BL_3	10.00	0.33	1938	821011906	XP_012358721.1	1399	7.5e-152	PREDICTED: LOW QUALITY PROTEIN: collagen alpha-1(I) chain [Nomascus leucogenys]	767993601	XM_005257059.3	1372	0	PREDICTED: Homo sapiens collagen, type I, alpha 1 (COL1A1), transcript variant X3, mRNA	K06236	COL1AS	collagen, type I/II/III/V/XI/XXIV/XXVII, alpha	http://www.genome.jp/dbget-bin/www_bget?ko:K06236	P02452	1399	3.1e-153	Collagen alpha-1(I) chain OS=Homo sapiens GN=COL1A1 PE=1 SV=5	PF01410	Fibrillar collagen C-terminal domain	--	--	GO:0005201	extracellular matrix structural constituent	GO:0005581//GO:0005578	collagen trimer//proteinaceous extracellular matrix	--	--
Cluster-16357.1	BL_3	2.00	0.55	492	--	--	--	--	--	168277723	AB384984.1	492	0	Synthetic construct DNA, clone: pF1KB4737, Homo sapiens COL1A2 gene for collagen alpha-2(I) chain precursor, complete cds, without stop codon, in Flexi system	--	--	--	--	--	--	--	--	PF02948	Amelogenin	GO:0007275	multicellular organismal development	--	--	GO:0005578	proteinaceous extracellular matrix	--	--
Cluster-16359.0	BL_3	6.00	1.92	463	--	--	--	--	--	--	--	--	--	--	--	--	--	--	--	--	--	--	--	--	--	--	--	--	--	--	--	--
Cluster-16364.0	BL_3	2.00	0.36	594	751210300	XP_011157840.1	587	3.3e-58	PREDICTED: uncharacterized protein LOC105194560 [Solenopsis invicta]>gi|322796818|gb|EFZ19236.1| hypothetical protein SINV_02462, partial [Solenopsis invicta]	--	--	--	--	--	--	--	--	--	--	--	--	--	PF00001//PF00520	7 transmembrane receptor (rhodopsin family)//Ion transport protein	GO:0006811//GO:0007186//GO:0055085	ion transport//G-protein coupled receptor signaling pathway//transmembrane transport	GO:0005216//GO:0004930	ion channel activity//G-protein coupled receptor activity	GO:0016021//GO:0016020	integral component of membrane//membrane	--	--
Cluster-16371.0	BL_3	6.00	0.32	1290	575677	CAA57964.1	561	7.4e-55	putative serine proteinase inhibitor [Pacifastacus leniusculus]>gi|1585834|prf||2202195A serpin	--	--	--	--	--	--	--	--	--	P12388	391	1.6e-36	Plasminogen activator inhibitor 2, macrophage OS=Mus musculus GN=Serpinb2 PE=2 SV=1	--	--	--	--	--	--	--	--	--	--
Cluster-16372.1	BL_3	4.00	0.35	915	--	--	--	--	--	--	--	--	--	--	--	--	--	--	--	--	--	--	--	--	--	--	--	--	--	--	--	--
Cluster-16375.0	BL_3	12.35	1.40	770	642923718	XP_974278.2	641	2.3e-64	PREDICTED: EF-hand domain-containing family member C2 [Tribolium castaneum]	--	--	--	--	--	--	--	--	--	--	--	--	--	PF13202//PF00036//PF13405//PF13499	EF hand//EF hand//EF-hand domain//EF-hand domain pair	--	--	GO:0005509	calcium ion binding	--	--	--	--
Cluster-16381.0	BL_3	2.00	2.85	320	817084434	XP_012264869.1	359	4.9e-32	PREDICTED: tropomodulin isoform X1 [Athalia rosae]>gi|817084436|ref|XP_012264870.1| PREDICTED: tropomodulin isoform X1 [Athalia rosae]	--	--	--	--	--	K10370	TMOD	tropomodulin	http://www.genome.jp/dbget-bin/www_bget?ko:K10370	P28289	177	2.5e-12	Tropomodulin-1 OS=Homo sapiens GN=TMOD1 PE=1 SV=1	PF03250	Tropomodulin	GO:0051694	pointed-end actin filament capping	GO:0005523	tropomyosin binding	--	--	KOG3735	Tropomodulin and leiomodulin
Cluster-1640.0	BL_3	3.00	0.56	585	749799430	XP_011153261.1	732	5.0e-75	PREDICTED: uncharacterized protein LOC105191510 isoform X2 [Harpegnathos saltator]	641783536	XM_008175926.1	74	1.84555e-28	PREDICTED: Chrysemys picta bellii mitogen-activated protein kinase kinase kinase 10 (MAP3K10), mRNA	K04417	MAP3K9, MLK1	mitogen-activated protein kinase kinase kinase 9	http://www.genome.jp/dbget-bin/www_bget?ko:K04417	Q3U1V8	635	3.6e-65	Mitogen-activated protein kinase kinase kinase 9 OS=Mus musculus GN=Map3k9 PE=2 SV=2	PF00069//PF07714	Protein kinase domain//Protein tyrosine kinase	GO:0006468	protein phosphorylation	GO:0004672//GO:0005524	protein kinase activity//ATP binding	--	--	--	--
Cluster-16402.0	BL_3	10.00	0.51	1350	642912479	XP_008200881.1	1302	9.3e-141	PREDICTED: synaptic vesicular amine transporter [Tribolium castaneum]>gi|642912481|ref|XP_008200882.1| PREDICTED: synaptic vesicular amine transporter [Tribolium castaneum]	768441674	XM_011564274.1	192	1.11667e-93	PREDICTED: Plutella xylostella synaptic vesicular amine transporter-like (LOC105392621), mRNA	K08155	SLC18A1_2, VMAT	MFS transporter, DHA1 family, solute carrier family 18 (vesicular amine transporter), member 1/2	http://www.genome.jp/dbget-bin/www_bget?ko:K08155	Q8BRU6	951	1.9e-101	Synaptic vesicular amine transporter OS=Mus musculus GN=Slc18a2 PE=1 SV=1	PF07690	Major Facilitator Superfamily	GO:0055085	transmembrane transport	--	--	GO:0016021	integral component of membrane	KOG3764	Vesicular amine transporter
Cluster-16403.0	BL_3	1.00	0.62	379	321475172	EFX86135.1	168	8.1e-10	hypothetical protein DAPPUDRAFT_313160 [Daphnia pulex]	--	--	--	--	--	--	--	--	--	Q6PD31	131	6.5e-07	Trafficking kinesin-binding protein 1 OS=Mus musculus GN=Trak1 PE=1 SV=1	--	--	--	--	--	--	--	--	--	--
Cluster-16409.0	BL_3	1.00	0.62	379	552968764	AGY49577.1	460	1.1e-43	pelle-like kinase [Scylla paramamosain]	552968763	KF155698.1	379	0	Scylla paramamosain pelle-like kinase (Pelle) mRNA, complete cds	--	--	--	--	--	--	--	--	--	--	--	--	--	--	--	--	--	--
Cluster-16411.0	BL_3	3.00	0.57	576	--	--	--	--	--	--	--	--	--	--	--	--	--	--	--	--	--	--	--	--	--	--	--	--	--	--	--	--
Cluster-16412.0	BL_3	1.00	0.50	401	--	--	--	--	--	--	--	--	--	--	--	--	--	--	--	--	--	--	--	--	--	--	--	--	--	--	--	--
Cluster-16416.1	BL_3	6.00	1.03	610	270008861	EFA05309.1	269	2.5e-21	hypothetical protein TcasGA2_TC015467 [Tribolium castaneum]	--	--	--	--	--	--	--	--	--	Q5I0G3	126	4.0e-06	Putative malate dehydrogenase 1B OS=Homo sapiens GN=MDH1B PE=2 SV=1	PF02866	lactate/malate dehydrogenase, alpha/beta C-terminal domain	GO:0055114	oxidation-reduction process	GO:0016616	oxidoreductase activity, acting on the CH-OH group of donors, NAD or NADP as acceptor	--	--	--	--
Cluster-16422.0	BL_3	2.00	0.47	522	270002713	EEZ99160.1	283	5.2e-23	hypothetical protein TcasGA2_TC016159 [Tribolium castaneum]	--	--	--	--	--	--	--	--	--	--	--	--	--	PF00257	Dehydrin	GO:0006950//GO:0009415	response to stress//response to water	--	--	--	--	--	--
Cluster-16423.0	BL_3	2.00	0.73	442	321453855	EFX65054.1	537	1.5e-52	hypothetical protein DAPPUDRAFT_65729 [Daphnia pulex]	701434252	XM_010006711.1	35	6.55864e-07	PREDICTED: Chaetura pelagica solute carrier family 6 (neurotransmitter transporter, glycine), member 9 (SLC6A9), mRNA	K05048	SLC6A15S	solute carrier family 6 (neurotransmitter transporter, amino acid/orphan) member 15/16/17/18/20	http://www.genome.jp/dbget-bin/www_bget?ko:K05048	Q8VDB9	460	5.4e-45	Sodium- and chloride-dependent transporter XTRP3A OS=Mus musculus GN=Slc6a20a PE=2 SV=1	PF00209//PF01527	Sodium:neurotransmitter symporter family//Transposase	GO:0006313//GO:0006836//GO:0006812	transposition, DNA-mediated//neurotransmitter transport//cation transport	GO:0005328//GO:0004803//GO:0003677	neurotransmitter:sodium symporter activity//transposase activity//DNA binding	GO:0016021	integral component of membrane	--	--
Cluster-16424.0	BL_3	2.00	3.68	307	--	--	--	--	--	--	--	--	--	--	--	--	--	--	--	--	--	--	--	--	--	--	--	--	--	--	--	--
Cluster-16427.0	BL_3	2.00	0.40	564	--	--	--	--	--	--	--	--	--	--	--	--	--	--	--	--	--	--	--	--	--	--	--	--	--	--	--	--
Cluster-16433.0	BL_3	1.00	0.47	407	--	--	--	--	--	--	--	--	--	--	--	--	--	--	--	--	--	--	--	--	--	--	--	--	--	--	--	--
Cluster-16440.0	BL_3	2.00	0.59	478	242010267	XP_002425890.1	169	7.9e-10	pre-mRNA-splicing factor clf-1, putative [Pediculus humanus corporis]>gi|212509866|gb|EEB13152.1| pre-mRNA-splicing factor clf-1, putative [Pediculus humanus corporis]	--	--	--	--	--	--	--	--	--	Q7KRW8	133	4.8e-07	Pre-mRNA-processing factor 39 OS=Drosophila melanogaster GN=CG1646 PE=1 SV=1	PF13371	Tetratricopeptide repeat	--	--	GO:0005515	protein binding	--	--	--	--
Cluster-16443.0	BL_3	2.00	0.83	423	--	--	--	--	--	--	--	--	--	--	--	--	--	--	--	--	--	--	--	--	--	--	--	--	--	--	--	--
Cluster-16457.0	BL_3	2.00	1.54	360	546676107	ERL87174.1	173	2.0e-10	hypothetical protein D910_04574 [Dendroctonus ponderosae]	--	--	--	--	--	--	--	--	--	--	--	--	--	--	--	--	--	--	--	--	--	--	--
Cluster-16460.0	BL_3	6.00	0.42	1067	443614319	AGC96521.1	1180	1.0e-126	C-type lectin, partial [Scylla paramamosain]	443614318	JQ864184.1	707	0	Scylla paramamosain clone PXQ034F02 C-type lectin mRNA, partial cds	--	--	--	--	--	--	--	--	PF01830	Peptidase C7 family	GO:0006508	proteolysis	GO:0004197	cysteine-type endopeptidase activity	--	--	--	--
Cluster-16477.0	BL_3	1.00	0.31	468	646721599	KDR22877.1	223	4.2e-16	ATP-dependent helicase brm [Zootermopsis nevadensis]	--	--	--	--	--	K11647	SMARCA2_4	SWI/SNF-related matrix-associated actin-dependent regulator of chromatin subfamily A member 2/4	http://www.genome.jp/dbget-bin/www_bget?ko:K11647	P25439	178	2.9e-12	ATP-dependent helicase brm OS=Drosophila melanogaster GN=brm PE=1 SV=2	PF02501//PF02724//PF14619	Type II secretion system (T2SS), protein I//CDC45-like protein//Snf2-ATP coupling, chromatin remodelling complex	GO:0015628//GO:0006270//GO:0015031	protein secretion by the type II secretion system//DNA replication initiation//protein transport	GO:0008565//GO:0042393	protein transporter activity//histone binding	GO:0015627	type II protein secretion system complex	--	--
Cluster-16481.0	BL_3	23.00	28.97	327	54312039	BAD66670.1	205	3.6e-14	cecropin precursor [Acalolepta luxuriosa]	--	--	--	--	--	--	--	--	--	--	--	--	--	PF00272	Cecropin family	--	--	--	--	GO:0005576	extracellular region	--	--
Cluster-16482.0	BL_3	6.00	2.95	403	--	--	--	--	--	315057124	HM345951.1	47	1.26628e-13	Scylla paramamosain arasin-like protein mRNA, complete cds	--	--	--	--	--	--	--	--	--	--	--	--	--	--	--	--	--	--
Cluster-1649.0	BL_3	2.00	0.43	548	--	--	--	--	--	--	--	--	--	--	--	--	--	--	--	--	--	--	--	--	--	--	--	--	--	--	--	--
Cluster-16497.0	BL_3	1.00	0.36	444	759104135	XP_011352953.1	336	3.1e-29	PREDICTED: male-enhanced antigen 1 isoform X1 [Pteropus vampyrus]	767940077	XM_011514627.1	444	0	PREDICTED: Homo sapiens male-enhanced antigen 1 (MEA1), transcript variant X3, mRNA	--	--	--	--	Q95313	333	2.9e-30	Male-enhanced antigen 1 OS=Sus scrofa GN=MEA1 PE=2 SV=2	PF06910	Male enhanced antigen 1 (MEA1)	GO:0007283	spermatogenesis	--	--	--	--	--	--
Cluster-16500.0	BL_3	5.00	0.35	1067	665787767	XP_008559092.1	1113	6.0e-119	PREDICTED: adenosine kinase 1 [Microplitis demolitor]	--	--	--	--	--	K00856	E2.7.1.20, ADK	adenosine kinase	http://www.genome.jp/dbget-bin/www_bget?ko:K00856	Q9LZG0	965	3.6e-103	Adenosine kinase 2 OS=Arabidopsis thaliana GN=ADK2 PE=1 SV=1	PF01097	Arthropod defensin	GO:0006952	defense response	--	--	--	--	KOG2854	Possible pfkB family carbohydrate kinase
Cluster-16504.0	BL_3	2.00	0.62	467	--	--	--	--	--	--	--	--	--	--	--	--	--	--	--	--	--	--	--	--	--	--	--	--	--	--	--	--
Cluster-16517.0	BL_3	6.00	0.61	828	--	--	--	--	--	--	--	--	--	--	--	--	--	--	--	--	--	--	--	--	--	--	--	--	--	--	--	--
Cluster-16523.0	BL_3	42.00	2.35	1256	383858571	XP_003704774.1	1353	1.1e-146	PREDICTED: 60S ribosomal protein L4 [Megachile rotundata]	543354349	XM_005521649.1	171	4.89272e-82	PREDICTED: Pseudopodoces humilis ribosomal protein L4 (RPL4), mRNA	K02930	RP-L4e, RPL4	large subunit ribosomal protein L4e	http://www.genome.jp/dbget-bin/www_bget?ko:K02930	P08429	1324	1.0e-144	60S ribosomal protein L4-A OS=Xenopus laevis GN=rpl4-a PE=2 SV=2	PF00573	Ribosomal protein L4/L1 family	GO:0006412//GO:0042254	translation//ribosome biogenesis	GO:0003735	structural constituent of ribosome	GO:0005840	ribosome	KOG1475	Ribosomal protein RPL1/RPL2/RL4L4
Cluster-16527.1	BL_3	2.00	0.52	501	220172363	ACL79884.1	187	6.7e-12	putative articulin p60 [Rimicaris exoculata]	--	--	--	--	--	--	--	--	--	--	--	--	--	--	--	--	--	--	--	--	--	--	--
Cluster-16528.0	BL_3	4.66	0.86	588	642935895	XP_008198218.1	236	1.6e-17	PREDICTED: poly(A)-specific ribonuclease PARN-like domain-containing protein 1 isoform X1 [Tribolium castaneum]>gi|270013255|gb|EFA09703.1| hypothetical protein TcasGA2_TC011836 [Tribolium castaneum]	--	--	--	--	--	K01148	PARN	poly(A)-specific ribonuclease	http://www.genome.jp/dbget-bin/www_bget?ko:K01148	Q7ZU92	155	1.7e-09	Poly(A)-specific ribonuclease PARN OS=Danio rerio GN=parn PE=1 SV=2	PF04857	CAF1 family ribonuclease	--	--	--	--	GO:0005634	nucleus	--	--
Cluster-16530.0	BL_3	4.00	0.38	867	390357674	XP_789731.3	238	1.4e-17	PREDICTED: protein Hikeshi [Strongylocentrotus purpuratus]	--	--	--	--	--	--	--	--	--	Q5ZK09	216	2.1e-16	Protein Hikeshi OS=Gallus gallus GN=RCJMB04_13p7 PE=2 SV=2	--	--	--	--	--	--	--	--	KOG4067	Uncharacterized conserved protein
Cluster-16551.0	BL_3	1.00	0.67	372	675366091	KFM58993.1	161	5.2e-09	hypothetical protein X975_20400, partial [Stegodyphus mimosarum]	--	--	--	--	--	--	--	--	--	--	--	--	--	--	--	--	--	--	--	--	--	--	--
Cluster-16551.1	BL_3	1.00	0.40	428	242024204	XP_002432519.1	288	1.1e-23	conserved hypothetical protein [Pediculus humanus corporis]>gi|212517967|gb|EEB19781.1| conserved hypothetical protein [Pediculus humanus corporis]	--	--	--	--	--	K06084	LMO7, FBXO20	F-box protein 20	http://www.genome.jp/dbget-bin/www_bget?ko:K06084	Q3UH68	160	3.2e-10	LIM and calponin homology domains-containing protein 1 OS=Mus musculus GN=Limch1 PE=1 SV=2	PF00412	LIM domain	--	--	GO:0008270	zinc ion binding	--	--	--	--
Cluster-16558.0	BL_3	15.41	0.32	2895	546679820	ERL90212.1	1294	1.7e-139	hypothetical protein D910_07566 [Dendroctonus ponderosae]	--	--	--	--	--	--	--	--	--	Q9BQA5	823	2.9e-86	Histone H4 transcription factor OS=Homo sapiens GN=HINFP PE=1 SV=2	PF00096//PF13465//PF07823//PF13912	Zinc finger, C2H2 type//Zinc-finger double domain//Cyclic phosphodiesterase-like protein//C2H2-type zinc finger	--	--	GO:0004112//GO:0046872	cyclic-nucleotide phosphodiesterase activity//metal ion binding	--	--	--	--
Cluster-16567.0	BL_3	3.00	0.36	742	--	--	--	--	--	--	--	--	--	--	--	--	--	--	--	--	--	--	--	--	--	--	--	--	--	--	--	--
Cluster-16582.0	BL_3	8.00	0.45	1258	646711687	KDR16778.1	1510	6.6e-165	T-complex protein 1 subunit delta [Zootermopsis nevadensis]	262401044	FJ774703.1	371	0	Scylla paramamosain chaperonin containing TCP1 subunit 4 (delta)-like protein mRNA, complete cds	K09496	CCT4	T-complex protein 1 subunit delta	http://www.genome.jp/dbget-bin/www_bget?ko:K09496	Q9NB32	1428	8.7e-157	T-complex protein 1 subunit delta OS=Ochlerotatus triseriatus PE=2 SV=1	PF00118//PF06416	TCP-1/cpn60 chaperonin family//Protein of unknown function (DUF1076)	GO:0072519//GO:0016567	parasitism//protein ubiquitination	GO:0005524//GO:0004842	ATP binding//ubiquitin-protein transferase activity	--	--	KOG0358	Chaperonin complex component, TCP-1 delta subunit (CCT4)
Cluster-16584.0	BL_3	8.00	0.58	1033	646710948	KDR16326.1	138	6.7e-06	Histone-lysine N-methyltransferase MLL5 [Zootermopsis nevadensis]	--	--	--	--	--	--	--	--	--	--	--	--	--	--	--	--	--	--	--	--	--	--	--
Cluster-16587.0	BL_3	6.00	0.39	1128	--	--	--	--	--	--	--	--	--	--	--	--	--	--	--	--	--	--	--	--	--	--	--	--	--	--	--	--
Cluster-16589.0	BL_3	2.00	0.44	541	--	--	--	--	--	--	--	--	--	--	--	--	--	--	--	--	--	--	--	--	--	--	--	--	--	--	--	--
Cluster-16592.0	BL_3	2.00	1.10	391	765335984	XP_011493066.1	268	2.1e-21	AAEL017164-PA [Aedes aegypti]>gi|403182456|gb|EJY57399.1| AAEL017164-PA [Aedes aegypti]	--	--	--	--	--	K14398	CPSF6_7	cleavage and polyadenylation specificity factor subunit 6/7	http://www.genome.jp/dbget-bin/www_bget?ko:K14398	Q5ZL34	234	7.6e-19	Cleavage and polyadenylation specificity factor subunit 6 OS=Gallus gallus GN=CPSF6 PE=2 SV=1	PF00076	RNA recognition motif. (a.k.a. RRM, RBD, or RNP domain)	--	--	GO:0003676	nucleic acid binding	--	--	KOG4849	mRNA cleavage factor I subunit/CPSF subunit
Cluster-16595.0	BL_3	3.00	0.39	710	119581587	EAW61183.1	1119	8.1e-120	basigin (Ok blood group), isoform CRA_d [Homo sapiens]	530425373	XM_005259619.1	710	0	PREDICTED: Homo sapiens basigin (Ok blood group) (BSG), transcript variant X1, mRNA	K06535	BSG, CD147	basigin	http://www.genome.jp/dbget-bin/www_bget?ko:K06535	P35613	1078	1.9e-116	Basigin OS=Homo sapiens GN=BSG PE=1 SV=2	PF13895	Immunoglobulin domain	--	--	GO:0005515	protein binding	--	--	--	--
Cluster-16597.0	BL_3	5.00	1.45	480	--	--	--	--	--	--	--	--	--	--	--	--	--	--	--	--	--	--	--	--	--	--	--	--	--	--	--	--
Cluster-16603.0	BL_3	2.00	0.33	619	646705677	KDR13264.1	197	5.8e-13	Ribosome-binding protein 1 [Zootermopsis nevadensis]	--	--	--	--	--	K14000	RRBP1	ribosome-binding protein 1	http://www.genome.jp/dbget-bin/www_bget?ko:K14000	Q28298	155	1.8e-09	Ribosome-binding protein 1 OS=Canis familiaris GN=RRBP1 PE=2 SV=1	PF03938//PF07989//PF07926//PF04728//PF00038//PF02183//PF08702//PF08912//PF05531//PF07851//PF05929//PF14171//PF06810//PF13851//PF06160//PF10018//PF15898//PF05791//PF04111//PF03462	Outer membrane protein (OmpH-like)//Centrosomin N-terminal motif 1//TPR/MLP1/MLP2-like protein//Lipoprotein leucine-zipper//Intermediate filament protein//Homeobox associated leucine zipper//Fibrinogen alpha/beta chain family//Rho Binding//Nucleopolyhedrovirus P10 protein//TMPIT-like protein//Phage capsid scaffolding protein (GPO) serine peptidase//Toxin SpoIISA, type II toxin-antitoxin system//P…	GO:0006449//GO:0019069//GO:0051258//GO:0006914//GO:0007165//GO:0009405//GO:0006355//GO:0048870//GO:0000921//GO:0030168//GO:0006606//GO:0006357//GO:0006415	regulation of translational termination//viral capsid assembly//protein polymerization//autophagy//signal transduction//pathogenesis//regulation of transcription, DNA-templated//cell motility//septin ring assembly//platelet activation//protein import into nucleus//regulation of transcription from RNA polymerase II promoter//translational termination	GO:0016149//GO:0005198//GO:0043565//GO:0019901//GO:0001104//GO:0017048//GO:0030674//GO:0003700//GO:0051082//GO:0005102	translation release factor activity, codon specific//structural molecule activity//sequence-specific DNA binding//protein kinase binding//RNA polymerase II transcription cofactor activity//Rho GTPase binding//protein binding, bridging//transcription factor activity, sequence-specific DNA binding//unfolded protein binding//receptor binding	GO:0019867//GO:0016020//GO:0005940//GO:0005815//GO:0016021//GO:0031514//GO:0005737//GO:0005840//GO:0005667//GO:0016592//GO:0005882//GO:0019028//GO:0018444//GO:0005577	outer membrane//membrane//septin ring//microtubule organizing center//integral component of membrane//motile cilium//cytoplasm//ribosome//transcription factor complex//mediator complex//intermediate filament//viral capsid//translation release factor complex//fibrinogen complex	--	--
Cluster-16604.0	BL_3	32.00	1.17	1767	223585573	ACM91676.1	2245	5.5e-250	F1F0-ATP synthase beta subunit [Marsupenaeus japonicus]	329565547	JF303646.1	876	0	Penaeus monodon ATP synthase beta subunit mRNA, complete cds	K02133	ATPeF1B, ATP5B, ATP2	F-type H+-transporting ATPase subunit beta	http://www.genome.jp/dbget-bin/www_bget?ko:K02133	Q05825	1990	8.3e-222	ATP synthase subunit beta, mitochondrial OS=Drosophila melanogaster GN=ATPsyn-beta PE=1 SV=3	PF00931//PF03193//PF00005//PF00006//PF01637//PF00004//PF02874//PF00306	NB-ARC domain//Protein of unknown function, DUF258//ABC transporter//ATP synthase alpha/beta family, nucleotide-binding domain//Archaeal ATPase//ATPase family associated with various cellular activities (AAA)//ATP synthase alpha/beta family, beta-barrel domain//ATP synthase alpha/beta chain, C terminal domain	GO:0015991//GO:0046034//GO:0015992	ATP hydrolysis coupled proton transport//ATP metabolic process//proton transport	GO:0016820//GO:0003924//GO:0043531//GO:0005524//GO:0016887//GO:0005525	hydrolase activity, acting on acid anhydrides, catalyzing transmembrane movement of substances//GTPase activity//ADP binding//ATP binding//ATPase activity//GTP binding	GO:0033178	proton-transporting two-sector ATPase complex, catalytic domain	KOG1350	F0F1-type ATP synthase, beta subunit
Cluster-16607.0	BL_3	11.00	1.73	637	646713524	KDR17839.1	222	7.5e-16	Hexaprenyldihydroxybenzoate methyltransferase, mitochondrial [Zootermopsis nevadensis]	--	--	--	--	--	K00591	COQ3	polyprenyldihydroxybenzoate methyltransferase / 3-demethylubiquinol 3-O-methyltransferase	http://www.genome.jp/dbget-bin/www_bget?ko:K00591	Q63159	176	6.6e-12	Ubiquinone biosynthesis O-methyltransferase, mitochondrial OS=Rattus norvegicus GN=Coq3 PE=2 SV=2	--	--	--	--	--	--	--	--	--	--
Cluster-16607.1	BL_3	1.72	0.53	471	642938512	XP_008195463.1	463	6.2e-44	PREDICTED: hexaprenyldihydroxybenzoate methyltransferase, mitochondrial [Tribolium castaneum]>gi|642938514|ref|XP_008195504.1| PREDICTED: hexaprenyldihydroxybenzoate methyltransferase, mitochondrial [Tribolium castaneum]	--	--	--	--	--	K00591	COQ3	polyprenyldihydroxybenzoate methyltransferase / 3-demethylubiquinol 3-O-methyltransferase	http://www.genome.jp/dbget-bin/www_bget?ko:K00591	Q63159	354	1.1e-32	Ubiquinone biosynthesis O-methyltransferase, mitochondrial OS=Rattus norvegicus GN=Coq3 PE=2 SV=2	PF09445//PF01209//PF05401//PF01555//PF05175//PF05891//PF08241	RNA cap guanine-N2 methyltransferase//ubiE/COQ5 methyltransferase family//Nodulation protein S (NodS)//DNA methylase//Methyltransferase small domain//AdoMet dependent proline di-methyltransferase//Methyltransferase domain	GO:0009452//GO:0008152//GO:0009312//GO:0001510//GO:0009877//GO:0006480//GO:0006306	7-methylguanosine RNA capping//metabolic process//oligosaccharide biosynthetic process//RNA methylation//nodulation//N-terminal protein amino acid methylation//DNA methylation	GO:0008757//GO:0003677//GO:0008168//GO:0008170	S-adenosylmethionine-dependent methyltransferase activity//DNA binding//methyltransferase activity//N-methyltransferase activity	--	--	KOG1270	Methyltransferases
Cluster-16607.2	BL_3	4.28	0.69	629	642938512	XP_008195463.1	576	6.6e-57	PREDICTED: hexaprenyldihydroxybenzoate methyltransferase, mitochondrial [Tribolium castaneum]>gi|642938514|ref|XP_008195504.1| PREDICTED: hexaprenyldihydroxybenzoate methyltransferase, mitochondrial [Tribolium castaneum]	--	--	--	--	--	K00591	COQ3	polyprenyldihydroxybenzoate methyltransferase / 3-demethylubiquinol 3-O-methyltransferase	http://www.genome.jp/dbget-bin/www_bget?ko:K00591	Q63159	433	1.0e-41	Ubiquinone biosynthesis O-methyltransferase, mitochondrial OS=Rattus norvegicus GN=Coq3 PE=2 SV=2	PF01555//PF05401//PF01209//PF05175//PF05891//PF08241	DNA methylase//Nodulation protein S (NodS)//ubiE/COQ5 methyltransferase family//Methyltransferase small domain//AdoMet dependent proline di-methyltransferase//Methyltransferase domain	GO:0006306//GO:0009877//GO:0006480//GO:0009312//GO:0008152	DNA methylation//nodulation//N-terminal protein amino acid methylation//oligosaccharide biosynthetic process//metabolic process	GO:0008170//GO:0008168//GO:0003677//GO:0008757	N-methyltransferase activity//methyltransferase activity//DNA binding//S-adenosylmethionine-dependent methyltransferase activity	--	--	KOG1270	Methyltransferases
Cluster-16612.0	BL_3	1.00	0.72	366	--	--	--	--	--	--	--	--	--	--	--	--	--	--	--	--	--	--	--	--	--	--	--	--	--	--	--	--
Cluster-16626.0	BL_3	2.00	0.31	645	--	--	--	--	--	--	--	--	--	--	--	--	--	--	--	--	--	--	--	--	--	--	--	--	--	--	--	--
Cluster-1664.0	BL_3	3.00	0.55	591	--	--	--	--	--	--	--	--	--	--	--	--	--	--	--	--	--	--	--	--	--	--	--	--	--	--	--	--
Cluster-16641.0	BL_3	1.00	0.45	413	--	--	--	--	--	--	--	--	--	--	--	--	--	--	--	--	--	--	--	--	--	--	--	--	--	--	--	--
Cluster-1665.0	BL_3	1.00	0.41	427	478250323	ENN70820.1	300	4.5e-25	hypothetical protein YQE_12485, partial [Dendroctonus ponderosae]>gi|546680043|gb|ERL90398.1| hypothetical protein D910_07747 [Dendroctonus ponderosae]	--	--	--	--	--	--	--	--	--	A8X0L9	220	3.5e-17	Tat-binding homolog 7 OS=Caenorhabditis briggsae GN=lex-1 PE=3 SV=2	PF02562//PF04851//PF00910//PF01057//PF05496//PF06068//PF00158//PF01695//PF07728//PF06309//PF00004	PhoH-like protein//Type III restriction enzyme, res subunit//RNA helicase//Parvovirus non-structural protein NS1//Holliday junction DNA helicase ruvB N-terminus//TIP49 C-terminus//Sigma-54 interaction domain//IstB-like ATP binding protein//AAA domain (dynein-related subfamily)//Torsin//ATPase family associated with various cellular activities (AAA)	GO:0006310//GO:0006281//GO:0019079//GO:0006355	DNA recombination//DNA repair//viral genome replication//regulation of transcription, DNA-templated	GO:0003723//GO:0003678//GO:0003677//GO:0003724//GO:0009378//GO:0008134//GO:0005524//GO:0016787//GO:0016887	RNA binding//DNA helicase activity//DNA binding//RNA helicase activity//four-way junction helicase activity//transcription factor binding//ATP binding//hydrolase activity//ATPase activity	GO:0005667//GO:0005657//GO:0009379	transcription factor complex//replication fork//Holliday junction helicase complex	KOG0732	AAA+-type ATPase containing the bromodomain
Cluster-16656.0	BL_3	6.00	0.67	775	642933168	XP_008197285.1	218	2.6e-15	PREDICTED: intracellular protein transport protein USO1-like [Tribolium castaneum]>gi|270012548|gb|EFA08996.1| hypothetical protein TcasGA2_TC006703 [Tribolium castaneum]	--	--	--	--	--	--	--	--	--	--	--	--	--	PF08702	Fibrinogen alpha/beta chain family	GO:0051258//GO:0030168//GO:0007165	protein polymerization//platelet activation//signal transduction	GO:0005102//GO:0030674	receptor binding//protein binding, bridging	GO:0005577	fibrinogen complex	--	--
Cluster-16657.0	BL_3	1.00	0.37	441	262306583	ACY45884.1	609	6.9e-61	AMP deaminase, partial [Lynceus sp. 'Lyn']	617631450	XM_007529342.1	84	3.77399e-34	PREDICTED: Erinaceus europaeus adenosine monophosphate deaminase 2 (AMPD2), mRNA	K01490	AMPD	AMP deaminase	http://www.genome.jp/dbget-bin/www_bget?ko:K01490	Q02356	558	2.3e-56	AMP deaminase 2 OS=Rattus norvegicus GN=Ampd2 PE=2 SV=2	PF00578//PF00962	AhpC/TSA family//Adenosine/AMP deaminase	GO:0055114	oxidation-reduction process	GO:0016491//GO:0019239//GO:0016209	oxidoreductase activity//deaminase activity//antioxidant activity	--	--	KOG1096	Adenosine monophosphate deaminase
Cluster-16659.0	BL_3	2.00	0.55	492	--	--	--	--	--	--	--	--	--	--	--	--	--	--	--	--	--	--	--	--	--	--	--	--	--	--	--	--
[truncated: 27,051 more rows]
