# Supplementary material for: Transcriptome analysis in different developmental stages of Batocera horsfieldi (Coleoptera: Cerambycidae) and comparison of candidate olfactory genes
Source: PLoS One. 2018 Feb 23;13(2):e0192730. doi: 10.1371/journal.pone.0192730 (PMC5825065; doi:10.1371/journal.pone.0192730)
Supplement: S7 Text — (XLS) [file pone.0192730.s007.xls]

gene_id	Sample_name	Read_count	FPKM	Gene Length	NR GI	NR ID	NR Score	NR Evalue	NR Description	NT GI	NT ID	NT Score	NT Evalue	NT Description	KO ID	KO Name	KO Description	Http Link	Swissprot ID	Swissprot Score	Swissprot Evalue	Swissprot Description	PFAM ID	PFAM description	Gene Ontology Biological Pathway	BP Description	Gene Ontology Molecular Function	MF Description	Gene Ontology Cellular Component	CC Description	KOG ID	KOG Description
Cluster-1000.0	BM_1	3.00	0.82	459	--	--	--	--	--	--	--	--	--	--	--	--	--	--	--	--	--	--	--	--	--	--	--	--	--	--	--	--
Cluster-10000.0	BM_1	2.00	0.34	585	--	--	--	--	--	--	--	--	--	--	--	--	--	--	--	--	--	--	--	--	--	--	--	--	--	--	--	--
Cluster-10004.0	BM_1	3.00	0.59	541	--	--	--	--	--	--	--	--	--	--	--	--	--	--	--	--	--	--	--	--	--	--	--	--	--	--	--	--
Cluster-10007.0	BM_1	2.00	0.44	509	--	--	--	--	--	--	--	--	--	--	--	--	--	--	--	--	--	--	--	--	--	--	--	--	--	--	--	--
Cluster-10020.2	BM_1	6.00	0.34	1284	--	--	--	--	--	--	--	--	--	--	--	--	--	--	--	--	--	--	--	--	--	--	--	--	--	--	--	--
Cluster-10024.0	BM_1	5.00	0.52	804	--	--	--	--	--	--	--	--	--	--	--	--	--	--	--	--	--	--	--	--	--	--	--	--	--	--	--	--
Cluster-10029.0	BM_1	8.00	0.56	1079	557294586	XP_006029730.1	232	8.8e-17	PREDICTED: histone-lysine N-methyltransferase SETMAR-like [Alligator sinensis]	--	--	--	--	--	--	--	--	--	--	--	--	--	PF00558	Vpu protein	GO:0019076//GO:0032801//GO:0006812	viral release from host cell//receptor catabolic process//cation transport	GO:0005261	cation channel activity	GO:0033644	host cell membrane	--	--
Cluster-1003.0	BM_1	4.00	1.09	459	--	--	--	--	--	--	--	--	--	--	--	--	--	--	--	--	--	--	--	--	--	--	--	--	--	--	--	--
Cluster-10031.0	BM_1	10.00	2.49	480	209156424	3C1B	410	8.9e-38	Chain B, The Effect Of H3 K79 Dimethylation And H4 K20 Trimethylation On Nucleosome And Chromatin Structure>gi|209156428|pdb|3C1B|F Chain F, The Effect Of H3 K79 Dimethylation And H4 K20 Trimethylation On Nucleosome And Chromatin Structure	585687860	XM_006820510.1	173	1.38555e-83	PREDICTED: Saccoglossus kowalevskii histone H4-like (LOC102800779), mRNA	K11254	H4	histone H4	http://www.genome.jp/dbget-bin/www_bget?ko:K11254	P62790	361	1.8e-33	Histone H4 OS=Sterkiella nova PE=3 SV=2	PF02291//PF00125//PF02969	Transcription initiation factor IID, 31kD subunit//Core histone H2A/H2B/H3/H4//TATA box binding protein associated factor (TAF)	GO:0006352//GO:0006334	DNA-templated transcription, initiation//nucleosome assembly	GO:0046982//GO:0003677	protein heterodimerization activity//DNA binding	GO:0005634//GO:0000786	nucleus//nucleosome	--	--
Cluster-1004.0	BM_1	4.00	1.54	397	--	--	--	--	--	--	--	--	--	--	--	--	--	--	--	--	--	--	--	--	--	--	--	--	--	--	--	--
Cluster-10043.0	BM_1	1.00	0.42	383	--	--	--	--	--	--	--	--	--	--	--	--	--	--	--	--	--	--	--	--	--	--	--	--	--	--	--	--
Cluster-1005.0	BM_1	5.00	0.74	643	50234070	YP_052700.1	732	5.5e-75	cytochrome c oxidase subunit II [Bos indicus]>gi|60101828|ref|YP_209208.1| cytochrome c oxidase subunit II [Bos taurus]>gi|237869046|ref|YP_002907377.1| cytochrome c oxidase subunit II [Bos javanicus]>gi|292486451|ref|YP_003541087.1| cytochrome c oxidase subunit II [Bos primigenius]>gi|55976794|sp|P68530.1|COX2_BOVIN RecName: Full=Cytochrome c oxidase subunit 2; AltName: Full=Cytochrome c oxidase…	675295383	KJ789953.1	643	0	Bos taurus isolate 115 mitochondrion, complete genome	K02261	COX2	cytochrome c oxidase subunit 2	http://www.genome.jp/dbget-bin/www_bget?ko:K02261	P68553	732	2.3e-76	Cytochrome c oxidase subunit 2 OS=Bos indicus GN=MT-CO2 PE=3 SV=1	PF02790	Cytochrome C oxidase subunit II, transmembrane domain	GO:0022900//GO:0006693//GO:0006691//GO:0019371	electron transport chain//prostaglandin metabolic process//leukotriene metabolic process//cyclooxygenase pathway	GO:0020037//GO:0046872//GO:0004666	heme binding//metal ion binding//prostaglandin-endoperoxide synthase activity	GO:0044425//GO:0005739//GO:0016021//GO:0031090//GO:0044446	membrane part//mitochondrion//integral component of membrane//organelle membrane//intracellular organelle part	KOG4767	Cytochrome c oxidase, subunit II, and related proteins
Cluster-1006.0	BM_1	2.00	0.74	402	--	--	--	--	--	--	--	--	--	--	--	--	--	--	--	--	--	--	--	--	--	--	--	--	--	--	--	--
Cluster-10060.0	BM_1	1.00	0.31	433	--	--	--	--	--	--	--	--	--	--	--	--	--	--	--	--	--	--	PF02820	mbt repeat	GO:0006355	regulation of transcription, DNA-templated	--	--	GO:0005634	nucleus	--	--
Cluster-10065.1	BM_1	5.00	1.04	527	--	--	--	--	--	--	--	--	--	--	--	--	--	--	--	--	--	--	--	--	--	--	--	--	--	--	--	--
Cluster-10069.1	BM_1	3.00	1.61	353	--	--	--	--	--	--	--	--	--	--	--	--	--	--	--	--	--	--	--	--	--	--	--	--	--	--	--	--
Cluster-1007.0	BM_1	4.00	0.35	924	--	--	--	--	--	--	--	--	--	--	--	--	--	--	--	--	--	--	--	--	--	--	--	--	--	--	--	--
Cluster-10078.0	BM_1	4.00	0.61	627	795132708	XP_011834745.1	961	1.5e-101	PREDICTED: 60S ribosomal protein L18 isoform X4 [Mandrillus leucophaeus]	394995139	NM_000979.3	627	0	Homo sapiens ribosomal protein L18 (RPL18), transcript variant 1, mRNA	K02883	RP-L18e, RPL18	large subunit ribosomal protein L18e	http://www.genome.jp/dbget-bin/www_bget?ko:K02883	Q07020	962	4.7e-103	60S ribosomal protein L18 OS=Homo sapiens GN=RPL18 PE=1 SV=2	--	--	--	--	--	--	--	--	KOG1714	60s ribosomal protein L18
Cluster-1008.0	BM_1	5.00	0.84	594	203658	AAA40996.1	808	7.8e-84	Cu-Zn superoxide dismutase (EC 1.15.1.1) [Rattus norvegicus]>gi|207012|gb|AAA42160.1| Cu, Zn superoxide dismutase (EC 1.15.1.1) [Rattus norvegicus]	298900588	FQ209495.1	594	0	Rattus norvegicus TL0ABA42YF08 mRNA sequence	K04565	SOD1	superoxide dismutase, Cu-Zn family	http://www.genome.jp/dbget-bin/www_bget?ko:K04565	P07632	817	2.9e-86	Superoxide dismutase [Cu-Zn] OS=Rattus norvegicus GN=Sod1 PE=1 SV=2	PF00080	Copper/zinc superoxide dismutase (SODC)	GO:0008217//GO:0001541//GO:0008090//GO:0051881//GO:0060047//GO:0060087//GO:0031667//GO:0050665//GO:0045471//GO:0006749//GO:0045541//GO:0007605//GO:0006309//GO:0009408//GO:0007566//GO:0048678//GO:0007283//GO:0000187//GO:0001975//GO:0001819//GO:0046716//GO:0043524//GO:0042493//GO:0007569//GO:0060052//GO:0060088//GO:0006801//GO:0007626//GO:0046688//GO:0008089//GO:0042542//GO:0006879//GO:0002262//GO:…	regulation of blood pressure//ovarian follicle development//retrograde axon cargo transport//regulation of mitochondrial membrane potential//heart contraction//relaxation of vascular smooth muscle//response to nutrient levels//hydrogen peroxide biosynthetic process//response to ethanol//glutathione metabolic process//negative regulation of cholesterol biosynthetic process//sensory perception of s…	GO:0005507//GO:0008270//GO:0004784//GO:0046872//GO:0030346//GO:0051087	copper ion binding//zinc ion binding//superoxide dismutase activity//metal ion binding//protein phosphatase 2B binding//chaperone binding	GO:0005886//GO:0005777//GO:0043025//GO:0032839//GO:0005955//GO:0005739//GO:0031012//GO:0005829//GO:0031410//GO:0043234//GO:0005730//GO:0005615	plasma membrane//peroxisome//neuronal cell body//dendrite cytoplasm//calcineurin complex//mitochondrion//extracellular matrix//cytosol//cytoplasmic vesicle//protein complex//nucleolus//extracellular space	KOG0441	Cu2+/Zn2+ superoxide dismutase SOD1
Cluster-10080.1	BM_1	2.00	0.33	605	--	--	--	--	--	--	--	--	--	--	--	--	--	--	--	--	--	--	--	--	--	--	--	--	--	--	--	--
Cluster-10081.0	BM_1	5.00	1.02	532	--	--	--	--	--	--	--	--	--	--	--	--	--	--	--	--	--	--	--	--	--	--	--	--	--	--	--	--
Cluster-10086.1	BM_1	5.00	0.58	753	--	--	--	--	--	--	--	--	--	--	--	--	--	--	--	--	--	--	--	--	--	--	--	--	--	--	--	--
Cluster-10087.0	BM_1	6.00	0.86	653	--	--	--	--	--	--	--	--	--	--	--	--	--	--	--	--	--	--	--	--	--	--	--	--	--	--	--	--
Cluster-10088.0	BM_1	10.59	0.35	1993	--	--	--	--	--	--	--	--	--	--	--	--	--	--	--	--	--	--	--	--	--	--	--	--	--	--	--	--
Cluster-1009.0	BM_1	8.00	0.59	1037	--	--	--	--	--	--	--	--	--	--	--	--	--	--	--	--	--	--	--	--	--	--	--	--	--	--	--	--
Cluster-10108.0	BM_1	8.00	1.64	530	--	--	--	--	--	--	--	--	--	--	--	--	--	--	--	--	--	--	--	--	--	--	--	--	--	--	--	--
Cluster-10109.0	BM_1	6.00	1.84	436	675304841	AIL82425.1	357	1.1e-31	UNVERIFIED: ribosomal protein L35, partial [Mytilus trossulus]	241167594	XM_002410061.1	85	1.03645e-34	Ixodes scapularis ribosomal protein L35, putative, mRNA	K02918	RP-L35e, RPL35	large subunit ribosomal protein L35e	http://www.genome.jp/dbget-bin/www_bget?ko:K02918	P42766	339	5.7e-31	60S ribosomal protein L35 OS=Homo sapiens GN=RPL35 PE=1 SV=2	PF06839//PF00831//PF01370	GRF zinc finger//Ribosomal L29 protein//NAD dependent epimerase/dehydratase family	GO:0042254//GO:0006412	ribosome biogenesis//translation	GO:0008270//GO:0003735//GO:0050662//GO:0003824	zinc ion binding//structural constituent of ribosome//coenzyme binding//catalytic activity	GO:0005622//GO:0005840	intracellular//ribosome	KOG3436	60S ribosomal protein L35
Cluster-1011.0	BM_1	6.00	3.68	339	--	--	--	--	--	--	--	--	--	--	--	--	--	--	--	--	--	--	--	--	--	--	--	--	--	--	--	--
Cluster-10110.0	BM_1	7.00	0.34	1442	--	--	--	--	--	--	--	--	--	--	--	--	--	--	--	--	--	--	--	--	--	--	--	--	--	--	--	--
Cluster-10120.0	BM_1	4.00	0.89	507	--	--	--	--	--	--	--	--	--	--	--	--	--	--	--	--	--	--	--	--	--	--	--	--	--	--	--	--
Cluster-10125.0	BM_1	2.00	0.50	477	--	--	--	--	--	--	--	--	--	--	--	--	--	--	--	--	--	--	--	--	--	--	--	--	--	--	--	--
Cluster-10128.0	BM_1	2.00	0.34	587	--	--	--	--	--	--	--	--	--	--	--	--	--	--	--	--	--	--	--	--	--	--	--	--	--	--	--	--
Cluster-10129.0	BM_1	3.00	1.35	375	--	--	--	--	--	--	--	--	--	--	--	--	--	--	--	--	--	--	--	--	--	--	--	--	--	--	--	--
Cluster-10132.1	BM_1	2.00	0.45	504	--	--	--	--	--	--	--	--	--	--	--	--	--	--	--	--	--	--	--	--	--	--	--	--	--	--	--	--
Cluster-10137.0	BM_1	3.00	0.39	701	--	--	--	--	--	--	--	--	--	--	--	--	--	--	--	--	--	--	--	--	--	--	--	--	--	--	--	--
Cluster-1014.0	BM_1	5.00	1.63	424	--	--	--	--	--	--	--	--	--	--	--	--	--	--	--	--	--	--	--	--	--	--	--	--	--	--	--	--
Cluster-1014.1	BM_1	1.00	0.96	302	--	--	--	--	--	--	--	--	--	--	--	--	--	--	--	--	--	--	--	--	--	--	--	--	--	--	--	--
Cluster-10145.0	BM_1	8.89	1.33	637	--	--	--	--	--	--	--	--	--	--	--	--	--	--	--	--	--	--	--	--	--	--	--	--	--	--	--	--
Cluster-10152.0	BM_1	2.00	0.31	625	--	--	--	--	--	--	--	--	--	--	--	--	--	--	--	--	--	--	--	--	--	--	--	--	--	--	--	--
Cluster-10159.0	BM_1	20.01	0.84	1646	546680629	ERL90867.1	1258	1.4e-135	hypothetical protein D910_08212 [Dendroctonus ponderosae]	--	--	--	--	--	K11418	HDAC11	histone deacetylase 11	http://www.genome.jp/dbget-bin/www_bget?ko:K11418	Q9GKU5	991	5.4e-106	Histone deacetylase 11 OS=Macaca fascicularis GN=HDAC11 PE=2 SV=2	--	--	--	--	--	--	--	--	KOG1344	Predicted histone deacetylase
Cluster-10187.0	BM_1	3.00	0.59	543	--	--	--	--	--	--	--	--	--	--	--	--	--	--	--	--	--	--	--	--	--	--	--	--	--	--	--	--
Cluster-10188.0	BM_1	5.00	0.46	876	--	--	--	--	--	--	--	--	--	--	--	--	--	--	--	--	--	--	--	--	--	--	--	--	--	--	--	--
Cluster-1019.0	BM_1	2.00	0.88	377	6678674	NP_032518.1	481	4.1e-46	L-lactate dehydrogenase B chain isoform 1 [Mus musculus]>gi|126042|sp|P16125.2|LDHB_MOUSE RecName: Full=L-lactate dehydrogenase B chain; Short=LDH-B; AltName: Full=LDH heart subunit; Short=LDH-H>gi|52880|emb|CAA36185.1| unnamed protein product [Mus musculus]>gi|12832111|dbj|BAB21970.1| unnamed protein product [Mus musculus]>gi|12859573|dbj|BAB31697.1| unnamed protein product [Mus musculus]>gi|283…	672051326	XM_006237615.2	371	0	PREDICTED: Rattus norvegicus lactate dehydrogenase B (Ldhb), transcript variant X1, mRNA	K00016	LDH, ldh	L-lactate dehydrogenase	http://www.genome.jp/dbget-bin/www_bget?ko:K00016	P42123	481	1.7e-47	L-lactate dehydrogenase B chain OS=Rattus norvegicus GN=Ldhb PE=1 SV=2	PF02866	lactate/malate dehydrogenase, alpha/beta C-terminal domain	GO:0055114//GO:0006094//GO:0019674//GO:0006089//GO:0044262//GO:0006534//GO:0006096	oxidation-reduction process//gluconeogenesis//NAD metabolic process//lactate metabolic process//cellular carbohydrate metabolic process//cysteine metabolic process//glycolytic process	GO:0019900//GO:0051287//GO:0016616//GO:0042802//GO:0004459	kinase binding//NAD binding//oxidoreductase activity, acting on the CH-OH group of donors, NAD or NADP as acceptor//identical protein binding//L-lactate dehydrogenase activity	GO:0005739	mitochondrion	KOG1495	Lactate dehydrogenase
Cluster-10191.0	BM_1	1.00	0.37	402	--	--	--	--	--	--	--	--	--	--	--	--	--	--	--	--	--	--	--	--	--	--	--	--	--	--	--	--
Cluster-10192.0	BM_1	4.00	0.62	623	--	--	--	--	--	--	--	--	--	--	--	--	--	--	--	--	--	--	--	--	--	--	--	--	--	--	--	--
Cluster-1020.0	BM_1	2.00	0.83	386	--	--	--	--	--	--	--	--	--	--	--	--	--	--	--	--	--	--	PF02701	Dof domain, zinc finger	GO:0006355	regulation of transcription, DNA-templated	GO:0003677	DNA binding	--	--	--	--
Cluster-10210.0	BM_1	4.00	0.85	519	--	--	--	--	--	--	--	--	--	--	--	--	--	--	--	--	--	--	--	--	--	--	--	--	--	--	--	--
Cluster-10211.0	BM_1	4.00	1.10	457	--	--	--	--	--	--	--	--	--	--	--	--	--	--	--	--	--	--	--	--	--	--	--	--	--	--	--	--
Cluster-10222.0	BM_1	5.00	0.39	990	--	--	--	--	--	--	--	--	--	--	--	--	--	--	--	--	--	--	--	--	--	--	--	--	--	--	--	--
Cluster-10226.0	BM_1	8.00	0.84	806	--	--	--	--	--	--	--	--	--	--	--	--	--	--	--	--	--	--	--	--	--	--	--	--	--	--	--	--
Cluster-1023.0	BM_1	4.00	0.42	797	672064234	XP_008765059.1	1327	6.9e-144	PREDICTED: meprin A subunit alpha isoform X1 [Rattus norvegicus]	6981195	NM_013143.1	797	0	Rattus norvegicus meprin 1 alpha (Mep1a), mRNA >gnl|BL_ORD_ID|1430379 endopeptidase-24.18 alpha subunit [rats, kidney, mRNA, 2928 nt]	K01395	MEP1A	meprin A	http://www.genome.jp/dbget-bin/www_bget?ko:K01395	Q64230	1327	2.8e-145	Meprin A subunit alpha OS=Rattus norvegicus GN=Mep1a PE=1 SV=2	PF01400//PF07936	Astacin (Peptidase family M12A)//Potassium-channel blocking toxin	GO:0009405//GO:0006508//GO:0006810	pathogenesis//proteolysis//transport	GO:0004222//GO:0008200	metalloendopeptidase activity//ion channel inhibitor activity	GO:0042151	nematocyst	KOG3714	Meprin A metalloprotease
Cluster-10230.0	BM_1	2.00	0.55	458	114153130	ABI52731.1	526	3.0e-51	40S ribosomal protein S24 [Argas monolakensis]	807023747	XM_004522583.2	43	2.43391e-11	PREDICTED: Ceratitis capitata 40S ribosomal protein S24 (LOC101450348), transcript variant X2, mRNA	K02974	RP-S24e, RPS24	small subunit ribosomal protein S24e	http://www.genome.jp/dbget-bin/www_bget?ko:K02974	Q962Q6	468	6.6e-46	40S ribosomal protein S24 OS=Spodoptera frugiperda GN=RpS24 PE=2 SV=1	PF01282	Ribosomal protein S24e	GO:0006412//GO:0042254	translation//ribosome biogenesis	GO:0003735	structural constituent of ribosome	GO:0005622//GO:0005840	intracellular//ribosome	KOG3424	40S ribosomal protein S24
Cluster-10231.0	BM_1	2.00	0.74	403	391341929	XP_003745278.1	386	4.5e-35	PREDICTED: annexin A13-like [Metaseiulus occidentalis]	--	--	--	--	--	K17095	ANXA7_11	annexin A7/11	http://www.genome.jp/dbget-bin/www_bget?ko:K17095	P50995	292	1.5e-25	Annexin A11 OS=Homo sapiens GN=ANXA11 PE=1 SV=1	PF00191	Annexin	--	--	GO:0005544//GO:0005509	calcium-dependent phospholipid binding//calcium ion binding	--	--	KOG0819	Annexin
Cluster-10238.0	BM_1	3.00	0.41	671	--	--	--	--	--	--	--	--	--	--	--	--	--	--	--	--	--	--	--	--	--	--	--	--	--	--	--	--
Cluster-10239.0	BM_1	4.00	0.42	808	--	--	--	--	--	--	--	--	--	--	--	--	--	--	--	--	--	--	--	--	--	--	--	--	--	--	--	--
Cluster-10248.0	BM_1	6.00	0.73	725	--	--	--	--	--	--	--	--	--	--	--	--	--	--	--	--	--	--	--	--	--	--	--	--	--	--	--	--
Cluster-1026.0	BM_1	8.00	0.73	890	--	--	--	--	--	--	--	--	--	--	--	--	--	--	--	--	--	--	--	--	--	--	--	--	--	--	--	--
Cluster-10265.0	BM_1	1.00	0.61	340	--	--	--	--	--	--	--	--	--	--	--	--	--	--	--	--	--	--	--	--	--	--	--	--	--	--	--	--
Cluster-1027.0	BM_1	4.00	0.39	844	--	--	--	--	--	--	--	--	--	--	--	--	--	--	--	--	--	--	--	--	--	--	--	--	--	--	--	--
Cluster-10270.0	BM_1	2.00	1.36	329	--	--	--	--	--	--	--	--	--	--	--	--	--	--	--	--	--	--	--	--	--	--	--	--	--	--	--	--
Cluster-10278.0	BM_1	12.10	0.95	993	642938802	XP_008199892.1	472	1.2e-44	PREDICTED: venom protease-like [Tribolium castaneum]	--	--	--	--	--	--	--	--	--	P05049	341	7.6e-31	Serine protease snake OS=Drosophila melanogaster GN=snk PE=1 SV=2	PF00089	Trypsin	GO:0006508	proteolysis	GO:0004252	serine-type endopeptidase activity	--	--	--	--
Cluster-10281.0	BM_1	2.00	0.44	514	--	--	--	--	--	--	--	--	--	--	--	--	--	--	--	--	--	--	--	--	--	--	--	--	--	--	--	--
Cluster-10284.0	BM_1	3.00	0.35	743	--	--	--	--	--	--	--	--	--	--	--	--	--	--	--	--	--	--	--	--	--	--	--	--	--	--	--	--
Cluster-10293.0	BM_1	2.00	0.36	569	325304040	DAA34721.1	328	3.4e-28	TPA_inf: Bax-mediated apoptosis inhibitor TEGT/BI-1 [Amblyomma variegatum]	--	--	--	--	--	--	--	--	--	Q9IA79	276	1.5e-23	Probable Bax inhibitor 1 OS=Paralichthys olivaceus GN=tmbim6 PE=2 SV=1	PF03334	Na+/H+ antiporter subunit	GO:0015672//GO:0015992	monovalent inorganic cation transport//proton transport	GO:0005451	monovalent cation:proton antiporter activity	--	--	KOG1629	Bax-mediated apoptosis inhibitor TEGT/BI-1
Cluster-10297.1	BM_1	5.00	0.39	1005	--	--	--	--	--	--	--	--	--	--	--	--	--	--	--	--	--	--	--	--	--	--	--	--	--	--	--	--
Cluster-1030.0	BM_1	2.00	2.26	291	149056299	EDM07730.1	303	1.4e-25	rCG53767, partial [Rattus norvegicus]	564327425	XM_006228795.1	291	2.02812e-149	PREDICTED: Rattus norvegicus similar to cytochrome c oxidase, subunit VIb polypeptide 1 (LOC688869), transcript variant X1, mRNA	K02267	COX6B	cytochrome c oxidase subunit 6b	http://www.genome.jp/dbget-bin/www_bget?ko:K02267	P56391	307	2.0e-27	Cytochrome c oxidase subunit 6B1 OS=Mus musculus GN=Cox6b1 PE=1 SV=2	PF02297	Cytochrome oxidase c subunit VIb	GO:0015992//GO:0006123	proton transport//mitochondrial electron transport, cytochrome c to oxygen	GO:0004129	cytochrome-c oxidase activity	GO:0045277//GO:0005739	respiratory chain complex IV//mitochondrion	KOG3057	Cytochrome c oxidase, subunit VIb/COX12
Cluster-10302.0	BM_1	3.00	0.43	651	--	--	--	--	--	--	--	--	--	--	--	--	--	--	--	--	--	--	--	--	--	--	--	--	--	--	--	--
Cluster-1031.0	BM_1	4.00	1.30	425	--	--	--	--	--	--	--	--	--	--	--	--	--	--	--	--	--	--	--	--	--	--	--	--	--	--	--	--
Cluster-10314.0	BM_1	1.00	0.72	324	--	--	--	--	--	--	--	--	--	--	--	--	--	--	--	--	--	--	--	--	--	--	--	--	--	--	--	--
Cluster-10315.0	BM_1	2.00	0.40	538	676459322	XP_009055264.1	178	8.0e-11	hypothetical protein LOTGIDRAFT_64759, partial [Lottia gigantea]>gi|556105164|gb|ESO93816.1| hypothetical protein LOTGIDRAFT_64759, partial [Lottia gigantea]	--	--	--	--	--	K09560	ST13	suppressor of tumorigenicity protein 13	http://www.genome.jp/dbget-bin/www_bget?ko:K09560	P50502	157	9.0e-10	Hsc70-interacting protein OS=Homo sapiens GN=ST13 PE=1 SV=2	PF01213//PF03159//PF05680//PF08597	Adenylate cyclase associated (CAP) N terminal//XRN 5'-3' exonuclease N-terminus//ATP synthase E chain//Translation initiation factor eIF3 subunit	GO:0006446//GO:0007010//GO:0015986//GO:0015992	regulation of translational initiation//cytoskeleton organization//ATP synthesis coupled proton transport//proton transport	GO:0003743//GO:0003779//GO:0003676//GO:0004527//GO:0015078	translation initiation factor activity//actin binding//nucleic acid binding//exonuclease activity//hydrogen ion transmembrane transporter activity	GO:0000276//GO:0005840//GO:0005852//GO:0005737	mitochondrial proton-transporting ATP synthase complex, coupling factor F(o)//ribosome//eukaryotic translation initiation factor 3 complex//cytoplasm	KOG1308	Hsp70-interacting protein Hip/Transient component of progesterone receptor complexes and an Hsp70-binding protein
Cluster-1032.0	BM_1	3.00	0.38	706	--	--	--	--	--	--	--	--	--	--	--	--	--	--	--	--	--	--	--	--	--	--	--	--	--	--	--	--
Cluster-10321.0	BM_1	3.00	0.43	652	--	--	--	--	--	--	--	--	--	--	--	--	--	--	--	--	--	--	--	--	--	--	--	--	--	--	--	--
Cluster-10322.0	BM_1	2.00	0.48	490	325302648	DAA34573.1	513	1.0e-49	TPA_exp: profilin-like protein [Amblyomma variegatum]	--	--	--	--	--	K05759	PFN	profilin	http://www.genome.jp/dbget-bin/www_bget?ko:K05759	Q9XF39	196	2.4e-14	Profilin OS=Prunus avium PE=1 SV=1	--	--	--	--	--	--	--	--	--	--
Cluster-10324.0	BM_1	2.00	0.48	490	--	--	--	--	--	--	--	--	--	--	--	--	--	--	--	--	--	--	--	--	--	--	--	--	--	--	--	--
Cluster-10326.0	BM_1	5.00	0.86	587	391328827	XP_003738885.1	578	3.6e-57	PREDICTED: LOW QUALITY PROTEIN: trifunctional purine biosynthetic protein adenosine-3-like [Metaseiulus occidentalis]	--	--	--	--	--	K11787	GART	phosphoribosylamine--glycine ligase / phosphoribosylglycinamide formyltransferase / phosphoribosylformylglycinamidine cyclo-ligase	http://www.genome.jp/dbget-bin/www_bget?ko:K11787	P21872	445	3.9e-43	Trifunctional purine biosynthetic protein adenosine-3 OS=Gallus gallus GN=GART PE=2 SV=1	PF02843	Phosphoribosylglycinamide synthetase, C domain	GO:0006144//GO:0009113	purine nucleobase metabolic process//purine nucleobase biosynthetic process	GO:0004637	phosphoribosylamine-glycine ligase activity	--	--	KOG0237	Glycinamide ribonucleotide synthetase (GARS)/Aminoimidazole ribonucleotide synthetase (AIRS)
Cluster-10329.0	BM_1	6.00	0.46	1003	--	--	--	--	--	--	--	--	--	--	--	--	--	--	--	--	--	--	--	--	--	--	--	--	--	--	--	--
Cluster-1033.0	BM_1	5.00	1.51	439	--	--	--	--	--	--	--	--	--	--	--	--	--	--	--	--	--	--	--	--	--	--	--	--	--	--	--	--
Cluster-10333.0	BM_1	19.17	0.35	3460	642921677	XP_008192920.1	1048	6.7e-111	PREDICTED: nose resistant to fluoxetine protein 6-like [Tribolium castaneum]	--	--	--	--	--	--	--	--	--	Q09225	389	7.2e-36	Nose resistant to fluoxetine protein 6 OS=Caenorhabditis elegans GN=nrf-6 PE=1 SV=3	PF01757//PF08395	Acyltransferase family//7tm Chemosensory receptor	GO:0050909	sensory perception of taste	GO:0016747	transferase activity, transferring acyl groups other than amino-acyl groups	GO:0016021	integral component of membrane	--	--
Cluster-10336.0	BM_1	15.00	0.55	1856	437279	AAB86499.1	1220	4.1e-131	stearoyl-CoA desaturase [Amblyomma americanum]	437278	U03281.1	69	3.66971e-25	AAU03281 Amblyomma americanum stearoyl-CoA desaturase mRNA, complete cds	K00507	SCD, desC	stearoyl-CoA desaturase (delta-9 desaturase)	http://www.genome.jp/dbget-bin/www_bget?ko:K00507	Q2KIA4	1009	5.0e-108	Stearoyl-CoA desaturase 5 OS=Bos taurus GN=SCD5 PE=2 SV=1	PF00487	Fatty acid desaturase	GO:0006629	lipid metabolic process	--	--	--	--	KOG1600	Fatty acid desaturase
Cluster-10349.0	BM_1	7.00	0.44	1171	241851658	XP_002415785.1	495	3.0e-47	troponin I protein, putative [Ixodes scapularis]>gi|215509999|gb|EEC19452.1| troponin I protein, putative [Ixodes scapularis]	153928083	AK283804.1	75	1.05759e-28	Gryllus bimaculatus mRNA, GBcontig30665	--	--	--	--	P05547	337	2.6e-30	Troponin I OS=Astacus leptodactylus PE=1 SV=1	PF00992//PF07260	Troponin//Progressive ankylosis protein (ANKH)	GO:0006817//GO:0035435	phosphate ion transport//phosphate ion transmembrane transport	GO:0015114	phosphate ion transmembrane transporter activity	GO:0005861//GO:0016021	troponin complex//integral component of membrane	KOG3977	Troponin I
Cluster-1035.0	BM_1	3.00	0.47	617	--	--	--	--	--	--	--	--	--	--	--	--	--	--	--	--	--	--	--	--	--	--	--	--	--	--	--	--
Cluster-10355.0	BM_1	3.00	0.51	591	478254919	ENN75153.1	348	1.7e-30	hypothetical protein YQE_08266, partial [Dendroctonus ponderosae]>gi|546670711|gb|ERL83361.1| hypothetical protein D910_00280 [Dendroctonus ponderosae]>gi|546670742|gb|ERL83375.1| hypothetical protein D910_00315 [Dendroctonus ponderosae]	--	--	--	--	--	--	--	--	--	--	--	--	--	PF06079	Apyrase	--	--	GO:0005509//GO:0016462	calcium ion binding//pyrophosphatase activity	--	--	--	--
Cluster-10356.0	BM_1	23.00	2.78	729	--	--	--	--	--	--	--	--	--	--	--	--	--	--	--	--	--	--	--	--	--	--	--	--	--	--	--	--
Cluster-1036.0	BM_1	4.00	0.57	653	--	--	--	--	--	--	--	--	--	--	--	--	--	--	--	--	--	--	--	--	--	--	--	--	--	--	--	--
Cluster-10363.0	BM_1	2.00	0.48	490	--	--	--	--	--	--	--	--	--	--	--	--	--	--	--	--	--	--	--	--	--	--	--	--	--	--	--	--
Cluster-10365.0	BM_1	13.00	0.47	1852	607303976	EZA45349.1	384	3.6e-34	reverse transcriptase-like protein-3 [Microplitis demolitor]	--	--	--	--	--	--	--	--	--	--	--	--	--	PF15724	TMEM119 family	GO:0001503	ossification	--	--	--	--	--	--
Cluster-10368.0	BM_1	5.00	0.92	564	--	--	--	--	--	--	--	--	--	--	--	--	--	--	--	--	--	--	--	--	--	--	--	--	--	--	--	--
Cluster-1038.0	BM_1	4.00	0.82	530	124249068	NP_001074225.1	747	8.2e-77	carbonic anhydrase 12 precursor [Rattus norvegicus]>gi|121722564|gb|ABM64774.1| membrane-bound carbonic anhydrase 12 [Rattus norvegicus]	672062155	XM_006243311.2	530	0	PREDICTED: Rattus norvegicus carbonic anyhydrase 12 (Car12), transcript variant X2, mRNA	K01672	E4.2.1.1	carbonic anhydrase	http://www.genome.jp/dbget-bin/www_bget?ko:K01672	Q8CI85	717	1.0e-74	Carbonic anhydrase 12 OS=Mus musculus GN=Ca12 PE=2 SV=1	--	--	GO:0006807//GO:0006730	nitrogen compound metabolic process//one-carbon metabolic process	GO:0046872//GO:0004089//GO:0008270	metal ion binding//carbonate dehydratase activity//zinc ion binding	GO:0016021	integral component of membrane	--	--
Cluster-10380.0	BM_1	37.00	1.31	1904	--	--	--	--	--	--	--	--	--	--	--	--	--	--	--	--	--	--	PF01104	Bunyavirus non-structural protein NS-s	GO:0016032	viral process	--	--	--	--	--	--
Cluster-10384.0	BM_1	4.00	0.40	831	641650036	XP_008187946.1	236	2.3e-17	PREDICTED: tigger transposable element-derived protein 4-like [Acyrthosiphon pisum]	--	--	--	--	--	--	--	--	--	Q8BUZ3	172	2.5e-11	Tigger transposable element-derived protein 4 OS=Mus musculus GN=Tigd4 PE=2 SV=1	PF03184	DDE superfamily endonuclease	--	--	GO:0003676	nucleic acid binding	--	--	--	--
Cluster-10389.0	BM_1	16.00	1.58	839	--	--	--	--	--	--	--	--	--	--	--	--	--	--	--	--	--	--	PF00910//PF06414	RNA helicase//Zeta toxin	--	--	GO:0003724//GO:0003723//GO:0005524//GO:0016301	RNA helicase activity//RNA binding//ATP binding//kinase activity	--	--	--	--
Cluster-10391.0	BM_1	2.00	0.39	545	755861495	XP_011290630.1	160	9.9e-09	PREDICTED: uncharacterized protein LOC101896627 isoform X2 [Musca domestica]	--	--	--	--	--	--	--	--	--	--	--	--	--	PF01607	Chitin binding Peritrophin-A domain	GO:0006030	chitin metabolic process	GO:0008061	chitin binding	GO:0005576	extracellular region	--	--
Cluster-10393.0	BM_1	5.11	0.68	684	--	--	--	--	--	--	--	--	--	--	--	--	--	--	--	--	--	--	--	--	--	--	--	--	--	--	--	--
Cluster-10399.0	BM_1	2.00	0.80	391	--	--	--	--	--	--	--	--	--	--	--	--	--	--	--	--	--	--	--	--	--	--	--	--	--	--	--	--
Cluster-1040.0	BM_1	5.00	1.31	468	--	--	--	--	--	--	--	--	--	--	--	--	--	--	--	--	--	--	--	--	--	--	--	--	--	--	--	--
Cluster-10405.0	BM_1	2.00	0.40	537	--	--	--	--	--	--	--	--	--	--	--	--	--	--	--	--	--	--	--	--	--	--	--	--	--	--	--	--
Cluster-10410.0	BM_1	11.00	0.61	1310	--	--	--	--	--	--	--	--	--	--	--	--	--	--	--	--	--	--	PF17076	SBE2, cell-qall formation	GO:0031505	fungal-type cell wall organization	--	--	--	--	--	--
Cluster-10411.0	BM_1	1.00	0.75	321	546687063	ERL95973.1	138	2.1e-06	hypothetical protein D910_00717 [Dendroctonus ponderosae]	--	--	--	--	--	--	--	--	--	--	--	--	--	--	--	--	--	--	--	--	--	--	--
Cluster-1042.0	BM_1	5.00	1.10	512	270009078	EFA05526.1	503	1.6e-48	hypothetical protein TcasGA2_TC015713 [Tribolium castaneum]	--	--	--	--	--	K00115	E1.1.5.9	glucose dehydrogenase (acceptor)	http://www.genome.jp/dbget-bin/www_bget?ko:K00115	P18172	170	2.6e-11	Glucose dehydrogenase [FAD, quinone] OS=Drosophila pseudoobscura pseudoobscura GN=Gld PE=3 SV=4	PF05834//PF07992//PF00732//PF01266//PF02254	Lycopene cyclase protein//Pyridine nucleotide-disulphide oxidoreductase//GMC oxidoreductase//FAD dependent oxidoreductase//TrkA-N domain	GO:0016117//GO:0055114//GO:0006813	carotenoid biosynthetic process//oxidation-reduction process//potassium ion transport	GO:0016705//GO:0016614//GO:0050660//GO:0016491	oxidoreductase activity, acting on paired donors, with incorporation or reduction of molecular oxygen//oxidoreductase activity, acting on CH-OH group of donors//flavin adenine dinucleotide binding//oxidoreductase activity	--	--	--	--
Cluster-10422.0	BM_1	1.00	0.48	366	--	--	--	--	--	--	--	--	--	--	--	--	--	--	--	--	--	--	PF00628	PHD-finger	--	--	GO:0005515	protein binding	--	--	--	--
Cluster-10423.0	BM_1	2.00	0.31	625	--	--	--	--	--	--	--	--	--	--	--	--	--	--	--	--	--	--	--	--	--	--	--	--	--	--	--	--
Cluster-10430.0	BM_1	9.00	0.72	979	544512774	XP_005589973.1	992	5.9e-105	PREDICTED: 60S ribosomal protein L13a isoform X1 [Macaca fascicularis]>gi|635040461|ref|XP_007995756.1| PREDICTED: 60S ribosomal protein L13a isoform X1 [Chlorocebus sabaeus]	395132448	NM_012423.3	979	0	Homo sapiens ribosomal protein L13a (RPL13A), transcript variant 1, mRNA	K02872	RP-L13Ae, RPL13A	large subunit ribosomal protein L13Ae	http://www.genome.jp/dbget-bin/www_bget?ko:K02872	P40429	974	3.0e-104	60S ribosomal protein L13a OS=Homo sapiens GN=RPL13A PE=1 SV=2	PF00572	Ribosomal protein L13	GO:0006412//GO:0042254	translation//ribosome biogenesis	GO:0003735	structural constituent of ribosome	GO:0005840	ribosome	KOG3204	60S ribosomal protein L13a
Cluster-10432.0	BM_1	2.00	0.80	392	--	--	--	--	--	--	--	--	--	--	--	--	--	--	--	--	--	--	--	--	--	--	--	--	--	--	--	--
Cluster-10439.0	BM_1	10.55	0.50	1469	642933705	XP_974874.3	781	2.6e-80	PREDICTED: protein OSCP1 [Tribolium castaneum]	--	--	--	--	--	--	--	--	--	Q8BHW2	172	4.5e-11	Protein OSCP1 OS=Mus musculus GN=Oscp1 PE=2 SV=1	--	--	--	--	--	--	--	--	--	--
Cluster-10439.1	BM_1	24.45	1.33	1326	642933705	XP_974874.3	967	6.4e-102	PREDICTED: protein OSCP1 [Tribolium castaneum]	--	--	--	--	--	--	--	--	--	Q8BHW2	295	2.2e-25	Protein OSCP1 OS=Mus musculus GN=Oscp1 PE=2 SV=1	--	--	--	--	--	--	--	--	--	--
Cluster-10440.0	BM_1	12.00	0.57	1479	--	--	--	--	--	--	--	--	--	--	--	--	--	--	--	--	--	--	--	--	--	--	--	--	--	--	--	--
Cluster-10449.0	BM_1	5.79	0.39	1114	478266693	ENN82870.1	474	7.9e-45	hypothetical protein YQE_00763, partial [Dendroctonus ponderosae]>gi|546684080|gb|ERL93799.1| hypothetical protein D910_11085 [Dendroctonus ponderosae]	--	--	--	--	--	--	--	--	--	Q8TEA1	227	1.4e-17	Putative methyltransferase NSUN6 OS=Homo sapiens GN=NSUN6 PE=1 SV=1	PF01472	PUA domain	--	--	GO:0003723	RNA binding	--	--	KOG1122	tRNA and rRNA cytosine-C5-methylase (nucleolar protein NOL1/NOP2)
Cluster-10454.0	BM_1	2.00	0.45	507	--	--	--	--	--	--	--	--	--	--	--	--	--	--	--	--	--	--	--	--	--	--	--	--	--	--	--	--
Cluster-1046.0	BM_1	1.00	0.94	303	--	--	--	--	--	687061360	LM597048.1	204	4.89635e-101	Haemonchus placei genome assembly H_placei_MHpl1 ,scaffold HPLM_contig0005519	--	--	--	--	--	--	--	--	PF03106	WRKY DNA -binding domain	GO:0006355	regulation of transcription, DNA-templated	GO:0043565//GO:0003700	sequence-specific DNA binding//transcription factor activity, sequence-specific DNA binding	GO:0005667	transcription factor complex	--	--
Cluster-10465.0	BM_1	2.00	1.03	358	642925502	XP_008194577.1	217	1.6e-15	PREDICTED: immediate early response 3-interacting protein 1 [Tribolium castaneum]	--	--	--	--	--	--	--	--	--	Q9CR20	136	1.6e-07	Immediate early response 3-interacting protein 1 OS=Mus musculus GN=Ier3ip1 PE=3 SV=1	--	--	--	--	--	--	--	--	--	--
Cluster-10470.0	BM_1	3.00	1.10	405	--	--	--	--	--	--	--	--	--	--	--	--	--	--	--	--	--	--	--	--	--	--	--	--	--	--	--	--
Cluster-10474.0	BM_1	7.00	0.39	1298	--	--	--	--	--	--	--	--	--	--	--	--	--	--	--	--	--	--	--	--	--	--	--	--	--	--	--	--
Cluster-10474.1	BM_1	1.00	0.44	378	642913543	XP_971895.2	141	1.1e-06	PREDICTED: RING finger protein 17 [Tribolium castaneum]	--	--	--	--	--	--	--	--	--	--	--	--	--	--	--	--	--	--	--	--	--	--	--
Cluster-10477.0	BM_1	8.00	0.41	1385	18958004	AAL79567.1	733	9.1e-75	midgut serine proteinase-3 [Rhipicephalus appendiculatus]	--	--	--	--	--	K01310	CTRB	chymotrypsin	http://www.genome.jp/dbget-bin/www_bget?ko:K01310	Q7RTY7	461	1.3e-44	Ovochymase-1 OS=Homo sapiens GN=OVCH1 PE=2 SV=2	PF00089//PF00057	Trypsin//Low-density lipoprotein receptor domain class A	GO:0006508	proteolysis	GO:0005515//GO:0004252	protein binding//serine-type endopeptidase activity	--	--	--	--
Cluster-10479.0	BM_1	2.00	0.35	583	--	--	--	--	--	--	--	--	--	--	--	--	--	--	--	--	--	--	--	--	--	--	--	--	--	--	--	--
Cluster-1048.0	BM_1	2.00	1.06	355	57544861	YP_052706.2	537	1.2e-52	NADH dehydrogenase subunit 4 [Bos indicus]>gi|75069822|sp|Q576B5.1|NU4M_BOSIN RecName: Full=NADH-ubiquinone oxidoreductase chain 4; AltName: Full=NADH dehydrogenase subunit 4 (mitochondrion) [Bos indicus]>gi|33321657|gb|AAQ06589.1| NADH dehydrogenase subunit 4 [Bos indicus]>gi|70987926|gb|AAZ16945.1| NADH dehydrogenase subunit 4 (mitochondrion) [Bos taurus]>gi|157778771|gb|ABV70903.1| NADH dehydr…	675295383	KJ789953.1	355	0	Bos taurus isolate 115 mitochondrion, complete genome	K03881	ND4	NADH-ubiquinone oxidoreductase chain 4	http://www.genome.jp/dbget-bin/www_bget?ko:K03881	Q576B5	537	5.1e-54	NADH-ubiquinone oxidoreductase chain 4 OS=Bos indicus GN=MT-ND4 PE=3 SV=1	PF01059	NADH-ubiquinone oxidoreductase chain 4, amino terminus	GO:0006120//GO:0055114//GO:0015992//GO:0006744//GO:0006814	mitochondrial electron transport, NADH to ubiquinone//oxidation-reduction process//proton transport//ubiquinone biosynthetic process//sodium ion transport	GO:0008137	NADH dehydrogenase (ubiquinone) activity	GO:0070469//GO:0016021//GO:0031966	respiratory chain//integral component of membrane//mitochondrial membrane	--	--
Cluster-10481.0	BM_1	2.00	0.33	597	391325513	XP_003737277.1	212	1.0e-14	PREDICTED: uncharacterized protein LOC100897366 [Metaseiulus occidentalis]	--	--	--	--	--	--	--	--	--	--	--	--	--	--	--	--	--	--	--	--	--	--	--
Cluster-1049.0	BM_1	1.00	0.34	418	--	--	--	--	--	--	--	--	--	--	--	--	--	--	--	--	--	--	--	--	--	--	--	--	--	--	--	--
Cluster-10499.0	BM_1	14.00	0.42	2187	--	--	--	--	--	--	--	--	--	--	--	--	--	--	--	--	--	--	--	--	--	--	--	--	--	--	--	--
Cluster-1050.0	BM_1	4.00	0.58	648	--	--	--	--	--	--	--	--	--	--	--	--	--	--	--	--	--	--	--	--	--	--	--	--	--	--	--	--
Cluster-10502.0	BM_1	2.00	0.55	456	--	--	--	--	--	--	--	--	--	--	--	--	--	--	--	--	--	--	--	--	--	--	--	--	--	--	--	--
Cluster-10503.0	BM_1	6.00	0.98	604	121543837	ABM55583.1	676	1.6e-68	putative 60S ribosomal protein L23 [Maconellicoccus hirsutus]	801399158	XM_012204683.1	102	5.19678e-44	PREDICTED: Atta cephalotes 60S ribosomal protein L23 (LOC105623284), mRNA	K02894	RP-L23e, RPL23	large subunit ribosomal protein L23e	http://www.genome.jp/dbget-bin/www_bget?ko:K02894	P48159	668	5.6e-69	60S ribosomal protein L23 OS=Drosophila melanogaster GN=RpL23 PE=1 SV=2	PF00238	Ribosomal protein L14p/L23e	GO:0006412//GO:0042254	translation//ribosome biogenesis	GO:0003735	structural constituent of ribosome	GO:0005840	ribosome	KOG0901	60S ribosomal protein L14/L17/L23
Cluster-10505.0	BM_1	1.00	0.31	435	241751467	XP_002406052.1	511	1.6e-49	glutathione S-transferase, putative [Ixodes scapularis]>gi|215506029|gb|EEC15523.1| glutathione S-transferase, putative [Ixodes scapularis]	--	--	--	--	--	K05309	PTGES2	microsomal prostaglandin-E synthase 2	http://www.genome.jp/dbget-bin/www_bget?ko:K05309	Q8BWM0	350	3.0e-32	Prostaglandin E synthase 2 OS=Mus musculus GN=Ptges2 PE=1 SV=3	--	--	--	--	GO:0016853	isomerase activity	--	--	KOG3029	Glutathione S-transferase-related protein
Cluster-1051.0	BM_1	4.00	2.76	328	--	--	--	--	--	--	--	--	--	--	--	--	--	--	--	--	--	--	--	--	--	--	--	--	--	--	--	--
Cluster-10513.0	BM_1	4.00	0.33	945	--	--	--	--	--	--	--	--	--	--	--	--	--	--	--	--	--	--	--	--	--	--	--	--	--	--	--	--
Cluster-10513.1	BM_1	1.00	1.05	296	--	--	--	--	--	--	--	--	--	--	--	--	--	--	--	--	--	--	--	--	--	--	--	--	--	--	--	--
Cluster-10518.0	BM_1	7.00	0.53	1021	391331995	XP_003740424.1	604	6.1e-60	PREDICTED: ferritin heavy chain, oocyte isoform-like [Metaseiulus occidentalis]	--	--	--	--	--	K00522	FTH1	ferritin heavy chain	http://www.genome.jp/dbget-bin/www_bget?ko:K00522	P85838	551	3.5e-55	Ferritin, heavy subunit OS=Trematomus bernacchii PE=1 SV=1	PF00210	Ferritin-like domain	GO:0006879	cellular iron ion homeostasis	GO:0008199	ferric iron binding	--	--	--	--
Cluster-10518.1	BM_1	8.00	0.97	727	--	--	--	--	--	--	--	--	--	--	--	--	--	--	--	--	--	--	PF03970	Herpesvirus UL37 tegument protein	GO:0019068	virion assembly	--	--	--	--	--	--
Cluster-10521.0	BM_1	8.86	1.10	717	--	--	--	--	--	--	--	--	--	--	--	--	--	--	O81338	138	1.9e-07	Antimicrobial peptide 1 OS=Mesembryanthemum crystallinum PE=3 SV=1	PF08116	PhTx neurotoxin family	GO:0009405	pathogenesis	--	--	GO:0005576	extracellular region	--	--
Cluster-10528.1	BM_1	1.61	0.33	531	--	--	--	--	--	--	--	--	--	--	--	--	--	--	--	--	--	--	--	--	--	--	--	--	--	--	--	--
Cluster-1054.0	BM_1	2.00	0.42	523	--	--	--	--	--	--	--	--	--	--	--	--	--	--	--	--	--	--	--	--	--	--	--	--	--	--	--	--
Cluster-10542.0	BM_1	6.00	0.37	1184	--	--	--	--	--	--	--	--	--	--	--	--	--	--	--	--	--	--	--	--	--	--	--	--	--	--	--	--
Cluster-10549.0	BM_1	3.00	0.32	788	241999170	XP_002434228.1	869	8.8e-91	kettin, putative [Ixodes scapularis]>gi|215495987|gb|EEC05628.1| kettin, putative [Ixodes scapularis]	--	--	--	--	--	--	--	--	--	Q9I7U4	768	1.9e-80	Titin OS=Drosophila melanogaster GN=sls PE=1 SV=3	PF13895	Immunoglobulin domain	--	--	GO:0005515	protein binding	--	--	--	--
Cluster-10553.0	BM_1	7.00	0.64	889	270006111	EFA02559.1	428	1.4e-39	hypothetical protein TcasGA2_TC008268 [Tribolium castaneum]	--	--	--	--	--	--	--	--	--	Q54G05	155	2.5e-09	Putative leucine-rich repeat-containing protein DDB_G0290503 OS=Dictyostelium discoideum GN=DDB_G0290503 PE=3 SV=1	PF04508//PF08702//PF16331	Viral A-type inclusion protein repeat//Fibrinogen alpha/beta chain family//TolA binding protein trimerisation	GO:0030168//GO:0070206//GO:0051258//GO:0016032//GO:0007165	platelet activation//protein trimerization//protein polymerization//viral process//signal transduction	GO:0005102//GO:0030674	receptor binding//protein binding, bridging	GO:0005577	fibrinogen complex	--	--
Cluster-1056.0	BM_1	4.00	1.40	412	--	--	--	--	--	--	--	--	--	--	--	--	--	--	--	--	--	--	--	--	--	--	--	--	--	--	--	--
Cluster-10560.0	BM_1	3.00	0.32	793	--	--	--	--	--	--	--	--	--	--	--	--	--	--	--	--	--	--	--	--	--	--	--	--	--	--	--	--
Cluster-1057.0	BM_1	8.00	1.38	584	--	--	--	--	--	--	--	--	--	--	--	--	--	--	--	--	--	--	--	--	--	--	--	--	--	--	--	--
Cluster-10576.0	BM_1	2.00	0.59	442	--	--	--	--	--	--	--	--	--	--	--	--	--	--	--	--	--	--	--	--	--	--	--	--	--	--	--	--
Cluster-1058.0	BM_1	4.00	2.11	355	--	--	--	--	--	--	--	--	--	--	--	--	--	--	--	--	--	--	--	--	--	--	--	--	--	--	--	--
Cluster-10591.0	BM_1	5.00	0.94	557	749774157	XP_011142379.1	141	1.6e-06	PREDICTED: histone-lysine N-methyltransferase SETMAR-like [Harpegnathos saltator]	--	--	--	--	--	--	--	--	--	--	--	--	--	--	--	--	--	--	--	--	--	--	--
Cluster-10592.0	BM_1	1.00	2.91	246	--	--	--	--	--	--	--	--	--	--	--	--	--	--	--	--	--	--	--	--	--	--	--	--	--	--	--	--
Cluster-10594.0	BM_1	23.48	1.02	1588	642927592	XP_008195328.1	1586	1.3e-173	PREDICTED: cyclin-dependent kinase-like 4 isoform X3 [Tribolium castaneum]	844839798	XM_012937545.1	64	1.88356e-22	Schistosoma haematobium Cyclin-dependent kinase-like 1 mRNA	K08824	CDKL	cyclin-dependent kinase-like	http://www.genome.jp/dbget-bin/www_bget?ko:K08824	Q00532	1129	5.2e-122	Cyclin-dependent kinase-like 1 OS=Homo sapiens GN=CDKL1 PE=1 SV=5	PF00069//PF06293//PF07714	Protein kinase domain//Lipopolysaccharide kinase (Kdo/WaaP) family//Protein tyrosine kinase	GO:0006468	protein phosphorylation	GO:0005524//GO:0016773//GO:0004672	ATP binding//phosphotransferase activity, alcohol group as acceptor//protein kinase activity	GO:0016020	membrane	KOG0593	Predicted protein kinase KKIAMRE
Cluster-10594.1	BM_1	10.52	0.43	1692	642927590	XP_008195327.1	1645	2.0e-180	PREDICTED: cyclin-dependent kinase-like 4 isoform X2 [Tribolium castaneum]	844839798	XM_012937545.1	64	2.00969e-22	Schistosoma haematobium Cyclin-dependent kinase-like 1 mRNA	K08824	CDKL	cyclin-dependent kinase-like	http://www.genome.jp/dbget-bin/www_bget?ko:K08824	Q00532	1129	5.5e-122	Cyclin-dependent kinase-like 1 OS=Homo sapiens GN=CDKL1 PE=1 SV=5	PF07714//PF06293//PF00069	Protein tyrosine kinase//Lipopolysaccharide kinase (Kdo/WaaP) family//Protein kinase domain	GO:0006468	protein phosphorylation	GO:0005524//GO:0016773//GO:0004672	ATP binding//phosphotransferase activity, alcohol group as acceptor//protein kinase activity	GO:0016020	membrane	KOG0593	Predicted protein kinase KKIAMRE
Cluster-10597.0	BM_1	1.00	0.65	333	149287110	ABR23454.1	382	1.1e-34	60S ribosomal protein L37 [Ornithodoros parkeri]	--	--	--	--	--	K02922	RP-L37e, RPL37	large subunit ribosomal protein L37e	http://www.genome.jp/dbget-bin/www_bget?ko:K02922	Q9VXX8	360	1.6e-33	Probable 60S ribosomal protein L37-A OS=Drosophila melanogaster GN=RpL37a PE=1 SV=1	PF01907//PF01155//PF04060//PF16685//PF00253//PF00097	Ribosomal protein L37e//Hydrogenase/urease nickel incorporation, metallochaperone, hypA//Putative Fe-S cluster//zinc RING finger of MSL2//Ribosomal protein S14p/S29e//Zinc finger, C3HC4 type (RING finger)	GO:0006412//GO:0006464//GO:0042254	translation//cellular protein modification process//ribosome biogenesis	GO:0061630//GO:0016151//GO:0046872//GO:0003735//GO:0051536	ubiquitin protein ligase activity//nickel cation binding//metal ion binding//structural constituent of ribosome//iron-sulfur cluster binding	GO:0005622//GO:0005840	intracellular//ribosome	KOG3475	60S ribosomal protein L37
Cluster-1060.0	BM_1	3.00	0.85	451	--	--	--	--	--	--	--	--	--	--	--	--	--	--	--	--	--	--	--	--	--	--	--	--	--	--	--	--
Cluster-10603.0	BM_1	7.00	0.75	789	--	--	--	--	--	--	--	--	--	--	--	--	--	--	--	--	--	--	--	--	--	--	--	--	--	--	--	--
Cluster-1062.0	BM_1	3.00	3.45	290	--	--	--	--	--	672059189	XM_006241708.2	290	7.26616e-149	PREDICTED: Rattus norvegicus N-myc downstream regulated 1 (Ndrg1), transcript variant X1, mRNA	--	--	--	--	--	--	--	--	--	--	--	--	--	--	--	--	--	--
Cluster-10624.0	BM_1	2.00	0.74	402	--	--	--	--	--	--	--	--	--	--	--	--	--	--	--	--	--	--	--	--	--	--	--	--	--	--	--	--
Cluster-10628.0	BM_1	9.00	0.54	1215	--	--	--	--	--	--	--	--	--	--	--	--	--	--	--	--	--	--	--	--	--	--	--	--	--	--	--	--
Cluster-1063.0	BM_1	8.00	2.07	471	--	--	--	--	--	--	--	--	--	--	--	--	--	--	--	--	--	--	--	--	--	--	--	--	--	--	--	--
Cluster-10631.0	BM_1	11.70	0.47	1697	751450572	XP_011179573.1	1066	2.7e-113	PREDICTED: zinc finger BED domain-containing protein 4-like [Bactrocera cucurbitae]	--	--	--	--	--	--	--	--	--	O75132	398	3.2e-37	Zinc finger BED domain-containing protein 4 OS=Homo sapiens GN=ZBED4 PE=1 SV=2	PF14372//PF05699//PF12513	Domain of unknown function (DUF4413)//hAT family C-terminal dimerisation region//Mitochondrial degradasome RNA helicase subunit C terminal	--	--	GO:0003677//GO:0046983//GO:0016817	DNA binding//protein dimerization activity//hydrolase activity, acting on acid anhydrides	--	--	KOG1121	Tam3-transposase (Ac family)
Cluster-10634.0	BM_1	9.00	2.04	503	--	--	--	--	--	--	--	--	--	--	--	--	--	--	--	--	--	--	--	--	--	--	--	--	--	--	--	--
Cluster-1064.0	BM_1	11.00	0.66	1221	7709992	NP_036915.1	1334	1.6e-144	basigin isoform 2 precursor [Rattus norvegicus]>gi|56809|emb|CAA38452.1| MRC OX47 antigen [Rattus norvegicus]>gi|57908|emb|CAA47655.1| transmembrane glycoprotein [Rattus norvegicus]>gi|37747904|gb|AAH59145.1| Basigin [Rattus norvegicus]>gi|149034667|gb|EDL89404.1| basigin, isoform CRA_b [Rattus norvegicus]	298912267	FQ213065.1	1221	0	Rattus norvegicus TL0AAA49YO19 mRNA sequence	K06535	BSG, CD147	basigin	http://www.genome.jp/dbget-bin/www_bget?ko:K06535	P26453	1267	4.0e-138	Basigin OS=Rattus norvegicus GN=Bsg PE=1 SV=2	PF13895	Immunoglobulin domain	GO:0051591//GO:0043434//GO:0046689//GO:0046697//GO:0007566//GO:0042475	response to cAMP//response to peptide hormone//response to mercury ion//decidualization//embryo implantation//odontogenesis of dentin-containing tooth	GO:0005515//GO:0005537	protein binding//mannose binding	GO:0042470//GO:0016021//GO:0005739//GO:0002080//GO:0042383//GO:0045121	melanosome//integral component of membrane//mitochondrion//acrosomal membrane//sarcolemma//membrane raft	--	--
Cluster-10641.0	BM_1	3.00	0.48	610	--	--	--	--	--	--	--	--	--	--	--	--	--	--	--	--	--	--	--	--	--	--	--	--	--	--	--	--
Cluster-1065.1	BM_1	3.00	0.33	777	--	--	--	--	--	--	--	--	--	--	--	--	--	--	--	--	--	--	--	--	--	--	--	--	--	--	--	--
Cluster-10650.1	BM_1	14.78	0.75	1398	558146105	XP_006119613.1	345	9.0e-30	PREDICTED: macrophage mannose receptor 1-like [Pelodiscus sinensis]	--	--	--	--	--	--	--	--	--	P22897	331	1.5e-29	Macrophage mannose receptor 1 OS=Homo sapiens GN=MRC1 PE=1 SV=1	--	--	--	--	--	--	--	--	--	--
Cluster-10652.0	BM_1	2.00	0.47	494	--	--	--	--	--	--	--	--	--	--	--	--	--	--	--	--	--	--	--	--	--	--	--	--	--	--	--	--
Cluster-10656.0	BM_1	11.00	0.59	1343	--	--	--	--	--	--	--	--	--	--	--	--	--	--	--	--	--	--	--	--	--	--	--	--	--	--	--	--
Cluster-1066.0	BM_1	5.00	3.83	319	88766329	YP_209212.2	303	1.5e-25	NADH dehydrogenase subunit 3 [Bos taurus]>gi|237869050|ref|YP_002907381.1| NADH dehydrogenase subunit 3 [Bos javanicus]>gi|292486455|ref|YP_003541091.1| NADH dehydrogenase subunit 3 [Bos primigenius]>gi|128703|sp|P03898.1|NU3M_BOVIN RecName: Full=NADH-ubiquinone oxidoreductase chain 3; AltName: Full=NADH dehydrogenase subunit 3>gi|27543913|dbj|BAC54742.1| NADH-ubiquinone oxidoreductase chain 3 [B…	675295383	KJ789953.1	319	6.11965e-165	Bos taurus isolate 115 mitochondrion, complete genome	K03880	ND3	NADH-ubiquinone oxidoreductase chain 3	http://www.genome.jp/dbget-bin/www_bget?ko:K03880	P03898	303	6.2e-27	NADH-ubiquinone oxidoreductase chain 3 OS=Bos taurus GN=MT-ND3 PE=1 SV=1	--	--	--	--	--	--	GO:0005739//GO:0044425	mitochondrion//membrane part	KOG4662	NADH dehydrogenase subunit 3 and related proteins
Cluster-1067.0	BM_1	5.00	0.93	559	--	--	--	--	--	--	--	--	--	--	--	--	--	--	--	--	--	--	--	--	--	--	--	--	--	--	--	--
Cluster-10670.0	BM_1	2.00	0.66	421	--	--	--	--	--	--	--	--	--	--	--	--	--	--	--	--	--	--	--	--	--	--	--	--	--	--	--	--
Cluster-10673.0	BM_1	6.58	0.68	809	--	--	--	--	--	--	--	--	--	--	--	--	--	--	--	--	--	--	--	--	--	--	--	--	--	--	--	--
Cluster-10675.0	BM_1	2.00	0.87	379	--	--	--	--	--	--	--	--	--	--	--	--	--	--	--	--	--	--	PF00443	Ubiquitin carboxyl-terminal hydrolase	GO:0016579	protein deubiquitination	GO:0036459	ubiquitinyl hydrolase activity	--	--	--	--
Cluster-10677.0	BM_1	4.00	0.63	618	--	--	--	--	--	--	--	--	--	--	--	--	--	--	--	--	--	--	--	--	--	--	--	--	--	--	--	--
Cluster-10680.0	BM_1	4.00	0.85	520	--	--	--	--	--	--	--	--	--	--	--	--	--	--	--	--	--	--	--	--	--	--	--	--	--	--	--	--
Cluster-10681.0	BM_1	2.00	0.48	490	190702371	ACE75264.1	336	3.5e-29	DNA Pol B2 domain-containing protein [Glyptapanteles flavicoxis]	--	--	--	--	--	--	--	--	--	--	--	--	--	--	--	--	--	--	--	--	--	--	--
Cluster-10685.1	BM_1	3.00	0.70	495	--	--	--	--	--	--	--	--	--	--	--	--	--	--	--	--	--	--	--	--	--	--	--	--	--	--	--	--
Cluster-10686.1	BM_1	5.00	0.63	707	--	--	--	--	--	--	--	--	--	--	--	--	--	--	--	--	--	--	--	--	--	--	--	--	--	--	--	--
Cluster-10707.0	BM_1	26.55	2.13	974	--	--	--	--	--	--	--	--	--	--	--	--	--	--	--	--	--	--	--	--	--	--	--	--	--	--	--	--
Cluster-1071.0	BM_1	4.00	0.87	514	--	--	--	--	--	--	--	--	--	--	--	--	--	--	--	--	--	--	--	--	--	--	--	--	--	--	--	--
Cluster-10716.0	BM_1	13.00	0.65	1421	--	--	--	--	--	--	--	--	--	--	--	--	--	--	--	--	--	--	--	--	--	--	--	--	--	--	--	--
Cluster-10717.0	BM_1	4.00	0.33	963	--	--	--	--	--	--	--	--	--	--	--	--	--	--	--	--	--	--	--	--	--	--	--	--	--	--	--	--
Cluster-1072.0	BM_1	2.00	0.32	616	--	--	--	--	--	--	--	--	--	--	--	--	--	--	--	--	--	--	--	--	--	--	--	--	--	--	--	--
Cluster-10722.0	BM_1	2.00	0.58	448	--	--	--	--	--	--	--	--	--	--	--	--	--	--	--	--	--	--	PF03504	Chlamydia cysteine-rich outer membrane protein 6	--	--	GO:0005201	extracellular matrix structural constituent	GO:0005578	proteinaceous extracellular matrix	--	--
Cluster-10722.1	BM_1	7.00	1.06	631	--	--	--	--	--	--	--	--	--	--	--	--	--	--	--	--	--	--	--	--	--	--	--	--	--	--	--	--
Cluster-10726.0	BM_1	2.00	0.72	407	--	--	--	--	--	--	--	--	--	--	--	--	--	--	--	--	--	--	--	--	--	--	--	--	--	--	--	--
Cluster-10728.0	BM_1	1.00	0.33	422	--	--	--	--	--	--	--	--	--	--	--	--	--	--	--	--	--	--	--	--	--	--	--	--	--	--	--	--
Cluster-1075.0	BM_1	3.00	0.72	490	18079339	NP_542364.1	850	8.7e-89	aconitate hydratase, mitochondrial precursor [Mus musculus]>gi|60391212|sp|Q99KI0.1|ACON_MOUSE RecName: Full=Aconitate hydratase, mitochondrial; Short=Aconitase; AltName: Full=Citrate hydro-lyase; Flags: Precursor>gi|13435538|gb|AAH04645.1| Aco2 protein [Mus musculus]>gi|74180783|dbj|BAE25602.1| unnamed protein product [Mus musculus]>gi|74211480|dbj|BAE26479.1| unnamed protein product [Mus muscul…	40538859	NM_024398.2	487	0	Rattus norvegicus aconitase 2, mitochondrial (Aco2), mRNA >gnl|BL_ORD_ID|2696932 Rattus norvegicus aconitase 2, mitochondrial, mRNA (cDNA clone MGC:72424 IMAGE:5621226), complete cds	K01681	ACO, acnA	aconitate hydratase	http://www.genome.jp/dbget-bin/www_bget?ko:K01681	Q9ER34	854	1.2e-90	Aconitate hydratase, mitochondrial OS=Rattus norvegicus GN=Aco2 PE=1 SV=2	PF00330	Aconitase family (aconitate hydratase)	GO:0006099//GO:0008152//GO:0006102//GO:0006101	tricarboxylic acid cycle//metabolic process//isocitrate metabolic process//citrate metabolic process	GO:0051538//GO:0005506//GO:0051539//GO:0052633	3 iron, 4 sulfur cluster binding//iron ion binding//4 iron, 4 sulfur cluster binding//isocitrate hydro-lyase (cis-aconitate-forming) activity	GO:0005739//GO:0005634	mitochondrion//nucleus	KOG0453	Aconitase/homoaconitase (aconitase superfamily)
Cluster-10757.0	BM_1	2.00	0.43	518	--	--	--	--	--	--	--	--	--	--	--	--	--	--	--	--	--	--	--	--	--	--	--	--	--	--	--	--
Cluster-1076.0	BM_1	6.00	1.08	571	--	--	--	--	--	--	--	--	--	--	--	--	--	--	--	--	--	--	--	--	--	--	--	--	--	--	--	--
Cluster-10765.0	BM_1	1.00	0.38	400	--	--	--	--	--	--	--	--	--	--	--	--	--	--	--	--	--	--	--	--	--	--	--	--	--	--	--	--
Cluster-1077.0	BM_1	3.00	0.41	676	66730449	NP_001019418.1	1178	1.1e-126	beta-lactamase-like protein 2 [Rattus norvegicus]>gi|81888008|sp|Q561R9.1|LACB2_RAT RecName: Full=Beta-lactamase-like protein 2>gi|62531322|gb|AAH93378.1| Lactamase, beta 2 [Rattus norvegicus]	66730448	NM_001024247.1	676	0	Rattus norvegicus lactamase, beta 2 (Lactb2), mRNA >gnl|BL_ORD_ID|709647 Rattus norvegicus lactamase, beta 2, mRNA (cDNA clone MGC:112672 IMAGE:7388096), complete cds	--	--	--	--	Q561R9	1178	4.6e-128	Beta-lactamase-like protein 2 OS=Rattus norvegicus GN=Lactb2 PE=2 SV=1	--	--	--	--	GO:0046872//GO:0016787	metal ion binding//hydrolase activity	GO:0005739	mitochondrion	KOG0813	Glyoxylase
Cluster-10771.0	BM_1	5.00	0.47	868	--	--	--	--	--	--	--	--	--	--	--	--	--	--	--	--	--	--	PF02402	Lysis protein	GO:0009405//GO:0019835	pathogenesis//cytolysis	--	--	GO:0019867	outer membrane	--	--
Cluster-10784.0	BM_1	3.00	0.44	643	--	--	--	--	--	--	--	--	--	--	--	--	--	--	--	--	--	--	--	--	--	--	--	--	--	--	--	--
Cluster-10789.0	BM_1	9.85	0.97	843	--	--	--	--	--	--	--	--	--	--	--	--	--	--	--	--	--	--	PF06005//PF03792//PF04344//PF07536	Protein of unknown function (DUF904)//PBC domain//Chemotaxis phosphatase, CheZ//HWE histidine kinase	GO:0050920//GO:0016310//GO:0043093//GO:0000917	regulation of chemotaxis//phosphorylation//FtsZ-dependent cytokinesis//barrier septum assembly	GO:0003824//GO:0004673//GO:0003700	catalytic activity//protein histidine kinase activity//transcription factor activity, sequence-specific DNA binding	GO:0005634//GO:0005667//GO:0009365//GO:0009288//GO:0005737	nucleus//transcription factor complex//protein histidine kinase complex//bacterial-type flagellum//cytoplasm	--	--
Cluster-1079.0	BM_1	12.00	1.03	927	852773041	XP_012879948.1	565	1.8e-55	PREDICTED: cytochrome c, somatic [Dipodomys ordii]	298892009	FQ220855.1	927	0	Rattus norvegicus TL0ADA41YH06 mRNA sequence	K08738	CYC	cytochrome c	http://www.genome.jp/dbget-bin/www_bget?ko:K08738	P62897	565	7.5e-57	Cytochrome c, somatic OS=Mus musculus GN=Cycs PE=1 SV=2	PF00034//PF13442	Cytochrome c//Cytochrome C oxidase, cbb3-type, subunit III	GO:0006118	obsolete electron transport	GO:0020037//GO:0009055	heme binding//electron carrier activity	--	--	KOG3453	Cytochrome c
Cluster-10795.1	BM_1	11.00	0.45	1673	546682125	ERL92106.1	1355	8.2e-147	hypothetical protein D910_09427 [Dendroctonus ponderosae]	--	--	--	--	--	--	--	--	--	Q8NEP3	838	3.0e-88	Dynein assembly factor 1, axonemal OS=Homo sapiens GN=DNAAF1 PE=1 SV=5	PF13855	Leucine rich repeat	--	--	GO:0005515	protein binding	--	--	KOG0531	Protein phosphatase 1, regulatory subunit, and related proteins
Cluster-10799.0	BM_1	3.00	0.69	498	--	--	--	--	--	--	--	--	--	--	--	--	--	--	--	--	--	--	--	--	--	--	--	--	--	--	--	--
Cluster-10802.0	BM_1	1.00	0.41	386	--	--	--	--	--	--	--	--	--	--	--	--	--	--	--	--	--	--	--	--	--	--	--	--	--	--	--	--
Cluster-10804.0	BM_1	3.00	1.11	403	--	--	--	--	--	--	--	--	--	--	--	--	--	--	--	--	--	--	--	--	--	--	--	--	--	--	--	--
Cluster-10807.0	BM_1	31.00	5.59	570	564275849	ETB57308.1	162	6.0e-09	hypothetical protein YYC_04816 [Plasmodium yoelii 17X]	--	--	--	--	--	--	--	--	--	--	--	--	--	PF04086//PF05843//PF07382//PF09726	Signal recognition particle, alpha subunit, N-terminal//Suppressor of forked protein (Suf)//Histone H1-like nucleoprotein HC2//Transmembrane protein	GO:0030261//GO:0006886//GO:0006397	chromosome condensation//intracellular protein transport//mRNA processing	GO:0005525//GO:0005047//GO:0003924//GO:0003677	GTP binding//signal recognition particle binding//GTPase activity//DNA binding	GO:0005785//GO:0005634//GO:0016021//GO:0005786	signal recognition particle receptor complex//nucleus//integral component of membrane//signal recognition particle, endoplasmic reticulum targeting	--	--
Cluster-10809.0	BM_1	14.00	0.87	1189	--	--	--	--	--	--	--	--	--	--	--	--	--	--	--	--	--	--	--	--	--	--	--	--	--	--	--	--
Cluster-1081.0	BM_1	2.00	1.02	359	--	--	--	--	--	--	--	--	--	--	--	--	--	--	--	--	--	--	--	--	--	--	--	--	--	--	--	--
Cluster-10815.0	BM_1	6.29	0.42	1131	642927152	XP_008195159.1	574	2.0e-56	PREDICTED: uncharacterized protein LOC103313501 [Tribolium castaneum]	--	--	--	--	--	--	--	--	--	--	--	--	--	--	--	--	--	--	--	--	--	--	--
Cluster-1082.0	BM_1	2.00	0.66	421	--	--	--	--	--	50838842	AC099449.6	418	0	Rattus norvegicus 1 BAC CH230-57B2 (Children's Hospital Oakland Research Institute Rat (BN/SsNHsd/MCW) BAC library) complete sequence	--	--	--	--	--	--	--	--	--	--	--	--	--	--	--	--	--	--
Cluster-10823.0	BM_1	3.00	2.61	309	--	--	--	--	--	--	--	--	--	--	--	--	--	--	--	--	--	--	--	--	--	--	--	--	--	--	--	--
Cluster-10825.0	BM_1	2.00	0.58	446	--	--	--	--	--	--	--	--	--	--	--	--	--	--	--	--	--	--	--	--	--	--	--	--	--	--	--	--
Cluster-1083.0	BM_1	1.00	1.19	288	--	--	--	--	--	--	--	--	--	--	--	--	--	--	--	--	--	--	--	--	--	--	--	--	--	--	--	--
Cluster-10833.0	BM_1	5.00	0.58	746	--	--	--	--	--	--	--	--	--	--	--	--	--	--	--	--	--	--	--	--	--	--	--	--	--	--	--	--
Cluster-1084.0	BM_1	14.00	0.70	1421	31543514	NP_071562.2	1600	2.7e-175	legumain precursor [Rattus norvegicus]>gi|8132353|gb|AAF73260.1|AF154349_1 legumain [Rattus norvegicus]	31543513	NM_022226.2	1418	0	Rattus norvegicus legumain (Lgmn), mRNA >gnl|BL_ORD_ID|912997 Rattus norvegicus legumain mRNA, complete cds	K01369	LGMN	legumain	http://www.genome.jp/dbget-bin/www_bget?ko:K01369	Q9R0J8	1600	1.1e-176	Legumain OS=Rattus norvegicus GN=Lgmn PE=1 SV=1	PF01650	Peptidase C13 family	GO:0006508//GO:0040015//GO:0001101//GO:0043524	proteolysis//negative regulation of multicellular organism growth//response to acid chemical//negative regulation of neuron apoptotic process	GO:0008233//GO:0004197	peptidase activity//cysteine-type endopeptidase activity	GO:0005770//GO:0045177//GO:0005764	late endosome//apical part of cell//lysosome	KOG1348	Asparaginyl peptidases
Cluster-10848.0	BM_1	2.00	0.49	485	--	--	--	--	--	--	--	--	--	--	--	--	--	--	--	--	--	--	PF08299	Bacterial dnaA protein helix-turn-helix	GO:0006275//GO:0006270	regulation of DNA replication//DNA replication initiation	GO:0005524//GO:0043565	ATP binding//sequence-specific DNA binding	--	--	--	--
Cluster-10850.0	BM_1	3.00	0.31	811	755785705	XP_003995546.2	1077	6.9e-115	PREDICTED: 40S ribosomal protein S6 [Felis catus]	158256465	AK291517.1	811	0	Homo sapiens cDNA FLJ78049 complete cds, highly similar to Homo sapiens ribosomal protein S6 (RPS6), mRNA	K02991	RP-S6e, RPS6	small subunit ribosomal protein S6e	http://www.genome.jp/dbget-bin/www_bget?ko:K02991	P62755	1069	2.4e-115	40S ribosomal protein S6 OS=Rattus norvegicus GN=Rps6 PE=1 SV=1	PF02567//PF01092	Phenazine biosynthesis-like protein//Ribosomal protein S6e	GO:0042254//GO:0009058//GO:0006412	ribosome biogenesis//biosynthetic process//translation	GO:0003735//GO:0003824	structural constituent of ribosome//catalytic activity	GO:0005840//GO:0005622	ribosome//intracellular	KOG1646	40S ribosomal protein S6
Cluster-1086.0	BM_1	2.00	0.50	480	--	--	--	--	--	--	--	--	--	--	--	--	--	--	--	--	--	--	--	--	--	--	--	--	--	--	--	--
Cluster-10860.0	BM_1	21.00	0.56	2432	--	--	--	--	--	--	--	--	--	--	--	--	--	--	--	--	--	--	--	--	--	--	--	--	--	--	--	--
Cluster-10861.0	BM_1	7.00	0.45	1163	--	--	--	--	--	--	--	--	--	--	--	--	--	--	--	--	--	--	--	--	--	--	--	--	--	--	--	--
Cluster-10863.0	BM_1	2.00	0.47	492	241742352	XP_002412387.1	504	1.1e-48	glycosyl hydralase, sucrase-isomaltase, putative [Ixodes scapularis]>gi|215505713|gb|EEC15207.1| glycosyl hydralase, sucrase-isomaltase, putative, partial [Ixodes scapularis]	--	--	--	--	--	K12316	GAA	lysosomal alpha-glucosidase	http://www.genome.jp/dbget-bin/www_bget?ko:K12316	P70699	437	2.8e-42	Lysosomal alpha-glucosidase OS=Mus musculus GN=Gaa PE=1 SV=2	PF01055	Glycosyl hydrolases family 31	GO:0005975	carbohydrate metabolic process	GO:0004553	hydrolase activity, hydrolyzing O-glycosyl compounds	--	--	KOG1065	Maltase glucoamylase and related hydrolases, glycosyl hydrolase family 31
Cluster-10863.1	BM_1	2.00	0.32	611	241742352	XP_002412387.1	800	6.8e-83	glycosyl hydralase, sucrase-isomaltase, putative [Ixodes scapularis]>gi|215505713|gb|EEC15207.1| glycosyl hydralase, sucrase-isomaltase, putative, partial [Ixodes scapularis]	805821565	XM_012295437.1	39	5.52768e-09	PREDICTED: Megachile rotundata lysosomal alpha-glucosidase-like (LOC100881877), transcript variant X6, mRNA	K12316	GAA	lysosomal alpha-glucosidase	http://www.genome.jp/dbget-bin/www_bget?ko:K12316	P10253	630	1.4e-64	Lysosomal alpha-glucosidase OS=Homo sapiens GN=GAA PE=1 SV=4	PF01055//PF06516	Glycosyl hydrolases family 31//Purine nucleoside permease (NUP)	GO:0005975//GO:0008152//GO:0005982//GO:0006012//GO:0005985//GO:0055085	carbohydrate metabolic process//metabolic process//starch metabolic process//galactose metabolic process//sucrose metabolic process//transmembrane transport	GO:0004558//GO:0004553	alpha-1,4-glucosidase activity//hydrolase activity, hydrolyzing O-glycosyl compounds	GO:0017177	glucosidase II complex	KOG1065	Maltase glucoamylase and related hydrolases, glycosyl hydrolase family 31
Cluster-10866.0	BM_1	93.00	6.86	1039	642916165	XP_008190913.1	285	6.0e-23	PREDICTED: uncharacterized protein LOC103312327 [Tribolium castaneum]	--	--	--	--	--	--	--	--	--	--	--	--	--	--	--	--	--	--	--	--	--	--	--
Cluster-1087.0	BM_1	2.00	5.23	250	--	--	--	--	--	--	--	--	--	--	--	--	--	--	--	--	--	--	--	--	--	--	--	--	--	--	--	--
Cluster-10870.0	BM_1	2.00	0.49	482	119619953	EAW99547.1	362	3.3e-32	thymosin, beta 10, isoform CRA_a, partial [Homo sapiens]>gi|119619954|gb|EAW99548.1| thymosin, beta 10, isoform CRA_a, partial [Homo sapiens]	79150724	BC107889.1	463	0	Homo sapiens cDNA clone IMAGE:6651898	K13785	TMSB10	thymosin beta 10	http://www.genome.jp/dbget-bin/www_bget?ko:K13785	P63313	219	5.2e-17	Thymosin beta-10 OS=Homo sapiens GN=TMSB10 PE=1 SV=2	PF02205//PF01290	WH2 motif//Thymosin beta-4 family	GO:0007015//GO:0042989	actin filament organization//sequestering of actin monomers	GO:0003779//GO:0003785	actin binding//actin monomer binding	GO:0005737//GO:0005856	cytoplasm//cytoskeleton	--	--
Cluster-10876.0	BM_1	4.00	0.37	875	--	--	--	--	--	--	--	--	--	--	--	--	--	--	--	--	--	--	--	--	--	--	--	--	--	--	--	--
Cluster-10877.0	BM_1	5.00	1.49	441	--	--	--	--	--	--	--	--	--	--	--	--	--	--	--	--	--	--	--	--	--	--	--	--	--	--	--	--
Cluster-10878.0	BM_1	9.00	0.66	1043	328718632	XP_001942827.2	193	2.8e-12	PREDICTED: vacuolar protein sorting-associated protein 8 homolog [Acyrthosiphon pisum]	--	--	--	--	--	--	--	--	--	--	--	--	--	--	--	--	--	--	--	--	--	--	--
Cluster-1088.0	BM_1	3.00	0.89	443	--	--	--	--	--	--	--	--	--	--	--	--	--	--	--	--	--	--	--	--	--	--	--	--	--	--	--	--
Cluster-10884.0	BM_1	3.00	0.58	547	--	--	--	--	--	--	--	--	--	--	--	--	--	--	--	--	--	--	--	--	--	--	--	--	--	--	--	--
Cluster-1089.0	BM_1	1.00	0.57	346	--	--	--	--	--	--	--	--	--	--	--	--	--	--	--	--	--	--	--	--	--	--	--	--	--	--	--	--
Cluster-10891.0	BM_1	8.00	0.97	726	--	--	--	--	--	--	--	--	--	--	--	--	--	--	--	--	--	--	--	--	--	--	--	--	--	--	--	--
Cluster-10894.0	BM_1	6.16	0.67	781	--	--	--	--	--	--	--	--	--	--	--	--	--	--	--	--	--	--	--	--	--	--	--	--	--	--	--	--
Cluster-1090.0	BM_1	3.00	0.65	515	--	--	--	--	--	--	--	--	--	--	--	--	--	--	--	--	--	--	--	--	--	--	--	--	--	--	--	--
Cluster-10905.0	BM_1	17.00	1.76	810	391345012	XP_003746787.1	508	6.5e-49	PREDICTED: glutathione S-transferase 1, isoform C-like [Metaseiulus occidentalis]	--	--	--	--	--	K00799	GST, gst	glutathione S-transferase	http://www.genome.jp/dbget-bin/www_bget?ko:K00799	Q93112	396	2.6e-37	Glutathione S-transferase 1, isoform C OS=Anopheles gambiae GN=GstD1 PE=1 SV=2	PF13409//PF13417//PF00462//PF02798	Glutathione S-transferase, N-terminal domain//Glutathione S-transferase, N-terminal domain//Glutaredoxin//Glutathione S-transferase, N-terminal domain	GO:0045454//GO:0006118	cell redox homeostasis//obsolete electron transport	GO:0005515//GO:0015035//GO:0009055	protein binding//protein disulfide oxidoreductase activity//electron carrier activity	--	--	--	--
Cluster-10907.0	BM_1	4.00	0.55	674	--	--	--	--	--	--	--	--	--	--	--	--	--	--	--	--	--	--	--	--	--	--	--	--	--	--	--	--
Cluster-10909.0	BM_1	13.00	1.00	1007	--	--	--	--	--	--	--	--	--	--	--	--	--	--	--	--	--	--	--	--	--	--	--	--	--	--	--	--
Cluster-1091.0	BM_1	7.00	4.09	344	--	--	--	--	--	--	--	--	--	--	--	--	--	--	--	--	--	--	--	--	--	--	--	--	--	--	--	--
Cluster-10911.0	BM_1	1.00	0.33	421	--	--	--	--	--	--	--	--	--	--	--	--	--	--	--	--	--	--	--	--	--	--	--	--	--	--	--	--
Cluster-10917.0	BM_1	2.00	0.37	560	--	--	--	--	--	--	--	--	--	--	--	--	--	--	--	--	--	--	--	--	--	--	--	--	--	--	--	--
Cluster-10920.0	BM_1	7.00	0.57	967	--	--	--	--	--	--	--	--	--	--	--	--	--	--	--	--	--	--	--	--	--	--	--	--	--	--	--	--
Cluster-10923.0	BM_1	8.70	0.80	885	642927632	XP_008195342.1	514	1.4e-49	PREDICTED: dual specificity protein phosphatase 23-like isoform X1 [Tribolium castaneum]	--	--	--	--	--	K14165	K14165	atypical dual specificity phosphatase	http://www.genome.jp/dbget-bin/www_bget?ko:K14165	Q9BVJ7	315	7.0e-28	Dual specificity protein phosphatase 23 OS=Homo sapiens GN=DUSP23 PE=1 SV=1	PF00782//PF00102//PF05706	Dual specificity phosphatase, catalytic domain//Protein-tyrosine phosphatase//Cyclin-dependent kinase inhibitor 3 (CDKN3)	GO:0006570//GO:0006470	tyrosine metabolic process//protein dephosphorylation	GO:0004721//GO:0008138//GO:0004725	phosphoprotein phosphatase activity//protein tyrosine/serine/threonine phosphatase activity//protein tyrosine phosphatase activity	--	--	--	--
Cluster-10927.0	BM_1	5.00	2.90	345	--	--	--	--	--	--	--	--	--	--	--	--	--	--	--	--	--	--	--	--	--	--	--	--	--	--	--	--
Cluster-10932.0	BM_1	2.00	0.45	506	675366362	KFM59264.1	401	1.0e-36	Dimethylaniline monooxygenase [N-oxide-forming] 2, partial [Stegodyphus mimosarum]	--	--	--	--	--	K00485	FMO	dimethylaniline monooxygenase (N-oxide forming)	http://www.genome.jp/dbget-bin/www_bget?ko:K00485	P49326	321	8.1e-29	Dimethylaniline monooxygenase [N-oxide-forming] 5 OS=Homo sapiens GN=FMO5 PE=1 SV=2	PF00070//PF01210//PF01134//PF01266//PF05834//PF01593//PF12831//PF00743//PF02737//PF07992//PF01494	Pyridine nucleotide-disulphide oxidoreductase//NAD-dependent glycerol-3-phosphate dehydrogenase N-terminus//Glucose inhibited division protein A//FAD dependent oxidoreductase//Lycopene cyclase protein//Flavin containing amine oxidoreductase//FAD dependent oxidoreductase//Flavin-binding monooxygenase-like//3-hydroxyacyl-CoA dehydrogenase, NAD binding domain//Pyridine nucleotide-disulphide oxidored…	GO:0055114//GO:0008033//GO:0006554//GO:0006568//GO:0006574//GO:0006550//GO:0006552//GO:0016117//GO:0006631//GO:0006633//GO:0018874//GO:0046168	oxidation-reduction process//tRNA processing//lysine catabolic process//tryptophan metabolic process//valine catabolic process//isoleucine catabolic process//leucine catabolic process//carotenoid biosynthetic process//fatty acid metabolic process//fatty acid biosynthetic process//benzoate metabolic process//glycerol-3-phosphate catabolic process	GO:0003857//GO:0016616//GO:0071949//GO:0050660//GO:0051287//GO:0016491//GO:0016705//GO:0050661//GO:0004499	3-hydroxyacyl-CoA dehydrogenase activity//oxidoreductase activity, acting on the CH-OH group of donors, NAD or NADP as acceptor//FAD binding//flavin adenine dinucleotide binding//NAD binding//oxidoreductase activity//oxidoreductase activity, acting on paired donors, with incorporation or reduction of molecular oxygen//NADP binding//N,N-dimethylaniline monooxygenase activity	--	--	--	--
Cluster-10941.0	BM_1	2.00	0.37	562	--	--	--	--	--	--	--	--	--	--	--	--	--	--	--	--	--	--	--	--	--	--	--	--	--	--	--	--
Cluster-10944.0	BM_1	2.00	0.37	559	--	--	--	--	--	--	--	--	--	--	--	--	--	--	--	--	--	--	--	--	--	--	--	--	--	--	--	--
Cluster-10949.0	BM_1	3.00	1.41	369	--	--	--	--	--	--	--	--	--	--	--	--	--	--	--	--	--	--	--	--	--	--	--	--	--	--	--	--
Cluster-1095.0	BM_1	7.00	0.81	753	--	--	--	--	--	--	--	--	--	--	--	--	--	--	--	--	--	--	PF11545	Cell surface heme-binding protein Shp	--	--	GO:0020037	heme binding	--	--	--	--
Cluster-10953.0	BM_1	4.00	0.46	754	642936435	XP_008198433.1	188	7.8e-12	PREDICTED: uncharacterized protein LOC103314358 [Tribolium castaneum]	--	--	--	--	--	--	--	--	--	--	--	--	--	--	--	--	--	--	--	--	--	--	--
Cluster-10954.0	BM_1	2.00	1.23	339	--	--	--	--	--	--	--	--	--	--	--	--	--	--	--	--	--	--	--	--	--	--	--	--	--	--	--	--
Cluster-10955.0	BM_1	6.00	0.42	1085	--	--	--	--	--	--	--	--	--	--	--	--	--	--	--	--	--	--	--	--	--	--	--	--	--	--	--	--
Cluster-10957.0	BM_1	2.00	0.65	424	--	--	--	--	--	--	--	--	--	--	--	--	--	--	--	--	--	--	--	--	--	--	--	--	--	--	--	--
Cluster-10959.0	BM_1	3.00	0.60	539	242003954	XP_002436238.1	370	4.4e-33	secreted salivary gland peptide, putative [Ixodes scapularis]>gi|55736021|gb|AAV63537.1| fed tick salivary protein 3 [Ixodes scapularis]>gi|215499574|gb|EEC09068.1| secreted salivary gland peptide, putative [Ixodes scapularis]	--	--	--	--	--	K03671	trxA	thioredoxin 1	http://www.genome.jp/dbget-bin/www_bget?ko:K03671	Q6XHI1	295	8.9e-26	Thioredoxin-2 OS=Drosophila yakuba GN=Trx-2 PE=3 SV=1	PF00462//PF00578//PF00085//PF08534	Glutaredoxin//AhpC/TSA family//Thioredoxin//Redoxin	GO:0006662//GO:0006118//GO:0055114//GO:0045454	glycerol ether metabolic process//obsolete electron transport//oxidation-reduction process//cell redox homeostasis	GO:0016491//GO:0016853//GO:0016209//GO:0015035//GO:0009055	oxidoreductase activity//isomerase activity//antioxidant activity//protein disulfide oxidoreductase activity//electron carrier activity	--	--	KOG0907	Thioredoxin
Cluster-1096.0	BM_1	3.00	1.13	400	--	--	--	--	--	--	--	--	--	--	--	--	--	--	--	--	--	--	--	--	--	--	--	--	--	--	--	--
Cluster-10978.0	BM_1	9.13	0.38	1648	642934905	XP_008197857.1	1079	8.2e-115	PREDICTED: WD repeat and HMG-box DNA-binding protein 1 isoform X2 [Tribolium castaneum]	--	--	--	--	--	K11274	WDHD1, CTF4	chromosome transmission fidelity protein 4	http://www.genome.jp/dbget-bin/www_bget?ko:K11274	P59328	687	9.6e-71	WD repeat and HMG-box DNA-binding protein 1 OS=Mus musculus GN=Wdhd1 PE=1 SV=2	PF00400//PF07569	WD domain, G-beta repeat//TUP1-like enhancer of split	GO:0006355	regulation of transcription, DNA-templated	GO:0005515	protein binding	GO:0005634	nucleus	KOG1274	WD40 repeat protein
Cluster-1098.0	BM_1	11.00	0.58	1360	77736171	NP_001029784.1	2413	1.4e-269	hemopexin precursor [Bos taurus]>gi|122140288|sp|Q3SZV7.1|HEMO_BOVIN RecName: Full=Hemopexin; Flags: Precursor [Bos taurus]>gi|74268364|gb|AAI02688.1| Hemopexin [Bos taurus]>gi|296480025|tpg|DAA22140.1| TPA: hemopexin precursor [Bos taurus]	402693342	NM_001034612.2	1357	0	Bos taurus hemopexin (HPX), mRNA	K18977	HPX	hemopexin	http://www.genome.jp/dbget-bin/www_bget?ko:K18977	Q3SZV7	2413	5.7e-271	Hemopexin OS=Bos taurus GN=HPX PE=2 SV=1	--	--	GO:0060335//GO:0020027//GO:0042511//GO:0002639//GO:0042168//GO:0002925//GO:0006810	positive regulation of interferon-gamma-mediated signaling pathway//hemoglobin metabolic process//positive regulation of tyrosine phosphorylation of Stat1 protein//positive regulation of immunoglobulin production//heme metabolic process//positive regulation of humoral immune response mediated by circulating immunoglobulin//transport	GO:0046872	metal ion binding	GO:0005615	extracellular space	--	--
Cluster-10986.0	BM_1	3.00	0.50	596	--	--	--	--	--	--	--	--	--	--	--	--	--	--	--	--	--	--	--	--	--	--	--	--	--	--	--	--
Cluster-10989.0	BM_1	2.00	0.43	518	558142705	XP_006092712.1	330	1.8e-28	PREDICTED: cytochrome P450 4V2-like [Myotis lucifugus]	--	--	--	--	--	K07427	CYP4V	cytochrome P450, family 4, subfamily V	http://www.genome.jp/dbget-bin/www_bget?ko:K07427	Q9VA27	304	7.7e-27	Cytochrome P450 4c3 OS=Drosophila melanogaster GN=Cyp4c3 PE=2 SV=1	PF00067	Cytochrome P450	GO:0055114	oxidation-reduction process	GO:0016705//GO:0005506//GO:0020037	oxidoreductase activity, acting on paired donors, with incorporation or reduction of molecular oxygen//iron ion binding//heme binding	--	--	--	--
Cluster-1099.0	BM_1	1.00	0.32	429	--	--	--	--	--	--	--	--	--	--	--	--	--	--	--	--	--	--	--	--	--	--	--	--	--	--	--	--
Cluster-10992.0	BM_1	3.00	0.35	745	--	--	--	--	--	462370203	APGK01025934.1	54	3.12451e-17	Dendroctonus ponderosae Seq01025944, whole genome shotgun sequence	--	--	--	--	--	--	--	--	--	--	--	--	--	--	--	--	--	--
Cluster-10995.0	BM_1	4.80	0.70	646	--	--	--	--	--	--	--	--	--	--	--	--	--	--	--	--	--	--	--	--	--	--	--	--	--	--	--	--
Cluster-1100.0	BM_1	5.00	0.55	782	--	--	--	--	--	--	--	--	--	--	--	--	--	--	--	--	--	--	PF01096	Transcription factor S-II (TFIIS)	GO:0006351	transcription, DNA-templated	GO:0008270//GO:0003676	zinc ion binding//nucleic acid binding	--	--	--	--
Cluster-11005.0	BM_1	2.00	0.48	488	--	--	--	--	--	--	--	--	--	--	--	--	--	--	--	--	--	--	--	--	--	--	--	--	--	--	--	--
Cluster-1101.0	BM_1	9.00	0.68	1017	--	--	--	--	--	298911480	FQ219568.1	947	0	Rattus norvegicus TL0ABA44YH01 mRNA sequence	--	--	--	--	--	--	--	--	--	--	--	--	--	--	--	--	--	--
Cluster-11020.0	BM_1	2.00	0.33	597	--	--	--	--	--	--	--	--	--	--	--	--	--	--	--	--	--	--	--	--	--	--	--	--	--	--	--	--
Cluster-11025.0	BM_1	7.00	0.56	974	--	--	--	--	--	--	--	--	--	--	--	--	--	--	--	--	--	--	--	--	--	--	--	--	--	--	--	--
Cluster-11026.0	BM_1	29.68	1.31	1570	642917777	XP_008191282.1	899	5.8e-94	PREDICTED: ADP-ribosylation factor-like protein 13B [Tribolium castaneum]	--	--	--	--	--	K07962	ARL13B, ARL2L1	ADP-ribosylation factor-like protein 13B	http://www.genome.jp/dbget-bin/www_bget?ko:K07962	Q3SXY8	437	8.9e-42	ADP-ribosylation factor-like protein 13B OS=Homo sapiens GN=ARL13B PE=1 SV=1	PF00816	H-NS histone family	GO:0006355	regulation of transcription, DNA-templated	GO:0003677	DNA binding	GO:0005622	intracellular	KOG0070	GTP-binding ADP-ribosylation factor Arf1
Cluster-11026.1	BM_1	20.46	1.01	1432	642917777	XP_008191282.1	906	8.2e-95	PREDICTED: ADP-ribosylation factor-like protein 13B [Tribolium castaneum]	--	--	--	--	--	K07962	ARL13B, ARL2L1	ADP-ribosylation factor-like protein 13B	http://www.genome.jp/dbget-bin/www_bget?ko:K07962	Q3SXY8	427	1.2e-40	ADP-ribosylation factor-like protein 13B OS=Homo sapiens GN=ARL13B PE=1 SV=1	PF08477//PF01926//PF00503//PF00071//PF00025	Ras of Complex, Roc, domain of DAPkinase//50S ribosome-binding GTPase//G-protein alpha subunit//Ras family//ADP-ribosylation factor family	GO:0007264//GO:0007186//GO:0007165	small GTPase mediated signal transduction//G-protein coupled receptor signaling pathway//signal transduction	GO:0005525//GO:0019001//GO:0004871//GO:0003924//GO:0031683	GTP binding//guanyl nucleotide binding//signal transducer activity//GTPase activity//G-protein beta/gamma-subunit complex binding	--	--	KOG0070	GTP-binding ADP-ribosylation factor Arf1
Cluster-1103.0	BM_1	1.00	0.93	304	88766327	YP_052703.2	492	1.8e-47	cytochrome c oxidase subunit III [Bos indicus]>gi|116243186|sp|Q576B8.2|COX3_BOSIN RecName: Full=Cytochrome c oxidase subunit 3; AltName: Full=Cytochrome c oxidase polypeptide III (mitochondrion) [Bos indicus]>gi|306977414|gb|ADN11911.1| cytochrome c oxidase subunit III (mitochondrion) [Bos taurus]>gi|306977428|gb|ADN11924.1| cytochrome c oxidase subunit III (mitochondrion) [Bos taurus]>gi|306977…	306977407	HQ184040.1	304	1.26411e-156	Bos taurus isolate Rom498 mitochondrion, complete genome >gnl|BL_ORD_ID|10051539 Bos taurus isolate Rom553 mitochondrion, complete genome >gnl|BL_ORD_ID|10051539 Bos taurus isolate Rom561 mitochondrion, complete genome >gnl|BL_ORD_ID|10051539 Bos taurus isolate Rom584 mitochondrion, complete genome >gnl|BL_ORD_ID|10051539 Bos taurus isolate Rom600 mitochondrion, complete genome	K02262	COX3	cytochrome c oxidase subunit 3	http://www.genome.jp/dbget-bin/www_bget?ko:K02262	Q576B8	492	7.2e-49	Cytochrome c oxidase subunit 3 OS=Bos indicus GN=MT-CO3 PE=3 SV=2	--	--	GO:0006123//GO:0015992//GO:0019646	mitochondrial electron transport, cytochrome c to oxygen//proton transport//aerobic electron transport chain	GO:0004129	cytochrome-c oxidase activity	GO:0016021//GO:0005743//GO:0045277	integral component of membrane//mitochondrial inner membrane//respiratory chain complex IV	KOG4664	Cytochrome oxidase subunit III and related proteins
Cluster-11039.0	BM_1	4.64	1.47	430	827536713	XP_012544501.1	210	1.2e-14	PREDICTED: venom protease [Bombyx mori]	--	--	--	--	--	--	--	--	--	--	--	--	--	PF00089	Trypsin	GO:0006508	proteolysis	GO:0004252	serine-type endopeptidase activity	--	--	--	--
Cluster-1104.0	BM_1	1.00	0.96	302	803246472	XP_011983229.1	523	4.4e-51	PREDICTED: ferritin light chain isoform X3 [Ovis aries musimon]	528932143	XM_003585206.2	299	7.55182e-154	PREDICTED: Bos taurus ferritin light chain (LOC100850238), mRNA	K13625	FTL	ferritin light chain	http://www.genome.jp/dbget-bin/www_bget?ko:K13625	O46415	523	1.8e-52	Ferritin light chain OS=Bos taurus GN=FTL PE=2 SV=3	PF00210	Ferritin-like domain	GO:0006879	cellular iron ion homeostasis	GO:0008199	ferric iron binding	--	--	--	--
Cluster-11043.0	BM_1	3.00	0.61	531	--	--	--	--	--	--	--	--	--	--	--	--	--	--	--	--	--	--	--	--	--	--	--	--	--	--	--	--
Cluster-11045.0	BM_1	2.00	0.32	615	--	--	--	--	--	--	--	--	--	--	--	--	--	--	--	--	--	--	--	--	--	--	--	--	--	--	--	--
Cluster-1105.0	BM_1	14.00	1.06	1020	6694288	AAF25203.1	1480	1.6e-161	unknown [Rattus norvegicus]	56090637	NM_145771.2	1006	0	Rattus norvegicus myo-inositol oxygenase (Miox), mRNA >gnl|BL_ORD_ID|2114217 Rattus norvegicus myo-inositol oxygenase, mRNA (cDNA clone MGC:93474 IMAGE:7110224), complete cds	K00469	MIOX	inositol oxygenase	http://www.genome.jp/dbget-bin/www_bget?ko:K00469	Q9QXN4	1485	1.7e-163	Inositol oxygenase OS=Rattus norvegicus GN=Miox PE=2 SV=2	PF05153	Myo-inositol oxygenase	GO:0055114//GO:0019310	oxidation-reduction process//inositol catabolic process	GO:0005506//GO:0050113	iron ion binding//inositol oxygenase activity	GO:0005737	cytoplasm	KOG1573	Aldehyde reductase
Cluster-11057.1	BM_1	2.00	0.35	577	675365961	KFM58863.1	429	6.7e-40	Protein Tob2, partial [Stegodyphus mimosarum]	--	--	--	--	--	K14443	TOB	protein Tob/BTG	http://www.genome.jp/dbget-bin/www_bget?ko:K14443	Q8R5K6	353	1.8e-32	Protein Tob1 OS=Rattus norvegicus GN=Tob1 PE=2 SV=1	--	--	--	--	--	--	--	--	--	--
Cluster-1106.0	BM_1	3.00	0.42	667	--	--	--	--	--	--	--	--	--	--	--	--	--	--	--	--	--	--	--	--	--	--	--	--	--	--	--	--
Cluster-11061.0	BM_1	5.00	4.18	312	--	--	--	--	--	--	--	--	--	--	--	--	--	--	--	--	--	--	PF00941	FAD binding domain in molybdopterin dehydrogenase	GO:0055114	oxidation-reduction process	GO:0016491	oxidoreductase activity	--	--	--	--
Cluster-11064.0	BM_1	11.00	0.67	1201	672084028	XP_008770482.1	1908	4.4e-211	PREDICTED: liver carboxylesterase 4 isoform X1 [Rattus norvegicus]	386781526	NM_001103359.2	1195	0	Rattus norvegicus carboxylesterase 1F (Ces1f), mRNA	K01044	CES1	carboxylesterase 1	http://www.genome.jp/dbget-bin/www_bget?ko:K01044	Q64573	2042	5.3e-228	Liver carboxylesterase 4 OS=Rattus norvegicus PE=2 SV=2	PF00812//PF00326//PF07859	Ephrin//Prolyl oligopeptidase family//alpha/beta hydrolase fold	GO:0008152//GO:0006508	metabolic process//proteolysis	GO:0008236//GO:0016787	serine-type peptidase activity//hydrolase activity	GO:0016020	membrane	--	--
Cluster-11065.0	BM_1	1.00	0.54	353	--	--	--	--	--	--	--	--	--	--	--	--	--	--	--	--	--	--	--	--	--	--	--	--	--	--	--	--
Cluster-11069.0	BM_1	2.27	0.32	656	642935206	XP_008199690.1	270	2.1e-21	PREDICTED: deoxynucleotidyltransferase terminal-interacting protein 1 [Tribolium castaneum]>gi|270014206|gb|EFA10654.1| hypothetical protein TcasGA2_TC016291 [Tribolium castaneum]	--	--	--	--	--	--	--	--	--	--	--	--	--	--	--	--	--	--	--	--	--	--	--
Cluster-11078.0	BM_1	2.00	0.58	446	--	--	--	--	--	--	--	--	--	--	--	--	--	--	--	--	--	--	--	--	--	--	--	--	--	--	--	--
Cluster-11087.0	BM_1	19.00	1.41	1037	270011370	EFA07818.1	521	2.6e-50	hypothetical protein TcasGA2_TC005383 [Tribolium castaneum]	--	--	--	--	--	--	--	--	--	--	--	--	--	--	--	--	--	--	--	--	--	--	--
Cluster-1109.0	BM_1	6.00	1.10	565	--	--	--	--	--	--	--	--	--	--	--	--	--	--	--	--	--	--	--	--	--	--	--	--	--	--	--	--
Cluster-11092.0	BM_1	9.00	0.63	1083	391332695	XP_003740766.1	627	1.4e-62	PREDICTED: LOW QUALITY PROTEIN: phospholipid hydroperoxide glutathione peroxidase, mitochondrial-like [Metaseiulus occidentalis]	--	--	--	--	--	K05361	GPX4	phospholipid-hydroperoxide glutathione peroxidase	http://www.genome.jp/dbget-bin/www_bget?ko:K05361	Q9N2J2	511	1.6e-50	Phospholipid hydroperoxide glutathione peroxidase, mitochondrial OS=Bos taurus GN=GPX4 PE=2 SV=2	PF00578//PF00255	AhpC/TSA family//Glutathione peroxidase	GO:0006749//GO:0006979//GO:0055114//GO:0006804	glutathione metabolic process//response to oxidative stress//oxidation-reduction process//obsolete peroxidase reaction	GO:0016209//GO:0004602//GO:0016491	antioxidant activity//glutathione peroxidase activity//oxidoreductase activity	--	--	KOG1651	Glutathione peroxidase
Cluster-11095.0	BM_1	6.00	0.34	1288	--	--	--	--	--	--	--	--	--	--	--	--	--	--	--	--	--	--	--	--	--	--	--	--	--	--	--	--
Cluster-11113.0	BM_1	3.00	1.28	382	--	--	--	--	--	--	--	--	--	--	--	--	--	--	--	--	--	--	--	--	--	--	--	--	--	--	--	--
Cluster-11115.0	BM_1	3.00	0.42	665	--	--	--	--	--	--	--	--	--	--	--	--	--	--	--	--	--	--	--	--	--	--	--	--	--	--	--	--
Cluster-11134.0	BM_1	15.00	1.26	945	--	--	--	--	--	--	--	--	--	--	--	--	--	--	--	--	--	--	--	--	--	--	--	--	--	--	--	--
Cluster-11156.0	BM_1	2.00	0.41	533	--	--	--	--	--	--	--	--	--	--	--	--	--	--	--	--	--	--	--	--	--	--	--	--	--	--	--	--
Cluster-1116.0	BM_1	6.00	0.53	902	--	--	--	--	--	--	--	--	--	--	--	--	--	--	--	--	--	--	PF05602	Cleft lip and palate transmembrane protein 1 (CLPTM1)	--	--	--	--	GO:0016021	integral component of membrane	--	--
Cluster-11162.0	BM_1	2.00	1.07	354	--	--	--	--	--	--	--	--	--	--	--	--	--	--	--	--	--	--	--	--	--	--	--	--	--	--	--	--
Cluster-11165.0	BM_1	4.00	0.59	640	--	--	--	--	--	--	--	--	--	--	--	--	--	--	--	--	--	--	--	--	--	--	--	--	--	--	--	--
Cluster-11168.0	BM_1	9.97	0.36	1890	449139004	AGE89831.1	209	7.2e-14	isoprenyl diphosphate synthase [Phaedon cochleariae]	--	--	--	--	--	K00787	FDPS	farnesyl diphosphate synthase	http://www.genome.jp/dbget-bin/www_bget?ko:K00787	P49353	198	5.5e-14	Farnesyl pyrophosphate synthase OS=Zea mays GN=FPS PE=2 SV=1	PF00348	Polyprenyl synthetase	GO:0008299	isoprenoid biosynthetic process	--	--	--	--	KOG0711	Polyprenyl synthetase
Cluster-11171.0	BM_1	4.00	0.78	546	642927520	XP_970672.2	784	4.3e-81	PREDICTED: uncharacterized protein LOC659254 isoform X2 [Tribolium castaneum]	--	--	--	--	--	K07847	REM1	Rad and Gem related GTP binding protein 1	http://www.genome.jp/dbget-bin/www_bget?ko:K07847	--	--	--	--	--	--	--	--	--	--	--	--	--	--
Cluster-1118.0	BM_1	1.00	0.47	369	--	--	--	--	--	--	--	--	--	--	--	--	--	--	--	--	--	--	--	--	--	--	--	--	--	--	--	--
Cluster-11186.1	BM_1	7.00	0.74	798	752867953	XP_011251028.1	1208	4.4e-130	PREDICTED: adenosylhomocysteinase [Camponotus floridanus]	56363948	CR725945.2	180	3.04083e-87	Tetraodon nigroviridis full-length cDNA	K01251	E3.3.1.1, ahcY	adenosylhomocysteinase	http://www.genome.jp/dbget-bin/www_bget?ko:K01251	Q27580	1174	1.6e-127	Adenosylhomocysteinase OS=Drosophila melanogaster GN=Ahcy13 PE=2 SV=2	PF00208//PF05221//PF13241//PF02826	Glutamate/Leucine/Phenylalanine/Valine dehydrogenase//S-adenosyl-L-homocysteine hydrolase//Putative NAD(P)-binding//D-isomer specific 2-hydroxyacid dehydrogenase, NAD binding domain	GO:0006555//GO:0006520//GO:0006779//GO:0055114//GO:0006730//GO:0019354	methionine metabolic process//cellular amino acid metabolic process//porphyrin-containing compound biosynthetic process//oxidation-reduction process//one-carbon metabolic process//siroheme biosynthetic process	GO:0016491//GO:0004013//GO:0051287//GO:0043115	oxidoreductase activity//adenosylhomocysteinase activity//NAD binding//precorrin-2 dehydrogenase activity	--	--	KOG1370	S-adenosylhomocysteine hydrolase
Cluster-1119.0	BM_1	3.00	0.32	787	--	--	--	--	--	--	--	--	--	--	--	--	--	--	--	--	--	--	--	--	--	--	--	--	--	--	--	--
Cluster-11193.0	BM_1	7.43	0.76	817	--	--	--	--	--	--	--	--	--	--	--	--	--	--	--	--	--	--	--	--	--	--	--	--	--	--	--	--
Cluster-11207.0	BM_1	8.00	0.60	1032	--	--	--	--	--	--	--	--	--	--	--	--	--	--	--	--	--	--	--	--	--	--	--	--	--	--	--	--
Cluster-11209.0	BM_1	1.00	0.34	419	767971406	XP_011519291.1	645	4.4e-65	PREDICTED: tyrosine-protein phosphatase non-receptor type 6 isoform X2 [Homo sapiens]	767971407	XR_931520.1	404	0	PREDICTED: Homo sapiens protein tyrosine phosphatase, non-receptor type 6 (PTPN6), transcript variant X4, misc_RNA	K05697	PTPN6, SHP-1	tyrosine-protein phosphatase non-receptor type 6	http://www.genome.jp/dbget-bin/www_bget?ko:K05697	P29350	645	1.8e-66	Tyrosine-protein phosphatase non-receptor type 6 OS=Homo sapiens GN=PTPN6 PE=1 SV=1	PF15666//PF00102	Germinal center-associated lymphoma//Protein-tyrosine phosphatase	GO:0050855//GO:0006470//GO:0006570//GO:2000401	regulation of B cell receptor signaling pathway//protein dephosphorylation//tyrosine metabolic process//regulation of lymphocyte migration	GO:0004725	protein tyrosine phosphatase activity	--	--	KOG0790	Protein tyrosine phosphatase Corkscrew and related SH2 domain enzymes
Cluster-11217.0	BM_1	3.00	2.44	314	--	--	--	--	--	--	--	--	--	--	--	--	--	--	--	--	--	--	PF00507	NADH-ubiquinone/plastoquinone oxidoreductase, chain 3	GO:0006814//GO:0006744//GO:0006120//GO:0055114//GO:0015992	sodium ion transport//ubiquinone biosynthetic process//mitochondrial electron transport, NADH to ubiquinone//oxidation-reduction process//proton transport	GO:0008137	NADH dehydrogenase (ubiquinone) activity	--	--	--	--
Cluster-11219.0	BM_1	3.00	1.22	389	--	--	--	--	--	--	--	--	--	--	--	--	--	--	--	--	--	--	--	--	--	--	--	--	--	--	--	--
Cluster-1122.0	BM_1	8.00	0.98	723	--	--	--	--	--	--	--	--	--	--	--	--	--	--	--	--	--	--	--	--	--	--	--	--	--	--	--	--
Cluster-11220.0	BM_1	5.00	0.84	593	--	--	--	--	--	--	--	--	--	--	--	--	--	--	--	--	--	--	--	--	--	--	--	--	--	--	--	--
Cluster-11225.0	BM_1	5.00	0.45	890	--	--	--	--	--	--	--	--	--	--	--	--	--	--	--	--	--	--	--	--	--	--	--	--	--	--	--	--
Cluster-11226.0	BM_1	10.00	2.42	487	67084027	AAY66948.1	498	5.6e-48	ribosomal protein L35a [Ixodes scapularis]	--	--	--	--	--	K02917	RP-L35Ae, RPL35A	large subunit ribosomal protein L35Ae	http://www.genome.jp/dbget-bin/www_bget?ko:K02917	P61272	391	5.9e-37	60S ribosomal protein L35a OS=Macaca fascicularis GN=RPL35A PE=3 SV=1	PF01247	Ribosomal protein L35Ae	GO:0042254//GO:0006412	ribosome biogenesis//translation	GO:0003735	structural constituent of ribosome	GO:0005840//GO:0005622	ribosome//intracellular	KOG0887	60S ribosomal protein L35A/L37
Cluster-11233.0	BM_1	2.00	0.54	463	--	--	--	--	--	--	--	--	--	--	--	--	--	--	--	--	--	--	--	--	--	--	--	--	--	--	--	--
Cluster-11246.0	BM_1	8.00	1.99	480	--	--	--	--	--	--	--	--	--	--	--	--	--	--	--	--	--	--	--	--	--	--	--	--	--	--	--	--
Cluster-11246.1	BM_1	16.00	0.84	1360	--	--	--	--	--	--	--	--	--	--	--	--	--	--	--	--	--	--	PF04683	Proteasome complex subunit Rpn13 ubiquitin receptor	--	--	--	--	GO:0005634//GO:0005737	nucleus//cytoplasm	--	--
Cluster-11247.0	BM_1	1.00	0.33	421	--	--	--	--	--	--	--	--	--	--	--	--	--	--	--	--	--	--	--	--	--	--	--	--	--	--	--	--
Cluster-11250.1	BM_1	2.00	0.31	620	--	--	--	--	--	--	--	--	--	--	--	--	--	--	--	--	--	--	--	--	--	--	--	--	--	--	--	--
Cluster-11251.1	BM_1	65.73	0.91	4457	--	--	--	--	--	--	--	--	--	--	--	--	--	--	--	--	--	--	--	--	--	--	--	--	--	--	--	--
Cluster-11254.0	BM_1	6.00	0.86	656	270012947	EFA09395.1	521	1.6e-50	hypothetical protein TcasGA2_TC004313 [Tribolium castaneum]	--	--	--	--	--	K04911	KCNH8	potassium voltage-gated channel Eag-related subfamily H member 8	http://www.genome.jp/dbget-bin/www_bget?ko:K04911	Q9WVJ0	415	1.3e-39	Potassium voltage-gated channel subfamily H member 3 OS=Mus musculus GN=Kcnh3 PE=2 SV=2	PF08447	PAS fold	--	--	GO:0005515	protein binding	--	--	KOG0501	K+-channel KCNQ
Cluster-11258.0	BM_1	3.00	1.81	341	--	--	--	--	--	--	--	--	--	--	--	--	--	--	--	--	--	--	--	--	--	--	--	--	--	--	--	--
Cluster-1127.0	BM_1	8.00	1.64	530	--	--	--	--	--	--	--	--	--	--	--	--	--	--	--	--	--	--	--	--	--	--	--	--	--	--	--	--
Cluster-11274.0	BM_1	12.00	0.39	2056	--	--	--	--	--	--	--	--	--	--	--	--	--	--	--	--	--	--	PF02023	SCAN domain	GO:0006355	regulation of transcription, DNA-templated	GO:0003700	transcription factor activity, sequence-specific DNA binding	GO:0005667	transcription factor complex	--	--
Cluster-11278.0	BM_1	4.67	0.38	974	642918710	XP_008191549.1	261	3.4e-20	PREDICTED: nose resistant to fluoxetine protein 6-like [Tribolium castaneum]	--	--	--	--	--	--	--	--	--	--	--	--	--	--	--	--	--	--	--	--	--	--	--
Cluster-11281.0	BM_1	6.00	1.39	497	--	--	--	--	--	--	--	--	--	--	--	--	--	--	--	--	--	--	PF09458	H-type lectin domain	GO:0007155	cell adhesion	GO:0030246	carbohydrate binding	--	--	--	--
Cluster-11291.0	BM_1	3.00	1.88	337	--	--	--	--	--	--	--	--	--	--	--	--	--	--	--	--	--	--	PF03253	Urea transporter	GO:0015840//GO:0071918	urea transport//urea transmembrane transport	GO:0015204	urea transmembrane transporter activity	GO:0016021	integral component of membrane	--	--
Cluster-11297.0	BM_1	2.00	0.46	497	701219150	AIV43009.1	332	1.0e-28	pheromone binding protein PBP2 [Batocera horsfieldi]	--	--	--	--	--	--	--	--	--	P54191	171	2.0e-11	General odorant-binding protein 69a OS=Drosophila melanogaster GN=Obp69a PE=2 SV=2	PF01395	PBP/GOBP family	--	--	GO:0005549	odorant binding	--	--	--	--
Cluster-113.1	BM_1	1.00	0.73	323	--	--	--	--	--	--	--	--	--	--	--	--	--	--	--	--	--	--	--	--	--	--	--	--	--	--	--	--
Cluster-11300.0	BM_1	2.00	0.59	444	--	--	--	--	--	--	--	--	--	--	--	--	--	--	--	--	--	--	--	--	--	--	--	--	--	--	--	--
Cluster-11302.0	BM_1	9.00	0.58	1149	478522514	XP_004435463.1	955	1.4e-100	PREDICTED: rho GDP-dissociation inhibitor 2 [Ceratotherium simum simum]	574957229	NM_001175.5	1146	0	Homo sapiens Rho GDP dissociation inhibitor (GDI) beta (ARHGDIB), mRNA	K12462	ARHGDI, RHOGDI	Rho GDP-dissociation inhibitor	http://www.genome.jp/dbget-bin/www_bget?ko:K12462	Q9TU03	943	1.4e-100	Rho GDP-dissociation inhibitor 2 OS=Bos taurus GN=ARHGDIB PE=2 SV=3	PF02115	RHO protein GDP dissociation inhibitor	--	--	GO:0005094	Rho GDP-dissociation inhibitor activity	GO:0005737	cytoplasm	KOG3205	Rho GDP-dissociation inhibitor
Cluster-11309.0	BM_1	3.00	0.31	815	391342930	XP_003745768.1	192	2.9e-12	PREDICTED: gastric triacylglycerol lipase-like [Metaseiulus occidentalis]	--	--	--	--	--	--	--	--	--	--	--	--	--	PF00326	Prolyl oligopeptidase family	GO:0006508	proteolysis	GO:0008236	serine-type peptidase activity	--	--	--	--
Cluster-11319.0	BM_1	5.00	0.75	634	--	--	--	--	--	--	--	--	--	--	--	--	--	--	--	--	--	--	--	--	--	--	--	--	--	--	--	--
Cluster-1132.0	BM_1	2.00	0.38	552	--	--	--	--	--	--	--	--	--	--	--	--	--	--	--	--	--	--	--	--	--	--	--	--	--	--	--	--
Cluster-11327.0	BM_1	2.00	0.51	475	270016031	EFA12479.1	147	2.8e-07	hypothetical protein TcasGA2_TC001503 [Tribolium castaneum]	--	--	--	--	--	--	--	--	--	--	--	--	--	PF00098	Zinc knuckle	--	--	GO:0003676//GO:0008270	nucleic acid binding//zinc ion binding	--	--	--	--
Cluster-11329.0	BM_1	3.00	10.34	240	375073699	AFA34408.1	258	1.9e-20	ribosomal protein L39, partial [Ostrea edulis]	731496095	XM_003414778.2	63	9.03539e-23	PREDICTED: Loxodonta africana ribosomal protein L39 (RPL39), mRNA	K02924	RP-L39e, RPL39	large subunit ribosomal protein L39e	http://www.genome.jp/dbget-bin/www_bget?ko:K02924	O16130	242	5.5e-20	60S ribosomal protein L39 OS=Drosophila melanogaster GN=RpL39 PE=1 SV=2	PF00832	Ribosomal L39 protein	GO:0042254//GO:0006412	ribosome biogenesis//translation	GO:0003735	structural constituent of ribosome	GO:0005840//GO:0005622	ribosome//intracellular	KOG0002	60s ribosomal protein L39
Cluster-1133.0	BM_1	4.00	1.01	478	--	--	--	--	--	--	--	--	--	--	--	--	--	--	--	--	--	--	--	--	--	--	--	--	--	--	--	--
Cluster-11333.0	BM_1	4.00	0.93	497	795176426	XP_011843698.1	347	1.9e-30	PREDICTED: uncharacterized protein LOC105545383 [Mandrillus leucophaeus]	34528198	AK130958.1	497	0	Homo sapiens cDNA FLJ27448 fis, clone DMC07139	K02942	RP-LP1, RPLP1	large subunit ribosomal protein LP1	http://www.genome.jp/dbget-bin/www_bget?ko:K02942	P05386	318	1.8e-28	60S acidic ribosomal protein P1 OS=Homo sapiens GN=RPLP1 PE=1 SV=1	PF04625	DEC-1 protein, N-terminal region	GO:0007304	chorion-containing eggshell formation	GO:0005213	structural constituent of chorion	GO:0005576//GO:0042600	extracellular region//chorion	KOG1762	60s acidic ribosomal protein P1
Cluster-11334.0	BM_1	2.00	2.06	297	--	--	--	--	--	--	--	--	--	--	--	--	--	--	--	--	--	--	--	--	--	--	--	--	--	--	--	--
Cluster-11351.0	BM_1	2.00	0.73	405	--	--	--	--	--	--	--	--	--	--	--	--	--	--	--	--	--	--	--	--	--	--	--	--	--	--	--	--
Cluster-11353.0	BM_1	49.78	1.03	3065	--	--	--	--	--	--	--	--	--	--	--	--	--	--	--	--	--	--	--	--	--	--	--	--	--	--	--	--
Cluster-11366.0	BM_1	2.56	0.58	501	--	--	--	--	--	--	--	--	--	--	--	--	--	--	--	--	--	--	--	--	--	--	--	--	--	--	--	--
Cluster-11367.0	BM_1	5.00	0.98	543	67084035	AAY66952.1	702	1.4e-71	40S ribosomal protein S11 [Ixodes scapularis]	831245630	XM_003801485.2	120	4.57544e-54	PREDICTED: Otolemur garnettii ribosomal protein S11 (RPS11), mRNA	K02949	RP-S11e, RPS11	small subunit ribosomal protein S11e	http://www.genome.jp/dbget-bin/www_bget?ko:K02949	P62281	640	8.9e-66	40S ribosomal protein S11 OS=Mus musculus GN=Rps11 PE=1 SV=3	PF00366	Ribosomal protein S17	GO:0006412//GO:0042254	translation//ribosome biogenesis	GO:0003735	structural constituent of ribosome	GO:0005622//GO:0005840	intracellular//ribosome	KOG1728	40S ribosomal protein S11
Cluster-11372.0	BM_1	5.00	0.78	619	--	--	--	--	--	--	--	--	--	--	--	--	--	--	--	--	--	--	--	--	--	--	--	--	--	--	--	--
Cluster-11378.0	BM_1	1.00	0.62	338	--	--	--	--	--	--	--	--	--	--	--	--	--	--	--	--	--	--	--	--	--	--	--	--	--	--	--	--
Cluster-1138.0	BM_1	1.00	0.61	340	89573967	ABD77209.1	599	7.6e-60	isocitrate dehydrogenase 1 [Rattus norvegicus]	672065080	XM_008767076.1	337	6.47671e-175	PREDICTED: Rattus norvegicus isocitrate dehydrogenase 1 (NADP+), soluble (Idh1), transcript variant X2, mRNA	K00031	IDH1, IDH2, icd	isocitrate dehydrogenase	http://www.genome.jp/dbget-bin/www_bget?ko:K00031	P41562	599	3.1e-61	Isocitrate dehydrogenase [NADP] cytoplasmic OS=Rattus norvegicus GN=Idh1 PE=1 SV=1	PF00180	Isocitrate/isopropylmalate dehydrogenase	GO:0055114	oxidation-reduction process	GO:0016616	oxidoreductase activity, acting on the CH-OH group of donors, NAD or NADP as acceptor	--	--	KOG1526	NADP-dependent isocitrate dehydrogenase
Cluster-11380.0	BM_1	2.00	0.59	444	--	--	--	--	--	--	--	--	--	--	--	--	--	--	--	--	--	--	PF07536	HWE histidine kinase	GO:0016310	phosphorylation	GO:0004673	protein histidine kinase activity	GO:0009365	protein histidine kinase complex	--	--
Cluster-1140.0	BM_1	4.00	0.63	619	--	--	--	--	--	--	--	--	--	--	--	--	--	--	--	--	--	--	--	--	--	--	--	--	--	--	--	--
Cluster-11406.0	BM_1	4.71	0.32	1115	--	--	--	--	--	--	--	--	--	--	--	--	--	--	--	--	--	--	--	--	--	--	--	--	--	--	--	--
Cluster-11416.0	BM_1	29.00	4.18	651	570341954	AHE77375.1	299	9.0e-25	small heat shock protein [Lissorhoptrus oryzophilus]	--	--	--	--	--	K09542	CRYAB	crystallin, alpha B	http://www.genome.jp/dbget-bin/www_bget?ko:K09542	P82147	232	2.2e-18	Protein lethal(2)essential for life OS=Drosophila melanogaster GN=l(2)efl PE=1 SV=1	--	--	--	--	--	--	--	--	--	--
Cluster-11417.0	BM_1	3.00	0.38	705	332374914	AEE62598.1	545	2.9e-53	unknown [Dendroctonus ponderosae]>gi|478257197|gb|ENN77360.1| hypothetical protein YQE_06185, partial [Dendroctonus ponderosae]>gi|546681397|gb|ERL91494.1| hypothetical protein D910_08824 [Dendroctonus ponderosae]	--	--	--	--	--	--	--	--	--	--	--	--	--	--	--	--	--	--	--	--	--	--	--
Cluster-1142.0	BM_1	2.00	0.84	384	--	--	--	--	--	--	--	--	--	--	--	--	--	--	--	--	--	--	--	--	--	--	--	--	--	--	--	--
Cluster-11425.0	BM_1	3.00	0.64	521	--	--	--	--	--	--	--	--	--	--	--	--	--	--	--	--	--	--	--	--	--	--	--	--	--	--	--	--
Cluster-11426.0	BM_1	1.00	0.36	406	--	--	--	--	--	--	--	--	--	--	--	--	--	--	--	--	--	--	--	--	--	--	--	--	--	--	--	--
Cluster-1143.0	BM_1	3.00	0.33	778	89954537	ABD83667.1	972	9.8e-103	granulocyte colony-stimulating factor receptor [Homo sapiens]	530361848	XM_005270493.1	778	0	PREDICTED: Homo sapiens colony stimulating factor 3 receptor (granulocyte) (CSF3R), transcript variant X3, mRNA	K05061	CSF3R	granulocyte colony-stimulating factor receptor	http://www.genome.jp/dbget-bin/www_bget?ko:K05061	Q99062	972	4.0e-104	Granulocyte colony-stimulating factor receptor OS=Homo sapiens GN=CSF3R PE=1 SV=1	--	--	--	--	--	--	--	--	--	--
Cluster-11430.0	BM_1	1.00	0.47	370	--	--	--	--	--	--	--	--	--	--	--	--	--	--	--	--	--	--	--	--	--	--	--	--	--	--	--	--
Cluster-11437.0	BM_1	14.00	1.08	1003	478251184	ENN71660.1	478	2.4e-45	hypothetical protein YQE_11758, partial [Dendroctonus ponderosae]>gi|546682138|gb|ERL92119.1| hypothetical protein D910_09439 [Dendroctonus ponderosae]	--	--	--	--	--	--	--	--	--	P24638	371	2.6e-34	Lysosomal acid phosphatase OS=Mus musculus GN=Acp2 PE=2 SV=2	PF00328	Histidine phosphatase superfamily (branch 2)	GO:0006771//GO:0019497	riboflavin metabolic process//hexachlorocyclohexane metabolic process	GO:0003993	acid phosphatase activity	--	--	KOG3720	Lysosomal & prostatic acid phosphatases
Cluster-11438.0	BM_1	2.00	1.12	349	593762830	XP_007120058.1	574	6.2e-57	PREDICTED: 60S ribosomal protein L10 [Physeter catodon]	746817425	NM_001256577.2	332	4.01225e-172	Homo sapiens ribosomal protein L10 (RPL10), transcript variant 2, mRNA	K02866	RP-L10e, RPL10	large subunit ribosomal protein L10e	http://www.genome.jp/dbget-bin/www_bget?ko:K02866	Q6ZWV3	529	4.2e-53	60S ribosomal protein L10 OS=Mus musculus GN=Rpl10 PE=1 SV=3	PF00252	Ribosomal protein L16p/L10e	GO:0042254//GO:0006412	ribosome biogenesis//translation	GO:0003735	structural constituent of ribosome	GO:0005840	ribosome	KOG0857	60s ribosomal protein L10
Cluster-11438.1	BM_1	4.00	1.28	428	821015621	XP_012360595.1	698	3.2e-71	PREDICTED: 60S ribosomal protein L10-like isoform X2 [Nomascus leucogenys]	746817431	NM_001303625.1	428	0	Homo sapiens ribosomal protein L10 (RPL10), transcript variant 5, mRNA	K02866	RP-L10e, RPL10	large subunit ribosomal protein L10e	http://www.genome.jp/dbget-bin/www_bget?ko:K02866	Q4R7Y2	652	2.8e-67	60S ribosomal protein L10 OS=Macaca fascicularis GN=RPL10 PE=2 SV=1	PF00252	Ribosomal protein L16p/L10e	GO:0006412//GO:0042254	translation//ribosome biogenesis	GO:0003735	structural constituent of ribosome	GO:0005840	ribosome	KOG0857	60s ribosomal protein L10
Cluster-11442.0	BM_1	12.34	0.43	1932	91079971	XP_969899.1	660	3.7e-66	PREDICTED: beta-1,3-galactosyltransferase 5 [Tribolium castaneum]>gi|270004606|gb|EFA01054.1| hypothetical protein TcasGA2_TC003970 [Tribolium castaneum]	--	--	--	--	--	--	--	--	--	Q9N293	331	2.1e-29	Beta-1,3-galactosyltransferase 5 (Fragment) OS=Gorilla gorilla gorilla GN=B3GALT5 PE=3 SV=2	PF01762//PF02434	Galactosyltransferase//Fringe-like	GO:0006486	protein glycosylation	GO:0008378//GO:0016757	galactosyltransferase activity//transferase activity, transferring glycosyl groups	GO:0016020	membrane	--	--
Cluster-11444.0	BM_1	8.00	6.60	313	--	--	--	--	--	769861017	XM_011643964.1	81	1.20501e-32	PREDICTED: Pogonomyrmex barbatus ribonuclease P protein subunit p40-like (LOC105430415), transcript variant X2, mRNA	--	--	--	--	--	--	--	--	--	--	--	--	--	--	--	--	--	--
Cluster-11446.0	BM_1	12.37	0.88	1066	270015440	EFA11888.1	270	3.4e-21	hypothetical protein TcasGA2_TC016001 [Tribolium castaneum]	--	--	--	--	--	--	--	--	--	Q5DTZ0	134	8.2e-07	Protein NYNRIN OS=Mus musculus GN=Nynrin PE=2 SV=2	PF00665	Integrase core domain	GO:0015074	DNA integration	--	--	--	--	--	--
Cluster-11452.0	BM_1	4.99	0.35	1086	--	--	--	--	--	--	--	--	--	--	--	--	--	--	--	--	--	--	--	--	--	--	--	--	--	--	--	--
Cluster-11452.2	BM_1	6.01	0.74	723	--	--	--	--	--	--	--	--	--	--	--	--	--	--	--	--	--	--	--	--	--	--	--	--	--	--	--	--
Cluster-11459.0	BM_1	4.00	0.37	871	--	--	--	--	--	--	--	--	--	--	--	--	--	--	--	--	--	--	--	--	--	--	--	--	--	--	--	--
Cluster-1146.0	BM_1	2.00	1.20	341	--	--	--	--	--	--	--	--	--	--	--	--	--	--	--	--	--	--	--	--	--	--	--	--	--	--	--	--
Cluster-11460.0	BM_1	3.00	0.39	695	--	--	--	--	--	--	--	--	--	--	--	--	--	--	--	--	--	--	--	--	--	--	--	--	--	--	--	--
Cluster-11464.0	BM_1	15.00	0.77	1390	--	--	--	--	--	--	--	--	--	--	--	--	--	--	--	--	--	--	--	--	--	--	--	--	--	--	--	--
Cluster-1147.0	BM_1	1.00	0.76	320	--	--	--	--	--	--	--	--	--	--	--	--	--	--	--	--	--	--	--	--	--	--	--	--	--	--	--	--
Cluster-11470.0	BM_1	2.00	0.31	621	--	--	--	--	--	--	--	--	--	--	--	--	--	--	--	--	--	--	--	--	--	--	--	--	--	--	--	--
Cluster-11472.0	BM_1	6.00	0.32	1328	--	--	--	--	--	--	--	--	--	--	--	--	--	--	--	--	--	--	--	--	--	--	--	--	--	--	--	--
Cluster-11488.0	BM_1	11.00	0.35	2110	--	--	--	--	--	--	--	--	--	--	--	--	--	--	--	--	--	--	--	--	--	--	--	--	--	--	--	--
Cluster-1149.0	BM_1	2.80	0.33	747	642932566	XP_008197167.1	267	5.3e-21	PREDICTED: uncharacterized protein LOC103314071 [Tribolium castaneum]	--	--	--	--	--	--	--	--	--	--	--	--	--	PF08091	Spider insecticidal peptide	GO:0009405	pathogenesis	--	--	GO:0005576	extracellular region	--	--
Cluster-11493.0	BM_1	3.00	0.45	632	761916857	XP_011407404.1	244	2.1e-18	PREDICTED: uncharacterized protein LOC105314749 [Amphimedon queenslandica]	--	--	--	--	--	--	--	--	--	--	--	--	--	--	--	--	--	--	--	--	--	--	--
Cluster-1150.0	BM_1	3.00	0.77	472	--	--	--	--	--	--	--	--	--	--	--	--	--	--	--	--	--	--	--	--	--	--	--	--	--	--	--	--
Cluster-11503.0	BM_1	5.00	0.36	1065	--	--	--	--	--	--	--	--	--	--	--	--	--	--	--	--	--	--	--	--	--	--	--	--	--	--	--	--
Cluster-11505.0	BM_1	5.00	0.48	853	642932730	XP_008196964.1	721	1.4e-73	PREDICTED: pickpocket protein 28-like isoform X1 [Tribolium castaneum]	--	--	--	--	--	K03440	ASICN	amiloride-sensitive sodium channel, other	http://www.genome.jp/dbget-bin/www_bget?ko:K03440	Q86LG1	218	1.2e-16	Pickpocket protein 28 OS=Drosophila melanogaster GN=ppk28 PE=1 SV=2	PF00858	Amiloride-sensitive sodium channel	GO:0006814	sodium ion transport	GO:0005272	sodium channel activity	GO:0016020	membrane	--	--
Cluster-11507.0	BM_1	1.00	1.05	296	--	--	--	--	--	--	--	--	--	--	--	--	--	--	--	--	--	--	--	--	--	--	--	--	--	--	--	--
Cluster-11508.0	BM_1	5.00	0.50	825	--	--	--	--	--	--	--	--	--	--	--	--	--	--	--	--	--	--	--	--	--	--	--	--	--	--	--	--
Cluster-11509.0	BM_1	7.66	1.14	639	--	--	--	--	--	--	--	--	--	--	--	--	--	--	--	--	--	--	--	--	--	--	--	--	--	--	--	--
Cluster-11510.0	BM_1	1.00	0.40	391	--	--	--	--	--	--	--	--	--	--	--	--	--	--	--	--	--	--	--	--	--	--	--	--	--	--	--	--
Cluster-11515.0	BM_1	6.00	0.82	675	--	--	--	--	--	--	--	--	--	--	--	--	--	--	--	--	--	--	--	--	--	--	--	--	--	--	--	--
Cluster-11516.0	BM_1	5.83	0.31	1352	546674023	ERL85516.1	1095	9.4e-117	hypothetical protein D910_02935 [Dendroctonus ponderosae]	--	--	--	--	--	K04638	ESRRBL1, HIPPI	estrogen-related receptor beta like 1	http://www.genome.jp/dbget-bin/www_bget?ko:K04638	Q9NWB7	648	2.6e-66	Intraflagellar transport protein 57 homolog OS=Homo sapiens GN=IFT57 PE=1 SV=1	PF04513//PF08649//PF02601//PF02684//PF07926//PF04136//PF10392//PF06009//PF07851//PF04048	Baculovirus polyhedron envelope protein, PEP, C terminus//DASH complex subunit Dad1//Exonuclease VII, large subunit//Lipid-A-disaccharide synthetase//TPR/MLP1/MLP2-like protein//Sec34-like family//Golgi transport complex subunit 5//Laminin Domain II//TMPIT-like protein//Sec8 exocyst complex component specific domain	GO:0007155//GO:0006308//GO:0030472//GO:0006891//GO:0009245//GO:0006904//GO:0006606//GO:0015031//GO:0006886	cell adhesion//DNA catabolic process//mitotic spindle organization in nucleus//intra-Golgi vesicle-mediated transport//lipid A biosynthetic process//vesicle docking involved in exocytosis//protein import into nucleus//protein transport//intracellular protein transport	GO:0008915//GO:0008855//GO:0005198	lipid-A-disaccharide synthase activity//exodeoxyribonuclease VII activity//structural molecule activity	GO:0017119//GO:0000145//GO:0016020//GO:0072686//GO:0019031//GO:0042729//GO:0009318//GO:0005801//GO:0019028//GO:0016021	Golgi transport complex//exocyst//membrane//mitotic spindle//viral envelope//DASH complex//exodeoxyribonuclease VII complex//cis-Golgi network//viral capsid//integral component of membrane	KOG0972	Huntingtin interacting protein 1 (Hip1) interactor Hippi
Cluster-11517.0	BM_1	8.00	0.40	1408	--	--	--	--	--	--	--	--	--	--	--	--	--	--	--	--	--	--	--	--	--	--	--	--	--	--	--	--
Cluster-11524.0	BM_1	3.59	0.36	835	--	--	--	--	--	--	--	--	--	--	--	--	--	--	--	--	--	--	--	--	--	--	--	--	--	--	--	--
Cluster-11527.0	BM_1	1.00	0.33	424	--	--	--	--	--	--	--	--	--	--	--	--	--	--	--	--	--	--	--	--	--	--	--	--	--	--	--	--
Cluster-11528.0	BM_1	3.00	0.50	598	665805303	XP_008550839.1	459	2.3e-43	PREDICTED: histone H2B-like [Microplitis demolitor]>gi|665818284|ref|XP_008557962.1| PREDICTED: histone H2B-like [Microplitis demolitor]	--	--	--	--	--	K11252	H2B	histone H2B	http://www.genome.jp/dbget-bin/www_bget?ko:K11252	P59781	443	6.8e-43	Histone H2B OS=Drosophila erecta GN=His2B PE=3 SV=2	PF03847//PF00125	Transcription initiation factor TFIID subunit A//Core histone H2A/H2B/H3/H4	GO:0006352	DNA-templated transcription, initiation	GO:0003677	DNA binding	GO:0005669	transcription factor TFIID complex	--	--
Cluster-11529.0	BM_1	3.00	0.59	545	--	--	--	--	--	--	--	--	--	--	--	--	--	--	--	--	--	--	--	--	--	--	--	--	--	--	--	--
Cluster-1154.0	BM_1	6.00	3.38	348	--	--	--	--	--	--	--	--	--	--	--	--	--	--	--	--	--	--	--	--	--	--	--	--	--	--	--	--
Cluster-11540.0	BM_1	4.14	0.32	1007	861624759	KMQ88359.1	599	2.3e-59	gag-pol polyprotein [Lasius niger]	--	--	--	--	--	--	--	--	--	P04323	257	4.3e-21	Retrovirus-related Pol polyprotein from transposon 17.6 OS=Drosophila melanogaster GN=pol PE=3 SV=1	PF06817	Reverse transcriptase thumb domain	GO:0006278	RNA-dependent DNA replication	GO:0003964	RNA-directed DNA polymerase activity	--	--	KOG0017	FOG: Transposon-encoded proteins with TYA, reverse transcriptase, integrase domains in various combinations
Cluster-11541.0	BM_1	6.00	0.38	1158	--	--	--	--	--	--	--	--	--	--	--	--	--	--	--	--	--	--	--	--	--	--	--	--	--	--	--	--
Cluster-11542.0	BM_1	5.00	0.90	572	--	--	--	--	--	--	--	--	--	--	--	--	--	--	--	--	--	--	PF05297	Herpesvirus latent membrane protein 1 (LMP1)	GO:0019087	transformation of host cell by virus	--	--	GO:0016021	integral component of membrane	--	--
Cluster-1155.0	BM_1	11.00	0.33	2217	--	--	--	--	--	--	--	--	--	--	--	--	--	--	--	--	--	--	--	--	--	--	--	--	--	--	--	--
Cluster-11551.0	BM_1	6.00	0.36	1214	--	--	--	--	--	--	--	--	--	--	--	--	--	--	--	--	--	--	--	--	--	--	--	--	--	--	--	--
Cluster-11558.0	BM_1	8.00	0.60	1020	391336140	XP_003742440.1	1077	8.6e-115	PREDICTED: cathepsin L-like [Metaseiulus occidentalis]	--	--	--	--	--	K01365	CTSL	cathepsin L	http://www.genome.jp/dbget-bin/www_bget?ko:K01365	Q95029	919	7.4e-98	Cathepsin L OS=Drosophila melanogaster GN=Cp1 PE=2 SV=2	PF02159//PF03051//PF00112	Oestrogen receptor//Peptidase C1-like family//Papain family cysteine protease	GO:0006508//GO:0043401//GO:0006355//GO:0007165	proteolysis//steroid hormone mediated signaling pathway//regulation of transcription, DNA-templated//signal transduction	GO:0030284//GO:0008234//GO:0005496//GO:0004197//GO:0003677	estrogen receptor activity//cysteine-type peptidase activity//steroid binding//cysteine-type endopeptidase activity//DNA binding	GO:0005634	nucleus	KOG1543	Cysteine proteinase Cathepsin L
Cluster-11559.0	BM_1	2.00	0.60	441	642033943	CDQ94231.1	154	4.0e-08	unnamed protein product [Oncorhynchus mykiss]	--	--	--	--	--	--	--	--	--	--	--	--	--	PF00301//PF01396//PF05767	Rubredoxin//Topoisomerase DNA binding C4 zinc finger//Poxvirus virion envelope protein A14	GO:0006265	DNA topological change	GO:0003677//GO:0003916//GO:0005506	DNA binding//DNA topoisomerase activity//iron ion binding	GO:0005694//GO:0019031	chromosome//viral envelope	--	--
Cluster-11567.0	BM_1	2.00	1.03	358	--	--	--	--	--	--	--	--	--	--	--	--	--	--	--	--	--	--	--	--	--	--	--	--	--	--	--	--
Cluster-11574.0	BM_1	3.00	0.36	740	241647497	XP_002411148.1	414	4.7e-38	Niemann-Pick type C1 domain-containing protein, putative [Ixodes scapularis]>gi|215503778|gb|EEC13272.1| Niemann-Pick type C1 domain-containing protein, putative [Ixodes scapularis]	--	--	--	--	--	K12385	NPC1	Niemann-Pick C1 protein	http://www.genome.jp/dbget-bin/www_bget?ko:K12385	P56941	318	2.6e-28	Niemann-Pick C1 protein OS=Sus scrofa GN=NPC1 PE=2 SV=1	--	--	--	--	--	--	--	--	KOG1933	Cholesterol transport protein (Niemann-Pick C disease protein)
Cluster-11577.0	BM_1	2.00	1.63	314	--	--	--	--	--	--	--	--	--	--	--	--	--	--	--	--	--	--	--	--	--	--	--	--	--	--	--	--
Cluster-11579.0	BM_1	2.00	0.48	490	--	--	--	--	--	--	--	--	--	--	--	--	--	--	--	--	--	--	--	--	--	--	--	--	--	--	--	--
Cluster-11580.0	BM_1	5.00	0.32	1168	--	--	--	--	--	--	--	--	--	--	--	--	--	--	--	--	--	--	--	--	--	--	--	--	--	--	--	--
Cluster-11585.0	BM_1	11.00	1.23	768	391336366	XP_003742552.1	590	1.9e-58	PREDICTED: uncharacterized protein LOC100905186 [Metaseiulus occidentalis]	--	--	--	--	--	--	--	--	--	--	--	--	--	--	--	--	--	--	--	--	--	--	--
Cluster-11592.0	BM_1	4.71	1.35	449	--	--	--	--	--	--	--	--	--	--	--	--	--	--	--	--	--	--	--	--	--	--	--	--	--	--	--	--
Cluster-11595.0	BM_1	20.00	0.71	1907	--	--	--	--	--	--	--	--	--	--	--	--	--	--	--	--	--	--	--	--	--	--	--	--	--	--	--	--
Cluster-11595.1	BM_1	3.00	0.98	425	--	--	--	--	--	--	--	--	--	--	--	--	--	--	--	--	--	--	--	--	--	--	--	--	--	--	--	--
Cluster-1160.0	BM_1	4.10	0.39	857	--	--	--	--	--	--	--	--	--	--	--	--	--	--	--	--	--	--	--	--	--	--	--	--	--	--	--	--
Cluster-1161.0	BM_1	6.00	1.86	434	--	--	--	--	--	--	--	--	--	--	--	--	--	--	--	--	--	--	--	--	--	--	--	--	--	--	--	--
Cluster-11612.0	BM_1	3.00	0.34	761	325303222	DAA34697.1	281	1.3e-22	TPA_inf: putative thyropin precursor [Amblyomma variegatum]	--	--	--	--	--	--	--	--	--	P84032	175	1.0e-11	U24-ctenitoxin-Pn1a OS=Phoneutria nigriventer PE=1 SV=1	--	--	--	--	--	--	--	--	--	--
Cluster-11613.0	BM_1	5.00	0.31	1191	--	--	--	--	--	--	--	--	--	--	--	--	--	--	--	--	--	--	--	--	--	--	--	--	--	--	--	--
Cluster-1162.0	BM_1	2.12	0.38	575	--	--	--	--	--	--	--	--	--	--	--	--	--	--	--	--	--	--	--	--	--	--	--	--	--	--	--	--
Cluster-11622.0	BM_1	2.00	0.42	526	--	--	--	--	--	--	--	--	--	--	--	--	--	--	--	--	--	--	--	--	--	--	--	--	--	--	--	--
Cluster-11627.0	BM_1	2.00	0.46	502	657761368	XP_008315686.1	593	5.6e-59	PREDICTED: cytosol aminopeptidase [Cynoglossus semilaevis]	529579793	CP006650.1	39	4.49444e-09	Paracoccus aminophilus JCM 7686, complete genome	K11142	LAP3	cytosol aminopeptidase	http://www.genome.jp/dbget-bin/www_bget?ko:K11142	Q9CPY7	565	4.1e-57	Cytosol aminopeptidase OS=Mus musculus GN=Lap3 PE=1 SV=3	PF00883	Cytosol aminopeptidase family, catalytic domain	GO:0006508	proteolysis	GO:0004177	aminopeptidase activity	GO:0005622	intracellular	KOG2597	Predicted aminopeptidase of the M17 family
Cluster-11630.0	BM_1	6.00	0.82	674	--	--	--	--	--	--	--	--	--	--	--	--	--	--	--	--	--	--	--	--	--	--	--	--	--	--	--	--
Cluster-11632.0	BM_1	4.00	0.48	732	--	--	--	--	--	--	--	--	--	--	--	--	--	--	--	--	--	--	--	--	--	--	--	--	--	--	--	--
Cluster-11633.0	BM_1	8.00	1.33	596	--	--	--	--	--	--	--	--	--	--	--	--	--	--	--	--	--	--	--	--	--	--	--	--	--	--	--	--
Cluster-11642.0	BM_1	6.08	0.35	1272	642925065	XP_008194155.1	948	9.8e-100	PREDICTED: uncharacterized protein LOC103313212 [Tribolium castaneum]	--	--	--	--	--	--	--	--	--	Q80T79	132	1.7e-06	CUB and sushi domain-containing protein 3 OS=Mus musculus GN=Csmd3 PE=2 SV=3	--	--	--	--	--	--	--	--	--	--
Cluster-1165.1	BM_1	2.00	1.00	361	--	--	--	--	--	--	--	--	--	--	--	--	--	--	--	--	--	--	--	--	--	--	--	--	--	--	--	--
Cluster-11653.1	BM_1	2.00	0.66	422	--	--	--	--	--	--	--	--	--	--	--	--	--	--	--	--	--	--	--	--	--	--	--	--	--	--	--	--
Cluster-11657.0	BM_1	2.00	0.39	549	241631960	XP_002408571.1	629	4.1e-63	villin, putative [Ixodes scapularis]>gi|215501194|gb|EEC10688.1| villin, putative, partial [Ixodes scapularis]	--	--	--	--	--	K08017	AVIL	advillin	http://www.genome.jp/dbget-bin/www_bget?ko:K08017	Q07171	382	7.4e-36	Gelsolin OS=Drosophila melanogaster GN=Gel PE=1 SV=2	--	--	--	--	GO:0003779	actin binding	--	--	KOG0443	Actin regulatory proteins (gelsolin/villin family)
Cluster-11664.0	BM_1	1.00	0.44	378	--	--	--	--	--	--	--	--	--	--	--	--	--	--	--	--	--	--	--	--	--	--	--	--	--	--	--	--
Cluster-1167.0	BM_1	2.00	0.96	366	--	--	--	--	--	--	--	--	--	--	--	--	--	--	--	--	--	--	--	--	--	--	--	--	--	--	--	--
Cluster-1168.0	BM_1	6.00	1.49	481	--	--	--	--	--	--	--	--	--	--	--	--	--	--	--	--	--	--	--	--	--	--	--	--	--	--	--	--
Cluster-11686.0	BM_1	10.59	0.35	2007	--	--	--	--	--	--	--	--	--	--	--	--	--	--	--	--	--	--	PF14144//PF00220	Seed dormancy control//Neurohypophysial hormones, N-terminal Domain	GO:0006351//GO:0007218	transcription, DNA-templated//neuropeptide signaling pathway	GO:0043565//GO:0005185	sequence-specific DNA binding//neurohypophyseal hormone activity	GO:0005576	extracellular region	--	--
Cluster-11693.0	BM_1	8.00	0.47	1251	--	--	--	--	--	--	--	--	--	--	--	--	--	--	--	--	--	--	--	--	--	--	--	--	--	--	--	--
Cluster-11700.0	BM_1	16.00	0.96	1223	--	--	--	--	--	--	--	--	--	--	--	--	--	--	--	--	--	--	--	--	--	--	--	--	--	--	--	--
Cluster-11707.0	BM_1	5.00	0.31	1189	--	--	--	--	--	--	--	--	--	--	--	--	--	--	--	--	--	--	--	--	--	--	--	--	--	--	--	--
Cluster-11712.0	BM_1	1.00	5.04	228	--	--	--	--	--	--	--	--	--	--	--	--	--	--	--	--	--	--	--	--	--	--	--	--	--	--	--	--
Cluster-11714.0	BM_1	3.00	0.48	614	--	--	--	--	--	--	--	--	--	--	--	--	--	--	--	--	--	--	--	--	--	--	--	--	--	--	--	--
Cluster-11720.0	BM_1	3.00	0.55	562	--	--	--	--	--	--	--	--	--	--	--	--	--	--	--	--	--	--	--	--	--	--	--	--	--	--	--	--
Cluster-11725.0	BM_1	3.68	0.35	860	91076754	XP_973519.1	206	7.2e-14	PREDICTED: synaptic vesicle glycoprotein 2C [Tribolium castaneum]>gi|270001914|gb|EEZ98361.1| hypothetical protein TcasGA2_TC000818 [Tribolium castaneum]	--	--	--	--	--	--	--	--	--	--	--	--	--	--	--	GO:0055085	transmembrane transport	GO:0022857	transmembrane transporter activity	GO:0016021	integral component of membrane	--	--
Cluster-11729.0	BM_1	17.45	0.31	3504	642935498	XP_008198034.1	4844	0.0e+00	PREDICTED: rap guanine nucleotide exchange factor 4 isoform X1 [Tribolium castaneum]	676496084	XM_009068851.1	107	5.25027e-46	Lottia gigantea hypothetical protein partial mRNA	K04351	RAPGEF4, EPAC2	Rap guanine nucleotide exchange factor 4	http://www.genome.jp/dbget-bin/www_bget?ko:K04351	Q8WZA2	2594	1.5e-291	Rap guanine nucleotide exchange factor 4 OS=Homo sapiens GN=RAPGEF4 PE=1 SV=1	PF00610//PF00617	Domain found in Dishevelled, Egl-10, and Pleckstrin (DEP)//RasGEF domain	GO:0007264//GO:0035556//GO:0043087	small GTPase mediated signal transduction//intracellular signal transduction//regulation of GTPase activity	GO:0005085	guanyl-nucleotide exchange factor activity	--	--	KOG2378	cAMP-regulated guanine nucleotide exchange factor
Cluster-11734.0	BM_1	1.00	1.91	263	--	--	--	--	--	--	--	--	--	--	--	--	--	--	--	--	--	--	--	--	--	--	--	--	--	--	--	--
Cluster-1174.0	BM_1	6.00	0.62	814	--	--	--	--	--	--	--	--	--	--	--	--	--	--	--	--	--	--	--	--	--	--	--	--	--	--	--	--
Cluster-11741.1	BM_1	8.00	0.71	908	--	--	--	--	--	--	--	--	--	--	--	--	--	--	--	--	--	--	--	--	--	--	--	--	--	--	--	--
Cluster-11743.0	BM_1	4.00	0.41	815	--	--	--	--	--	--	--	--	--	--	--	--	--	--	--	--	--	--	--	--	--	--	--	--	--	--	--	--
Cluster-1175.0	BM_1	2.00	0.40	537	--	--	--	--	--	--	--	--	--	--	--	--	--	--	--	--	--	--	--	--	--	--	--	--	--	--	--	--
Cluster-11755.0	BM_1	2.00	0.41	532	--	--	--	--	--	--	--	--	--	--	--	--	--	--	--	--	--	--	--	--	--	--	--	--	--	--	--	--
Cluster-11758.0	BM_1	3.00	0.38	708	391326822	XP_003737910.1	594	6.1e-59	PREDICTED: glutathione peroxidase-like [Metaseiulus occidentalis]	297813638	XM_002874657.1	35	1.08047e-06	Arabidopsis lyrata subsp. lyrata ATGPX6, mRNA	K05361	GPX4	phospholipid-hydroperoxide glutathione peroxidase	http://www.genome.jp/dbget-bin/www_bget?ko:K05361	P30708	508	2.3e-50	Probable phospholipid hydroperoxide glutathione peroxidase OS=Nicotiana sylvestris PE=2 SV=1	PF08534//PF00578//PF00255	Redoxin//AhpC/TSA family//Glutathione peroxidase	GO:0006749//GO:0055114//GO:0006804//GO:0006979	glutathione metabolic process//oxidation-reduction process//obsolete peroxidase reaction//response to oxidative stress	GO:0004602//GO:0016209//GO:0016491	glutathione peroxidase activity//antioxidant activity//oxidoreductase activity	--	--	KOG1651	Glutathione peroxidase
Cluster-11760.0	BM_1	3.00	0.94	431	--	--	--	--	--	--	--	--	--	--	--	--	--	--	--	--	--	--	--	--	--	--	--	--	--	--	--	--
Cluster-11768.0	BM_1	15.00	1.27	936	--	--	--	--	--	--	--	--	--	--	--	--	--	--	--	--	--	--	--	--	--	--	--	--	--	--	--	--
Cluster-11769.0	BM_1	2.00	0.31	618	--	--	--	--	--	--	--	--	--	--	--	--	--	--	--	--	--	--	--	--	--	--	--	--	--	--	--	--
Cluster-1177.0	BM_1	2.00	0.55	458	--	--	--	--	--	--	--	--	--	--	--	--	--	--	--	--	--	--	--	--	--	--	--	--	--	--	--	--
Cluster-11776.0	BM_1	9.00	0.97	789	--	--	--	--	--	--	--	--	--	--	--	--	--	--	--	--	--	--	--	--	--	--	--	--	--	--	--	--
Cluster-1178.0	BM_1	1.00	0.53	354	--	--	--	--	--	--	--	--	--	--	--	--	--	--	--	--	--	--	--	--	--	--	--	--	--	--	--	--
Cluster-11791.0	BM_1	2.00	0.61	437	--	--	--	--	--	--	--	--	--	--	--	--	--	--	--	--	--	--	--	--	--	--	--	--	--	--	--	--
Cluster-11793.0	BM_1	4.00	0.49	723	--	--	--	--	--	--	--	--	--	--	--	--	--	--	--	--	--	--	--	--	--	--	--	--	--	--	--	--
Cluster-11794.0	BM_1	9.00	0.60	1123	--	--	--	--	--	--	--	--	--	--	--	--	--	--	--	--	--	--	PF01601//PF08476	Coronavirus S2 glycoprotein//Viral D10 N-terminal	GO:0061025//GO:0046813	membrane fusion//receptor-mediated virion attachment to host cell	GO:0016791	phosphatase activity	GO:0016021//GO:0019031	integral component of membrane//viral envelope	--	--
Cluster-11803.0	BM_1	5.00	0.42	937	--	--	--	--	--	--	--	--	--	--	--	--	--	--	--	--	--	--	--	--	--	--	--	--	--	--	--	--
Cluster-11808.0	BM_1	1.00	0.52	357	91078376	XP_974169.1	252	1.4e-19	PREDICTED: tyramine beta-hydroxylase [Tribolium castaneum]>gi|270003980|gb|EFA00428.1| hypothetical protein TcasGA2_TC003282 [Tribolium castaneum]>gi|390979538|dbj|BAM21526.1| tyramine beta hydroxylase, partial [Tribolium castaneum]	--	--	--	--	--	K00503	DBH	dopamine beta-monooxygenase	http://www.genome.jp/dbget-bin/www_bget?ko:K00503	--	--	--	--	--	--	GO:0006584//GO:0006570//GO:0055114	catecholamine metabolic process//tyrosine metabolic process//oxidation-reduction process	GO:0005507//GO:0004500	copper ion binding//dopamine beta-monooxygenase activity	--	--	--	--
Cluster-1181.0	BM_1	1.00	0.31	431	--	--	--	--	--	--	--	--	--	--	--	--	--	--	--	--	--	--	--	--	--	--	--	--	--	--	--	--
Cluster-11815.0	BM_1	13.00	0.84	1157	--	--	--	--	--	--	--	--	--	--	--	--	--	--	--	--	--	--	--	--	--	--	--	--	--	--	--	--
Cluster-11818.0	BM_1	10.00	0.38	1779	--	--	--	--	--	--	--	--	--	--	--	--	--	--	--	--	--	--	--	--	--	--	--	--	--	--	--	--
Cluster-1182.0	BM_1	1.00	0.32	426	--	--	--	--	--	--	--	--	--	--	--	--	--	--	--	--	--	--	--	--	--	--	--	--	--	--	--	--
Cluster-11821.0	BM_1	3.00	0.33	776	--	--	--	--	--	--	--	--	--	--	--	--	--	--	--	--	--	--	--	--	--	--	--	--	--	--	--	--
Cluster-11823.0	BM_1	12.00	1.58	690	801385089	XP_012055790.1	371	4.3e-33	PREDICTED: LOW QUALITY PROTEIN: protein H2A.5-like [Atta cephalotes]	688431088	LL189456.1	118	7.62803e-53	Heligmosomoides polygyrus genome assembly H_bakeri_Edinburgh ,scaffold HPBE_scaffold0001086	K11251	H2A	histone H2A	http://www.genome.jp/dbget-bin/www_bget?ko:K11251	P84054	371	1.8e-34	Histone H2A OS=Drosophila simulans GN=His2A PE=3 SV=2	PF00125	Core histone H2A/H2B/H3/H4	--	--	GO:0003677	DNA binding	--	--	--	--
Cluster-11832.0	BM_1	5.00	0.64	706	524890724	XP_005101905.1	1031	1.3e-109	PREDICTED: tubulin beta-4B chain [Aplysia californica]	689542279	LL999081.1	266	4.16995e-135	Strongyloides stercoralis genome assembly S_stercoralis_PV0001 ,scaffold SSTP_scaffold0000014	K07375	TUBB	tubulin beta	http://www.genome.jp/dbget-bin/www_bget?ko:K07375	P68371	1025	2.6e-110	Tubulin beta-4B chain OS=Homo sapiens GN=TUBB4B PE=1 SV=1	PF00091	Tubulin/FtsZ family, GTPase domain	--	--	GO:0003924	GTPase activity	--	--	KOG1375	Beta tubulin
Cluster-11834.0	BM_1	2.00	0.32	609	--	--	--	--	--	--	--	--	--	--	--	--	--	--	--	--	--	--	--	--	--	--	--	--	--	--	--	--
Cluster-11837.0	BM_1	4.00	0.35	922	--	--	--	--	--	--	--	--	--	--	--	--	--	--	--	--	--	--	--	--	--	--	--	--	--	--	--	--
Cluster-11840.0	BM_1	2.00	2.88	277	--	--	--	--	--	--	--	--	--	--	--	--	--	--	--	--	--	--	--	--	--	--	--	--	--	--	--	--
Cluster-11847.0	BM_1	12.00	0.46	1788	--	--	--	--	--	--	--	--	--	--	--	--	--	--	--	--	--	--	--	--	--	--	--	--	--	--	--	--
Cluster-11848.0	BM_1	28.00	1.03	1830	--	--	--	--	--	--	--	--	--	--	--	--	--	--	--	--	--	--	--	--	--	--	--	--	--	--	--	--
Cluster-11860.0	BM_1	2.00	0.40	541	--	--	--	--	--	--	--	--	--	--	--	--	--	--	--	--	--	--	--	--	--	--	--	--	--	--	--	--
Cluster-11867.0	BM_1	48.00	1.84	1774	91089113	XP_972237.1	966	1.1e-101	PREDICTED: pickpocket protein 28 [Tribolium castaneum]>gi|270012423|gb|EFA08871.1| hypothetical protein TcasGA2_TC006572 [Tribolium castaneum]	--	--	--	--	--	--	--	--	--	Q86LG1	457	4.8e-44	Pickpocket protein 28 OS=Drosophila melanogaster GN=ppk28 PE=1 SV=2	PF00858	Amiloride-sensitive sodium channel	GO:0006814	sodium ion transport	GO:0005272	sodium channel activity	GO:0016020	membrane	--	--
Cluster-11877.0	BM_1	10.00	2.22	509	--	--	--	--	--	462339191	APGK01036907.1	230	3.03945e-115	Dendroctonus ponderosae Seq01036917, whole genome shotgun sequence	--	--	--	--	--	--	--	--	--	--	--	--	--	--	--	--	--	--
Cluster-1188.0	BM_1	2.00	0.36	566	--	--	--	--	--	--	--	--	--	--	--	--	--	--	--	--	--	--	--	--	--	--	--	--	--	--	--	--
Cluster-11884.0	BM_1	12.98	4.83	402	478260022	ENN79811.1	169	6.6e-10	hypothetical protein YQE_03752, partial [Dendroctonus ponderosae]	--	--	--	--	--	--	--	--	--	--	--	--	--	--	--	--	--	--	--	--	--	--	--
Cluster-11886.0	BM_1	5.00	0.32	1168	--	--	--	--	--	--	--	--	--	--	--	--	--	--	--	--	--	--	PF00340	Interleukin-1 / 18	--	--	--	--	GO:0005615	extracellular space	--	--
Cluster-11889.0	BM_1	24.00	0.42	3562	--	--	--	--	--	--	--	--	--	--	--	--	--	--	--	--	--	--	PF04517	Microvirus lysis protein (E), C terminus	GO:0019054	modulation by virus of host process	GO:0004857	enzyme inhibitor activity	--	--	--	--
Cluster-11889.1	BM_1	6.00	0.65	787	--	--	--	--	--	--	--	--	--	--	--	--	--	--	--	--	--	--	PF16622	zinc-finger C2H2-type	--	--	GO:0046872	metal ion binding	--	--	--	--
Cluster-11893.0	BM_1	1.00	0.75	321	391346824	XP_003747668.1	296	9.9e-25	PREDICTED: 17-beta-hydroxysteroid dehydrogenase type 6-like [Metaseiulus occidentalis]	--	--	--	--	--	K00019	E1.1.1.30, bdh	3-hydroxybutyrate dehydrogenase	http://www.genome.jp/dbget-bin/www_bget?ko:K00019	Q80XN0	165	6.3e-11	D-beta-hydroxybutyrate dehydrogenase, mitochondrial OS=Mus musculus GN=Bdh1 PE=1 SV=2	PF00106//PF10414	short chain dehydrogenase//Sirohaem synthase dimerisation region	GO:0055114//GO:0006779//GO:0008152	oxidation-reduction process//porphyrin-containing compound biosynthetic process//metabolic process	GO:0016491	oxidoreductase activity	--	--	--	--
Cluster-1190.0	BM_1	7.00	0.44	1183	--	--	--	--	--	--	--	--	--	--	--	--	--	--	--	--	--	--	--	--	--	--	--	--	--	--	--	--
Cluster-11901.0	BM_1	16.54	3.11	556	642930372	XP_008196370.1	365	1.7e-32	PREDICTED: mothers against decapentaplegic homolog 3 [Tribolium castaneum]	--	--	--	--	--	K04500	SMAD2_3	mothers against decapentaplegic homolog 2/3	http://www.genome.jp/dbget-bin/www_bget?ko:K04500	O70436	263	4.7e-22	Mothers against decapentaplegic homolog 2 OS=Rattus norvegicus GN=Smad2 PE=1 SV=1	PF03165	MH1 domain	GO:0006355	regulation of transcription, DNA-templated	--	--	GO:0005622	intracellular	KOG3701	TGFbeta receptor signaling protein SMAD and related proteins
Cluster-11914.0	BM_1	17.00	0.38	2859	--	--	--	--	--	--	--	--	--	--	--	--	--	--	--	--	--	--	--	--	--	--	--	--	--	--	--	--
Cluster-11916.0	BM_1	8.37	0.95	760	--	--	--	--	--	--	--	--	--	--	--	--	--	--	--	--	--	--	--	--	--	--	--	--	--	--	--	--
Cluster-11918.0	BM_1	2.00	0.34	588	241161688	XP_002408973.1	622	2.9e-62	prolylcarboxypeptidase, putative [Ixodes scapularis]>gi|215494442|gb|EEC04083.1| prolylcarboxypeptidase, putative, partial [Ixodes scapularis]	--	--	--	--	--	K01285	PRCP	lysosomal Pro-X carboxypeptidase	http://www.genome.jp/dbget-bin/www_bget?ko:K01285	P42785	517	1.8e-51	Lysosomal Pro-X carboxypeptidase OS=Homo sapiens GN=PRCP PE=1 SV=1	PF00326//PF05577	Prolyl oligopeptidase family//Serine carboxypeptidase S28	GO:0006508	proteolysis	GO:0008236//GO:0070011	serine-type peptidase activity//peptidase activity, acting on L-amino acid peptides	--	--	KOG2183	Prolylcarboxypeptidase (angiotensinase C)
Cluster-11924.0	BM_1	22.57	4.99	510	157115780	XP_001652693.1	168	1.1e-09	AAEL007344-PA [Aedes aegypti]>gi|108876761|gb|EAT40986.1| AAEL007344-PA [Aedes aegypti]	--	--	--	--	--	--	--	--	--	--	--	--	--	--	--	--	--	--	--	--	--	--	--
Cluster-11929.0	BM_1	2.00	0.91	373	--	--	--	--	--	--	--	--	--	--	--	--	--	--	--	--	--	--	--	--	--	--	--	--	--	--	--	--
Cluster-11932.0	BM_1	9.43	8.30	308	--	--	--	--	--	--	--	--	--	--	--	--	--	--	--	--	--	--	--	--	--	--	--	--	--	--	--	--
Cluster-11933.0	BM_1	4.00	0.52	698	--	--	--	--	--	--	--	--	--	--	--	--	--	--	--	--	--	--	--	--	--	--	--	--	--	--	--	--
Cluster-11934.0	BM_1	3.00	0.40	684	--	--	--	--	--	--	--	--	--	--	--	--	--	--	--	--	--	--	PF04790	Sarcoglycan complex subunit protein	--	--	--	--	GO:0016021//GO:0016012	integral component of membrane//sarcoglycan complex	--	--
Cluster-11944.0	BM_1	5.00	0.69	670	--	--	--	--	--	--	--	--	--	--	--	--	--	--	--	--	--	--	--	--	--	--	--	--	--	--	--	--
Cluster-11947.0	BM_1	1.00	0.57	347	762081924	XP_011422687.1	196	4.2e-13	PREDICTED: nidogen-2-like [Crassostrea gigas]	--	--	--	--	--	--	--	--	--	--	--	--	--	PF00219	Insulin-like growth factor binding protein	GO:0001558	regulation of cell growth	GO:0005520	insulin-like growth factor binding	GO:0016942//GO:0005576	insulin-like growth factor binding protein complex//extracellular region	--	--
Cluster-11948.0	BM_1	1.00	0.87	309	--	--	--	--	--	--	--	--	--	--	--	--	--	--	--	--	--	--	--	--	--	--	--	--	--	--	--	--
Cluster-11949.0	BM_1	2.00	0.37	563	--	--	--	--	--	--	--	--	--	--	--	--	--	--	--	--	--	--	--	--	--	--	--	--	--	--	--	--
Cluster-1195.0	BM_1	2.00	0.54	461	270005976	EFA02424.1	516	4.4e-50	hypothetical protein TcasGA2_TC008109 [Tribolium castaneum]	--	--	--	--	--	K10414	DYNC2H, DNCH2	dynein heavy chain 2, cytosolic	http://www.genome.jp/dbget-bin/www_bget?ko:K10414	Q45VK7	242	1.1e-19	Cytoplasmic dynein 2 heavy chain 1 OS=Mus musculus GN=Dync2h1 PE=1 SV=1	--	--	--	--	--	--	--	--	KOG3595	Dyneins, heavy chain
Cluster-11961.0	BM_1	2.00	0.93	371	--	--	--	--	--	--	--	--	--	--	--	--	--	--	--	--	--	--	--	--	--	--	--	--	--	--	--	--
Cluster-11967.0	BM_1	19.81	0.54	2395	642915111	XP_008190414.1	536	1.1e-51	PREDICTED: uncharacterized protein LOC103312184 isoform X3 [Tribolium castaneum]	--	--	--	--	--	--	--	--	--	--	--	--	--	PF15216	Thymic stromal lymphopoietin	GO:0007165	signal transduction	GO:0005125	cytokine activity	--	--	--	--
Cluster-1197.0	BM_1	2.00	0.41	528	--	--	--	--	--	--	--	--	--	--	--	--	--	--	--	--	--	--	--	--	--	--	--	--	--	--	--	--
Cluster-11973.0	BM_1	2.00	1.65	313	--	--	--	--	--	--	--	--	--	--	--	--	--	--	--	--	--	--	--	--	--	--	--	--	--	--	--	--
Cluster-11986.0	BM_1	2.00	0.33	603	270010574	EFA07022.1	287	2.1e-23	hypothetical protein TcasGA2_TC009993 [Tribolium castaneum]	--	--	--	--	--	K13254	SPAST	spastin	http://www.genome.jp/dbget-bin/www_bget?ko:K13254	Q05AS3	230	3.4e-18	Spastin OS=Xenopus tropicalis GN=spast PE=2 SV=1	PF00004	ATPase family associated with various cellular activities (AAA)	--	--	GO:0005524	ATP binding	--	--	KOG0740	AAA+-type ATPase
Cluster-11986.2	BM_1	1.00	0.48	366	546681189	ERL91324.1	270	1.2e-21	hypothetical protein D910_08656 [Dendroctonus ponderosae]	--	--	--	--	--	K07767	KATNA1	katanin p60 ATPase-containing subunit A1	http://www.genome.jp/dbget-bin/www_bget?ko:K07767	Q8IYT4	187	2.0e-13	Katanin p60 ATPase-containing subunit A-like 2 OS=Homo sapiens GN=KATNAL2 PE=2 SV=3	--	--	--	--	--	--	--	--	--	--
Cluster-11988.0	BM_1	5.00	0.41	967	--	--	--	--	--	--	--	--	--	--	--	--	--	--	--	--	--	--	--	--	--	--	--	--	--	--	--	--
Cluster-1199.0	BM_1	5.00	0.60	732	--	--	--	--	--	--	--	--	--	--	--	--	--	--	--	--	--	--	--	--	--	--	--	--	--	--	--	--
Cluster-11993.0	BM_1	2.00	1.09	352	--	--	--	--	--	--	--	--	--	--	--	--	--	--	--	--	--	--	--	--	--	--	--	--	--	--	--	--
Cluster-1200.0	BM_1	6.00	1.00	595	--	--	--	--	--	--	--	--	--	--	--	--	--	--	--	--	--	--	--	--	--	--	--	--	--	--	--	--
Cluster-12000.0	BM_1	3.00	0.92	436	391331186	XP_003740031.1	359	6.7e-32	PREDICTED: putative aminopeptidase W07G4.4-like [Metaseiulus occidentalis]	--	--	--	--	--	K01255	CARP, pepA	leucyl aminopeptidase	http://www.genome.jp/dbget-bin/www_bget?ko:K01255	--	--	--	--	--	--	--	--	--	--	--	--	--	--
Cluster-12001.0	BM_1	3.00	0.46	626	--	--	--	--	--	--	--	--	--	--	--	--	--	--	--	--	--	--	--	--	--	--	--	--	--	--	--	--
Cluster-1201.0	BM_1	4.00	0.49	720	--	--	--	--	--	--	--	--	--	--	--	--	--	--	--	--	--	--	--	--	--	--	--	--	--	--	--	--
Cluster-1201.1	BM_1	8.00	0.64	982	--	--	--	--	--	--	--	--	--	--	--	--	--	--	--	--	--	--	--	--	--	--	--	--	--	--	--	--
Cluster-12018.1	BM_1	3.00	5.87	262	820983550	XP_012351476.1	445	4.3e-42	PREDICTED: 40S ribosomal protein SA isoform X1 [Nomascus leucogenys]	747165388	NM_001304288.1	262	2.3786e-133	Homo sapiens ribosomal protein SA (RPSA), transcript variant 3, mRNA	K02998	RP-SAe, RPSA	small subunit ribosomal protein SAe	http://www.genome.jp/dbget-bin/www_bget?ko:K02998	P08865	445	1.8e-43	40S ribosomal protein SA OS=Homo sapiens GN=RPSA PE=1 SV=4	--	--	--	--	--	--	--	--	--	--
Cluster-1202.0	BM_1	1.00	0.33	422	--	--	--	--	--	--	--	--	--	--	--	--	--	--	--	--	--	--	--	--	--	--	--	--	--	--	--	--
Cluster-12025.0	BM_1	1.00	0.46	372	--	--	--	--	--	--	--	--	--	--	--	--	--	--	--	--	--	--	--	--	--	--	--	--	--	--	--	--
Cluster-12027.0	BM_1	5.00	0.50	834	--	--	--	--	--	--	--	--	--	--	--	--	--	--	--	--	--	--	--	--	--	--	--	--	--	--	--	--
Cluster-12040.0	BM_1	0.88	0.34	394	--	--	--	--	--	--	--	--	--	--	--	--	--	--	--	--	--	--	--	--	--	--	--	--	--	--	--	--
Cluster-12041.0	BM_1	11.61	0.52	1547	642934722	XP_008197785.1	1306	3.7e-141	PREDICTED: uncharacterized protein LOC658747 [Tribolium castaneum]	--	--	--	--	--	--	--	--	--	--	--	--	--	PF03340	Poxvirus rifampicin resistance protein	GO:0046677	response to antibiotic	--	--	--	--	--	--
Cluster-12043.0	BM_1	8.00	0.41	1379	--	--	--	--	--	--	--	--	--	--	--	--	--	--	--	--	--	--	--	--	--	--	--	--	--	--	--	--
Cluster-12045.0	BM_1	19.00	0.60	2112	270003405	EEZ99852.1	497	3.2e-47	hypothetical protein TcasGA2_TC002634 [Tribolium castaneum]	--	--	--	--	--	--	--	--	--	--	--	--	--	PF00060	Ligand-gated ion channel	GO:0007165//GO:0007268//GO:0006811	signal transduction//synaptic transmission//ion transport	GO:0004970	ionotropic glutamate receptor activity	GO:0016020	membrane	--	--
Cluster-12053.0	BM_1	5.00	0.41	964	391337456	XP_003743084.1	658	3.1e-66	PREDICTED: troponin C-like isoform 1 [Metaseiulus occidentalis]	391342469	XM_003745495.1	218	2.78162e-108	PREDICTED: Metaseiulus occidentalis troponin C-like (LOC100900275), mRNA	K02183	CALM	calmodulin	http://www.genome.jp/dbget-bin/www_bget?ko:K02183	P15159	599	9.0e-61	Troponin C OS=Tachypleus tridentatus PE=1 SV=1	PF13202//PF00036//PF03461//PF12763//PF00844//PF13833//PF13405//PF13499	EF hand//EF hand//TRCF domain//Cytoskeletal-regulatory complex EF hand//Geminivirus coat protein/nuclear export factor BR1 family//EF-hand domain pair//EF-hand domain//EF-hand domain pair	GO:0006281	DNA repair	GO:0005198//GO:0005515//GO:0005509	structural molecule activity//protein binding//calcium ion binding	GO:0019028	viral capsid	KOG0027	Calmodulin and related proteins (EF-Hand superfamily)
Cluster-12054.0	BM_1	10.00	1.41	661	--	--	--	--	--	--	--	--	--	--	--	--	--	--	--	--	--	--	PF01678	Diaminopimelate epimerase	GO:0009089	lysine biosynthetic process via diaminopimelate	GO:0008837	diaminopimelate epimerase activity	--	--	--	--
Cluster-12055.0	BM_1	3.00	0.50	599	--	--	--	--	--	--	--	--	--	--	--	--	--	--	--	--	--	--	--	--	--	--	--	--	--	--	--	--
Cluster-12056.0	BM_1	3.00	0.41	674	79160090	AAI07895.1	808	8.9e-84	NME1-NME2 protein [Homo sapiens]>gi|119614969|gb|EAW94563.1| hCG2001850, isoform CRA_a [Homo sapiens]>gi|649135086|gb|AIC58793.1| NME1-NME2, partial [synthetic construct]	310923124	NM_002512.3	641	0	Homo sapiens NME/NM23 nucleoside diphosphate kinase 2 (NME2), transcript variant 1, mRNA	K00940	ndk, NME	nucleoside-diphosphate kinase	http://www.genome.jp/dbget-bin/www_bget?ko:K00940	P22392	803	1.4e-84	Nucleoside diphosphate kinase B OS=Homo sapiens GN=NME2 PE=1 SV=1	PF00334	Nucleoside diphosphate kinase	GO:0006183//GO:0006144//GO:0006241//GO:0006206//GO:0006165//GO:0006228	GTP biosynthetic process//purine nucleobase metabolic process//CTP biosynthetic process//pyrimidine nucleobase metabolic process//nucleoside diphosphate phosphorylation//UTP biosynthetic process	GO:0005524//GO:0004550	ATP binding//nucleoside diphosphate kinase activity	GO:0005737	cytoplasm	KOG0888	Nucleoside diphosphate kinase
Cluster-12064.0	BM_1	1.00	0.37	401	--	--	--	--	--	--	--	--	--	--	--	--	--	--	--	--	--	--	--	--	--	--	--	--	--	--	--	--
Cluster-12070.0	BM_1	3.00	0.84	453	--	--	--	--	--	--	--	--	--	--	--	--	--	--	--	--	--	--	--	--	--	--	--	--	--	--	--	--
Cluster-1208.0	BM_1	8.00	0.81	823	--	--	--	--	--	--	--	--	--	--	--	--	--	--	--	--	--	--	--	--	--	--	--	--	--	--	--	--
Cluster-12091.0	BM_1	6.00	1.02	588	675367675	KFM60577.1	181	3.9e-11	Acetyl-CoA carboxylase, partial [Stegodyphus mimosarum]	--	--	--	--	--	--	--	--	--	--	--	--	--	--	--	--	--	--	--	--	--	--	--
Cluster-12096.0	BM_1	3.00	0.42	668	--	--	--	--	--	--	--	--	--	--	--	--	--	--	--	--	--	--	--	--	--	--	--	--	--	--	--	--
Cluster-1210.0	BM_1	1.00	0.45	376	--	--	--	--	--	462392167	APGK01018185.1	54	1.5078e-17	Dendroctonus ponderosae Seq01018195, whole genome shotgun sequence	--	--	--	--	--	--	--	--	--	--	--	--	--	--	--	--	--	--
Cluster-12107.0	BM_1	4.00	1.07	464	--	--	--	--	--	--	--	--	--	--	--	--	--	--	--	--	--	--	PF03214	Reversibly glycosylated polypeptide	GO:0030244	cellulose biosynthetic process	GO:0016866	intramolecular transferase activity	--	--	--	--
Cluster-1211.0	BM_1	5.00	0.43	920	--	--	--	--	--	--	--	--	--	--	--	--	--	--	--	--	--	--	--	--	--	--	--	--	--	--	--	--
Cluster-12110.0	BM_1	2.00	0.32	608	--	--	--	--	--	--	--	--	--	--	--	--	--	--	--	--	--	--	--	--	--	--	--	--	--	--	--	--
Cluster-12114.0	BM_1	9.00	0.50	1306	--	--	--	--	--	--	--	--	--	--	--	--	--	--	--	--	--	--	--	--	--	--	--	--	--	--	--	--
Cluster-12115.0	BM_1	3.00	0.38	704	--	--	--	--	--	--	--	--	--	--	--	--	--	--	--	--	--	--	--	--	--	--	--	--	--	--	--	--
Cluster-12117.0	BM_1	3.00	0.45	638	--	--	--	--	--	--	--	--	--	--	--	--	--	--	--	--	--	--	PF01537	Herpesvirus glycoprotein D/GG/GX domain	--	--	--	--	GO:0016021	integral component of membrane	--	--
Cluster-12121.0	BM_1	2.00	0.33	601	--	--	--	--	--	--	--	--	--	--	--	--	--	--	--	--	--	--	PF03943	TAP C-terminal domain	GO:0051028	mRNA transport	--	--	GO:0005634	nucleus	--	--
Cluster-1213.0	BM_1	4.00	0.49	724	--	--	--	--	--	--	--	--	--	--	--	--	--	--	--	--	--	--	--	--	--	--	--	--	--	--	--	--
Cluster-12136.0	BM_1	5.00	0.34	1096	--	--	--	--	--	--	--	--	--	--	--	--	--	--	--	--	--	--	--	--	--	--	--	--	--	--	--	--
Cluster-12144.0	BM_1	2.00	0.74	402	391345764	XP_003747153.1	521	1.0e-50	PREDICTED: T-complex protein 1 subunit beta-like [Metaseiulus occidentalis]	--	--	--	--	--	K09494	CCT2	T-complex protein 1 subunit beta	http://www.genome.jp/dbget-bin/www_bget?ko:K09494	Q5XIM9	474	1.2e-46	T-complex protein 1 subunit beta OS=Rattus norvegicus GN=Cct2 PE=1 SV=3	PF00118	TCP-1/cpn60 chaperonin family	--	--	GO:0005524	ATP binding	--	--	KOG0363	Chaperonin complex component, TCP-1 beta subunit (CCT2)
Cluster-12146.0	BM_1	11.00	3.46	431	--	--	--	--	--	--	--	--	--	--	--	--	--	--	--	--	--	--	--	--	--	--	--	--	--	--	--	--
Cluster-12153.0	BM_1	4.00	0.31	1008	189236231	XP_972574.2	771	2.6e-79	PREDICTED: glucose dehydrogenase [FAD, quinone] [Tribolium castaneum]>gi|270005539|gb|EFA01987.1| hypothetical protein TcasGA2_TC007608 [Tribolium castaneum]	--	--	--	--	--	K00108	betA, CHDH	choline dehydrogenase	http://www.genome.jp/dbget-bin/www_bget?ko:K00108	P18173	541	5.0e-54	Glucose dehydrogenase [FAD, quinone] OS=Drosophila melanogaster GN=Gld PE=3 SV=3	PF00732	GMC oxidoreductase	GO:0055114	oxidation-reduction process	GO:0016614//GO:0050660	oxidoreductase activity, acting on CH-OH group of donors//flavin adenine dinucleotide binding	--	--	--	--
Cluster-12156.0	BM_1	6.00	0.43	1069	--	--	--	--	--	--	--	--	--	--	--	--	--	--	--	--	--	--	--	--	--	--	--	--	--	--	--	--
Cluster-12158.0	BM_1	1.00	0.36	407	--	--	--	--	--	--	--	--	--	--	--	--	--	--	--	--	--	--	--	--	--	--	--	--	--	--	--	--
Cluster-1216.0	BM_1	6.00	0.69	751	--	--	--	--	--	--	--	--	--	--	--	--	--	--	--	--	--	--	--	--	--	--	--	--	--	--	--	--
Cluster-12168.0	BM_1	5.00	0.37	1031	--	--	--	--	--	--	--	--	--	--	--	--	--	--	--	--	--	--	--	--	--	--	--	--	--	--	--	--
Cluster-12172.0	BM_1	4.00	0.57	653	--	--	--	--	--	--	--	--	--	--	--	--	--	--	--	--	--	--	--	--	--	--	--	--	--	--	--	--
Cluster-12173.0	BM_1	5.00	0.39	997	6165618	AAF04618.1	1294	5.8e-140	gamma-interferon inducible lysosomal thiol reductase [Homo sapiens]	523498473	NM_006332.4	974	0	Homo sapiens interferon, gamma-inducible protein 30 (IFI30), mRNA	K08059	IFI30, GILT	interferon, gamma-inducible protein 30	http://www.genome.jp/dbget-bin/www_bget?ko:K08059	P13284	1252	1.8e-136	Gamma-interferon-inducible lysosomal thiol reductase OS=Homo sapiens GN=IFI30 PE=1 SV=3	--	--	--	--	--	--	--	--	KOG3160	Gamma-interferon inducible lysosomal thiol reductase
Cluster-1218.0	BM_1	1.00	0.40	391	270016690	EFA13136.1	385	5.7e-35	hypothetical protein TcasGA2_TC002008 [Tribolium castaneum]	--	--	--	--	--	--	--	--	--	P20825	374	4.4e-35	Retrovirus-related Pol polyprotein from transposon 297 OS=Drosophila melanogaster GN=pol PE=3 SV=1	PF02905	Epstein Barr virus nuclear antigen-1, DNA-binding domain	GO:0006275//GO:0045893//GO:0006260	regulation of DNA replication//positive regulation of transcription, DNA-templated//DNA replication	GO:0003688//GO:0003677	DNA replication origin binding//DNA binding	GO:0046809//GO:0042025	replication compartment//host cell nucleus	KOG0017	FOG: Transposon-encoded proteins with TYA, reverse transcriptase, integrase domains in various combinations
Cluster-12206.0	BM_1	44.05	3.86	913	--	--	--	--	--	--	--	--	--	--	--	--	--	--	--	--	--	--	--	--	--	--	--	--	--	--	--	--
Cluster-1221.0	BM_1	3.00	1.38	372	--	--	--	--	--	--	--	--	--	--	--	--	--	--	--	--	--	--	--	--	--	--	--	--	--	--	--	--
Cluster-12210.0	BM_1	5.00	1.30	470	--	--	--	--	--	--	--	--	--	--	--	--	--	--	--	--	--	--	--	--	--	--	--	--	--	--	--	--
Cluster-12219.0	BM_1	2.00	0.32	612	--	--	--	--	--	--	--	--	--	--	--	--	--	--	--	--	--	--	--	--	--	--	--	--	--	--	--	--
Cluster-12221.0	BM_1	5.00	0.66	686	--	--	--	--	--	--	--	--	--	--	--	--	--	--	--	--	--	--	--	--	--	--	--	--	--	--	--	--
Cluster-12222.0	BM_1	4.00	0.79	541	--	--	--	--	--	--	--	--	--	--	--	--	--	--	--	--	--	--	--	--	--	--	--	--	--	--	--	--
Cluster-12225.0	BM_1	3.00	0.60	539	--	--	--	--	--	--	--	--	--	--	--	--	--	--	--	--	--	--	--	--	--	--	--	--	--	--	--	--
Cluster-12227.1	BM_1	6.00	0.73	724	--	--	--	--	--	--	--	--	--	--	--	--	--	--	--	--	--	--	--	--	--	--	--	--	--	--	--	--
Cluster-12229.0	BM_1	2.00	0.50	479	--	--	--	--	--	--	--	--	--	--	--	--	--	--	--	--	--	--	--	--	--	--	--	--	--	--	--	--
Cluster-12233.0	BM_1	1.00	0.85	311	47682711	AAH69831.1	451	1.0e-42	Zgc:172187 protein [Danio rerio]>gi|62530956|gb|AAH93444.1| Zgc:172187 protein [Danio rerio]	294891344	XM_002773487.1	138	2.46463e-64	Perkinsus marinus ATCC 50983 polyubiquitin, putative, mRNA	K04551	UBB	ubiquitin B	http://www.genome.jp/dbget-bin/www_bget?ko:K04551	Q63429	444	2.7e-43	Polyubiquitin-C OS=Rattus norvegicus GN=Ubc PE=1 SV=1	PF00240//PF14560	Ubiquitin family//Ubiquitin-like domain	--	--	GO:0005515	protein binding	--	--	KOG0001	Ubiquitin and ubiquitin-like proteins
Cluster-12234.0	BM_1	1.00	0.41	386	--	--	--	--	--	--	--	--	--	--	--	--	--	--	--	--	--	--	--	--	--	--	--	--	--	--	--	--
Cluster-12239.0	BM_1	14.00	0.77	1317	--	--	--	--	--	--	--	--	--	--	--	--	--	--	--	--	--	--	--	--	--	--	--	--	--	--	--	--
Cluster-1224.0	BM_1	5.54	0.65	746	--	--	--	--	--	--	--	--	--	--	--	--	--	--	--	--	--	--	--	--	--	--	--	--	--	--	--	--
Cluster-12241.0	BM_1	5.00	0.58	748	391335824	XP_003742288.1	477	2.4e-45	PREDICTED: glucose 1-dehydrogenase 1-like [Metaseiulus occidentalis]	--	--	--	--	--	--	--	--	--	Q9BPX1	320	1.6e-28	17-beta-hydroxysteroid dehydrogenase 14 OS=Homo sapiens GN=HSD17B14 PE=1 SV=1	PF00106//PF01370//PF04261//PF02882//PF12242	short chain dehydrogenase//NAD dependent epimerase/dehydratase family//Dyp-type peroxidase family//Tetrahydrofolate dehydrogenase/cyclohydrolase, NAD(P)-binding domain//NAD(P)H binding domain of trans-2-enoyl-CoA reductase	GO:0055114//GO:0008152//GO:0006804//GO:0009396//GO:0006979//GO:0046487	oxidation-reduction process//metabolic process//obsolete peroxidase reaction//folic acid-containing compound biosynthetic process//response to oxidative stress//glyoxylate metabolic process	GO:0004601//GO:0020037//GO:0003824//GO:0050662//GO:0016491//GO:0004488	peroxidase activity//heme binding//catalytic activity//coenzyme binding//oxidoreductase activity//methylenetetrahydrofolate dehydrogenase (NADP+) activity	--	--	--	--
Cluster-12253.0	BM_1	4.00	0.52	693	149287114	ABR23456.1	561	4.0e-55	cytochrome c oxidase polyprotein IV [Ornithodoros parkeri]	--	--	--	--	--	K02263	COX4	cytochrome c oxidase subunit 4	http://www.genome.jp/dbget-bin/www_bget?ko:K02263	O46578	309	2.7e-27	Cytochrome c oxidase subunit 4 isoform 1, mitochondrial (Fragment) OS=Gorilla gorilla gorilla GN=COX4I1 PE=3 SV=1	PF02936	Cytochrome c oxidase subunit IV	GO:0006123//GO:0015992	mitochondrial electron transport, cytochrome c to oxygen//proton transport	GO:0004129	cytochrome-c oxidase activity	GO:0045277	respiratory chain complex IV	KOG4075	Cytochrome c oxidase, subunit IV/COX5b
Cluster-12254.0	BM_1	13.00	0.53	1693	--	--	--	--	--	--	--	--	--	--	--	--	--	--	--	--	--	--	--	--	--	--	--	--	--	--	--	--
Cluster-12254.1	BM_1	2.00	0.31	619	--	--	--	--	--	--	--	--	--	--	--	--	--	--	--	--	--	--	--	--	--	--	--	--	--	--	--	--
Cluster-12255.0	BM_1	5.00	1.03	530	--	--	--	--	--	--	--	--	--	--	--	--	--	--	--	--	--	--	--	--	--	--	--	--	--	--	--	--
Cluster-12259.0	BM_1	5.00	5.39	294	--	--	--	--	--	--	--	--	--	--	--	--	--	--	--	--	--	--	--	--	--	--	--	--	--	--	--	--
Cluster-1227.0	BM_1	2.00	0.55	458	--	--	--	--	--	--	--	--	--	--	--	--	--	--	--	--	--	--	--	--	--	--	--	--	--	--	--	--
Cluster-12271.0	BM_1	3.00	0.49	600	--	--	--	--	--	--	--	--	--	--	--	--	--	--	--	--	--	--	--	--	--	--	--	--	--	--	--	--
Cluster-12272.0	BM_1	126.94	1.95	4061	189239162	XP_972375.2	3835	0.0e+00	PREDICTED: NADPH oxidase 5 isoform X2 [Tribolium castaneum]	--	--	--	--	--	--	--	--	--	Q96PH1	1097	6.8e-118	NADPH oxidase 5 OS=Homo sapiens GN=NOX5 PE=1 SV=1	PF13202//PF13833//PF13405//PF00036//PF13499//PF08022	EF hand//EF-hand domain pair//EF-hand domain//EF hand//EF-hand domain pair//FAD-binding domain	GO:0055114	oxidation-reduction process	GO:0005509//GO:0016491	calcium ion binding//oxidoreductase activity	--	--	KOG0039	Ferric reductase, NADH/NADPH oxidase and related proteins
Cluster-12279.0	BM_1	3.00	1.61	353	--	--	--	--	--	--	--	--	--	--	--	--	--	--	--	--	--	--	--	--	--	--	--	--	--	--	--	--
Cluster-12282.0	BM_1	2.00	0.72	407	--	--	--	--	--	--	--	--	--	--	--	--	--	--	--	--	--	--	--	--	--	--	--	--	--	--	--	--
Cluster-12288.0	BM_1	2.00	0.35	579	--	--	--	--	--	--	--	--	--	--	--	--	--	--	--	--	--	--	--	--	--	--	--	--	--	--	--	--
Cluster-12293.0	BM_1	4.44	0.34	1010	642938395	XP_971552.2	279	2.9e-22	PREDICTED: probable oligoribonuclease isoform X1 [Tribolium castaneum]	--	--	--	--	--	K13288	orn, REX2, REXO2	oligoribonuclease	http://www.genome.jp/dbget-bin/www_bget?ko:K13288	Q9VCI0	232	3.4e-18	Probable oligoribonuclease OS=Drosophila melanogaster GN=CG10214 PE=1 SV=1	PF02949//PF08395	7tm Odorant receptor//7tm Chemosensory receptor	GO:0007187//GO:0007608//GO:0050909	G-protein coupled receptor signaling pathway, coupled to cyclic nucleotide second messenger//sensory perception of smell//sensory perception of taste	GO:0005549//GO:0004984	odorant binding//olfactory receptor activity	GO:0016021//GO:0016020	integral component of membrane//membrane	KOG3242	Oligoribonuclease (3'->5' exoribonuclease)
Cluster-1230.0	BM_1	1.00	1.34	281	--	--	--	--	--	--	--	--	--	--	--	--	--	--	--	--	--	--	--	--	--	--	--	--	--	--	--	--
Cluster-12309.0	BM_1	6.00	1.10	565	744603787	XP_010991488.1	860	6.9e-90	PREDICTED: 40S ribosomal protein S11 [Camelus dromedarius]	395132454	NM_001015.4	565	0	Homo sapiens ribosomal protein S11 (RPS11), mRNA	K02949	RP-S11e, RPS11	small subunit ribosomal protein S11e	http://www.genome.jp/dbget-bin/www_bget?ko:K02949	P62280	824	4.3e-87	40S ribosomal protein S11 OS=Homo sapiens GN=RPS11 PE=1 SV=3	PF00366	Ribosomal protein S17	GO:0006412//GO:0042254	translation//ribosome biogenesis	GO:0003735	structural constituent of ribosome	GO:0005622//GO:0005840	intracellular//ribosome	KOG1728	40S ribosomal protein S11
Cluster-12314.0	BM_1	6.00	0.64	798	--	--	--	--	--	--	--	--	--	--	--	--	--	--	--	--	--	--	--	--	--	--	--	--	--	--	--	--
Cluster-12318.0	BM_1	4.00	0.32	982	--	--	--	--	--	--	--	--	--	--	--	--	--	--	--	--	--	--	PF09771	Transmembrane protein 188	GO:0035307	positive regulation of protein dephosphorylation	--	--	GO:0071595	Nem1-Spo7 phosphatase complex	--	--
Cluster-12324.1	BM_1	11.69	0.50	1610	189233873	XP_001812850.1	927	3.4e-97	PREDICTED: galanin receptor type 3 [Tribolium castaneum]	--	--	--	--	--	--	--	--	--	--	--	--	--	PF05817//PF00001	Oligosaccharyltransferase subunit Ribophorin II//7 transmembrane receptor (rhodopsin family)	GO:0007186//GO:0006487	G-protein coupled receptor signaling pathway//protein N-linked glycosylation	GO:0004930	G-protein coupled receptor activity	GO:0016021//GO:0008250	integral component of membrane//oligosaccharyltransferase complex	--	--
Cluster-12326.0	BM_1	6.00	0.44	1048	--	--	--	--	--	--	--	--	--	--	--	--	--	--	--	--	--	--	--	--	--	--	--	--	--	--	--	--
Cluster-12327.0	BM_1	3.09	0.66	518	--	--	--	--	--	--	--	--	--	--	--	--	--	--	--	--	--	--	--	--	--	--	--	--	--	--	--	--
Cluster-12328.1	BM_1	11.56	0.31	2455	478267817	ENN83104.1	727	8.0e-74	hypothetical protein YQE_00535, partial [Dendroctonus ponderosae]	--	--	--	--	--	--	--	--	--	--	--	--	--	--	--	--	--	--	--	--	--	--	--
Cluster-12344.0	BM_1	6.00	0.37	1192	--	--	--	--	--	--	--	--	--	--	--	--	--	--	--	--	--	--	--	--	--	--	--	--	--	--	--	--
Cluster-12345.0	BM_1	4.81	0.43	905	478251286	ENN71757.1	240	8.7e-18	hypothetical protein YQE_11577, partial [Dendroctonus ponderosae]	--	--	--	--	--	--	--	--	--	Q5U239	145	3.7e-08	Transmembrane protein 145 OS=Xenopus laevis GN=tmem145 PE=2 SV=1	--	--	--	--	--	--	--	--	--	--
Cluster-12346.0	BM_1	10.00	0.54	1331	861578014	KMQ82022.1	146	1.0e-06	mariner transposase, partial [Lasius niger]	--	--	--	--	--	--	--	--	--	--	--	--	--	--	--	--	--	--	--	--	--	--	--
Cluster-12349.0	BM_1	1.00	0.35	411	--	--	--	--	--	--	--	--	--	--	--	--	--	--	--	--	--	--	--	--	--	--	--	--	--	--	--	--
Cluster-12352.0	BM_1	1.00	0.32	427	725571770	XP_010338387.1	564	1.1e-55	PREDICTED: LOW QUALITY PROTEIN: 60S ribosomal protein L34 [Saimiri boliviensis boliviensis]	578809310	XM_005263172.2	426	0	PREDICTED: Homo sapiens ribosomal protein L34 (RPL34), transcript variant X1, mRNA	K02915	RP-L34e, RPL34	large subunit ribosomal protein L34e	http://www.genome.jp/dbget-bin/www_bget?ko:K02915	P49207	524	2.0e-52	60S ribosomal protein L34 OS=Homo sapiens GN=RPL34 PE=1 SV=3	PF08534//PF01199	Redoxin//Ribosomal protein L34e	GO:0042254//GO:0006412	ribosome biogenesis//translation	GO:0003735//GO:0016491	structural constituent of ribosome//oxidoreductase activity	GO:0005840//GO:0005622	ribosome//intracellular	KOG1790	60s ribosomal protein L34
Cluster-12362.1	BM_1	21.54	0.65	2192	642931676	XP_008196683.1	173	1.2e-09	PREDICTED: uncharacterized protein LOC103313928 [Tribolium castaneum]	--	--	--	--	--	--	--	--	--	--	--	--	--	PF13606//PF00023	Ankyrin repeat//Ankyrin repeat	--	--	GO:0005515	protein binding	--	--	--	--
Cluster-12370.0	BM_1	28.00	0.95	1980	758213860	AJO62243.1	1415	1.1e-153	chemosensory ionotropic receptor IR5 [Tenebrio molitor]	--	--	--	--	--	--	--	--	--	Q61625	240	7.8e-19	Glutamate receptor ionotropic, delta-2 OS=Mus musculus GN=Grid2 PE=1 SV=1	PF00060//PF10613//PF06682	Ligand-gated ion channel//Ligated ion channel L-glutamate- and glycine-binding site//SOCE-associated regulatory factor of calcium homoeostasis	GO:0006811//GO:0007268//GO:2001256//GO:0007165	ion transport//synaptic transmission//regulation of store-operated calcium entry//signal transduction	GO:0004970//GO:0005234	ionotropic glutamate receptor activity//extracellular-glutamate-gated ion channel activity	GO:0016020//GO:0030176	membrane//integral component of endoplasmic reticulum membrane	--	--
Cluster-12373.0	BM_1	8.00	0.40	1426	675390089	KFM82986.1	643	2.6e-64	Short-chain dehydrogenase/reductase family 16C member 6, partial [Stegodyphus mimosarum]	--	--	--	--	--	K15734	SDR16C5	all-trans-retinol dehydrogenase (NAD+)	http://www.genome.jp/dbget-bin/www_bget?ko:K15734	A5PJJ7	552	3.7e-55	Short-chain dehydrogenase/reductase family 16C member 6 OS=Bos taurus GN=SDR16C6 PE=2 SV=1	PF00106//PF02737	short chain dehydrogenase//3-hydroxyacyl-CoA dehydrogenase, NAD binding domain	GO:0006631//GO:0006568//GO:0006554//GO:0006552//GO:0055114//GO:0006574//GO:0006550//GO:0006633//GO:0018874//GO:0008152	fatty acid metabolic process//tryptophan metabolic process//lysine catabolic process//leucine catabolic process//oxidation-reduction process//valine catabolic process//isoleucine catabolic process//fatty acid biosynthetic process//benzoate metabolic process//metabolic process	GO:0003857//GO:0016491	3-hydroxyacyl-CoA dehydrogenase activity//oxidoreductase activity	--	--	KOG1201	Hydroxysteroid 17-beta dehydrogenase 11
Cluster-12374.0	BM_1	4.00	0.40	829	321457269	EFX68359.1	245	2.1e-18	hypothetical protein DAPPUDRAFT_203299 [Daphnia pulex]	--	--	--	--	--	K15730	PTGES3	cytosolic prostaglandin-E synthase	http://www.genome.jp/dbget-bin/www_bget?ko:K15730	P0C8Z0	194	7.1e-14	Uncharacterized protein OsI_027940 OS=Oryza sativa subsp. indica GN=OsI_027940 PE=1 SV=2	--	--	--	--	--	--	--	--	--	--
Cluster-12383.0	BM_1	13.62	0.39	2289	195115427	XP_002002258.1	290	3.5e-23	GI17285 [Drosophila mojavensis]>gi|193912833|gb|EDW11700.1| GI17285 [Drosophila mojavensis]	--	--	--	--	--	K00252	GCDH, gcdH	glutaryl-CoA dehydrogenase	http://www.genome.jp/dbget-bin/www_bget?ko:K00252	Q2KHZ9	263	1.9e-21	Glutaryl-CoA dehydrogenase, mitochondrial OS=Bos taurus GN=GCDH PE=2 SV=1	PF00441//PF09229//PF04336//PF12539	Acyl-CoA dehydrogenase, C-terminal domain//Activator of Hsp90 ATPase, N-terminal//Protein of unknown function, DUF479//Chromosome segregation protein Csm1/Pcs1	GO:0015940//GO:0006633//GO:0055114	pantothenate biosynthetic process//fatty acid biosynthetic process//oxidation-reduction process	GO:0008770//GO:0001671//GO:0005515//GO:0016491//GO:0051087//GO:0016627	[acyl-carrier-protein] phosphodiesterase activity//ATPase activator activity//protein binding//oxidoreductase activity//chaperone binding//oxidoreductase activity, acting on the CH-CH group of donors	--	--	KOG0138	Glutaryl-CoA dehydrogenase
Cluster-12384.0	BM_1	10.00	0.52	1382	--	--	--	--	--	--	--	--	--	--	--	--	--	--	--	--	--	--	--	--	--	--	--	--	--	--	--	--
Cluster-12385.0	BM_1	4.00	0.49	720	546670775	ERL83393.1	494	2.4e-47	hypothetical protein D910_00345 [Dendroctonus ponderosae]>gi|546671691|gb|ERL83897.1| hypothetical protein D910_01187 [Dendroctonus ponderosae]>gi|546674290|gb|ERL85701.1| hypothetical protein D910_03116 [Dendroctonus ponderosae]>gi|546681251|gb|ERL91386.1| hypothetical protein D910_08718 [Dendroctonus ponderosae]	--	--	--	--	--	K05330	KCNJN	potassium inwardly-rectifying channel subfamily J, other	http://www.genome.jp/dbget-bin/www_bget?ko:K05330	F1NHE9	260	1.4e-21	ATP-sensitive inward rectifier potassium channel 12 OS=Gallus gallus GN=KCNJ12 PE=1 SV=1	PF01007	Inward rectifier potassium channel	GO:0006813	potassium ion transport	GO:0005242	inward rectifier potassium channel activity	GO:0016021//GO:0008076	integral component of membrane//voltage-gated potassium channel complex	KOG3827	Inward rectifier K+ channel
Cluster-12389.0	BM_1	4.00	0.51	705	--	--	--	--	--	--	--	--	--	--	--	--	--	--	--	--	--	--	--	--	--	--	--	--	--	--	--	--
Cluster-1239.0	BM_1	2.00	0.80	391	--	--	--	--	--	--	--	--	--	--	--	--	--	--	--	--	--	--	--	--	--	--	--	--	--	--	--	--
Cluster-12392.0	BM_1	3.00	0.36	727	--	--	--	--	--	--	--	--	--	--	--	--	--	--	--	--	--	--	--	--	--	--	--	--	--	--	--	--
Cluster-12406.0	BM_1	1.00	0.41	389	241613284	XP_002407373.1	282	5.0e-23	26S proteasome regulatory subunit rpn2, putative [Ixodes scapularis]>gi|215502787|gb|EEC12281.1| 26S proteasome regulatory subunit rpn2, putative, partial [Ixodes scapularis]	--	--	--	--	--	K03032	PSMD1, RPN2	26S proteasome regulatory subunit N2	http://www.genome.jp/dbget-bin/www_bget?ko:K03032	Q9V3P6	230	2.2e-18	26S proteasome non-ATPase regulatory subunit 1 OS=Drosophila melanogaster GN=Rpn2 PE=1 SV=1	--	--	GO:0042176//GO:0050790	regulation of protein catabolic process//regulation of catalytic activity	GO:0030234	enzyme regulator activity	GO:0000502	proteasome complex	--	--
Cluster-1241.0	BM_1	3.00	1.27	383	--	--	--	--	--	--	--	--	--	--	--	--	--	--	--	--	--	--	--	--	--	--	--	--	--	--	--	--
Cluster-12417.0	BM_1	2.00	0.50	478	--	--	--	--	--	--	--	--	--	--	--	--	--	--	--	--	--	--	--	--	--	--	--	--	--	--	--	--
Cluster-12426.0	BM_1	4.48	0.97	514	642914043	XP_008201521.1	369	5.4e-33	PREDICTED: metabotropic glutamate receptor 5-like [Tribolium castaneum]>gi|270002144|gb|EEZ98591.1| hypothetical protein TcasGA2_TC001106 [Tribolium castaneum]	--	--	--	--	--	K04603	GRM1	metabotropic glutamate receptor 1	http://www.genome.jp/dbget-bin/www_bget?ko:K04603	P97772	218	7.2e-17	Metabotropic glutamate receptor 1 OS=Mus musculus GN=Grm1 PE=1 SV=2	--	--	GO:0007186	G-protein coupled receptor signaling pathway	GO:0004930	G-protein coupled receptor activity	GO:0005886//GO:0016021	plasma membrane//integral component of membrane	KOG1056	Glutamate-gated metabotropic ion channel receptor subunit GRM2 and related subunits, G-protein coupled receptor superfamily
Cluster-12428.0	BM_1	2.00	0.33	595	--	--	--	--	--	--	--	--	--	--	--	--	--	--	--	--	--	--	--	--	--	--	--	--	--	--	--	--
Cluster-12429.0	BM_1	2.00	0.61	436	241729451	XP_002412260.1	341	8.1e-30	translation initiation factor 2C, putative [Ixodes scapularis]>gi|215505489|gb|EEC14983.1| translation initiation factor 2C, putative [Ixodes scapularis]	--	--	--	--	--	K11593	ELF2C, AGO	eukaryotic translation initiation factor 2C	http://www.genome.jp/dbget-bin/www_bget?ko:K11593	O77503	335	1.7e-30	Protein argonaute-2 (Fragment) OS=Oryctolagus cuniculus GN=AGO2 PE=1 SV=2	PF02170	PAZ domain	--	--	GO:0005515	protein binding	--	--	KOG1041	Translation initiation factor 2C (eIF-2C) and related proteins
Cluster-1243.0	BM_1	2.00	0.41	530	--	--	--	--	--	--	--	--	--	--	--	--	--	--	--	--	--	--	--	--	--	--	--	--	--	--	--	--
Cluster-12438.0	BM_1	5.00	0.35	1087	--	--	--	--	--	--	--	--	--	--	--	--	--	--	--	--	--	--	--	--	--	--	--	--	--	--	--	--
Cluster-12442.0	BM_1	10.00	0.50	1422	--	--	--	--	--	--	--	--	--	--	--	--	--	--	--	--	--	--	--	--	--	--	--	--	--	--	--	--
Cluster-12446.0	BM_1	7.00	0.81	752	--	--	--	--	--	--	--	--	--	--	--	--	--	--	--	--	--	--	--	--	--	--	--	--	--	--	--	--
Cluster-12447.0	BM_1	3.81	0.37	853	675368268	KFM61170.1	444	1.8e-41	hypothetical protein X975_14539, partial [Stegodyphus mimosarum]	--	--	--	--	--	--	--	--	--	--	--	--	--	PF01607//PF01080//PF00918//PF02932	Chitin binding Peritrophin-A domain//Presenilin//Gastrin/cholecystokinin family//Neurotransmitter-gated ion-channel transmembrane region	GO:0007165//GO:0006030//GO:0006811	signal transduction//chitin metabolic process//ion transport	GO:0004190//GO:0005179//GO:0008061	aspartic-type endopeptidase activity//hormone activity//chitin binding	GO:0016021//GO:0005576//GO:0016020	integral component of membrane//extracellular region//membrane	--	--
Cluster-12451.0	BM_1	4.00	1.10	458	821030051	XP_012359262.1	302	2.8e-25	PREDICTED: 60S acidic ribosomal protein P2 isoform X2 [Nomascus leucogenys]	78217389	NM_001004.3	454	0	Homo sapiens ribosomal protein, large, P2 (RPLP2), mRNA	K02943	RP-LP2, RPLP2	large subunit ribosomal protein LP2	http://www.genome.jp/dbget-bin/www_bget?ko:K02943	P05387	302	1.2e-26	60S acidic ribosomal protein P2 OS=Homo sapiens GN=RPLP2 PE=1 SV=1	PF03540	Transcription initiation factor TFIID 23-30kDa subunit	GO:0006352	DNA-templated transcription, initiation	--	--	GO:0005634	nucleus	KOG3449	60S acidic ribosomal protein P2
Cluster-12454.0	BM_1	3.00	0.81	463	391348142	XP_003748310.1	200	1.9e-13	PREDICTED: copper transport protein ATOX1-like [Metaseiulus occidentalis]	--	--	--	--	--	--	--	--	--	--	--	--	--	PF00403	Heavy-metal-associated domain	GO:0030001	metal ion transport	GO:0046872	metal ion binding	--	--	--	--
Cluster-12461.0	BM_1	5.00	0.49	846	--	--	--	--	--	--	--	--	--	--	--	--	--	--	--	--	--	--	--	--	--	--	--	--	--	--	--	--
Cluster-12466.0	BM_1	3.00	0.57	555	--	--	--	--	--	--	--	--	--	--	--	--	--	--	--	--	--	--	--	--	--	--	--	--	--	--	--	--
Cluster-12471.0	BM_1	5.00	0.47	873	751469687	XP_011190039.1	1204	1.4e-129	PREDICTED: enolase [Bactrocera cucurbitae]	440210722	JQ789358.1	93	7.70361e-39	Aulacodes sp. n. Aula putative enolase protein mRNA, partial cds	K01689	ENO, eno	enolase	http://www.genome.jp/dbget-bin/www_bget?ko:K01689	P15007	1176	1.0e-127	Enolase OS=Drosophila melanogaster GN=Eno PE=1 SV=2	PF00113	Enolase, C-terminal TIM barrel domain	GO:0006096//GO:0000162//GO:0006571//GO:0009094//GO:0006094	glycolytic process//tryptophan biosynthetic process//tyrosine biosynthetic process//L-phenylalanine biosynthetic process//gluconeogenesis	GO:0004634//GO:0000287	phosphopyruvate hydratase activity//magnesium ion binding	GO:0000015	phosphopyruvate hydratase complex	KOG2670	Enolase
Cluster-12472.0	BM_1	10.00	0.53	1353	--	--	--	--	--	--	--	--	--	--	--	--	--	--	--	--	--	--	--	--	--	--	--	--	--	--	--	--
Cluster-12473.0	BM_1	2.00	0.64	427	--	--	--	--	--	--	--	--	--	--	--	--	--	--	--	--	--	--	--	--	--	--	--	--	--	--	--	--
Cluster-12476.0	BM_1	8.00	0.37	1498	828192553	XP_012560502.1	821	6.1e-85	PREDICTED: uncharacterized protein LOC105846369 [Hydra vulgaris]	--	--	--	--	--	--	--	--	--	--	--	--	--	--	--	--	--	--	--	--	--	--	--
Cluster-12478.0	BM_1	1.00	0.63	337	--	--	--	--	--	--	--	--	--	--	--	--	--	--	--	--	--	--	--	--	--	--	--	--	--	--	--	--
Cluster-12479.0	BM_1	2.00	0.36	574	270006323	EFA02771.1	394	7.6e-36	hypothetical protein TcasGA2_TC008506 [Tribolium castaneum]	--	--	--	--	--	--	--	--	--	P41996	134	4.4e-07	Chondroitin proteoglycan-2 OS=Caenorhabditis elegans GN=cpg-2 PE=1 SV=3	PF01607	Chitin binding Peritrophin-A domain	GO:0006030	chitin metabolic process	GO:0008061	chitin binding	GO:0005576	extracellular region	--	--
Cluster-12485.0	BM_1	5.00	0.50	830	--	--	--	--	--	--	--	--	--	--	--	--	--	--	--	--	--	--	--	--	--	--	--	--	--	--	--	--
Cluster-12492.0	BM_1	2.00	0.32	609	675390376	KFM83273.1	672	4.7e-68	Pancreatic alpha-amylase, partial [Stegodyphus mimosarum]	--	--	--	--	--	K01176	E3.2.1.1, amyA, malS	alpha-amylase	http://www.genome.jp/dbget-bin/www_bget?ko:K01176	P04745	648	1.2e-66	Alpha-amylase 1 OS=Homo sapiens GN=AMY1A PE=1 SV=2	PF00128	Alpha amylase, catalytic domain	GO:0005975	carbohydrate metabolic process	GO:0043169//GO:0003824	cation binding//catalytic activity	--	--	KOG2212	Alpha-amylase
Cluster-12498.0	BM_1	7.00	0.35	1406	795263204	XP_011856194.1	2419	2.9e-270	PREDICTED: cold shock domain-containing protein E1 isoform X2 [Mandrillus leucophaeus]	694888058	XM_003308300.3	1361	0	PREDICTED: Pan troglodytes cold shock domain containing E1, RNA-binding (CSDE1), transcript variant X8, mRNA	--	--	--	--	O75534	2419	1.2e-271	Cold shock domain-containing protein E1 OS=Homo sapiens GN=CSDE1 PE=1 SV=2	PF00313//PF01818	'Cold-shock' DNA-binding domain//Bacteriophage translational regulator	GO:0006355	regulation of transcription, DNA-templated	GO:0003723//GO:0003677	RNA binding//DNA binding	--	--	--	--
Cluster-12498.1	BM_1	3.00	0.33	778	589936164	XP_006980851.1	1263	1.8e-136	PREDICTED: cold shock domain-containing protein E1 [Peromyscus maniculatus bairdii]	694888058	XM_003308300.3	709	0	PREDICTED: Pan troglodytes cold shock domain containing E1, RNA-binding (CSDE1), transcript variant X8, mRNA	--	--	--	--	P18395	1263	7.3e-138	Cold shock domain-containing protein E1 OS=Rattus norvegicus GN=Csde1 PE=2 SV=1	PF00313	'Cold-shock' DNA-binding domain	GO:0006355	regulation of transcription, DNA-templated	GO:0003677	DNA binding	--	--	--	--
Cluster-12516.0	BM_1	2.17	0.40	560	--	--	--	--	--	--	--	--	--	--	--	--	--	--	--	--	--	--	--	--	--	--	--	--	--	--	--	--
Cluster-12520.0	BM_1	4.00	0.45	762	309380132	ADO65979.1	593	8.5e-59	cathepsin C [Eriocheir sinensis]>gi|309380136|gb|ADO65981.1| cathepsin C [Eriocheir sinensis]	--	--	--	--	--	K01275	CTSC	cathepsin C	http://www.genome.jp/dbget-bin/www_bget?ko:K01275	P97821	492	1.8e-48	Dipeptidyl peptidase 1 OS=Mus musculus GN=Ctsc PE=2 SV=1	PF00112//PF08127	Papain family cysteine protease//Peptidase family C1 propeptide	GO:0006508//GO:0050790	proteolysis//regulation of catalytic activity	GO:0008234//GO:0004197	cysteine-type peptidase activity//cysteine-type endopeptidase activity	--	--	KOG1543	Cysteine proteinase Cathepsin L
Cluster-12521.0	BM_1	4.00	2.27	347	--	--	--	--	--	--	--	--	--	--	--	--	--	--	--	--	--	--	--	--	--	--	--	--	--	--	--	--
Cluster-12525.0	BM_1	2.00	0.57	452	--	--	--	--	--	--	--	--	--	--	--	--	--	--	--	--	--	--	--	--	--	--	--	--	--	--	--	--
Cluster-12532.0	BM_1	4.00	1.25	433	--	--	--	--	--	--	--	--	--	--	--	--	--	--	--	--	--	--	--	--	--	--	--	--	--	--	--	--
Cluster-1254.0	BM_1	3.00	0.40	683	--	--	--	--	--	--	--	--	--	--	--	--	--	--	--	--	--	--	PF01641	SelR domain	GO:0055114	oxidation-reduction process	GO:0033743	peptide-methionine (R)-S-oxide reductase activity	--	--	--	--
Cluster-12540.0	BM_1	2.00	1.20	341	67084049	AAY66959.1	354	2.0e-31	60S ribosomal protein L14 [Ixodes scapularis]	--	--	--	--	--	K02875	RP-L14e, RPL14	large subunit ribosomal protein L14e	http://www.genome.jp/dbget-bin/www_bget?ko:K02875	Q9CR57	295	5.6e-26	60S ribosomal protein L14 OS=Mus musculus GN=Rpl14 PE=1 SV=3	PF01929	Ribosomal protein L14	GO:0042254//GO:0006412	ribosome biogenesis//translation	GO:0003735	structural constituent of ribosome	GO:0005840//GO:0005622	ribosome//intracellular	KOG3421	60S ribosomal protein L14
Cluster-12541.0	BM_1	17.00	0.35	3053	--	--	--	--	--	--	--	--	--	--	--	--	--	--	--	--	--	--	--	--	--	--	--	--	--	--	--	--
Cluster-12545.0	BM_1	12.00	0.40	1982	--	--	--	--	--	--	--	--	--	--	--	--	--	--	--	--	--	--	--	--	--	--	--	--	--	--	--	--
Cluster-12556.0	BM_1	2.00	0.34	587	--	--	--	--	--	--	--	--	--	--	--	--	--	--	--	--	--	--	--	--	--	--	--	--	--	--	--	--
Cluster-1256.0	BM_1	7.00	1.18	591	--	--	--	--	--	--	--	--	--	--	--	--	--	--	--	--	--	--	--	--	--	--	--	--	--	--	--	--
Cluster-12562.0	BM_1	1.00	0.35	410	--	--	--	--	--	--	--	--	--	--	--	--	--	--	--	--	--	--	--	--	--	--	--	--	--	--	--	--
Cluster-12563.0	BM_1	3.00	0.40	686	--	--	--	--	--	--	--	--	--	--	--	--	--	--	--	--	--	--	--	--	--	--	--	--	--	--	--	--
Cluster-12568.0	BM_1	2.00	0.38	555	--	--	--	--	--	--	--	--	--	--	--	--	--	--	--	--	--	--	--	--	--	--	--	--	--	--	--	--
Cluster-12569.0	BM_1	3.00	0.65	516	--	--	--	--	--	--	--	--	--	--	--	--	--	--	--	--	--	--	--	--	--	--	--	--	--	--	--	--
Cluster-12571.0	BM_1	3.74	0.33	902	642932613	XP_968153.2	786	4.2e-81	PREDICTED: uncharacterized protein LOC656535 [Tribolium castaneum]	--	--	--	--	--	--	--	--	--	Q91ZX7	126	5.9e-06	Prolow-density lipoprotein receptor-related protein 1 OS=Mus musculus GN=Lrp1 PE=1 SV=1	PF00057	Low-density lipoprotein receptor domain class A	--	--	GO:0005515	protein binding	--	--	KOG1215	Low-density lipoprotein receptors containing Ca2+-binding EGF-like domains
Cluster-12572.0	BM_1	1.00	0.32	430	--	--	--	--	--	--	--	--	--	--	--	--	--	--	--	--	--	--	--	--	--	--	--	--	--	--	--	--
Cluster-12574.1	BM_1	5.00	0.71	658	--	--	--	--	--	--	--	--	--	--	--	--	--	--	--	--	--	--	PF09521	NgoPII restriction endonuclease	GO:0006308//GO:0009307	DNA catabolic process//DNA restriction-modification system	GO:0003677//GO:0009036	DNA binding//Type II site-specific deoxyribonuclease activity	GO:0009359	Type II site-specific deoxyribonuclease complex	--	--
Cluster-12576.0	BM_1	4.00	0.63	619	318087050	ADV40117.1	195	9.8e-13	putative E3 ubiquitin ligase [Latrodectus hesperus]	--	--	--	--	--	--	--	--	--	O65639	153	3.0e-09	Cold shock protein 1 OS=Arabidopsis thaliana GN=CSP1 PE=1 SV=1	PF00098	Zinc knuckle	--	--	GO:0008270//GO:0003676	zinc ion binding//nucleic acid binding	--	--	KOG4400	E3 ubiquitin ligase interacting with arginine methyltransferase
Cluster-12579.0	BM_1	75.63	3.50	1510	157129529	XP_001661710.1	349	3.3e-30	AAEL011513-PA [Aedes aegypti]>gi|108872165|gb|EAT36390.1| AAEL011513-PA [Aedes aegypti]	--	--	--	--	--	--	--	--	--	--	--	--	--	PF01757	Acyltransferase family	--	--	GO:0016747	transferase activity, transferring acyl groups other than amino-acyl groups	--	--	--	--
Cluster-12584.1	BM_1	6.00	0.38	1182	--	--	--	--	--	--	--	--	--	--	--	--	--	--	--	--	--	--	--	--	--	--	--	--	--	--	--	--
Cluster-1259.0	BM_1	6.00	1.19	541	--	--	--	--	--	--	--	--	--	--	--	--	--	--	--	--	--	--	PF09803	Uncharacterized conserved protein (DUF2346)	GO:0033617	mitochondrial respiratory chain complex IV assembly	--	--	GO:0005739	mitochondrion	--	--
Cluster-12590.0	BM_1	2.00	0.63	430	--	--	--	--	--	--	--	--	--	--	--	--	--	--	--	--	--	--	PF06682	SOCE-associated regulatory factor of calcium homoeostasis	GO:2001256	regulation of store-operated calcium entry	--	--	GO:0030176	integral component of endoplasmic reticulum membrane	--	--
Cluster-12595.0	BM_1	3.00	0.41	670	--	--	--	--	--	--	--	--	--	--	--	--	--	--	--	--	--	--	--	--	--	--	--	--	--	--	--	--
Cluster-12596.1	BM_1	3.00	0.46	627	752292741	CCQ77807.1	568	5.6e-56	Vasa, partial [Parasteatoda tepidariorum]	--	--	--	--	--	K13982	DDX4, VASA	probable ATP-dependent RNA helicase DDX4	http://www.genome.jp/dbget-bin/www_bget?ko:K13982	P09052	428	3.9e-41	ATP-dependent RNA helicase vasa, isoform A OS=Drosophila melanogaster GN=vas PE=1 SV=3	PF00270//PF04851//PF04632//PF07517	DEAD/DEAH box helicase//Type III restriction enzyme, res subunit//Fusaric acid resistance protein family//SecA DEAD-like domain	GO:0017038//GO:0006810	protein import//transport	GO:0003676//GO:0005524//GO:0016787//GO:0003677	nucleic acid binding//ATP binding//hydrolase activity//DNA binding	GO:0016020//GO:0005886	membrane//plasma membrane	KOG0335	ATP-dependent RNA helicase
Cluster-1260.0	BM_1	5.00	0.69	669	--	--	--	--	--	--	--	--	--	--	--	--	--	--	--	--	--	--	--	--	--	--	--	--	--	--	--	--
Cluster-12607.0	BM_1	7.00	0.75	792	827563622	XP_012552354.1	185	1.8e-11	PREDICTED: uncharacterized protein LOC105842693 [Bombyx mori]	--	--	--	--	--	--	--	--	--	--	--	--	--	--	--	--	--	--	--	--	--	--	--
Cluster-12611.0	BM_1	1.00	0.48	366	--	--	--	--	--	--	--	--	--	--	--	--	--	--	--	--	--	--	--	--	--	--	--	--	--	--	--	--
Cluster-12612.0	BM_1	12.29	0.50	1696	478255839	ENN76047.1	806	3.8e-83	hypothetical protein YQE_07420, partial [Dendroctonus ponderosae]	--	--	--	--	--	K18630	TEKT3	tektin-3	http://www.genome.jp/dbget-bin/www_bget?ko:K18630	Q9BXF9	353	5.3e-32	Tektin-3 OS=Homo sapiens GN=TEKT3 PE=1 SV=1	--	--	--	--	--	--	--	--	--	--
Cluster-12618.0	BM_1	1.00	0.57	347	--	--	--	--	--	--	--	--	--	--	--	--	--	--	--	--	--	--	--	--	--	--	--	--	--	--	--	--
Cluster-12620.0	BM_1	2.00	0.43	515	--	--	--	--	--	--	--	--	--	--	--	--	--	--	--	--	--	--	--	--	--	--	--	--	--	--	--	--
Cluster-12623.0	BM_1	5.00	0.43	919	241260155	XP_002404931.1	879	7.1e-92	ribosomal protein, putative [Ixodes scapularis]>gi|67083987|gb|AAY66928.1| ribosomal protein L7-like [Ixodes scapularis]>gi|215496740|gb|EEC06380.1| ribosomal protein, putative [Ixodes scapularis]	195177919	XM_002028929.1	75	8.24177e-29	Drosophila persimilis GL16367 (Dper\GL16367), mRNA	K02937	RP-L7e, RPL7	large subunit ribosomal protein L7e	http://www.genome.jp/dbget-bin/www_bget?ko:K02937	O01802	777	2.0e-81	60S ribosomal protein L7 OS=Caenorhabditis elegans GN=rpl-7 PE=3 SV=1	--	--	--	--	--	--	GO:0005840	ribosome	KOG3184	60S ribosomal protein L7
Cluster-12626.0	BM_1	2.00	0.46	497	--	--	--	--	--	--	--	--	--	--	--	--	--	--	--	--	--	--	--	--	--	--	--	--	--	--	--	--
Cluster-12628.0	BM_1	3.40	0.42	718	--	--	--	--	--	88605020	DQ386641.1	265	1.52656e-134	Apriona germari transferrin gene, complete cds	--	--	--	--	--	--	--	--	--	--	--	--	--	--	--	--	--	--
Cluster-1263.0	BM_1	3.00	0.43	657	--	--	--	--	--	--	--	--	--	--	--	--	--	--	--	--	--	--	--	--	--	--	--	--	--	--	--	--
Cluster-12633.0	BM_1	5.00	0.70	663	--	--	--	--	--	--	--	--	--	--	--	--	--	--	--	--	--	--	--	--	--	--	--	--	--	--	--	--
Cluster-12636.0	BM_1	2.00	0.49	483	--	--	--	--	--	--	--	--	--	--	--	--	--	--	--	--	--	--	--	--	--	--	--	--	--	--	--	--
Cluster-12638.0	BM_1	4.00	0.85	521	--	--	--	--	--	--	--	--	--	--	--	--	--	--	--	--	--	--	PF07464	Apolipophorin-III precursor (apoLp-III)	GO:0006869	lipid transport	GO:0008289	lipid binding	GO:0005576	extracellular region	--	--
Cluster-12639.0	BM_1	19.05	2.22	747	--	--	--	--	--	--	--	--	--	--	--	--	--	--	--	--	--	--	--	--	--	--	--	--	--	--	--	--
Cluster-1264.0	BM_1	7.00	1.92	459	--	--	--	--	--	--	--	--	--	--	--	--	--	--	--	--	--	--	--	--	--	--	--	--	--	--	--	--
Cluster-12645.0	BM_1	3.00	0.41	673	--	--	--	--	--	--	--	--	--	--	--	--	--	--	--	--	--	--	--	--	--	--	--	--	--	--	--	--
Cluster-12647.0	BM_1	5.00	0.52	809	641653896	XP_008178978.1	273	1.2e-21	PREDICTED: uncharacterized protein LOC103308062 [Acyrthosiphon pisum]	--	--	--	--	--	--	--	--	--	--	--	--	--	--	--	--	--	--	--	--	--	--	--
Cluster-12652.0	BM_1	7.07	0.32	1532	642931465	XP_008196595.1	1418	3.7e-154	PREDICTED: uncharacterized protein LOC103313903 [Tribolium castaneum]	--	--	--	--	--	--	--	--	--	--	--	--	--	--	--	--	--	--	--	--	--	--	--
Cluster-1266.0	BM_1	4.00	0.59	643	--	--	--	--	--	--	--	--	--	--	--	--	--	--	--	--	--	--	--	--	--	--	--	--	--	--	--	--
Cluster-12663.0	BM_1	4.00	0.37	881	--	--	--	--	--	--	--	--	--	--	--	--	--	--	--	--	--	--	PF06371	Diaphanous GTPase-binding Domain	GO:0030036	actin cytoskeleton organization	GO:0017048//GO:0003779	Rho GTPase binding//actin binding	--	--	--	--
Cluster-12665.0	BM_1	2.00	1.83	305	--	--	--	--	--	--	--	--	--	--	--	--	--	--	--	--	--	--	--	--	--	--	--	--	--	--	--	--
Cluster-12669.0	BM_1	1.00	0.38	397	--	--	--	--	--	--	--	--	--	--	--	--	--	--	--	--	--	--	--	--	--	--	--	--	--	--	--	--
Cluster-12672.0	BM_1	3.00	0.34	766	--	--	--	--	--	--	--	--	--	--	--	--	--	--	--	--	--	--	--	--	--	--	--	--	--	--	--	--
Cluster-12672.1	BM_1	2.00	0.83	385	--	--	--	--	--	--	--	--	--	--	--	--	--	--	--	--	--	--	--	--	--	--	--	--	--	--	--	--
Cluster-12682.0	BM_1	6.00	0.72	734	--	--	--	--	--	--	--	--	--	--	--	--	--	--	--	--	--	--	--	--	--	--	--	--	--	--	--	--
Cluster-12684.0	BM_1	4.00	0.49	720	507713498	XP_004647791.1	892	1.7e-93	PREDICTED: 40S ribosomal protein S5 [Octodon degus]	238231610	NM_001160519.1	219	5.70482e-109	Oncorhynchus mykiss 40S ribosomal protein S5 (rs5), mRNA >gnl|BL_ORD_ID|6534901 Oncorhynchus mykiss clone omyk-evn-501-017 40S ribosomal protein S5 putative mRNA, complete cds	K02989	RP-S5e, RPS5	small subunit ribosomal protein S5e	http://www.genome.jp/dbget-bin/www_bget?ko:K02989	Q5E988	885	4.6e-94	40S ribosomal protein S5 OS=Bos taurus GN=RPS5 PE=2 SV=3	--	--	--	--	--	--	--	--	KOG3291	Ribosomal protein S7
Cluster-12687.0	BM_1	6.00	0.50	955	--	--	--	--	--	--	--	--	--	--	--	--	--	--	--	--	--	--	--	--	--	--	--	--	--	--	--	--
Cluster-12689.0	BM_1	1.00	0.37	401	--	--	--	--	--	--	--	--	--	--	--	--	--	--	--	--	--	--	--	--	--	--	--	--	--	--	--	--
Cluster-12690.0	BM_1	5.11	0.38	1033	--	--	--	--	--	--	--	--	--	--	--	--	--	--	--	--	--	--	--	--	--	--	--	--	--	--	--	--
Cluster-12697.0	BM_1	8.00	1.26	616	--	--	--	--	--	--	--	--	--	--	--	--	--	--	--	--	--	--	--	--	--	--	--	--	--	--	--	--
Cluster-12700.0	BM_1	4.00	0.32	967	--	--	--	--	--	--	--	--	--	--	--	--	--	--	--	--	--	--	--	--	--	--	--	--	--	--	--	--
Cluster-12706.0	BM_1	10.19	0.84	954	--	--	--	--	--	--	--	--	--	--	--	--	--	--	--	--	--	--	PF01372	Melittin	GO:0045859	regulation of protein kinase activity	GO:0004860	protein kinase inhibitor activity	GO:0005576	extracellular region	--	--
Cluster-12708.2	BM_1	10.00	0.57	1276	--	--	--	--	--	--	--	--	--	--	--	--	--	--	--	--	--	--	--	--	--	--	--	--	--	--	--	--
Cluster-12709.0	BM_1	2.00	0.85	382	--	--	--	--	--	--	--	--	--	--	--	--	--	--	--	--	--	--	--	--	--	--	--	--	--	--	--	--
Cluster-12709.1	BM_1	3.00	0.52	585	--	--	--	--	--	--	--	--	--	--	--	--	--	--	--	--	--	--	--	--	--	--	--	--	--	--	--	--
Cluster-12709.2	BM_1	2.00	0.39	548	--	--	--	--	--	--	--	--	--	--	--	--	--	--	--	--	--	--	PF07497	Rho termination factor, RNA-binding domain	GO:0006353	DNA-templated transcription, termination	GO:0003723	RNA binding	--	--	--	--
Cluster-12719.0	BM_1	20.95	0.63	2204	91081969	XP_967896.1	2817	0.0e+00	PREDICTED: transient receptor potential cation channel subfamily V member 6 [Tribolium castaneum]	--	--	--	--	--	--	--	--	--	Q91WD2	314	2.3e-27	Transient receptor potential cation channel subfamily V member 6 OS=Mus musculus GN=Trpv6 PE=1 SV=2	PF00023//PF13606//PF00520//PF01007	Ankyrin repeat//Ankyrin repeat//Ion transport protein//Inward rectifier potassium channel	GO:0006811//GO:0006813//GO:0055085	ion transport//potassium ion transport//transmembrane transport	GO:0005216//GO:0005515//GO:0005242	ion channel activity//protein binding//inward rectifier potassium channel activity	GO:0008076//GO:0016020//GO:0016021	voltage-gated potassium channel complex//membrane//integral component of membrane	KOG3676	Ca2+-permeable cation channel OSM-9 and related channels (OTRPC family)
Cluster-12720.0	BM_1	6.00	0.40	1117	--	--	--	--	--	--	--	--	--	--	--	--	--	--	--	--	--	--	--	--	--	--	--	--	--	--	--	--
Cluster-12721.0	BM_1	7.00	0.42	1225	--	--	--	--	--	--	--	--	--	--	--	--	--	--	--	--	--	--	--	--	--	--	--	--	--	--	--	--
Cluster-1273.0	BM_1	1.00	0.42	383	--	--	--	--	--	--	--	--	--	--	--	--	--	--	--	--	--	--	--	--	--	--	--	--	--	--	--	--
Cluster-12746.0	BM_1	3.00	0.32	794	--	--	--	--	--	--	--	--	--	--	--	--	--	--	--	--	--	--	--	--	--	--	--	--	--	--	--	--
Cluster-12748.0	BM_1	11.00	1.32	734	--	--	--	--	--	--	--	--	--	--	--	--	--	--	--	--	--	--	--	--	--	--	--	--	--	--	--	--
Cluster-1275.0	BM_1	4.00	0.59	644	--	--	--	--	--	--	--	--	--	--	--	--	--	--	--	--	--	--	PF12937	F-box-like	--	--	GO:0005515	protein binding	--	--	--	--
Cluster-12752.0	BM_1	10.75	1.10	817	--	--	--	--	--	--	--	--	--	--	--	--	--	--	--	--	--	--	--	--	--	--	--	--	--	--	--	--
Cluster-12756.0	BM_1	4.00	0.32	973	--	--	--	--	--	--	--	--	--	--	--	--	--	--	--	--	--	--	--	--	--	--	--	--	--	--	--	--
Cluster-12765.0	BM_1	2.00	0.32	606	--	--	--	--	--	--	--	--	--	--	--	--	--	--	--	--	--	--	--	--	--	--	--	--	--	--	--	--
Cluster-12766.0	BM_1	2.00	0.44	513	270002045	EEZ98492.1	152	7.9e-08	hypothetical protein TcasGA2_TC000990 [Tribolium castaneum]	--	--	--	--	--	--	--	--	--	--	--	--	--	--	--	--	--	--	--	--	--	--	--
Cluster-12767.0	BM_1	13.00	0.97	1029	91091192	XP_972192.1	698	7.7e-71	PREDICTED: 23 kDa integral membrane protein [Tribolium castaneum]>gi|270013115|gb|EFA09563.1| hypothetical protein TcasGA2_TC011677 [Tribolium castaneum]	--	--	--	--	--	--	--	--	--	Q61451	235	1.5e-18	Leukocyte surface antigen CD53 OS=Mus musculus GN=Cd53 PE=2 SV=2	PF00335	Tetraspanin family	--	--	--	--	GO:0016021	integral component of membrane	KOG3882	Tetraspanin family integral membrane protein
Cluster-12769.1	BM_1	7.00	0.68	849	--	--	--	--	--	--	--	--	--	--	--	--	--	--	--	--	--	--	--	--	--	--	--	--	--	--	--	--
Cluster-1277.0	BM_1	4.00	1.12	454	--	--	--	--	--	--	--	--	--	--	--	--	--	--	--	--	--	--	--	--	--	--	--	--	--	--	--	--
Cluster-12777.0	BM_1	4.00	0.67	596	--	--	--	--	--	--	--	--	--	--	--	--	--	--	--	--	--	--	--	--	--	--	--	--	--	--	--	--
Cluster-12778.0	BM_1	3.00	0.42	664	--	--	--	--	--	--	--	--	--	--	--	--	--	--	--	--	--	--	--	--	--	--	--	--	--	--	--	--
Cluster-1278.0	BM_1	2.00	0.46	500	--	--	--	--	--	--	--	--	--	--	--	--	--	--	--	--	--	--	--	--	--	--	--	--	--	--	--	--
Cluster-12783.1	BM_1	2.00	0.38	553	270013518	EFA09966.1	555	1.6e-54	hypothetical protein TcasGA2_TC012124 [Tribolium castaneum]	--	--	--	--	--	K10609	CUL4	cullin 4	http://www.genome.jp/dbget-bin/www_bget?ko:K10609	Q13620	499	2.0e-49	Cullin-4B OS=Homo sapiens GN=CUL4B PE=1 SV=4	PF00888	Cullin family	GO:0006511	ubiquitin-dependent protein catabolic process	GO:0031625	ubiquitin protein ligase binding	--	--	KOG2167	Cullins
Cluster-12784.0	BM_1	3.00	0.59	542	--	--	--	--	--	--	--	--	--	--	--	--	--	--	--	--	--	--	--	--	--	--	--	--	--	--	--	--
Cluster-12785.0	BM_1	20.00	0.51	2540	--	--	--	--	--	--	--	--	--	--	--	--	--	--	--	--	--	--	--	--	--	--	--	--	--	--	--	--
Cluster-12789.0	BM_1	3.00	0.53	578	--	--	--	--	--	--	--	--	--	--	--	--	--	--	--	--	--	--	--	--	--	--	--	--	--	--	--	--
Cluster-1279.0	BM_1	4.00	0.41	816	--	--	--	--	--	--	--	--	--	--	--	--	--	--	--	--	--	--	--	--	--	--	--	--	--	--	--	--
Cluster-12790.0	BM_1	14.21	0.78	1307	270004974	EFA01422.1	156	6.9e-08	odorant receptor 292 [Tribolium castaneum]	--	--	--	--	--	--	--	--	--	--	--	--	--	PF02949	7tm Odorant receptor	GO:0007187//GO:0007608	G-protein coupled receptor signaling pathway, coupled to cyclic nucleotide second messenger//sensory perception of smell	GO:0005549//GO:0004984	odorant binding//olfactory receptor activity	GO:0016020	membrane	--	--
Cluster-12798.0	BM_1	4.00	0.50	716	391328636	XP_003738792.1	845	4.8e-88	PREDICTED: lambda-crystallin homolog [Metaseiulus occidentalis]	--	--	--	--	--	K13247	CRYL1	L-gulonate 3-dehydrogenase	http://www.genome.jp/dbget-bin/www_bget?ko:K13247	Q8SPX7	615	9.3e-63	Lambda-crystallin homolog OS=Bos taurus GN=CRYL1 PE=2 SV=3	PF01210//PF03721//PF02826//PF03446//PF00070//PF06298//PF00725//PF07992//PF02737	NAD-dependent glycerol-3-phosphate dehydrogenase N-terminus//UDP-glucose/GDP-mannose dehydrogenase family, NAD binding domain//D-isomer specific 2-hydroxyacid dehydrogenase, NAD binding domain//NAD binding domain of 6-phosphogluconate dehydrogenase//Pyridine nucleotide-disulphide oxidoreductase//Photosystem II protein Y (PsbY)//3-hydroxyacyl-CoA dehydrogenase, C-terminal domain//Pyridine nucleoti…	GO:0006633//GO:0018874//GO:0006098//GO:0046168//GO:0015979//GO:0006552//GO:0006631//GO:0006574//GO:0006550//GO:0055114//GO:0006554//GO:0006568//GO:0019521	fatty acid biosynthetic process//benzoate metabolic process//pentose-phosphate shunt//glycerol-3-phosphate catabolic process//photosynthesis//leucine catabolic process//fatty acid metabolic process//valine catabolic process//isoleucine catabolic process//oxidation-reduction process//lysine catabolic process//tryptophan metabolic process//D-gluconate metabolic process	GO:0051287//GO:0016491//GO:0016616//GO:0030145//GO:0004616//GO:0003857	NAD binding//oxidoreductase activity//oxidoreductase activity, acting on the CH-OH group of donors, NAD or NADP as acceptor//manganese ion binding//phosphogluconate dehydrogenase (decarboxylating) activity//3-hydroxyacyl-CoA dehydrogenase activity	GO:0009523//GO:0016021	photosystem II//integral component of membrane	KOG2305	3-hydroxyacyl-CoA dehydrogenase
Cluster-12799.0	BM_1	14.00	1.19	935	--	--	--	--	--	--	--	--	--	--	--	--	--	--	--	--	--	--	--	--	--	--	--	--	--	--	--	--
Cluster-1280.0	BM_1	2.00	0.40	539	820848460	XP_012342029.1	285	3.1e-23	PREDICTED: LOW QUALITY PROTEIN: uncharacterized protein LOC105735448 [Apis florea]	820848459	XM_012486575.1	159	9.48475e-76	PREDICTED: Apis florea uncharacterized LOC105735448 (LOC105735448), mRNA	--	--	--	--	--	--	--	--	--	--	--	--	--	--	--	--	--	--
Cluster-12806.0	BM_1	2.00	0.36	574	--	--	--	--	--	--	--	--	--	--	--	--	--	--	--	--	--	--	--	--	--	--	--	--	--	--	--	--
Cluster-1281.0	BM_1	1.00	1.62	271	--	--	--	--	--	--	--	--	--	--	--	--	--	--	--	--	--	--	--	--	--	--	--	--	--	--	--	--
Cluster-12815.1	BM_1	15.00	1.66	773	--	--	--	--	--	--	--	--	--	--	--	--	--	--	--	--	--	--	--	--	--	--	--	--	--	--	--	--
Cluster-1282.0	BM_1	3.00	0.45	632	--	--	--	--	--	--	--	--	--	--	--	--	--	--	--	--	--	--	--	--	--	--	--	--	--	--	--	--
Cluster-12824.0	BM_1	5.00	0.82	601	--	--	--	--	--	--	--	--	--	--	--	--	--	--	--	--	--	--	--	--	--	--	--	--	--	--	--	--
Cluster-12826.0	BM_1	3.00	0.38	713	--	--	--	--	--	--	--	--	--	--	--	--	--	--	--	--	--	--	--	--	--	--	--	--	--	--	--	--
Cluster-1283.0	BM_1	7.00	0.94	681	--	--	--	--	--	56565557	AC153488.1	143	9.52773e-67	Tribolium castaneum BAC T.cast_C24H10 (Clemson University Genomics Institute Tribolium castaneum BAC Library (Red Flour Beetle)) complete sequence	--	--	--	--	--	--	--	--	--	--	--	--	--	--	--	--	--	--
Cluster-12833.0	BM_1	4.00	0.62	624	--	--	--	--	--	--	--	--	--	--	--	--	--	--	--	--	--	--	--	--	--	--	--	--	--	--	--	--
Cluster-12848.0	BM_1	11.22	0.34	2187	--	--	--	--	--	--	--	--	--	--	--	--	--	--	--	--	--	--	--	--	--	--	--	--	--	--	--	--
Cluster-12849.0	BM_1	6.00	0.33	1301	642914214	XP_008201592.1	444	2.8e-41	PREDICTED: uncharacterized protein LOC103315225 [Tribolium castaneum]	--	--	--	--	--	--	--	--	--	--	--	--	--	PF00060	Ligand-gated ion channel	GO:0007165//GO:0007268//GO:0006811	signal transduction//synaptic transmission//ion transport	GO:0004970	ionotropic glutamate receptor activity	GO:0016020	membrane	--	--
Cluster-12863.0	BM_1	11.00	0.52	1476	--	--	--	--	--	--	--	--	--	--	--	--	--	--	--	--	--	--	--	--	--	--	--	--	--	--	--	--
Cluster-12865.0	BM_1	4.00	0.47	743	260207865	CAY61893.1	935	1.8e-98	60s ribosomal protein L10 [Tityus discrepans]	288783346	AK351230.1	152	1.03671e-71	Sus scrofa mRNA, clone:TES010040D10, expressed in testis	K02866	RP-L10e, RPL10	large subunit ribosomal protein L10e	http://www.genome.jp/dbget-bin/www_bget?ko:K02866	O61231	834	3.9e-88	60S ribosomal protein L10 OS=Drosophila melanogaster GN=RpL10 PE=1 SV=1	PF00252	Ribosomal protein L16p/L10e	GO:0006412//GO:0042254	translation//ribosome biogenesis	GO:0003735	structural constituent of ribosome	GO:0005840	ribosome	KOG0857	60s ribosomal protein L10
Cluster-12870.0	BM_1	10.00	0.56	1295	472366416	XP_004402747.1	1991	1.1e-220	PREDICTED: 60S ribosomal protein L3 isoform X1 [Odobenus rosmarus divergens]	78395075	BC107711.1	1295	0	Homo sapiens ribosomal protein L3, mRNA (cDNA clone MGC:104284 IMAGE:6699816), complete cds	K02925	RP-L3e, RPL3	large subunit ribosomal protein L3e	http://www.genome.jp/dbget-bin/www_bget?ko:K02925	P39023	2046	2.0e-228	60S ribosomal protein L3 OS=Homo sapiens GN=RPL3 PE=1 SV=2	PF00297	Ribosomal protein L3	GO:0006412//GO:0042254	translation//ribosome biogenesis	GO:0003735	structural constituent of ribosome	GO:0005622//GO:0005840	intracellular//ribosome	KOG0746	60S ribosomal protein L3 and related proteins
Cluster-12875.0	BM_1	20.00	1.46	1050	391333957	XP_003741376.1	668	2.4e-67	PREDICTED: cathepsin S-like [Metaseiulus occidentalis]	--	--	--	--	--	K01371	CTSK	cathepsin K	http://www.genome.jp/dbget-bin/www_bget?ko:K01371	Q26636	603	3.4e-61	Cathepsin L OS=Sarcophaga peregrina PE=1 SV=1	PF00112//PF03051	Papain family cysteine protease//Peptidase C1-like family	GO:0006508	proteolysis	GO:0004197//GO:0008234	cysteine-type endopeptidase activity//cysteine-type peptidase activity	--	--	KOG1543	Cysteine proteinase Cathepsin L
Cluster-12882.0	BM_1	6.00	1.38	499	281182984	NP_001162439.1	365	1.5e-32	small EDRK-rich factor 2 [Papio anubis]>gi|548961893|ref|NP_001272226.1| uncharacterized protein LOC101865970 [Macaca fascicularis]>gi|675730634|ref|XP_008966081.1| PREDICTED: small EDRK-rich factor 2 isoform X2 [Pan paniscus]>gi|795266344|ref|XP_011920510.1| PREDICTED: small EDRK-rich factor 2 isoform X3 [Cercocebus atys]>gi|12751386|gb|AAK07636.1|AF320073_1 gastric cancer-related protein VRG107…	675730637	XM_008967834.1	499	0	PREDICTED: Pan paniscus small EDRK-rich factor 2 (SERF2), transcript variant X3, mRNA	--	--	--	--	A5JSS4	217	9.2e-17	Small EDRK-rich factor 2 OS=Capra hircus GN=SERF2 PE=3 SV=1	--	--	--	--	--	--	GO:0005634//GO:0005829	nucleus//cytosol	KOG4488	Small EDRK-rich protein H4F5
Cluster-12884.0	BM_1	2.00	0.36	568	--	--	--	--	--	--	--	--	--	--	--	--	--	--	--	--	--	--	--	--	--	--	--	--	--	--	--	--
Cluster-1289.0	BM_1	4.00	1.12	455	--	--	--	--	--	--	--	--	--	--	--	--	--	--	--	--	--	--	--	--	--	--	--	--	--	--	--	--
Cluster-1290.0	BM_1	3.00	2.38	316	--	--	--	--	--	--	--	--	--	--	--	--	--	--	--	--	--	--	--	--	--	--	--	--	--	--	--	--
Cluster-12904.0	BM_1	11.00	0.67	1213	--	--	--	--	--	--	--	--	--	--	--	--	--	--	--	--	--	--	--	--	--	--	--	--	--	--	--	--
Cluster-12906.0	BM_1	6.00	0.55	882	--	--	--	--	--	--	--	--	--	--	--	--	--	--	--	--	--	--	--	--	--	--	--	--	--	--	--	--
Cluster-12913.0	BM_1	2.00	0.35	579	--	--	--	--	--	--	--	--	--	--	--	--	--	--	--	--	--	--	--	--	--	--	--	--	--	--	--	--
Cluster-12916.0	BM_1	1.00	0.60	341	--	--	--	--	--	--	--	--	--	--	--	--	--	--	--	--	--	--	--	--	--	--	--	--	--	--	--	--
Cluster-12917.0	BM_1	42.00	0.59	4386	--	--	--	--	--	--	--	--	--	--	--	--	--	--	--	--	--	--	--	--	--	--	--	--	--	--	--	--
Cluster-12920.0	BM_1	6.00	0.36	1233	642921619	XP_008192449.1	314	3.1e-26	PREDICTED: nose resistant to fluoxetine protein 6 [Tribolium castaneum]>gi|642921621|ref|XP_008192450.1| PREDICTED: nose resistant to fluoxetine protein 6 [Tribolium castaneum]	--	--	--	--	--	--	--	--	--	--	--	--	--	PF01757	Acyltransferase family	--	--	GO:0016747	transferase activity, transferring acyl groups other than amino-acyl groups	--	--	--	--
Cluster-12928.0	BM_1	7.00	0.33	1472	--	--	--	--	--	--	--	--	--	--	--	--	--	--	--	--	--	--	--	--	--	--	--	--	--	--	--	--
Cluster-12930.0	BM_1	6.00	0.89	638	--	--	--	--	--	--	--	--	--	--	--	--	--	--	--	--	--	--	--	--	--	--	--	--	--	--	--	--
Cluster-12933.0	BM_1	3.00	0.79	466	751224243	XP_011165453.1	153	5.5e-08	PREDICTED: KRAB-A domain-containing protein 2-like [Solenopsis invicta]	--	--	--	--	--	--	--	--	--	--	--	--	--	PF14171	Toxin SpoIISA, type II toxin-antitoxin system	GO:0009405	pathogenesis	--	--	GO:0016021	integral component of membrane	--	--
Cluster-12937.0	BM_1	7.23	0.72	837	--	--	--	--	--	--	--	--	--	--	--	--	--	--	--	--	--	--	--	--	--	--	--	--	--	--	--	--
Cluster-12941.0	BM_1	4.00	0.62	622	--	--	--	--	--	--	--	--	--	--	--	--	--	--	--	--	--	--	--	--	--	--	--	--	--	--	--	--
Cluster-12945.0	BM_1	2.00	0.49	482	--	--	--	--	--	--	--	--	--	--	--	--	--	--	--	--	--	--	--	--	--	--	--	--	--	--	--	--
Cluster-12957.0	BM_1	3.00	0.37	720	391332405	XP_003740625.1	645	7.5e-65	PREDICTED: RNA-binding protein Musashi homolog Rbp6-like [Metaseiulus occidentalis]	--	--	--	--	--	K14411	MSI	RNA-binding protein Musashi	http://www.genome.jp/dbget-bin/www_bget?ko:K14411	Q9VVE5	554	1.1e-55	RNA-binding protein Musashi homolog Rbp6 OS=Drosophila melanogaster GN=Rbp6 PE=2 SV=3	PF16367//PF00076	RNA recognition motif//RNA recognition motif. (a.k.a. RRM, RBD, or RNP domain)	--	--	GO:0003676	nucleic acid binding	--	--	KOG4205	RNA-binding protein musashi/mRNA cleavage and polyadenylation factor I complex, subunit HRP1
Cluster-1296.0	BM_1	4.00	0.76	554	544510709	XP_005588978.1	607	1.5e-60	PREDICTED: TYRO protein tyrosine kinase-binding protein isoform X5 [Macaca fascicularis]	291045269	NM_003332.3	554	0	Homo sapiens TYRO protein tyrosine kinase binding protein (TYROBP), transcript variant 1, mRNA	K07992	TYROBP, DAP12	TYRO protein tyrosine kinase binding protein	http://www.genome.jp/dbget-bin/www_bget?ko:K07992	O43914	524	2.6e-52	TYRO protein tyrosine kinase-binding protein OS=Homo sapiens GN=TYROBP PE=1 SV=1	PF07213	DAP10 membrane protein	GO:0007165//GO:0014068//GO:0050776	signal transduction//positive regulation of phosphatidylinositol 3-kinase signaling//regulation of immune response	GO:0005102//GO:0043548	receptor binding//phosphatidylinositol 3-kinase binding	GO:0016020	membrane	--	--
Cluster-12967.1	BM_1	12.00	0.44	1843	641659698	XP_008181211.1	259	1.1e-19	PREDICTED: uncharacterized protein LOC103308853 [Acyrthosiphon pisum]	--	--	--	--	--	--	--	--	--	Q03270	131	3.2e-06	Retrovirus-related Pol polyprotein from type-1 retrotransposable element R1 2 (Fragment) OS=Nasonia vitripennis PE=3 SV=1	PF04810	Sec23/Sec24 zinc finger	GO:0006888//GO:0006886	ER to Golgi vesicle-mediated transport//intracellular protein transport	GO:0008270	zinc ion binding	GO:0030127	COPII vesicle coat	--	--
Cluster-12987.0	BM_1	8.00	2.05	473	675370718	KFM63620.1	305	1.3e-25	Peroxisomal multifunctional enzyme type 2, partial [Stegodyphus mimosarum]	--	--	--	--	--	K12405	HSD17B4	3-hydroxyacyl-CoA dehydrogenase / 3a,7a,12a-trihydroxy-5b-cholest-24-enoyl-CoA hydratase	http://www.genome.jp/dbget-bin/www_bget?ko:K12405	Q9NKW1	289	3.9e-25	Peroxisomal multifunctional enzyme A OS=Dictyostelium discoideum GN=mfeA PE=2 SV=1	PF02882//PF00106//PF02737	Tetrahydrofolate dehydrogenase/cyclohydrolase, NAD(P)-binding domain//short chain dehydrogenase//3-hydroxyacyl-CoA dehydrogenase, NAD binding domain	GO:0046487//GO:0009396//GO:0006550//GO:0006574//GO:0006554//GO:0055114//GO:0006568//GO:0008152//GO:0018874//GO:0006633//GO:0006552//GO:0006631	glyoxylate metabolic process//folic acid-containing compound biosynthetic process//isoleucine catabolic process//valine catabolic process//lysine catabolic process//oxidation-reduction process//tryptophan metabolic process//metabolic process//benzoate metabolic process//fatty acid biosynthetic process//leucine catabolic process//fatty acid metabolic process	GO:0004488//GO:0003857//GO:0016491//GO:0003824	methylenetetrahydrofolate dehydrogenase (NADP+) activity//3-hydroxyacyl-CoA dehydrogenase activity//oxidoreductase activity//catalytic activity	--	--	--	--
Cluster-1299.0	BM_1	5.00	0.43	929	--	--	--	--	--	--	--	--	--	--	--	--	--	--	--	--	--	--	--	--	--	--	--	--	--	--	--	--
Cluster-1300.0	BM_1	3.00	0.38	704	--	--	--	--	--	--	--	--	--	--	--	--	--	--	--	--	--	--	PF00751	DM DNA binding domain	GO:0006355	regulation of transcription, DNA-templated	GO:0043565	sequence-specific DNA binding	--	--	--	--
Cluster-13014.0	BM_1	4.00	0.71	577	--	--	--	--	--	--	--	--	--	--	--	--	--	--	--	--	--	--	--	--	--	--	--	--	--	--	--	--
Cluster-1302.0	BM_1	5.59	0.34	1220	--	--	--	--	--	--	--	--	--	--	--	--	--	--	--	--	--	--	--	--	--	--	--	--	--	--	--	--
Cluster-13022.0	BM_1	4.00	0.97	486	--	--	--	--	--	--	--	--	--	--	--	--	--	--	--	--	--	--	--	--	--	--	--	--	--	--	--	--
Cluster-13029.0	BM_1	6.00	0.53	908	--	--	--	--	--	--	--	--	--	--	--	--	--	--	--	--	--	--	--	--	--	--	--	--	--	--	--	--
Cluster-13033.0	BM_1	12.60	0.36	2314	91076378	XP_968108.1	698	1.7e-70	PREDICTED: fibrinogen-like protein 1 [Tribolium castaneum]>gi|270002899|gb|EEZ99346.1| hypothetical protein TcasGA2_TC004864 [Tribolium castaneum]	--	--	--	--	--	K05466	ANGPT2	angiopoietin 2	http://www.genome.jp/dbget-bin/www_bget?ko:K05466	O15123	356	3.2e-32	Angiopoietin-2 OS=Homo sapiens GN=ANGPT2 PE=1 SV=1	PF05531//PF04513	Nucleopolyhedrovirus P10 protein//Baculovirus polyhedron envelope protein, PEP, C terminus	--	--	GO:0005198	structural molecule activity	GO:0019031//GO:0019028	viral envelope//viral capsid	--	--
Cluster-13035.0	BM_1	3.37	0.53	619	--	--	--	--	--	--	--	--	--	--	--	--	--	--	--	--	--	--	--	--	--	--	--	--	--	--	--	--
Cluster-1304.0	BM_1	3.00	1.10	405	--	--	--	--	--	--	--	--	--	--	--	--	--	--	--	--	--	--	--	--	--	--	--	--	--	--	--	--
Cluster-13048.0	BM_1	11.00	10.99	299	--	--	--	--	--	--	--	--	--	--	--	--	--	--	--	--	--	--	--	--	--	--	--	--	--	--	--	--
Cluster-13058.0	BM_1	4.00	1.22	437	--	--	--	--	--	--	--	--	--	--	--	--	--	--	--	--	--	--	--	--	--	--	--	--	--	--	--	--
Cluster-13062.0	BM_1	7.00	0.81	750	391335714	XP_003742234.1	480	1.1e-45	PREDICTED: uncharacterized protein LOC100901442 [Metaseiulus occidentalis]	--	--	--	--	--	--	--	--	--	--	--	--	--	PF04494	WD40 associated region in TFIID subunit, NTD2 domain	GO:0006355	regulation of transcription, DNA-templated	--	--	GO:0005634	nucleus	--	--
Cluster-13066.0	BM_1	2.00	0.85	383	642916891	XP_008199544.1	192	1.3e-12	PREDICTED: WASH complex subunit strumpellin [Tribolium castaneum]	--	--	--	--	--	K18464	RTSC, SPG8	WASH complex subunit strumpellin	http://www.genome.jp/dbget-bin/www_bget?ko:K18464	Q6DIP9	160	2.9e-10	WASH complex subunit strumpellin OS=Xenopus tropicalis PE=2 SV=1	PF10266	Hereditary spastic paraplegia protein strumpellin	--	--	--	--	GO:0071203	WASH complex	--	--
Cluster-13070.0	BM_1	2.00	0.39	542	--	--	--	--	--	--	--	--	--	--	--	--	--	--	--	--	--	--	--	--	--	--	--	--	--	--	--	--
Cluster-13079.0	BM_1	16.00	0.49	2176	--	--	--	--	--	--	--	--	--	--	--	--	--	--	--	--	--	--	PF00120	Glutamine synthetase, catalytic domain	GO:0009252//GO:0006807	peptidoglycan biosynthetic process//nitrogen compound metabolic process	GO:0004356	glutamate-ammonia ligase activity	--	--	--	--
Cluster-13085.0	BM_1	1.00	0.70	327	--	--	--	--	--	--	--	--	--	--	--	--	--	--	--	--	--	--	--	--	--	--	--	--	--	--	--	--
Cluster-1310.0	BM_1	4.00	0.85	521	--	--	--	--	--	--	--	--	--	--	--	--	--	--	--	--	--	--	--	--	--	--	--	--	--	--	--	--
Cluster-1310.1	BM_1	3.00	0.59	542	--	--	--	--	--	--	--	--	--	--	--	--	--	--	--	--	--	--	--	--	--	--	--	--	--	--	--	--
Cluster-13111.0	BM_1	5.00	0.35	1087	--	--	--	--	--	--	--	--	--	--	--	--	--	--	--	--	--	--	--	--	--	--	--	--	--	--	--	--
Cluster-13112.0	BM_1	4.00	0.98	485	--	--	--	--	--	--	--	--	--	--	--	--	--	--	--	--	--	--	--	--	--	--	--	--	--	--	--	--
Cluster-13115.1	BM_1	9.00	0.36	1708	--	--	--	--	--	--	--	--	--	--	--	--	--	--	--	--	--	--	--	--	--	--	--	--	--	--	--	--
Cluster-13120.0	BM_1	3.00	0.41	670	--	--	--	--	--	--	--	--	--	--	--	--	--	--	--	--	--	--	--	--	--	--	--	--	--	--	--	--
Cluster-13121.0	BM_1	10.00	1.49	637	--	--	--	--	--	--	--	--	--	--	--	--	--	--	--	--	--	--	--	--	--	--	--	--	--	--	--	--
Cluster-13127.0	BM_1	1.00	0.57	347	821015251	XP_012359562.1	519	1.5e-50	PREDICTED: eukaryotic translation initiation factor 4 gamma 2 isoform X1 [Nomascus leucogenys]	683524052	NG_006538.4	347	1.82884e-180	Rattus norvegicus eukaryotic translation initiation factor 4, gamma 2, pseudogene 1 (Eif4g2-ps1) on chromosome 9	K03260	EIF4G	translation initiation factor 4G	http://www.genome.jp/dbget-bin/www_bget?ko:K03260	Q5R7J9	519	6.1e-52	Eukaryotic translation initiation factor 4 gamma 2 OS=Pongo abelii GN=EIF4G2 PE=2 SV=2	PF02854	MIF4G domain	--	--	GO:0005515//GO:0003723	protein binding//RNA binding	--	--	KOG0401	Translation initiation factor 4F, ribosome/mRNA-bridging subunit (eIF-4G)
Cluster-13127.1	BM_1	13.46	0.52	1776	153267461	NP_001017374.2	2626	3.6e-294	eukaryotic translation initiation factor 4 gamma 2 [Rattus norvegicus]	153267460	NM_001017374.2	1731	0	Rattus norvegicus eukaryotic translation initiation factor 4, gamma 2 (Eif4g2), mRNA	K03260	EIF4G	translation initiation factor 4G	http://www.genome.jp/dbget-bin/www_bget?ko:K03260	Q62448	2618	1.3e-294	Eukaryotic translation initiation factor 4 gamma 2 OS=Mus musculus GN=Eif4g2 PE=1 SV=2	PF02854	MIF4G domain	--	--	GO:0005515//GO:0003723	protein binding//RNA binding	--	--	KOG0401	Translation initiation factor 4F, ribosome/mRNA-bridging subunit (eIF-4G)
Cluster-13132.0	BM_1	16.57	0.46	2362	91083927	XP_974793.1	956	2.1e-100	PREDICTED: class E basic helix-loop-helix protein 22 [Tribolium castaneum]>gi|270007964|gb|EFA04412.1| hypothetical protein TcasGA2_TC014712 [Tribolium castaneum]	--	--	--	--	--	K09086	BHLHB4_5, BETA	class B basic helix-loop-helix protein 4/5	http://www.genome.jp/dbget-bin/www_bget?ko:K09086	Q71T09	352	9.6e-32	Class E basic helix-loop-helix protein 22 OS=Gallus gallus GN=BHLHE22 PE=2 SV=1	PF00010	Helix-loop-helix DNA-binding domain	--	--	GO:0046983	protein dimerization activity	--	--	KOG3898	Transcription factor NeuroD and related HTH proteins
Cluster-13146.0	BM_1	4.00	0.36	889	--	--	--	--	--	--	--	--	--	--	--	--	--	--	--	--	--	--	--	--	--	--	--	--	--	--	--	--
Cluster-13146.1	BM_1	2.00	0.56	454	--	--	--	--	--	--	--	--	--	--	--	--	--	--	--	--	--	--	--	--	--	--	--	--	--	--	--	--
Cluster-13149.0	BM_1	12.00	2.83	493	--	--	--	--	--	--	--	--	--	--	--	--	--	--	--	--	--	--	--	--	--	--	--	--	--	--	--	--
Cluster-13149.1	BM_1	1.00	1.72	268	--	--	--	--	--	--	--	--	--	--	--	--	--	--	--	--	--	--	--	--	--	--	--	--	--	--	--	--
Cluster-1315.0	BM_1	9.00	0.88	846	--	--	--	--	--	--	--	--	--	--	--	--	--	--	--	--	--	--	--	--	--	--	--	--	--	--	--	--
Cluster-13151.0	BM_1	13.00	0.47	1876	--	--	--	--	--	--	--	--	--	--	--	--	--	--	--	--	--	--	--	--	--	--	--	--	--	--	--	--
Cluster-13153.0	BM_1	3.00	0.84	455	241564918	XP_002401964.1	409	1.1e-37	ribosomal protein L40, putative [Ixodes scapularis]>gi|67084045|gb|AAY66957.1| ribosomal protein L40 [Ixodes scapularis]>gi|215501940|gb|EEC11434.1| ribosomal protein L40, putative [Ixodes scapularis]	270211316	GU179017.1	78	8.44958e-31	Aedes aegypti ubiquitin-L40 ribosomal fusion protein (UbL40) gene, complete cds	K02927	RP-L40e, RPL40	large subunit ribosomal protein L40e	http://www.genome.jp/dbget-bin/www_bget?ko:K02927	P18101	376	3.0e-35	Ubiquitin-60S ribosomal protein L40 OS=Drosophila melanogaster GN=RpL40 PE=1 SV=2	PF01020//PF00240	Ribosomal L40e family//Ubiquitin family	GO:0042254//GO:0006412	ribosome biogenesis//translation	GO:0003735//GO:0005515	structural constituent of ribosome//protein binding	GO:0005840	ribosome	KOG0003	Ubiquitin/60s ribosomal protein L40 fusion
Cluster-13156.0	BM_1	39.40	1.09	2356	817083341	XP_012264273.1	951	8.1e-100	PREDICTED: uncharacterized protein LOC105690770 isoform X2 [Athalia rosae]	--	--	--	--	--	K05466	ANGPT2	angiopoietin 2	http://www.genome.jp/dbget-bin/www_bget?ko:K05466	O15123	356	3.3e-32	Angiopoietin-2 OS=Homo sapiens GN=ANGPT2 PE=1 SV=1	PF05531//PF04513	Nucleopolyhedrovirus P10 protein//Baculovirus polyhedron envelope protein, PEP, C terminus	--	--	GO:0005198	structural molecule activity	GO:0019031//GO:0019028	viral envelope//viral capsid	--	--
Cluster-13157.0	BM_1	12.00	0.47	1734	--	--	--	--	--	--	--	--	--	--	--	--	--	--	--	--	--	--	PF05196	PTN/MK heparin-binding protein family, N-terminal domain	GO:0008283//GO:0040007//GO:0007165	cell proliferation//growth//signal transduction	GO:0008083	growth factor activity	--	--	--	--
Cluster-13166.0	BM_1	2.00	0.44	509	--	--	--	--	--	--	--	--	--	--	--	--	--	--	--	--	--	--	--	--	--	--	--	--	--	--	--	--
Cluster-13167.0	BM_1	2.00	0.76	399	67084103	AAY66986.1	340	9.7e-30	F1F0-type ATP synthase subunit g [Ixodes scapularis]	--	--	--	--	--	K02140	ATPeFG, ATP5L, ATP20	F-type H+-transporting ATPase subunit g	http://www.genome.jp/dbget-bin/www_bget?ko:K02140	Q5RFH0	234	7.8e-19	ATP synthase subunit g, mitochondrial OS=Pongo abelii GN=ATP5L PE=3 SV=1	PF04718	Mitochondrial ATP synthase g subunit	GO:0015986//GO:0015992	ATP synthesis coupled proton transport//proton transport	GO:0015078	hydrogen ion transmembrane transporter activity	GO:0000276	mitochondrial proton-transporting ATP synthase complex, coupling factor F(o)	KOG4103	Mitochondrial F1F0-ATP synthase, subunit g/ATP20
Cluster-13170.0	BM_1	4.00	0.80	537	--	--	--	--	--	--	--	--	--	--	--	--	--	--	--	--	--	--	--	--	--	--	--	--	--	--	--	--
Cluster-1318.0	BM_1	4.00	0.57	657	--	--	--	--	--	--	--	--	--	--	--	--	--	--	--	--	--	--	--	--	--	--	--	--	--	--	--	--
Cluster-13181.0	BM_1	2.00	0.65	424	--	--	--	--	--	--	--	--	--	--	--	--	--	--	--	--	--	--	--	--	--	--	--	--	--	--	--	--
Cluster-13185.0	BM_1	2.00	4.10	260	194246087	ACF35535.1	313	8.5e-27	ribosomal protein L38 [Dermacentor variabilis]	--	--	--	--	--	K02923	RP-L38e, RPL38	large subunit ribosomal protein L38e	http://www.genome.jp/dbget-bin/www_bget?ko:K02923	A6N9N3	312	4.6e-28	60S ribosomal protein L38 OS=Ornithodoros parkeri GN=RpL38 PE=3 SV=1	PF01781	Ribosomal L38e protein family	GO:0006412//GO:0042254	translation//ribosome biogenesis	GO:0003735	structural constituent of ribosome	GO:0005622//GO:0005840	intracellular//ribosome	KOG3499	60S ribosomal protein L38
Cluster-13187.0	BM_1	2.00	0.40	535	--	--	--	--	--	--	--	--	--	--	--	--	--	--	--	--	--	--	--	--	--	--	--	--	--	--	--	--
Cluster-13188.0	BM_1	6.00	0.31	1391	270015775	EFA12223.1	500	9.5e-48	gustatory receptor 160 [Tribolium castaneum]	--	--	--	--	--	--	--	--	--	--	--	--	--	PF08395	7tm Chemosensory receptor	GO:0050909	sensory perception of taste	--	--	GO:0016021	integral component of membrane	--	--
Cluster-13190.0	BM_1	15.31	0.48	2110	642929992	XP_975639.2	486	6.0e-46	PREDICTED: uncharacterized protein LOC664550 [Tribolium castaneum]	--	--	--	--	--	K14613	SLC46A1_3	MFS transporter, PCFT/HCP family, solute carrier family 46 (folate transporter), member 1/3	http://www.genome.jp/dbget-bin/www_bget?ko:K14613	--	--	--	--	PF07690//PF06667	Major Facilitator Superfamily//Phage shock protein B	GO:0006355//GO:0055085//GO:0009271	regulation of transcription, DNA-templated//transmembrane transport//phage shock	--	--	GO:0016021	integral component of membrane	--	--
Cluster-13197.0	BM_1	12.00	1.12	875	--	--	--	--	--	--	--	--	--	--	--	--	--	--	--	--	--	--	--	--	--	--	--	--	--	--	--	--
Cluster-13200.0	BM_1	1.00	0.47	368	--	--	--	--	--	--	--	--	--	--	--	--	--	--	--	--	--	--	--	--	--	--	--	--	--	--	--	--
Cluster-13202.0	BM_1	4.19	0.31	1029	309361071	CAP30138.2	256	1.4e-19	Protein CBG10839 [Caenorhabditis briggsae]	--	--	--	--	--	K05088	ROS1	proto-oncogene tyrosine-protein kinase ROS	http://www.genome.jp/dbget-bin/www_bget?ko:K05088	P22182	242	2.4e-19	Fibroblast growth factor receptor 1 OS=Xenopus laevis GN=fgfr1 PE=1 SV=1	PF04077//PF00069//PF07714	DsrH like protein//Protein kinase domain//Protein tyrosine kinase	GO:0006468//GO:0002143	protein phosphorylation//tRNA wobble position uridine thiolation	GO:0004672//GO:0005524	protein kinase activity//ATP binding	GO:0005737	cytoplasm	--	--
Cluster-13205.0	BM_1	1.00	0.61	340	--	--	--	--	--	--	--	--	--	--	--	--	--	--	--	--	--	--	--	--	--	--	--	--	--	--	--	--
Cluster-13206.0	BM_1	12.00	0.37	2151	577297	BAA07643.1	1200	9.9e-129	KIAA0085 [Homo sapiens]	222418609	NM_006762.2	2148	0	Homo sapiens lysosomal protein transmembrane 5 (LAPTM5), mRNA	K12387	LAPTM	lysosomal-associated transmembrane protein	http://www.genome.jp/dbget-bin/www_bget?ko:K12387	Q13571	1167	2.7e-126	Lysosomal-associated transmembrane protein 5 OS=Homo sapiens GN=LAPTM5 PE=1 SV=1	PF03821	Golgi 4-transmembrane spanning transporter	--	--	--	--	GO:0016021	integral component of membrane	--	--
Cluster-1321.0	BM_1	2.00	0.39	549	--	--	--	--	--	--	--	--	--	--	--	--	--	--	--	--	--	--	--	--	--	--	--	--	--	--	--	--
Cluster-13215.0	BM_1	17.69	0.84	1476	--	--	--	--	--	--	--	--	--	--	--	--	--	--	--	--	--	--	--	--	--	--	--	--	--	--	--	--
Cluster-13224.1	BM_1	20.00	4.26	520	--	--	--	--	--	--	--	--	--	--	--	--	--	--	--	--	--	--	--	--	--	--	--	--	--	--	--	--
Cluster-13225.3	BM_1	3.35	0.31	887	443731814	ELU16785.1	338	3.7e-29	hypothetical protein CAPTEDRAFT_225175 [Capitella teleta]	--	--	--	--	--	--	--	--	--	P26779	238	6.0e-19	Prosaposin OS=Bos taurus GN=PSAP PE=1 SV=3	PF05184	Saposin-like type B, region 1	GO:0006629	lipid metabolic process	--	--	--	--	--	--
Cluster-13232.0	BM_1	4.00	0.46	749	752883748	XP_011259587.1	160	1.4e-08	PREDICTED: uncharacterized protein LOC105253328, partial [Camponotus floridanus]	--	--	--	--	--	--	--	--	--	--	--	--	--	--	--	--	--	--	--	--	--	--	--
Cluster-1324.0	BM_1	5.00	0.58	747	--	--	--	--	--	--	--	--	--	--	--	--	--	--	--	--	--	--	--	--	--	--	--	--	--	--	--	--
Cluster-13244.0	BM_1	2.00	0.32	613	--	--	--	--	--	--	--	--	--	--	--	--	--	--	--	--	--	--	--	--	--	--	--	--	--	--	--	--
Cluster-13249.0	BM_1	4.00	0.38	861	671759081	AII97949.1	663	7.4e-67	BLTX590 [Nephila pilipes]	--	--	--	--	--	K05765	CFL	cofilin	http://www.genome.jp/dbget-bin/www_bget?ko:K05765	P45594	434	1.1e-41	Cofilin/actin-depolymerizing factor homolog OS=Drosophila melanogaster GN=tsr PE=2 SV=1	PF00241	Cofilin/tropomyosin-type actin-binding protein	--	--	GO:0003779	actin binding	GO:0005622	intracellular	KOG1735	Actin depolymerizing factor
Cluster-13252.0	BM_1	2.00	0.71	410	391335924	XP_003742336.1	312	1.8e-26	PREDICTED: protein transport protein Sec61 subunit gamma-like [Metaseiulus occidentalis]	817205652	XM_012423319.1	62	5.91854e-22	PREDICTED: Orussus abietinus protein transport protein Sec61 subunit gamma (LOC105698780), mRNA	K07342	SEC61G, SSS1, secE	protein transport protein SEC61 subunit gamma and related proteins	http://www.genome.jp/dbget-bin/www_bget?ko:K07342	Q8I7D9	296	5.2e-26	Protein transport protein Sec61 subunit gamma OS=Ciona intestinalis GN=SEC61G PE=3 SV=1	PF00584	SecE/Sec61-gamma subunits of protein translocation complex	GO:0006605//GO:0006886	protein targeting//intracellular protein transport	--	--	GO:0016020	membrane	KOG3498	Preprotein translocase, gamma subunit
Cluster-13257.0	BM_1	4.00	0.62	620	--	--	--	--	--	--	--	--	--	--	--	--	--	--	--	--	--	--	--	--	--	--	--	--	--	--	--	--
Cluster-1326.0	BM_1	2.00	0.51	476	--	--	--	--	--	--	--	--	--	--	--	--	--	--	--	--	--	--	--	--	--	--	--	--	--	--	--	--
Cluster-13260.1	BM_1	5.00	0.36	1069	241047288	XP_002407236.1	1537	4.1e-168	translation initiation factor 4F, helicase subunit, putative [Ixodes scapularis]>gi|215492155|gb|EEC01796.1| translation initiation factor 4F, helicase subunit, putative, partial [Ixodes scapularis]	241047287	XM_002407192.1	347	6.0263e-180	Ixodes scapularis translation initiation factor 4F, helicase subunit, putative, mRNA	K03257	EIF4A	translation initiation factor 4A	http://www.genome.jp/dbget-bin/www_bget?ko:K03257	Q8JFP1	1374	1.4e-150	Eukaryotic initiation factor 4A-II OS=Gallus gallus GN=EIF4A2 PE=2 SV=1	PF00270//PF04851	DEAD/DEAH box helicase//Type III restriction enzyme, res subunit	GO:0006413//GO:0006446	translational initiation//regulation of translational initiation	GO:0003676//GO:0005524//GO:0003743//GO:0003677//GO:0016787//GO:0008026	nucleic acid binding//ATP binding//translation initiation factor activity//DNA binding//hydrolase activity//ATP-dependent helicase activity	GO:0005840	ribosome	KOG0327	Translation initiation factor 4F, helicase subunit (eIF-4A) and related helicases
Cluster-13262.0	BM_1	3.59	0.43	729	--	--	--	--	--	--	--	--	--	--	--	--	--	--	--	--	--	--	--	--	--	--	--	--	--	--	--	--
Cluster-13263.0	BM_1	36.64	0.96	2472	270005719	EFA02167.1	2091	5.5e-232	hypothetical protein TcasGA2_TC007822 [Tribolium castaneum]	645014450	XM_008205260.1	171	9.76541e-82	PREDICTED: Nasonia vitripennis potassium voltage-gated channel subfamily KQT member 1-like (LOC100119507), mRNA	K04926	KCNQ1	potassium voltage-gated channel KQT-like subfamily member 1	http://www.genome.jp/dbget-bin/www_bget?ko:K04926	O73925	1445	1.8e-158	Potassium voltage-gated channel subfamily KQT member 1 OS=Squalus acanthias GN=KCNQ1 PE=2 SV=1	PF00612//PF04505//PF00520	IQ calmodulin-binding motif//Interferon-induced transmembrane protein//Ion transport protein	GO:0006811//GO:0009607//GO:0055085	ion transport//response to biotic stimulus//transmembrane transport	GO:0005515//GO:0005216	protein binding//ion channel activity	GO:0016021//GO:0016020	integral component of membrane//membrane	KOG1419	Voltage-gated K+ channel KCNQ
Cluster-13266.0	BM_1	6.00	0.34	1294	--	--	--	--	--	--	--	--	--	--	--	--	--	--	--	--	--	--	--	--	--	--	--	--	--	--	--	--
Cluster-13282.0	BM_1	6.00	0.34	1283	--	--	--	--	--	--	--	--	--	--	--	--	--	--	--	--	--	--	--	--	--	--	--	--	--	--	--	--
Cluster-13284.0	BM_1	4.00	0.51	706	--	--	--	--	--	--	--	--	--	--	--	--	--	--	--	--	--	--	--	--	--	--	--	--	--	--	--	--
Cluster-1329.0	BM_1	7.00	3.21	372	594059181	XP_006053735.1	170	4.6e-10	PREDICTED: metallothionein-1A-like [Bubalus bubalis]	331284139	NM_001040492.2	363	0	Bos taurus metallothionein-1A (MT1A), mRNA	--	--	--	--	--	--	--	--	PF00131	Metallothionein	--	--	GO:0046872	metal ion binding	--	--	--	--
Cluster-13290.0	BM_1	3.00	0.61	533	--	--	--	--	--	--	--	--	--	--	--	--	--	--	--	--	--	--	--	--	--	--	--	--	--	--	--	--
Cluster-13292.0	BM_1	4.00	1.72	381	--	--	--	--	--	--	--	--	--	--	--	--	--	--	--	--	--	--	--	--	--	--	--	--	--	--	--	--
Cluster-13294.0	BM_1	5.00	1.62	426	--	--	--	--	--	--	--	--	--	--	--	--	--	--	--	--	--	--	--	--	--	--	--	--	--	--	--	--
Cluster-13296.0	BM_1	12.00	0.82	1107	--	--	--	--	--	--	--	--	--	--	--	--	--	--	--	--	--	--	--	--	--	--	--	--	--	--	--	--
Cluster-13298.0	BM_1	7.00	0.53	1023	--	--	--	--	--	--	--	--	--	--	--	--	--	--	--	--	--	--	--	--	--	--	--	--	--	--	--	--
Cluster-13304.0	BM_1	15.26	1.12	1041	270007659	EFA04107.1	217	4.7e-15	hypothetical protein TcasGA2_TC014344 [Tribolium castaneum]	--	--	--	--	--	--	--	--	--	--	--	--	--	--	--	--	--	--	--	--	--	--	--
Cluster-13309.0	BM_1	5.00	0.54	787	270007970	EFA04418.1	150	2.1e-07	hypothetical protein TcasGA2_TC014718 [Tribolium castaneum]	--	--	--	--	--	--	--	--	--	--	--	--	--	PF00797	N-acetyltransferase	GO:0008152//GO:0042967	metabolic process//acyl-carrier-protein biosynthetic process	GO:0016407	acetyltransferase activity	--	--	--	--
Cluster-13315.0	BM_1	29.00	1.38	1475	242003361	XP_002422710.1	830	5.5e-86	Lipase 3 precursor, putative [Pediculus humanus corporis]>gi|212505532|gb|EEB09972.1| Lipase 3 precursor, putative [Pediculus humanus corporis]	--	--	--	--	--	K01052	LIPA	lysosomal acid lipase/cholesteryl ester hydrolase	http://www.genome.jp/dbget-bin/www_bget?ko:K01052	O46108	692	2.3e-71	Lipase 3 OS=Drosophila melanogaster GN=Lip3 PE=2 SV=1	PF01738//PF04083	Dienelactone hydrolase family//Partial alpha/beta-hydrolase lipase region	GO:0006629	lipid metabolic process	GO:0016787	hydrolase activity	--	--	--	--
Cluster-13325.0	BM_1	9.23	1.17	708	752875264	XP_011254977.1	440	4.4e-41	PREDICTED: protein D2-like isoform X1 [Camponotus floridanus]	--	--	--	--	--	--	--	--	--	O16264	340	7.1e-31	Phosphatidylethanolamine-binding protein homolog F40A3.3 OS=Caenorhabditis elegans GN=F40A3.3 PE=3 SV=1	--	--	--	--	--	--	--	--	KOG3346	Phosphatidylethanolamine binding protein
Cluster-13330.0	BM_1	8.00	0.37	1511	795018296	XP_011859159.1	612	1.1e-60	PREDICTED: putative nuclease HARBI1 [Vollenhovia emeryi]	--	--	--	--	--	--	--	--	--	Q6AZB8	293	4.3e-25	Putative nuclease HARBI1 OS=Danio rerio GN=harbi1 PE=2 SV=1	PF04827	Plant transposon protein	--	--	GO:0016788	hydrolase activity, acting on ester bonds	--	--	--	--
Cluster-13331.0	BM_1	1.00	0.39	396	--	--	--	--	--	--	--	--	--	--	--	--	--	--	--	--	--	--	--	--	--	--	--	--	--	--	--	--
Cluster-13336.0	BM_1	7.00	0.70	832	--	--	--	--	--	--	--	--	--	--	--	--	--	--	--	--	--	--	PF02985	HEAT repeat	--	--	GO:0005515	protein binding	--	--	--	--
Cluster-13339.0	BM_1	1.00	0.56	349	449273737	EMC83151.1	174	1.5e-10	Enterin neuropeptide, partial [Columba livia]	--	--	--	--	--	--	--	--	--	--	--	--	--	--	--	--	--	--	--	--	--	--	--
Cluster-13349.0	BM_1	5.00	0.52	806	--	--	--	--	--	--	--	--	--	--	--	--	--	--	--	--	--	--	PF09480	Type III secretion system protein PrgH-EprH (PrgH)	--	--	--	--	GO:0016021	integral component of membrane	--	--
Cluster-13362.0	BM_1	4.00	1.46	405	--	--	--	--	--	--	--	--	--	--	--	--	--	--	--	--	--	--	--	--	--	--	--	--	--	--	--	--
Cluster-13366.0	BM_1	6.00	0.42	1081	--	--	--	--	--	--	--	--	--	--	--	--	--	--	--	--	--	--	--	--	--	--	--	--	--	--	--	--
Cluster-13367.0	BM_1	1.00	0.41	386	--	--	--	--	--	--	--	--	--	--	--	--	--	--	--	--	--	--	--	--	--	--	--	--	--	--	--	--
Cluster-13368.0	BM_1	2.00	0.31	628	470603578	XP_004313098.1	976	2.7e-103	PREDICTED: ras-related protein Rab-7a-like, partial [Tursiops truncatus]>gi|281347008|gb|EFB22592.1| hypothetical protein PANDA_006030, partial [Ailuropoda melanoleuca]	672050148	XM_006236849.2	548	0	PREDICTED: Rattus norvegicus RAB7A, member RAS oncogene family (Rab7a), transcript variant X1, mRNA	K07897	RAB7A	Ras-related protein Rab-7A	http://www.genome.jp/dbget-bin/www_bget?ko:K07897	P09527	979	5.0e-105	Ras-related protein Rab-7a OS=Rattus norvegicus GN=Rab7a PE=1 SV=2	PF00071//PF04670//PF00025//PF01926//PF08477	Ras family//Gtr1/RagA G protein conserved region//ADP-ribosylation factor family//50S ribosome-binding GTPase//Ras of Complex, Roc, domain of DAPkinase	GO:0006184//GO:0007264//GO:0015031//GO:0033365//GO:0007174//GO:0045022//GO:0008333	obsolete GTP catabolic process//small GTPase mediated signal transduction//protein transport//protein localization to organelle//epidermal growth factor catabolic process//early endosome to late endosome transport//endosome to lysosome transport	GO:0005525//GO:0019003//GO:0003924	GTP binding//GDP binding//GTPase activity	GO:0005764//GO:0005770//GO:0005794	lysosome//late endosome//Golgi apparatus	KOG0394	Ras-related GTPase
Cluster-13369.0	BM_1	7.00	0.47	1122	--	--	--	--	--	--	--	--	--	--	--	--	--	--	--	--	--	--	PF00616	GTPase-activator protein for Ras-like GTPase	GO:0043087	regulation of GTPase activity	--	--	--	--	--	--
Cluster-13370.0	BM_1	9.00	0.40	1554	--	--	--	--	--	--	--	--	--	--	--	--	--	--	--	--	--	--	--	--	--	--	--	--	--	--	--	--
Cluster-13371.0	BM_1	12.00	0.40	1997	--	--	--	--	--	--	--	--	--	--	--	--	--	--	--	--	--	--	--	--	--	--	--	--	--	--	--	--
Cluster-13371.1	BM_1	10.00	1.34	683	--	--	--	--	--	--	--	--	--	--	--	--	--	--	--	--	--	--	--	--	--	--	--	--	--	--	--	--
Cluster-13372.0	BM_1	6.00	0.43	1066	665808049	XP_008552330.1	873	4.1e-91	PREDICTED: NADH-cytochrome b5 reductase 2-like isoform X2 [Microplitis demolitor]	--	--	--	--	--	K00326	E1.6.2.2	cytochrome-b5 reductase	http://www.genome.jp/dbget-bin/www_bget?ko:K00326	Q5PQA4	827	3.6e-87	NADH-cytochrome b5 reductase 2 OS=Xenopus laevis GN=cyb5r2 PE=2 SV=1	PF00175//PF08030	Oxidoreductase NAD-binding domain//Ferric reductase NAD binding domain	GO:0055114	oxidation-reduction process	GO:0016491	oxidoreductase activity	--	--	KOG0534	NADH-cytochrome b-5 reductase
Cluster-13376.0	BM_1	3.00	0.66	512	--	--	--	--	--	--	--	--	--	--	--	--	--	--	--	--	--	--	--	--	--	--	--	--	--	--	--	--
Cluster-13382.0	BM_1	15.26	0.83	1327	546674815	ERL86101.1	908	4.4e-95	hypothetical protein D910_03515 [Dendroctonus ponderosae]	--	--	--	--	--	--	--	--	--	B0UYT5	156	2.9e-09	Major facilitator superfamily domain-containing protein 6-B OS=Danio rerio GN=mfsd6b PE=3 SV=1	PF07690	Major Facilitator Superfamily	GO:0055085	transmembrane transport	--	--	GO:0016021	integral component of membrane	--	--
Cluster-13386.0	BM_1	8.73	0.39	1558	--	--	--	--	--	--	--	--	--	--	--	--	--	--	--	--	--	--	--	--	--	--	--	--	--	--	--	--
Cluster-1339.0	BM_1	4.00	0.90	505	--	--	--	--	--	--	--	--	--	--	--	--	--	--	--	--	--	--	--	--	--	--	--	--	--	--	--	--
Cluster-13401.0	BM_1	4.89	0.46	863	--	--	--	--	--	--	--	--	--	--	--	--	--	--	--	--	--	--	--	--	--	--	--	--	--	--	--	--
Cluster-13411.0	BM_1	2.00	0.90	375	--	--	--	--	--	--	--	--	--	--	--	--	--	--	--	--	--	--	--	--	--	--	--	--	--	--	--	--
Cluster-13411.2	BM_1	10.00	0.64	1161	--	--	--	--	--	--	--	--	--	--	--	--	--	--	--	--	--	--	--	--	--	--	--	--	--	--	--	--
Cluster-13411.4	BM_1	4.00	0.45	763	--	--	--	--	--	--	--	--	--	--	--	--	--	--	--	--	--	--	--	--	--	--	--	--	--	--	--	--
Cluster-13416.0	BM_1	5.00	0.64	702	--	--	--	--	--	--	--	--	--	--	--	--	--	--	--	--	--	--	--	--	--	--	--	--	--	--	--	--
Cluster-13425.0	BM_1	3.00	0.43	654	--	--	--	--	--	--	--	--	--	--	--	--	--	--	--	--	--	--	--	--	--	--	--	--	--	--	--	--
Cluster-13436.0	BM_1	54.07	0.37	8915	--	--	--	--	--	--	--	--	--	--	--	--	--	--	--	--	--	--	PF02742	Iron dependent repressor, metal binding and dimerisation domain	--	--	GO:0046983//GO:0046914	protein dimerization activity//transition metal ion binding	--	--	--	--
Cluster-13445.0	BM_1	5.73	0.55	858	817186065	XP_012287521.1	464	8.7e-44	PREDICTED: uncharacterized protein LOC105703602 [Orussus abietinus]	--	--	--	--	--	--	--	--	--	--	--	--	--	--	--	--	--	--	--	--	--	--	--
Cluster-13457.0	BM_1	7.09	0.97	673	242022723	XP_002431788.1	178	1.0e-10	papilin, putative [Pediculus humanus corporis]>gi|212517113|gb|EEB19050.1| papilin, putative [Pediculus humanus corporis]	--	--	--	--	--	K06238	COL6A	collagen, type VI, alpha	http://www.genome.jp/dbget-bin/www_bget?ko:K06238	Q8T3S7	183	1.1e-12	Kunitz-type serine protease inhibitor U1-aranetoxin-Av1a OS=Araneus ventricosus PE=2 SV=1	PF00014	Kunitz/Bovine pancreatic trypsin inhibitor domain	--	--	GO:0008233//GO:0004867	peptidase activity//serine-type endopeptidase inhibitor activity	--	--	--	--
Cluster-1346.0	BM_1	9.00	2.20	485	--	--	--	--	--	--	--	--	--	--	--	--	--	--	--	--	--	--	--	--	--	--	--	--	--	--	--	--
Cluster-13467.0	BM_1	7.00	0.71	826	--	--	--	--	--	--	--	--	--	--	--	--	--	--	--	--	--	--	--	--	--	--	--	--	--	--	--	--
Cluster-13473.0	BM_1	9.00	0.37	1679	--	--	--	--	--	--	--	--	--	--	--	--	--	--	--	--	--	--	--	--	--	--	--	--	--	--	--	--
Cluster-13480.0	BM_1	3.00	0.45	639	--	--	--	--	--	--	--	--	--	--	--	--	--	--	--	--	--	--	--	--	--	--	--	--	--	--	--	--
Cluster-13481.0	BM_1	5.80	4.00	328	--	--	--	--	--	--	--	--	--	--	--	--	--	--	--	--	--	--	--	--	--	--	--	--	--	--	--	--
Cluster-13487.0	BM_1	4.00	0.31	1010	--	--	--	--	--	--	--	--	--	--	--	--	--	--	--	--	--	--	--	--	--	--	--	--	--	--	--	--
Cluster-13489.0	BM_1	9.48	0.89	867	--	--	--	--	--	--	--	--	--	--	--	--	--	--	--	--	--	--	--	--	--	--	--	--	--	--	--	--
Cluster-13492.0	BM_1	2.00	0.42	525	--	--	--	--	--	--	--	--	--	--	--	--	--	--	--	--	--	--	--	--	--	--	--	--	--	--	--	--
Cluster-13495.0	BM_1	1.00	0.90	306	--	--	--	--	--	--	--	--	--	--	--	--	--	--	--	--	--	--	--	--	--	--	--	--	--	--	--	--
Cluster-1350.0	BM_1	4.00	1.73	380	--	--	--	--	--	--	--	--	--	--	--	--	--	--	--	--	--	--	--	--	--	--	--	--	--	--	--	--
Cluster-13507.0	BM_1	1.00	0.36	406	--	--	--	--	--	--	--	--	--	--	--	--	--	--	--	--	--	--	--	--	--	--	--	--	--	--	--	--
Cluster-1351.0	BM_1	1.00	0.37	403	--	--	--	--	--	--	--	--	--	--	--	--	--	--	--	--	--	--	--	--	--	--	--	--	--	--	--	--
Cluster-13511.0	BM_1	14.00	0.65	1501	--	--	--	--	--	--	--	--	--	--	--	--	--	--	--	--	--	--	--	--	--	--	--	--	--	--	--	--
Cluster-13513.0	BM_1	1.00	0.37	405	--	--	--	--	--	--	--	--	--	--	--	--	--	--	--	--	--	--	--	--	--	--	--	--	--	--	--	--
Cluster-13523.0	BM_1	39.00	3.42	913	270004918	EFA01366.1	450	3.9e-42	hypothetical protein TcasGA2_TC010351 [Tribolium castaneum]	--	--	--	--	--	K13915	LYZ	lysozyme C	http://www.genome.jp/dbget-bin/www_bget?ko:K13915	Q17005	276	2.4e-23	Lysozyme c-1 OS=Anopheles gambiae GN=AGAP007347 PE=2 SV=2	--	--	--	--	--	--	--	--	--	--
Cluster-1354.0	BM_1	1.00	0.33	423	--	--	--	--	--	--	--	--	--	--	--	--	--	--	--	--	--	--	--	--	--	--	--	--	--	--	--	--
Cluster-13541.0	BM_1	3.00	0.39	701	--	--	--	--	--	--	--	--	--	--	--	--	--	--	--	--	--	--	--	--	--	--	--	--	--	--	--	--
Cluster-13551.0	BM_1	4.00	0.64	612	--	--	--	--	--	--	--	--	--	--	--	--	--	--	--	--	--	--	PF02100	Ornithine decarboxylase antizyme	GO:0019467	ornithine catabolic process, by decarboxylation	GO:0004857//GO:0008073	enzyme inhibitor activity//ornithine decarboxylase inhibitor activity	--	--	--	--
Cluster-13565.0	BM_1	10.00	0.56	1296	241648488	XP_002410067.1	276	8.3e-22	alternative splicing factor SRp20/9G8, putative [Ixodes scapularis]>gi|215501503|gb|EEC10997.1| alternative splicing factor SRp20/9G8, putative [Ixodes scapularis]	--	--	--	--	--	K12892	SFRS3	splicing factor, arginine/serine-rich 3	http://www.genome.jp/dbget-bin/www_bget?ko:K12892	Q8BL97	215	4.1e-16	Serine/arginine-rich splicing factor 7 OS=Mus musculus GN=Srsf7 PE=1 SV=1	PF00076//PF16367//PF00001	RNA recognition motif. (a.k.a. RRM, RBD, or RNP domain)//RNA recognition motif//7 transmembrane receptor (rhodopsin family)	GO:0007186	G-protein coupled receptor signaling pathway	GO:0003676//GO:0004930//GO:0000166	nucleic acid binding//G-protein coupled receptor activity//nucleotide binding	GO:0016021	integral component of membrane	KOG0107	Alternative splicing factor SRp20/9G8 (RRM superfamily)
Cluster-13585.0	BM_1	3.00	0.38	711	--	--	--	--	--	--	--	--	--	--	--	--	--	--	--	--	--	--	--	--	--	--	--	--	--	--	--	--
Cluster-13598.0	BM_1	3.00	0.44	643	828192553	XP_012560502.1	179	7.3e-11	PREDICTED: uncharacterized protein LOC105846369 [Hydra vulgaris]	--	--	--	--	--	--	--	--	--	--	--	--	--	PF09446//PF08082//PF01057	VMA21-like domain//PRO8NT (NUC069), PrP8 N-terminal domain//Parvovirus non-structural protein NS1	GO:0000398//GO:0019079//GO:0070072	mRNA splicing, via spliceosome//viral genome replication//vacuolar proton-transporting V-type ATPase complex assembly	--	--	--	--	--	--
Cluster-13600.0	BM_1	2.00	0.34	585	725602023	XP_010327889.1	838	2.5e-87	PREDICTED: cathepsin S isoform X1 [Saimiri boliviensis boliviensis]	315075312	NM_004079.4	582	0	Homo sapiens cathepsin S (CTSS), transcript variant 1, mRNA	K01368	CTSS	cathepsin S	http://www.genome.jp/dbget-bin/www_bget?ko:K01368	P25774	826	2.6e-87	Cathepsin S OS=Homo sapiens GN=CTSS PE=1 SV=3	PF00112	Papain family cysteine protease	GO:0006508	proteolysis	GO:0008234	cysteine-type peptidase activity	--	--	KOG1543	Cysteine proteinase Cathepsin L
Cluster-13604.0	BM_1	27.00	2.28	938	--	--	--	--	--	--	--	--	--	--	--	--	--	--	--	--	--	--	--	--	--	--	--	--	--	--	--	--
Cluster-13607.0	BM_1	8.58	0.31	1849	478259114	ENN79046.1	900	5.2e-94	hypothetical protein YQE_04513, partial [Dendroctonus ponderosae]	--	--	--	--	--	K08813	STK33	serine/threonine kinase 33	http://www.genome.jp/dbget-bin/www_bget?ko:K08813	Q924X7	650	2.1e-66	Serine/threonine-protein kinase 33 OS=Mus musculus GN=Stk33 PE=1 SV=2	PF07714//PF00069//PF06293	Protein tyrosine kinase//Protein kinase domain//Lipopolysaccharide kinase (Kdo/WaaP) family	GO:0006468	protein phosphorylation	GO:0005524//GO:0016773//GO:0004672	ATP binding//phosphotransferase activity, alcohol group as acceptor//protein kinase activity	GO:0016020	membrane	--	--
Cluster-1361.0	BM_1	2.00	4.19	259	--	--	--	--	--	--	--	--	--	--	--	--	--	--	--	--	--	--	--	--	--	--	--	--	--	--	--	--
Cluster-13610.0	BM_1	7.00	1.80	473	91083483	XP_971803.1	205	5.2e-14	PREDICTED: tubulin polyglutamylase TTLL4 [Tribolium castaneum]>gi|270010834|gb|EFA07282.1| hypothetical protein TcasGA2_TC014517 [Tribolium castaneum]	--	--	--	--	--	K16610	TTLL15	tubulin monoglycylase TTLL15	http://www.genome.jp/dbget-bin/www_bget?ko:K16610	--	--	--	--	PF03133//PF07478	Tubulin-tyrosine ligase family//D-ala D-ala ligase C-terminus	GO:0006464//GO:0046436//GO:0009252	cellular protein modification process//D-alanine metabolic process//peptidoglycan biosynthetic process	GO:0008716	D-alanine-D-alanine ligase activity	--	--	--	--
Cluster-13614.0	BM_1	6.00	0.36	1218	--	--	--	--	--	--	--	--	--	--	--	--	--	--	--	--	--	--	--	--	--	--	--	--	--	--	--	--
Cluster-13615.0	BM_1	4.00	2.53	336	--	--	--	--	--	--	--	--	--	--	--	--	--	--	--	--	--	--	--	--	--	--	--	--	--	--	--	--
Cluster-13618.0	BM_1	6.00	0.45	1029	--	--	--	--	--	--	--	--	--	--	--	--	--	--	--	--	--	--	PF02944	BESS motif	--	--	GO:0003677	DNA binding	--	--	--	--
Cluster-1362.0	BM_1	4.00	1.65	387	--	--	--	--	--	--	--	--	--	--	--	--	--	--	--	--	--	--	--	--	--	--	--	--	--	--	--	--
Cluster-13628.0	BM_1	15.39	1.09	1072	827538671	XP_012551822.1	411	1.5e-37	PREDICTED: uncharacterized protein LOC105842570 [Bombyx mori]	--	--	--	--	--	--	--	--	--	--	--	--	--	PF02050//PF07544//PF17082//PF04136//PF09452//PF10473//PF15233//PF01496	Flagellar FliJ protein//RNA polymerase II transcription mediator complex subunit 9//Spindle Pole Component 29//Sec34-like family//ESCRT-I subunit Mvb12//Leucine-rich repeats of kinetochore protein Cenp-F/LEK1//Synaptonemal complex central element protein 1//V-type ATPase 116kDa subunit family	GO:0006935//GO:0015991//GO:0070193//GO:0007130//GO:0071973//GO:0030474//GO:0006886//GO:0007128//GO:0032509//GO:0006357//GO:0015992	chemotaxis//ATP hydrolysis coupled proton transport//synaptonemal complex organization//synaptonemal complex assembly//bacterial-type flagellum-dependent cell motility//spindle pole body duplication//intracellular protein transport//meiotic prophase I//endosome transport via multivesicular body sorting pathway//regulation of transcription from RNA polymerase II promoter//proton transport	GO:0001104//GO:0043130//GO:0003774//GO:0042803//GO:0008134//GO:0045502//GO:0015078//GO:0005200	RNA polymerase II transcription cofactor activity//ubiquitin binding//motor activity//protein homodimerization activity//transcription factor binding//dynein binding//hydrogen ion transmembrane transporter activity//structural constituent of cytoskeleton	GO:0005856//GO:0030286//GO:0016592//GO:0005667//GO:0000795//GO:0016020//GO:0033179//GO:0000813//GO:0005801//GO:0009288//GO:0005823	cytoskeleton//dynein complex//mediator complex//transcription factor complex//synaptonemal complex//membrane//proton-transporting V-type ATPase, V0 domain//ESCRT I complex//cis-Golgi network//bacterial-type flagellum//central plaque of spindle pole body	--	--
Cluster-13633.0	BM_1	7.13	0.78	781	642911859	XP_008200777.1	544	4.2e-53	PREDICTED: uncharacterized protein LOC103315005 [Tribolium castaneum]	--	--	--	--	--	--	--	--	--	--	--	--	--	--	--	--	--	--	--	--	--	--	--
Cluster-13635.0	BM_1	2.31	0.42	567	157115780	XP_001652693.1	166	2.1e-09	AAEL007344-PA [Aedes aegypti]>gi|108876761|gb|EAT40986.1| AAEL007344-PA [Aedes aegypti]	--	--	--	--	--	--	--	--	--	--	--	--	--	--	--	--	--	--	--	--	--	--	--
Cluster-13639.0	BM_1	11.00	0.80	1047	--	--	--	--	--	--	--	--	--	--	--	--	--	--	--	--	--	--	--	--	--	--	--	--	--	--	--	--
Cluster-1364.0	BM_1	3.00	0.56	559	--	--	--	--	--	--	--	--	--	--	--	--	--	--	--	--	--	--	--	--	--	--	--	--	--	--	--	--
Cluster-13650.0	BM_1	5.00	0.89	573	675380341	KFM73243.1	327	4.5e-28	Cuticle protein 14 isoform b, partial [Stegodyphus mimosarum]	--	--	--	--	--	--	--	--	--	P83355	270	7.5e-23	Cuticle protein 14 isoform b OS=Limulus polyphemus PE=1 SV=1	PF00379	Insect cuticle protein	--	--	GO:0042302	structural constituent of cuticle	--	--	--	--
Cluster-13665.0	BM_1	4.00	0.36	889	675370960	KFM63862.1	626	1.5e-62	Myosin regulatory light chain 2, partial [Stegodyphus mimosarum]	241154891	XM_002407364.1	106	4.65841e-46	Ixodes scapularis myosin regulatory light chain, putative, mRNA	K12755	MYL9	myosin regulatory light chain 9	http://www.genome.jp/dbget-bin/www_bget?ko:K12755	Q5RBA4	442	1.3e-42	Myosin regulatory light polypeptide 9 OS=Pongo abelii GN=MYL9 PE=2 SV=3	PF13499//PF13405//PF13833//PF00036//PF08336//PF00804//PF13202	EF-hand domain pair//EF-hand domain//EF-hand domain pair//EF hand//Prolyl 4-Hydroxylase alpha-subunit, N-terminal region//Syntaxin//EF hand	GO:0006525//GO:0018401//GO:0006560//GO:0055114	arginine metabolic process//peptidyl-proline hydroxylation to 4-hydroxy-L-proline//proline metabolic process//oxidation-reduction process	GO:0004656//GO:0016702//GO:0005509	procollagen-proline 4-dioxygenase activity//oxidoreductase activity, acting on single donors with incorporation of molecular oxygen, incorporation of two atoms of oxygen//calcium ion binding	GO:0005783//GO:0016020	endoplasmic reticulum//membrane	KOG0031	Myosin regulatory light chain, EF-Hand protein superfamily
Cluster-13667.0	BM_1	5.00	1.02	531	--	--	--	--	--	--	--	--	--	--	--	--	--	--	--	--	--	--	--	--	--	--	--	--	--	--	--	--
Cluster-1367.0	BM_1	8.00	0.54	1107	--	--	--	--	--	--	--	--	--	--	--	--	--	--	--	--	--	--	--	--	--	--	--	--	--	--	--	--
Cluster-13678.0	BM_1	2.00	0.47	495	260833038	XP_002611464.1	142	1.1e-06	hypothetical protein BRAFLDRAFT_63902 [Branchiostoma floridae]>gi|229296835|gb|EEN67474.1| hypothetical protein BRAFLDRAFT_63902, partial [Branchiostoma floridae]	--	--	--	--	--	--	--	--	--	--	--	--	--	--	--	--	--	--	--	--	--	--	--
Cluster-13680.0	BM_1	4.00	0.54	675	--	--	--	--	--	--	--	--	--	--	--	--	--	--	--	--	--	--	--	--	--	--	--	--	--	--	--	--
Cluster-13689.0	BM_1	2.00	0.32	610	--	--	--	--	--	--	--	--	--	--	--	--	--	--	--	--	--	--	--	--	--	--	--	--	--	--	--	--
Cluster-13690.0	BM_1	13.00	0.32	2622	--	--	--	--	--	--	--	--	--	--	--	--	--	--	--	--	--	--	--	--	--	--	--	--	--	--	--	--
Cluster-1371.0	BM_1	3.03	0.37	722	--	--	--	--	--	--	--	--	--	--	--	--	--	--	--	--	--	--	--	--	--	--	--	--	--	--	--	--
Cluster-13712.1	BM_1	1.00	1.19	288	--	--	--	--	--	--	--	--	--	--	--	--	--	--	--	--	--	--	--	--	--	--	--	--	--	--	--	--
Cluster-13716.0	BM_1	14.00	0.40	2292	--	--	--	--	--	--	--	--	--	--	--	--	--	--	--	--	--	--	--	--	--	--	--	--	--	--	--	--
Cluster-13720.0	BM_1	4.00	1.27	429	--	--	--	--	--	--	--	--	--	--	--	--	--	--	--	--	--	--	--	--	--	--	--	--	--	--	--	--
Cluster-13724.0	BM_1	14.53	0.83	1268	432849831	XP_004066634.1	162	1.4e-08	PREDICTED: SLIT and NTRK-like protein 6 [Oryzias latipes]	--	--	--	--	--	--	--	--	--	Q5XM32	134	9.8e-07	Relaxin receptor 2 OS=Canis familiaris GN=RXFP2 PE=2 SV=1	PF00560//PF13855//PF09061	Leucine Rich Repeat//Leucine rich repeat//Stirrup	--	--	GO:0016788//GO:0005515	hydrolase activity, acting on ester bonds//protein binding	--	--	KOG0619	FOG: Leucine rich repeat
Cluster-13726.0	BM_1	23.00	2.84	720	--	--	--	--	--	--	--	--	--	--	--	--	--	--	--	--	--	--	PF06816	NOTCH protein	GO:0030154	cell differentiation	--	--	GO:0016021	integral component of membrane	--	--
Cluster-13737.0	BM_1	7.00	0.48	1106	--	--	--	--	--	--	--	--	--	--	--	--	--	--	--	--	--	--	PF05115	Cytochrome B6-F complex subunit VI (PetL)	GO:0006118	obsolete electron transport	GO:0009055	electron carrier activity	GO:0009512	cytochrome b6f complex	--	--
Cluster-13746.0	BM_1	9.00	0.39	1582	--	--	--	--	--	--	--	--	--	--	--	--	--	--	--	--	--	--	--	--	--	--	--	--	--	--	--	--
Cluster-13748.0	BM_1	8.00	0.49	1209	--	--	--	--	--	--	--	--	--	--	--	--	--	--	--	--	--	--	--	--	--	--	--	--	--	--	--	--
Cluster-13749.0	BM_1	3.00	1.74	345	--	--	--	--	--	--	--	--	--	--	--	--	--	--	--	--	--	--	--	--	--	--	--	--	--	--	--	--
Cluster-1375.0	BM_1	3.00	0.60	540	--	--	--	--	--	--	--	--	--	--	--	--	--	--	--	--	--	--	--	--	--	--	--	--	--	--	--	--
Cluster-13751.0	BM_1	2.00	0.36	571	--	--	--	--	--	--	--	--	--	--	--	--	--	--	--	--	--	--	--	--	--	--	--	--	--	--	--	--
Cluster-13761.0	BM_1	6.00	0.41	1093	646717140	KDR20121.1	141	3.2e-06	E3 ubiquitin-protein ligase SIAH1B [Zootermopsis nevadensis]	--	--	--	--	--	--	--	--	--	Q9I8X5	125	9.3e-06	E3 ubiquitin-protein ligase siah2 OS=Xenopus laevis GN=siah2 PE=2 SV=1	--	--	--	--	--	--	--	--	--	--
Cluster-13761.1	BM_1	4.00	1.36	417	--	--	--	--	--	--	--	--	--	--	--	--	--	--	--	--	--	--	--	--	--	--	--	--	--	--	--	--
Cluster-13761.2	BM_1	6.93	0.57	951	--	--	--	--	--	--	--	--	--	--	--	--	--	--	--	--	--	--	--	--	--	--	--	--	--	--	--	--
Cluster-13761.3	BM_1	9.03	0.55	1209	--	--	--	--	--	--	--	--	--	--	--	--	--	--	--	--	--	--	--	--	--	--	--	--	--	--	--	--
Cluster-13767.0	BM_1	3.00	0.39	692	--	--	--	--	--	--	--	--	--	--	--	--	--	--	--	--	--	--	--	--	--	--	--	--	--	--	--	--
Cluster-13774.0	BM_1	11.00	0.47	1616	391327448	XP_003738212.1	1253	5.3e-135	PREDICTED: cytochrome P450 4V2-like [Metaseiulus occidentalis]	195159090	XM_002020380.1	45	6.99489e-12	Drosophila persimilis GL13524 (Dper\GL13524), mRNA	K07427	CYP4V	cytochrome P450, family 4, subfamily V	http://www.genome.jp/dbget-bin/www_bget?ko:K07427	Q6ZWL3	1047	1.7e-112	Cytochrome P450 4V2 OS=Homo sapiens GN=CYP4V2 PE=1 SV=2	PF00067	Cytochrome P450	GO:0055114	oxidation-reduction process	GO:0005506//GO:0020037//GO:0016705	iron ion binding//heme binding//oxidoreductase activity, acting on paired donors, with incorporation or reduction of molecular oxygen	--	--	--	--
Cluster-13785.0	BM_1	14.00	0.60	1613	--	--	--	--	--	--	--	--	--	--	--	--	--	--	--	--	--	--	--	--	--	--	--	--	--	--	--	--
Cluster-13786.0	BM_1	4.00	0.55	670	--	--	--	--	--	--	--	--	--	--	--	--	--	--	--	--	--	--	--	--	--	--	--	--	--	--	--	--
Cluster-13789.0	BM_1	2.00	0.38	551	--	--	--	--	--	--	--	--	--	--	--	--	--	--	--	--	--	--	PF09198	Bacteriophage T4 beta-glucosyltransferase	GO:0006304	DNA modification	GO:0033821	DNA beta-glucosyltransferase activity	--	--	--	--
Cluster-1379.0	BM_1	3.00	0.57	553	--	--	--	--	--	--	--	--	--	--	--	--	--	--	--	--	--	--	--	--	--	--	--	--	--	--	--	--
Cluster-13794.0	BM_1	2.00	0.56	454	--	--	--	--	--	--	--	--	--	--	--	--	--	--	--	--	--	--	--	--	--	--	--	--	--	--	--	--
Cluster-13795.0	BM_1	3.00	0.57	551	--	--	--	--	--	--	--	--	--	--	--	--	--	--	--	--	--	--	--	--	--	--	--	--	--	--	--	--
Cluster-13803.0	BM_1	22.04	0.50	2814	--	--	--	--	--	--	--	--	--	--	--	--	--	--	--	--	--	--	--	--	--	--	--	--	--	--	--	--
Cluster-1382.0	BM_1	2.00	0.34	590	--	--	--	--	--	--	--	--	--	--	--	--	--	--	--	--	--	--	--	--	--	--	--	--	--	--	--	--
Cluster-13821.0	BM_1	2.00	0.51	476	675380249	KFM73151.1	408	1.5e-37	hypothetical protein X975_18720, partial [Stegodyphus mimosarum]	--	--	--	--	--	--	--	--	--	--	--	--	--	PF03067	Chitin binding domain	--	--	--	--	GO:0019028	viral capsid	--	--
Cluster-13825.0	BM_1	40.00	2.03	1402	--	--	--	--	--	--	--	--	--	--	--	--	--	--	--	--	--	--	--	--	--	--	--	--	--	--	--	--
Cluster-13826.0	BM_1	5.00	0.61	722	--	--	--	--	--	--	--	--	--	--	--	--	--	--	--	--	--	--	--	--	--	--	--	--	--	--	--	--
Cluster-13829.0	BM_1	7.00	0.69	839	391341807	XP_003745218.1	1430	8.3e-156	PREDICTED: uncharacterized protein LOC100900314 [Metaseiulus occidentalis]	391341806	XM_003745170.1	344	2.1807e-178	PREDICTED: Metaseiulus occidentalis uncharacterized LOC100900314 (LOC100900314), mRNA	--	--	--	--	--	--	--	--	PF01872	RibD C-terminal domain	GO:0055114//GO:0009231//GO:0006771	oxidation-reduction process//riboflavin biosynthetic process//riboflavin metabolic process	GO:0008703	5-amino-6-(5-phosphoribosylamino)uracil reductase activity	--	--	--	--
Cluster-13832.0	BM_1	8.80	0.34	1782	642910399	XP_008190717.1	2114	8.5e-235	PREDICTED: lachesin isoform X1 [Tribolium castaneum]	642910398	XM_008192495.1	725	0	PREDICTED: Tribolium castaneum lachesin (LOC658094), transcript variant X1, mRNA	--	--	--	--	Q26474	404	6.8e-38	Lachesin OS=Schistocerca americana GN=LAC PE=1 SV=1	PF13895	Immunoglobulin domain	--	--	GO:0005515	protein binding	--	--	--	--
Cluster-13833.0	BM_1	6.00	0.40	1124	--	--	--	--	--	--	--	--	--	--	--	--	--	--	--	--	--	--	--	--	--	--	--	--	--	--	--	--
Cluster-13838.0	BM_1	1.00	0.37	402	--	--	--	--	--	--	--	--	--	--	--	--	--	--	--	--	--	--	--	--	--	--	--	--	--	--	--	--
Cluster-1384.0	BM_1	5.00	1.01	535	--	--	--	--	--	110681739	AC154129.2	108	2.11016e-47	Tribolium castaneum BAC T.cast_C6G7 () complete sequence	--	--	--	--	--	--	--	--	--	--	--	--	--	--	--	--	--	--
Cluster-1385.0	BM_1	1.00	0.32	429	642932736	XP_008196966.1	321	1.7e-27	PREDICTED: enhancer of split malpha protein-like [Tribolium castaneum]>gi|270012429|gb|EFA08877.1| hypothetical protein TcasGA2_TC006578 [Tribolium castaneum]	--	--	--	--	--	--	--	--	--	--	--	--	--	PF15952	Enhancer of split M4 family	GO:0007423//GO:0007219	sensory organ development//Notch signaling pathway	--	--	--	--	--	--
Cluster-13851.0	BM_1	16.46	1.49	891	--	--	--	--	--	--	--	--	--	--	--	--	--	--	--	--	--	--	--	--	--	--	--	--	--	--	--	--
Cluster-13851.1	BM_1	19.54	1.82	875	--	--	--	--	--	--	--	--	--	--	--	--	--	--	--	--	--	--	--	--	--	--	--	--	--	--	--	--
Cluster-13852.0	BM_1	17.57	2.07	743	642913056	XP_008201369.1	313	2.4e-26	PREDICTED: anosmin-1 [Tribolium castaneum]	--	--	--	--	--	--	--	--	--	P33005	144	4.0e-08	Anosmin-1 OS=Gallus gallus GN=KAL1 PE=2 SV=2	PF00095	WAP-type (Whey Acidic Protein) 'four-disulfide core'	--	--	GO:0030414	peptidase inhibitor activity	GO:0005576	extracellular region	--	--
Cluster-13857.0	BM_1	4.00	0.74	560	--	--	--	--	--	--	--	--	--	--	--	--	--	--	--	--	--	--	--	--	--	--	--	--	--	--	--	--
Cluster-1386.0	BM_1	4.00	0.50	714	--	--	--	--	--	--	--	--	--	--	--	--	--	--	--	--	--	--	--	--	--	--	--	--	--	--	--	--
Cluster-1387.0	BM_1	2.00	1.31	333	--	--	--	--	--	--	--	--	--	--	--	--	--	--	--	--	--	--	--	--	--	--	--	--	--	--	--	--
Cluster-13889.0	BM_1	1.00	0.32	428	391335054	XP_003741912.1	522	8.2e-51	PREDICTED: 40S ribosomal protein S26-like [Metaseiulus occidentalis]	--	--	--	--	--	K02976	RP-S26e, RPS26	small subunit ribosomal protein S26e	http://www.genome.jp/dbget-bin/www_bget?ko:K02976	P62856	477	5.6e-47	40S ribosomal protein S26 OS=Rattus norvegicus GN=Rps26 PE=3 SV=3	PF01283	Ribosomal protein S26e	GO:0042254//GO:0006412	ribosome biogenesis//translation	GO:0003735	structural constituent of ribosome	GO:0005840//GO:0005622	ribosome//intracellular	KOG1768	40s ribosomal protein S26
Cluster-13890.0	BM_1	9.00	0.45	1427	642914631	XP_008190292.1	479	2.7e-45	PREDICTED: uncharacterized protein LOC662396 [Tribolium castaneum]>gi|642914633|ref|XP_973587.2| PREDICTED: uncharacterized protein LOC662396 [Tribolium castaneum]>gi|270002275|gb|EEZ98722.1| hypothetical protein TcasGA2_TC001268 [Tribolium castaneum]	--	--	--	--	--	--	--	--	--	--	--	--	--	PF01223	DNA/RNA non-specific endonuclease	--	--	GO:0046872//GO:0003676//GO:0016787	metal ion binding//nucleic acid binding//hydrolase activity	--	--	--	--
Cluster-13893.0	BM_1	1.00	0.49	364	--	--	--	--	--	--	--	--	--	--	--	--	--	--	--	--	--	--	--	--	--	--	--	--	--	--	--	--
Cluster-1390.0	BM_1	2.00	0.43	515	--	--	--	--	--	--	--	--	--	--	--	--	--	--	--	--	--	--	--	--	--	--	--	--	--	--	--	--
Cluster-13906.0	BM_1	4.00	0.47	745	--	--	--	--	--	--	--	--	--	--	--	--	--	--	--	--	--	--	--	--	--	--	--	--	--	--	--	--
Cluster-13906.1	BM_1	13.00	0.66	1392	--	--	--	--	--	--	--	--	--	--	--	--	--	--	--	--	--	--	PF03661	Uncharacterised protein family (UPF0121)	--	--	--	--	GO:0016021	integral component of membrane	--	--
Cluster-13906.2	BM_1	4.00	0.32	969	--	--	--	--	--	--	--	--	--	--	--	--	--	--	--	--	--	--	--	--	--	--	--	--	--	--	--	--
Cluster-13908.0	BM_1	3.03	0.46	632	--	--	--	--	--	--	--	--	--	--	--	--	--	--	--	--	--	--	--	--	--	--	--	--	--	--	--	--
Cluster-1391.0	BM_1	4.00	0.37	877	--	--	--	--	--	--	--	--	--	--	--	--	--	--	--	--	--	--	--	--	--	--	--	--	--	--	--	--
Cluster-13910.0	BM_1	3.00	1.23	387	524871031	XP_005092292.1	149	1.3e-07	PREDICTED: phytanoyl-CoA dioxygenase, peroxisomal-like [Aplysia californica]	--	--	--	--	--	--	--	--	--	P57093	137	1.3e-07	Phytanoyl-CoA dioxygenase, peroxisomal OS=Rattus norvegicus GN=Phyh PE=1 SV=2	PF04722	Ssu72-like protein	GO:0006470//GO:0006397	protein dephosphorylation//mRNA processing	GO:0004721	phosphoprotein phosphatase activity	GO:0005634	nucleus	--	--
Cluster-13911.0	BM_1	6.00	1.01	593	--	--	--	--	--	--	--	--	--	--	--	--	--	--	--	--	--	--	--	--	--	--	--	--	--	--	--	--
Cluster-13914.0	BM_1	2.00	0.58	447	--	--	--	--	--	--	--	--	--	--	--	--	--	--	--	--	--	--	--	--	--	--	--	--	--	--	--	--
Cluster-13919.0	BM_1	4.00	0.61	628	--	--	--	--	--	--	--	--	--	--	--	--	--	--	--	--	--	--	--	--	--	--	--	--	--	--	--	--
Cluster-1392.0	BM_1	1.00	0.43	381	--	--	--	--	--	--	--	--	--	--	--	--	--	--	--	--	--	--	--	--	--	--	--	--	--	--	--	--
Cluster-13922.0	BM_1	3.00	0.47	617	--	--	--	--	--	--	--	--	--	--	--	--	--	--	--	--	--	--	--	--	--	--	--	--	--	--	--	--
Cluster-13927.0	BM_1	4.00	0.45	770	194246041	ACF35512.1	270	2.5e-21	putative intracellular cystatin [Dermacentor variabilis]	--	--	--	--	--	K13907	CSTA_B	cystatin-A/B	http://www.genome.jp/dbget-bin/www_bget?ko:K13907	Q5R1U3	150	8.3e-09	Cystatin-A3 OS=Dictyostelium discoideum GN=cpiC PE=3 SV=1	PF00031	Cystatin domain	--	--	GO:0004869	cysteine-type endopeptidase inhibitor activity	--	--	--	--
Cluster-13928.0	BM_1	3.00	0.85	452	--	--	--	--	--	--	--	--	--	--	--	--	--	--	--	--	--	--	--	--	--	--	--	--	--	--	--	--
Cluster-1393.0	BM_1	9.00	1.68	558	--	--	--	--	--	--	--	--	--	--	--	--	--	--	--	--	--	--	--	--	--	--	--	--	--	--	--	--
Cluster-13931.0	BM_1	13.56	0.34	2568	--	--	--	--	--	--	--	--	--	--	--	--	--	--	--	--	--	--	--	--	--	--	--	--	--	--	--	--
Cluster-13937.0	BM_1	4.00	0.51	704	270004798	EFA01246.1	330	2.5e-28	serine protease H33 [Tribolium castaneum]	--	--	--	--	--	K03992	MASP1	mannan-binding lectin serine protease 1	http://www.genome.jp/dbget-bin/www_bget?ko:K03992	P13582	238	4.7e-19	Serine protease easter OS=Drosophila melanogaster GN=ea PE=1 SV=3	PF00089	Trypsin	GO:0006508	proteolysis	GO:0004252	serine-type endopeptidase activity	--	--	--	--
Cluster-13942.0	BM_1	4.00	0.33	954	--	--	--	--	--	--	--	--	--	--	--	--	--	--	--	--	--	--	--	--	--	--	--	--	--	--	--	--
Cluster-13946.0	BM_1	2.66	0.40	631	91094373	XP_970761.1	329	2.9e-28	PREDICTED: COP9 signalosome complex subunit 3 [Tribolium castaneum]>gi|270014914|gb|EFA11362.1| hypothetical protein TcasGA2_TC011519 [Tribolium castaneum]	--	--	--	--	--	K12177	COPS3, CSN3	COP9 signalosome complex subunit 3	http://www.genome.jp/dbget-bin/www_bget?ko:K12177	Q7ZTN8	221	4.0e-17	COP9 signalosome complex subunit 3 OS=Xenopus laevis GN=cops3 PE=2 SV=1	--	--	--	--	--	--	--	--	--	--
Cluster-13954.0	BM_1	2.00	0.49	483	780704212	XP_011702811.1	300	5.1e-25	PREDICTED: fatty acid hydroxylase domain-containing protein 2 isoform X2 [Wasmannia auropunctata]	--	--	--	--	--	K07750	E1.14.13.72, SC4MOL, ERG25	methylsterol monooxygenase	http://www.genome.jp/dbget-bin/www_bget?ko:K07750	Q9GKT2	214	2.0e-16	Fatty acid hydroxylase domain-containing protein 2 OS=Macaca fascicularis GN=FAXDC2 PE=2 SV=1	--	--	--	--	--	--	--	--	--	--
Cluster-13956.0	BM_1	3.39	0.54	610	--	--	--	--	--	--	--	--	--	--	--	--	--	--	--	--	--	--	--	--	--	--	--	--	--	--	--	--
Cluster-13962.0	BM_1	11.00	1.94	577	--	--	--	--	--	--	--	--	--	--	--	--	--	--	--	--	--	--	--	--	--	--	--	--	--	--	--	--
Cluster-1397.0	BM_1	4.00	1.69	383	--	--	--	--	--	--	--	--	--	--	--	--	--	--	--	--	--	--	--	--	--	--	--	--	--	--	--	--
Cluster-1397.1	BM_1	6.00	1.36	504	--	--	--	--	--	--	--	--	--	--	--	--	--	--	--	--	--	--	PF05933	Fungal ATP synthase protein 8 (A6L)	GO:0015992//GO:0015986	proton transport//ATP synthesis coupled proton transport	GO:0015078	hydrogen ion transmembrane transporter activity	GO:0000276	mitochondrial proton-transporting ATP synthase complex, coupling factor F(o)	--	--
Cluster-13981.0	BM_1	8.00	1.61	536	241122582	XP_002403588.1	633	1.4e-63	ribosomal protein L21, putative [Ixodes scapularis]>gi|67084019|gb|AAY66944.1| ribosomal protein L21 [Ixodes scapularis]>gi|215493478|gb|EEC03119.1| ribosomal protein L21, putative [Ixodes scapularis]	62083338	AY961492.1	52	2.85371e-16	Lysiphlebus testaceipes ribosomal protein L21 (RpL21) mRNA, complete cds	K02889	RP-L21e, RPL21	large subunit ribosomal protein L21e	http://www.genome.jp/dbget-bin/www_bget?ko:K02889	O09167	543	1.5e-54	60S ribosomal protein L21 OS=Mus musculus GN=Rpl21 PE=2 SV=3	PF01157	Ribosomal protein L21e	GO:0006412//GO:0042254	translation//ribosome biogenesis	GO:0003735	structural constituent of ribosome	GO:0005622//GO:0005840	intracellular//ribosome	KOG1732	60S ribosomal protein L21
Cluster-13982.0	BM_1	4.00	0.40	824	--	--	--	--	--	--	--	--	--	--	--	--	--	--	--	--	--	--	--	--	--	--	--	--	--	--	--	--
Cluster-13988.0	BM_1	3.02	0.33	782	--	--	--	--	--	--	--	--	--	--	--	--	--	--	--	--	--	--	--	--	--	--	--	--	--	--	--	--
Cluster-1399.0	BM_1	4.00	0.98	485	--	--	--	--	--	--	--	--	--	--	--	--	--	--	--	--	--	--	--	--	--	--	--	--	--	--	--	--
Cluster-13990.0	BM_1	2.00	0.50	477	--	--	--	--	--	--	--	--	--	--	--	--	--	--	--	--	--	--	--	--	--	--	--	--	--	--	--	--
Cluster-13998.0	BM_1	13.12	1.18	897	--	--	--	--	--	--	--	--	--	--	--	--	--	--	--	--	--	--	--	--	--	--	--	--	--	--	--	--
Cluster-14000.0	BM_1	20.64	0.64	2136	557332086	XP_006038864.1	931	1.5e-97	PREDICTED: zinc finger protein 850-like [Alligator sinensis]	--	--	--	--	--	K09228	KRAB	KRAB domain-containing zinc finger protein	http://www.genome.jp/dbget-bin/www_bget?ko:K09228	Q14591	897	5.5e-95	Zinc finger protein 271 OS=Homo sapiens GN=ZNF271 PE=2 SV=4	PF13465//PF01667//PF02892//PF00412//PF04810//PF13912//PF00471//PF00096//PF01155//PF07649//PF07776	Zinc-finger double domain//Ribosomal protein S27//BED zinc finger//LIM domain//Sec23/Sec24 zinc finger//C2H2-type zinc finger//Ribosomal protein L33//Zinc finger, C2H2 type//Hydrogenase/urease nickel incorporation, metallochaperone, hypA//C1-like domain//Zinc-finger associated domain (zf-AD)	GO:0006888//GO:0006412//GO:0042254//GO:0055114//GO:0006464//GO:0006886	ER to Golgi vesicle-mediated transport//translation//ribosome biogenesis//oxidation-reduction process//cellular protein modification process//intracellular protein transport	GO:0046872//GO:0003677//GO:0016151//GO:0008270//GO:0003735//GO:0047134	metal ion binding//DNA binding//nickel cation binding//zinc ion binding//structural constituent of ribosome//protein-disulfide reductase activity	GO:0005634//GO:0005622//GO:0005840//GO:0030127	nucleus//intracellular//ribosome//COPII vesicle coat	--	--
Cluster-14000.1	BM_1	32.36	1.03	2089	557332086	XP_006038864.1	931	1.5e-97	PREDICTED: zinc finger protein 850-like [Alligator sinensis]	--	--	--	--	--	K09228	KRAB	KRAB domain-containing zinc finger protein	http://www.genome.jp/dbget-bin/www_bget?ko:K09228	Q14591	897	5.4e-95	Zinc finger protein 271 OS=Homo sapiens GN=ZNF271 PE=2 SV=4	PF13912//PF02892//PF07776//PF00096//PF13465	C2H2-type zinc finger//BED zinc finger//Zinc-finger associated domain (zf-AD)//Zinc finger, C2H2 type//Zinc-finger double domain	--	--	GO:0046872//GO:0008270//GO:0003677	metal ion binding//zinc ion binding//DNA binding	GO:0005634	nucleus	--	--
Cluster-14004.0	BM_1	2.00	0.39	545	--	--	--	--	--	--	--	--	--	--	--	--	--	--	--	--	--	--	--	--	--	--	--	--	--	--	--	--
Cluster-14006.0	BM_1	10.00	0.57	1280	--	--	--	--	--	--	--	--	--	--	--	--	--	--	--	--	--	--	PF15234	Linker for activation of T-cells	GO:0007165	signal transduction	--	--	GO:0016020	membrane	--	--
Cluster-14007.0	BM_1	3.00	0.35	741	--	--	--	--	--	--	--	--	--	--	--	--	--	--	--	--	--	--	--	--	--	--	--	--	--	--	--	--
Cluster-1401.0	BM_1	2.00	0.37	558	--	--	--	--	--	--	--	--	--	--	--	--	--	--	--	--	--	--	--	--	--	--	--	--	--	--	--	--
Cluster-14014.0	BM_1	2.00	0.59	445	657745787	XP_008308134.1	245	1.1e-18	PREDICTED: chymotrypsin B-like [Cynoglossus semilaevis]	--	--	--	--	--	K09632	CTRL	chymotrypsin-like protease	http://www.genome.jp/dbget-bin/www_bget?ko:K09632	P47796	219	4.8e-17	Chymotrypsin A OS=Gadus morhua PE=1 SV=1	PF00089	Trypsin	GO:0006508	proteolysis	GO:0004252	serine-type endopeptidase activity	--	--	--	--
Cluster-14015.0	BM_1	6.00	0.87	649	--	--	--	--	--	--	--	--	--	--	--	--	--	--	--	--	--	--	--	--	--	--	--	--	--	--	--	--
Cluster-14019.0	BM_1	2.00	0.59	442	--	--	--	--	--	--	--	--	--	--	--	--	--	--	--	--	--	--	--	--	--	--	--	--	--	--	--	--
Cluster-1402.0	BM_1	3.00	0.77	473	--	--	--	--	--	--	--	--	--	--	--	--	--	--	--	--	--	--	--	--	--	--	--	--	--	--	--	--
Cluster-14022.0	BM_1	1.00	0.57	347	--	--	--	--	--	--	--	--	--	--	--	--	--	--	--	--	--	--	--	--	--	--	--	--	--	--	--	--
Cluster-14026.0	BM_1	4.00	1.96	364	--	--	--	--	--	--	--	--	--	--	--	--	--	--	--	--	--	--	--	--	--	--	--	--	--	--	--	--
Cluster-14028.0	BM_1	3.00	1.66	350	--	--	--	--	--	--	--	--	--	--	--	--	--	--	--	--	--	--	PF03708	Avian retrovirus envelope protein, gp85	--	--	--	--	GO:0019031	viral envelope	--	--
Cluster-1403.0	BM_1	1.00	0.49	363	--	--	--	--	--	--	--	--	--	--	--	--	--	--	--	--	--	--	--	--	--	--	--	--	--	--	--	--
Cluster-14030.0	BM_1	11.00	0.49	1568	--	--	--	--	--	--	--	--	--	--	--	--	--	--	--	--	--	--	--	--	--	--	--	--	--	--	--	--
Cluster-14034.0	BM_1	2.00	0.36	574	--	--	--	--	--	--	--	--	--	--	--	--	--	--	--	--	--	--	--	--	--	--	--	--	--	--	--	--
Cluster-14036.0	BM_1	4.00	1.19	442	--	--	--	--	--	--	--	--	--	--	--	--	--	--	--	--	--	--	--	--	--	--	--	--	--	--	--	--
Cluster-14039.0	BM_1	3.00	0.37	714	--	--	--	--	--	--	--	--	--	--	--	--	--	--	--	--	--	--	--	--	--	--	--	--	--	--	--	--
Cluster-14046.0	BM_1	2.00	0.43	518	746837581	XP_011049295.1	362	3.5e-32	PREDICTED: histone-lysine N-methyltransferase SETMAR-like [Acromyrmex echinatior]	--	--	--	--	--	--	--	--	--	--	--	--	--	PF00845	Geminivirus BL1 movement protein	GO:0046740	transport of virus in host, cell to cell	GO:0003677	DNA binding	GO:0033644	host cell membrane	--	--
Cluster-1405.0	BM_1	5.00	1.70	417	--	--	--	--	--	--	--	--	--	--	--	--	--	--	--	--	--	--	--	--	--	--	--	--	--	--	--	--
Cluster-14061.0	BM_1	4.00	0.52	698	--	--	--	--	--	--	--	--	--	--	--	--	--	--	--	--	--	--	--	--	--	--	--	--	--	--	--	--
Cluster-14063.0	BM_1	18.81	0.77	1676	546684650	ERL94267.1	904	1.6e-94	hypothetical protein D910_11548 [Dendroctonus ponderosae]	--	--	--	--	--	K09866	AQP4	aquaporin-4	http://www.genome.jp/dbget-bin/www_bget?ko:K09866	P23645	710	2.1e-73	Neurogenic protein big brain OS=Drosophila melanogaster GN=bib PE=1 SV=2	PF00230	Major intrinsic protein	GO:0006810	transport	GO:0005215	transporter activity	GO:0016020	membrane	KOG0223	Aquaporin (major intrinsic protein family)
Cluster-14064.0	BM_1	2.00	0.53	467	--	--	--	--	--	--	--	--	--	--	--	--	--	--	--	--	--	--	--	--	--	--	--	--	--	--	--	--
Cluster-14072.0	BM_1	6.00	0.44	1039	641649897	XP_008187410.1	256	1.4e-19	PREDICTED: uncharacterized protein LOC103310547 [Acyrthosiphon pisum]	--	--	--	--	--	--	--	--	--	--	--	--	--	PF02944	BESS motif	--	--	GO:0003677	DNA binding	--	--	--	--
Cluster-14077.0	BM_1	3.00	0.66	510	--	--	--	--	--	--	--	--	--	--	--	--	--	--	--	--	--	--	--	--	--	--	--	--	--	--	--	--
Cluster-1408.0	BM_1	4.00	0.40	824	--	--	--	--	--	--	--	--	--	--	--	--	--	--	--	--	--	--	--	--	--	--	--	--	--	--	--	--
Cluster-14081.0	BM_1	2.00	0.64	427	--	--	--	--	--	--	--	--	--	--	--	--	--	--	--	--	--	--	--	--	--	--	--	--	--	--	--	--
Cluster-14094.0	BM_1	10.00	0.55	1311	--	--	--	--	--	--	--	--	--	--	--	--	--	--	--	--	--	--	--	--	--	--	--	--	--	--	--	--
Cluster-14096.0	BM_1	6.00	0.61	820	--	--	--	--	--	--	--	--	--	--	--	--	--	--	--	--	--	--	PF00420	NADH-ubiquinone/plastoquinone oxidoreductase chain 4L	GO:0042773//GO:0055114	ATP synthesis coupled electron transport//oxidation-reduction process	GO:0016651	oxidoreductase activity, acting on NAD(P)H	--	--	--	--
Cluster-1410.0	BM_1	5.00	0.31	1195	642934975	XP_008196016.1	728	3.0e-74	PREDICTED: dynein heavy chain 2, axonemal [Tribolium castaneum]	--	--	--	--	--	K10408	DNAH	dynein heavy chain, axonemal	http://www.genome.jp/dbget-bin/www_bget?ko:K10408	Q9P225	328	3.0e-29	Dynein heavy chain 2, axonemal OS=Homo sapiens GN=DNAH2 PE=2 SV=3	PF04792//PF02150	V antigen (LcrV) protein//RNA polymerases M/15 Kd subunit	GO:0006206//GO:0009405//GO:0006351//GO:0006144	pyrimidine nucleobase metabolic process//pathogenesis//transcription, DNA-templated//purine nucleobase metabolic process	GO:0003899//GO:0003677	DNA-directed RNA polymerase activity//DNA binding	GO:0005576//GO:0005730	extracellular region//nucleolus	--	--
Cluster-14106.0	BM_1	28.75	2.65	881	--	--	--	--	--	--	--	--	--	--	--	--	--	--	--	--	--	--	--	--	--	--	--	--	--	--	--	--
Cluster-14109.0	BM_1	3.00	0.51	592	--	--	--	--	--	--	--	--	--	--	--	--	--	--	--	--	--	--	--	--	--	--	--	--	--	--	--	--
Cluster-1412.0	BM_1	5.00	1.21	486	--	--	--	--	--	--	--	--	--	--	--	--	--	--	--	--	--	--	--	--	--	--	--	--	--	--	--	--
Cluster-14122.0	BM_1	3.00	0.31	815	--	--	--	--	--	--	--	--	--	--	--	--	--	--	--	--	--	--	--	--	--	--	--	--	--	--	--	--
Cluster-1414.0	BM_1	5.00	0.87	582	--	--	--	--	--	--	--	--	--	--	--	--	--	--	--	--	--	--	--	--	--	--	--	--	--	--	--	--
Cluster-14146.0	BM_1	2.00	0.37	563	847164383	XP_012826122.1	427	1.1e-39	PREDICTED: uncharacterized protein LOC105948364 [Xenopus (Silurana) tropicalis]	--	--	--	--	--	--	--	--	--	--	--	--	--	--	--	--	--	--	--	--	--	--	--
Cluster-14153.0	BM_1	18.92	1.65	917	642935895	XP_008198218.1	627	1.2e-62	PREDICTED: poly(A)-specific ribonuclease PARN-like domain-containing protein 1 isoform X1 [Tribolium castaneum]>gi|270013255|gb|EFA09703.1| hypothetical protein TcasGA2_TC011836 [Tribolium castaneum]	--	--	--	--	--	K01148	PARN	poly(A)-specific ribonuclease	http://www.genome.jp/dbget-bin/www_bget?ko:K01148	Q7ZU92	262	1.0e-21	Poly(A)-specific ribonuclease PARN OS=Danio rerio GN=parn PE=1 SV=2	PF04857	CAF1 family ribonuclease	--	--	--	--	GO:0005634	nucleus	KOG1990	Poly(A)-specific exoribonuclease PARN
Cluster-14158.1	BM_1	13.00	1.12	925	332376334	AEE63307.1	858	1.9e-89	unknown [Dendroctonus ponderosae]>gi|478257148|gb|ENN77311.1| hypothetical protein YQE_06137, partial [Dendroctonus ponderosae]>gi|546681446|gb|ERL91543.1| hypothetical protein D910_08873 [Dendroctonus ponderosae]	--	--	--	--	--	K02537	MAD2	mitotic spindle assembly checkpoint protein MAD2	http://www.genome.jp/dbget-bin/www_bget?ko:K02537	Q556Y9	494	1.3e-48	Mitotic spindle assembly checkpoint protein MAD2A OS=Dictyostelium discoideum GN=mad2l1-1 PE=3 SV=1	--	--	--	--	--	--	--	--	KOG3285	Spindle assembly checkpoint protein
Cluster-14161.0	BM_1	2.00	0.54	463	--	--	--	--	--	--	--	--	--	--	--	--	--	--	--	--	--	--	--	--	--	--	--	--	--	--	--	--
Cluster-14164.0	BM_1	8.00	1.49	559	158187872	ABW23225.1	607	1.5e-60	ribosomal protein rpl26 [Eurythoe complanata]	147769703	AM446700.2	35	8.41616e-07	Vitis vinifera contig VV78X252897.7, whole genome shotgun sequence	K02898	RP-L26e, RPL26	large subunit ribosomal protein L26e	http://www.genome.jp/dbget-bin/www_bget?ko:K02898	P61257	564	5.9e-57	60S ribosomal protein L26 OS=Bos taurus GN=RPL26 PE=2 SV=1	PF16906	Ribosomal proteins L26 eukaryotic, L24P archaeal	GO:0006412//GO:0042254	translation//ribosome biogenesis	GO:0003735	structural constituent of ribosome	GO:0015934//GO:0005840	large ribosomal subunit//ribosome	KOG3401	60S ribosomal protein L26
Cluster-1417.0	BM_1	2.00	0.44	513	--	--	--	--	--	--	--	--	--	--	--	--	--	--	--	--	--	--	--	--	--	--	--	--	--	--	--	--
Cluster-14173.0	BM_1	1.00	0.37	404	--	--	--	--	--	--	--	--	--	--	--	--	--	--	--	--	--	--	--	--	--	--	--	--	--	--	--	--
Cluster-14177.0	BM_1	5.00	0.67	681	--	--	--	--	--	--	--	--	--	--	--	--	--	--	--	--	--	--	--	--	--	--	--	--	--	--	--	--
Cluster-14180.0	BM_1	4.05	0.32	978	642913396	XP_008200992.1	378	9.3e-34	PREDICTED: fruitless isoform X2 [Tribolium castaneum]>gi|379324163|gb|AFD01646.1| fruitless zinc-finger A isoform [Tribolium castaneum]	--	--	--	--	--	--	--	--	--	Q8IN81	213	5.2e-16	Sex determination protein fruitless OS=Drosophila melanogaster GN=fru PE=1 SV=1	PF00096//PF13465//PF02892	Zinc finger, C2H2 type//Zinc-finger double domain//BED zinc finger	--	--	GO:0043169//GO:0003677//GO:0046872	cation binding//DNA binding//metal ion binding	GO:0005622	intracellular	--	--
Cluster-14181.1	BM_1	1.00	0.50	362	733916798	XP_010720481.1	392	8.2e-36	PREDICTED: polyubiquitin-B, partial [Meleagris gallopavo]	326525662	AK357664.1	179	4.71116e-87	Hordeum vulgare subsp. vulgare mRNA for predicted protein, complete cds, clone: NIASHv1058N10	K08770	UBC	ubiquitin C	http://www.genome.jp/dbget-bin/www_bget?ko:K08770	P0CG55	387	1.3e-36	Polyubiquitin-B OS=Ovis aries GN=UBB PE=2 SV=1	PF14560//PF00240	Ubiquitin-like domain//Ubiquitin family	--	--	GO:0005515	protein binding	--	--	KOG0001	Ubiquitin and ubiquitin-like proteins
Cluster-14189.0	BM_1	20.50	0.47	2785	--	--	--	--	--	--	--	--	--	--	--	--	--	--	--	--	--	--	PF08040//PF14010//PF04555	MNLL subunit//Phosphoenolpyruvate carboxylase//Restriction endonuclease XhoI	GO:0006308//GO:0006099//GO:0006118//GO:0006094//GO:0009307//GO:0019643//GO:0015977	DNA catabolic process//tricarboxylic acid cycle//obsolete electron transport//gluconeogenesis//DNA restriction-modification system//reductive tricarboxylic acid cycle//carbon fixation	GO:0003954//GO:0008964//GO:0009036//GO:0003677	NADH dehydrogenase activity//phosphoenolpyruvate carboxylase activity//Type II site-specific deoxyribonuclease activity//DNA binding	GO:0005739//GO:0009359	mitochondrion//Type II site-specific deoxyribonuclease complex	--	--
Cluster-1419.0	BM_1	4.00	0.67	593	--	--	--	--	--	--	--	--	--	--	--	--	--	--	--	--	--	--	--	--	--	--	--	--	--	--	--	--
Cluster-14192.0	BM_1	42.19	1.31	2131	--	--	--	--	--	--	--	--	--	--	--	--	--	--	--	--	--	--	--	--	--	--	--	--	--	--	--	--
Cluster-14203.0	BM_1	2.00	0.33	596	--	--	--	--	--	--	--	--	--	--	--	--	--	--	--	--	--	--	--	--	--	--	--	--	--	--	--	--
Cluster-14207.0	BM_1	9.17	0.48	1354	642931689	XP_008196689.1	426	3.5e-39	PREDICTED: uncharacterized protein LOC103313930 [Tribolium castaneum]	--	--	--	--	--	--	--	--	--	Q3UST5	178	8.3e-12	UPF0764 protein C16orf89 homolog OS=Mus musculus PE=2 SV=2	--	--	--	--	--	--	--	--	--	--
Cluster-14208.0	BM_1	24.39	0.93	1774	91086047	XP_973605.1	1543	1.4e-168	PREDICTED: protein turtle homolog B [Tribolium castaneum]	642927616	XM_968512.2	282	1.37586e-143	PREDICTED: Tribolium castaneum protein turtle homolog B (LOC662415), mRNA	--	--	--	--	O60500	195	1.2e-13	Nephrin OS=Homo sapiens GN=NPHS1 PE=1 SV=1	PF13895	Immunoglobulin domain	--	--	GO:0005515	protein binding	--	--	--	--
Cluster-14214.0	BM_1	5.00	0.66	690	--	--	--	--	--	--	--	--	--	--	--	--	--	--	--	--	--	--	--	--	--	--	--	--	--	--	--	--
Cluster-14216.0	BM_1	9.00	0.33	1827	--	--	--	--	--	--	--	--	--	--	--	--	--	--	--	--	--	--	--	--	--	--	--	--	--	--	--	--
Cluster-1422.0	BM_1	2.00	0.53	466	--	--	--	--	--	--	--	--	--	--	--	--	--	--	--	--	--	--	--	--	--	--	--	--	--	--	--	--
Cluster-14224.0	BM_1	10.73	0.42	1727	--	--	--	--	--	--	--	--	--	--	--	--	--	--	--	--	--	--	--	--	--	--	--	--	--	--	--	--
Cluster-14228.0	BM_1	2.00	0.49	484	--	--	--	--	--	--	--	--	--	--	--	--	--	--	--	--	--	--	--	--	--	--	--	--	--	--	--	--
Cluster-14238.0	BM_1	3.00	0.49	603	307177231	EFN66426.1	280	1.3e-22	hypothetical protein EAG_01870, partial [Camponotus floridanus]	--	--	--	--	--	--	--	--	--	--	--	--	--	--	--	--	--	--	--	--	--	--	--
Cluster-1424.0	BM_1	5.00	0.84	593	--	--	--	--	--	--	--	--	--	--	--	--	--	--	--	--	--	--	--	--	--	--	--	--	--	--	--	--
Cluster-1424.1	BM_1	3.00	0.33	778	--	--	--	--	--	--	--	--	--	--	--	--	--	--	--	--	--	--	--	--	--	--	--	--	--	--	--	--
Cluster-14243.0	BM_1	2.00	0.38	552	--	--	--	--	--	--	--	--	--	--	--	--	--	--	--	--	--	--	--	--	--	--	--	--	--	--	--	--
Cluster-14244.1	BM_1	7.00	0.62	903	391327924	XP_003738445.1	756	1.3e-77	PREDICTED: peroxisomal acyl-coenzyme A oxidase 1-like [Metaseiulus occidentalis]	--	--	--	--	--	K00232	E1.3.3.6, ACOX1, ACOX3	acyl-CoA oxidase	http://www.genome.jp/dbget-bin/www_bget?ko:K00232	Q3SZP5	439	3.0e-42	Peroxisomal acyl-coenzyme A oxidase 1 OS=Bos taurus GN=ACOX1 PE=2 SV=1	PF01756	Acyl-CoA oxidase	GO:0006637//GO:0055114//GO:0006635	acyl-CoA metabolic process//oxidation-reduction process//fatty acid beta-oxidation	GO:0003997	acyl-CoA oxidase activity	GO:0005777	peroxisome	KOG0136	Acyl-CoA oxidase
Cluster-14249.0	BM_1	7.00	0.35	1421	--	--	--	--	--	--	--	--	--	--	--	--	--	--	--	--	--	--	--	--	--	--	--	--	--	--	--	--
Cluster-14251.0	BM_1	4.00	0.38	859	40788948	BAA03522.2	1113	4.9e-119	KIAA0108 [Homo sapiens]	196049387	NM_014713.4	742	0	Homo sapiens lysosomal protein transmembrane 4 alpha (LAPTM4A), mRNA	K12387	LAPTM	lysosomal-associated transmembrane protein	http://www.genome.jp/dbget-bin/www_bget?ko:K12387	Q15012	1025	3.2e-110	Lysosomal-associated transmembrane protein 4A OS=Homo sapiens GN=LAPTM4A PE=1 SV=1	PF03821	Golgi 4-transmembrane spanning transporter	--	--	--	--	GO:0016021	integral component of membrane	--	--
Cluster-14254.0	BM_1	10.00	0.77	1002	--	--	--	--	--	--	--	--	--	--	--	--	--	--	--	--	--	--	--	--	--	--	--	--	--	--	--	--
Cluster-14257.0	BM_1	3.00	0.44	641	--	--	--	--	--	--	--	--	--	--	--	--	--	--	--	--	--	--	--	--	--	--	--	--	--	--	--	--
Cluster-14264.1	BM_1	2.00	0.39	545	--	--	--	--	--	--	--	--	--	--	--	--	--	--	--	--	--	--	--	--	--	--	--	--	--	--	--	--
Cluster-14266.0	BM_1	1.46	0.64	378	--	--	--	--	--	--	--	--	--	--	--	--	--	--	--	--	--	--	--	--	--	--	--	--	--	--	--	--
Cluster-14268.0	BM_1	7.13	1.00	664	--	--	--	--	--	--	--	--	--	--	--	--	--	--	--	--	--	--	--	--	--	--	--	--	--	--	--	--
Cluster-14276.0	BM_1	3.00	0.33	776	--	--	--	--	--	--	--	--	--	--	--	--	--	--	--	--	--	--	--	--	--	--	--	--	--	--	--	--
Cluster-14278.0	BM_1	10.00	0.71	1068	795018299	XP_011859160.1	260	4.9e-20	PREDICTED: myb/SANT-like DNA-binding domain-containing protein 3 [Vollenhovia emeryi]	--	--	--	--	--	--	--	--	--	--	--	--	--	--	--	--	--	--	--	--	--	--	--
Cluster-1428.0	BM_1	9.00	0.67	1031	--	--	--	--	--	--	--	--	--	--	--	--	--	--	--	--	--	--	--	--	--	--	--	--	--	--	--	--
Cluster-14284.0	BM_1	2.00	0.31	621	--	--	--	--	--	--	--	--	--	--	--	--	--	--	--	--	--	--	--	--	--	--	--	--	--	--	--	--
Cluster-1429.0	BM_1	3.00	0.56	560	--	--	--	--	--	--	--	--	--	--	--	--	--	--	--	--	--	--	--	--	--	--	--	--	--	--	--	--
Cluster-14298.0	BM_1	3.00	0.40	682	--	--	--	--	--	--	--	--	--	--	--	--	--	--	--	--	--	--	PF10723	Replication regulatory protein RepB	GO:0006276	plasmid maintenance	--	--	--	--	--	--
Cluster-1430.0	BM_1	1.00	0.33	423	--	--	--	--	--	--	--	--	--	--	--	--	--	--	--	--	--	--	--	--	--	--	--	--	--	--	--	--
Cluster-14308.0	BM_1	5.00	0.42	943	--	--	--	--	--	--	--	--	--	--	--	--	--	--	--	--	--	--	--	--	--	--	--	--	--	--	--	--
Cluster-14309.0	BM_1	21.87	1.04	1472	766931243	XP_011497794.1	215	1.1e-14	PREDICTED: proline-rich protein 4-like [Ceratosolen solmsi marchali]	--	--	--	--	--	--	--	--	--	--	--	--	--	--	--	--	--	--	--	--	--	--	--
Cluster-14314.0	BM_1	5.00	0.37	1033	--	--	--	--	--	--	--	--	--	--	--	--	--	--	--	--	--	--	--	--	--	--	--	--	--	--	--	--
Cluster-14315.0	BM_1	5.00	0.46	885	443734659	ELU18563.1	481	9.6e-46	hypothetical protein CAPTEDRAFT_228652 [Capitella teleta]	56242528	CR644724.2	53	1.34505e-16	Tetraodon nigroviridis full-length cDNA	K15410	EEF1D	elongation factor 1-delta	http://www.genome.jp/dbget-bin/www_bget?ko:K15410	P12262	434	1.1e-41	Elongation factor 1-beta OS=Artemia salina PE=1 SV=3	PF05209//PF00736//PF01474	Septum formation inhibitor MinC, N-terminal domain//EF-1 guanine nucleotide exchange domain//Class-II DAHP synthetase family	GO:0009094//GO:0000162//GO:0009073//GO:0006571//GO:0051302//GO:0006414//GO:0006448	L-phenylalanine biosynthetic process//tryptophan biosynthetic process//aromatic amino acid family biosynthetic process//tyrosine biosynthetic process//regulation of cell division//translational elongation//regulation of translational elongation	GO:0003746//GO:0003849	translation elongation factor activity//3-deoxy-7-phosphoheptulonate synthase activity	GO:0005853//GO:0005840	eukaryotic translation elongation factor 1 complex//ribosome	KOG1668	Elongation factor 1 beta/delta chain
Cluster-14316.0	BM_1	2.00	0.33	602	--	--	--	--	--	--	--	--	--	--	--	--	--	--	--	--	--	--	PF01117	Aerolysin toxin	GO:0009405	pathogenesis	--	--	GO:0005576	extracellular region	--	--
Cluster-14317.0	BM_1	11.00	0.51	1497	270017042	EFA13488.1	981	1.7e-103	hypothetical protein TcasGA2_TC004227 [Tribolium castaneum]	--	--	--	--	--	--	--	--	--	Q95SX7	336	4.4e-30	Probable RNA-directed DNA polymerase from transposon BS OS=Drosophila melanogaster GN=RTase PE=2 SV=1	--	--	--	--	--	--	--	--	--	--
Cluster-14327.0	BM_1	3.00	0.43	650	--	--	--	--	--	--	--	--	--	--	--	--	--	--	--	--	--	--	--	--	--	--	--	--	--	--	--	--
Cluster-14345.1	BM_1	3.00	0.36	736	--	--	--	--	--	--	--	--	--	--	--	--	--	--	--	--	--	--	--	--	--	--	--	--	--	--	--	--
Cluster-14346.0	BM_1	1.00	0.64	335	--	--	--	--	--	--	--	--	--	--	--	--	--	--	--	--	--	--	PF00523	Fusion glycoprotein F0	GO:0006948	induction by virus of host cell-cell fusion	--	--	--	--	--	--
Cluster-14349.0	BM_1	10.78	0.44	1678	91080763	XP_967505.1	1360	2.2e-147	PREDICTED: otopetrin-2 isoform X2 [Tribolium castaneum]>gi|270005880|gb|EFA02328.1| hypothetical protein TcasGA2_TC007996 [Tribolium castaneum]	--	--	--	--	--	--	--	--	--	Q80SX5	148	3.1e-08	Otopetrin-2 OS=Mus musculus GN=Otop2 PE=2 SV=1	--	--	--	--	--	--	--	--	KOG4740	Uncharacterized conserved protein
Cluster-14361.0	BM_1	1.00	1.01	298	--	--	--	--	--	--	--	--	--	--	--	--	--	--	--	--	--	--	--	--	--	--	--	--	--	--	--	--
Cluster-14364.0	BM_1	2.00	0.48	490	241831529	XP_002414867.1	623	1.8e-62	glucose-repressible alcohol dehydrogenase, putative [Ixodes scapularis]>gi|215509079|gb|EEC18532.1| glucose-repressible alcohol dehydrogenase, putative [Ixodes scapularis]	--	--	--	--	--	K18764	CCRN4L	nocturnin	http://www.genome.jp/dbget-bin/www_bget?ko:K18764	Q9ET55	326	2.1e-29	Nocturnin OS=Rattus norvegicus GN=Ccrn4l PE=2 SV=2	--	--	GO:0051252	regulation of RNA metabolic process	GO:0004535	poly(A)-specific ribonuclease activity	--	--	--	--
Cluster-14367.0	BM_1	10.45	0.96	885	91087247	XP_975518.1	237	1.9e-17	PREDICTED: proton-coupled folate transporter-like [Tribolium castaneum]>gi|642929756|ref|XP_008195961.1| PREDICTED: proton-coupled folate transporter-like [Tribolium castaneum]>gi|642929758|ref|XP_008195962.1| PREDICTED: proton-coupled folate transporter-like [Tribolium castaneum]>gi|642929760|ref|XP_008195963.1| PREDICTED: proton-coupled folate transporter-like [Tribolium castaneum]	--	--	--	--	--	K14613	SLC46A1_3	MFS transporter, PCFT/HCP family, solute carrier family 46 (folate transporter), member 1/3	http://www.genome.jp/dbget-bin/www_bget?ko:K14613	--	--	--	--	--	--	--	--	--	--	--	--	--	--
Cluster-14374.0	BM_1	2.00	0.67	419	--	--	--	--	--	--	--	--	--	--	--	--	--	--	--	--	--	--	--	--	--	--	--	--	--	--	--	--
Cluster-14393.0	BM_1	16.00	0.99	1190	--	--	--	--	--	--	--	--	--	--	--	--	--	--	--	--	--	--	--	--	--	--	--	--	--	--	--	--
Cluster-1440.0	BM_1	3.00	1.64	351	--	--	--	--	--	--	--	--	--	--	--	--	--	--	--	--	--	--	--	--	--	--	--	--	--	--	--	--
Cluster-14406.0	BM_1	6.00	0.88	644	241643370	XP_002411051.1	845	4.3e-88	glycine N-methyltransferase, putative [Ixodes scapularis]>gi|215503682|gb|EEC13176.1| glycine N-methyltransferase, putative [Ixodes scapularis]	--	--	--	--	--	K00552	GNMT	glycine N-methyltransferase	http://www.genome.jp/dbget-bin/www_bget?ko:K00552	P13255	709	1.1e-73	Glycine N-methyltransferase OS=Rattus norvegicus GN=Gnmt PE=1 SV=2	PF06859//PF08241//PF05175//PF12568//PF01234//PF07757//PF01209	Bicoid-interacting protein 3 (Bin3)//Methyltransferase domain//Methyltransferase small domain//Acetyltransferase (GNAT) domain//NNMT/PNMT/TEMT family//Predicted AdoMet-dependent methyltransferase//ubiE/COQ5 methyltransferase family	GO:0006566//GO:0006544//GO:0032259//GO:0008152//GO:0006563//GO:0042967	threonine metabolic process//glycine metabolic process//methylation//metabolic process//L-serine metabolic process//acyl-carrier-protein biosynthetic process	GO:0008168//GO:0017174//GO:0008080	methyltransferase activity//glycine N-methyltransferase activity//N-acetyltransferase activity	--	--	--	--
Cluster-14416.0	BM_1	4.00	1.43	409	--	--	--	--	--	--	--	--	--	--	--	--	--	--	--	--	--	--	--	--	--	--	--	--	--	--	--	--
Cluster-14417.0	BM_1	3.00	0.34	763	--	--	--	--	--	--	--	--	--	--	--	--	--	--	--	--	--	--	--	--	--	--	--	--	--	--	--	--
Cluster-1444.0	BM_1	5.00	1.10	512	--	--	--	--	--	--	--	--	--	--	--	--	--	--	--	--	--	--	--	--	--	--	--	--	--	--	--	--
Cluster-14446.0	BM_1	17.51	1.06	1215	270012615	EFA09063.1	201	3.9e-13	hypothetical protein TcasGA2_TC006778 [Tribolium castaneum]	--	--	--	--	--	--	--	--	--	--	--	--	--	--	--	--	--	--	--	--	--	--	--
Cluster-14457.0	BM_1	6.78	0.31	1540	91094195	XP_971373.1	429	1.8e-39	PREDICTED: uncharacterized protein C15orf41 homolog [Tribolium castaneum]>gi|270010852|gb|EFA07300.1| hypothetical protein TcasGA2_TC015890 [Tribolium castaneum]	--	--	--	--	--	--	--	--	--	Q6NRW5	275	5.3e-23	Uncharacterized protein C15orf41 homolog OS=Xenopus laevis PE=2 SV=2	--	--	--	--	--	--	--	--	--	--
Cluster-14467.0	BM_1	11.00	0.36	2047	--	--	--	--	--	--	--	--	--	--	--	--	--	--	--	--	--	--	--	--	--	--	--	--	--	--	--	--
Cluster-1447.0	BM_1	16.00	4.78	441	--	--	--	--	--	--	--	--	--	--	--	--	--	--	--	--	--	--	--	--	--	--	--	--	--	--	--	--
Cluster-14470.0	BM_1	5.15	0.51	838	546671095	ERL83564.1	454	1.2e-42	hypothetical protein D910_00652 [Dendroctonus ponderosae]>gi|546672502|gb|ERL84333.1| hypothetical protein D910_01753 [Dendroctonus ponderosae]	195378559	XM_002048015.1	51	1.64384e-15	Drosophila virilis GJ13751 (Dvir\GJ13751), mRNA	K13338	PEX1	peroxin-1	http://www.genome.jp/dbget-bin/www_bget?ko:K13338	Q5BL07	384	6.6e-36	Peroxisome biogenesis factor 1 OS=Mus musculus GN=Pex1 PE=1 SV=2	PF00004	ATPase family associated with various cellular activities (AAA)	--	--	GO:0005524	ATP binding	--	--	KOG0735	AAA+-type ATPase
Cluster-14473.1	BM_1	4.00	0.33	955	391325879	XP_003737454.1	1046	3.2e-111	PREDICTED: cytosolic non-specific dipeptidase-like [Metaseiulus occidentalis]	--	--	--	--	--	K08660	CNDP2	cytosolic nonspecific dipeptidase	http://www.genome.jp/dbget-bin/www_bget?ko:K08660	Q3ZC84	942	1.5e-100	Cytosolic non-specific dipeptidase OS=Bos taurus GN=CNDP2 PE=2 SV=1	PF01546	Peptidase family M20/M25/M40	GO:0008152	metabolic process	GO:0016787	hydrolase activity	--	--	KOG2276	Metalloexopeptidases
Cluster-14474.0	BM_1	5.00	1.51	439	--	--	--	--	--	--	--	--	--	--	--	--	--	--	--	--	--	--	--	--	--	--	--	--	--	--	--	--
Cluster-14475.0	BM_1	4.00	1.35	419	--	--	--	--	--	--	--	--	--	--	--	--	--	--	--	--	--	--	--	--	--	--	--	--	--	--	--	--
Cluster-14476.0	BM_1	4.00	2.99	321	--	--	--	--	--	--	--	--	--	--	--	--	--	--	--	--	--	--	--	--	--	--	--	--	--	--	--	--
Cluster-14479.0	BM_1	6.00	0.57	866	270015858	EFA12306.1	230	1.2e-16	hypothetical protein TcasGA2_TC016101 [Tribolium castaneum]	--	--	--	--	--	--	--	--	--	--	--	--	--	PF02627	Carboxymuconolactone decarboxylase family	GO:0055114	oxidation-reduction process	GO:0051920	peroxiredoxin activity	--	--	--	--
Cluster-1448.0	BM_1	2.00	0.38	550	--	--	--	--	--	--	--	--	--	--	--	--	--	--	--	--	--	--	--	--	--	--	--	--	--	--	--	--
Cluster-14481.0	BM_1	10.00	0.51	1404	--	--	--	--	--	--	--	--	--	--	--	--	--	--	--	--	--	--	--	--	--	--	--	--	--	--	--	--
Cluster-1449.0	BM_1	5.00	1.08	517	--	--	--	--	--	--	--	--	--	--	--	--	--	--	--	--	--	--	--	--	--	--	--	--	--	--	--	--
Cluster-14490.0	BM_1	5.00	0.49	846	617409646	XP_007555014.1	1168	2.0e-125	PREDICTED: tubulin beta-4B chain-like [Poecilia formosa]>gi|617435887|ref|XP_007563424.1| PREDICTED: tubulin beta-4B chain-like [Poecilia formosa]>gi|658850544|ref|XP_008407833.1| PREDICTED: tubulin beta-4B chain-like [Poecilia reticulata]>gi|658897109|ref|XP_008431402.1| PREDICTED: tubulin beta-4B chain-like [Poecilia reticulata]	689542265	LL999067.1	274	1.79946e-139	Strongyloides stercoralis genome assembly S_stercoralis_PV0001 ,scaffold SSTP_contig0000014	K07375	TUBB	tubulin beta	http://www.genome.jp/dbget-bin/www_bget?ko:K07375	P30883	1164	2.4e-126	Tubulin beta-4 chain OS=Xenopus laevis GN=tubb4 PE=2 SV=1	--	--	--	--	--	--	--	--	KOG1375	Beta tubulin
Cluster-14500.0	BM_1	6.00	5.74	302	--	--	--	--	--	--	--	--	--	--	--	--	--	--	--	--	--	--	--	--	--	--	--	--	--	--	--	--
Cluster-14503.0	BM_1	11.00	0.48	1592	391326202	XP_003737609.1	1733	1.2e-190	PREDICTED: non-specific lipid-transfer protein-like [Metaseiulus occidentalis]	--	--	--	--	--	K08764	SCP2, SCPX	sterol carrier protein 2	http://www.genome.jp/dbget-bin/www_bget?ko:K08764	O62742	1442	2.6e-158	Non-specific lipid-transfer protein OS=Oryctolagus cuniculus GN=SCP2 PE=1 SV=1	PF02803//PF00108//PF08545	Thiolase, C-terminal domain//Thiolase, N-terminal domain//3-Oxoacyl-[acyl-carrier-protein (ACP)] synthase III	GO:0008152//GO:0006633//GO:0042967	metabolic process//fatty acid biosynthetic process//acyl-carrier-protein biosynthetic process	GO:0016747//GO:0004315	transferase activity, transferring acyl groups other than amino-acyl groups//3-oxoacyl-[acyl-carrier-protein] synthase activity	GO:0005835	fatty acid synthase complex	KOG1406	Peroxisomal 3-ketoacyl-CoA-thiolase P-44/SCP2
Cluster-14505.0	BM_1	12.00	0.96	975	--	--	--	--	--	--	--	--	--	--	--	--	--	--	--	--	--	--	--	--	--	--	--	--	--	--	--	--
Cluster-14505.1	BM_1	8.00	0.51	1159	--	--	--	--	--	--	--	--	--	--	--	--	--	--	--	--	--	--	PF12009	Telomerase ribonucleoprotein complex - RNA binding domain	GO:0006278	RNA-dependent DNA replication	GO:0003964	RNA-directed DNA polymerase activity	--	--	--	--
Cluster-14515.0	BM_1	3.00	0.31	807	--	--	--	--	--	--	--	--	--	--	--	--	--	--	--	--	--	--	--	--	--	--	--	--	--	--	--	--
Cluster-14540.0	BM_1	2.00	0.49	486	--	--	--	--	--	--	--	--	--	--	--	--	--	--	--	--	--	--	--	--	--	--	--	--	--	--	--	--
Cluster-14545.0	BM_1	7.00	0.36	1376	--	--	--	--	--	--	--	--	--	--	--	--	--	--	--	--	--	--	--	--	--	--	--	--	--	--	--	--
Cluster-14558.0	BM_1	1.00	0.32	430	--	--	--	--	--	--	--	--	--	--	--	--	--	--	--	--	--	--	--	--	--	--	--	--	--	--	--	--
Cluster-1456.0	BM_1	1.00	0.34	419	--	--	--	--	--	--	--	--	--	--	--	--	--	--	--	--	--	--	--	--	--	--	--	--	--	--	--	--
Cluster-14563.0	BM_1	24.00	3.39	660	--	--	--	--	--	--	--	--	--	--	--	--	--	--	--	--	--	--	--	--	--	--	--	--	--	--	--	--
Cluster-14566.0	BM_1	10.00	0.57	1272	--	--	--	--	--	--	--	--	--	--	--	--	--	--	--	--	--	--	--	--	--	--	--	--	--	--	--	--
Cluster-14577.0	BM_1	2.00	0.44	511	--	--	--	--	--	--	--	--	--	--	--	--	--	--	--	--	--	--	--	--	--	--	--	--	--	--	--	--
Cluster-14581.0	BM_1	8.00	1.44	570	675380350	KFM73252.1	323	1.3e-27	Cuticle protein 14 isoform b, partial [Stegodyphus mimosarum]	--	--	--	--	--	--	--	--	--	P83354	262	6.3e-22	Cuticle protein 14 isoform a OS=Limulus polyphemus PE=1 SV=1	PF00379	Insect cuticle protein	--	--	GO:0042302	structural constituent of cuticle	--	--	--	--
Cluster-14581.1	BM_1	5.00	1.01	536	--	--	--	--	--	--	--	--	--	--	--	--	--	--	--	--	--	--	--	--	--	--	--	--	--	--	--	--
Cluster-14594.0	BM_1	46.00	7.24	617	732554603	AIZ72682.1	449	3.4e-42	c-type lysozyme 4 [Harmonia axyridis]	--	--	--	--	--	K13915	LYZ	lysozyme C	http://www.genome.jp/dbget-bin/www_bget?ko:K13915	Q17005	283	2.5e-24	Lysozyme c-1 OS=Anopheles gambiae GN=AGAP007347 PE=2 SV=2	--	--	--	--	--	--	--	--	--	--
Cluster-14597.0	BM_1	3.00	0.72	488	--	--	--	--	--	--	--	--	--	--	--	--	--	--	--	--	--	--	--	--	--	--	--	--	--	--	--	--
Cluster-14601.0	BM_1	12.32	1.56	707	189238817	XP_967438.2	345	4.5e-30	PREDICTED: uncharacterized protein LOC655783 [Tribolium castaneum]	--	--	--	--	--	--	--	--	--	--	--	--	--	--	--	--	--	--	--	--	--	--	--
Cluster-14606.0	BM_1	9.00	0.46	1394	--	--	--	--	--	--	--	--	--	--	--	--	--	--	--	--	--	--	--	--	--	--	--	--	--	--	--	--
Cluster-1461.0	BM_1	3.00	1.20	391	--	--	--	--	--	--	--	--	--	--	--	--	--	--	--	--	--	--	--	--	--	--	--	--	--	--	--	--
Cluster-14613.0	BM_1	5.00	0.36	1059	--	--	--	--	--	--	--	--	--	--	--	--	--	--	--	--	--	--	--	--	--	--	--	--	--	--	--	--
Cluster-14615.0	BM_1	4.00	0.33	962	--	--	--	--	--	--	--	--	--	--	--	--	--	--	--	--	--	--	--	--	--	--	--	--	--	--	--	--
Cluster-14620.0	BM_1	1.00	0.31	434	--	--	--	--	--	--	--	--	--	--	--	--	--	--	--	--	--	--	--	--	--	--	--	--	--	--	--	--
Cluster-14623.0	BM_1	2.00	0.43	518	172051208	ACB70379.1	347	1.9e-30	NADH dehydrogenase 1 alpha subcomplex [Ornithodoros coriaceus]	--	--	--	--	--	K03948	NDUFA4	NADH dehydrogenase (ubiquinone) 1 alpha subcomplex subunit 4	http://www.genome.jp/dbget-bin/www_bget?ko:K03948	Q62425	210	6.2e-16	Cytochrome c oxidase subunit NDUFA4 OS=Mus musculus GN=Ndufa4 PE=1 SV=2	--	--	--	--	--	--	--	--	--	--
Cluster-14635.0	BM_1	4.00	0.40	835	--	--	--	--	--	--	--	--	--	--	--	--	--	--	--	--	--	--	--	--	--	--	--	--	--	--	--	--
Cluster-14639.0	BM_1	11.00	0.95	921	--	--	--	--	--	--	--	--	--	--	--	--	--	--	--	--	--	--	--	--	--	--	--	--	--	--	--	--
Cluster-1464.0	BM_1	1.00	0.92	305	--	--	--	--	--	--	--	--	--	--	--	--	--	--	--	--	--	--	--	--	--	--	--	--	--	--	--	--
Cluster-1465.0	BM_1	4.00	0.59	643	--	--	--	--	--	--	--	--	--	--	--	--	--	--	--	--	--	--	--	--	--	--	--	--	--	--	--	--
Cluster-14651.0	BM_1	56.00	1.37	2632	--	--	--	--	--	--	--	--	--	--	--	--	--	--	--	--	--	--	--	--	--	--	--	--	--	--	--	--
Cluster-14654.0	BM_1	3.00	0.56	561	--	--	--	--	--	--	--	--	--	--	--	--	--	--	--	--	--	--	--	--	--	--	--	--	--	--	--	--
Cluster-14655.0	BM_1	8.00	0.69	926	347970384	XP_003436564.1	359	1.4e-31	AGAP013100-PA [Anopheles gambiae str. PEST]>gi|333468908|gb|EGK97106.1| AGAP013100-PA [Anopheles gambiae str. PEST]	--	--	--	--	--	--	--	--	--	--	--	--	--	PF08091	Spider insecticidal peptide	GO:0009405	pathogenesis	--	--	GO:0005576	extracellular region	--	--
Cluster-14656.0	BM_1	2.00	0.32	614	--	--	--	--	--	--	--	--	--	--	--	--	--	--	--	--	--	--	--	--	--	--	--	--	--	--	--	--
Cluster-14663.0	BM_1	3.00	0.34	769	--	--	--	--	--	--	--	--	--	--	--	--	--	--	--	--	--	--	--	--	--	--	--	--	--	--	--	--
Cluster-14667.0	BM_1	2.00	0.85	383	--	--	--	--	--	--	--	--	--	--	--	--	--	--	--	--	--	--	--	--	--	--	--	--	--	--	--	--
Cluster-14668.0	BM_1	1.00	0.31	431	--	--	--	--	--	--	--	--	--	--	--	--	--	--	--	--	--	--	--	--	--	--	--	--	--	--	--	--
Cluster-14671.0	BM_1	1.00	0.50	362	--	--	--	--	--	--	--	--	--	--	--	--	--	--	--	--	--	--	--	--	--	--	--	--	--	--	--	--
Cluster-14674.0	BM_1	4.00	1.57	394	297294711	XP_002804494.1	407	1.6e-37	PREDICTED: hypothetical protein LOC698789 [Macaca mulatta]	675780847	XM_003824939.2	394	0	PREDICTED: Pan paniscus ribosomal protein L41 (RPL41), mRNA	--	--	--	--	--	--	--	--	--	--	--	--	--	--	--	--	--	--
Cluster-14683.0	BM_1	6.00	0.33	1319	270001913	EEZ98360.1	246	2.6e-18	hypothetical protein TcasGA2_TC000817 [Tribolium castaneum]	--	--	--	--	--	--	--	--	--	--	--	--	--	--	--	--	--	--	--	--	--	--	--
Cluster-14688.0	BM_1	1.00	0.42	385	--	--	--	--	--	--	--	--	--	--	--	--	--	--	--	--	--	--	--	--	--	--	--	--	--	--	--	--
Cluster-14703.0	BM_1	2.00	0.54	460	241117494	XP_002401925.1	158	1.4e-08	cAMP-dependent protein kinase type I-beta regulatory subunit, putative [Ixodes scapularis]>gi|215493239|gb|EEC02880.1| cAMP-dependent protein kinase type I-beta regulatory subunit, putative, partial [Ixodes scapularis]	--	--	--	--	--	--	--	--	--	P16905	148	8.4e-09	cAMP-dependent protein kinase type I regulatory subunit OS=Drosophila melanogaster GN=Pka-R1 PE=2 SV=2	--	--	GO:0007165//GO:0001932//GO:0045859	signal transduction//regulation of protein phosphorylation//regulation of protein kinase activity	GO:0004715//GO:0008603	non-membrane spanning protein tyrosine kinase activity//cAMP-dependent protein kinase regulator activity	GO:0005952	cAMP-dependent protein kinase complex	KOG1113	cAMP-dependent protein kinase types I and II, regulatory subunit
Cluster-14705.0	BM_1	6.00	0.55	882	--	--	--	--	--	--	--	--	--	--	--	--	--	--	--	--	--	--	--	--	--	--	--	--	--	--	--	--
Cluster-14707.0	BM_1	2.00	0.38	557	391336115	XP_003742428.1	411	7.9e-38	PREDICTED: SH3 domain-binding glutamic acid-rich protein homolog [Metaseiulus occidentalis]	--	--	--	--	--	--	--	--	--	Q9NFP5	277	1.1e-23	SH3 domain-binding glutamic acid-rich protein homolog OS=Drosophila melanogaster GN=Sh3beta PE=1 SV=2	PF00462	Glutaredoxin	GO:0045454//GO:0006118	cell redox homeostasis//obsolete electron transport	GO:0009055//GO:0015035	electron carrier activity//protein disulfide oxidoreductase activity	--	--	KOG4023	Uncharacterized conserved protein
Cluster-1471.0	BM_1	2.00	0.42	523	--	--	--	--	--	--	--	--	--	--	--	--	--	--	--	--	--	--	--	--	--	--	--	--	--	--	--	--
Cluster-14710.1	BM_1	3.00	0.90	440	--	--	--	--	--	--	--	--	--	--	--	--	--	--	--	--	--	--	--	--	--	--	--	--	--	--	--	--
Cluster-14712.0	BM_1	4.00	0.68	588	--	--	--	--	--	--	--	--	--	--	--	--	--	--	--	--	--	--	--	--	--	--	--	--	--	--	--	--
Cluster-14717.0	BM_1	3.00	0.39	699	--	--	--	--	--	--	--	--	--	--	--	--	--	--	--	--	--	--	--	--	--	--	--	--	--	--	--	--
Cluster-1472.0	BM_1	5.00	0.68	675	--	--	--	--	--	--	--	--	--	--	--	--	--	--	--	--	--	--	--	--	--	--	--	--	--	--	--	--
Cluster-14722.0	BM_1	15.00	0.79	1356	--	--	--	--	--	--	--	--	--	--	--	--	--	--	--	--	--	--	--	--	--	--	--	--	--	--	--	--
Cluster-14724.0	BM_1	1.00	0.41	387	--	--	--	--	--	--	--	--	--	--	--	--	--	--	--	--	--	--	--	--	--	--	--	--	--	--	--	--
Cluster-14725.0	BM_1	11.00	4.62	384	--	--	--	--	--	--	--	--	--	--	--	--	--	--	--	--	--	--	--	--	--	--	--	--	--	--	--	--
Cluster-14728.0	BM_1	3.00	0.63	526	--	--	--	--	--	--	--	--	--	--	--	--	--	--	--	--	--	--	--	--	--	--	--	--	--	--	--	--
Cluster-1473.0	BM_1	5.00	1.05	523	--	--	--	--	--	--	--	--	--	--	--	--	--	--	--	--	--	--	--	--	--	--	--	--	--	--	--	--
Cluster-14730.0	BM_1	9.00	0.39	1591	391339532	XP_003744102.1	152	2.4e-07	PREDICTED: uncharacterized protein LOC100899560 [Metaseiulus occidentalis]	--	--	--	--	--	--	--	--	--	--	--	--	--	PF02601	Exonuclease VII, large subunit	GO:0006308	DNA catabolic process	GO:0008855	exodeoxyribonuclease VII activity	GO:0009318	exodeoxyribonuclease VII complex	--	--
Cluster-14732.0	BM_1	7.00	1.00	654	--	--	--	--	--	--	--	--	--	--	--	--	--	--	--	--	--	--	--	--	--	--	--	--	--	--	--	--
Cluster-14738.0	BM_1	3.00	0.36	731	119220845	ABL61513.1	256	9.8e-20	Der-p2-like allergen [Ixodes ricinus]	--	--	--	--	--	--	--	--	--	O02380	201	9.6e-15	Mite group 2 allergen Tyr p 2 OS=Tyrophagus putrescentiae PE=1 SV=1	--	--	--	--	--	--	--	--	--	--
Cluster-1474.0	BM_1	3.00	0.88	444	--	--	--	--	--	--	--	--	--	--	--	--	--	--	--	--	--	--	--	--	--	--	--	--	--	--	--	--
Cluster-14747.0	BM_1	3.00	0.36	734	--	--	--	--	--	--	--	--	--	--	--	--	--	--	--	--	--	--	--	--	--	--	--	--	--	--	--	--
Cluster-14749.0	BM_1	30.00	1.61	1337	642937929	XP_008199135.1	1029	4.2e-109	PREDICTED: doublesex- and mab-3-related transcription factor A2-like [Tribolium castaneum]>gi|270015667|gb|EFA12115.1| hypothetical protein TcasGA2_TC002261 [Tribolium castaneum]	--	--	--	--	--	--	--	--	--	Q801F8	244	1.8e-19	Doublesex- and mab-3-related transcription factor 1 OS=Oryzias latipes GN=dmrt1 PE=2 SV=1	PF00751	DM DNA binding domain	GO:0007548//GO:0006355	sex differentiation//regulation of transcription, DNA-templated	GO:0043565	sequence-specific DNA binding	GO:0005634	nucleus	KOG3815	Transcription factor Doublesex
Cluster-14750.0	BM_1	8.00	0.38	1485	--	--	--	--	--	--	--	--	--	--	--	--	--	--	--	--	--	--	--	--	--	--	--	--	--	--	--	--
Cluster-14761.0	BM_1	11.00	0.37	1994	641659246	XP_008181021.1	305	5.6e-25	PREDICTED: uncharacterized protein LOC103308774 [Acyrthosiphon pisum]	--	--	--	--	--	--	--	--	--	--	--	--	--	PF08115	SFI toxin family	GO:0009405	pathogenesis	--	--	GO:0005576	extracellular region	--	--
Cluster-14768.0	BM_1	7.00	1.12	611	--	--	--	--	--	--	--	--	--	--	--	--	--	--	--	--	--	--	--	--	--	--	--	--	--	--	--	--
Cluster-14769.0	BM_1	5.00	0.37	1042	546685928	ERL95347.1	1084	1.4e-115	hypothetical protein D910_12612 [Dendroctonus ponderosae]	--	--	--	--	--	--	--	--	--	Q8R3P7	443	1.2e-42	Clusterin-associated protein 1 OS=Mus musculus GN=Cluap1 PE=1 SV=1	PF03938//PF04111//PF04799//PF10417//PF16752//PF04513//PF06657	Outer membrane protein (OmpH-like)//Autophagy protein Apg6//fzo-like conserved region//C-terminal domain of 1-Cys peroxiredoxin//Tubulin-specific chaperone C N-terminal domain//Baculovirus polyhedron envelope protein, PEP, C terminus//Centrosome microtubule-binding domain of Cep57	GO:0008053//GO:0055114//GO:0006914	mitochondrial fusion//oxidation-reduction process//autophagy	GO:0051082//GO:0008017//GO:0051920//GO:0005198//GO:0015631//GO:0003924	unfolded protein binding//microtubule binding//peroxiredoxin activity//structural molecule activity//tubulin binding//GTPase activity	GO:0005741//GO:0019028//GO:0016021//GO:0019031//GO:0045298	mitochondrial outer membrane//viral capsid//integral component of membrane//viral envelope//tubulin complex	KOG3647	Predicted coiled-coil protein
Cluster-14770.0	BM_1	3.00	0.53	578	--	--	--	--	--	--	--	--	--	--	--	--	--	--	--	--	--	--	--	--	--	--	--	--	--	--	--	--
Cluster-14790.0	BM_1	8.00	1.23	627	--	--	--	--	--	--	--	--	--	--	--	--	--	--	--	--	--	--	--	--	--	--	--	--	--	--	--	--
Cluster-14791.0	BM_1	3.00	0.41	676	--	--	--	--	--	--	--	--	--	--	--	--	--	--	--	--	--	--	--	--	--	--	--	--	--	--	--	--
Cluster-14795.0	BM_1	7.00	0.42	1215	--	--	--	--	--	--	--	--	--	--	--	--	--	--	--	--	--	--	--	--	--	--	--	--	--	--	--	--
Cluster-14802.0	BM_1	18.00	0.54	2187	189237043	XP_001810887.1	2357	7.0e-263	PREDICTED: neuroligin-4, Y-linked [Tribolium castaneum]	752862434	XM_011264522.1	55	2.62858e-17	PREDICTED: Camponotus floridanus neuroligin-1-like (LOC105255303), mRNA	--	--	--	--	Q99K10	483	5.7e-47	Neuroligin-1 OS=Mus musculus GN=Nlgn1 PE=1 SV=2	PF06112	Gammaherpesvirus capsid protein	--	--	--	--	GO:0019028	viral capsid	KOG1516	Carboxylesterase and related proteins
Cluster-1481.0	BM_1	1.00	0.67	330	--	--	--	--	--	--	--	--	--	--	--	--	--	--	--	--	--	--	--	--	--	--	--	--	--	--	--	--
Cluster-14812.0	BM_1	7.68	3.99	357	642911511	XP_008199453.1	281	6.0e-23	PREDICTED: protein unc-79 homolog [Tribolium castaneum]	--	--	--	--	--	--	--	--	--	--	--	--	--	--	--	--	--	--	--	--	--	--	--
Cluster-14821.0	BM_1	5.00	0.31	1185	357603552	EHJ63826.1	283	1.2e-22	clip domain serine protease 4 [Danaus plexippus]	--	--	--	--	--	K01344	PROC	protein C (activated)	http://www.genome.jp/dbget-bin/www_bget?ko:K01344	Q28278	238	8.0e-19	Vitamin K-dependent protein C OS=Canis familiaris GN=PROC PE=2 SV=2	PF00089	Trypsin	GO:0006508	proteolysis	GO:0004252	serine-type endopeptidase activity	--	--	--	--
Cluster-14823.0	BM_1	34.11	0.88	2525	675380751	KFM73653.1	963	3.5e-101	PiggyBac transposable element-derived protein 3, partial [Stegodyphus mimosarum]	--	--	--	--	--	--	--	--	--	Q8N328	849	2.4e-89	PiggyBac transposable element-derived protein 3 OS=Homo sapiens GN=PGBD3 PE=2 SV=3	PF00643//PF07975	B-box zinc finger//TFIIH C1-like domain	GO:0006281	DNA repair	GO:0008270	zinc ion binding	GO:0005622	intracellular	--	--
Cluster-14824.1	BM_1	13.00	0.41	2111	270003365	EEZ99812.1	221	3.2e-15	hypothetical protein TcasGA2_TC002592 [Tribolium castaneum]	--	--	--	--	--	--	--	--	--	--	--	--	--	--	--	--	--	--	--	--	--	--	--
Cluster-14826.0	BM_1	1.00	0.34	417	241729451	XP_002412260.1	135	6.0e-06	translation initiation factor 2C, putative [Ixodes scapularis]>gi|215505489|gb|EEC14983.1| translation initiation factor 2C, putative [Ixodes scapularis]	--	--	--	--	--	--	--	--	--	--	--	--	--	--	--	--	--	--	--	--	--	--	--
Cluster-14833.0	BM_1	9.00	5.82	334	--	--	--	--	--	--	--	--	--	--	--	--	--	--	--	--	--	--	--	--	--	--	--	--	--	--	--	--
Cluster-14837.1	BM_1	5.59	0.41	1043	768421201	XP_011551400.1	340	2.5e-29	PREDICTED: uncharacterized protein LOC105383086 [Plutella xylostella]	--	--	--	--	--	--	--	--	--	--	--	--	--	PF04847	Calcipressin	GO:0019722	calcium-mediated signaling	--	--	--	--	--	--
Cluster-1484.0	BM_1	3.00	0.52	583	--	--	--	--	--	--	--	--	--	--	--	--	--	--	--	--	--	--	--	--	--	--	--	--	--	--	--	--
Cluster-14849.0	BM_1	4.00	0.88	510	--	--	--	--	--	--	--	--	--	--	--	--	--	--	--	--	--	--	--	--	--	--	--	--	--	--	--	--
Cluster-14851.0	BM_1	6.00	1.41	494	--	--	--	--	--	--	--	--	--	--	--	--	--	--	--	--	--	--	--	--	--	--	--	--	--	--	--	--
Cluster-14858.0	BM_1	10.00	0.32	2103	--	--	--	--	--	--	--	--	--	--	--	--	--	--	--	--	--	--	--	--	--	--	--	--	--	--	--	--
Cluster-1486.0	BM_1	8.21	1.49	567	--	--	--	--	--	--	--	--	--	--	--	--	--	--	--	--	--	--	--	--	--	--	--	--	--	--	--	--
Cluster-14862.0	BM_1	10.60	0.57	1332	--	--	--	--	--	--	--	--	--	--	--	--	--	--	--	--	--	--	--	--	--	--	--	--	--	--	--	--
Cluster-14865.0	BM_1	15.00	0.96	1164	642920923	XP_008192617.1	943	3.4e-99	PREDICTED: aldose reductase isoform X2 [Tribolium castaneum]	--	--	--	--	--	K00002	AKR1A1, adh	alcohol dehydrogenase (NADP+)	http://www.genome.jp/dbget-bin/www_bget?ko:K00002	Q5ZK84	583	7.8e-59	Alcohol dehydrogenase [NADP(+)] OS=Gallus gallus GN=AKR1A1 PE=2 SV=1	--	--	--	--	--	--	--	--	KOG1577	Aldo/keto reductase family proteins
Cluster-14878.0	BM_1	4.00	0.54	676	--	--	--	--	--	--	--	--	--	--	--	--	--	--	--	--	--	--	--	--	--	--	--	--	--	--	--	--
Cluster-1488.0	BM_1	8.00	0.99	718	--	--	--	--	--	--	--	--	--	--	--	--	--	--	--	--	--	--	--	--	--	--	--	--	--	--	--	--
Cluster-14880.0	BM_1	3.65	0.82	505	--	--	--	--	--	--	--	--	--	--	--	--	--	--	--	--	--	--	--	--	--	--	--	--	--	--	--	--
Cluster-14883.0	BM_1	2.00	0.33	602	--	--	--	--	--	--	--	--	--	--	--	--	--	--	--	--	--	--	--	--	--	--	--	--	--	--	--	--
Cluster-14885.0	BM_1	4.00	0.39	851	--	--	--	--	--	--	--	--	--	--	--	--	--	--	--	--	--	--	--	--	--	--	--	--	--	--	--	--
Cluster-1489.0	BM_1	3.00	0.67	509	--	--	--	--	--	--	--	--	--	--	--	--	--	--	--	--	--	--	--	--	--	--	--	--	--	--	--	--
Cluster-14897.0	BM_1	8.99	1.19	687	--	--	--	--	--	--	--	--	--	--	--	--	--	--	--	--	--	--	--	--	--	--	--	--	--	--	--	--
Cluster-1490.0	BM_1	2.00	0.38	556	--	--	--	--	--	--	--	--	--	--	--	--	--	--	--	--	--	--	--	--	--	--	--	--	--	--	--	--
Cluster-14901.0	BM_1	20.83	1.70	961	685828771	CEF63693.1	166	3.5e-09	6-phosphofructokinase [Strongyloides ratti]	--	--	--	--	--	K00850	pfkA, PFK	6-phosphofructokinase 1	http://www.genome.jp/dbget-bin/www_bget?ko:K00850	Q9TZL8	165	1.9e-10	ATP-dependent 6-phosphofructokinase 1 OS=Caenorhabditis elegans GN=pfk-1 PE=3 SV=2	--	--	--	--	--	--	--	--	KOG2440	Pyrophosphate-dependent phosphofructo-1-kinase
Cluster-14923.0	BM_1	20.90	1.29	1191	642938802	XP_008199892.1	550	1.3e-53	PREDICTED: venom protease-like [Tribolium castaneum]	--	--	--	--	--	--	--	--	--	P05049	421	4.8e-40	Serine protease snake OS=Drosophila melanogaster GN=snk PE=1 SV=2	--	--	--	--	--	--	--	--	--	--
Cluster-14924.0	BM_1	1.00	0.43	381	--	--	--	--	--	--	--	--	--	--	--	--	--	--	--	--	--	--	--	--	--	--	--	--	--	--	--	--
Cluster-14935.0	BM_1	4.00	0.41	816	--	--	--	--	--	--	--	--	--	--	--	--	--	--	--	--	--	--	--	--	--	--	--	--	--	--	--	--
Cluster-14937.0	BM_1	7.00	0.52	1027	--	--	--	--	--	--	--	--	--	--	--	--	--	--	--	--	--	--	--	--	--	--	--	--	--	--	--	--
Cluster-1494.0	BM_1	5.88	0.73	714	--	--	--	--	--	--	--	--	--	--	--	--	--	--	--	--	--	--	--	--	--	--	--	--	--	--	--	--
Cluster-1495.0	BM_1	6.33	0.49	1003	--	--	--	--	--	--	--	--	--	--	--	--	--	--	--	--	--	--	--	--	--	--	--	--	--	--	--	--
Cluster-14951.0	BM_1	7.00	0.39	1308	795012948	XP_011880667.1	152	2.0e-07	PREDICTED: putative uncharacterized protein FLJ37770 [Vollenhovia emeryi]	--	--	--	--	--	--	--	--	--	--	--	--	--	--	--	--	--	--	--	--	--	--	--
Cluster-1496.0	BM_1	2.00	1.22	340	--	--	--	--	--	--	--	--	--	--	--	--	--	--	--	--	--	--	--	--	--	--	--	--	--	--	--	--
Cluster-14963.0	BM_1	9.92	0.41	1649	642924044	XP_008193983.1	876	2.8e-91	PREDICTED: F-box/LRR-repeat protein 20 isoform X2 [Tribolium castaneum]	--	--	--	--	--	K10268	FBXL2_20	F-box and leucine-rich repeat protein 2/20	http://www.genome.jp/dbget-bin/www_bget?ko:K10268	Q5R3Z8	625	1.5e-63	F-box/LRR-repeat protein 2 OS=Pongo abelii GN=FBXL2 PE=2 SV=1	PF00560//PF13516//PF13855//PF02126	Leucine Rich Repeat//Leucine Rich repeat//Leucine rich repeat//Phosphotriesterase family	GO:0009056	catabolic process	GO:0005515//GO:0008270	protein binding//zinc ion binding	--	--	KOG4341	F-box protein containing LRR
Cluster-14972.0	BM_1	8.76	0.50	1281	332374592	AEE62437.1	541	1.5e-52	unknown [Dendroctonus ponderosae]	--	--	--	--	--	K13348	MPV17	protein Mpv17	http://www.genome.jp/dbget-bin/www_bget?ko:K13348	Q6DIY8	331	1.4e-29	Mpv17-like protein 2 OS=Xenopus tropicalis GN=mpv17l2 PE=2 SV=1	PF04117	Mpv17 / PMP22 family	--	--	--	--	GO:0016021	integral component of membrane	KOG1944	Peroxisomal membrane protein MPV17 and related proteins
Cluster-14973.0	BM_1	27.00	1.08	1705	--	--	--	--	--	--	--	--	--	--	--	--	--	--	--	--	--	--	--	--	--	--	--	--	--	--	--	--
Cluster-14977.0	BM_1	3.00	0.58	549	--	--	--	--	--	--	--	--	--	--	--	--	--	--	--	--	--	--	--	--	--	--	--	--	--	--	--	--
Cluster-1498.0	BM_1	3.00	0.31	809	--	--	--	--	--	672058178	XM_006241162.2	799	0	PREDICTED: Rattus norvegicus TIMP metallopeptidase inhibitor 3 (Timp3), transcript variant X1, mRNA	--	--	--	--	--	--	--	--	--	--	--	--	--	--	--	--	--	--
Cluster-14981.0	BM_1	2.00	0.47	492	--	--	--	--	--	--	--	--	--	--	--	--	--	--	--	--	--	--	--	--	--	--	--	--	--	--	--	--
Cluster-14983.0	BM_1	3.00	0.65	515	--	--	--	--	--	--	--	--	--	--	--	--	--	--	--	--	--	--	--	--	--	--	--	--	--	--	--	--
Cluster-14998.0	BM_1	51.00	9.64	555	--	--	--	--	--	--	--	--	--	--	--	--	--	--	--	--	--	--	--	--	--	--	--	--	--	--	--	--
Cluster-14998.1	BM_1	6.00	1.09	568	--	--	--	--	--	--	--	--	--	--	--	--	--	--	--	--	--	--	--	--	--	--	--	--	--	--	--	--
Cluster-14999.0	BM_1	4.00	0.43	795	--	--	--	--	--	--	--	--	--	--	--	--	--	--	--	--	--	--	--	--	--	--	--	--	--	--	--	--
Cluster-15001.0	BM_1	4.00	0.78	546	--	--	--	--	--	--	--	--	--	--	--	--	--	--	--	--	--	--	--	--	--	--	--	--	--	--	--	--
Cluster-15005.0	BM_1	2.00	0.38	556	--	--	--	--	--	--	--	--	--	--	--	--	--	--	--	--	--	--	--	--	--	--	--	--	--	--	--	--
Cluster-15016.0	BM_1	1.00	13.36	204	--	--	--	--	--	--	--	--	--	--	--	--	--	--	--	--	--	--	--	--	--	--	--	--	--	--	--	--
Cluster-15016.1	BM_1	1.94	3.55	265	--	--	--	--	--	--	--	--	--	--	--	--	--	--	--	--	--	--	--	--	--	--	--	--	--	--	--	--
Cluster-15017.0	BM_1	1.00	0.40	390	--	--	--	--	--	--	--	--	--	--	--	--	--	--	--	--	--	--	--	--	--	--	--	--	--	--	--	--
Cluster-15019.0	BM_1	3.00	0.49	605	--	--	--	--	--	--	--	--	--	--	--	--	--	--	--	--	--	--	--	--	--	--	--	--	--	--	--	--
Cluster-1502.0	BM_1	2.00	1.86	304	--	--	--	--	--	--	--	--	--	--	--	--	--	--	--	--	--	--	--	--	--	--	--	--	--	--	--	--
Cluster-1504.0	BM_1	1.00	0.72	324	795428292	XP_011760171.1	579	1.5e-57	PREDICTED: wiskott-Aldrich syndrome protein isoform X1 [Macaca nemestrina]	768033852	XM_011543977.1	324	1.03459e-167	PREDICTED: Homo sapiens Wiskott-Aldrich syndrome (WAS), transcript variant X1, mRNA	K05747	WAS	Wiskott-Aldrich syndrome protein	http://www.genome.jp/dbget-bin/www_bget?ko:K05747	P42768	579	6.2e-59	Wiskott-Aldrich syndrome protein OS=Homo sapiens GN=WAS PE=1 SV=4	--	--	--	--	--	--	--	--	KOG3671	Actin regulatory protein (Wiskott-Aldrich syndrome protein)
Cluster-15055.0	BM_1	1.00	0.44	378	--	--	--	--	--	--	--	--	--	--	--	--	--	--	--	--	--	--	--	--	--	--	--	--	--	--	--	--
Cluster-15058.0	BM_1	1.00	0.32	428	--	--	--	--	--	--	--	--	--	--	--	--	--	--	--	--	--	--	--	--	--	--	--	--	--	--	--	--
Cluster-15061.0	BM_1	6.00	0.40	1123	--	--	--	--	--	--	--	--	--	--	--	--	--	--	--	--	--	--	--	--	--	--	--	--	--	--	--	--
Cluster-15063.0	BM_1	4.00	0.56	660	--	--	--	--	--	--	--	--	--	--	--	--	--	--	--	--	--	--	--	--	--	--	--	--	--	--	--	--
Cluster-15065.0	BM_1	4.00	0.37	873	--	--	--	--	--	--	--	--	--	--	--	--	--	--	--	--	--	--	--	--	--	--	--	--	--	--	--	--
Cluster-15069.0	BM_1	11.43	0.43	1800	--	--	--	--	--	--	--	--	--	--	--	--	--	--	--	--	--	--	--	--	--	--	--	--	--	--	--	--
Cluster-1507.0	BM_1	4.00	2.32	345	--	--	--	--	--	--	--	--	--	--	--	--	--	--	--	--	--	--	PF04277	Oxaloacetate decarboxylase, gamma chain	GO:0006525//GO:0006560//GO:0006090//GO:0071436//GO:0006814	arginine metabolic process//proline metabolic process//pyruvate metabolic process//sodium ion export//sodium ion transport	GO:0008948//GO:0015081	oxaloacetate decarboxylase activity//sodium ion transmembrane transporter activity	GO:0016020	membrane	--	--
Cluster-15071.1	BM_1	11.37	0.50	1564	852747987	XP_012871417.1	478	3.8e-45	PREDICTED: zinc finger protein 260-like [Dipodomys ordii]	--	--	--	--	--	K09228	KRAB	KRAB domain-containing zinc finger protein	http://www.genome.jp/dbget-bin/www_bget?ko:K09228	Q6ZN57	445	1.0e-42	Zinc finger protein 2 homolog OS=Homo sapiens GN=ZFP2 PE=1 SV=1	PF00096//PF05864//PF05715//PF13465//PF01363//PF13912//PF02892//PF05191	Zinc finger, C2H2 type//Chordopoxvirus DNA-directed RNA polymerase 7 kDa polypeptide (RPO7)//Piccolo Zn-finger//Zinc-finger double domain//FYVE zinc finger//C2H2-type zinc finger//BED zinc finger//Adenylate kinase, active site lid	GO:0006206//GO:0006351//GO:0006144//GO:0046034	pyrimidine nucleobase metabolic process//transcription, DNA-templated//purine nucleobase metabolic process//ATP metabolic process	GO:0004017//GO:0046872//GO:0003677//GO:0003899	adenylate kinase activity//metal ion binding//DNA binding//DNA-directed RNA polymerase activity	GO:0005730//GO:0045202	nucleolus//synapse	--	--
Cluster-15071.3	BM_1	25.05	0.61	2665	499045993	XP_004573577.1	454	3.9e-42	PREDICTED: zinc finger protein 260-like [Maylandia zebra]	--	--	--	--	--	K09228	KRAB	KRAB domain-containing zinc finger protein	http://www.genome.jp/dbget-bin/www_bget?ko:K09228	Q6ZN57	432	5.7e-41	Zinc finger protein 2 homolog OS=Homo sapiens GN=ZFP2 PE=1 SV=1	PF13465//PF13912//PF01363//PF02892//PF05191//PF00096//PF06018//PF05864//PF05715	Zinc-finger double domain//C2H2-type zinc finger//FYVE zinc finger//BED zinc finger//Adenylate kinase, active site lid//Zinc finger, C2H2 type//CodY GAF-like domain//Chordopoxvirus DNA-directed RNA polymerase 7 kDa polypeptide (RPO7)//Piccolo Zn-finger	GO:0006144//GO:0046034//GO:0006351//GO:0006206	purine nucleobase metabolic process//ATP metabolic process//transcription, DNA-templated//pyrimidine nucleobase metabolic process	GO:0003677//GO:0003899//GO:0046872//GO:0004017//GO:0005525	DNA binding//DNA-directed RNA polymerase activity//metal ion binding//adenylate kinase activity//GTP binding	GO:0005730//GO:0045202	nucleolus//synapse	--	--
Cluster-15077.0	BM_1	28.00	1.02	1848	348510657	XP_003442861.1	1787	7.3e-197	PREDICTED: inositol-3-phosphate synthase 1-A-like isoform X1 [Oreochromis niloticus]>gi|542208057|ref|XP_005477290.1| PREDICTED: inositol-3-phosphate synthase 1-A-like isoform X2 [Oreochromis niloticus]	751459008	XM_011185896.1	128	5.81836e-58	PREDICTED: Bactrocera cucurbitae inositol-3-phosphate synthase (LOC105213219), mRNA	K01858	INO1, ISYNA1	myo-inositol-1-phosphate synthase	http://www.genome.jp/dbget-bin/www_bget?ko:K01858	Q7ZXY0	1729	1.6e-191	Inositol-3-phosphate synthase 1-A OS=Xenopus laevis GN=isyna1-a PE=2 SV=1	PF07994//PF00787	Myo-inositol-1-phosphate synthase//PX domain	GO:0019872//GO:0008654//GO:0006021	streptomycin biosynthetic process//phospholipid biosynthetic process//inositol biosynthetic process	GO:0035091//GO:0004512	phosphatidylinositol binding//inositol-3-phosphate synthase activity	--	--	KOG0693	Myo-inositol-1-phosphate synthase
Cluster-15082.1	BM_1	1.00	0.86	310	--	--	--	--	--	--	--	--	--	--	--	--	--	--	--	--	--	--	--	--	--	--	--	--	--	--	--	--
Cluster-15087.0	BM_1	6.00	0.71	740	242011349	XP_002426415.1	225	3.9e-16	ornithine carbamoyltransferase, putative [Pediculus humanus corporis]>gi|212510514|gb|EEB13677.1| ornithine carbamoyltransferase, putative [Pediculus humanus corporis]	--	--	--	--	--	--	--	--	--	P11725	184	9.1e-13	Ornithine carbamoyltransferase, mitochondrial OS=Mus musculus GN=Otc PE=1 SV=1	PF00185	Aspartate/ornithine carbamoyltransferase, Asp/Orn binding domain	GO:0006520	cellular amino acid metabolic process	GO:0016743//GO:0016597	carboxyl- or carbamoyltransferase activity//amino acid binding	--	--	--	--
Cluster-15088.0	BM_1	5.00	0.32	1161	--	--	--	--	--	--	--	--	--	--	--	--	--	--	--	--	--	--	--	--	--	--	--	--	--	--	--	--
Cluster-15098.0	BM_1	5.00	0.69	667	--	--	--	--	--	--	--	--	--	--	--	--	--	--	--	--	--	--	--	--	--	--	--	--	--	--	--	--
Cluster-15109.0	BM_1	7.00	0.67	857	--	--	--	--	--	--	--	--	--	--	--	--	--	--	--	--	--	--	--	--	--	--	--	--	--	--	--	--
Cluster-15110.0	BM_1	7.00	0.60	923	--	--	--	--	--	--	--	--	--	--	--	--	--	--	--	--	--	--	--	--	--	--	--	--	--	--	--	--
Cluster-15119.0	BM_1	4.92	1.21	484	--	--	--	--	--	--	--	--	--	--	--	--	--	--	--	--	--	--	--	--	--	--	--	--	--	--	--	--
Cluster-15126.0	BM_1	2.00	0.79	393	--	--	--	--	--	--	--	--	--	--	--	--	--	--	--	--	--	--	--	--	--	--	--	--	--	--	--	--
Cluster-15127.0	BM_1	2.00	0.46	497	--	--	--	--	--	--	--	--	--	--	--	--	--	--	--	--	--	--	--	--	--	--	--	--	--	--	--	--
Cluster-1513.0	BM_1	2.00	0.39	549	--	--	--	--	--	--	--	--	--	--	--	--	--	--	--	--	--	--	--	--	--	--	--	--	--	--	--	--
Cluster-15130.0	BM_1	3.00	0.48	614	--	--	--	--	--	347816	L22270.1	107	8.78624e-47	IXORDBNF Ixodes dammini internal transcribed spacer 1 (ITS1), 5.8S ribosomal RNA, internal transcribed spacer 2 (ITS2) and 28S ribosomal RNA	--	--	--	--	--	--	--	--	--	--	--	--	--	--	--	--	--	--
Cluster-15132.0	BM_1	2.00	0.34	589	242002066	XP_002435676.1	194	1.2e-12	secreted protein, putative [Ixodes scapularis]>gi|215499012|gb|EEC08506.1| secreted protein, putative [Ixodes scapularis]	--	--	--	--	--	--	--	--	--	P81628	128	2.2e-06	Endoplasmic reticulum resident protein 29 (Fragment) OS=Gallus gallus GN=ERP29 PE=1 SV=2	PF07749//PF16320	Endoplasmic reticulum protein ERp29, C-terminal domain//Ribosomal protein L7/L12 dimerisation domain	GO:0006412//GO:0042254	translation//ribosome biogenesis	GO:0003735	structural constituent of ribosome	GO:0005783//GO:0005622//GO:0005840	endoplasmic reticulum//intracellular//ribosome	--	--
Cluster-15136.0	BM_1	2.00	0.34	592	325302972	DAA34522.1	740	6.0e-76	TPA_inf: 26S proteasome regulatory complex component [Amblyomma variegatum]	112422015	BT028752.1	139	1.37501e-64	Gasterosteus aculeatus clone CNB296-H02 mRNA sequence	K03036	PSMD11, RPN6	26S proteasome regulatory subunit N6	http://www.genome.jp/dbget-bin/www_bget?ko:K03036	Q7KLV9	695	4.1e-72	26S proteasome non-ATPase regulatory subunit 11 OS=Drosophila melanogaster GN=Rpn6 PE=1 SV=1	--	--	--	--	--	--	--	--	KOG1463	26S proteasome regulatory complex, subunit RPN6/PSMD11
Cluster-1514.0	BM_1	5.00	0.79	616	--	--	--	--	--	--	--	--	--	--	--	--	--	--	--	--	--	--	--	--	--	--	--	--	--	--	--	--
Cluster-15140.0	BM_1	19.84	1.12	1283	270004449	EFA00897.1	1180	1.2e-126	hypothetical protein TcasGA2_TC003802 [Tribolium castaneum]	666335972	KJ747205.1	118	1.45073e-52	Diploptera punctata NMDA receptor subunit 2 variant A6 (NMDAR 2) mRNA, complete cds, alternatively spliced	K05210	GRIN2B	glutamate receptor ionotropic, NMDA 2B	http://www.genome.jp/dbget-bin/www_bget?ko:K05210	Q13224	210	1.5e-15	Glutamate receptor ionotropic, NMDA 2B OS=Homo sapiens GN=GRIN2B PE=1 SV=3	--	--	--	--	--	--	--	--	KOG1053	Glutamate-gated NMDA-type ion channel receptor subunit GRIN2A and related subunits
Cluster-15141.0	BM_1	4.00	0.85	521	795018486	XP_011859227.1	221	8.0e-16	PREDICTED: uncharacterized protein LOC105556736 [Vollenhovia emeryi]	--	--	--	--	--	--	--	--	--	--	--	--	--	PF05225	helix-turn-helix, Psq domain	--	--	GO:0003677	DNA binding	--	--	--	--
Cluster-15150.1	BM_1	18.00	2.16	734	241833983	XP_002414973.1	222	8.6e-16	secreted salivary gland peptide, putative [Ixodes scapularis]>gi|215509185|gb|EEC18638.1| secreted salivary gland peptide, putative [Ixodes scapularis]	--	--	--	--	--	--	--	--	--	--	--	--	--	--	--	--	--	--	--	--	--	--	--
Cluster-15156.0	BM_1	4.00	0.32	976	--	--	--	--	--	--	--	--	--	--	--	--	--	--	--	--	--	--	PF02723	Non-structural protein NS3/Small envelope protein E	--	--	--	--	GO:0016020	membrane	--	--
Cluster-15156.1	BM_1	4.00	0.70	580	391344579	XP_003746573.1	546	1.8e-53	PREDICTED: uncharacterized protein LOC100897996 [Metaseiulus occidentalis]	--	--	--	--	--	--	--	--	--	Q9W0K7	458	1.2e-44	Protein bric-a-brac 1 OS=Drosophila melanogaster GN=bab1 PE=2 SV=2	PF00651	BTB/POZ domain	--	--	GO:0005515	protein binding	--	--	--	--
Cluster-15162.0	BM_1	2.00	0.36	566	--	--	--	--	--	--	--	--	--	--	--	--	--	--	--	--	--	--	--	--	--	--	--	--	--	--	--	--
Cluster-15173.0	BM_1	4.00	1.01	477	--	--	--	--	--	--	--	--	--	--	--	--	--	--	--	--	--	--	--	--	--	--	--	--	--	--	--	--
Cluster-15179.0	BM_1	11.67	0.38	2058	752884432	XP_011259956.1	360	2.4e-31	PREDICTED: uncharacterized protein LOC105253547 [Camponotus floridanus]	--	--	--	--	--	--	--	--	--	--	--	--	--	PF13912	C2H2-type zinc finger	--	--	GO:0046872	metal ion binding	--	--	--	--
Cluster-15180.0	BM_1	3.00	0.90	440	--	--	--	--	--	--	--	--	--	--	--	--	--	--	--	--	--	--	--	--	--	--	--	--	--	--	--	--
Cluster-15185.0	BM_1	5.00	0.66	691	768445165	XP_011564468.1	169	1.1e-09	PREDICTED: uncharacterized protein LOC105394286, partial [Plutella xylostella]	--	--	--	--	--	--	--	--	--	--	--	--	--	PF02789	Cytosol aminopeptidase family, N-terminal domain	GO:0006508	proteolysis	GO:0004177	aminopeptidase activity	GO:0005622	intracellular	--	--
Cluster-15187.0	BM_1	2.00	0.40	535	--	--	--	--	--	--	--	--	--	--	--	--	--	--	--	--	--	--	--	--	--	--	--	--	--	--	--	--
Cluster-15191.0	BM_1	7.00	0.73	807	--	--	--	--	--	--	--	--	--	--	--	--	--	--	--	--	--	--	--	--	--	--	--	--	--	--	--	--
Cluster-15194.0	BM_1	35.19	0.59	3728	--	--	--	--	--	--	--	--	--	--	--	--	--	--	--	--	--	--	--	--	--	--	--	--	--	--	--	--
Cluster-15198.0	BM_1	1.00	4.87	229	--	--	--	--	--	--	--	--	--	--	--	--	--	--	--	--	--	--	--	--	--	--	--	--	--	--	--	--
Cluster-15205.1	BM_1	5.00	0.50	827	152205934	BAF73714.1	694	1.8e-70	valosin containing protein [Haemaphysalis longicornis]	822490356	CP010916.1	84	7.33293e-34	Sporisorium scitamineum strain SSC39 chromosome 4, complete sequence	K13525	VCP, CDC48	transitional endoplasmic reticulum ATPase	http://www.genome.jp/dbget-bin/www_bget?ko:K13525	Q7KN62	662	3.8e-68	Transitional endoplasmic reticulum ATPase TER94 OS=Drosophila melanogaster GN=TER94 PE=1 SV=1	PF00004	ATPase family associated with various cellular activities (AAA)	--	--	GO:0005524	ATP binding	--	--	KOG0730	AAA+-type ATPase
Cluster-15213.0	BM_1	4.00	0.93	496	--	--	--	--	--	--	--	--	--	--	--	--	--	--	--	--	--	--	--	--	--	--	--	--	--	--	--	--
Cluster-15220.0	BM_1	2.00	0.75	401	--	--	--	--	--	--	--	--	--	--	--	--	--	--	--	--	--	--	--	--	--	--	--	--	--	--	--	--
Cluster-15222.0	BM_1	12.38	0.36	2245	546676311	ERL87343.1	433	9.0e-40	hypothetical protein D910_04738 [Dendroctonus ponderosae]	--	--	--	--	--	K06639	CDC14	cell division cycle 14	http://www.genome.jp/dbget-bin/www_bget?ko:K06639	Q6PFY9	299	1.3e-25	Dual specificity protein phosphatase CDC14B OS=Mus musculus GN=Cdc14b PE=2 SV=1	--	--	--	--	--	--	--	--	KOG1720	Protein tyrosine phosphatase CDC14
Cluster-15230.0	BM_1	6.00	0.60	833	--	--	--	--	--	--	--	--	--	--	--	--	--	--	--	--	--	--	--	--	--	--	--	--	--	--	--	--
Cluster-15235.0	BM_1	1.00	0.33	421	--	--	--	--	--	--	--	--	--	--	--	--	--	--	--	--	--	--	--	--	--	--	--	--	--	--	--	--
Cluster-15242.0	BM_1	12.73	0.60	1482	--	--	--	--	--	--	--	--	--	--	--	--	--	--	--	--	--	--	--	--	--	--	--	--	--	--	--	--
Cluster-15249.0	BM_1	4.00	0.70	581	--	--	--	--	--	--	--	--	--	--	--	--	--	--	--	--	--	--	--	--	--	--	--	--	--	--	--	--
Cluster-15263.0	BM_1	7.00	0.35	1420	--	--	--	--	--	--	--	--	--	--	--	--	--	--	--	--	--	--	--	--	--	--	--	--	--	--	--	--
Cluster-15273.0	BM_1	4.00	0.39	845	--	--	--	--	--	--	--	--	--	--	--	--	--	--	--	--	--	--	--	--	--	--	--	--	--	--	--	--
Cluster-15274.0	BM_1	2.00	0.39	547	--	--	--	--	--	--	--	--	--	--	--	--	--	--	--	--	--	--	--	--	--	--	--	--	--	--	--	--
Cluster-15282.0	BM_1	2.00	0.48	488	--	--	--	--	--	--	--	--	--	--	--	--	--	--	--	--	--	--	--	--	--	--	--	--	--	--	--	--
Cluster-15283.0	BM_1	25.72	3.87	634	91076370	XP_967715.1	366	1.5e-32	PREDICTED: ras-related protein Rab-27A [Tribolium castaneum]>gi|270002552|gb|EEZ98999.1| hypothetical protein TcasGA2_TC004860 [Tribolium castaneum]	--	--	--	--	--	K07885	RAB27A	Ras-related protein Rab-27A	http://www.genome.jp/dbget-bin/www_bget?ko:K07885	P51159	301	2.1e-26	Ras-related protein Rab-27A OS=Homo sapiens GN=RAB27A PE=1 SV=3	PF08477//PF01926//PF00071//PF00025	Ras of Complex, Roc, domain of DAPkinase//50S ribosome-binding GTPase//Ras family//ADP-ribosylation factor family	GO:0007264//GO:0015031	small GTPase mediated signal transduction//protein transport	GO:0005525	GTP binding	--	--	KOG0081	GTPase Rab27, small G protein superfamily
Cluster-15299.0	BM_1	6.00	0.39	1147	478257026	ENN77190.1	515	1.4e-49	hypothetical protein YQE_06328, partial [Dendroctonus ponderosae]	--	--	--	--	--	K12842	SR140	U2-associated protein SR140	http://www.genome.jp/dbget-bin/www_bget?ko:K12842	Q6NV83	353	3.6e-32	U2 snRNP-associated SURP motif-containing protein OS=Mus musculus GN=U2surp PE=2 SV=3	--	--	--	--	--	--	--	--	KOG0151	Predicted splicing regulator, contains RRM, SWAP and RPR domains
Cluster-15301.0	BM_1	6.61	0.58	916	546673565	ERL85140.1	491	6.9e-47	hypothetical protein D910_02562 [Dendroctonus ponderosae]	--	--	--	--	--	--	--	--	--	--	--	--	--	--	--	--	--	--	--	--	--	--	--
Cluster-15306.0	BM_1	4.00	1.20	440	--	--	--	--	--	--	--	--	--	--	--	--	--	--	--	--	--	--	--	--	--	--	--	--	--	--	--	--
Cluster-1531.0	BM_1	4.00	0.42	803	--	--	--	--	--	--	--	--	--	--	--	--	--	--	--	--	--	--	--	--	--	--	--	--	--	--	--	--
Cluster-15312.0	BM_1	2.00	0.43	517	--	--	--	--	--	--	--	--	--	--	--	--	--	--	--	--	--	--	--	--	--	--	--	--	--	--	--	--
Cluster-15317.0	BM_1	284.96	2.46	7026	--	--	--	--	--	--	--	--	--	--	--	--	--	--	P29150	215	2.2e-15	RNA1 polyprotein OS=Tomato ringspot virus (isolate raspberry) PE=1 SV=2	PF00680//PF00598//PF03391	RNA dependent RNA polymerase//Influenza Matrix protein (M1)//Nepovirus coat protein, central domain	GO:0006144//GO:0006351	purine nucleobase metabolic process//transcription, DNA-templated	GO:0005198//GO:0003968//GO:0003723	structural molecule activity//RNA-directed RNA polymerase activity//RNA binding	GO:0031379//GO:0019028	RNA-directed RNA polymerase complex//viral capsid	--	--
Cluster-15323.0	BM_1	3.00	0.32	793	--	--	--	--	--	--	--	--	--	--	--	--	--	--	--	--	--	--	--	--	--	--	--	--	--	--	--	--
Cluster-15326.0	BM_1	2.00	0.54	460	--	--	--	--	--	--	--	--	--	--	--	--	--	--	--	--	--	--	--	--	--	--	--	--	--	--	--	--
Cluster-15327.0	BM_1	12.67	0.73	1255	642938493	XP_008198006.1	1130	7.6e-121	PREDICTED: nose resistant to fluoxetine protein 6-like isoform X1 [Tribolium castaneum]	--	--	--	--	--	--	--	--	--	Q09225	360	6.0e-33	Nose resistant to fluoxetine protein 6 OS=Caenorhabditis elegans GN=nrf-6 PE=1 SV=3	PF07694//PF01757	5TMR of 5TMR-LYT//Acyltransferase family	GO:0000160//GO:0016310//GO:0071555	phosphorelay signal transduction system//phosphorylation//cell wall organization	GO:0000155//GO:0004673//GO:0016747	phosphorelay sensor kinase activity//protein histidine kinase activity//transferase activity, transferring acyl groups other than amino-acyl groups	GO:0016021//GO:0009365	integral component of membrane//protein histidine kinase complex	--	--
Cluster-15333.0	BM_1	3.00	0.42	661	--	--	--	--	--	--	--	--	--	--	--	--	--	--	--	--	--	--	--	--	--	--	--	--	--	--	--	--
Cluster-15334.0	BM_1	1.00	0.35	411	4502993	NP_001858.1	329	1.9e-28	cytochrome c oxidase subunit 7C, mitochondrial precursor [Homo sapiens]>gi|120952493|ref|NP_001073391.1| cytochrome c oxidase subunit 7C, mitochondrial precursor [Pan troglodytes]>gi|332224925|ref|XP_003261620.1| PREDICTED: cytochrome c oxidase subunit 7C, mitochondrial [Nomascus leucogenys]>gi|397504520|ref|XP_003822837.1| PREDICTED: cytochrome c oxidase subunit 7C, mitochondrial [Pan paniscus]>…	10439379	AK026505.1	411	0	Homo sapiens cDNA: FLJ22852 fis, clone KAT00780	K02272	COX7C	cytochrome c oxidase subunit 7c	http://www.genome.jp/dbget-bin/www_bget?ko:K02272	P61638	329	7.7e-30	Cytochrome c oxidase subunit 7C, mitochondrial OS=Gorilla gorilla gorilla GN=COX7C PE=3 SV=1	PF02935	Cytochrome c oxidase subunit VIIc	GO:0015992//GO:0006123//GO:0022904//GO:0044281	proton transport//mitochondrial electron transport, cytochrome c to oxygen//respiratory electron transport chain//small molecule metabolic process	GO:0004129	cytochrome-c oxidase activity	GO:0005743//GO:0016021//GO:0045277	mitochondrial inner membrane//integral component of membrane//respiratory chain complex IV	--	--
Cluster-15335.0	BM_1	2.00	0.83	386	--	--	--	--	--	--	--	--	--	--	--	--	--	--	--	--	--	--	--	--	--	--	--	--	--	--	--	--
Cluster-15336.0	BM_1	10.00	0.38	1768	--	--	--	--	--	--	--	--	--	--	--	--	--	--	--	--	--	--	--	--	--	--	--	--	--	--	--	--
Cluster-15342.0	BM_1	6.00	0.62	816	391344452	XP_003746513.1	661	1.2e-66	PREDICTED: legumain-like [Metaseiulus occidentalis]	--	--	--	--	--	K01369	LGMN	legumain	http://www.genome.jp/dbget-bin/www_bget?ko:K01369	Q99538	475	1.8e-46	Legumain OS=Homo sapiens GN=LGMN PE=1 SV=1	PF01650//PF04904	Peptidase C13 family//NAB conserved region 1 (NCD1)	GO:0006508//GO:0045892	proteolysis//negative regulation of transcription, DNA-templated	GO:0008233	peptidase activity	GO:0005634	nucleus	KOG1348	Asparaginyl peptidases
Cluster-15342.1	BM_1	4.00	0.81	536	391344452	XP_003746513.1	663	4.6e-67	PREDICTED: legumain-like [Metaseiulus occidentalis]	260818780	XM_002604515.1	54	2.20606e-17	Branchiostoma floridae hypothetical protein, mRNA	K01369	LGMN	legumain	http://www.genome.jp/dbget-bin/www_bget?ko:K01369	O89017	620	1.8e-63	Legumain OS=Mus musculus GN=Lgmn PE=1 SV=1	PF01650//PF00656	Peptidase C13 family//Caspase domain	GO:0006508	proteolysis	GO:0008233//GO:0004197	peptidase activity//cysteine-type endopeptidase activity	--	--	KOG1348	Asparaginyl peptidases
Cluster-15347.0	BM_1	1.00	0.52	356	--	--	--	--	--	--	--	--	--	--	--	--	--	--	--	--	--	--	--	--	--	--	--	--	--	--	--	--
Cluster-15348.0	BM_1	7.00	0.45	1154	--	--	--	--	--	--	--	--	--	--	--	--	--	--	--	--	--	--	--	--	--	--	--	--	--	--	--	--
Cluster-15361.0	BM_1	3.00	0.49	606	--	--	--	--	--	--	--	--	--	--	--	--	--	--	--	--	--	--	--	--	--	--	--	--	--	--	--	--
Cluster-15364.0	BM_1	5.00	0.36	1050	--	--	--	--	--	642924688	XR_511485.1	40	2.70622e-09	PREDICTED: Tribolium castaneum uncharacterized LOC103313279 (LOC103313279), ncRNA	--	--	--	--	--	--	--	--	--	--	--	--	--	--	--	--	--	--
Cluster-15365.0	BM_1	4.57	0.38	948	641649457	XP_008186020.1	361	8.5e-32	PREDICTED: uncharacterized protein LOC103310231 [Acyrthosiphon pisum]	--	--	--	--	--	--	--	--	--	--	--	--	--	--	--	--	--	--	--	--	--	--	--
Cluster-15367.0	BM_1	8.00	1.30	605	270016062	EFA12510.1	333	9.5e-29	hypothetical protein TcasGA2_TC004208 [Tribolium castaneum]	--	--	--	--	--	--	--	--	--	Q95SX7	253	7.4e-21	Probable RNA-directed DNA polymerase from transposon BS OS=Drosophila melanogaster GN=RTase PE=2 SV=1	--	--	--	--	--	--	--	--	--	--
Cluster-15381.0	BM_1	13.00	0.70	1334	--	--	--	--	--	--	--	--	--	--	--	--	--	--	--	--	--	--	--	--	--	--	--	--	--	--	--	--
Cluster-15399.0	BM_1	4.00	0.38	854	--	--	--	--	--	--	--	--	--	--	--	--	--	--	--	--	--	--	--	--	--	--	--	--	--	--	--	--
Cluster-15406.0	BM_1	7.00	0.68	852	--	--	--	--	--	--	--	--	--	--	--	--	--	--	--	--	--	--	--	--	--	--	--	--	--	--	--	--
Cluster-1541.0	BM_1	7.00	1.16	599	--	--	--	--	--	--	--	--	--	--	--	--	--	--	--	--	--	--	--	--	--	--	--	--	--	--	--	--
Cluster-15413.0	BM_1	2.00	0.43	515	546683764	ERL93529.1	587	2.9e-58	hypothetical protein D910_10818 [Dendroctonus ponderosae]	--	--	--	--	--	--	--	--	--	Q9BDJ4	142	4.7e-08	Lipase member H OS=Oryctolagus cuniculus GN=LIPH PE=2 SV=1	PF00087//PF01383	Snake toxin//CpcD/allophycocyanin linker domain	GO:0009405	pathogenesis	--	--	GO:0005576//GO:0030089	extracellular region//phycobilisome	--	--
Cluster-1542.0	BM_1	2.00	0.93	370	--	--	--	--	--	--	--	--	--	--	--	--	--	--	--	--	--	--	--	--	--	--	--	--	--	--	--	--
Cluster-15427.0	BM_1	10.00	0.58	1251	--	--	--	--	--	--	--	--	--	--	--	--	--	--	--	--	--	--	--	--	--	--	--	--	--	--	--	--
Cluster-1543.1	BM_1	2.00	0.55	458	--	--	--	--	--	--	--	--	--	--	--	--	--	--	--	--	--	--	--	--	--	--	--	--	--	--	--	--
Cluster-15444.0	BM_1	5.00	0.61	723	--	--	--	--	--	--	--	--	--	--	--	--	--	--	--	--	--	--	--	--	--	--	--	--	--	--	--	--
Cluster-15444.1	BM_1	7.00	0.79	761	--	--	--	--	--	--	--	--	--	--	--	--	--	--	--	--	--	--	--	--	--	--	--	--	--	--	--	--
Cluster-15448.0	BM_1	15.94	1.24	999	478259330	ENN79232.1	650	2.8e-65	hypothetical protein YQE_04416, partial [Dendroctonus ponderosae]>gi|546675068|gb|ERL86323.1| hypothetical protein D910_03731 [Dendroctonus ponderosae]	--	--	--	--	--	--	--	--	--	--	--	--	--	--	--	--	--	--	--	--	--	--	--
Cluster-15455.0	BM_1	3.00	0.54	568	--	--	--	--	--	--	--	--	--	--	--	--	--	--	--	--	--	--	--	--	--	--	--	--	--	--	--	--
Cluster-1546.0	BM_1	3.00	0.37	714	--	--	--	--	--	--	--	--	--	--	--	--	--	--	--	--	--	--	--	--	--	--	--	--	--	--	--	--
Cluster-15464.0	BM_1	2.00	0.70	411	--	--	--	--	--	--	--	--	--	--	--	--	--	--	--	--	--	--	--	--	--	--	--	--	--	--	--	--
Cluster-15466.0	BM_1	3.00	0.34	757	--	--	--	--	--	--	--	--	--	--	--	--	--	--	--	--	--	--	--	--	--	--	--	--	--	--	--	--
Cluster-15469.1	BM_1	1.00	0.82	313	--	--	--	--	--	--	--	--	--	--	--	--	--	--	--	--	--	--	--	--	--	--	--	--	--	--	--	--
Cluster-15471.0	BM_1	8.04	0.67	952	546670638	ERL83322.1	408	3.0e-37	hypothetical protein D910_00217 [Dendroctonus ponderosae]>gi|546672557|gb|ERL84374.1| hypothetical protein D910_01802 [Dendroctonus ponderosae]	--	--	--	--	--	--	--	--	--	--	--	--	--	PF08236//PF00580	SRI (Set2 Rpb1 interacting) domain//UvrD/REP helicase N-terminal domain	GO:0006355//GO:0006479//GO:0034968//GO:0006554	regulation of transcription, DNA-templated//protein methylation//histone lysine methylation//lysine catabolic process	GO:0005524//GO:0018024	ATP binding//histone-lysine N-methyltransferase activity	GO:0005694	chromosome	--	--
Cluster-15474.0	BM_1	10.00	1.08	787	--	--	--	--	--	--	--	--	--	--	--	--	--	--	--	--	--	--	--	--	--	--	--	--	--	--	--	--
Cluster-15484.0	BM_1	3.00	0.55	564	769838274	XP_011630294.1	141	1.6e-06	PREDICTED: histone-lysine N-methyltransferase SETMAR-like [Pogonomyrmex barbatus]	--	--	--	--	--	--	--	--	--	--	--	--	--	--	--	--	--	--	--	--	--	--	--
Cluster-15485.0	BM_1	18.00	0.48	2450	--	--	--	--	--	--	--	--	--	--	--	--	--	--	--	--	--	--	--	--	--	--	--	--	--	--	--	--
Cluster-15489.0	BM_1	6.00	0.58	850	--	--	--	--	--	--	--	--	--	--	--	--	--	--	--	--	--	--	PF02258	Shiga-like toxin beta subunit	GO:0019836	hemolysis by symbiont of host erythrocytes	--	--	GO:0005576	extracellular region	--	--
Cluster-1549.0	BM_1	4.00	0.41	810	--	--	--	--	--	--	--	--	--	--	--	--	--	--	--	--	--	--	--	--	--	--	--	--	--	--	--	--
Cluster-15493.0	BM_1	17.00	0.56	2011	--	--	--	--	--	--	--	--	--	--	--	--	--	--	--	--	--	--	--	--	--	--	--	--	--	--	--	--
Cluster-15494.0	BM_1	5.57	0.47	942	--	--	--	--	--	--	--	--	--	--	--	--	--	--	--	--	--	--	--	--	--	--	--	--	--	--	--	--
Cluster-15499.2	BM_1	3.77	0.52	667	--	--	--	--	--	--	--	--	--	--	--	--	--	--	--	--	--	--	PF12025	Phage protein C	GO:0019073	viral DNA genome packaging	--	--	--	--	--	--
Cluster-1550.0	BM_1	6.00	0.69	757	--	--	--	--	--	--	--	--	--	--	--	--	--	--	--	--	--	--	--	--	--	--	--	--	--	--	--	--
Cluster-15502.0	BM_1	3.00	0.56	556	--	--	--	--	--	--	--	--	--	--	--	--	--	--	--	--	--	--	--	--	--	--	--	--	--	--	--	--
Cluster-15503.0	BM_1	2.00	1.01	360	--	--	--	--	--	--	--	--	--	--	--	--	--	--	--	--	--	--	--	--	--	--	--	--	--	--	--	--
Cluster-15506.0	BM_1	2.00	0.44	513	--	--	--	--	--	--	--	--	--	--	--	--	--	--	--	--	--	--	--	--	--	--	--	--	--	--	--	--
Cluster-15510.0	BM_1	7.00	0.66	870	332021766	EGI62117.1	177	1.7e-10	Mariner Mos1 transposase [Acromyrmex echinatior]	--	--	--	--	--	--	--	--	--	--	--	--	--	--	--	--	--	--	--	--	--	--	--
Cluster-15513.0	BM_1	3.00	0.33	774	--	--	--	--	--	--	--	--	--	--	--	--	--	--	--	--	--	--	--	--	--	--	--	--	--	--	--	--
Cluster-15519.0	BM_1	2.00	0.76	399	391332343	XP_003740595.1	177	7.8e-11	PREDICTED: uncharacterized protein LOC100899263 [Metaseiulus occidentalis]	--	--	--	--	--	--	--	--	--	--	--	--	--	PF01607	Chitin binding Peritrophin-A domain	GO:0006030	chitin metabolic process	GO:0008061	chitin binding	GO:0005576	extracellular region	--	--
Cluster-1553.0	BM_1	5.00	0.67	681	--	--	--	--	--	--	--	--	--	--	--	--	--	--	--	--	--	--	--	--	--	--	--	--	--	--	--	--
Cluster-15530.0	BM_1	2.00	0.56	453	769835108	XP_011647659.1	280	1.0e-22	PREDICTED: histone-lysine N-methyltransferase SETMAR-like [Pogonomyrmex barbatus]	--	--	--	--	--	--	--	--	--	--	--	--	--	--	--	--	--	--	--	--	--	--	--
Cluster-15531.0	BM_1	6.00	0.34	1270	--	--	--	--	--	--	--	--	--	--	--	--	--	--	--	--	--	--	--	--	--	--	--	--	--	--	--	--
Cluster-15533.2	BM_1	5.00	0.69	672	--	--	--	--	--	--	--	--	--	--	--	--	--	--	--	--	--	--	--	--	--	--	--	--	--	--	--	--
Cluster-15534.0	BM_1	1.00	0.59	343	--	--	--	--	--	--	--	--	--	--	--	--	--	--	--	--	--	--	--	--	--	--	--	--	--	--	--	--
Cluster-15538.0	BM_1	6.00	0.85	658	149287182	ABR23490.1	801	5.6e-83	60S ribosomal protein L9 [Ornithodoros parkeri]	575479783	XM_006679123.1	49	1.65037e-14	Batrachochytrium dendrobatidis JAM81 hypothetical protein (BATDEDRAFT_88560), mRNA	K02940	RP-L9e, RPL9	large subunit ribosomal protein L9e	http://www.genome.jp/dbget-bin/www_bget?ko:K02940	P51410	676	7.2e-70	60S ribosomal protein L9 OS=Mus musculus GN=Rpl9 PE=1 SV=2	PF00347	Ribosomal protein L6	GO:0042254//GO:0006412	ribosome biogenesis//translation	GO:0003735//GO:0019843	structural constituent of ribosome//rRNA binding	GO:0005840	ribosome	KOG3255	60S ribosomal protein L9
Cluster-15540.0	BM_1	2.00	0.66	421	675372720	KFM65622.1	195	6.7e-13	Motile sperm domain-containing protein 2, partial [Stegodyphus mimosarum]	--	--	--	--	--	--	--	--	--	Q9CWP6	131	7.2e-07	Motile sperm domain-containing protein 2 OS=Mus musculus GN=Mospd2 PE=1 SV=2	--	--	--	--	--	--	--	--	--	--
Cluster-15541.0	BM_1	42.96	7.07	601	--	--	--	--	--	--	--	--	--	--	--	--	--	--	--	--	--	--	--	--	--	--	--	--	--	--	--	--
Cluster-15541.1	BM_1	19.01	1.46	1008	--	--	--	--	--	--	--	--	--	--	--	--	--	--	--	--	--	--	--	--	--	--	--	--	--	--	--	--
Cluster-15543.0	BM_1	4.00	0.95	491	--	--	--	--	--	--	--	--	--	--	--	--	--	--	--	--	--	--	--	--	--	--	--	--	--	--	--	--
Cluster-15544.0	BM_1	5.00	0.81	606	--	--	--	--	--	--	--	--	--	--	--	--	--	--	--	--	--	--	--	--	--	--	--	--	--	--	--	--
Cluster-15549.2	BM_1	1.00	0.35	412	--	--	--	--	--	--	--	--	--	--	--	--	--	--	--	--	--	--	--	--	--	--	--	--	--	--	--	--
Cluster-1555.0	BM_1	2.00	0.83	385	--	--	--	--	--	--	--	--	--	--	--	--	--	--	--	--	--	--	--	--	--	--	--	--	--	--	--	--
Cluster-15551.1	BM_1	3.00	0.86	449	--	--	--	--	--	--	--	--	--	--	--	--	--	--	--	--	--	--	--	--	--	--	--	--	--	--	--	--
Cluster-15552.1	BM_1	8.00	1.39	583	642911859	XP_008200777.1	298	1.1e-24	PREDICTED: uncharacterized protein LOC103315005 [Tribolium castaneum]	--	--	--	--	--	--	--	--	--	--	--	--	--	--	--	--	--	--	--	--	--	--	--
Cluster-15553.0	BM_1	5.00	0.51	821	--	--	--	--	--	--	--	--	--	--	--	--	--	--	--	--	--	--	--	--	--	--	--	--	--	--	--	--
Cluster-15557.0	BM_1	3.00	0.84	454	--	--	--	--	--	--	--	--	--	--	--	--	--	--	--	--	--	--	--	--	--	--	--	--	--	--	--	--
Cluster-15559.0	BM_1	1.61	0.32	536	91091194	XP_972244.1	169	8.8e-10	PREDICTED: superoxide dismutase [Cu-Zn] [Tribolium castaneum]>gi|270014236|gb|EFA10684.1| hypothetical protein TcasGA2_TC011675 [Tribolium castaneum]	--	--	--	--	--	--	--	--	--	--	--	--	--	--	--	GO:0055114//GO:0006801	oxidation-reduction process//superoxide metabolic process	GO:0046872//GO:0004784	metal ion binding//superoxide dismutase activity	--	--	--	--
Cluster-1556.0	BM_1	4.00	3.34	312	--	--	--	--	--	--	--	--	--	--	--	--	--	--	--	--	--	--	--	--	--	--	--	--	--	--	--	--
Cluster-1556.1	BM_1	7.00	1.00	656	--	--	--	--	--	--	--	--	--	--	--	--	--	--	--	--	--	--	--	--	--	--	--	--	--	--	--	--
Cluster-1556.2	BM_1	10.00	1.48	642	--	--	--	--	--	--	--	--	--	--	--	--	--	--	--	--	--	--	PF10176	Protein of unknown function (DUF2370)	GO:0030001//GO:0007034	metal ion transport//vacuolar transport	--	--	--	--	--	--
Cluster-15560.0	BM_1	21.00	2.65	709	--	--	--	--	--	--	--	--	--	--	--	--	--	--	--	--	--	--	--	--	--	--	--	--	--	--	--	--
Cluster-15565.0	BM_1	4.00	0.59	641	--	--	--	--	--	--	--	--	--	--	--	--	--	--	--	--	--	--	--	--	--	--	--	--	--	--	--	--
Cluster-15569.0	BM_1	14.00	0.70	1422	391340593	XP_003744624.1	1483	1.0e-161	PREDICTED: elongation factor 1-gamma-like [Metaseiulus occidentalis]	--	--	--	--	--	K03233	EEF1G	elongation factor 1-gamma	http://www.genome.jp/dbget-bin/www_bget?ko:K03233	P12261	1330	2.3e-145	Elongation factor 1-gamma OS=Artemia salina PE=1 SV=3	PF13409//PF00647//PF13417//PF02798	Glutathione S-transferase, N-terminal domain//Elongation factor 1 gamma, conserved domain//Glutathione S-transferase, N-terminal domain//Glutathione S-transferase, N-terminal domain	GO:0006414//GO:0006448	translational elongation//regulation of translational elongation	GO:0003746//GO:0005515	translation elongation factor activity//protein binding	GO:0005840	ribosome	KOG1627	Translation elongation factor EF-1 gamma
Cluster-1557.0	BM_1	2.00	0.36	566	--	--	--	--	--	--	--	--	--	--	--	--	--	--	--	--	--	--	--	--	--	--	--	--	--	--	--	--
Cluster-15575.0	BM_1	1.00	2.05	260	241593536	XP_002404207.1	248	2.9e-19	ribosomal protein, putative [Ixodes scapularis]>gi|215500371|gb|EEC09865.1| ribosomal protein, putative [Ixodes scapularis]	--	--	--	--	--	K02980	RP-S29e, RPS29	small subunit ribosomal protein S29e	http://www.genome.jp/dbget-bin/www_bget?ko:K02980	Q4PM47	248	1.2e-20	40S ribosomal protein S29 OS=Ixodes scapularis GN=RpS29 PE=3 SV=1	PF01258//PF00253	Prokaryotic dksA/traR C4-type zinc finger//Ribosomal protein S14p/S29e	GO:0042254//GO:0006412	ribosome biogenesis//translation	GO:0003735//GO:0008270//GO:0003723	structural constituent of ribosome//zinc ion binding//RNA binding	GO:0005622//GO:0005840//GO:0015935	intracellular//ribosome//small ribosomal subunit	KOG3506	40S ribosomal protein S29
Cluster-15576.0	BM_1	2.00	0.57	452	--	--	--	--	--	672058178	XM_006241162.2	310	9.02916e-160	PREDICTED: Rattus norvegicus TIMP metallopeptidase inhibitor 3 (Timp3), transcript variant X1, mRNA	--	--	--	--	--	--	--	--	--	--	--	--	--	--	--	--	--	--
Cluster-1558.0	BM_1	2.00	1.14	347	--	--	--	--	--	--	--	--	--	--	--	--	--	--	--	--	--	--	--	--	--	--	--	--	--	--	--	--
Cluster-15583.0	BM_1	5.00	1.10	512	--	--	--	--	--	--	--	--	--	--	--	--	--	--	--	--	--	--	--	--	--	--	--	--	--	--	--	--
Cluster-15586.0	BM_1	5.00	1.38	457	391342968	XP_003745787.1	544	2.5e-53	PREDICTED: 60S ribosomal protein L44-like [Metaseiulus occidentalis]	241754614	XM_002406224.1	171	1.7001e-82	Ixodes scapularis 60S ribosomal protein L44, putative, mRNA	K02929	RP-L44e, RPL44	large subunit ribosomal protein L44e	http://www.genome.jp/dbget-bin/www_bget?ko:K02929	P48166	492	1.1e-48	60S ribosomal protein L44 OS=Caenorhabditis elegans GN=rpl-41 PE=3 SV=2	PF00935//PF00471//PF01184	Ribosomal protein L44//Ribosomal protein L33//GPR1/FUN34/yaaH family	GO:0042254//GO:0006412	ribosome biogenesis//translation	GO:0003735	structural constituent of ribosome	GO:0016021//GO:0005840//GO:0005622	integral component of membrane//ribosome//intracellular	KOG3464	60S ribosomal protein L44
Cluster-15589.0	BM_1	30.21	1.17	1757	642926501	XP_972175.2	2003	6.3e-222	PREDICTED: glucose dehydrogenase [FAD, quinone] [Tribolium castaneum]	--	--	--	--	--	K00115	E1.1.5.9	glucose dehydrogenase (acceptor)	http://www.genome.jp/dbget-bin/www_bget?ko:K00115	P18172	943	2.1e-100	Glucose dehydrogenase [FAD, quinone] OS=Drosophila pseudoobscura pseudoobscura GN=Gld PE=3 SV=4	PF05199//PF00732	GMC oxidoreductase//GMC oxidoreductase	GO:0055114	oxidation-reduction process	GO:0050660//GO:0016614	flavin adenine dinucleotide binding//oxidoreductase activity, acting on CH-OH group of donors	--	--	--	--
Cluster-1559.0	BM_1	2.00	0.73	406	--	--	--	--	--	--	--	--	--	--	--	--	--	--	--	--	--	--	--	--	--	--	--	--	--	--	--	--
Cluster-15604.1	BM_1	7.00	1.18	593	--	--	--	--	--	--	--	--	--	--	--	--	--	--	--	--	--	--	PF02511	Thymidylate synthase complementing protein	GO:0006206//GO:0006231	pyrimidine nucleobase metabolic process//dTMP biosynthetic process	GO:0050660//GO:0050797	flavin adenine dinucleotide binding//thymidylate synthase (FAD) activity	--	--	--	--
Cluster-15623.0	BM_1	2.00	0.69	415	--	--	--	--	--	--	--	--	--	--	--	--	--	--	--	--	--	--	PF08463	EcoEI R protein C-terminal	GO:0006304	DNA modification	GO:0003824//GO:0003677	catalytic activity//DNA binding	--	--	--	--
Cluster-15625.0	BM_1	5.00	0.37	1038	478255403	ENN75625.1	946	1.4e-99	hypothetical protein YQE_07803, partial [Dendroctonus ponderosae]>gi|546675095|gb|ERL86345.1| hypothetical protein D910_03753 [Dendroctonus ponderosae]	--	--	--	--	--	K14165	K14165	atypical dual specificity phosphatase	http://www.genome.jp/dbget-bin/www_bget?ko:K14165	Q9NRW4	461	9.7e-45	Dual specificity protein phosphatase 22 OS=Homo sapiens GN=DUSP22 PE=1 SV=1	PF00102//PF00782//PF04179	Protein-tyrosine phosphatase//Dual specificity phosphatase, catalytic domain//Initiator tRNA phosphoribosyl transferase	GO:0006470//GO:0006570//GO:0019988	protein dephosphorylation//tyrosine metabolic process//charged-tRNA amino acid modification	GO:0043399//GO:0008138//GO:0004725	tRNA A64-2'-O-ribosylphosphate transferase activity//protein tyrosine/serine/threonine phosphatase activity//protein tyrosine phosphatase activity	--	--	KOG1716	Dual specificity phosphatase
Cluster-15630.0	BM_1	12.00	4.62	397	--	--	--	--	--	--	--	--	--	--	--	--	--	--	--	--	--	--	--	--	--	--	--	--	--	--	--	--
Cluster-15634.0	BM_1	1.00	0.31	434	--	--	--	--	--	--	--	--	--	--	--	--	--	--	--	--	--	--	--	--	--	--	--	--	--	--	--	--
Cluster-15636.0	BM_1	3.00	0.39	696	--	--	--	--	--	--	--	--	--	--	--	--	--	--	--	--	--	--	--	--	--	--	--	--	--	--	--	--
Cluster-15638.0	BM_1	9.00	0.47	1368	--	--	--	--	--	--	--	--	--	--	--	--	--	--	--	--	--	--	--	--	--	--	--	--	--	--	--	--
Cluster-15639.0	BM_1	5.00	0.78	619	--	--	--	--	--	--	--	--	--	--	--	--	--	--	--	--	--	--	--	--	--	--	--	--	--	--	--	--
Cluster-15639.1	BM_1	4.00	0.38	862	--	--	--	--	--	--	--	--	--	--	--	--	--	--	--	--	--	--	--	--	--	--	--	--	--	--	--	--
Cluster-15640.0	BM_1	2.00	0.77	397	--	--	--	--	--	--	--	--	--	--	--	--	--	--	--	--	--	--	--	--	--	--	--	--	--	--	--	--
Cluster-15640.1	BM_1	2.00	0.52	471	--	--	--	--	--	--	--	--	--	--	--	--	--	--	--	--	--	--	--	--	--	--	--	--	--	--	--	--
Cluster-15645.0	BM_1	15.00	1.91	706	67084055	AAY66962.1	574	1.3e-56	40S ribosomal protein S9 [Ixodes scapularis]	564241774	XM_006277637.1	128	2.15729e-58	PREDICTED: Alligator mississippiensis 40S ribosomal protein S9-like (LOC102570984), mRNA	K02997	RP-S9e, RPS9	small subunit ribosomal protein S9e	http://www.genome.jp/dbget-bin/www_bget?ko:K02997	P55935	547	7.0e-55	40S ribosomal protein S9 OS=Drosophila melanogaster GN=RpS9 PE=1 SV=2	PF01479//PF00163	S4 domain//Ribosomal protein S4/S9 N-terminal domain	--	--	GO:0003723//GO:0019843	RNA binding//rRNA binding	GO:0005622	intracellular	KOG3301	Ribosomal protein S4
Cluster-15650.0	BM_1	29.00	4.47	625	391335020	XP_003741895.1	355	2.8e-31	PREDICTED: cuticle protein 16.8-like [Metaseiulus occidentalis]	--	--	--	--	--	--	--	--	--	P83355	244	8.5e-20	Cuticle protein 14 isoform b OS=Limulus polyphemus PE=1 SV=1	PF00379	Insect cuticle protein	--	--	GO:0042302	structural constituent of cuticle	--	--	--	--
Cluster-15666.1	BM_1	1.00	0.51	358	241157762	XP_002408153.1	535	2.1e-52	peroxisomal acyl-CoA oxidase, putative [Ixodes scapularis]>gi|215494305|gb|EEC03946.1| peroxisomal acyl-CoA oxidase, putative [Ixodes scapularis]	--	--	--	--	--	K00232	E1.3.3.6, ACOX1, ACOX3	acyl-CoA oxidase	http://www.genome.jp/dbget-bin/www_bget?ko:K00232	Q3SZP5	322	4.4e-29	Peroxisomal acyl-coenzyme A oxidase 1 OS=Bos taurus GN=ACOX1 PE=2 SV=1	--	--	GO:0006635//GO:0006637//GO:0006118	fatty acid beta-oxidation//acyl-CoA metabolic process//obsolete electron transport	GO:0003997//GO:0050660//GO:0003995	acyl-CoA oxidase activity//flavin adenine dinucleotide binding//acyl-CoA dehydrogenase activity	GO:0005777	peroxisome	KOG0136	Acyl-CoA oxidase
Cluster-1567.0	BM_1	3.00	0.32	796	--	--	--	--	--	--	--	--	--	--	--	--	--	--	--	--	--	--	--	--	--	--	--	--	--	--	--	--
Cluster-15672.0	BM_1	2.00	0.45	506	--	--	--	--	--	--	--	--	--	--	--	--	--	--	--	--	--	--	--	--	--	--	--	--	--	--	--	--
Cluster-15674.0	BM_1	5.34	0.51	859	642913813	XP_008201170.1	163	7.0e-09	PREDICTED: uncharacterized protein LOC103315104 [Tribolium castaneum]>gi|270001663|gb|EEZ98110.1| hypothetical protein TcasGA2_TC000526 [Tribolium castaneum]	--	--	--	--	--	--	--	--	--	--	--	--	--	--	--	--	--	--	--	--	--	--	--
Cluster-15676.1	BM_1	4.49	1.22	460	--	--	--	--	--	--	--	--	--	--	--	--	--	--	--	--	--	--	--	--	--	--	--	--	--	--	--	--
Cluster-15676.2	BM_1	4.00	0.36	894	--	--	--	--	--	--	--	--	--	--	--	--	--	--	--	--	--	--	--	--	--	--	--	--	--	--	--	--
Cluster-1568.0	BM_1	1.00	0.34	416	--	--	--	--	--	--	--	--	--	--	--	--	--	--	--	--	--	--	--	--	--	--	--	--	--	--	--	--
Cluster-15683.0	BM_1	4.40	0.48	785	--	--	--	--	--	--	--	--	--	--	--	--	--	--	--	--	--	--	--	--	--	--	--	--	--	--	--	--
Cluster-15683.1	BM_1	10.60	0.70	1133	--	--	--	--	--	--	--	--	--	--	--	--	--	--	--	--	--	--	--	--	--	--	--	--	--	--	--	--
Cluster-15691.0	BM_1	7.00	0.54	1010	861623934	KMQ88136.1	768	5.8e-79	hypothetical protein RF55_12429 [Lasius niger]	--	--	--	--	--	--	--	--	--	--	--	--	--	--	--	--	--	--	--	--	--	--	--
Cluster-15692.0	BM_1	3.00	1.35	375	--	--	--	--	--	--	--	--	--	--	--	--	--	--	--	--	--	--	--	--	--	--	--	--	--	--	--	--
Cluster-15694.0	BM_1	2.00	0.91	373	--	--	--	--	--	--	--	--	--	--	--	--	--	--	--	--	--	--	PF06374	NADH-ubiquinone oxidoreductase subunit b14.5b (NDUFC2)	GO:0015992//GO:0006814//GO:0006120//GO:0006744	proton transport//sodium ion transport//mitochondrial electron transport, NADH to ubiquinone//ubiquinone biosynthetic process	GO:0008137	NADH dehydrogenase (ubiquinone) activity	GO:0005743	mitochondrial inner membrane	--	--
Cluster-1570.0	BM_1	2.00	0.43	517	--	--	--	--	--	--	--	--	--	--	--	--	--	--	--	--	--	--	--	--	--	--	--	--	--	--	--	--
Cluster-15704.0	BM_1	18.00	0.80	1566	--	--	--	--	--	--	--	--	--	--	--	--	--	--	--	--	--	--	--	--	--	--	--	--	--	--	--	--
Cluster-15704.1	BM_1	9.00	0.35	1772	--	--	--	--	--	--	--	--	--	--	--	--	--	--	--	--	--	--	--	--	--	--	--	--	--	--	--	--
Cluster-15705.0	BM_1	5.47	0.87	614	91085393	XP_966738.1	541	7.4e-53	PREDICTED: Hermansky-Pudlak syndrome 3 protein homolog [Tribolium castaneum]>gi|270008408|gb|EFA04856.1| hypothetical protein TcasGA2_TC014910 [Tribolium castaneum]	--	--	--	--	--	--	--	--	--	--	--	--	--	--	--	--	--	--	--	--	--	--	--
Cluster-15708.0	BM_1	2.00	0.53	465	--	--	--	--	--	--	--	--	--	--	--	--	--	--	--	--	--	--	--	--	--	--	--	--	--	--	--	--
Cluster-1571.0	BM_1	2.00	0.66	423	--	--	--	--	--	--	--	--	--	--	--	--	--	--	--	--	--	--	--	--	--	--	--	--	--	--	--	--
Cluster-15721.0	BM_1	12.00	0.54	1551	392315969	AFM57703.1	760	7.5e-78	glutathione S-transferase D2 [Tribolium castaneum]	--	--	--	--	--	K00799	GST, gst	glutathione S-transferase	http://www.genome.jp/dbget-bin/www_bget?ko:K00799	Q9VG95	423	3.7e-40	Glutathione S-transferase D5 OS=Drosophila melanogaster GN=GstD5 PE=3 SV=2	PF13409//PF13417//PF02798	Glutathione S-transferase, N-terminal domain//Glutathione S-transferase, N-terminal domain//Glutathione S-transferase, N-terminal domain	--	--	GO:0005515	protein binding	--	--	--	--
Cluster-15726.0	BM_1	9.00	0.43	1461	--	--	--	--	--	--	--	--	--	--	--	--	--	--	--	--	--	--	--	--	--	--	--	--	--	--	--	--
Cluster-15727.0	BM_1	50.00	1.15	2800	--	--	--	--	--	--	--	--	--	--	--	--	--	--	--	--	--	--	--	--	--	--	--	--	--	--	--	--
Cluster-15729.1	BM_1	25.00	1.12	1549	--	--	--	--	--	--	--	--	--	--	--	--	--	--	--	--	--	--	--	--	--	--	--	--	--	--	--	--
Cluster-1573.0	BM_1	4.49	0.66	643	--	--	--	--	--	--	--	--	--	--	--	--	--	--	--	--	--	--	--	--	--	--	--	--	--	--	--	--
Cluster-15742.0	BM_1	1.00	0.35	413	--	--	--	--	--	--	--	--	--	--	--	--	--	--	--	--	--	--	--	--	--	--	--	--	--	--	--	--
Cluster-15743.0	BM_1	21.97	2.21	828	--	--	--	--	--	--	--	--	--	--	--	--	--	--	--	--	--	--	--	--	--	--	--	--	--	--	--	--
Cluster-15744.0	BM_1	17.98	2.74	629	--	--	--	--	--	--	--	--	--	--	--	--	--	--	--	--	--	--	--	--	--	--	--	--	--	--	--	--
Cluster-15748.1	BM_1	5.00	2.03	389	241681428	XP_002411607.1	430	3.5e-40	carrier protein, putative [Ixodes scapularis]>gi|215504347|gb|EEC13841.1| carrier protein, putative [Ixodes scapularis]	--	--	--	--	--	K13354	SLC25A17, PMP34	solute carrier family 25 (peroxisomal adenine nucleotide transporter), member 17	http://www.genome.jp/dbget-bin/www_bget?ko:K13354	O70579	307	2.6e-27	Peroxisomal membrane protein PMP34 OS=Mus musculus GN=Slc25a17 PE=2 SV=1	--	--	GO:0006810	transport	--	--	GO:0016020	membrane	KOG0769	Predicted mitochondrial carrier protein
Cluster-15751.0	BM_1	8.00	0.54	1110	762050215	AJQ18907.1	1210	3.5e-130	acidic ribosomal protein P0 [Amblyomma cajennense]	817084545	XM_012409504.1	104	7.58365e-45	PREDICTED: Athalia rosae 60S acidic ribosomal protein P0 (LOC105691185), mRNA	K02941	RP-LP0, RPLP0	large subunit ribosomal protein LP0	http://www.genome.jp/dbget-bin/www_bget?ko:K02941	P47826	1044	2.6e-112	60S acidic ribosomal protein P0 OS=Gallus gallus GN=RPLP0 PE=2 SV=1	PF00892//PF00466	EamA-like transporter family//Ribosomal protein L10	GO:0042254	ribosome biogenesis	--	--	GO:0016021//GO:0016020//GO:0005622	integral component of membrane//membrane//intracellular	KOG0815	60S acidic ribosomal protein P0
Cluster-1576.0	BM_1	1.00	0.32	427	751234286	XP_011170865.1	213	5.5e-15	PREDICTED: uncharacterized protein LOC105203685 [Solenopsis invicta]	--	--	--	--	--	--	--	--	--	--	--	--	--	--	--	--	--	--	--	--	--	--	--
Cluster-15767.0	BM_1	3.00	0.34	766	--	--	--	--	--	--	--	--	--	--	--	--	--	--	--	--	--	--	--	--	--	--	--	--	--	--	--	--
Cluster-15769.0	BM_1	8.00	0.45	1288	--	--	--	--	--	--	--	--	--	--	--	--	--	--	--	--	--	--	--	--	--	--	--	--	--	--	--	--
Cluster-15774.0	BM_1	3.00	0.58	549	242004038	XP_002422948.1	643	9.8e-65	formate-tetrahydrofolate ligase, putative [Pediculus humanus corporis]>gi|212505864|gb|EEB10210.1| formate-tetrahydrofolate ligase, putative [Pediculus humanus corporis]	--	--	--	--	--	K00288	MTHFD	methylenetetrahydrofolate dehydrogenase (NADP+) / methenyltetrahydrofolate cyclohydrolase / formyltetrahydrofolate synthetase	http://www.genome.jp/dbget-bin/www_bget?ko:K00288	Q922D8	631	9.9e-65	C-1-tetrahydrofolate synthase, cytoplasmic OS=Mus musculus GN=Mthfd1 PE=1 SV=4	PF01268	Formate--tetrahydrofolate ligase	GO:0055114//GO:0009396//GO:0046487	oxidation-reduction process//folic acid-containing compound biosynthetic process//glyoxylate metabolic process	GO:0004488//GO:0005524//GO:0004329	methylenetetrahydrofolate dehydrogenase (NADP+) activity//ATP binding//formate-tetrahydrofolate ligase activity	--	--	KOG4230	C1-tetrahydrofolate synthase
Cluster-15790.0	BM_1	2.00	0.51	475	--	--	--	--	--	--	--	--	--	--	--	--	--	--	--	--	--	--	--	--	--	--	--	--	--	--	--	--
Cluster-15795.0	BM_1	16.00	0.40	2609	--	--	--	--	--	--	--	--	--	--	--	--	--	--	--	--	--	--	--	--	--	--	--	--	--	--	--	--
Cluster-15795.1	BM_1	5.05	0.33	1132	--	--	--	--	--	--	--	--	--	--	--	--	--	--	--	--	--	--	--	--	--	--	--	--	--	--	--	--
Cluster-15796.0	BM_1	4.00	0.61	630	675377463	KFM70365.1	190	3.8e-12	Chondroitin proteoglycan 2, partial [Stegodyphus mimosarum]	--	--	--	--	--	--	--	--	--	--	--	--	--	PF01607	Chitin binding Peritrophin-A domain	GO:0006030	chitin metabolic process	GO:0008061	chitin binding	GO:0005576	extracellular region	--	--
Cluster-15798.0	BM_1	16.00	0.55	1955	--	--	--	--	--	--	--	--	--	--	--	--	--	--	--	--	--	--	--	--	--	--	--	--	--	--	--	--
Cluster-1580.0	BM_1	2.00	1.03	358	270004778	EFA01226.1	296	1.1e-24	hypothetical protein TcasGA2_TC010553 [Tribolium castaneum]	--	--	--	--	--	--	--	--	--	P04323	252	5.7e-21	Retrovirus-related Pol polyprotein from transposon 17.6 OS=Drosophila melanogaster GN=pol PE=3 SV=1	--	--	--	--	--	--	--	--	KOG0017	FOG: Transposon-encoded proteins with TYA, reverse transcriptase, integrase domains in various combinations
Cluster-15801.0	BM_1	4.00	1.77	377	--	--	--	--	--	--	--	--	--	--	--	--	--	--	--	--	--	--	--	--	--	--	--	--	--	--	--	--
Cluster-15806.0	BM_1	5.00	0.85	589	--	--	--	--	--	--	--	--	--	--	--	--	--	--	--	--	--	--	PF02686	Glu-tRNAGln amidotransferase C subunit	GO:0006450	regulation of translational fidelity	--	--	--	--	--	--
Cluster-15810.1	BM_1	1.00	1.19	288	--	--	--	--	--	--	--	--	--	--	--	--	--	--	--	--	--	--	--	--	--	--	--	--	--	--	--	--
Cluster-15814.0	BM_1	6.79	0.63	878	--	--	--	--	--	--	--	--	--	--	--	--	--	--	--	--	--	--	PF02949	7tm Odorant receptor	GO:0007187//GO:0007608	G-protein coupled receptor signaling pathway, coupled to cyclic nucleotide second messenger//sensory perception of smell	GO:0004984//GO:0005549	olfactory receptor activity//odorant binding	GO:0016020	membrane	--	--
Cluster-15821.0	BM_1	2.00	4.61	255	734561771	KHN87786.1	238	4.2e-18	60S ribosomal protein L29 [Toxocara canis]	--	--	--	--	--	K02905	RP-L29e, RPL29	large subunit ribosomal protein L29e	http://www.genome.jp/dbget-bin/www_bget?ko:K02905	Q58DW3	222	1.2e-17	60S ribosomal protein L29 OS=Bos taurus GN=RPL29 PE=2 SV=3	PF01779	Ribosomal L29e protein family	GO:0042254//GO:0006412	ribosome biogenesis//translation	GO:0003735	structural constituent of ribosome	GO:0005840//GO:0005622	ribosome//intracellular	KOG3504	60S ribosomal protein L29
Cluster-15823.0	BM_1	3.00	0.53	574	242002706	XP_002435996.1	235	2.1e-17	sulfotransferase, putative [Ixodes scapularis]>gi|215499332|gb|EEC08826.1| sulfotransferase, putative [Ixodes scapularis]	--	--	--	--	--	--	--	--	--	--	--	--	--	--	--	--	--	--	--	--	--	--	--
Cluster-15826.0	BM_1	4.00	0.35	912	--	--	--	--	--	--	--	--	--	--	--	--	--	--	--	--	--	--	--	--	--	--	--	--	--	--	--	--
Cluster-15833.0	BM_1	6.00	0.38	1176	642929158	XP_008195717.1	587	6.5e-58	PREDICTED: uncharacterized protein LOC103313654 [Tribolium castaneum]	--	--	--	--	--	--	--	--	--	--	--	--	--	--	--	--	--	--	--	--	--	--	--
Cluster-15835.0	BM_1	2.00	0.71	410	--	--	--	--	--	--	--	--	--	--	--	--	--	--	--	--	--	--	--	--	--	--	--	--	--	--	--	--
Cluster-15839.0	BM_1	4.00	0.39	847	--	--	--	--	--	--	--	--	--	--	--	--	--	--	--	--	--	--	--	--	--	--	--	--	--	--	--	--
Cluster-1584.0	BM_1	1.00	0.60	341	--	--	--	--	--	--	--	--	--	--	--	--	--	--	--	--	--	--	--	--	--	--	--	--	--	--	--	--
Cluster-15842.0	BM_1	6.00	0.44	1042	675372698	KFM65600.1	846	5.4e-88	Ornithine decarboxylase, partial [Stegodyphus mimosarum]	--	--	--	--	--	K01581	E4.1.1.17, ODC1, speC, speF	ornithine decarboxylase	http://www.genome.jp/dbget-bin/www_bget?ko:K01581	P27120	760	2.1e-79	Ornithine decarboxylase 1 OS=Xenopus laevis GN=odc1-a PE=2 SV=1	PF02784//PF00278	Pyridoxal-dependent decarboxylase, pyridoxal binding domain//Pyridoxal-dependent decarboxylase, C-terminal sheet domain	--	--	GO:0003824	catalytic activity	--	--	KOG0622	Ornithine decarboxylase
Cluster-15843.0	BM_1	2.00	0.35	584	--	--	--	--	--	--	--	--	--	--	--	--	--	--	--	--	--	--	--	--	--	--	--	--	--	--	--	--
Cluster-1585.0	BM_1	2.00	0.35	575	--	--	--	--	--	--	--	--	--	--	--	--	--	--	--	--	--	--	--	--	--	--	--	--	--	--	--	--
Cluster-15855.0	BM_1	3.00	0.62	529	270005120	EFA01568.1	184	1.6e-11	hypothetical protein TcasGA2_TC007129 [Tribolium castaneum]	--	--	--	--	--	--	--	--	--	--	--	--	--	--	--	--	--	--	--	--	--	--	--
Cluster-15856.0	BM_1	4.00	0.59	643	--	--	--	--	--	--	--	--	--	--	--	--	--	--	--	--	--	--	--	--	--	--	--	--	--	--	--	--
Cluster-15857.0	BM_1	2.00	0.71	409	--	--	--	--	--	--	--	--	--	--	--	--	--	--	--	--	--	--	--	--	--	--	--	--	--	--	--	--
Cluster-15867.0	BM_1	3.00	0.34	756	--	--	--	--	--	--	--	--	--	--	--	--	--	--	--	--	--	--	--	--	--	--	--	--	--	--	--	--
Cluster-1587.1	BM_1	4.00	0.68	588	--	--	--	--	--	--	--	--	--	--	--	--	--	--	--	--	--	--	--	--	--	--	--	--	--	--	--	--
Cluster-15875.0	BM_1	11.00	0.35	2080	270015779	EFA12227.1	470	4.3e-44	hypothetical protein TcasGA2_TC000016 [Tribolium castaneum]	--	--	--	--	--	--	--	--	--	--	--	--	--	PF02798	Glutathione S-transferase, N-terminal domain	--	--	GO:0005515	protein binding	--	--	--	--
Cluster-1588.0	BM_1	8.00	2.08	470	--	--	--	--	--	--	--	--	--	--	--	--	--	--	--	--	--	--	--	--	--	--	--	--	--	--	--	--
Cluster-15883.0	BM_1	2.00	0.38	556	--	--	--	--	--	--	--	--	--	--	--	--	--	--	--	--	--	--	--	--	--	--	--	--	--	--	--	--
Cluster-15887.0	BM_1	6.00	1.22	533	--	--	--	--	--	--	--	--	--	--	--	--	--	--	--	--	--	--	--	--	--	--	--	--	--	--	--	--
Cluster-15894.0	BM_1	21.20	1.05	1427	91095179	XP_971501.1	869	1.6e-90	PREDICTED: protein regulator of cytokinesis 1 [Tribolium castaneum]>gi|270015868|gb|EFA12316.1| hypothetical protein TcasGA2_TC005107 [Tribolium castaneum]	--	--	--	--	--	--	--	--	--	Q99K43	536	2.7e-53	Protein regulator of cytokinesis 1 OS=Mus musculus GN=Prc1 PE=2 SV=2	PF03999	Microtubule associated protein (MAP65/ASE1 family)	GO:0000226//GO:0000910	microtubule cytoskeleton organization//cytokinesis	GO:0008017	microtubule binding	GO:0045298	tubulin complex	KOG4302	Microtubule-associated protein essential for anaphase spindle elongation
Cluster-15894.1	BM_1	5.14	0.94	566	91095179	XP_971501.1	153	6.7e-08	PREDICTED: protein regulator of cytokinesis 1 [Tribolium castaneum]>gi|270015868|gb|EFA12316.1| hypothetical protein TcasGA2_TC005107 [Tribolium castaneum]	--	--	--	--	--	--	--	--	--	--	--	--	--	PF03999	Microtubule associated protein (MAP65/ASE1 family)	GO:0000226//GO:0000910	microtubule cytoskeleton organization//cytokinesis	GO:0008017	microtubule binding	GO:0045298	tubulin complex	--	--
Cluster-15899.0	BM_1	11.86	0.71	1225	--	--	--	--	--	--	--	--	--	--	--	--	--	--	--	--	--	--	--	--	--	--	--	--	--	--	--	--
Cluster-1590.0	BM_1	2.00	0.72	407	--	--	--	--	--	--	--	--	--	--	--	--	--	--	--	--	--	--	--	--	--	--	--	--	--	--	--	--
Cluster-15900.0	BM_1	8.02	0.32	1693	642934722	XP_008197785.1	785	1.0e-80	PREDICTED: uncharacterized protein LOC658747 [Tribolium castaneum]	--	--	--	--	--	--	--	--	--	--	--	--	--	PF03340	Poxvirus rifampicin resistance protein	GO:0046677	response to antibiotic	--	--	--	--	--	--
Cluster-15904.0	BM_1	5.00	0.95	554	607357601	EZA52050.1	351	7.1e-31	hypothetical protein X777_09071 [Cerapachys biroi]	--	--	--	--	--	--	--	--	--	--	--	--	--	PF04508//PF13404//PF04218//PF01498	Viral A-type inclusion protein repeat//AsnC-type helix-turn-helix domain//CENP-B N-terminal DNA-binding domain//Transposase	GO:0016032//GO:0006355//GO:0015074//GO:0006313	viral process//regulation of transcription, DNA-templated//DNA integration//transposition, DNA-mediated	GO:0003677//GO:0043565	DNA binding//sequence-specific DNA binding	--	--	--	--
Cluster-15907.0	BM_1	1.00	0.32	427	--	--	--	--	--	392996986	AC243971.2	427	0	Homo sapiens BAC clone CH17-437O13 from chromosome 1, complete sequence	--	--	--	--	--	--	--	--	--	--	--	--	--	--	--	--	--	--
Cluster-15911.0	BM_1	4.00	0.59	643	762155366	XP_011415782.1	636	7.4e-64	PREDICTED: 40S ribosomal protein S7-like [Crassostrea gigas]>gi|405972954|gb|EKC37696.1| 40S ribosomal protein S7 [Crassostrea gigas]	256709197	GQ422251.1	41	4.51014e-10	Rhabditoides inermis small subunit ribosomal protein 7 (rps-7) mRNA, complete cds	K02993	RP-S7e, RPS7	small subunit ribosomal protein S7e	http://www.genome.jp/dbget-bin/www_bget?ko:K02993	P02362	607	7.1e-62	40S ribosomal protein S7 OS=Xenopus laevis GN=rps7 PE=2 SV=2	PF01251	Ribosomal protein S7e	GO:0042254//GO:0006412	ribosome biogenesis//translation	GO:0003735	structural constituent of ribosome	GO:0005840//GO:0005622	ribosome//intracellular	KOG3320	40S ribosomal protein S7
Cluster-15917.1	BM_1	5.00	0.39	990	--	--	--	--	--	--	--	--	--	--	--	--	--	--	--	--	--	--	--	--	--	--	--	--	--	--	--	--
Cluster-15920.0	BM_1	6.00	0.46	1003	--	--	--	--	--	--	--	--	--	--	--	--	--	--	--	--	--	--	--	--	--	--	--	--	--	--	--	--
Cluster-15927.0	BM_1	2.00	0.40	539	--	--	--	--	--	--	--	--	--	--	--	--	--	--	--	--	--	--	--	--	--	--	--	--	--	--	--	--
Cluster-15928.0	BM_1	24.00	2.34	847	--	--	--	--	--	--	--	--	--	--	--	--	--	--	--	--	--	--	--	--	--	--	--	--	--	--	--	--
Cluster-15929.0	BM_1	4.00	0.73	567	--	--	--	--	--	--	--	--	--	--	--	--	--	--	--	--	--	--	--	--	--	--	--	--	--	--	--	--
Cluster-15934.0	BM_1	8.00	0.82	816	--	--	--	--	--	--	--	--	--	--	--	--	--	--	--	--	--	--	PF05130//PF13361//PF05192//PF00015//PF02185//PF00620//PF03523//PF07464//PF01253	FlgN protein//UvrD-like helicase C-terminal domain//MutS domain III//Methyl-accepting chemotaxis protein (MCP) signalling domain//Hr1 repeat//RhoGAP domain//Macrophage scavenger receptor//Apolipophorin-III precursor (apoLp-III)//Translation initiation factor SUI1	GO:0006413//GO:0006298//GO:0006898//GO:0006869//GO:0006446//GO:0044780//GO:0007165	translational initiation//mismatch repair//receptor-mediated endocytosis//lipid transport//regulation of translational initiation//bacterial-type flagellum assembly//signal transduction	GO:0004871//GO:0008289//GO:0005044//GO:0030983//GO:0005524//GO:0016787//GO:0003743	signal transducer activity//lipid binding//scavenger receptor activity//mismatched DNA binding//ATP binding//hydrolase activity//translation initiation factor activity	GO:0005576//GO:0016020//GO:0005840	extracellular region//membrane//ribosome	--	--
Cluster-15936.0	BM_1	7.00	0.37	1350	--	--	--	--	--	--	--	--	--	--	--	--	--	--	--	--	--	--	--	--	--	--	--	--	--	--	--	--
Cluster-15944.0	BM_1	13.67	0.51	1825	662210103	XP_008478676.1	748	2.2e-76	PREDICTED: uncharacterized protein LOC103515520 [Diaphorina citri]	--	--	--	--	--	--	--	--	--	--	--	--	--	PF05225//PF01527//PF03184	helix-turn-helix, Psq domain//Transposase//DDE superfamily endonuclease	GO:0006313	transposition, DNA-mediated	GO:0003677//GO:0003676//GO:0004803	DNA binding//nucleic acid binding//transposase activity	--	--	--	--
Cluster-15949.0	BM_1	1.00	0.33	423	--	--	--	--	--	--	--	--	--	--	--	--	--	--	--	--	--	--	--	--	--	--	--	--	--	--	--	--
Cluster-15950.0	BM_1	3.00	0.64	521	--	--	--	--	--	--	--	--	--	--	--	--	--	--	--	--	--	--	--	--	--	--	--	--	--	--	--	--
Cluster-15955.0	BM_1	2.00	0.35	575	675365925	KFM58827.1	231	6.1e-17	Zinc finger MYM-type protein 6, partial [Stegodyphus mimosarum]	462298027	APGK01051817.1	108	2.27864e-47	Dendroctonus ponderosae Seq01051827, whole genome shotgun sequence	--	--	--	--	--	--	--	--	--	--	--	--	--	--	--	--	--	--
Cluster-15956.0	BM_1	1.00	0.33	423	--	--	--	--	--	--	--	--	--	--	--	--	--	--	--	--	--	--	--	--	--	--	--	--	--	--	--	--
Cluster-15959.0	BM_1	3.00	0.55	566	--	--	--	--	--	--	--	--	--	--	--	--	--	--	--	--	--	--	--	--	--	--	--	--	--	--	--	--
Cluster-15971.0	BM_1	4.00	1.02	475	426390256	XP_004061522.1	598	1.4e-59	PREDICTED: 60S ribosomal protein L28 isoform 1 [Gorilla gorilla gorilla]	209915582	NM_000991.4	472	0	Homo sapiens ribosomal protein L28 (RPL28), transcript variant 2, mRNA	K02903	RP-L28e, RPL28	large subunit ribosomal protein L28e	http://www.genome.jp/dbget-bin/www_bget?ko:K02903	P46779	599	4.4e-61	60S ribosomal protein L28 OS=Homo sapiens GN=RPL28 PE=1 SV=3	--	--	--	--	--	--	--	--	KOG3412	60S ribosomal protein L28
Cluster-15972.1	BM_1	13.00	0.65	1410	607368018	EZA62141.1	232	1.1e-16	hypothetical protein X777_03748 [Cerapachys biroi]	--	--	--	--	--	--	--	--	--	--	--	--	--	--	--	--	--	--	--	--	--	--	--
Cluster-15972.2	BM_1	4.78	0.42	912	--	--	--	--	--	--	--	--	--	--	--	--	--	--	--	--	--	--	--	--	--	--	--	--	--	--	--	--
Cluster-15977.0	BM_1	5.00	0.39	997	--	--	--	--	--	--	--	--	--	--	--	--	--	--	--	--	--	--	PF05236	Transcription initiation factor TFIID component TAF4 family	GO:0006352	DNA-templated transcription, initiation	--	--	GO:0005669	transcription factor TFIID complex	--	--
Cluster-1598.0	BM_1	5.00	0.96	549	--	--	--	--	--	--	--	--	--	--	--	--	--	--	--	--	--	--	--	--	--	--	--	--	--	--	--	--
Cluster-15981.0	BM_1	2.00	0.31	628	242002222	XP_002435754.1	498	7.3e-48	cytochrome P450, putative [Ixodes scapularis]>gi|215499090|gb|EEC08584.1| cytochrome P450, putative [Ixodes scapularis]	--	--	--	--	--	K01832	TBXAS1, CYP5A	thromboxane-A synthase	http://www.genome.jp/dbget-bin/www_bget?ko:K01832	Q64417	343	2.8e-31	Cytochrome P450 3A14 OS=Cavia porcellus GN=CYP3A14 PE=2 SV=2	PF00067	Cytochrome P450	GO:0055114	oxidation-reduction process	GO:0005488//GO:0016705//GO:0020037//GO:0016491//GO:0005506	binding//oxidoreductase activity, acting on paired donors, with incorporation or reduction of molecular oxygen//heme binding//oxidoreductase activity//iron ion binding	--	--	--	--
Cluster-15983.0	BM_1	1.00	0.57	346	--	--	--	--	--	--	--	--	--	--	--	--	--	--	--	--	--	--	--	--	--	--	--	--	--	--	--	--
Cluster-1599.0	BM_1	7.00	1.54	511	77736544	NP_036946.1	572	1.6e-56	cytochrome c oxidase subunit 6A1, mitochondrial precursor [Rattus norvegicus]>gi|1352174|sp|P10818.2|CX6A1_RAT RecName: Full=Cytochrome c oxidase subunit 6A1, mitochondrial; AltName: Full=Cytochrome c oxidase polypeptide VIa-liver; Flags: Precursor>gi|149063563|gb|EDM13886.1| cytochrome c oxidase, subunit VIa, polypeptide 1 [Rattus norvegicus]	298896888	FQ221354.1	511	0	Rattus norvegicus TL0ADA37YG17 mRNA sequence >gnl|BL_ORD_ID|8870526 Rattus norvegicus TL0AAA44YM15 mRNA sequence	K02266	COX6A	cytochrome c oxidase subunit 6a	http://www.genome.jp/dbget-bin/www_bget?ko:K02266	P10818	572	6.4e-58	Cytochrome c oxidase subunit 6A1, mitochondrial OS=Rattus norvegicus GN=Cox6a1 PE=1 SV=2	PF02046	Cytochrome c oxidase subunit VIa	GO:0006123//GO:0015992	mitochondrial electron transport, cytochrome c to oxygen//proton transport	GO:0004129	cytochrome-c oxidase activity	GO:0005751//GO:0005743//GO:0045277	mitochondrial respiratory chain complex IV//mitochondrial inner membrane//respiratory chain complex IV	KOG3469	Cytochrome c oxidase, subunit VIa/COX13
Cluster-15992.0	BM_1	1.00	1.06	295	--	--	--	--	--	--	--	--	--	--	--	--	--	--	--	--	--	--	--	--	--	--	--	--	--	--	--	--
Cluster-15994.0	BM_1	4.00	1.12	455	--	--	--	--	--	--	--	--	--	--	--	--	--	--	--	--	--	--	--	--	--	--	--	--	--	--	--	--
Cluster-16000.1	BM_1	8.00	0.57	1068	391346495	XP_003747508.1	379	7.8e-34	PREDICTED: uncharacterized protein LOC100908890 [Metaseiulus occidentalis]	--	--	--	--	--	--	--	--	--	--	--	--	--	PF01290//PF02205	Thymosin beta-4 family//WH2 motif	GO:0007015	actin filament organization	GO:0003785//GO:0003779	actin monomer binding//actin binding	--	--	KOG4794	Thymosin beta
Cluster-16001.1	BM_1	16.75	0.75	1552	821475571	XP_012401294.1	640	6.2e-64	PREDICTED: zinc finger protein 260-like [Sarcophilus harrisii]	--	--	--	--	--	K09228	KRAB	KRAB domain-containing zinc finger protein	http://www.genome.jp/dbget-bin/www_bget?ko:K09228	Q96NI8	602	6.5e-61	Zinc finger protein 570 OS=Homo sapiens GN=ZNF570 PE=2 SV=1	PF13912//PF02892//PF02325//PF07776//PF00096//PF13465	C2H2-type zinc finger//BED zinc finger//YGGT family//Zinc-finger associated domain (zf-AD)//Zinc finger, C2H2 type//Zinc-finger double domain	--	--	GO:0008270//GO:0003677//GO:0046872	zinc ion binding//DNA binding//metal ion binding	GO:0005634//GO:0016020	nucleus//membrane	--	--
Cluster-16006.0	BM_1	2.00	0.46	502	--	--	--	--	--	--	--	--	--	--	--	--	--	--	--	--	--	--	--	--	--	--	--	--	--	--	--	--
Cluster-16012.0	BM_1	3.00	0.61	531	--	--	--	--	--	--	--	--	--	--	--	--	--	--	--	--	--	--	--	--	--	--	--	--	--	--	--	--
Cluster-16013.0	BM_1	13.00	0.46	1892	--	--	--	--	--	--	--	--	--	--	--	--	--	--	--	--	--	--	--	--	--	--	--	--	--	--	--	--
Cluster-16018.0	BM_1	29.00	1.66	1269	--	--	--	--	--	--	--	--	--	--	--	--	--	--	--	--	--	--	--	--	--	--	--	--	--	--	--	--
Cluster-1602.0	BM_1	7.00	0.60	933	--	--	--	--	--	--	--	--	--	--	--	--	--	--	--	--	--	--	--	--	--	--	--	--	--	--	--	--
Cluster-16025.0	BM_1	6.00	0.75	711	--	--	--	--	--	--	--	--	--	--	--	--	--	--	--	--	--	--	PF00642	Zinc finger C-x8-C-x5-C-x3-H type (and similar)	--	--	GO:0046872	metal ion binding	--	--	--	--
Cluster-16026.0	BM_1	15.65	2.39	628	--	--	--	--	--	--	--	--	--	--	--	--	--	--	--	--	--	--	--	--	--	--	--	--	--	--	--	--
Cluster-16027.0	BM_1	3.00	1.00	421	--	--	--	--	--	--	--	--	--	--	--	--	--	--	--	--	--	--	--	--	--	--	--	--	--	--	--	--
Cluster-16035.0	BM_1	11.50	0.33	2281	270012689	EFA09137.1	1421	2.5e-154	hypothetical protein TcasGA2_TC005327 [Tribolium castaneum]	--	--	--	--	--	K04168	NMBR	neuromedin B receptor	http://www.genome.jp/dbget-bin/www_bget?ko:K04168	P21729	464	9.6e-45	Gastrin-releasing peptide receptor OS=Mus musculus GN=Grpr PE=1 SV=2	PF00001	7 transmembrane receptor (rhodopsin family)	GO:0007186	G-protein coupled receptor signaling pathway	GO:0004930	G-protein coupled receptor activity	GO:0016021	integral component of membrane	--	--
Cluster-16035.1	BM_1	13.00	0.52	1718	--	--	--	--	--	--	--	--	--	--	--	--	--	--	--	--	--	--	--	--	--	--	--	--	--	--	--	--
Cluster-1604.0	BM_1	7.00	1.49	520	--	--	--	--	--	--	--	--	--	--	--	--	--	--	--	--	--	--	--	--	--	--	--	--	--	--	--	--
Cluster-16046.0	BM_1	7.00	1.54	511	--	--	--	--	--	--	--	--	--	--	--	--	--	--	--	--	--	--	--	--	--	--	--	--	--	--	--	--
Cluster-16056.0	BM_1	3.00	0.46	624	241671010	XP_002399960.1	497	9.5e-48	60S ribosomal protein L23, putative [Ixodes scapularis]>gi|215506218|gb|EEC15712.1| 60S ribosomal protein L23, putative [Ixodes scapularis]	402767190	NM_001249970.2	65	1.99021e-23	Glycine max uncharacterized LOC100527754 (LOC100527754), mRNA	K02893	RP-L23Ae, RPL23A	large subunit ribosomal protein L23Ae	http://www.genome.jp/dbget-bin/www_bget?ko:K02893	P62752	426	6.6e-41	60S ribosomal protein L23a OS=Rattus norvegicus GN=Rpl23a PE=2 SV=1	PF00276	Ribosomal protein L23	GO:0042254//GO:0006412	ribosome biogenesis//translation	GO:0003735//GO:0000166	structural constituent of ribosome//nucleotide binding	GO:0005840	ribosome	KOG1751	60s ribosomal protein L23
Cluster-16059.1	BM_1	6.00	0.56	878	--	--	--	--	--	--	--	--	--	--	--	--	--	--	--	--	--	--	--	--	--	--	--	--	--	--	--	--
Cluster-16067.0	BM_1	6.00	0.58	849	607303976	EZA45349.1	378	8.1e-34	reverse transcriptase-like protein-3 [Microplitis demolitor]	--	--	--	--	--	--	--	--	--	--	--	--	--	PF03528	Rabaptin	GO:0008283//GO:0007165//GO:0040007	cell proliferation//signal transduction//growth	GO:0005096//GO:0008083	GTPase activator activity//growth factor activity	--	--	--	--
Cluster-16069.0	BM_1	20.00	0.84	1638	--	--	--	--	--	--	--	--	--	--	--	--	--	--	--	--	--	--	--	--	--	--	--	--	--	--	--	--
Cluster-16071.0	BM_1	3.00	0.44	647	--	--	--	--	--	--	--	--	--	--	--	--	--	--	--	--	--	--	PF08533	Beta-galactosidase C-terminal domain	GO:0006012//GO:0006027//GO:0006687//GO:0046486	galactose metabolic process//glycosaminoglycan catabolic process//glycosphingolipid metabolic process//glycerolipid metabolic process	GO:0004565	beta-galactosidase activity	GO:0009341	beta-galactosidase complex	--	--
Cluster-16072.0	BM_1	1.00	0.46	371	--	--	--	--	--	--	--	--	--	--	--	--	--	--	--	--	--	--	--	--	--	--	--	--	--	--	--	--
Cluster-16077.0	BM_1	5.00	0.63	712	31203437	XP_310667.1	146	5.4e-07	AGAP000432-PA [Anopheles gambiae str. PEST]>gi|30177915|gb|EAA45101.1| AGAP000432-PA [Anopheles gambiae str. PEST]	--	--	--	--	--	--	--	--	--	--	--	--	--	PF03969	AFG1-like ATPase	--	--	GO:0005524	ATP binding	--	--	--	--
Cluster-16094.0	BM_1	3.00	1.08	408	--	--	--	--	--	--	--	--	--	--	--	--	--	--	--	--	--	--	--	--	--	--	--	--	--	--	--	--
Cluster-16098.0	BM_1	3.00	0.55	564	--	--	--	--	--	--	--	--	--	--	--	--	--	--	--	--	--	--	--	--	--	--	--	--	--	--	--	--
Cluster-1610.0	BM_1	4.00	1.44	408	--	--	--	--	--	--	--	--	--	--	--	--	--	--	--	--	--	--	--	--	--	--	--	--	--	--	--	--
Cluster-16105.1	BM_1	7.00	0.38	1326	241096187	XP_002409548.1	203	2.5e-13	Mid1-interacting protein, putative [Ixodes scapularis]>gi|215492773|gb|EEC02414.1| Mid1-interacting protein, putative [Ixodes scapularis]	--	--	--	--	--	--	--	--	--	--	--	--	--	--	--	--	--	--	--	--	--	--	--
Cluster-16108.0	BM_1	28.94	2.05	1071	--	--	--	--	--	--	--	--	--	--	--	--	--	--	--	--	--	--	PF02468	Photosystem II reaction centre N protein (psbN)	GO:0015979	photosynthesis	--	--	GO:0016020//GO:0009523//GO:0009539	membrane//photosystem II//photosystem II reaction center	--	--
Cluster-16109.0	BM_1	4.00	0.67	595	--	--	--	--	--	--	--	--	--	--	--	--	--	--	--	--	--	--	--	--	--	--	--	--	--	--	--	--
Cluster-16111.0	BM_1	17.09	0.41	2685	642912712	XP_008200971.1	2210	9.5e-246	PREDICTED: solute carrier family 26 member 10 isoform X2 [Tribolium castaneum]>gi|642912714|ref|XP_008200972.1| PREDICTED: solute carrier family 26 member 10 isoform X2 [Tribolium castaneum]	--	--	--	--	--	K14453	K14453	solute carrier family 26, other	http://www.genome.jp/dbget-bin/www_bget?ko:K14453	Q9JKQ2	966	7.0e-103	Prestin OS=Meriones unguiculatus GN=SLC26A5 PE=1 SV=1	PF00916	Sulfate permease family	GO:0008272	sulfate transport	GO:0015116	sulfate transmembrane transporter activity	GO:0016021	integral component of membrane	KOG0236	Sulfate/bicarbonate/oxalate exchanger SAT-1 and related transporters (SLC26 family)
Cluster-16116.0	BM_1	2.00	0.52	470	642917976	XP_008198967.1	274	5.1e-22	PREDICTED: follistatin-related protein 5-like [Tribolium castaneum]	--	--	--	--	--	--	--	--	--	--	--	--	--	--	--	--	--	--	--	--	--	--	--
Cluster-1612.0	BM_1	1.00	0.41	387	--	--	--	--	--	--	--	--	--	--	--	--	--	--	--	--	--	--	--	--	--	--	--	--	--	--	--	--
Cluster-16121.0	BM_1	34.65	1.13	2047	488520773	XP_004452314.1	486	5.9e-46	PREDICTED: oocyte zinc finger protein XlCOF6-like isoform X1 [Dasypus novemcinctus]>gi|821104969|ref|XP_012378288.1| PREDICTED: oocyte zinc finger protein XlCOF6-like isoform X1 [Dasypus novemcinctus]	--	--	--	--	--	K09228	KRAB	KRAB domain-containing zinc finger protein	http://www.genome.jp/dbget-bin/www_bget?ko:K09228	Q5JVG2	466	5.0e-45	Zinc finger protein 484 OS=Homo sapiens GN=ZNF484 PE=1 SV=1	PF07776	Zinc-finger associated domain (zf-AD)	--	--	GO:0008270	zinc ion binding	GO:0005634	nucleus	--	--
Cluster-16130.0	BM_1	5.00	2.37	368	--	--	--	--	--	--	--	--	--	--	--	--	--	--	--	--	--	--	--	--	--	--	--	--	--	--	--	--
Cluster-16133.0	BM_1	8.00	0.88	777	--	--	--	--	--	--	--	--	--	--	--	--	--	--	--	--	--	--	PF00283	Cytochrome b559, alpha (gene psbE) and beta (gene psbF)subunits	GO:0015979	photosynthesis	--	--	--	--	--	--
Cluster-1614.0	BM_1	7.00	0.84	736	--	--	--	--	--	--	--	--	--	--	--	--	--	--	--	--	--	--	--	--	--	--	--	--	--	--	--	--
Cluster-16167.1	BM_1	36.66	0.51	4496	649572241	NP_001280515.1	1590	1.2e-173	dopamine D2-like receptor [Tribolium castaneum]>gi|270006384|gb|EFA02832.1| hypothetical protein TcasGA2_TC007490 [Tribolium castaneum]>gi|485836731|tpg|DAA64499.1| TPA_inf: CG17004-like dopamine receptor [Tribolium castaneum]	383844067	JN859085.1	173	1.38115e-82	Periplaneta americana D2-like dopamine receptor mRNA, complete cds	K14049	DRD2N	dopamine D2-like receptor	http://www.genome.jp/dbget-bin/www_bget?ko:K14049	Q8IS44	985	7.3e-105	Dopamine D2-like receptor OS=Drosophila melanogaster GN=D2R PE=2 SV=1	PF01914//PF00001	MarC family integral membrane protein//7 transmembrane receptor (rhodopsin family)	GO:0007186	G-protein coupled receptor signaling pathway	GO:0004930	G-protein coupled receptor activity	GO:0016021	integral component of membrane	KOG3656	FOG: 7 transmembrane receptor
Cluster-1617.0	BM_1	3.00	0.61	532	--	--	--	--	--	--	--	--	--	--	--	--	--	--	--	--	--	--	--	--	--	--	--	--	--	--	--	--
Cluster-16175.0	BM_1	15.85	2.41	630	--	--	--	--	--	--	--	--	--	--	--	--	--	--	--	--	--	--	PF03505	Clostridium enterotoxin	GO:0009405	pathogenesis	--	--	GO:0005576	extracellular region	--	--
Cluster-16175.1	BM_1	14.15	1.49	803	--	--	--	--	--	--	--	--	--	--	--	--	--	--	--	--	--	--	PF03505	Clostridium enterotoxin	GO:0009405	pathogenesis	--	--	GO:0005576	extracellular region	--	--
Cluster-1618.0	BM_1	7.00	0.83	739	--	--	--	--	--	--	--	--	--	--	--	--	--	--	--	--	--	--	PF08657//PF04902//PF01367//PF05929	DASH complex subunit Spc34//Conserved region in Nab1//5'-3' exonuclease, C-terminal SAM fold//Phage capsid scaffolding protein (GPO) serine peptidase	GO:0019069//GO:0008608//GO:0045892	viral capsid assembly//attachment of spindle microtubules to kinetochore//negative regulation of transcription, DNA-templated	GO:0003677//GO:0003824	DNA binding//catalytic activity	GO:0005876//GO:0042729//GO:0005634	spindle microtubule//DASH complex//nucleus	--	--
Cluster-1619.0	BM_1	1.00	0.32	430	--	--	--	--	--	--	--	--	--	--	--	--	--	--	--	--	--	--	--	--	--	--	--	--	--	--	--	--
Cluster-16196.0	BM_1	11.00	0.52	1483	--	--	--	--	--	--	--	--	--	--	--	--	--	--	--	--	--	--	--	--	--	--	--	--	--	--	--	--
Cluster-16198.0	BM_1	2.00	0.32	614	--	--	--	--	--	--	--	--	--	--	--	--	--	--	--	--	--	--	--	--	--	--	--	--	--	--	--	--
Cluster-16200.0	BM_1	2.00	0.32	615	--	--	--	--	--	--	--	--	--	--	--	--	--	--	--	--	--	--	--	--	--	--	--	--	--	--	--	--
Cluster-16201.0	BM_1	15.66	0.95	1206	642916232	XP_008190940.1	219	3.2e-15	PREDICTED: two pore potassium channel protein sup-9 isoform X1 [Tribolium castaneum]	--	--	--	--	--	--	--	--	--	--	--	--	--	--	--	--	--	--	--	--	--	--	--
Cluster-16204.0	BM_1	1.00	0.51	358	--	--	--	--	--	--	--	--	--	--	--	--	--	--	--	--	--	--	--	--	--	--	--	--	--	--	--	--
Cluster-16211.0	BM_1	1.00	0.51	360	--	--	--	--	--	--	--	--	--	--	--	--	--	--	--	--	--	--	--	--	--	--	--	--	--	--	--	--
Cluster-16212.0	BM_1	7.00	0.66	862	--	--	--	--	--	--	--	--	--	--	--	--	--	--	--	--	--	--	--	--	--	--	--	--	--	--	--	--
Cluster-16213.0	BM_1	2.00	0.34	593	--	--	--	--	--	--	--	--	--	--	--	--	--	--	--	--	--	--	--	--	--	--	--	--	--	--	--	--
Cluster-1622.0	BM_1	1.00	0.42	383	--	--	--	--	--	--	--	--	--	--	--	--	--	--	--	--	--	--	--	--	--	--	--	--	--	--	--	--
Cluster-16226.0	BM_1	2.00	0.37	562	--	--	--	--	--	--	--	--	--	--	--	--	--	--	--	--	--	--	--	--	--	--	--	--	--	--	--	--
Cluster-16227.0	BM_1	6.00	0.34	1294	270005459	EFA01907.1	1390	5.6e-151	hypothetical protein TcasGA2_TC007517 [Tribolium castaneum]	821111045	XM_012524709.1	123	2.43172e-55	PREDICTED: Dasypus novemcinctus dynein heavy chain 1, axonemal-like (LOC101421502), partial mRNA	K10408	DNAH	dynein heavy chain, axonemal	http://www.genome.jp/dbget-bin/www_bget?ko:K10408	Q9P2D7	924	2.5e-98	Dynein heavy chain 1, axonemal OS=Homo sapiens GN=DNAH1 PE=2 SV=4	PF00270//PF02562//PF04851	DEAD/DEAH box helicase//PhoH-like protein//Type III restriction enzyme, res subunit	--	--	GO:0003676//GO:0003677//GO:0016787//GO:0005524	nucleic acid binding//DNA binding//hydrolase activity//ATP binding	--	--	--	--
Cluster-1623.0	BM_1	3.00	1.09	406	--	--	--	--	--	--	--	--	--	--	--	--	--	--	--	--	--	--	--	--	--	--	--	--	--	--	--	--
Cluster-16238.0	BM_1	4.00	0.50	709	159145716	ABW90395.1	752	2.9e-77	putative ribosomal protein L18 [Barentsia elongata]	241672695	XM_002400272.1	80	1.04447e-31	Ixodes scapularis ribosomal protein L18, putative, mRNA	K02883	RP-L18e, RPL18	large subunit ribosomal protein L18e	http://www.genome.jp/dbget-bin/www_bget?ko:K02883	Q4PM04	740	2.9e-77	60S ribosomal protein L18 OS=Ixodes scapularis GN=RpL18 PE=2 SV=1	--	--	--	--	--	--	--	--	KOG1714	60s ribosomal protein L18
Cluster-16241.0	BM_1	8.83	0.51	1254	478251147	ENN71623.1	971	2.1e-102	hypothetical protein YQE_11722, partial [Dendroctonus ponderosae]>gi|546685809|gb|ERL95252.1| hypothetical protein D910_12519 [Dendroctonus ponderosae]	--	--	--	--	--	--	--	--	--	--	--	--	--	--	--	--	--	--	--	--	--	--	--
Cluster-16242.0	BM_1	2.00	0.65	425	--	--	--	--	--	--	--	--	--	--	--	--	--	--	--	--	--	--	--	--	--	--	--	--	--	--	--	--
Cluster-16244.0	BM_1	7.00	0.76	788	34484219	AAQ72744.1	1120	6.9e-120	sodium/potassium ATPase alpha subunit [Garypus californicus]	391326080	XM_003737505.1	137	2.40347e-63	PREDICTED: Metaseiulus occidentalis sodium/potassium-transporting ATPase subunit alpha-like (LOC100908245), mRNA	K01539	ATP1A	sodium/potassium-transporting ATPase subunit alpha	http://www.genome.jp/dbget-bin/www_bget?ko:K01539	P13607	967	1.6e-103	Sodium/potassium-transporting ATPase subunit alpha OS=Drosophila melanogaster GN=Atpalpha PE=1 SV=3	PF04545	Sigma-70, region 4	GO:0006355//GO:0006352	regulation of transcription, DNA-templated//DNA-templated transcription, initiation	GO:0003677//GO:0016987//GO:0003700	DNA binding//sigma factor activity//transcription factor activity, sequence-specific DNA binding	GO:0005667	transcription factor complex	KOG0203	Na+/K+ ATPase, alpha subunit
Cluster-16245.0	BM_1	4.00	0.31	999	242000552	XP_002434919.1	1091	2.0e-116	solute carrier, putative [Ixodes scapularis]>gi|215498249|gb|EEC07743.1| solute carrier, putative, partial [Ixodes scapularis]	--	--	--	--	--	K15122	SLC41A	solute carrier family 41	http://www.genome.jp/dbget-bin/www_bget?ko:K15122	Q8BJA2	682	2.2e-70	Solute carrier family 41 member 1 OS=Mus musculus GN=Slc41a1 PE=2 SV=1	PF01769	Divalent cation transporter	GO:0006812	cation transport	GO:0008324	cation transmembrane transporter activity	--	--	KOG3788	Predicted divalent cation transporter
Cluster-16246.0	BM_1	21.00	1.10	1365	--	--	--	--	--	--	--	--	--	--	--	--	--	--	--	--	--	--	--	--	--	--	--	--	--	--	--	--
Cluster-16253.0	BM_1	6.00	0.64	791	--	--	--	--	--	--	--	--	--	--	--	--	--	--	--	--	--	--	--	--	--	--	--	--	--	--	--	--
Cluster-16254.0	BM_1	1.00	0.31	434	241853043	XP_002415868.1	174	1.9e-10	granulin, putative [Ixodes scapularis]>gi|215510082|gb|EEC19535.1| granulin, putative [Ixodes scapularis]	--	--	--	--	--	--	--	--	--	P28799	132	5.7e-07	Granulins OS=Homo sapiens GN=GRN PE=1 SV=2	PF04137	Endoplasmic Reticulum Oxidoreductin 1 (ERO1)	GO:0055114	oxidation-reduction process	GO:0016671//GO:0003756	oxidoreductase activity, acting on a sulfur group of donors, disulfide as acceptor//protein disulfide isomerase activity	GO:0005783	endoplasmic reticulum	--	--
Cluster-1626.0	BM_1	1.00	0.31	434	--	--	--	--	--	--	--	--	--	--	--	--	--	--	--	--	--	--	--	--	--	--	--	--	--	--	--	--
Cluster-16271.1	BM_1	6.00	0.48	978	241581367	XP_002403503.1	558	1.3e-54	fatty acid synthase, putative [Ixodes scapularis]>gi|215502217|gb|EEC11711.1| fatty acid synthase, putative [Ixodes scapularis]	--	--	--	--	--	K00665	FASN	fatty acid synthase, animal type	http://www.genome.jp/dbget-bin/www_bget?ko:K00665	P49327	486	1.2e-47	Fatty acid synthase OS=Homo sapiens GN=FASN PE=1 SV=3	PF02017//PF00107	CIDE-N domain//Zinc-binding dehydrogenase	GO:0055114//GO:0042967//GO:0006915//GO:0006633	oxidation-reduction process//acyl-carrier-protein biosynthetic process//apoptotic process//fatty acid biosynthetic process	GO:0016297	acyl-[acyl-carrier-protein] hydrolase activity	GO:0005835//GO:0005622	fatty acid synthase complex//intracellular	KOG1202	Animal-type fatty acid synthase and related proteins
Cluster-16273.0	BM_1	4.03	1.20	441	260796469	XP_002593227.1	186	7.8e-12	hypothetical protein BRAFLDRAFT_72696 [Branchiostoma floridae]>gi|229278451|gb|EEN49238.1| hypothetical protein BRAFLDRAFT_72696 [Branchiostoma floridae]	--	--	--	--	--	K17604	ZSWIM3	zinc finger SWIM domain-containing protein 3	http://www.genome.jp/dbget-bin/www_bget?ko:K17604	--	--	--	--	PF00959	Phage lysozyme	GO:0016998//GO:0009253//GO:0005975	cell wall macromolecule catabolic process//peptidoglycan catabolic process//carbohydrate metabolic process	GO:0003796	lysozyme activity	--	--	--	--
Cluster-16275.0	BM_1	2.00	0.37	563	391348627	XP_003748547.1	443	1.6e-41	PREDICTED: angiotensin-converting enzyme-like [Metaseiulus occidentalis]	--	--	--	--	--	K01283	ACE	peptidyl-dipeptidase A	http://www.genome.jp/dbget-bin/www_bget?ko:K01283	Q10714	326	2.4e-29	Angiotensin-converting enzyme OS=Drosophila melanogaster GN=Ance PE=1 SV=3	PF01401	Angiotensin-converting enzyme	GO:0006508	proteolysis	GO:0008237//GO:0008241	metallopeptidase activity//peptidyl-dipeptidase activity	GO:0016020	membrane	--	--
Cluster-16276.0	BM_1	6.00	1.10	565	--	--	--	--	--	--	--	--	--	--	--	--	--	--	--	--	--	--	--	--	--	--	--	--	--	--	--	--
Cluster-16278.0	BM_1	20.00	0.38	3315	--	--	--	--	--	--	--	--	--	--	--	--	--	--	--	--	--	--	--	--	--	--	--	--	--	--	--	--
Cluster-1628.0	BM_1	6.96	0.58	943	--	--	--	--	--	--	--	--	--	--	--	--	--	--	--	--	--	--	--	--	--	--	--	--	--	--	--	--
Cluster-16288.0	BM_1	3.00	1.96	333	--	--	--	--	--	--	--	--	--	--	--	--	--	--	--	--	--	--	--	--	--	--	--	--	--	--	--	--
Cluster-1629.0	BM_1	6.00	0.94	619	--	--	--	--	--	--	--	--	--	--	--	--	--	--	--	--	--	--	--	--	--	--	--	--	--	--	--	--
Cluster-16292.0	BM_1	6.00	0.57	861	--	--	--	--	--	--	--	--	--	--	--	--	--	--	--	--	--	--	--	--	--	--	--	--	--	--	--	--
Cluster-16304.0	BM_1	6.08	0.34	1294	--	--	--	--	--	--	--	--	--	--	--	--	--	--	--	--	--	--	--	--	--	--	--	--	--	--	--	--
Cluster-16319.0	BM_1	2.00	0.34	592	270017173	EFA13619.1	213	7.6e-15	hypothetical protein TcasGA2_TC005297 [Tribolium castaneum]	--	--	--	--	--	--	--	--	--	--	--	--	--	--	--	--	--	--	--	--	--	--	--
Cluster-16320.0	BM_1	7.64	1.87	484	642925224	XP_008194474.1	214	4.8e-15	PREDICTED: uncharacterized protein LOC100142004 isoform X2 [Tribolium castaneum]	--	--	--	--	--	--	--	--	--	--	--	--	--	--	--	--	--	--	--	--	--	--	--
Cluster-16321.0	BM_1	3.00	0.51	592	--	--	--	--	--	--	--	--	--	--	--	--	--	--	--	--	--	--	--	--	--	--	--	--	--	--	--	--
Cluster-16327.0	BM_1	3.00	0.59	545	871218375	XP_012935387.1	167	1.5e-09	PREDICTED: ribosome-binding protein 1-like isoform X10 [Aplysia californica]	--	--	--	--	--	--	--	--	--	Q9P2E9	123	7.9e-06	Ribosome-binding protein 1 OS=Homo sapiens GN=RRBP1 PE=1 SV=4	--	--	--	--	--	--	--	--	--	--
Cluster-16328.0	BM_1	12.00	0.88	1046	241998814	XP_002434050.1	1169	1.9e-125	60S ribosomal protein L5, putative [Ixodes scapularis]>gi|215495809|gb|EEC05450.1| 60S ribosomal protein L5, putative [Ixodes scapularis]	61675146	CR938328.1	135	4.17293e-62	Single read from an extremity of a full-length cDNA clone made from Aedes aegypti total adult females. 5-prime end of clone KW0AAA2YC24AAM1 from strain Liverpool of Aedes aegypti (yellow fever mosquito)	K02932	RP-L5e, RPL5	large subunit ribosomal protein L5e	http://www.genome.jp/dbget-bin/www_bget?ko:K02932	O76190	1100	7.8e-119	60S ribosomal protein L5 OS=Bombyx mori GN=RpL5 PE=2 SV=1	PF02926//PF00861	THUMP domain//Ribosomal L18p/L5e family	GO:0042254//GO:0006412	ribosome biogenesis//translation	GO:0003735//GO:0003723//GO:0008097	structural constituent of ribosome//RNA binding//5S rRNA binding	GO:0005840//GO:0005622	ribosome//intracellular	KOG0875	60S ribosomal protein L5
Cluster-16336.0	BM_1	19.39	0.33	3640	642911118	XP_008200586.1	4145	0.0e+00	PREDICTED: endoplasmic reticulum aminopeptidase 1-like isoform X2 [Tribolium castaneum]	805807164	XM_003705630.2	90	1.53863e-36	PREDICTED: Megachile rotundata glutamyl aminopeptidase (LOC100882597), transcript variant X3, mRNA	K11141	ENPEP	glutamyl aminopeptidase	http://www.genome.jp/dbget-bin/www_bget?ko:K11141	Q9EQH2	1492	9.6e-164	Endoplasmic reticulum aminopeptidase 1 OS=Mus musculus GN=Erap1 PE=2 SV=2	PF17051//PF01433	Cytochrome C oxidase assembly factor 2//Peptidase family M1	GO:0033617	mitochondrial respiratory chain complex IV assembly	GO:0008270//GO:0008237	zinc ion binding//metallopeptidase activity	--	--	--	--
Cluster-16342.0	BM_1	2.77	0.33	737	572259665	XP_006608165.1	520	2.4e-50	PREDICTED: phosphatidylethanolamine-binding protein homolog F40A3.3-like isoform X2 [Apis dorsata]>gi|572259667|ref|XP_006608166.1| PREDICTED: phosphatidylethanolamine-binding protein homolog F40A3.3-like isoform X3 [Apis dorsata]	--	--	--	--	--	--	--	--	--	P54185	389	1.5e-36	Putative odorant-binding protein A5 OS=Drosophila melanogaster GN=a5 PE=2 SV=2	--	--	--	--	--	--	--	--	KOG3346	Phosphatidylethanolamine binding protein
Cluster-1635.0	BM_1	2.00	1.65	313	--	--	--	--	--	--	--	--	--	--	--	--	--	--	--	--	--	--	--	--	--	--	--	--	--	--	--	--
Cluster-16352.0	BM_1	2.00	0.63	430	--	--	--	--	--	--	--	--	--	--	--	--	--	--	--	--	--	--	--	--	--	--	--	--	--	--	--	--
Cluster-16359.0	BM_1	5.00	1.34	463	--	--	--	--	--	--	--	--	--	--	--	--	--	--	--	--	--	--	--	--	--	--	--	--	--	--	--	--
Cluster-16359.1	BM_1	3.00	1.64	351	--	--	--	--	--	--	--	--	--	--	--	--	--	--	--	--	--	--	--	--	--	--	--	--	--	--	--	--
Cluster-1636.0	BM_1	6.00	0.92	627	--	--	--	--	--	--	--	--	--	--	--	--	--	--	--	--	--	--	--	--	--	--	--	--	--	--	--	--
Cluster-16377.0	BM_1	4.00	0.79	541	--	--	--	--	--	--	--	--	--	--	--	--	--	--	--	--	--	--	--	--	--	--	--	--	--	--	--	--
Cluster-16380.0	BM_1	3.00	0.35	746	--	--	--	--	--	--	--	--	--	--	--	--	--	--	--	--	--	--	--	--	--	--	--	--	--	--	--	--
Cluster-16386.1	BM_1	2.00	1.83	305	--	--	--	--	--	--	--	--	--	--	--	--	--	--	--	--	--	--	--	--	--	--	--	--	--	--	--	--
Cluster-16392.0	BM_1	8.88	1.25	661	--	--	--	--	--	--	--	--	--	--	--	--	--	--	--	--	--	--	--	--	--	--	--	--	--	--	--	--
Cluster-16392.2	BM_1	5.23	0.59	762	--	--	--	--	--	--	--	--	--	--	--	--	--	--	--	--	--	--	--	--	--	--	--	--	--	--	--	--
Cluster-16394.0	BM_1	3.00	0.56	561	241671131	XP_002399997.1	950	2.5e-100	conserved hypothetical protein [Ixodes scapularis]>gi|215506235|gb|EEC15729.1| conserved hypothetical protein, partial [Ixodes scapularis]	--	--	--	--	--	--	--	--	--	P98165	138	1.5e-07	Very low-density lipoprotein receptor OS=Gallus gallus GN=VLDLR PE=1 SV=1	PF00057//PF01607	Low-density lipoprotein receptor domain class A//Chitin binding Peritrophin-A domain	GO:0005975//GO:0006807//GO:0006030	carbohydrate metabolic process//nitrogen compound metabolic process//chitin metabolic process	GO:0005515//GO:0016810//GO:0008061	protein binding//hydrolase activity, acting on carbon-nitrogen (but not peptide) bonds//chitin binding	GO:0005576	extracellular region	--	--
Cluster-16399.1	BM_1	5.00	0.51	814	--	--	--	--	--	--	--	--	--	--	--	--	--	--	--	--	--	--	--	--	--	--	--	--	--	--	--	--
Cluster-16408.0	BM_1	4.00	0.48	731	--	--	--	--	--	--	--	--	--	--	--	--	--	--	--	--	--	--	--	--	--	--	--	--	--	--	--	--
Cluster-16416.1	BM_1	24.92	4.00	610	270008861	EFA05309.1	269	2.5e-21	hypothetical protein TcasGA2_TC015467 [Tribolium castaneum]	--	--	--	--	--	--	--	--	--	Q5I0G3	126	4.0e-06	Putative malate dehydrogenase 1B OS=Homo sapiens GN=MDH1B PE=2 SV=1	PF02866	lactate/malate dehydrogenase, alpha/beta C-terminal domain	GO:0055114	oxidation-reduction process	GO:0016616	oxidoreductase activity, acting on the CH-OH group of donors, NAD or NADP as acceptor	--	--	--	--
Cluster-16416.2	BM_1	1.08	0.46	382	--	--	--	--	--	--	--	--	--	--	--	--	--	--	--	--	--	--	--	--	--	--	--	--	--	--	--	--
Cluster-16419.0	BM_1	7.00	0.44	1175	65332126	AAY42205.1	907	5.1e-95	troponin T [Haemaphysalis qinghaiensis]	--	--	--	--	--	K12046	TNNT3	troponin T, fast skeletal muscle	http://www.genome.jp/dbget-bin/www_bget?ko:K12046	Q9XZ71	568	4.3e-57	Troponin T OS=Periplaneta americana GN=TNT PE=2 SV=1	PF00992	Troponin	--	--	--	--	GO:0005861	troponin complex	KOG3634	Troponin
Cluster-1642.0	BM_1	11.00	2.86	470	--	--	--	--	--	--	--	--	--	--	--	--	--	--	--	--	--	--	--	--	--	--	--	--	--	--	--	--
Cluster-16425.2	BM_1	10.00	0.37	1828	190702371	ACE75264.1	490	1.8e-46	DNA Pol B2 domain-containing protein [Glyptapanteles flavicoxis]	--	--	--	--	--	--	--	--	--	--	--	--	--	PF00751//PF03175	DM DNA binding domain//DNA polymerase type B, organellar and viral	GO:0006355//GO:0006260	regulation of transcription, DNA-templated//DNA replication	GO:0003677//GO:0003887//GO:0043565//GO:0000166//GO:0008408	DNA binding//DNA-directed DNA polymerase activity//sequence-specific DNA binding//nucleotide binding//3'-5' exonuclease activity	GO:0042575	DNA polymerase complex	--	--
Cluster-1643.0	BM_1	2.00	0.70	411	646718736	KDR21105.1	170	5.2e-10	Leucine-rich PPR motif-containing protein, mitochondrial [Zootermopsis nevadensis]	--	--	--	--	--	--	--	--	--	Q28C74	122	7.8e-06	Leucine-rich PPR motif-containing protein, mitochondrial OS=Xenopus tropicalis GN=lrpprc PE=2 SV=1	--	--	--	--	--	--	--	--	--	--
Cluster-16432.0	BM_1	15.00	0.58	1766	--	--	--	--	--	--	--	--	--	--	--	--	--	--	--	--	--	--	--	--	--	--	--	--	--	--	--	--
Cluster-16438.0	BM_1	4.00	0.55	674	--	--	--	--	--	--	--	--	--	--	--	--	--	--	--	--	--	--	--	--	--	--	--	--	--	--	--	--
Cluster-16438.1	BM_1	2.00	1.55	318	--	--	--	--	--	--	--	--	--	--	--	--	--	--	--	--	--	--	--	--	--	--	--	--	--	--	--	--
Cluster-16456.0	BM_1	16.06	1.12	1084	--	--	--	--	--	--	--	--	--	--	--	--	--	--	--	--	--	--	PF02468	Photosystem II reaction centre N protein (psbN)	GO:0015979	photosynthesis	--	--	GO:0016020//GO:0009523//GO:0009539	membrane//photosystem II//photosystem II reaction center	--	--
Cluster-16461.0	BM_1	1.00	0.36	407	241999460	XP_002434373.1	415	2.0e-38	conserved hypothetical protein [Ixodes scapularis]>gi|215497703|gb|EEC07197.1| conserved hypothetical protein [Ixodes scapularis]	--	--	--	--	--	K12160	SUMO, SMT3	small ubiquitin-related modifier	http://www.genome.jp/dbget-bin/www_bget?ko:K12160	Q7SZ22	361	1.5e-33	Small ubiquitin-related modifier 3 OS=Xenopus laevis GN=sumo3 PE=3 SV=1	PF00240	Ubiquitin family	--	--	GO:0005515	protein binding	--	--	KOG1769	Ubiquitin-like proteins
Cluster-16468.0	BM_1	9.00	0.46	1387	126681066	ABO26562.1	1132	4.9e-121	cathepsin L-like cysteine protease [Ixodes ricinus]	--	--	--	--	--	K01365	CTSL	cathepsin L	http://www.genome.jp/dbget-bin/www_bget?ko:K01365	Q95029	1043	4.2e-112	Cathepsin L OS=Drosophila melanogaster GN=Cp1 PE=2 SV=2	PF00112//PF03051//PF00648	Papain family cysteine protease//Peptidase C1-like family//Calpain family cysteine protease	GO:0006508	proteolysis	GO:0008234//GO:0004198//GO:0004197	cysteine-type peptidase activity//calcium-dependent cysteine-type endopeptidase activity//cysteine-type endopeptidase activity	GO:0005622	intracellular	KOG1543	Cysteine proteinase Cathepsin L
Cluster-1647.0	BM_1	3.00	1.90	336	--	--	--	--	--	--	--	--	--	--	--	--	--	--	--	--	--	--	--	--	--	--	--	--	--	--	--	--
Cluster-16473.0	BM_1	4.00	0.75	558	--	--	--	--	--	--	--	--	--	--	--	--	--	--	--	--	--	--	--	--	--	--	--	--	--	--	--	--
Cluster-1648.0	BM_1	2.00	1.81	306	--	--	--	--	--	--	--	--	--	--	--	--	--	--	--	--	--	--	--	--	--	--	--	--	--	--	--	--
Cluster-16481.0	BM_1	7.00	4.88	327	54312039	BAD66670.1	205	3.6e-14	cecropin precursor [Acalolepta luxuriosa]	--	--	--	--	--	--	--	--	--	--	--	--	--	PF00272	Cecropin family	--	--	--	--	GO:0005576	extracellular region	--	--
Cluster-16483.0	BM_1	2.00	0.31	624	--	--	--	--	--	--	--	--	--	--	--	--	--	--	--	--	--	--	--	--	--	--	--	--	--	--	--	--
Cluster-16487.1	BM_1	7.00	0.40	1267	--	--	--	--	--	--	--	--	--	--	--	--	--	--	--	--	--	--	--	--	--	--	--	--	--	--	--	--
Cluster-16489.0	BM_1	14.00	0.49	1923	861618243	KMQ86768.1	440	1.2e-40	nuclease harbi1 [Lasius niger]	--	--	--	--	--	--	--	--	--	--	--	--	--	--	--	--	--	--	--	--	--	--	--
Cluster-16490.0	BM_1	10.00	0.31	2153	--	--	--	--	--	--	--	--	--	--	--	--	--	--	--	--	--	--	--	--	--	--	--	--	--	--	--	--
Cluster-16493.0	BM_1	2.00	0.55	458	--	--	--	--	--	--	--	--	--	--	--	--	--	--	--	--	--	--	--	--	--	--	--	--	--	--	--	--
Cluster-16494.0	BM_1	18.00	3.55	542	--	--	--	--	--	--	--	--	--	--	--	--	--	--	--	--	--	--	--	--	--	--	--	--	--	--	--	--
Cluster-16499.0	BM_1	12.00	0.82	1105	--	--	--	--	--	--	--	--	--	--	--	--	--	--	--	--	--	--	PF00584	SecE/Sec61-gamma subunits of protein translocation complex	GO:0006886//GO:0006605	intracellular protein transport//protein targeting	--	--	GO:0016020	membrane	--	--
Cluster-1650.0	BM_1	2.00	0.40	540	--	--	--	--	--	--	--	--	--	--	--	--	--	--	--	--	--	--	--	--	--	--	--	--	--	--	--	--
Cluster-16502.0	BM_1	4.00	0.46	759	546677956	ERL88689.1	293	5.2e-24	hypothetical protein D910_06072 [Dendroctonus ponderosae]	--	--	--	--	--	--	--	--	--	--	--	--	--	PF05485	THAP domain	--	--	GO:0003676	nucleic acid binding	--	--	--	--
Cluster-1651.0	BM_1	8.00	0.43	1323	--	--	--	--	--	--	--	--	--	--	--	--	--	--	--	--	--	--	--	--	--	--	--	--	--	--	--	--
Cluster-16512.0	BM_1	7.02	0.53	1015	270010916	EFA07364.1	337	5.5e-29	hypothetical protein TcasGA2_TC016339 [Tribolium castaneum]	--	--	--	--	--	--	--	--	--	--	--	--	--	--	--	--	--	--	--	--	--	--	--
Cluster-16515.0	BM_1	4.00	0.55	672	675366365	KFM59267.1	216	3.9e-15	hypothetical protein X975_13203, partial [Stegodyphus mimosarum]	--	--	--	--	--	--	--	--	--	O60356	131	1.2e-06	Nuclear protein 1 OS=Homo sapiens GN=NUPR1 PE=1 SV=1	--	--	--	--	--	--	--	--	--	--
Cluster-16525.0	BM_1	3.36	0.62	565	--	--	--	--	--	--	--	--	--	--	--	--	--	--	--	--	--	--	--	--	--	--	--	--	--	--	--	--
Cluster-16528.0	BM_1	6.14	1.05	588	642935895	XP_008198218.1	236	1.6e-17	PREDICTED: poly(A)-specific ribonuclease PARN-like domain-containing protein 1 isoform X1 [Tribolium castaneum]>gi|270013255|gb|EFA09703.1| hypothetical protein TcasGA2_TC011836 [Tribolium castaneum]	--	--	--	--	--	K01148	PARN	poly(A)-specific ribonuclease	http://www.genome.jp/dbget-bin/www_bget?ko:K01148	Q7ZU92	155	1.7e-09	Poly(A)-specific ribonuclease PARN OS=Danio rerio GN=parn PE=1 SV=2	PF04857	CAF1 family ribonuclease	--	--	--	--	GO:0005634	nucleus	--	--
Cluster-16534.0	BM_1	5.00	0.74	640	--	--	--	--	--	--	--	--	--	--	--	--	--	--	--	--	--	--	--	--	--	--	--	--	--	--	--	--
Cluster-16536.0	BM_1	4.00	0.63	619	--	--	--	--	--	--	--	--	--	--	--	--	--	--	--	--	--	--	--	--	--	--	--	--	--	--	--	--
Cluster-16536.1	BM_1	10.00	0.93	872	--	--	--	--	--	--	--	--	--	--	--	--	--	--	--	--	--	--	--	--	--	--	--	--	--	--	--	--
Cluster-16539.0	BM_1	1.00	1.03	297	--	--	--	--	--	--	--	--	--	--	--	--	--	--	--	--	--	--	--	--	--	--	--	--	--	--	--	--
Cluster-1654.0	BM_1	3.00	0.66	510	--	--	--	--	--	--	--	--	--	--	--	--	--	--	--	--	--	--	--	--	--	--	--	--	--	--	--	--
Cluster-16542.0	BM_1	3.76	0.46	724	642929789	XP_008195977.1	327	5.7e-28	PREDICTED: oxysterol-binding protein-related protein 9 isoform X1 [Tribolium castaneum]	755507583	XM_006502619.2	54	3.03223e-17	PREDICTED: Mus musculus oxysterol binding protein-like 9 (Osbpl9), transcript variant X3, mRNA	--	--	--	--	Q0IJ05	300	3.2e-26	Oxysterol-binding protein-related protein 9 OS=Xenopus tropicalis GN=osbpl9 PE=2 SV=1	--	--	--	--	--	--	--	--	KOG2210	Oxysterol-binding protein
Cluster-1655.0	BM_1	3.00	1.74	345	--	--	--	--	--	--	--	--	--	--	--	--	--	--	--	--	--	--	--	--	--	--	--	--	--	--	--	--
Cluster-16550.0	BM_1	8.00	0.32	1714	--	--	--	--	--	--	--	--	--	--	--	--	--	--	--	--	--	--	--	--	--	--	--	--	--	--	--	--
Cluster-16562.0	BM_1	7.00	0.80	760	--	--	--	--	--	--	--	--	--	--	--	--	--	--	--	--	--	--	--	--	--	--	--	--	--	--	--	--
Cluster-16573.0	BM_1	6.00	0.72	734	114153086	ABI52709.1	559	7.2e-55	ribosomal protein S19 [Argas monolakensis]	--	--	--	--	--	K02966	RP-S19e, RPS19	small subunit ribosomal protein S19e	http://www.genome.jp/dbget-bin/www_bget?ko:K02966	P39018	475	1.6e-46	40S ribosomal protein S19a OS=Drosophila melanogaster GN=RpS19a PE=1 SV=3	PF01090	Ribosomal protein S19e	GO:0006412//GO:0042254	translation//ribosome biogenesis	GO:0003735	structural constituent of ribosome	GO:0005840	ribosome	KOG3411	40S ribosomal protein S19
Cluster-16576.0	BM_1	5.00	0.41	960	241286427	XP_002406994.1	138	6.2e-06	paramyosin, putative [Ixodes scapularis]>gi|215496973|gb|EEC06613.1| paramyosin, putative, partial [Ixodes scapularis]	--	--	--	--	--	--	--	--	--	Q8IIG7	132	1.3e-06	Uncharacterized protein PF11_0207 OS=Plasmodium falciparum (isolate 3D7) GN=PF11_0207 PE=4 SV=2	PF07730//PF02601//PF04513//PF04799//PF01031//PF01920//PF13851//PF16740//PF04508//PF05823//PF01322//PF01442//PF05478//PF01297//PF05615	Histidine kinase//Exonuclease VII, large subunit//Baculovirus polyhedron envelope protein, PEP, C terminus//fzo-like conserved region//Dynamin central region//Prefoldin subunit//Growth-arrest specific micro-tubule binding//Spindle and kinetochore-associated protein 2//Viral A-type inclusion protein repeat//Nematode fatty acid retinoid binding protein (Gp-FAR-1)//Cytochrome C'//Apolipoprotein A1/A…	GO:0006397//GO:0006457//GO:0042157//GO:0030001//GO:0006869//GO:0006308//GO:0000160//GO:0031110//GO:0000090//GO:0007067//GO:0007059//GO:0016032//GO:0048870//GO:0016310//GO:0008053//GO:0051301//GO:0006118	mRNA processing//protein folding//lipoprotein metabolic process//metal ion transport//lipid transport//DNA catabolic process//phosphorelay signal transduction system//regulation of microtubule polymerization or depolymerization//mitotic anaphase//mitotic nuclear division//chromosome segregation//viral process//cell motility//phosphorylation//mitochondrial fusion//cell division//obsolete electron …	GO:0008855//GO:0008017//GO:0009055//GO:0005525//GO:0005198//GO:0008289//GO:0046983//GO:0046872//GO:0020037//GO:0000155//GO:0003924//GO:0051082//GO:0005506	exodeoxyribonuclease VII activity//microtubule binding//electron carrier activity//GTP binding//structural molecule activity//lipid binding//protein dimerization activity//metal ion binding//heme binding//phosphorelay sensor kinase activity//GTPase activity//unfolded protein binding//iron ion binding	GO:0019031//GO:0000940//GO:0005741//GO:0005576//GO:0031514//GO:0016021//GO:0005876//GO:0009365//GO:0019028//GO:0045298//GO:0009318//GO:0016272//GO:0000445	viral envelope//condensed chromosome outer kinetochore//mitochondrial outer membrane//extracellular region//motile cilium//integral component of membrane//spindle microtubule//protein histidine kinase complex//viral capsid//tubulin complex//exodeoxyribonuclease VII complex//prefoldin complex//THO complex part of transcription export complex	--	--
Cluster-16577.0	BM_1	4.00	0.38	867	391348233	XP_003748353.1	884	1.8e-92	PREDICTED: long-chain fatty acid transport protein 1-like [Metaseiulus occidentalis]	--	--	--	--	--	K08745	SLC27A1_4, FATP1, FATP4	solute carrier family 27 (fatty acid transporter), member 1/4	http://www.genome.jp/dbget-bin/www_bget?ko:K08745	Q6P1M0	636	4.1e-65	Long-chain fatty acid transport protein 4 OS=Homo sapiens GN=SLC27A4 PE=1 SV=1	PF00501//PF06481	AMP-binding enzyme//COX Aromatic Rich Motif	GO:0055114//GO:0006118//GO:0022900//GO:0008152	oxidation-reduction process//obsolete electron transport//electron transport chain//metabolic process	GO:0008827//GO:0003824	cytochrome o ubiquinol oxidase activity//catalytic activity	GO:0009319//GO:0016021	cytochrome o ubiquinol oxidase complex//integral component of membrane	KOG1179	Very long-chain acyl-CoA synthetase/fatty acid transporter
Cluster-16588.0	BM_1	7.00	1.49	521	642921640	XP_008192459.1	316	7.7e-27	PREDICTED: uncharacterized protein LOC103312770 [Tribolium castaneum]	--	--	--	--	--	--	--	--	--	--	--	--	--	--	--	--	--	--	--	--	--	--	--
Cluster-16593.0	BM_1	8.00	0.34	1606	--	--	--	--	--	--	--	--	--	--	--	--	--	--	--	--	--	--	--	--	--	--	--	--	--	--	--	--
Cluster-16596.0	BM_1	42.16	0.67	3908	751224154	XP_011165403.1	456	3.4e-42	PREDICTED: uncharacterized protein LOC105199832 [Solenopsis invicta]	--	--	--	--	--	--	--	--	--	--	--	--	--	PF00105//PF05443	Zinc finger, C4 type (two domains)//ROS/MUCR transcriptional regulator protein	GO:0006355	regulation of transcription, DNA-templated	GO:0003677//GO:0043565//GO:0008270//GO:0003700	DNA binding//sequence-specific DNA binding//zinc ion binding//transcription factor activity, sequence-specific DNA binding	GO:0005634//GO:0005667	nucleus//transcription factor complex	--	--
Cluster-1660.0	BM_1	7.00	1.03	645	--	--	--	--	--	--	--	--	--	--	--	--	--	--	--	--	--	--	--	--	--	--	--	--	--	--	--	--
Cluster-16601.0	BM_1	5.00	0.51	824	--	--	--	--	--	--	--	--	--	--	--	--	--	--	--	--	--	--	--	--	--	--	--	--	--	--	--	--
Cluster-16606.0	BM_1	31.00	1.90	1202	746830149	XP_011055213.1	200	5.0e-13	PREDICTED: histone-lysine N-methyltransferase SETMAR-like [Acromyrmex echinatior]	--	--	--	--	--	K11433	SETMAR	histone-lysine N-methyltransferase SETMAR	http://www.genome.jp/dbget-bin/www_bget?ko:K11433	Q53H47	173	2.8e-11	Histone-lysine N-methyltransferase SETMAR OS=Homo sapiens GN=SETMAR PE=1 SV=2	--	--	--	--	--	--	--	--	--	--
Cluster-16607.2	BM_1	3.00	0.46	629	642938512	XP_008195463.1	576	6.6e-57	PREDICTED: hexaprenyldihydroxybenzoate methyltransferase, mitochondrial [Tribolium castaneum]>gi|642938514|ref|XP_008195504.1| PREDICTED: hexaprenyldihydroxybenzoate methyltransferase, mitochondrial [Tribolium castaneum]	--	--	--	--	--	K00591	COQ3	polyprenyldihydroxybenzoate methyltransferase / 3-demethylubiquinol 3-O-methyltransferase	http://www.genome.jp/dbget-bin/www_bget?ko:K00591	Q63159	433	1.0e-41	Ubiquinone biosynthesis O-methyltransferase, mitochondrial OS=Rattus norvegicus GN=Coq3 PE=2 SV=2	PF01555//PF05401//PF01209//PF05175//PF05891//PF08241	DNA methylase//Nodulation protein S (NodS)//ubiE/COQ5 methyltransferase family//Methyltransferase small domain//AdoMet dependent proline di-methyltransferase//Methyltransferase domain	GO:0006306//GO:0009877//GO:0006480//GO:0009312//GO:0008152	DNA methylation//nodulation//N-terminal protein amino acid methylation//oligosaccharide biosynthetic process//metabolic process	GO:0008170//GO:0008168//GO:0003677//GO:0008757	N-methyltransferase activity//methyltransferase activity//DNA binding//S-adenosylmethionine-dependent methyltransferase activity	--	--	KOG1270	Methyltransferases
Cluster-16612.0	BM_1	1.00	0.48	366	--	--	--	--	--	--	--	--	--	--	--	--	--	--	--	--	--	--	--	--	--	--	--	--	--	--	--	--
Cluster-16618.0	BM_1	9.00	1.21	681	--	--	--	--	--	--	--	--	--	--	--	--	--	--	--	--	--	--	--	--	--	--	--	--	--	--	--	--
Cluster-16618.1	BM_1	4.00	1.34	420	--	--	--	--	--	--	--	--	--	--	--	--	--	--	--	--	--	--	--	--	--	--	--	--	--	--	--	--
Cluster-16620.0	BM_1	62.00	2.67	1605	--	--	--	--	--	--	--	--	--	--	--	--	--	--	--	--	--	--	--	--	--	--	--	--	--	--	--	--
Cluster-16624.0	BM_1	2.00	1.69	311	--	--	--	--	--	--	--	--	--	--	--	--	--	--	--	--	--	--	--	--	--	--	--	--	--	--	--	--
Cluster-16625.0	BM_1	1.00	0.34	417	767945335	XP_011513627.1	649	1.5e-65	PREDICTED: drebrin-like protein isoform X1 [Homo sapiens]	767945334	XM_011515325.1	417	0	PREDICTED: Homo sapiens drebrin-like (DBNL), transcript variant X1, mRNA	--	--	--	--	Q9UJU6	649	6.1e-67	Drebrin-like protein OS=Homo sapiens GN=DBNL PE=1 SV=1	PF00241	Cofilin/tropomyosin-type actin-binding protein	--	--	GO:0003779	actin binding	GO:0005622	intracellular	KOG3655	Drebrins and related actin binding proteins
Cluster-1663.0	BM_1	1.00	0.31	435	--	--	--	--	--	--	--	--	--	--	--	--	--	--	--	--	--	--	--	--	--	--	--	--	--	--	--	--
Cluster-16636.0	BM_1	2.00	0.39	543	--	--	--	--	--	--	--	--	--	--	--	--	--	--	--	--	--	--	--	--	--	--	--	--	--	--	--	--
Cluster-16642.0	BM_1	3.00	0.99	422	--	--	--	--	--	--	--	--	--	--	--	--	--	--	--	--	--	--	--	--	--	--	--	--	--	--	--	--
Cluster-16643.0	BM_1	1.00	0.50	362	--	--	--	--	--	--	--	--	--	--	--	--	--	--	--	--	--	--	PF01104	Bunyavirus non-structural protein NS-s	GO:0016032	viral process	--	--	--	--	--	--
Cluster-16647.0	BM_1	4.00	0.53	685	--	--	--	--	--	--	--	--	--	--	--	--	--	--	--	--	--	--	--	--	--	--	--	--	--	--	--	--
Cluster-16647.1	BM_1	8.00	0.50	1185	--	--	--	--	--	--	--	--	--	--	--	--	--	--	--	--	--	--	--	--	--	--	--	--	--	--	--	--
Cluster-16648.1	BM_1	2.00	0.43	515	--	--	--	--	--	--	--	--	--	--	--	--	--	--	--	--	--	--	--	--	--	--	--	--	--	--	--	--
Cluster-1665.0	BM_1	1.00	0.32	427	478250323	ENN70820.1	300	4.5e-25	hypothetical protein YQE_12485, partial [Dendroctonus ponderosae]>gi|546680043|gb|ERL90398.1| hypothetical protein D910_07747 [Dendroctonus ponderosae]	--	--	--	--	--	--	--	--	--	A8X0L9	220	3.5e-17	Tat-binding homolog 7 OS=Caenorhabditis briggsae GN=lex-1 PE=3 SV=2	PF02562//PF04851//PF00910//PF01057//PF05496//PF06068//PF00158//PF01695//PF07728//PF06309//PF00004	PhoH-like protein//Type III restriction enzyme, res subunit//RNA helicase//Parvovirus non-structural protein NS1//Holliday junction DNA helicase ruvB N-terminus//TIP49 C-terminus//Sigma-54 interaction domain//IstB-like ATP binding protein//AAA domain (dynein-related subfamily)//Torsin//ATPase family associated with various cellular activities (AAA)	GO:0006310//GO:0006281//GO:0019079//GO:0006355	DNA recombination//DNA repair//viral genome replication//regulation of transcription, DNA-templated	GO:0003723//GO:0003678//GO:0003677//GO:0003724//GO:0009378//GO:0008134//GO:0005524//GO:0016787//GO:0016887	RNA binding//DNA helicase activity//DNA binding//RNA helicase activity//four-way junction helicase activity//transcription factor binding//ATP binding//hydrolase activity//ATPase activity	GO:0005667//GO:0005657//GO:0009379	transcription factor complex//replication fork//Holliday junction helicase complex	KOG0732	AAA+-type ATPase containing the bromodomain
Cluster-16652.0	BM_1	31.75	1.10	1932	821114442	XP_012381239.1	200	8.1e-13	PREDICTED: synaptonemal complex protein 2 isoform X1 [Dasypus novemcinctus]	--	--	--	--	--	--	--	--	--	Q9BX26	184	2.4e-12	Synaptonemal complex protein 2 OS=Homo sapiens GN=SYCP2 PE=2 SV=2	PF03015	Male sterility protein	--	--	GO:0080019	fatty-acyl-CoA reductase (alcohol-forming) activity	--	--	KOG1745	Histones H3 and H4
Cluster-1666.0	BM_1	3.00	1.19	392	--	--	--	--	--	--	--	--	--	--	--	--	--	--	--	--	--	--	--	--	--	--	--	--	--	--	--	--
Cluster-16667.0	BM_1	3.00	1.04	414	--	--	--	--	--	--	--	--	--	--	--	--	--	--	--	--	--	--	--	--	--	--	--	--	--	--	--	--
Cluster-16669.0	BM_1	21.00	0.60	2284	--	--	--	--	--	--	--	--	--	--	--	--	--	--	--	--	--	--	PF05529	B-cell receptor-associated protein 31-like	GO:0006886	intracellular protein transport	--	--	GO:0005783//GO:0016021	endoplasmic reticulum//integral component of membrane	--	--
Cluster-16669.1	BM_1	22.00	0.64	2271	--	--	--	--	--	--	--	--	--	--	--	--	--	--	--	--	--	--	--	--	--	--	--	--	--	--	--	--
Cluster-1667.0	BM_1	3.00	0.31	806	--	--	--	--	--	--	--	--	--	--	--	--	--	--	--	--	--	--	--	--	--	--	--	--	--	--	--	--
Cluster-16676.0	BM_1	2.00	0.37	562	211908636	ACJ12615.1	379	4.1e-34	neuroendocrine protein 7B2 precursor [Dermacentor variabilis]	--	--	--	--	--	--	--	--	--	--	--	--	--	PF05281	Neuroendocrine protein 7B2 precursor (Secretogranin V)	GO:0007218	neuropeptide signaling pathway	--	--	GO:0030141	secretory granule	--	--
Cluster-16693.0	BM_1	3.00	1.25	385	--	--	--	--	--	--	--	--	--	--	--	--	--	--	--	--	--	--	--	--	--	--	--	--	--	--	--	--
Cluster-16695.0	BM_1	3.00	0.53	578	--	--	--	--	--	--	--	--	--	--	--	--	--	--	--	--	--	--	--	--	--	--	--	--	--	--	--	--
Cluster-1670.0	BM_1	3.00	0.44	644	--	--	--	--	--	--	--	--	--	--	--	--	--	--	--	--	--	--	--	--	--	--	--	--	--	--	--	--
Cluster-16701.1	BM_1	2.00	0.38	550	--	--	--	--	--	--	--	--	--	--	--	--	--	--	--	--	--	--	--	--	--	--	--	--	--	--	--	--
Cluster-1672.0	BM_1	3.00	0.39	701	--	--	--	--	--	--	--	--	--	--	--	--	--	--	--	--	--	--	--	--	--	--	--	--	--	--	--	--
Cluster-16720.0	BM_1	3.00	0.33	781	676487334	XP_009064259.1	169	1.3e-09	hypothetical protein LOTGIDRAFT_168146 [Lottia gigantea]>gi|556096466|gb|ESO85118.1| hypothetical protein LOTGIDRAFT_168146 [Lottia gigantea]	--	--	--	--	--	--	--	--	--	--	--	--	--	--	--	--	--	--	--	--	--	--	--
Cluster-16721.0	BM_1	25.21	0.89	1897	91090894	XP_973482.1	1211	4.6e-130	PREDICTED: ileal sodium/bile acid cotransporter isoform X1 [Tribolium castaneum]>gi|270013229|gb|EFA09677.1| hypothetical protein TcasGA2_TC011805 [Tribolium castaneum]	--	--	--	--	--	K14343	SLC10A3_5	solute carrier family 10 (sodium/bile acid cotransporter), member 3/5	http://www.genome.jp/dbget-bin/www_bget?ko:K14343	Q5PT55	345	5.0e-31	Sodium/bile acid cotransporter 5 OS=Homo sapiens GN=SLC10A5 PE=2 SV=1	PF01758	Sodium Bile acid symporter family	--	--	--	--	GO:0016020	membrane	KOG2718	Na+-bile acid cotransporter
Cluster-16723.0	BM_1	23.00	0.99	1607	642916633	XP_008191979.1	1338	7.4e-145	PREDICTED: uncharacterized protein LOC103312639 [Tribolium castaneum]	--	--	--	--	--	--	--	--	--	--	--	--	--	PF06151//PF08395//PF13903	Trehalose receptor//7tm Chemosensory receptor//PMP-22/EMP/MP20/Claudin tight junction	GO:0007607//GO:0050909//GO:0007187//GO:0050912	obsolete taste perception//sensory perception of taste//G-protein coupled receptor signaling pathway, coupled to cyclic nucleotide second messenger//detection of chemical stimulus involved in sensory perception of taste	GO:0008527	taste receptor activity	GO:0016021	integral component of membrane	--	--
Cluster-16725.0	BM_1	2.00	0.31	629	506969331	AGM33009.1	414	4.0e-38	translocon-associated protein (TRAP), alpha subunit-like protein, partial [Coptotermes formosanus]	--	--	--	--	--	K13249	SSR1	translocon-associated protein subunit alpha	http://www.genome.jp/dbget-bin/www_bget?ko:K13249	A6QLP7	334	3.1e-30	Translocon-associated protein subunit alpha OS=Bos taurus GN=SSR1 PE=2 SV=1	PF03896	Translocon-associated protein (TRAP), alpha subunit	--	--	--	--	GO:0005789	endoplasmic reticulum membrane	KOG1631	Translocon-associated complex TRAP, alpha subunit
Cluster-16727.0	BM_1	16.86	0.39	2805	--	--	--	--	--	--	--	--	--	--	--	--	--	--	--	--	--	--	--	--	--	--	--	--	--	--	--	--
Cluster-16729.0	BM_1	4.00	0.54	675	815820320	XP_012231375.1	140	2.6e-06	PREDICTED: lipase 3-like [Linepithema humile]	--	--	--	--	--	--	--	--	--	--	--	--	--	--	--	--	--	--	--	--	--	KOG2624	Triglyceride lipase-cholesterol esterase
Cluster-16734.0	BM_1	10.62	0.66	1187	--	--	--	--	--	--	--	--	--	--	--	--	--	--	--	--	--	--	--	--	--	--	--	--	--	--	--	--
Cluster-16735.0	BM_1	5.00	0.59	741	324975476	ADY62663.1	376	1.2e-33	putative LIM protein [Hottentotta judaicus]	--	--	--	--	--	K09377	CSRP	cysteine and glycine-rich protein	http://www.genome.jp/dbget-bin/www_bget?ko:K09377	P53777	249	2.6e-20	Muscle LIM protein 1 OS=Drosophila melanogaster GN=Mlp60A PE=2 SV=1	PF05502//PF00096//PF00412	Dynactin p62 family//Zinc finger, C2H2 type//LIM domain	--	--	GO:0046872//GO:0008270	metal ion binding//zinc ion binding	GO:0005869	dynactin complex	KOG1700	Regulatory protein MLP and related LIM proteins
Cluster-16736.0	BM_1	3.00	0.59	544	--	--	--	--	--	--	--	--	--	--	--	--	--	--	--	--	--	--	--	--	--	--	--	--	--	--	--	--
Cluster-16740.0	BM_1	2.00	0.40	539	--	--	--	--	--	--	--	--	--	--	--	--	--	--	--	--	--	--	--	--	--	--	--	--	--	--	--	--
Cluster-16756.0	BM_1	2.00	0.76	398	--	--	--	--	--	--	--	--	--	--	--	--	--	--	--	--	--	--	--	--	--	--	--	--	--	--	--	--
Cluster-1676.0	BM_1	3.00	0.34	759	--	--	--	--	--	--	--	--	--	--	--	--	--	--	--	--	--	--	--	--	--	--	--	--	--	--	--	--
Cluster-16763.0	BM_1	4.00	0.36	903	--	--	--	--	--	--	--	--	--	--	--	--	--	--	--	--	--	--	--	--	--	--	--	--	--	--	--	--
Cluster-16764.0	BM_1	14.77	0.39	2485	270017202	EFA13648.1	1081	7.2e-115	hypothetical protein TcasGA2_TC015886 [Tribolium castaneum]	--	--	--	--	--	--	--	--	--	Q91DM0	213	1.3e-15	Genome polyprotein OS=Petunia vein clearing virus (isolate Shepherd) PE=3 SV=1	PF13495//PF00075//PF05869	Phage integrase, N-terminal SAM-like domain//RNase H//DNA N-6-adenine-methyltransferase (Dam)	GO:0032775//GO:0006306//GO:0051252//GO:0015074	DNA methylation on adenine//DNA methylation//regulation of RNA metabolic process//DNA integration	GO:0003677//GO:0003676//GO:0009007//GO:0004523	DNA binding//nucleic acid binding//site-specific DNA-methyltransferase (adenine-specific) activity//RNA-DNA hybrid ribonuclease activity	--	--	KOG0017	FOG: Transposon-encoded proteins with TYA, reverse transcriptase, integrase domains in various combinations
Cluster-16769.0	BM_1	3.00	1.56	357	--	--	--	--	--	--	--	--	--	--	--	--	--	--	--	--	--	--	--	--	--	--	--	--	--	--	--	--
Cluster-16769.1	BM_1	2.00	0.46	498	--	--	--	--	--	--	--	--	--	--	--	--	--	--	--	--	--	--	--	--	--	--	--	--	--	--	--	--
Cluster-16771.0	BM_1	1.03	0.56	352	--	--	--	--	--	--	--	--	--	--	--	--	--	--	--	--	--	--	--	--	--	--	--	--	--	--	--	--
Cluster-16772.0	BM_1	6.00	1.36	503	170063677	XP_001867205.1	180	4.4e-11	galactose-specific C-type lectin [Culex quinquefasciatus]>gi|167881256|gb|EDS44639.1| galactose-specific C-type lectin [Culex quinquefasciatus]	--	--	--	--	--	--	--	--	--	P82596	142	4.6e-08	Perlucin OS=Haliotis laevigata PE=1 SV=3	--	--	--	--	--	--	--	--	--	--
Cluster-16775.0	BM_1	6.00	1.11	563	--	--	--	--	--	--	--	--	--	--	--	--	--	--	--	--	--	--	PF17122	Zinc-finger	--	--	GO:0005515//GO:0008270	protein binding//zinc ion binding	--	--	--	--
Cluster-16777.0	BM_1	4.00	0.59	644	--	--	--	--	--	--	--	--	--	--	--	--	--	--	--	--	--	--	--	--	--	--	--	--	--	--	--	--
[truncated: 40,790 more rows]
