# Supplementary material for: Transcriptome analysis in different developmental stages of Batocera horsfieldi (Coleoptera: Cerambycidae) and comparison of candidate olfactory genes
Source: PLoS One. 2018 Feb 23;13(2):e0192730. doi: 10.1371/journal.pone.0192730 (PMC5825065; doi:10.1371/journal.pone.0192730)
Supplement: S8 Text — (XLS) [file pone.0192730.s008.xls]

gene_id	Sample_name	Read_count	FPKM	Gene Length	NR GI	NR ID	NR Score	NR Evalue	NR Description	NT GI	NT ID	NT Score	NT Evalue	NT Description	KO ID	KO Name	KO Description	Http Link	Swissprot ID	Swissprot Score	Swissprot Evalue	Swissprot Description	PFAM ID	PFAM description	Gene Ontology Biological Pathway	BP Description	Gene Ontology Molecular Function	MF Description	Gene Ontology Cellular Component	CC Description	KOG ID	KOG Description
Cluster-1000.0	BM_2	2.00	0.49	459	--	--	--	--	--	--	--	--	--	--	--	--	--	--	--	--	--	--	--	--	--	--	--	--	--	--	--	--
Cluster-10000.0	BM_2	4.00	0.61	585	--	--	--	--	--	--	--	--	--	--	--	--	--	--	--	--	--	--	--	--	--	--	--	--	--	--	--	--
Cluster-10003.0	BM_2	8.00	0.37	1362	--	--	--	--	--	--	--	--	--	--	--	--	--	--	--	--	--	--	--	--	--	--	--	--	--	--	--	--
Cluster-10003.2	BM_2	3.00	0.33	711	--	--	--	--	--	--	--	--	--	--	--	--	--	--	--	--	--	--	--	--	--	--	--	--	--	--	--	--
Cluster-10004.0	BM_2	3.00	0.52	541	--	--	--	--	--	--	--	--	--	--	--	--	--	--	--	--	--	--	--	--	--	--	--	--	--	--	--	--
Cluster-10009.0	BM_2	8.00	0.49	1071	--	--	--	--	--	--	--	--	--	--	--	--	--	--	--	--	--	--	--	--	--	--	--	--	--	--	--	--
Cluster-1001.0	BM_2	3.00	0.63	493	--	--	--	--	--	--	--	--	--	--	--	--	--	--	--	--	--	--	--	--	--	--	--	--	--	--	--	--
Cluster-10020.0	BM_2	4.00	0.77	515	--	--	--	--	--	--	--	--	--	--	--	--	--	--	--	--	--	--	--	--	--	--	--	--	--	--	--	--
Cluster-10023.0	BM_2	14.00	0.32	2453	--	--	--	--	--	--	--	--	--	--	--	--	--	--	--	--	--	--	--	--	--	--	--	--	--	--	--	--
Cluster-10025.0	BM_2	4.00	1.03	447	--	--	--	--	--	--	--	--	--	--	--	--	--	--	--	--	--	--	--	--	--	--	--	--	--	--	--	--
Cluster-10030.0	BM_2	12.00	0.79	1017	--	--	--	--	--	--	--	--	--	--	--	--	--	--	--	--	--	--	--	--	--	--	--	--	--	--	--	--
Cluster-10031.0	BM_2	18.00	3.97	480	209156424	3C1B	410	8.9e-38	Chain B, The Effect Of H3 K79 Dimethylation And H4 K20 Trimethylation On Nucleosome And Chromatin Structure>gi|209156428|pdb|3C1B|F Chain F, The Effect Of H3 K79 Dimethylation And H4 K20 Trimethylation On Nucleosome And Chromatin Structure	585687860	XM_006820510.1	173	1.38555e-83	PREDICTED: Saccoglossus kowalevskii histone H4-like (LOC102800779), mRNA	K11254	H4	histone H4	http://www.genome.jp/dbget-bin/www_bget?ko:K11254	P62790	361	1.8e-33	Histone H4 OS=Sterkiella nova PE=3 SV=2	PF02291//PF00125//PF02969	Transcription initiation factor IID, 31kD subunit//Core histone H2A/H2B/H3/H4//TATA box binding protein associated factor (TAF)	GO:0006352//GO:0006334	DNA-templated transcription, initiation//nucleosome assembly	GO:0046982//GO:0003677	protein heterodimerization activity//DNA binding	GO:0005634//GO:0000786	nucleus//nucleosome	--	--
Cluster-10038.0	BM_2	3.00	0.42	612	--	--	--	--	--	--	--	--	--	--	--	--	--	--	--	--	--	--	--	--	--	--	--	--	--	--	--	--
Cluster-1004.0	BM_2	1.00	0.34	397	--	--	--	--	--	--	--	--	--	--	--	--	--	--	--	--	--	--	--	--	--	--	--	--	--	--	--	--
Cluster-10043.0	BM_2	2.00	0.76	383	--	--	--	--	--	--	--	--	--	--	--	--	--	--	--	--	--	--	--	--	--	--	--	--	--	--	--	--
Cluster-1005.0	BM_2	3.00	0.39	643	50234070	YP_052700.1	732	5.5e-75	cytochrome c oxidase subunit II [Bos indicus]>gi|60101828|ref|YP_209208.1| cytochrome c oxidase subunit II [Bos taurus]>gi|237869046|ref|YP_002907377.1| cytochrome c oxidase subunit II [Bos javanicus]>gi|292486451|ref|YP_003541087.1| cytochrome c oxidase subunit II [Bos primigenius]>gi|55976794|sp|P68530.1|COX2_BOVIN RecName: Full=Cytochrome c oxidase subunit 2; AltName: Full=Cytochrome c oxidase…	675295383	KJ789953.1	643	0	Bos taurus isolate 115 mitochondrion, complete genome	K02261	COX2	cytochrome c oxidase subunit 2	http://www.genome.jp/dbget-bin/www_bget?ko:K02261	P68553	732	2.3e-76	Cytochrome c oxidase subunit 2 OS=Bos indicus GN=MT-CO2 PE=3 SV=1	PF02790	Cytochrome C oxidase subunit II, transmembrane domain	GO:0022900//GO:0006693//GO:0006691//GO:0019371	electron transport chain//prostaglandin metabolic process//leukotriene metabolic process//cyclooxygenase pathway	GO:0020037//GO:0046872//GO:0004666	heme binding//metal ion binding//prostaglandin-endoperoxide synthase activity	GO:0044425//GO:0005739//GO:0016021//GO:0031090//GO:0044446	membrane part//mitochondrion//integral component of membrane//organelle membrane//intracellular organelle part	KOG4767	Cytochrome c oxidase, subunit II, and related proteins
Cluster-10051.0	BM_2	3.00	0.64	489	--	--	--	--	--	--	--	--	--	--	--	--	--	--	--	--	--	--	--	--	--	--	--	--	--	--	--	--
Cluster-1006.0	BM_2	1.00	0.33	402	--	--	--	--	--	--	--	--	--	--	--	--	--	--	--	--	--	--	--	--	--	--	--	--	--	--	--	--
Cluster-1006.1	BM_2	4.00	0.43	725	--	--	--	--	--	--	--	--	--	--	--	--	--	--	--	--	--	--	--	--	--	--	--	--	--	--	--	--
Cluster-10060.0	BM_2	3.00	0.83	433	--	--	--	--	--	--	--	--	--	--	--	--	--	--	--	--	--	--	PF02820	mbt repeat	GO:0006355	regulation of transcription, DNA-templated	--	--	GO:0005634	nucleus	--	--
Cluster-10065.0	BM_2	4.00	0.67	555	--	--	--	--	--	--	--	--	--	--	--	--	--	--	--	--	--	--	--	--	--	--	--	--	--	--	--	--
Cluster-10065.1	BM_2	2.00	0.37	527	--	--	--	--	--	--	--	--	--	--	--	--	--	--	--	--	--	--	--	--	--	--	--	--	--	--	--	--
Cluster-10067.0	BM_2	2.00	0.31	582	260797972	XP_002593974.1	458	2.9e-43	hypothetical protein BRAFLDRAFT_68589 [Branchiostoma floridae]>gi|229279207|gb|EEN49985.1| hypothetical protein BRAFLDRAFT_68589 [Branchiostoma floridae]	644997887	XM_001600177.3	80	8.47955e-32	PREDICTED: Nasonia vitripennis phosphoenolpyruvate carboxykinase [GTP]-like (LOC100115526), mRNA	K01596	E4.1.1.32, pckA, PEPCK	phosphoenolpyruvate carboxykinase (GTP)	http://www.genome.jp/dbget-bin/www_bget?ko:K01596	Q8BH04	427	4.7e-41	Phosphoenolpyruvate carboxykinase [GTP], mitochondrial OS=Mus musculus GN=Pck2 PE=1 SV=1	PF00821	Phosphoenolpyruvate carboxykinase	GO:0006094//GO:0006099	gluconeogenesis//tricarboxylic acid cycle	GO:0005525//GO:0004611//GO:0004613	GTP binding//phosphoenolpyruvate carboxykinase activity//phosphoenolpyruvate carboxykinase (GTP) activity	--	--	KOG3749	Phosphoenolpyruvate carboxykinase
Cluster-10078.0	BM_2	5.00	0.67	627	795132708	XP_011834745.1	961	1.5e-101	PREDICTED: 60S ribosomal protein L18 isoform X4 [Mandrillus leucophaeus]	394995139	NM_000979.3	627	0	Homo sapiens ribosomal protein L18 (RPL18), transcript variant 1, mRNA	K02883	RP-L18e, RPL18	large subunit ribosomal protein L18e	http://www.genome.jp/dbget-bin/www_bget?ko:K02883	Q07020	962	4.7e-103	60S ribosomal protein L18 OS=Homo sapiens GN=RPL18 PE=1 SV=2	--	--	--	--	--	--	--	--	KOG1714	60s ribosomal protein L18
Cluster-1008.0	BM_2	10.00	1.48	594	203658	AAA40996.1	808	7.8e-84	Cu-Zn superoxide dismutase (EC 1.15.1.1) [Rattus norvegicus]>gi|207012|gb|AAA42160.1| Cu, Zn superoxide dismutase (EC 1.15.1.1) [Rattus norvegicus]	298900588	FQ209495.1	594	0	Rattus norvegicus TL0ABA42YF08 mRNA sequence	K04565	SOD1	superoxide dismutase, Cu-Zn family	http://www.genome.jp/dbget-bin/www_bget?ko:K04565	P07632	817	2.9e-86	Superoxide dismutase [Cu-Zn] OS=Rattus norvegicus GN=Sod1 PE=1 SV=2	PF00080	Copper/zinc superoxide dismutase (SODC)	GO:0008217//GO:0001541//GO:0008090//GO:0051881//GO:0060047//GO:0060087//GO:0031667//GO:0050665//GO:0045471//GO:0006749//GO:0045541//GO:0007605//GO:0006309//GO:0009408//GO:0007566//GO:0048678//GO:0007283//GO:0000187//GO:0001975//GO:0001819//GO:0046716//GO:0043524//GO:0042493//GO:0007569//GO:0060052//GO:0060088//GO:0006801//GO:0007626//GO:0046688//GO:0008089//GO:0042542//GO:0006879//GO:0002262//GO:…	regulation of blood pressure//ovarian follicle development//retrograde axon cargo transport//regulation of mitochondrial membrane potential//heart contraction//relaxation of vascular smooth muscle//response to nutrient levels//hydrogen peroxide biosynthetic process//response to ethanol//glutathione metabolic process//negative regulation of cholesterol biosynthetic process//sensory perception of s…	GO:0005507//GO:0008270//GO:0004784//GO:0046872//GO:0030346//GO:0051087	copper ion binding//zinc ion binding//superoxide dismutase activity//metal ion binding//protein phosphatase 2B binding//chaperone binding	GO:0005886//GO:0005777//GO:0043025//GO:0032839//GO:0005955//GO:0005739//GO:0031012//GO:0005829//GO:0031410//GO:0043234//GO:0005730//GO:0005615	plasma membrane//peroxisome//neuronal cell body//dendrite cytoplasm//calcineurin complex//mitochondrion//extracellular matrix//cytosol//cytoplasmic vesicle//protein complex//nucleolus//extracellular space	KOG0441	Cu2+/Zn2+ superoxide dismutase SOD1
Cluster-10080.0	BM_2	2.00	0.41	499	--	--	--	--	--	--	--	--	--	--	--	--	--	--	--	--	--	--	--	--	--	--	--	--	--	--	--	--
Cluster-10080.1	BM_2	4.00	0.57	605	--	--	--	--	--	--	--	--	--	--	--	--	--	--	--	--	--	--	--	--	--	--	--	--	--	--	--	--
Cluster-10082.0	BM_2	5.00	0.37	933	91088161	XP_976346.1	483	5.9e-46	PREDICTED: uncharacterized protein LOC660496 [Tribolium castaneum]>gi|270012122|gb|EFA08570.1| hypothetical protein TcasGA2_TC006225 [Tribolium castaneum]	--	--	--	--	--	--	--	--	--	--	--	--	--	--	--	--	--	--	--	--	--	--	--
Cluster-10086.0	BM_2	9.00	0.42	1333	--	--	--	--	--	--	--	--	--	--	--	--	--	--	--	--	--	--	--	--	--	--	--	--	--	--	--	--
Cluster-10086.1	BM_2	7.00	0.71	753	--	--	--	--	--	--	--	--	--	--	--	--	--	--	--	--	--	--	--	--	--	--	--	--	--	--	--	--
Cluster-10088.0	BM_2	14.00	0.41	1993	--	--	--	--	--	--	--	--	--	--	--	--	--	--	--	--	--	--	--	--	--	--	--	--	--	--	--	--
Cluster-1009.0	BM_2	9.00	0.58	1037	--	--	--	--	--	--	--	--	--	--	--	--	--	--	--	--	--	--	--	--	--	--	--	--	--	--	--	--
Cluster-10090.0	BM_2	8.00	2.58	407	--	--	--	--	--	--	--	--	--	--	--	--	--	--	--	--	--	--	--	--	--	--	--	--	--	--	--	--
Cluster-1010.0	BM_2	3.00	0.48	565	--	--	--	--	--	--	--	--	--	--	--	--	--	--	--	--	--	--	--	--	--	--	--	--	--	--	--	--
Cluster-10106.0	BM_2	2.00	0.47	465	--	--	--	--	--	--	--	--	--	--	--	--	--	--	--	--	--	--	--	--	--	--	--	--	--	--	--	--
Cluster-10108.0	BM_2	3.00	0.54	530	--	--	--	--	--	--	--	--	--	--	--	--	--	--	--	--	--	--	--	--	--	--	--	--	--	--	--	--
Cluster-10109.0	BM_2	12.00	3.27	436	675304841	AIL82425.1	357	1.1e-31	UNVERIFIED: ribosomal protein L35, partial [Mytilus trossulus]	241167594	XM_002410061.1	85	1.03645e-34	Ixodes scapularis ribosomal protein L35, putative, mRNA	K02918	RP-L35e, RPL35	large subunit ribosomal protein L35e	http://www.genome.jp/dbget-bin/www_bget?ko:K02918	P42766	339	5.7e-31	60S ribosomal protein L35 OS=Homo sapiens GN=RPL35 PE=1 SV=2	PF06839//PF00831//PF01370	GRF zinc finger//Ribosomal L29 protein//NAD dependent epimerase/dehydratase family	GO:0042254//GO:0006412	ribosome biogenesis//translation	GO:0008270//GO:0003735//GO:0050662//GO:0003824	zinc ion binding//structural constituent of ribosome//coenzyme binding//catalytic activity	GO:0005622//GO:0005840	intracellular//ribosome	KOG3436	60S ribosomal protein L35
Cluster-10120.1	BM_2	2.00	0.40	504	--	--	--	--	--	--	--	--	--	--	--	--	--	--	--	--	--	--	--	--	--	--	--	--	--	--	--	--
Cluster-10124.0	BM_2	8.00	0.73	809	--	--	--	--	--	--	--	--	--	--	--	--	--	--	--	--	--	--	--	--	--	--	--	--	--	--	--	--
Cluster-10125.0	BM_2	3.00	0.67	477	--	--	--	--	--	--	--	--	--	--	--	--	--	--	--	--	--	--	--	--	--	--	--	--	--	--	--	--
Cluster-10130.0	BM_2	3.00	0.47	574	--	--	--	--	--	--	--	--	--	--	--	--	--	--	--	--	--	--	--	--	--	--	--	--	--	--	--	--
Cluster-10132.0	BM_2	10.00	1.86	523	--	--	--	--	--	--	--	--	--	--	--	--	--	--	--	--	--	--	--	--	--	--	--	--	--	--	--	--
Cluster-10139.0	BM_2	3.00	3.00	294	325303048	DAA34261.1	251	1.5e-19	TPA_inf: hypothetical secreted protein 55 [Amblyomma variegatum]	--	--	--	--	--	--	--	--	--	--	--	--	--	--	--	--	--	--	--	--	--	--	--
Cluster-10145.0	BM_2	2.56	0.34	637	--	--	--	--	--	--	--	--	--	--	--	--	--	--	--	--	--	--	--	--	--	--	--	--	--	--	--	--
Cluster-1015.0	BM_2	2.00	1.05	345	--	--	--	--	--	--	--	--	--	--	--	--	--	--	--	--	--	--	--	--	--	--	--	--	--	--	--	--
Cluster-10151.0	BM_2	3.00	0.60	502	--	--	--	--	--	--	--	--	--	--	--	--	--	--	--	--	--	--	--	--	--	--	--	--	--	--	--	--
Cluster-10159.0	BM_2	11.84	0.43	1646	546680629	ERL90867.1	1258	1.4e-135	hypothetical protein D910_08212 [Dendroctonus ponderosae]	--	--	--	--	--	K11418	HDAC11	histone deacetylase 11	http://www.genome.jp/dbget-bin/www_bget?ko:K11418	Q9GKU5	991	5.4e-106	Histone deacetylase 11 OS=Macaca fascicularis GN=HDAC11 PE=2 SV=2	--	--	--	--	--	--	--	--	KOG1344	Predicted histone deacetylase
Cluster-10169.0	BM_2	1.00	0.88	302	830088456	XP_012584613.1	380	1.7e-34	PREDICTED: ubiquitin-60S ribosomal protein L40 isoform X1 [Condylura cristata]	694973781	XM_003339316.3	302	1.62316e-155	PREDICTED: Pan troglodytes ubiquitin A-52 residue ribosomal protein fusion product 1 (UBA52), transcript variant X10, mRNA	K02927	RP-L40e, RPL40	large subunit ribosomal protein L40e	http://www.genome.jp/dbget-bin/www_bget?ko:K02927	P0C273	380	6.9e-36	Ubiquitin-60S ribosomal protein L40 OS=Macaca fascicularis GN=UBA52 PE=2 SV=2	PF00392//PF01020//PF00240	Bacterial regulatory proteins, gntR family//Ribosomal L40e family//Ubiquitin family	GO:0006355//GO:0042254//GO:0006412	regulation of transcription, DNA-templated//ribosome biogenesis//translation	GO:0003735//GO:0003700//GO:0005515	structural constituent of ribosome//transcription factor activity, sequence-specific DNA binding//protein binding	GO:0005840//GO:0005667	ribosome//transcription factor complex	KOG0003	Ubiquitin/60s ribosomal protein L40 fusion
Cluster-1017.0	BM_2	3.00	0.56	524	--	--	--	--	--	--	--	--	--	--	--	--	--	--	--	--	--	--	--	--	--	--	--	--	--	--	--	--
Cluster-10170.0	BM_2	3.00	0.83	434	--	--	--	--	--	--	--	--	--	--	--	--	--	--	--	--	--	--	--	--	--	--	--	--	--	--	--	--
Cluster-10171.0	BM_2	3.00	0.38	654	--	--	--	--	--	--	--	--	--	--	--	--	--	--	--	--	--	--	--	--	--	--	--	--	--	--	--	--
Cluster-1019.0	BM_2	1.00	0.40	377	6678674	NP_032518.1	481	4.1e-46	L-lactate dehydrogenase B chain isoform 1 [Mus musculus]>gi|126042|sp|P16125.2|LDHB_MOUSE RecName: Full=L-lactate dehydrogenase B chain; Short=LDH-B; AltName: Full=LDH heart subunit; Short=LDH-H>gi|52880|emb|CAA36185.1| unnamed protein product [Mus musculus]>gi|12832111|dbj|BAB21970.1| unnamed protein product [Mus musculus]>gi|12859573|dbj|BAB31697.1| unnamed protein product [Mus musculus]>gi|283…	672051326	XM_006237615.2	371	0	PREDICTED: Rattus norvegicus lactate dehydrogenase B (Ldhb), transcript variant X1, mRNA	K00016	LDH, ldh	L-lactate dehydrogenase	http://www.genome.jp/dbget-bin/www_bget?ko:K00016	P42123	481	1.7e-47	L-lactate dehydrogenase B chain OS=Rattus norvegicus GN=Ldhb PE=1 SV=2	PF02866	lactate/malate dehydrogenase, alpha/beta C-terminal domain	GO:0055114//GO:0006094//GO:0019674//GO:0006089//GO:0044262//GO:0006534//GO:0006096	oxidation-reduction process//gluconeogenesis//NAD metabolic process//lactate metabolic process//cellular carbohydrate metabolic process//cysteine metabolic process//glycolytic process	GO:0019900//GO:0051287//GO:0016616//GO:0042802//GO:0004459	kinase binding//NAD binding//oxidoreductase activity, acting on the CH-OH group of donors, NAD or NADP as acceptor//identical protein binding//L-lactate dehydrogenase activity	GO:0005739	mitochondrion	KOG1495	Lactate dehydrogenase
Cluster-1021.0	BM_2	3.00	1.03	398	--	--	--	--	--	--	--	--	--	--	--	--	--	--	--	--	--	--	--	--	--	--	--	--	--	--	--	--
Cluster-10214.0	BM_2	11.00	0.71	1041	--	--	--	--	--	--	--	--	--	--	--	--	--	--	--	--	--	--	--	--	--	--	--	--	--	--	--	--
Cluster-10219.0	BM_2	4.00	0.95	463	675375398	KFM68300.1	434	1.4e-40	Alcohol dehydrogenase [NADP(+)] A, partial [Stegodyphus mimosarum]	--	--	--	--	--	K00011	E1.1.1.21, AKR1	aldehyde reductase	http://www.genome.jp/dbget-bin/www_bget?ko:K00011	Q95JH6	322	5.7e-29	Aldo-keto reductase family 1 member C1 homolog OS=Macaca fuscata fuscata GN=AKR1C1 PE=2 SV=1	--	--	--	--	--	--	--	--	KOG1577	Aldo/keto reductase family proteins
Cluster-10221.0	BM_2	3.00	1.87	329	--	--	--	--	--	--	--	--	--	--	--	--	--	--	--	--	--	--	PF02285	Cytochrome oxidase c subunit VIII	GO:0006123//GO:0015992	mitochondrial electron transport, cytochrome c to oxygen//proton transport	GO:0004129	cytochrome-c oxidase activity	GO:0045277	respiratory chain complex IV	--	--
Cluster-10222.0	BM_2	7.00	0.48	990	--	--	--	--	--	--	--	--	--	--	--	--	--	--	--	--	--	--	--	--	--	--	--	--	--	--	--	--
Cluster-10225.0	BM_2	3.00	0.37	667	--	--	--	--	--	--	--	--	--	--	--	--	--	--	--	--	--	--	--	--	--	--	--	--	--	--	--	--
Cluster-10226.0	BM_2	5.00	0.46	806	--	--	--	--	--	--	--	--	--	--	--	--	--	--	--	--	--	--	--	--	--	--	--	--	--	--	--	--
Cluster-1023.0	BM_2	4.00	0.37	797	672064234	XP_008765059.1	1327	6.9e-144	PREDICTED: meprin A subunit alpha isoform X1 [Rattus norvegicus]	6981195	NM_013143.1	797	0	Rattus norvegicus meprin 1 alpha (Mep1a), mRNA >gnl|BL_ORD_ID|1430379 endopeptidase-24.18 alpha subunit [rats, kidney, mRNA, 2928 nt]	K01395	MEP1A	meprin A	http://www.genome.jp/dbget-bin/www_bget?ko:K01395	Q64230	1327	2.8e-145	Meprin A subunit alpha OS=Rattus norvegicus GN=Mep1a PE=1 SV=2	PF01400//PF07936	Astacin (Peptidase family M12A)//Potassium-channel blocking toxin	GO:0009405//GO:0006508//GO:0006810	pathogenesis//proteolysis//transport	GO:0004222//GO:0008200	metalloendopeptidase activity//ion channel inhibitor activity	GO:0042151	nematocyst	KOG3714	Meprin A metalloprotease
Cluster-10230.0	BM_2	9.00	2.19	458	114153130	ABI52731.1	526	3.0e-51	40S ribosomal protein S24 [Argas monolakensis]	807023747	XM_004522583.2	43	2.43391e-11	PREDICTED: Ceratitis capitata 40S ribosomal protein S24 (LOC101450348), transcript variant X2, mRNA	K02974	RP-S24e, RPS24	small subunit ribosomal protein S24e	http://www.genome.jp/dbget-bin/www_bget?ko:K02974	Q962Q6	468	6.6e-46	40S ribosomal protein S24 OS=Spodoptera frugiperda GN=RpS24 PE=2 SV=1	PF01282	Ribosomal protein S24e	GO:0006412//GO:0042254	translation//ribosome biogenesis	GO:0003735	structural constituent of ribosome	GO:0005622//GO:0005840	intracellular//ribosome	KOG3424	40S ribosomal protein S24
Cluster-10231.0	BM_2	2.00	0.66	403	391341929	XP_003745278.1	386	4.5e-35	PREDICTED: annexin A13-like [Metaseiulus occidentalis]	--	--	--	--	--	K17095	ANXA7_11	annexin A7/11	http://www.genome.jp/dbget-bin/www_bget?ko:K17095	P50995	292	1.5e-25	Annexin A11 OS=Homo sapiens GN=ANXA11 PE=1 SV=1	PF00191	Annexin	--	--	GO:0005544//GO:0005509	calcium-dependent phospholipid binding//calcium ion binding	--	--	KOG0819	Annexin
Cluster-10237.0	BM_2	4.00	0.66	559	--	--	--	--	--	--	--	--	--	--	--	--	--	--	--	--	--	--	--	--	--	--	--	--	--	--	--	--
Cluster-10239.0	BM_2	4.00	0.36	808	--	--	--	--	--	--	--	--	--	--	--	--	--	--	--	--	--	--	--	--	--	--	--	--	--	--	--	--
Cluster-1024.0	BM_2	8.00	0.91	697	27806815	NP_776376.1	831	2.0e-86	plasminogen precursor [Bos taurus]>gi|2507247|sp|P06868.2|PLMN_BOVIN RecName: Full=Plasminogen; Contains: RecName: Full=Plasmin heavy chain A; Contains: RecName: Full=Activation peptide; Contains: RecName: Full=Plasmin heavy chain A, short form; Contains: RecName: Full=Plasmin light chain B; Flags: Precursor>gi|494963|emb|CAA55939.1| plasminogen [Bos taurus]	31343191	NM_173951.2	697	0	Bos taurus plasminogen (PLG), mRNA >gnl|BL_ORD_ID|840265 B.taurus mRNA for plasminogen	K01315	PLG	plasminogen	http://www.genome.jp/dbget-bin/www_bget?ko:K01315	P06868	831	8.1e-88	Plasminogen OS=Bos taurus GN=PLG PE=1 SV=2	PF00089	Trypsin	GO:0060716//GO:0010812//GO:0071674//GO:0006508//GO:0045445//GO:0051918//GO:0042246//GO:0051919//GO:0046716//GO:0048771//GO:0022617//GO:0060707	labyrinthine layer blood vessel development//negative regulation of cell-substrate adhesion//mononuclear cell migration//proteolysis//myoblast differentiation//negative regulation of fibrinolysis//tissue regeneration//positive regulation of fibrinolysis//muscle cell cellular homeostasis//tissue remodeling//extracellular matrix disassembly//trophoblast giant cell differentiation	GO:0043498//GO:0004252//GO:0034185//GO:0019904	obsolete cell surface binding//serine-type endopeptidase activity//apolipoprotein binding//protein domain specific binding	GO:0031232//GO:0005615	extrinsic component of external side of plasma membrane//extracellular space	--	--
Cluster-10258.0	BM_2	3.22	0.63	511	270013290	EFA09738.1	175	1.7e-10	hypothetical protein TcasGA2_TC011873 [Tribolium castaneum]	--	--	--	--	--	--	--	--	--	--	--	--	--	--	--	--	--	--	--	--	--	--	--
Cluster-10265.0	BM_2	6.00	3.32	340	--	--	--	--	--	--	--	--	--	--	--	--	--	--	--	--	--	--	--	--	--	--	--	--	--	--	--	--
Cluster-10266.0	BM_2	6.13	0.59	779	--	--	--	--	--	--	--	--	--	--	--	--	--	--	--	--	--	--	--	--	--	--	--	--	--	--	--	--
Cluster-10269.0	BM_2	6.00	1.34	477	--	--	--	--	--	--	--	--	--	--	--	--	--	--	--	--	--	--	--	--	--	--	--	--	--	--	--	--
Cluster-1027.0	BM_2	13.00	1.11	844	--	--	--	--	--	--	--	--	--	--	--	--	--	--	--	--	--	--	--	--	--	--	--	--	--	--	--	--
Cluster-10271.0	BM_2	7.00	0.70	761	--	--	--	--	--	--	--	--	--	--	--	--	--	--	--	--	--	--	--	--	--	--	--	--	--	--	--	--
Cluster-10273.0	BM_2	3.00	0.62	497	--	--	--	--	--	--	--	--	--	--	--	--	--	--	--	--	--	--	PF02932//PF03419//PF13965//PF01080//PF15686	Neurotransmitter-gated ion-channel transmembrane region//Sporulation factor SpoIIGA//dsRNA-gated channel SID-1//Presenilin//Lysine-rich CEACAM1 co-isolated protein family	GO:0033227//GO:0006811//GO:0043123//GO:0045766//GO:0006508//GO:0030436//GO:0043066//GO:0015931	dsRNA transport//ion transport//positive regulation of I-kappaB kinase/NF-kappaB signaling//positive regulation of angiogenesis//proteolysis//asexual sporulation//negative regulation of apoptotic process//nucleobase-containing compound transport	GO:0051033//GO:0004190	RNA transmembrane transporter activity//aspartic-type endopeptidase activity	GO:0016020//GO:0016021	membrane//integral component of membrane	--	--
Cluster-10278.0	BM_2	9.17	0.63	993	642938802	XP_008199892.1	472	1.2e-44	PREDICTED: venom protease-like [Tribolium castaneum]	--	--	--	--	--	--	--	--	--	P05049	341	7.6e-31	Serine protease snake OS=Drosophila melanogaster GN=snk PE=1 SV=2	PF00089	Trypsin	GO:0006508	proteolysis	GO:0004252	serine-type endopeptidase activity	--	--	--	--
Cluster-10282.0	BM_2	7.00	0.85	666	--	--	--	--	--	--	--	--	--	--	--	--	--	--	--	--	--	--	--	--	--	--	--	--	--	--	--	--
Cluster-10291.0	BM_2	5.00	1.54	414	820837968	XP_012350071.1	201	1.3e-13	PREDICTED: LOW QUALITY PROTEIN: glycogen-binding subunit 76A [Apis florea]	--	--	--	--	--	K07189	PPP1R3	protein phosphatase 1 regulatory subunit 3A/B/C/D/E	http://www.genome.jp/dbget-bin/www_bget?ko:K07189	Q9VVY3	196	2.1e-14	Glycogen-binding subunit 76A OS=Drosophila melanogaster GN=Gbs-76A PE=1 SV=1	--	--	--	--	--	--	--	--	--	--
Cluster-10293.0	BM_2	4.00	0.64	569	325304040	DAA34721.1	328	3.4e-28	TPA_inf: Bax-mediated apoptosis inhibitor TEGT/BI-1 [Amblyomma variegatum]	--	--	--	--	--	--	--	--	--	Q9IA79	276	1.5e-23	Probable Bax inhibitor 1 OS=Paralichthys olivaceus GN=tmbim6 PE=2 SV=1	PF03334	Na+/H+ antiporter subunit	GO:0015672//GO:0015992	monovalent inorganic cation transport//proton transport	GO:0005451	monovalent cation:proton antiporter activity	--	--	KOG1629	Bax-mediated apoptosis inhibitor TEGT/BI-1
Cluster-10297.0	BM_2	8.00	0.36	1381	--	--	--	--	--	--	--	--	--	--	--	--	--	--	--	--	--	--	--	--	--	--	--	--	--	--	--	--
Cluster-10299.0	BM_2	6.40	0.45	973	--	--	--	--	--	--	--	--	--	--	--	--	--	--	--	--	--	--	--	--	--	--	--	--	--	--	--	--
Cluster-1030.0	BM_2	3.00	3.15	291	149056299	EDM07730.1	303	1.4e-25	rCG53767, partial [Rattus norvegicus]	564327425	XM_006228795.1	291	2.02812e-149	PREDICTED: Rattus norvegicus similar to cytochrome c oxidase, subunit VIb polypeptide 1 (LOC688869), transcript variant X1, mRNA	K02267	COX6B	cytochrome c oxidase subunit 6b	http://www.genome.jp/dbget-bin/www_bget?ko:K02267	P56391	307	2.0e-27	Cytochrome c oxidase subunit 6B1 OS=Mus musculus GN=Cox6b1 PE=1 SV=2	PF02297	Cytochrome oxidase c subunit VIb	GO:0015992//GO:0006123	proton transport//mitochondrial electron transport, cytochrome c to oxygen	GO:0004129	cytochrome-c oxidase activity	GO:0045277//GO:0005739	respiratory chain complex IV//mitochondrion	KOG3057	Cytochrome c oxidase, subunit VIb/COX12
Cluster-10314.0	BM_2	2.00	1.32	324	--	--	--	--	--	--	--	--	--	--	--	--	--	--	--	--	--	--	--	--	--	--	--	--	--	--	--	--
Cluster-10319.0	BM_2	4.00	0.93	467	391327499	XP_003738236.1	342	6.7e-30	PREDICTED: uncharacterized protein LOC100901572 [Metaseiulus occidentalis]	--	--	--	--	--	--	--	--	--	Q9TWL9	125	4.0e-06	Conodipine-M alpha chain OS=Conus magus PE=1 SV=2	--	--	--	--	--	--	--	--	--	--
Cluster-1032.0	BM_2	3.00	0.33	706	--	--	--	--	--	--	--	--	--	--	--	--	--	--	--	--	--	--	--	--	--	--	--	--	--	--	--	--
Cluster-10321.0	BM_2	4.00	0.51	652	--	--	--	--	--	--	--	--	--	--	--	--	--	--	--	--	--	--	--	--	--	--	--	--	--	--	--	--
Cluster-10322.0	BM_2	3.00	0.63	490	325302648	DAA34573.1	513	1.0e-49	TPA_exp: profilin-like protein [Amblyomma variegatum]	--	--	--	--	--	K05759	PFN	profilin	http://www.genome.jp/dbget-bin/www_bget?ko:K05759	Q9XF39	196	2.4e-14	Profilin OS=Prunus avium PE=1 SV=1	--	--	--	--	--	--	--	--	--	--
Cluster-1033.0	BM_2	4.00	1.07	439	--	--	--	--	--	--	--	--	--	--	--	--	--	--	--	--	--	--	--	--	--	--	--	--	--	--	--	--
Cluster-10330.0	BM_2	3.00	0.36	671	--	--	--	--	--	--	--	--	--	--	--	--	--	--	--	--	--	--	--	--	--	--	--	--	--	--	--	--
Cluster-10333.0	BM_2	44.25	0.70	3460	642921677	XP_008192920.1	1048	6.7e-111	PREDICTED: nose resistant to fluoxetine protein 6-like [Tribolium castaneum]	--	--	--	--	--	--	--	--	--	Q09225	389	7.2e-36	Nose resistant to fluoxetine protein 6 OS=Caenorhabditis elegans GN=nrf-6 PE=1 SV=3	PF01757//PF08395	Acyltransferase family//7tm Chemosensory receptor	GO:0050909	sensory perception of taste	GO:0016747	transferase activity, transferring acyl groups other than amino-acyl groups	GO:0016021	integral component of membrane	--	--
Cluster-10336.0	BM_2	27.00	0.85	1856	437279	AAB86499.1	1220	4.1e-131	stearoyl-CoA desaturase [Amblyomma americanum]	437278	U03281.1	69	3.66971e-25	AAU03281 Amblyomma americanum stearoyl-CoA desaturase mRNA, complete cds	K00507	SCD, desC	stearoyl-CoA desaturase (delta-9 desaturase)	http://www.genome.jp/dbget-bin/www_bget?ko:K00507	Q2KIA4	1009	5.0e-108	Stearoyl-CoA desaturase 5 OS=Bos taurus GN=SCD5 PE=2 SV=1	PF00487	Fatty acid desaturase	GO:0006629	lipid metabolic process	--	--	--	--	KOG1600	Fatty acid desaturase
Cluster-10343.0	BM_2	5.00	0.49	766	194376478	BAG62998.1	1126	1.3e-120	unnamed protein product [Homo sapiens]	194376477	AK301484.1	766	0	Homo sapiens cDNA FLJ51121 complete cds, highly similar to Interleukin-10 receptor alpha chain precursor	K05134	IL10RA	interleukin 10 receptor alpha	http://www.genome.jp/dbget-bin/www_bget?ko:K05134	Q13651	1118	4.7e-121	Interleukin-10 receptor subunit alpha OS=Homo sapiens GN=IL10RA PE=1 SV=2	--	--	--	--	--	--	--	--	--	--
Cluster-10349.0	BM_2	11.15	0.61	1171	241851658	XP_002415785.1	495	3.0e-47	troponin I protein, putative [Ixodes scapularis]>gi|215509999|gb|EEC19452.1| troponin I protein, putative [Ixodes scapularis]	153928083	AK283804.1	75	1.05759e-28	Gryllus bimaculatus mRNA, GBcontig30665	--	--	--	--	P05547	337	2.6e-30	Troponin I OS=Astacus leptodactylus PE=1 SV=1	PF00992//PF07260	Troponin//Progressive ankylosis protein (ANKH)	GO:0006817//GO:0035435	phosphate ion transport//phosphate ion transmembrane transport	GO:0015114	phosphate ion transmembrane transporter activity	GO:0005861//GO:0016021	troponin complex//integral component of membrane	KOG3977	Troponin I
Cluster-10351.0	BM_2	3.00	0.55	525	242001646	XP_002435466.1	767	3.9e-79	NADH:ubiquinone oxidoreductase, NDUFV1/51kDa subunit, putative [Ixodes scapularis]>gi|215498802|gb|EEC08296.1| NADH:ubiquinone oxidoreductase, NDUFV1/51kDa subunit, putative [Ixodes scapularis]	--	--	--	--	--	K03942	NDUFV1	NADH dehydrogenase (ubiquinone) flavoprotein 1	http://www.genome.jp/dbget-bin/www_bget?ko:K03942	Q8HXQ9	706	1.9e-73	NADH dehydrogenase [ubiquinone] flavoprotein 1, mitochondrial OS=Macaca fascicularis GN=NDUFV1 PE=2 SV=1	--	--	GO:0055114//GO:0015992//GO:0006814//GO:0006744//GO:0006120	oxidation-reduction process//proton transport//sodium ion transport//ubiquinone biosynthetic process//mitochondrial electron transport, NADH to ubiquinone	GO:0051539//GO:0008137//GO:0051287//GO:0010181	4 iron, 4 sulfur cluster binding//NADH dehydrogenase (ubiquinone) activity//NAD binding//FMN binding	--	--	KOG2658	NADH:ubiquinone oxidoreductase, NDUFV1/51kDa subunit
Cluster-10352.0	BM_2	1.00	0.56	339	--	--	--	--	--	--	--	--	--	--	--	--	--	--	--	--	--	--	PF10637	Oxoglutarate and iron-dependent oxygenase degradation C-term	GO:0055114	oxidation-reduction process	GO:0005506//GO:0016706//GO:0031418	iron ion binding//oxidoreductase activity, acting on paired donors, with incorporation or reduction of molecular oxygen, 2-oxoglutarate as one donor, and incorporation of one atom each of oxygen into both donors//L-ascorbic acid binding	--	--	--	--
Cluster-10355.0	BM_2	10.32	1.54	591	478254919	ENN75153.1	348	1.7e-30	hypothetical protein YQE_08266, partial [Dendroctonus ponderosae]>gi|546670711|gb|ERL83361.1| hypothetical protein D910_00280 [Dendroctonus ponderosae]>gi|546670742|gb|ERL83375.1| hypothetical protein D910_00315 [Dendroctonus ponderosae]	--	--	--	--	--	--	--	--	--	--	--	--	--	PF06079	Apyrase	--	--	GO:0005509//GO:0016462	calcium ion binding//pyrophosphatase activity	--	--	--	--
Cluster-10356.0	BM_2	23.00	2.44	729	--	--	--	--	--	--	--	--	--	--	--	--	--	--	--	--	--	--	--	--	--	--	--	--	--	--	--	--
Cluster-10359.0	BM_2	10.52	0.56	1199	642935674	XP_974741.2	529	3.5e-51	PREDICTED: biogenesis of lysosome-related organelles complex 1 subunit 1 [Tribolium castaneum]	--	--	--	--	--	--	--	--	--	A1Z9S1	419	8.3e-40	Biogenesis of lysosome-related organelles complex 1 subunit 1 OS=Drosophila melanogaster GN=blos1 PE=1 SV=2	PF06320	GCN5-like protein 1 (GCN5L1)	--	--	--	--	GO:0031083	BLOC-1 complex	KOG3390	General control of amino-acid synthesis 5-like 1
Cluster-1036.0	BM_2	4.00	0.50	653	--	--	--	--	--	--	--	--	--	--	--	--	--	--	--	--	--	--	--	--	--	--	--	--	--	--	--	--
Cluster-10360.0	BM_2	4.00	1.08	437	--	--	--	--	--	--	--	--	--	--	--	--	--	--	--	--	--	--	--	--	--	--	--	--	--	--	--	--
Cluster-10361.0	BM_2	1.00	0.33	404	546672269	ERL84205.1	476	1.7e-45	hypothetical protein D910_01583, partial [Dendroctonus ponderosae]>gi|546675576|gb|ERL86742.1| hypothetical protein D910_04148, partial [Dendroctonus ponderosae]	--	--	--	--	--	--	--	--	--	Q5U2Y9	176	4.2e-12	Lebercilin OS=Rattus norvegicus GN=Lca5 PE=2 SV=1	PF04977//PF10473	Septum formation initiator//Leucine-rich repeats of kinetochore protein Cenp-F/LEK1	GO:0007049	cell cycle	GO:0008134//GO:0045502//GO:0042803	transcription factor binding//dynein binding//protein homodimerization activity	GO:0005667//GO:0030286	transcription factor complex//dynein complex	--	--
Cluster-10366.0	BM_2	6.00	0.43	955	--	--	--	--	--	--	--	--	--	--	--	--	--	--	--	--	--	--	--	--	--	--	--	--	--	--	--	--
Cluster-10368.0	BM_2	5.00	0.81	564	--	--	--	--	--	--	--	--	--	--	--	--	--	--	--	--	--	--	--	--	--	--	--	--	--	--	--	--
Cluster-10373.0	BM_2	13.00	0.73	1151	--	--	--	--	--	--	--	--	--	--	--	--	--	--	--	--	--	--	PF03106	WRKY DNA -binding domain	GO:0006355	regulation of transcription, DNA-templated	GO:0003700//GO:0043565	transcription factor activity, sequence-specific DNA binding//sequence-specific DNA binding	GO:0005667	transcription factor complex	--	--
Cluster-10375.0	BM_2	4.00	0.74	526	241623161	XP_002407528.1	444	1.1e-41	phospholipid-hydroperoxide glutathione peroxidase, putative [Ixodes scapularis]>gi|215501003|gb|EEC10497.1| phospholipid-hydroperoxide glutathione peroxidase, putative [Ixodes scapularis]	--	--	--	--	--	K05361	GPX4	phospholipid-hydroperoxide glutathione peroxidase	http://www.genome.jp/dbget-bin/www_bget?ko:K05361	Q9LEF0	417	6.2e-40	Probable phospholipid hydroperoxide glutathione peroxidase OS=Mesembryanthemum crystallinum GN=GPXMC1 PE=2 SV=1	PF00578//PF08534//PF00255	AhpC/TSA family//Redoxin//Glutathione peroxidase	GO:0006979//GO:0006804//GO:0055114//GO:0006749	response to oxidative stress//obsolete peroxidase reaction//oxidation-reduction process//glutathione metabolic process	GO:0016491//GO:0016209//GO:0004602	oxidoreductase activity//antioxidant activity//glutathione peroxidase activity	--	--	KOG1651	Glutathione peroxidase
Cluster-1038.0	BM_2	2.00	0.36	530	124249068	NP_001074225.1	747	8.2e-77	carbonic anhydrase 12 precursor [Rattus norvegicus]>gi|121722564|gb|ABM64774.1| membrane-bound carbonic anhydrase 12 [Rattus norvegicus]	672062155	XM_006243311.2	530	0	PREDICTED: Rattus norvegicus carbonic anyhydrase 12 (Car12), transcript variant X2, mRNA	K01672	E4.2.1.1	carbonic anhydrase	http://www.genome.jp/dbget-bin/www_bget?ko:K01672	Q8CI85	717	1.0e-74	Carbonic anhydrase 12 OS=Mus musculus GN=Ca12 PE=2 SV=1	--	--	GO:0006807//GO:0006730	nitrogen compound metabolic process//one-carbon metabolic process	GO:0046872//GO:0004089//GO:0008270	metal ion binding//carbonate dehydratase activity//zinc ion binding	GO:0016021	integral component of membrane	--	--
Cluster-10390.0	BM_2	2.00	0.64	408	--	--	--	--	--	--	--	--	--	--	--	--	--	--	--	--	--	--	--	--	--	--	--	--	--	--	--	--
Cluster-10391.0	BM_2	2.00	0.34	545	755861495	XP_011290630.1	160	9.9e-09	PREDICTED: uncharacterized protein LOC101896627 isoform X2 [Musca domestica]	--	--	--	--	--	--	--	--	--	--	--	--	--	PF01607	Chitin binding Peritrophin-A domain	GO:0006030	chitin metabolic process	GO:0008061	chitin binding	GO:0005576	extracellular region	--	--
Cluster-10398.0	BM_2	24.10	0.67	2076	642917255	XP_008199223.1	1249	2.0e-134	PREDICTED: coiled-coil and C2 domain-containing protein 2A [Tribolium castaneum]	--	--	--	--	--	--	--	--	--	Q8CFW7	552	5.4e-55	Coiled-coil and C2 domain-containing protein 2A OS=Mus musculus GN=Cc2d2a PE=1 SV=1	PF00168	C2 domain	--	--	GO:0005515	protein binding	--	--	--	--
Cluster-10399.0	BM_2	1.00	0.36	391	--	--	--	--	--	--	--	--	--	--	--	--	--	--	--	--	--	--	--	--	--	--	--	--	--	--	--	--
Cluster-1040.0	BM_2	3.00	0.70	468	--	--	--	--	--	--	--	--	--	--	--	--	--	--	--	--	--	--	--	--	--	--	--	--	--	--	--	--
Cluster-10400.0	BM_2	9.00	0.81	813	241999540	XP_002434413.1	728	2.0e-74	hfb2 protein, putative [Ixodes scapularis]>gi|215497743|gb|EEC07237.1| hfb2 protein, putative [Ixodes scapularis]	--	--	--	--	--	--	--	--	--	Q5ZL42	541	4.0e-54	Basic leucine zipper and W2 domain-containing protein 2 OS=Gallus gallus GN=BZW2 PE=2 SV=1	PF04355	SmpA / OmlA family	--	--	--	--	GO:0019867	outer membrane	KOG2297	Predicted translation factor, contains W2 domain
Cluster-10401.0	BM_2	3.00	1.56	346	--	--	--	--	--	--	--	--	--	--	--	--	--	--	--	--	--	--	--	--	--	--	--	--	--	--	--	--
Cluster-10406.0	BM_2	4.00	0.45	705	270012872	EFA09320.1	240	6.8e-18	hypothetical protein TcasGA2_TC001646 [Tribolium castaneum]	--	--	--	--	--	--	--	--	--	Q95SX7	182	1.5e-12	Probable RNA-directed DNA polymerase from transposon BS OS=Drosophila melanogaster GN=RTase PE=2 SV=1	--	--	--	--	--	--	--	--	--	--
Cluster-10408.0	BM_2	15.00	1.34	817	--	--	--	--	--	--	--	--	--	--	--	--	--	--	--	--	--	--	--	--	--	--	--	--	--	--	--	--
Cluster-1041.0	BM_2	1.00	0.50	350	--	--	--	--	--	--	--	--	--	--	--	--	--	--	--	--	--	--	--	--	--	--	--	--	--	--	--	--
Cluster-10418.0	BM_2	5.00	1.23	457	--	--	--	--	--	--	--	--	--	--	--	--	--	--	--	--	--	--	--	--	--	--	--	--	--	--	--	--
Cluster-1042.0	BM_2	5.00	0.97	512	270009078	EFA05526.1	503	1.6e-48	hypothetical protein TcasGA2_TC015713 [Tribolium castaneum]	--	--	--	--	--	K00115	E1.1.5.9	glucose dehydrogenase (acceptor)	http://www.genome.jp/dbget-bin/www_bget?ko:K00115	P18172	170	2.6e-11	Glucose dehydrogenase [FAD, quinone] OS=Drosophila pseudoobscura pseudoobscura GN=Gld PE=3 SV=4	PF05834//PF07992//PF00732//PF01266//PF02254	Lycopene cyclase protein//Pyridine nucleotide-disulphide oxidoreductase//GMC oxidoreductase//FAD dependent oxidoreductase//TrkA-N domain	GO:0016117//GO:0055114//GO:0006813	carotenoid biosynthetic process//oxidation-reduction process//potassium ion transport	GO:0016705//GO:0016614//GO:0050660//GO:0016491	oxidoreductase activity, acting on paired donors, with incorporation or reduction of molecular oxygen//oxidoreductase activity, acting on CH-OH group of donors//flavin adenine dinucleotide binding//oxidoreductase activity	--	--	--	--
Cluster-10422.0	BM_2	2.00	0.87	366	--	--	--	--	--	--	--	--	--	--	--	--	--	--	--	--	--	--	PF00628	PHD-finger	--	--	GO:0005515	protein binding	--	--	--	--
Cluster-10426.0	BM_2	8.00	0.45	1162	--	--	--	--	--	--	--	--	--	--	--	--	--	--	--	--	--	--	--	--	--	--	--	--	--	--	--	--
Cluster-10427.0	BM_2	13.33	0.58	1412	675380751	KFM73653.1	740	1.4e-75	PiggyBac transposable element-derived protein 3, partial [Stegodyphus mimosarum]	--	--	--	--	--	--	--	--	--	Q8N328	635	8.8e-65	PiggyBac transposable element-derived protein 3 OS=Homo sapiens GN=PGBD3 PE=2 SV=3	PF07975	TFIIH C1-like domain	GO:0006281	DNA repair	GO:0008270	zinc ion binding	--	--	--	--
Cluster-1043.0	BM_2	11.00	1.13	745	--	--	--	--	--	--	--	--	--	--	--	--	--	--	--	--	--	--	--	--	--	--	--	--	--	--	--	--
Cluster-10430.0	BM_2	9.00	0.63	979	544512774	XP_005589973.1	992	5.9e-105	PREDICTED: 60S ribosomal protein L13a isoform X1 [Macaca fascicularis]>gi|635040461|ref|XP_007995756.1| PREDICTED: 60S ribosomal protein L13a isoform X1 [Chlorocebus sabaeus]	395132448	NM_012423.3	979	0	Homo sapiens ribosomal protein L13a (RPL13A), transcript variant 1, mRNA	K02872	RP-L13Ae, RPL13A	large subunit ribosomal protein L13Ae	http://www.genome.jp/dbget-bin/www_bget?ko:K02872	P40429	974	3.0e-104	60S ribosomal protein L13a OS=Homo sapiens GN=RPL13A PE=1 SV=2	PF00572	Ribosomal protein L13	GO:0006412//GO:0042254	translation//ribosome biogenesis	GO:0003735	structural constituent of ribosome	GO:0005840	ribosome	KOG3204	60S ribosomal protein L13a
Cluster-10432.0	BM_2	1.00	0.36	392	--	--	--	--	--	--	--	--	--	--	--	--	--	--	--	--	--	--	--	--	--	--	--	--	--	--	--	--
Cluster-10436.0	BM_2	4.00	0.56	610	--	--	--	--	--	--	--	--	--	--	--	--	--	--	--	--	--	--	--	--	--	--	--	--	--	--	--	--
Cluster-10439.0	BM_2	14.48	0.60	1469	642933705	XP_974874.3	781	2.6e-80	PREDICTED: protein OSCP1 [Tribolium castaneum]	--	--	--	--	--	--	--	--	--	Q8BHW2	172	4.5e-11	Protein OSCP1 OS=Mus musculus GN=Oscp1 PE=2 SV=1	--	--	--	--	--	--	--	--	--	--
Cluster-10439.1	BM_2	19.52	0.92	1326	642933705	XP_974874.3	967	6.4e-102	PREDICTED: protein OSCP1 [Tribolium castaneum]	--	--	--	--	--	--	--	--	--	Q8BHW2	295	2.2e-25	Protein OSCP1 OS=Mus musculus GN=Oscp1 PE=2 SV=1	--	--	--	--	--	--	--	--	--	--
Cluster-10440.0	BM_2	29.00	1.20	1479	--	--	--	--	--	--	--	--	--	--	--	--	--	--	--	--	--	--	--	--	--	--	--	--	--	--	--	--
Cluster-10441.0	BM_2	3.00	0.33	708	--	--	--	--	--	--	--	--	--	--	--	--	--	--	--	--	--	--	--	--	--	--	--	--	--	--	--	--
Cluster-10442.0	BM_2	15.33	0.50	1813	642913955	XP_975431.2	446	2.3e-41	PREDICTED: cardioactive peptide isoform X1 [Tribolium castaneum]	--	--	--	--	--	--	--	--	--	Q75UG5	236	2.1e-18	Cardioactive peptide OS=Periplaneta americana GN=CCAP PE=2 SV=1	--	--	--	--	--	--	--	--	--	--
Cluster-10449.0	BM_2	5.83	0.34	1114	478266693	ENN82870.1	474	7.9e-45	hypothetical protein YQE_00763, partial [Dendroctonus ponderosae]>gi|546684080|gb|ERL93799.1| hypothetical protein D910_11085 [Dendroctonus ponderosae]	--	--	--	--	--	--	--	--	--	Q8TEA1	227	1.4e-17	Putative methyltransferase NSUN6 OS=Homo sapiens GN=NSUN6 PE=1 SV=1	PF01472	PUA domain	--	--	GO:0003723	RNA binding	--	--	KOG1122	tRNA and rRNA cytosine-C5-methylase (nucleolar protein NOL1/NOP2)
Cluster-10457.0	BM_2	3.72	1.41	383	231382	P30461.1	579	1.8e-57	RecName: Full=HLA class I histocompatibility antigen, B-13 alpha chain; AltName: Full=MHC class I antigen B*13; Flags: Precursor>gi|386774|gb|AAA52657.1| MHC HLA-B13 precursor, partial [Homo sapiens]>gi|386897|gb|AAA59660.1| MHC HLA-B13 chain [Homo sapiens]>gi|1682953|dbj|BAA08822.1| HLA-B*1302 antigen [Homo sapiens]>gi|11342505|emb|CAC17136.1| MHC class I antigen [Homo sapiens]>gi|70671184|emb|C…	3419999	U75533.1	344	9.4843e-179	HSU75533 Homo sapiens HLA class I antigen HLA-B mRNA (HLA-B*1303new allele), complete cds	K06751	MHC1	major histocompatibility complex, class I	http://www.genome.jp/dbget-bin/www_bget?ko:K06751	P30461	579	7.4e-59	HLA class I histocompatibility antigen, B-13 alpha chain OS=Homo sapiens GN=HLA-B PE=1 SV=1	PF00129	Class I Histocompatibility antigen, domains alpha 1 and 2	GO:0002480//GO:0060333//GO:0016045//GO:0002667//GO:0060337//GO:0019048//GO:0050776//GO:0006955//GO:2001198//GO:0002479//GO:0032675//GO:0007165//GO:0032655	antigen processing and presentation of exogenous peptide antigen via MHC class I, TAP-independent//interferon-gamma-mediated signaling pathway//detection of bacterium//regulation of T cell anergy//type I interferon signaling pathway//modulation by virus of host morphology or physiology//regulation of immune response//immune response//regulation of dendritic cell differentiation//antigen processin…	GO:0005102//GO:0032393	receptor binding//MHC class I receptor activity	GO:0000139//GO:0030670//GO:0071556//GO:0012507//GO:0031901//GO:0042612//GO:0005887	Golgi membrane//phagocytic vesicle membrane//integral component of lumenal side of endoplasmic reticulum membrane//ER to Golgi transport vesicle membrane//early endosome membrane//MHC class I protein complex//integral component of plasma membrane	--	--
Cluster-1046.0	BM_2	1.00	0.87	303	--	--	--	--	--	687061360	LM597048.1	204	4.89635e-101	Haemonchus placei genome assembly H_placei_MHpl1 ,scaffold HPLM_contig0005519	--	--	--	--	--	--	--	--	PF03106	WRKY DNA -binding domain	GO:0006355	regulation of transcription, DNA-templated	GO:0043565//GO:0003700	sequence-specific DNA binding//transcription factor activity, sequence-specific DNA binding	GO:0005667	transcription factor complex	--	--
Cluster-10460.0	BM_2	2.99	0.80	439	670986342	XP_008684233.1	398	2.0e-36	PREDICTED: LOW QUALITY PROTEIN: polyubiquitin-B [Ursus maritimus]	298915776	FQ213278.1	367	0	Rattus norvegicus TL0AAA48YL20 mRNA sequence	K04551	UBB	ubiquitin B	http://www.genome.jp/dbget-bin/www_bget?ko:K04551	Q8MKD1	390	7.0e-37	Polyubiquitin-B OS=Equus caballus GN=UBB PE=2 SV=3	PF00240//PF14560	Ubiquitin family//Ubiquitin-like domain	--	--	GO:0005515	protein binding	--	--	KOG0001	Ubiquitin and ubiquitin-like proteins
Cluster-10465.0	BM_2	4.00	1.86	358	642925502	XP_008194577.1	217	1.6e-15	PREDICTED: immediate early response 3-interacting protein 1 [Tribolium castaneum]	--	--	--	--	--	--	--	--	--	Q9CR20	136	1.6e-07	Immediate early response 3-interacting protein 1 OS=Mus musculus GN=Ier3ip1 PE=3 SV=1	--	--	--	--	--	--	--	--	--	--
Cluster-1047.0	BM_2	5.00	0.58	685	--	--	--	--	--	--	--	--	--	--	--	--	--	--	--	--	--	--	--	--	--	--	--	--	--	--	--	--
Cluster-10470.0	BM_2	4.00	1.31	405	--	--	--	--	--	--	--	--	--	--	--	--	--	--	--	--	--	--	--	--	--	--	--	--	--	--	--	--
Cluster-10473.0	BM_2	4.00	1.47	388	--	--	--	--	--	--	--	--	--	--	--	--	--	--	--	--	--	--	--	--	--	--	--	--	--	--	--	--
Cluster-10474.1	BM_2	1.00	0.39	378	642913543	XP_971895.2	141	1.1e-06	PREDICTED: RING finger protein 17 [Tribolium castaneum]	--	--	--	--	--	--	--	--	--	--	--	--	--	--	--	--	--	--	--	--	--	--	--
Cluster-10477.0	BM_2	12.00	0.54	1385	18958004	AAL79567.1	733	9.1e-75	midgut serine proteinase-3 [Rhipicephalus appendiculatus]	--	--	--	--	--	K01310	CTRB	chymotrypsin	http://www.genome.jp/dbget-bin/www_bget?ko:K01310	Q7RTY7	461	1.3e-44	Ovochymase-1 OS=Homo sapiens GN=OVCH1 PE=2 SV=2	PF00089//PF00057	Trypsin//Low-density lipoprotein receptor domain class A	GO:0006508	proteolysis	GO:0005515//GO:0004252	protein binding//serine-type endopeptidase activity	--	--	--	--
Cluster-10479.0	BM_2	3.00	0.46	583	--	--	--	--	--	--	--	--	--	--	--	--	--	--	--	--	--	--	--	--	--	--	--	--	--	--	--	--
Cluster-1048.0	BM_2	1.00	0.48	355	57544861	YP_052706.2	537	1.2e-52	NADH dehydrogenase subunit 4 [Bos indicus]>gi|75069822|sp|Q576B5.1|NU4M_BOSIN RecName: Full=NADH-ubiquinone oxidoreductase chain 4; AltName: Full=NADH dehydrogenase subunit 4 (mitochondrion) [Bos indicus]>gi|33321657|gb|AAQ06589.1| NADH dehydrogenase subunit 4 [Bos indicus]>gi|70987926|gb|AAZ16945.1| NADH dehydrogenase subunit 4 (mitochondrion) [Bos taurus]>gi|157778771|gb|ABV70903.1| NADH dehydr…	675295383	KJ789953.1	355	0	Bos taurus isolate 115 mitochondrion, complete genome	K03881	ND4	NADH-ubiquinone oxidoreductase chain 4	http://www.genome.jp/dbget-bin/www_bget?ko:K03881	Q576B5	537	5.1e-54	NADH-ubiquinone oxidoreductase chain 4 OS=Bos indicus GN=MT-ND4 PE=3 SV=1	PF01059	NADH-ubiquinone oxidoreductase chain 4, amino terminus	GO:0006120//GO:0055114//GO:0015992//GO:0006744//GO:0006814	mitochondrial electron transport, NADH to ubiquinone//oxidation-reduction process//proton transport//ubiquinone biosynthetic process//sodium ion transport	GO:0008137	NADH dehydrogenase (ubiquinone) activity	GO:0070469//GO:0016021//GO:0031966	respiratory chain//integral component of membrane//mitochondrial membrane	--	--
Cluster-1048.1	BM_2	2.00	0.42	491	50234075	YP_052705.1	356	1.7e-31	NADH dehydrogenase subunit 4L [Bos indicus]>gi|60101833|ref|YP_209213.1| NADH dehydrogenase subunit 4L [Bos taurus]>gi|237869051|ref|YP_002907382.1| NADH dehydrogenase subunit 4L [Bos javanicus]>gi|292486456|ref|YP_003541092.1| NADH dehydrogenase subunit 4L [Bos primigenius]>gi|128881|sp|P03902.1|NU4LM_BOVIN RecName: Full=NADH-ubiquinone oxidoreductase chain 4L; AltName: Full=NADH dehydrogenase s…	675295383	KJ789953.1	491	0	Bos taurus isolate 115 mitochondrion, complete genome	K03882	ND4L	NADH-ubiquinone oxidoreductase chain 4L	http://www.genome.jp/dbget-bin/www_bget?ko:K03882	P03902	356	6.9e-33	NADH-ubiquinone oxidoreductase chain 4L OS=Bos taurus GN=MT-ND4L PE=1 SV=1	PF00420//PF01059	NADH-ubiquinone/plastoquinone oxidoreductase chain 4L//NADH-ubiquinone oxidoreductase chain 4, amino terminus	GO:0006120//GO:0042773//GO:0055114//GO:0015992//GO:0006744//GO:0006814	mitochondrial electron transport, NADH to ubiquinone//ATP synthesis coupled electron transport//oxidation-reduction process//proton transport//ubiquinone biosynthetic process//sodium ion transport	GO:0016651//GO:0008137	oxidoreductase activity, acting on NAD(P)H//NADH dehydrogenase (ubiquinone) activity	GO:0070469//GO:0016021//GO:0031966	respiratory chain//integral component of membrane//mitochondrial membrane	--	--
Cluster-10481.0	BM_2	8.00	1.17	597	391325513	XP_003737277.1	212	1.0e-14	PREDICTED: uncharacterized protein LOC100897366 [Metaseiulus occidentalis]	--	--	--	--	--	--	--	--	--	--	--	--	--	--	--	--	--	--	--	--	--	--	--
Cluster-1049.0	BM_2	2.00	0.60	418	--	--	--	--	--	--	--	--	--	--	--	--	--	--	--	--	--	--	--	--	--	--	--	--	--	--	--	--
Cluster-10491.0	BM_2	4.00	6.07	271	--	--	--	--	--	--	--	--	--	--	--	--	--	--	--	--	--	--	--	--	--	--	--	--	--	--	--	--
Cluster-10494.0	BM_2	10.00	0.86	839	--	--	--	--	--	--	--	--	--	--	--	--	--	--	--	--	--	--	--	--	--	--	--	--	--	--	--	--
Cluster-10502.0	BM_2	2.00	0.49	456	--	--	--	--	--	--	--	--	--	--	--	--	--	--	--	--	--	--	--	--	--	--	--	--	--	--	--	--
Cluster-10503.0	BM_2	11.00	1.58	604	121543837	ABM55583.1	676	1.6e-68	putative 60S ribosomal protein L23 [Maconellicoccus hirsutus]	801399158	XM_012204683.1	102	5.19678e-44	PREDICTED: Atta cephalotes 60S ribosomal protein L23 (LOC105623284), mRNA	K02894	RP-L23e, RPL23	large subunit ribosomal protein L23e	http://www.genome.jp/dbget-bin/www_bget?ko:K02894	P48159	668	5.6e-69	60S ribosomal protein L23 OS=Drosophila melanogaster GN=RpL23 PE=1 SV=2	PF00238	Ribosomal protein L14p/L23e	GO:0006412//GO:0042254	translation//ribosome biogenesis	GO:0003735	structural constituent of ribosome	GO:0005840	ribosome	KOG0901	60S ribosomal protein L14/L17/L23
Cluster-10505.0	BM_2	2.00	0.55	435	241751467	XP_002406052.1	511	1.6e-49	glutathione S-transferase, putative [Ixodes scapularis]>gi|215506029|gb|EEC15523.1| glutathione S-transferase, putative [Ixodes scapularis]	--	--	--	--	--	K05309	PTGES2	microsomal prostaglandin-E synthase 2	http://www.genome.jp/dbget-bin/www_bget?ko:K05309	Q8BWM0	350	3.0e-32	Prostaglandin E synthase 2 OS=Mus musculus GN=Ptges2 PE=1 SV=3	--	--	--	--	GO:0016853	isomerase activity	--	--	KOG3029	Glutathione S-transferase-related protein
Cluster-10508.0	BM_2	4.39	0.47	728	4530064	AAD21841.1	189	5.7e-12	trypsin-like serine protease [Ctenocephalides felis]	--	--	--	--	--	K01323	F11	coagulation factor XI	http://www.genome.jp/dbget-bin/www_bget?ko:K01323	P80009	159	7.1e-10	Plasminogen (Fragment) OS=Canis familiaris GN=PLG PE=1 SV=1	--	--	--	--	--	--	--	--	--	--
Cluster-10509.0	BM_2	6.00	0.70	687	--	--	--	--	--	--	--	--	--	--	--	--	--	--	--	--	--	--	PF16752	Tubulin-specific chaperone C N-terminal domain	--	--	GO:0015631	tubulin binding	GO:0045298	tubulin complex	--	--
Cluster-10513.1	BM_2	1.00	0.97	296	--	--	--	--	--	--	--	--	--	--	--	--	--	--	--	--	--	--	--	--	--	--	--	--	--	--	--	--
Cluster-10518.0	BM_2	12.00	0.79	1021	391331995	XP_003740424.1	604	6.1e-60	PREDICTED: ferritin heavy chain, oocyte isoform-like [Metaseiulus occidentalis]	--	--	--	--	--	K00522	FTH1	ferritin heavy chain	http://www.genome.jp/dbget-bin/www_bget?ko:K00522	P85838	551	3.5e-55	Ferritin, heavy subunit OS=Trematomus bernacchii PE=1 SV=1	PF00210	Ferritin-like domain	GO:0006879	cellular iron ion homeostasis	GO:0008199	ferric iron binding	--	--	--	--
Cluster-10518.1	BM_2	11.00	1.17	727	--	--	--	--	--	--	--	--	--	--	--	--	--	--	--	--	--	--	PF03970	Herpesvirus UL37 tegument protein	GO:0019068	virion assembly	--	--	--	--	--	--
Cluster-10521.0	BM_2	5.28	0.57	717	--	--	--	--	--	--	--	--	--	--	--	--	--	--	O81338	138	1.9e-07	Antimicrobial peptide 1 OS=Mesembryanthemum crystallinum PE=3 SV=1	PF08116	PhTx neurotoxin family	GO:0009405	pathogenesis	--	--	GO:0005576	extracellular region	--	--
Cluster-10524.0	BM_2	6.00	0.39	1023	270011884	EFA08332.1	198	7.3e-13	hypothetical protein TcasGA2_TC005974 [Tribolium castaneum]	--	--	--	--	--	--	--	--	--	--	--	--	--	PF02319	E2F/DP family winged-helix DNA-binding domain	GO:0006355	regulation of transcription, DNA-templated	GO:0003700	transcription factor activity, sequence-specific DNA binding	GO:0005667	transcription factor complex	--	--
Cluster-10528.0	BM_2	4.86	0.36	929	--	--	--	--	--	--	--	--	--	--	--	--	--	--	--	--	--	--	--	--	--	--	--	--	--	--	--	--
Cluster-10528.1	BM_2	5.14	0.93	531	--	--	--	--	--	--	--	--	--	--	--	--	--	--	--	--	--	--	--	--	--	--	--	--	--	--	--	--
Cluster-10536.0	BM_2	3.00	0.31	747	--	--	--	--	--	--	--	--	--	--	--	--	--	--	--	--	--	--	--	--	--	--	--	--	--	--	--	--
Cluster-1054.0	BM_2	2.00	0.37	523	--	--	--	--	--	--	--	--	--	--	--	--	--	--	--	--	--	--	--	--	--	--	--	--	--	--	--	--
Cluster-10548.0	BM_2	3.50	0.45	641	--	--	--	--	--	--	--	--	--	--	--	--	--	--	--	--	--	--	--	--	--	--	--	--	--	--	--	--
Cluster-1055.0	BM_2	2.00	0.44	483	--	--	--	--	--	--	--	--	--	--	--	--	--	--	--	--	--	--	--	--	--	--	--	--	--	--	--	--
Cluster-10553.0	BM_2	8.00	0.64	889	270006111	EFA02559.1	428	1.4e-39	hypothetical protein TcasGA2_TC008268 [Tribolium castaneum]	--	--	--	--	--	--	--	--	--	Q54G05	155	2.5e-09	Putative leucine-rich repeat-containing protein DDB_G0290503 OS=Dictyostelium discoideum GN=DDB_G0290503 PE=3 SV=1	PF04508//PF08702//PF16331	Viral A-type inclusion protein repeat//Fibrinogen alpha/beta chain family//TolA binding protein trimerisation	GO:0030168//GO:0070206//GO:0051258//GO:0016032//GO:0007165	platelet activation//protein trimerization//protein polymerization//viral process//signal transduction	GO:0005102//GO:0030674	receptor binding//protein binding, bridging	GO:0005577	fibrinogen complex	--	--
Cluster-1056.1	BM_2	3.00	0.34	699	--	--	--	--	--	--	--	--	--	--	--	--	--	--	--	--	--	--	--	--	--	--	--	--	--	--	--	--
Cluster-10561.0	BM_2	4.00	0.42	731	--	--	--	--	--	--	--	--	--	--	--	--	--	--	--	--	--	--	--	--	--	--	--	--	--	--	--	--
Cluster-10565.0	BM_2	2.00	1.19	333	--	--	--	--	--	--	--	--	--	--	--	--	--	--	--	--	--	--	--	--	--	--	--	--	--	--	--	--
Cluster-10576.0	BM_2	5.00	1.32	442	--	--	--	--	--	--	--	--	--	--	--	--	--	--	--	--	--	--	--	--	--	--	--	--	--	--	--	--
Cluster-10591.0	BM_2	2.00	0.33	557	749774157	XP_011142379.1	141	1.6e-06	PREDICTED: histone-lysine N-methyltransferase SETMAR-like [Harpegnathos saltator]	--	--	--	--	--	--	--	--	--	--	--	--	--	--	--	--	--	--	--	--	--	--	--
Cluster-10594.0	BM_2	9.28	0.35	1588	642927592	XP_008195328.1	1586	1.3e-173	PREDICTED: cyclin-dependent kinase-like 4 isoform X3 [Tribolium castaneum]	844839798	XM_012937545.1	64	1.88356e-22	Schistosoma haematobium Cyclin-dependent kinase-like 1 mRNA	K08824	CDKL	cyclin-dependent kinase-like	http://www.genome.jp/dbget-bin/www_bget?ko:K08824	Q00532	1129	5.2e-122	Cyclin-dependent kinase-like 1 OS=Homo sapiens GN=CDKL1 PE=1 SV=5	PF00069//PF06293//PF07714	Protein kinase domain//Lipopolysaccharide kinase (Kdo/WaaP) family//Protein tyrosine kinase	GO:0006468	protein phosphorylation	GO:0005524//GO:0016773//GO:0004672	ATP binding//phosphotransferase activity, alcohol group as acceptor//protein kinase activity	GO:0016020	membrane	KOG0593	Predicted protein kinase KKIAMRE
Cluster-10597.0	BM_2	4.00	2.38	333	149287110	ABR23454.1	382	1.1e-34	60S ribosomal protein L37 [Ornithodoros parkeri]	--	--	--	--	--	K02922	RP-L37e, RPL37	large subunit ribosomal protein L37e	http://www.genome.jp/dbget-bin/www_bget?ko:K02922	Q9VXX8	360	1.6e-33	Probable 60S ribosomal protein L37-A OS=Drosophila melanogaster GN=RpL37a PE=1 SV=1	PF01907//PF01155//PF04060//PF16685//PF00253//PF00097	Ribosomal protein L37e//Hydrogenase/urease nickel incorporation, metallochaperone, hypA//Putative Fe-S cluster//zinc RING finger of MSL2//Ribosomal protein S14p/S29e//Zinc finger, C3HC4 type (RING finger)	GO:0006412//GO:0006464//GO:0042254	translation//cellular protein modification process//ribosome biogenesis	GO:0061630//GO:0016151//GO:0046872//GO:0003735//GO:0051536	ubiquitin protein ligase activity//nickel cation binding//metal ion binding//structural constituent of ribosome//iron-sulfur cluster binding	GO:0005622//GO:0005840	intracellular//ribosome	KOG3475	60S ribosomal protein L37
Cluster-10598.0	BM_2	2.00	0.36	530	--	--	--	--	--	--	--	--	--	--	--	--	--	--	--	--	--	--	--	--	--	--	--	--	--	--	--	--
Cluster-10603.0	BM_2	4.00	0.38	789	--	--	--	--	--	--	--	--	--	--	--	--	--	--	--	--	--	--	--	--	--	--	--	--	--	--	--	--
Cluster-10606.0	BM_2	4.00	0.65	563	391326419	XP_003737714.1	911	8.4e-96	PREDICTED: glutamate dehydrogenase, mitochondrial-like [Metaseiulus occidentalis]	--	--	--	--	--	K00261	GLUD1_2, gdhA	glutamate dehydrogenase (NAD(P)+)	http://www.genome.jp/dbget-bin/www_bget?ko:K00261	P54385	817	2.8e-86	Glutamate dehydrogenase, mitochondrial OS=Drosophila melanogaster GN=Gdh PE=1 SV=2	PF00208//PF09505//PF02812	Glutamate/Leucine/Phenylalanine/Valine dehydrogenase//Dimethylamine methyltransferase (Dimeth_PyL)//Glu/Leu/Phe/Val dehydrogenase, dimerisation domain	GO:0055114//GO:0006520//GO:0015948	oxidation-reduction process//cellular amino acid metabolic process//methanogenesis	GO:0016491//GO:0008168	oxidoreductase activity//methyltransferase activity	--	--	KOG2250	Glutamate/leucine/phenylalanine/valine dehydrogenases
Cluster-10611.0	BM_2	4.00	0.37	801	170028910	XP_001842337.1	610	9.6e-61	cathepsin L [Culex quinquefasciatus]>gi|167879387|gb|EDS42770.1| cathepsin L [Culex quinquefasciatus]	--	--	--	--	--	K01363	CTSB	cathepsin B	http://www.genome.jp/dbget-bin/www_bget?ko:K01363	P07688	516	3.1e-51	Cathepsin B OS=Bos taurus GN=CTSB PE=1 SV=5	PF00112//PF08127	Papain family cysteine protease//Peptidase family C1 propeptide	GO:0006508//GO:0050790	proteolysis//regulation of catalytic activity	GO:0008234//GO:0004197//GO:0008233	cysteine-type peptidase activity//cysteine-type endopeptidase activity//peptidase activity	--	--	KOG1543	Cysteine proteinase Cathepsin L
Cluster-1062.0	BM_2	3.00	3.20	290	--	--	--	--	--	672059189	XM_006241708.2	290	7.26616e-149	PREDICTED: Rattus norvegicus N-myc downstream regulated 1 (Ndrg1), transcript variant X1, mRNA	--	--	--	--	--	--	--	--	--	--	--	--	--	--	--	--	--	--
Cluster-10620.0	BM_2	7.00	0.58	858	768412581	XP_011568375.1	994	3.0e-105	PREDICTED: histidine--tRNA ligase, cytoplasmic isoform X2 [Plutella xylostella]	--	--	--	--	--	K01892	HARS, hisS	histidyl-tRNA synthetase	http://www.genome.jp/dbget-bin/www_bget?ko:K01892	Q2KI84	965	2.9e-103	Histidine--tRNA ligase, cytoplasmic OS=Bos taurus GN=HARS PE=2 SV=1	PF00587	tRNA synthetase class II core domain (G, H, P, S and T)	GO:0006418	tRNA aminoacylation for protein translation	GO:0005524//GO:0000166//GO:0004812	ATP binding//nucleotide binding//aminoacyl-tRNA ligase activity	--	--	KOG1936	Histidyl-tRNA synthetase
Cluster-10624.0	BM_2	8.00	2.66	402	--	--	--	--	--	--	--	--	--	--	--	--	--	--	--	--	--	--	--	--	--	--	--	--	--	--	--	--
Cluster-10627.0	BM_2	1.00	0.45	361	--	--	--	--	--	--	--	--	--	--	--	--	--	--	--	--	--	--	--	--	--	--	--	--	--	--	--	--
Cluster-10628.0	BM_2	10.00	0.53	1215	--	--	--	--	--	--	--	--	--	--	--	--	--	--	--	--	--	--	--	--	--	--	--	--	--	--	--	--
Cluster-10630.0	BM_2	5.00	0.31	1078	--	--	--	--	--	--	--	--	--	--	--	--	--	--	--	--	--	--	--	--	--	--	--	--	--	--	--	--
Cluster-10632.0	BM_2	9.00	0.40	1403	--	--	--	--	--	--	--	--	--	--	--	--	--	--	--	--	--	--	--	--	--	--	--	--	--	--	--	--
Cluster-10634.0	BM_2	7.00	1.40	503	--	--	--	--	--	--	--	--	--	--	--	--	--	--	--	--	--	--	--	--	--	--	--	--	--	--	--	--
Cluster-10636.0	BM_2	2.00	1.88	298	--	--	--	--	--	--	--	--	--	--	--	--	--	--	--	--	--	--	--	--	--	--	--	--	--	--	--	--
Cluster-1064.0	BM_2	18.00	0.94	1221	7709992	NP_036915.1	1334	1.6e-144	basigin isoform 2 precursor [Rattus norvegicus]>gi|56809|emb|CAA38452.1| MRC OX47 antigen [Rattus norvegicus]>gi|57908|emb|CAA47655.1| transmembrane glycoprotein [Rattus norvegicus]>gi|37747904|gb|AAH59145.1| Basigin [Rattus norvegicus]>gi|149034667|gb|EDL89404.1| basigin, isoform CRA_b [Rattus norvegicus]	298912267	FQ213065.1	1221	0	Rattus norvegicus TL0AAA49YO19 mRNA sequence	K06535	BSG, CD147	basigin	http://www.genome.jp/dbget-bin/www_bget?ko:K06535	P26453	1267	4.0e-138	Basigin OS=Rattus norvegicus GN=Bsg PE=1 SV=2	PF13895	Immunoglobulin domain	GO:0051591//GO:0043434//GO:0046689//GO:0046697//GO:0007566//GO:0042475	response to cAMP//response to peptide hormone//response to mercury ion//decidualization//embryo implantation//odontogenesis of dentin-containing tooth	GO:0005515//GO:0005537	protein binding//mannose binding	GO:0042470//GO:0016021//GO:0005739//GO:0002080//GO:0042383//GO:0045121	melanosome//integral component of membrane//mitochondrion//acrosomal membrane//sarcolemma//membrane raft	--	--
Cluster-10646.1	BM_2	3.00	0.48	566	--	--	--	--	--	--	--	--	--	--	--	--	--	--	--	--	--	--	--	--	--	--	--	--	--	--	--	--
Cluster-10650.0	BM_2	1.00	0.38	383	--	--	--	--	--	--	--	--	--	--	--	--	--	--	--	--	--	--	--	--	--	--	--	--	--	--	--	--
Cluster-10650.1	BM_2	8.34	0.37	1398	558146105	XP_006119613.1	345	9.0e-30	PREDICTED: macrophage mannose receptor 1-like [Pelodiscus sinensis]	--	--	--	--	--	--	--	--	--	P22897	331	1.5e-29	Macrophage mannose receptor 1 OS=Homo sapiens GN=MRC1 PE=1 SV=1	--	--	--	--	--	--	--	--	--	--
Cluster-10650.2	BM_2	1.00	0.37	388	--	--	--	--	--	--	--	--	--	--	--	--	--	--	--	--	--	--	--	--	--	--	--	--	--	--	--	--
Cluster-1066.0	BM_2	9.00	6.32	319	88766329	YP_209212.2	303	1.5e-25	NADH dehydrogenase subunit 3 [Bos taurus]>gi|237869050|ref|YP_002907381.1| NADH dehydrogenase subunit 3 [Bos javanicus]>gi|292486455|ref|YP_003541091.1| NADH dehydrogenase subunit 3 [Bos primigenius]>gi|128703|sp|P03898.1|NU3M_BOVIN RecName: Full=NADH-ubiquinone oxidoreductase chain 3; AltName: Full=NADH dehydrogenase subunit 3>gi|27543913|dbj|BAC54742.1| NADH-ubiquinone oxidoreductase chain 3 [B…	675295383	KJ789953.1	319	6.11965e-165	Bos taurus isolate 115 mitochondrion, complete genome	K03880	ND3	NADH-ubiquinone oxidoreductase chain 3	http://www.genome.jp/dbget-bin/www_bget?ko:K03880	P03898	303	6.2e-27	NADH-ubiquinone oxidoreductase chain 3 OS=Bos taurus GN=MT-ND3 PE=1 SV=1	--	--	--	--	--	--	GO:0005739//GO:0044425	mitochondrion//membrane part	KOG4662	NADH dehydrogenase subunit 3 and related proteins
Cluster-10666.0	BM_2	6.00	1.30	485	--	--	--	--	--	--	--	--	--	--	--	--	--	--	--	--	--	--	PF05297	Herpesvirus latent membrane protein 1 (LMP1)	GO:0019087	transformation of host cell by virus	--	--	GO:0016021	integral component of membrane	--	--
Cluster-1067.0	BM_2	2.00	0.33	559	--	--	--	--	--	--	--	--	--	--	--	--	--	--	--	--	--	--	--	--	--	--	--	--	--	--	--	--
Cluster-10670.0	BM_2	3.00	0.89	421	--	--	--	--	--	--	--	--	--	--	--	--	--	--	--	--	--	--	--	--	--	--	--	--	--	--	--	--
Cluster-10673.0	BM_2	3.76	0.34	809	--	--	--	--	--	--	--	--	--	--	--	--	--	--	--	--	--	--	--	--	--	--	--	--	--	--	--	--
Cluster-10675.0	BM_2	3.00	1.17	379	--	--	--	--	--	--	--	--	--	--	--	--	--	--	--	--	--	--	PF00443	Ubiquitin carboxyl-terminal hydrolase	GO:0016579	protein deubiquitination	GO:0036459	ubiquitinyl hydrolase activity	--	--	--	--
Cluster-10677.0	BM_2	3.00	0.41	618	--	--	--	--	--	--	--	--	--	--	--	--	--	--	--	--	--	--	--	--	--	--	--	--	--	--	--	--
Cluster-1068.0	BM_2	19.20	0.49	2229	75832116	NP_001015590.2	3293	0.0e+00	inter-alpha-trypsin inhibitor heavy chain H4 precursor [Bos taurus]>gi|122140331|sp|Q3T052.1|ITIH4_BOVIN RecName: Full=Inter-alpha-trypsin inhibitor heavy chain H4; Short=ITI heavy chain H4; Short=ITI-HC4; Short=Inter-alpha-inhibitor heavy chain 4; Flags: Precursor>gi|74267794|gb|AAI02562.1| Inter-alpha (globulin) inhibitor H4 (plasma Kallikrein-sensitive glycoprotein) [Bos taurus]	741968968	XM_010817702.1	2223	0	PREDICTED: Bos taurus inter-alpha-trypsin inhibitor heavy chain family, member 4 (ITIH4), transcript variant X3, mRNA	--	--	--	--	Q3T052	3293	0.0e+00	Inter-alpha-trypsin inhibitor heavy chain H4 OS=Bos taurus GN=ITIH4 PE=1 SV=1	PF06668	Inter-alpha-trypsin inhibitor heavy chain C-terminus	GO:0006953//GO:0030212	acute-phase response//hyaluronan metabolic process	GO:0004867	serine-type endopeptidase inhibitor activity	GO:0005737//GO:0005576//GO:0005886	cytoplasm//extracellular region//plasma membrane	--	--
Cluster-10681.0	BM_2	2.00	0.42	490	190702371	ACE75264.1	336	3.5e-29	DNA Pol B2 domain-containing protein [Glyptapanteles flavicoxis]	--	--	--	--	--	--	--	--	--	--	--	--	--	--	--	--	--	--	--	--	--	--	--
Cluster-10685.0	BM_2	13.00	1.56	672	--	--	--	--	--	--	--	--	--	--	--	--	--	--	--	--	--	--	--	--	--	--	--	--	--	--	--	--
Cluster-10686.1	BM_2	3.00	0.33	707	--	--	--	--	--	--	--	--	--	--	--	--	--	--	--	--	--	--	--	--	--	--	--	--	--	--	--	--
Cluster-10687.0	BM_2	5.00	0.63	650	646718582	KDR20994.1	952	1.7e-100	Receptor-type tyrosine-protein phosphatase N2 [Zootermopsis nevadensis]	688708454	LL319196.1	34	3.55167e-06	Anisakis simplex genome assembly A_simplex ,scaffold ASIM_scaffold0000018	K07817	PTPRN	receptor-type tyrosine-protein phosphatase N	http://www.genome.jp/dbget-bin/www_bget?ko:K07817	O02695	866	6.6e-92	Receptor-type tyrosine-protein phosphatase N2 OS=Macaca nemestrina GN=PTPRN2 PE=2 SV=1	PF00782//PF04565//PF00102//PF01805	Dual specificity phosphatase, catalytic domain//RNA polymerase Rpb2, domain 3//Protein-tyrosine phosphatase//Surp module	GO:0006206//GO:0006396//GO:0006351//GO:0006144//GO:0006570//GO:0006470	pyrimidine nucleobase metabolic process//RNA processing//transcription, DNA-templated//purine nucleobase metabolic process//tyrosine metabolic process//protein dephosphorylation	GO:0003723//GO:0003899//GO:0003677//GO:0004725//GO:0008138	RNA binding//DNA-directed RNA polymerase activity//DNA binding//protein tyrosine phosphatase activity//protein tyrosine/serine/threonine phosphatase activity	GO:0005730	nucleolus	KOG0793	Protein tyrosine phosphatase
Cluster-10691.0	BM_2	4.00	0.47	680	--	--	--	--	--	--	--	--	--	--	--	--	--	--	--	--	--	--	--	--	--	--	--	--	--	--	--	--
Cluster-10694.0	BM_2	4.00	0.68	549	--	--	--	--	--	--	--	--	--	--	--	--	--	--	--	--	--	--	--	--	--	--	--	--	--	--	--	--
Cluster-10702.0	BM_2	3.00	1.42	356	--	--	--	--	--	--	--	--	--	--	--	--	--	--	--	--	--	--	--	--	--	--	--	--	--	--	--	--
Cluster-10703.0	BM_2	7.00	0.72	744	--	--	--	--	--	--	--	--	--	--	--	--	--	--	--	--	--	--	--	--	--	--	--	--	--	--	--	--
Cluster-10707.0	BM_2	15.44	1.08	974	--	--	--	--	--	--	--	--	--	--	--	--	--	--	--	--	--	--	--	--	--	--	--	--	--	--	--	--
Cluster-10716.0	BM_2	15.00	0.65	1421	--	--	--	--	--	--	--	--	--	--	--	--	--	--	--	--	--	--	--	--	--	--	--	--	--	--	--	--
Cluster-10718.0	BM_2	7.00	0.60	842	826414436	XP_012521901.1	955	1.0e-100	PREDICTED: ras-related protein Rab-7a isoform X1 [Monomorium pharaonis]	591290565	KF987077.1	181	8.94156e-88	Ictalurus punctatus Ras-related protein Rab-7A (RAB7A) mRNA, complete cds	K07897	RAB7A	Ras-related protein Rab-7A	http://www.genome.jp/dbget-bin/www_bget?ko:K07897	P18067	923	2.1e-98	Ras-related protein Rab-7a OS=Canis familiaris GN=RAB7A PE=2 SV=1	PF00503//PF00931//PF00004//PF00025//PF08477//PF07728//PF00735//PF01926//PF00158//PF00071//PF10662//PF04670//PF03266//PF03193//PF00005//PF01637//PF05496	G-protein alpha subunit//NB-ARC domain//ATPase family associated with various cellular activities (AAA)//ADP-ribosylation factor family//Ras of Complex, Roc, domain of DAPkinase//AAA domain (dynein-related subfamily)//Septin//50S ribosome-binding GTPase//Sigma-54 interaction domain//Ras family//Ethanolamine utilisation - propanediol utilisation//Gtr1/RagA G protein conserved region//NTPase//Prote…	GO:0006281//GO:0007165//GO:0006355//GO:0007186//GO:0006576//GO:0007264//GO:0006310	DNA repair//signal transduction//regulation of transcription, DNA-templated//G-protein coupled receptor signaling pathway//cellular biogenic amine metabolic process//small GTPase mediated signal transduction//DNA recombination	GO:0003924//GO:0008134//GO:0031683//GO:0098519//GO:0005524//GO:0019001//GO:0016887//GO:0043531//GO:0009378//GO:0004871//GO:0005525	GTPase activity//transcription factor binding//G-protein beta/gamma-subunit complex binding//nucleotide phosphatase activity, acting on free nucleotides//ATP binding//guanyl nucleotide binding//ATPase activity//ADP binding//four-way junction helicase activity//signal transducer activity//GTP binding	GO:0009379//GO:0005667//GO:0005657	Holliday junction helicase complex//transcription factor complex//replication fork	KOG0394	Ras-related GTPase
Cluster-1072.0	BM_2	3.00	0.42	616	--	--	--	--	--	--	--	--	--	--	--	--	--	--	--	--	--	--	--	--	--	--	--	--	--	--	--	--
Cluster-10720.0	BM_2	18.00	0.65	1665	675365960	KFM58862.1	268	9.1e-21	Histone-lysine N-methyltransferase SETMAR, partial [Stegodyphus mimosarum]	--	--	--	--	--	--	--	--	--	--	--	--	--	--	--	--	--	--	--	--	--	--	--
Cluster-10722.1	BM_2	20.00	2.66	631	--	--	--	--	--	--	--	--	--	--	--	--	--	--	--	--	--	--	--	--	--	--	--	--	--	--	--	--
Cluster-10723.0	BM_2	9.00	0.45	1268	241845296	XP_002415523.1	1001	7.0e-106	innexin, putative [Ixodes scapularis]>gi|215509735|gb|EEC19188.1| innexin, putative [Ixodes scapularis]	--	--	--	--	--	--	--	--	--	Q9V427	678	8.1e-70	Innexin inx2 OS=Drosophila melanogaster GN=Inx2 PE=1 SV=1	PF00876	Innexin	--	--	--	--	GO:0005921	gap junction	--	--
Cluster-10726.0	BM_2	1.00	0.32	407	--	--	--	--	--	--	--	--	--	--	--	--	--	--	--	--	--	--	--	--	--	--	--	--	--	--	--	--
Cluster-10735.0	BM_2	7.00	0.33	1328	--	--	--	--	--	--	--	--	--	--	--	--	--	--	--	--	--	--	--	--	--	--	--	--	--	--	--	--
Cluster-10738.0	BM_2	3.00	1.66	340	642922096	XP_008193015.1	206	2.9e-14	PREDICTED: uncharacterized protein LOC657567 isoform X1 [Tribolium castaneum]	--	--	--	--	--	--	--	--	--	--	--	--	--	--	--	--	--	--	--	--	--	--	--
Cluster-10742.0	BM_2	8.00	0.87	715	--	--	--	--	--	--	--	--	--	--	--	--	--	--	--	--	--	--	PF11960	Domain of unknown function (DUF3474)	GO:0055114	oxidation-reduction process	GO:0016717	oxidoreductase activity, acting on paired donors, with oxidation of a pair of donors resulting in the reduction of molecular oxygen to two molecules of water	--	--	--	--
Cluster-10750.0	BM_2	10.00	0.42	1463	391336439	XP_003742588.1	1688	1.7e-185	PREDICTED: probable medium-chain specific acyl-CoA dehydrogenase, mitochondrial-like [Metaseiulus occidentalis]	157105306	XM_001648761.1	197	2.01485e-96	Aedes aegypti AAEL014452-RA mRNA	K00249	ACADM, acd	acyl-CoA dehydrogenase	http://www.genome.jp/dbget-bin/www_bget?ko:K00249	Q9VSA3	1531	1.2e-168	Probable medium-chain specific acyl-CoA dehydrogenase, mitochondrial OS=Drosophila melanogaster GN=CG12262 PE=1 SV=1	PF00441//PF02771//PF02770	Acyl-CoA dehydrogenase, C-terminal domain//Acyl-CoA dehydrogenase, N-terminal domain//Acyl-CoA dehydrogenase, middle domain	GO:0055114//GO:0008152//GO:0006118	oxidation-reduction process//metabolic process//obsolete electron transport	GO:0016627//GO:0050660//GO:0003995	oxidoreductase activity, acting on the CH-CH group of donors//flavin adenine dinucleotide binding//acyl-CoA dehydrogenase activity	--	--	KOG0140	Medium-chain acyl-CoA dehydrogenase
Cluster-10768.0	BM_2	4.00	1.14	428	--	--	--	--	--	--	--	--	--	--	--	--	--	--	--	--	--	--	--	--	--	--	--	--	--	--	--	--
Cluster-1077.0	BM_2	3.00	0.36	676	66730449	NP_001019418.1	1178	1.1e-126	beta-lactamase-like protein 2 [Rattus norvegicus]>gi|81888008|sp|Q561R9.1|LACB2_RAT RecName: Full=Beta-lactamase-like protein 2>gi|62531322|gb|AAH93378.1| Lactamase, beta 2 [Rattus norvegicus]	66730448	NM_001024247.1	676	0	Rattus norvegicus lactamase, beta 2 (Lactb2), mRNA >gnl|BL_ORD_ID|709647 Rattus norvegicus lactamase, beta 2, mRNA (cDNA clone MGC:112672 IMAGE:7388096), complete cds	--	--	--	--	Q561R9	1178	4.6e-128	Beta-lactamase-like protein 2 OS=Rattus norvegicus GN=Lactb2 PE=2 SV=1	--	--	--	--	GO:0046872//GO:0016787	metal ion binding//hydrolase activity	GO:0005739	mitochondrion	KOG0813	Glyoxylase
Cluster-10771.0	BM_2	9.00	0.74	868	--	--	--	--	--	--	--	--	--	--	--	--	--	--	--	--	--	--	PF02402	Lysis protein	GO:0009405//GO:0019835	pathogenesis//cytolysis	--	--	GO:0019867	outer membrane	--	--
Cluster-10775.0	BM_2	9.60	0.48	1263	--	--	--	--	--	--	--	--	--	--	--	--	--	--	--	--	--	--	--	--	--	--	--	--	--	--	--	--
Cluster-10780.0	BM_2	2.00	0.78	379	657568548	XP_008287713.1	147	2.2e-07	PREDICTED: putative defense protein Hdd11 [Stegastes partitus]	--	--	--	--	--	--	--	--	--	--	--	--	--	--	--	--	--	--	--	--	--	--	--
Cluster-10781.0	BM_2	6.00	0.41	987	--	--	--	--	--	--	--	--	--	--	--	--	--	--	--	--	--	--	--	--	--	--	--	--	--	--	--	--
Cluster-10782.0	BM_2	1.00	0.62	330	--	--	--	--	--	--	--	--	--	--	--	--	--	--	--	--	--	--	--	--	--	--	--	--	--	--	--	--
Cluster-10785.0	BM_2	3.00	0.78	444	--	--	--	--	--	--	--	--	--	--	--	--	--	--	--	--	--	--	--	--	--	--	--	--	--	--	--	--
Cluster-10789.0	BM_2	17.64	1.51	843	--	--	--	--	--	--	--	--	--	--	--	--	--	--	--	--	--	--	PF06005//PF03792//PF04344//PF07536	Protein of unknown function (DUF904)//PBC domain//Chemotaxis phosphatase, CheZ//HWE histidine kinase	GO:0050920//GO:0016310//GO:0043093//GO:0000917	regulation of chemotaxis//phosphorylation//FtsZ-dependent cytokinesis//barrier septum assembly	GO:0003824//GO:0004673//GO:0003700	catalytic activity//protein histidine kinase activity//transcription factor activity, sequence-specific DNA binding	GO:0005634//GO:0005667//GO:0009365//GO:0009288//GO:0005737	nucleus//transcription factor complex//protein histidine kinase complex//bacterial-type flagellum//cytoplasm	--	--
Cluster-1079.0	BM_2	23.00	1.73	927	852773041	XP_012879948.1	565	1.8e-55	PREDICTED: cytochrome c, somatic [Dipodomys ordii]	298892009	FQ220855.1	927	0	Rattus norvegicus TL0ADA41YH06 mRNA sequence	K08738	CYC	cytochrome c	http://www.genome.jp/dbget-bin/www_bget?ko:K08738	P62897	565	7.5e-57	Cytochrome c, somatic OS=Mus musculus GN=Cycs PE=1 SV=2	PF00034//PF13442	Cytochrome c//Cytochrome C oxidase, cbb3-type, subunit III	GO:0006118	obsolete electron transport	GO:0020037//GO:0009055	heme binding//electron carrier activity	--	--	KOG3453	Cytochrome c
Cluster-10799.0	BM_2	4.00	0.82	498	--	--	--	--	--	--	--	--	--	--	--	--	--	--	--	--	--	--	--	--	--	--	--	--	--	--	--	--
Cluster-10802.0	BM_2	1.00	0.37	386	--	--	--	--	--	--	--	--	--	--	--	--	--	--	--	--	--	--	--	--	--	--	--	--	--	--	--	--
Cluster-10807.0	BM_2	6.00	0.95	570	564275849	ETB57308.1	162	6.0e-09	hypothetical protein YYC_04816 [Plasmodium yoelii 17X]	--	--	--	--	--	--	--	--	--	--	--	--	--	PF04086//PF05843//PF07382//PF09726	Signal recognition particle, alpha subunit, N-terminal//Suppressor of forked protein (Suf)//Histone H1-like nucleoprotein HC2//Transmembrane protein	GO:0030261//GO:0006886//GO:0006397	chromosome condensation//intracellular protein transport//mRNA processing	GO:0005525//GO:0005047//GO:0003924//GO:0003677	GTP binding//signal recognition particle binding//GTPase activity//DNA binding	GO:0005785//GO:0005634//GO:0016021//GO:0005786	signal recognition particle receptor complex//nucleus//integral component of membrane//signal recognition particle, endoplasmic reticulum targeting	--	--
Cluster-1081.0	BM_2	4.00	1.84	359	--	--	--	--	--	--	--	--	--	--	--	--	--	--	--	--	--	--	--	--	--	--	--	--	--	--	--	--
Cluster-10817.0	BM_2	8.00	0.67	860	--	--	--	--	--	--	--	--	--	--	--	--	--	--	--	--	--	--	--	--	--	--	--	--	--	--	--	--
Cluster-10820.0	BM_2	3.00	3.00	294	--	--	--	--	--	--	--	--	--	--	--	--	--	--	--	--	--	--	--	--	--	--	--	--	--	--	--	--
Cluster-10822.0	BM_2	4.00	0.55	618	--	--	--	--	--	--	--	--	--	--	--	--	--	--	--	--	--	--	--	--	--	--	--	--	--	--	--	--
Cluster-10823.0	BM_2	3.00	2.40	309	--	--	--	--	--	--	--	--	--	--	--	--	--	--	--	--	--	--	--	--	--	--	--	--	--	--	--	--
Cluster-10825.0	BM_2	4.00	1.03	446	--	--	--	--	--	--	--	--	--	--	--	--	--	--	--	--	--	--	--	--	--	--	--	--	--	--	--	--
Cluster-10831.1	BM_2	15.11	0.36	2411	827556941	XP_012549781.1	1033	2.6e-109	PREDICTED: uncharacterized protein LOC105842288 [Bombyx mori]	--	--	--	--	--	--	--	--	--	--	--	--	--	--	--	--	--	--	--	--	--	--	--
Cluster-1084.0	BM_2	10.00	0.43	1421	31543514	NP_071562.2	1600	2.7e-175	legumain precursor [Rattus norvegicus]>gi|8132353|gb|AAF73260.1|AF154349_1 legumain [Rattus norvegicus]	31543513	NM_022226.2	1418	0	Rattus norvegicus legumain (Lgmn), mRNA >gnl|BL_ORD_ID|912997 Rattus norvegicus legumain mRNA, complete cds	K01369	LGMN	legumain	http://www.genome.jp/dbget-bin/www_bget?ko:K01369	Q9R0J8	1600	1.1e-176	Legumain OS=Rattus norvegicus GN=Lgmn PE=1 SV=1	PF01650	Peptidase C13 family	GO:0006508//GO:0040015//GO:0001101//GO:0043524	proteolysis//negative regulation of multicellular organism growth//response to acid chemical//negative regulation of neuron apoptotic process	GO:0008233//GO:0004197	peptidase activity//cysteine-type endopeptidase activity	GO:0005770//GO:0045177//GO:0005764	late endosome//apical part of cell//lysosome	KOG1348	Asparaginyl peptidases
Cluster-10844.0	BM_2	16.00	0.72	1385	391345907	XP_003747224.1	1100	2.5e-117	PREDICTED: transforming growth factor-beta-induced protein ig-h3-like [Metaseiulus occidentalis]	--	--	--	--	--	--	--	--	--	P82198	327	4.5e-29	Transforming growth factor-beta-induced protein ig-h3 OS=Mus musculus GN=Tgfbi PE=2 SV=1	--	--	--	--	--	--	--	--	--	--
Cluster-10848.0	BM_2	2.00	0.43	485	--	--	--	--	--	--	--	--	--	--	--	--	--	--	--	--	--	--	PF08299	Bacterial dnaA protein helix-turn-helix	GO:0006275//GO:0006270	regulation of DNA replication//DNA replication initiation	GO:0005524//GO:0043565	ATP binding//sequence-specific DNA binding	--	--	--	--
Cluster-10851.0	BM_2	18.00	0.96	1201	675372720	KFM65622.1	502	4.8e-48	Motile sperm domain-containing protein 2, partial [Stegodyphus mimosarum]	--	--	--	--	--	--	--	--	--	Q8NHP6	406	2.7e-38	Motile sperm domain-containing protein 2 OS=Homo sapiens GN=MOSPD2 PE=1 SV=1	--	--	--	--	--	--	--	--	KOG1471	Phosphatidylinositol transfer protein SEC14 and related proteins
Cluster-10853.0	BM_2	3.00	0.38	654	391336470	XP_003742603.1	578	4.0e-57	PREDICTED: acyl-CoA dehydrogenase family member 9, mitochondrial-like [Metaseiulus occidentalis]	--	--	--	--	--	K15980	ACAD9	acyl-CoA dehydrogenase family member 9	http://www.genome.jp/dbget-bin/www_bget?ko:K15980	Q8JZN5	404	2.5e-38	Acyl-CoA dehydrogenase family member 9, mitochondrial OS=Mus musculus GN=Acad9 PE=1 SV=2	PF00441	Acyl-CoA dehydrogenase, C-terminal domain	GO:0055114	oxidation-reduction process	GO:0016627	oxidoreductase activity, acting on the CH-CH group of donors	--	--	KOG0137	Very-long-chain acyl-CoA dehydrogenase
Cluster-10855.0	BM_2	4.00	0.41	749	--	--	--	--	--	--	--	--	--	--	--	--	--	--	--	--	--	--	--	--	--	--	--	--	--	--	--	--
Cluster-10857.0	BM_2	2.00	2.07	292	--	--	--	--	--	--	--	--	--	--	--	--	--	--	--	--	--	--	--	--	--	--	--	--	--	--	--	--
Cluster-10859.0	BM_2	1.00	1.30	279	780143609	XP_011681013.1	189	2.2e-12	PREDICTED: serine/threonine-protein phosphatase 6 regulatory ankyrin repeat subunit B-like [Strongylocentrotus purpuratus]	--	--	--	--	--	K11420	EHMT	euchromatic histone-lysine N-methyltransferase	http://www.genome.jp/dbget-bin/www_bget?ko:K11420	Q4ULZ2	168	2.5e-11	Putative ankyrin repeat protein RF_0580 OS=Rickettsia felis (strain ATCC VR-1525 / URRWXCal2) GN=RF_0580 PE=3 SV=1	PF05396//PF00023//PF13606	Phage T7 capsid assembly protein//Ankyrin repeat//Ankyrin repeat	GO:0019069	viral capsid assembly	GO:0005515	protein binding	--	--	--	--
Cluster-1086.0	BM_2	2.00	0.44	480	--	--	--	--	--	--	--	--	--	--	--	--	--	--	--	--	--	--	--	--	--	--	--	--	--	--	--	--
Cluster-10863.1	BM_2	4.00	0.56	611	241742352	XP_002412387.1	800	6.8e-83	glycosyl hydralase, sucrase-isomaltase, putative [Ixodes scapularis]>gi|215505713|gb|EEC15207.1| glycosyl hydralase, sucrase-isomaltase, putative, partial [Ixodes scapularis]	805821565	XM_012295437.1	39	5.52768e-09	PREDICTED: Megachile rotundata lysosomal alpha-glucosidase-like (LOC100881877), transcript variant X6, mRNA	K12316	GAA	lysosomal alpha-glucosidase	http://www.genome.jp/dbget-bin/www_bget?ko:K12316	P10253	630	1.4e-64	Lysosomal alpha-glucosidase OS=Homo sapiens GN=GAA PE=1 SV=4	PF01055//PF06516	Glycosyl hydrolases family 31//Purine nucleoside permease (NUP)	GO:0005975//GO:0008152//GO:0005982//GO:0006012//GO:0005985//GO:0055085	carbohydrate metabolic process//metabolic process//starch metabolic process//galactose metabolic process//sucrose metabolic process//transmembrane transport	GO:0004558//GO:0004553	alpha-1,4-glucosidase activity//hydrolase activity, hydrolyzing O-glycosyl compounds	GO:0017177	glucosidase II complex	KOG1065	Maltase glucoamylase and related hydrolases, glycosyl hydrolase family 31
Cluster-10866.0	BM_2	26.00	1.67	1039	642916165	XP_008190913.1	285	6.0e-23	PREDICTED: uncharacterized protein LOC103312327 [Tribolium castaneum]	--	--	--	--	--	--	--	--	--	--	--	--	--	--	--	--	--	--	--	--	--	--	--
Cluster-1087.0	BM_2	3.00	7.45	250	--	--	--	--	--	--	--	--	--	--	--	--	--	--	--	--	--	--	--	--	--	--	--	--	--	--	--	--
Cluster-10870.0	BM_2	5.00	1.09	482	119619953	EAW99547.1	362	3.3e-32	thymosin, beta 10, isoform CRA_a, partial [Homo sapiens]>gi|119619954|gb|EAW99548.1| thymosin, beta 10, isoform CRA_a, partial [Homo sapiens]	79150724	BC107889.1	463	0	Homo sapiens cDNA clone IMAGE:6651898	K13785	TMSB10	thymosin beta 10	http://www.genome.jp/dbget-bin/www_bget?ko:K13785	P63313	219	5.2e-17	Thymosin beta-10 OS=Homo sapiens GN=TMSB10 PE=1 SV=2	PF02205//PF01290	WH2 motif//Thymosin beta-4 family	GO:0007015//GO:0042989	actin filament organization//sequestering of actin monomers	GO:0003779//GO:0003785	actin binding//actin monomer binding	GO:0005737//GO:0005856	cytoplasm//cytoskeleton	--	--
Cluster-10871.0	BM_2	12.00	1.98	557	--	--	--	--	--	--	--	--	--	--	--	--	--	--	--	--	--	--	--	--	--	--	--	--	--	--	--	--
Cluster-10876.0	BM_2	5.00	0.41	875	--	--	--	--	--	--	--	--	--	--	--	--	--	--	--	--	--	--	--	--	--	--	--	--	--	--	--	--
Cluster-10877.0	BM_2	7.00	1.86	441	--	--	--	--	--	--	--	--	--	--	--	--	--	--	--	--	--	--	--	--	--	--	--	--	--	--	--	--
Cluster-1088.0	BM_2	2.00	0.53	443	--	--	--	--	--	--	--	--	--	--	--	--	--	--	--	--	--	--	--	--	--	--	--	--	--	--	--	--
Cluster-10887.0	BM_2	5.00	0.72	604	242000306	XP_002434796.1	230	8.4e-17	cytochrome B561, putative [Ixodes scapularis]>gi|215498126|gb|EEC07620.1| cytochrome B561, putative [Ixodes scapularis]	--	--	--	--	--	K08370	CYBRD1	cytochrome b reductase 1	http://www.genome.jp/dbget-bin/www_bget?ko:K08370	Q53TN4	177	4.8e-12	Cytochrome b reductase 1 OS=Homo sapiens GN=CYBRD1 PE=1 SV=1	PF03188	Eukaryotic cytochrome b561	--	--	--	--	GO:0016021	integral component of membrane	KOG1619	Cytochrome b
Cluster-10891.0	BM_2	7.00	0.75	726	--	--	--	--	--	--	--	--	--	--	--	--	--	--	--	--	--	--	--	--	--	--	--	--	--	--	--	--
Cluster-10892.0	BM_2	1.00	0.37	385	--	--	--	--	--	--	--	--	--	--	--	--	--	--	--	--	--	--	--	--	--	--	--	--	--	--	--	--
Cluster-10900.0	BM_2	11.00	0.37	1750	--	--	--	--	--	--	--	--	--	--	--	--	--	--	--	--	--	--	--	--	--	--	--	--	--	--	--	--
Cluster-10904.0	BM_2	4.00	1.01	451	--	--	--	--	--	--	--	--	--	--	--	--	--	--	--	--	--	--	--	--	--	--	--	--	--	--	--	--
Cluster-10905.0	BM_2	17.00	1.54	810	391345012	XP_003746787.1	508	6.5e-49	PREDICTED: glutathione S-transferase 1, isoform C-like [Metaseiulus occidentalis]	--	--	--	--	--	K00799	GST, gst	glutathione S-transferase	http://www.genome.jp/dbget-bin/www_bget?ko:K00799	Q93112	396	2.6e-37	Glutathione S-transferase 1, isoform C OS=Anopheles gambiae GN=GstD1 PE=1 SV=2	PF13409//PF13417//PF00462//PF02798	Glutathione S-transferase, N-terminal domain//Glutathione S-transferase, N-terminal domain//Glutaredoxin//Glutathione S-transferase, N-terminal domain	GO:0045454//GO:0006118	cell redox homeostasis//obsolete electron transport	GO:0005515//GO:0015035//GO:0009055	protein binding//protein disulfide oxidoreductase activity//electron carrier activity	--	--	--	--
Cluster-10907.0	BM_2	3.00	0.36	674	--	--	--	--	--	--	--	--	--	--	--	--	--	--	--	--	--	--	--	--	--	--	--	--	--	--	--	--
Cluster-1091.0	BM_2	3.00	1.59	344	--	--	--	--	--	--	--	--	--	--	--	--	--	--	--	--	--	--	--	--	--	--	--	--	--	--	--	--
Cluster-10917.0	BM_2	3.00	0.49	560	--	--	--	--	--	--	--	--	--	--	--	--	--	--	--	--	--	--	--	--	--	--	--	--	--	--	--	--
Cluster-1092.3	BM_2	1.00	0.36	392	--	--	--	--	--	--	--	--	--	--	--	--	--	--	--	--	--	--	--	--	--	--	--	--	--	--	--	--
Cluster-10920.0	BM_2	12.00	0.85	967	--	--	--	--	--	--	--	--	--	--	--	--	--	--	--	--	--	--	--	--	--	--	--	--	--	--	--	--
Cluster-10923.0	BM_2	10.39	0.83	885	642927632	XP_008195342.1	514	1.4e-49	PREDICTED: dual specificity protein phosphatase 23-like isoform X1 [Tribolium castaneum]	--	--	--	--	--	K14165	K14165	atypical dual specificity phosphatase	http://www.genome.jp/dbget-bin/www_bget?ko:K14165	Q9BVJ7	315	7.0e-28	Dual specificity protein phosphatase 23 OS=Homo sapiens GN=DUSP23 PE=1 SV=1	PF00782//PF00102//PF05706	Dual specificity phosphatase, catalytic domain//Protein-tyrosine phosphatase//Cyclin-dependent kinase inhibitor 3 (CDKN3)	GO:0006570//GO:0006470	tyrosine metabolic process//protein dephosphorylation	GO:0004721//GO:0008138//GO:0004725	phosphoprotein phosphatase activity//protein tyrosine/serine/threonine phosphatase activity//protein tyrosine phosphatase activity	--	--	--	--
Cluster-10928.0	BM_2	12.00	0.52	1433	--	--	--	--	--	--	--	--	--	--	--	--	--	--	--	--	--	--	--	--	--	--	--	--	--	--	--	--
Cluster-10932.0	BM_2	3.00	0.59	506	675366362	KFM59264.1	401	1.0e-36	Dimethylaniline monooxygenase [N-oxide-forming] 2, partial [Stegodyphus mimosarum]	--	--	--	--	--	K00485	FMO	dimethylaniline monooxygenase (N-oxide forming)	http://www.genome.jp/dbget-bin/www_bget?ko:K00485	P49326	321	8.1e-29	Dimethylaniline monooxygenase [N-oxide-forming] 5 OS=Homo sapiens GN=FMO5 PE=1 SV=2	PF00070//PF01210//PF01134//PF01266//PF05834//PF01593//PF12831//PF00743//PF02737//PF07992//PF01494	Pyridine nucleotide-disulphide oxidoreductase//NAD-dependent glycerol-3-phosphate dehydrogenase N-terminus//Glucose inhibited division protein A//FAD dependent oxidoreductase//Lycopene cyclase protein//Flavin containing amine oxidoreductase//FAD dependent oxidoreductase//Flavin-binding monooxygenase-like//3-hydroxyacyl-CoA dehydrogenase, NAD binding domain//Pyridine nucleotide-disulphide oxidored…	GO:0055114//GO:0008033//GO:0006554//GO:0006568//GO:0006574//GO:0006550//GO:0006552//GO:0016117//GO:0006631//GO:0006633//GO:0018874//GO:0046168	oxidation-reduction process//tRNA processing//lysine catabolic process//tryptophan metabolic process//valine catabolic process//isoleucine catabolic process//leucine catabolic process//carotenoid biosynthetic process//fatty acid metabolic process//fatty acid biosynthetic process//benzoate metabolic process//glycerol-3-phosphate catabolic process	GO:0003857//GO:0016616//GO:0071949//GO:0050660//GO:0051287//GO:0016491//GO:0016705//GO:0050661//GO:0004499	3-hydroxyacyl-CoA dehydrogenase activity//oxidoreductase activity, acting on the CH-OH group of donors, NAD or NADP as acceptor//FAD binding//flavin adenine dinucleotide binding//NAD binding//oxidoreductase activity//oxidoreductase activity, acting on paired donors, with incorporation or reduction of molecular oxygen//NADP binding//N,N-dimethylaniline monooxygenase activity	--	--	--	--
Cluster-10938.0	BM_2	6.00	0.83	615	751241751	XP_011174991.1	221	9.5e-16	PREDICTED: uncharacterized protein LOC105207257, partial [Solenopsis invicta]	--	--	--	--	--	--	--	--	--	--	--	--	--	--	--	--	--	--	--	--	--	--	--
Cluster-1094.0	BM_2	2.00	1.74	303	--	--	--	--	--	--	--	--	--	--	--	--	--	--	--	--	--	--	--	--	--	--	--	--	--	--	--	--
Cluster-10941.0	BM_2	2.00	0.33	562	--	--	--	--	--	--	--	--	--	--	--	--	--	--	--	--	--	--	--	--	--	--	--	--	--	--	--	--
Cluster-10942.0	BM_2	1.00	1.93	260	--	--	--	--	--	--	--	--	--	--	--	--	--	--	--	--	--	--	--	--	--	--	--	--	--	--	--	--
Cluster-10944.1	BM_2	5.00	0.58	684	--	--	--	--	--	--	--	--	--	--	--	--	--	--	--	--	--	--	--	--	--	--	--	--	--	--	--	--
Cluster-10947.0	BM_2	28.00	0.45	3431	649572247	NP_001280528.1	1334	4.6e-144	probable G-protein coupled receptor 52 [Tribolium castaneum]>gi|91088793|ref|XP_968380.1| PREDICTED: probable G-protein coupled receptor 52 [Tribolium castaneum]>gi|270012800|gb|EFA09248.1| hypothetical protein TcasGA2_TC006457 [Tribolium castaneum]>gi|485836770|tpg|DAA64512.1| TPA_inf: putative ecdysteroids/dopamine receptor [Tribolium castaneum]	--	--	--	--	--	--	--	--	--	P0C5J4	287	4.8e-24	Probable G-protein coupled receptor 52 OS=Mus musculus GN=Gpr52 PE=3 SV=1	PF00001	7 transmembrane receptor (rhodopsin family)	GO:0007186	G-protein coupled receptor signaling pathway	GO:0004930	G-protein coupled receptor activity	GO:0016021	integral component of membrane	KOG3656	FOG: 7 transmembrane receptor
Cluster-10947.1	BM_2	10.00	0.54	1193	--	--	--	--	--	--	--	--	--	--	--	--	--	--	--	--	--	--	--	--	--	--	--	--	--	--	--	--
Cluster-10947.2	BM_2	1.00	0.55	340	--	--	--	--	--	--	--	--	--	--	--	--	--	--	--	--	--	--	--	--	--	--	--	--	--	--	--	--
Cluster-1095.1	BM_2	7.00	0.34	1296	--	--	--	--	--	--	--	--	--	--	--	--	--	--	--	--	--	--	--	--	--	--	--	--	--	--	--	--
Cluster-10950.0	BM_2	4.00	0.69	546	--	--	--	--	--	--	--	--	--	--	--	--	--	--	--	--	--	--	--	--	--	--	--	--	--	--	--	--
Cluster-10951.0	BM_2	4.00	0.36	821	--	--	--	--	--	--	--	--	--	--	--	--	--	--	--	--	--	--	--	--	--	--	--	--	--	--	--	--
Cluster-10952.0	BM_2	5.00	0.46	806	--	--	--	--	--	--	--	--	--	--	--	--	--	--	--	--	--	--	--	--	--	--	--	--	--	--	--	--
Cluster-10953.0	BM_2	4.00	0.40	754	642936435	XP_008198433.1	188	7.8e-12	PREDICTED: uncharacterized protein LOC103314358 [Tribolium castaneum]	--	--	--	--	--	--	--	--	--	--	--	--	--	--	--	--	--	--	--	--	--	--	--
Cluster-10966.0	BM_2	3.00	0.61	501	--	--	--	--	--	--	--	--	--	--	--	--	--	--	--	--	--	--	PF06810//PF03357//PF04108//PF04513//PF01442//PF05531	Phage minor structural protein GP20//Snf7//Autophagy protein Apg17//Baculovirus polyhedron envelope protein, PEP, C terminus//Apolipoprotein A1/A4/E domain//Nucleopolyhedrovirus P10 protein	GO:0042157//GO:0006914//GO:0006869//GO:0007034	lipoprotein metabolic process//autophagy//lipid transport//vacuolar transport	GO:0008289//GO:0005198	lipid binding//structural molecule activity	GO:0019028//GO:0019031//GO:0005576	viral capsid//viral envelope//extracellular region	--	--
Cluster-1097.0	BM_2	5.00	0.82	561	206681	AAA42051.1	754	1.4e-77	Rieske Fe-S protein precursor, partial [Rattus norvegicus]	298916193	FQ213498.1	558	0	Rattus norvegicus TL0AAA47YH17 mRNA sequence	K00411	UQCRFS1, RIP1, petA	ubiquinol-cytochrome c reductase iron-sulfur subunit	http://www.genome.jp/dbget-bin/www_bget?ko:K00411	P20788	754	5.6e-79	Cytochrome b-c1 complex subunit Rieske, mitochondrial OS=Rattus norvegicus GN=Uqcrfs1 PE=1 SV=2	PF02921//PF01058//PF00355	Ubiquinol cytochrome reductase transmembrane region//NADH ubiquinone oxidoreductase, 20 Kd subunit//Rieske [2Fe-2S] domain	GO:0055114//GO:0015992//GO:0006118//GO:0006119	oxidation-reduction process//proton transport//obsolete electron transport//oxidative phosphorylation	GO:0051536//GO:0008121//GO:0016491//GO:0051537	iron-sulfur cluster binding//ubiquinol-cytochrome-c reductase activity//oxidoreductase activity//2 iron, 2 sulfur cluster binding	--	--	KOG1671	Ubiquinol cytochrome c reductase, subunit RIP1
Cluster-10977.0	BM_2	3.00	2.08	320	--	--	--	--	--	--	--	--	--	--	--	--	--	--	--	--	--	--	--	--	--	--	--	--	--	--	--	--
Cluster-1098.0	BM_2	28.00	1.28	1360	77736171	NP_001029784.1	2413	1.4e-269	hemopexin precursor [Bos taurus]>gi|122140288|sp|Q3SZV7.1|HEMO_BOVIN RecName: Full=Hemopexin; Flags: Precursor [Bos taurus]>gi|74268364|gb|AAI02688.1| Hemopexin [Bos taurus]>gi|296480025|tpg|DAA22140.1| TPA: hemopexin precursor [Bos taurus]	402693342	NM_001034612.2	1357	0	Bos taurus hemopexin (HPX), mRNA	K18977	HPX	hemopexin	http://www.genome.jp/dbget-bin/www_bget?ko:K18977	Q3SZV7	2413	5.7e-271	Hemopexin OS=Bos taurus GN=HPX PE=2 SV=1	--	--	GO:0060335//GO:0020027//GO:0042511//GO:0002639//GO:0042168//GO:0002925//GO:0006810	positive regulation of interferon-gamma-mediated signaling pathway//hemoglobin metabolic process//positive regulation of tyrosine phosphorylation of Stat1 protein//positive regulation of immunoglobulin production//heme metabolic process//positive regulation of humoral immune response mediated by circulating immunoglobulin//transport	GO:0046872	metal ion binding	GO:0005615	extracellular space	--	--
Cluster-10984.0	BM_2	3.00	1.29	367	--	--	--	--	--	--	--	--	--	--	--	--	--	--	--	--	--	--	--	--	--	--	--	--	--	--	--	--
Cluster-10989.0	BM_2	4.00	0.76	518	558142705	XP_006092712.1	330	1.8e-28	PREDICTED: cytochrome P450 4V2-like [Myotis lucifugus]	--	--	--	--	--	K07427	CYP4V	cytochrome P450, family 4, subfamily V	http://www.genome.jp/dbget-bin/www_bget?ko:K07427	Q9VA27	304	7.7e-27	Cytochrome P450 4c3 OS=Drosophila melanogaster GN=Cyp4c3 PE=2 SV=1	PF00067	Cytochrome P450	GO:0055114	oxidation-reduction process	GO:0016705//GO:0005506//GO:0020037	oxidoreductase activity, acting on paired donors, with incorporation or reduction of molecular oxygen//iron ion binding//heme binding	--	--	--	--
Cluster-1099.0	BM_2	4.00	1.13	429	--	--	--	--	--	--	--	--	--	--	--	--	--	--	--	--	--	--	--	--	--	--	--	--	--	--	--	--
Cluster-10992.0	BM_2	6.00	0.62	745	--	--	--	--	--	462370203	APGK01025934.1	54	3.12451e-17	Dendroctonus ponderosae Seq01025944, whole genome shotgun sequence	--	--	--	--	--	--	--	--	--	--	--	--	--	--	--	--	--	--
Cluster-10994.0	BM_2	4.00	3.87	296	--	--	--	--	--	--	--	--	--	--	--	--	--	--	--	--	--	--	--	--	--	--	--	--	--	--	--	--
Cluster-1100.0	BM_2	7.04	0.67	782	--	--	--	--	--	--	--	--	--	--	--	--	--	--	--	--	--	--	PF01096	Transcription factor S-II (TFIIS)	GO:0006351	transcription, DNA-templated	GO:0008270//GO:0003676	zinc ion binding//nucleic acid binding	--	--	--	--
Cluster-11000.0	BM_2	9.00	0.65	950	391345143	XP_003746852.1	583	1.5e-57	PREDICTED: elongation of very long chain fatty acids protein 1-like [Metaseiulus occidentalis]	158294295	XM_315513.4	41	6.78373e-10	Anopheles gambiae str. PEST AGAP005513-PA (AgaP_AGAP005513) mRNA, complete cds	K10249	ELOVL4	elongation of very long chain fatty acids protein 4	http://www.genome.jp/dbget-bin/www_bget?ko:K10249	Q1HRV8	436	7.0e-42	Elongation of very long chain fatty acids protein AAEL008004 OS=Aedes aegypti GN=AAEL008004 PE=2 SV=2	PF01151	GNS1/SUR4 family	--	--	--	--	GO:0016021	integral component of membrane	--	--
Cluster-1101.0	BM_2	8.00	0.53	1017	--	--	--	--	--	298911480	FQ219568.1	947	0	Rattus norvegicus TL0ABA44YH01 mRNA sequence	--	--	--	--	--	--	--	--	--	--	--	--	--	--	--	--	--	--
Cluster-11012.0	BM_2	4.00	0.35	834	--	--	--	--	--	--	--	--	--	--	--	--	--	--	--	--	--	--	--	--	--	--	--	--	--	--	--	--
Cluster-1102.0	BM_2	6.00	0.92	582	847021558	XP_012805098.1	165	2.8e-09	PREDICTED: carbonic anhydrase 12 [Jaculus jaculus]	672062155	XM_006243311.2	582	0	PREDICTED: Rattus norvegicus carbonic anyhydrase 12 (Car12), transcript variant X2, mRNA	--	--	--	--	--	--	--	--	--	--	--	--	--	--	--	--	--	--
Cluster-11025.0	BM_2	8.00	0.56	974	--	--	--	--	--	--	--	--	--	--	--	--	--	--	--	--	--	--	--	--	--	--	--	--	--	--	--	--
Cluster-11026.0	BM_2	25.43	0.98	1570	642917777	XP_008191282.1	899	5.8e-94	PREDICTED: ADP-ribosylation factor-like protein 13B [Tribolium castaneum]	--	--	--	--	--	K07962	ARL13B, ARL2L1	ADP-ribosylation factor-like protein 13B	http://www.genome.jp/dbget-bin/www_bget?ko:K07962	Q3SXY8	437	8.9e-42	ADP-ribosylation factor-like protein 13B OS=Homo sapiens GN=ARL13B PE=1 SV=1	PF00816	H-NS histone family	GO:0006355	regulation of transcription, DNA-templated	GO:0003677	DNA binding	GO:0005622	intracellular	KOG0070	GTP-binding ADP-ribosylation factor Arf1
Cluster-11026.1	BM_2	85.57	3.68	1432	642917777	XP_008191282.1	906	8.2e-95	PREDICTED: ADP-ribosylation factor-like protein 13B [Tribolium castaneum]	--	--	--	--	--	K07962	ARL13B, ARL2L1	ADP-ribosylation factor-like protein 13B	http://www.genome.jp/dbget-bin/www_bget?ko:K07962	Q3SXY8	427	1.2e-40	ADP-ribosylation factor-like protein 13B OS=Homo sapiens GN=ARL13B PE=1 SV=1	PF08477//PF01926//PF00503//PF00071//PF00025	Ras of Complex, Roc, domain of DAPkinase//50S ribosome-binding GTPase//G-protein alpha subunit//Ras family//ADP-ribosylation factor family	GO:0007264//GO:0007186//GO:0007165	small GTPase mediated signal transduction//G-protein coupled receptor signaling pathway//signal transduction	GO:0005525//GO:0019001//GO:0004871//GO:0003924//GO:0031683	GTP binding//guanyl nucleotide binding//signal transducer activity//GTPase activity//G-protein beta/gamma-subunit complex binding	--	--	KOG0070	GTP-binding ADP-ribosylation factor Arf1
Cluster-11028.0	BM_2	2.00	0.44	480	--	--	--	--	--	--	--	--	--	--	--	--	--	--	--	--	--	--	PF17123	RING-like zinc finger	--	--	GO:0005515//GO:0008270	protein binding//zinc ion binding	--	--	--	--
Cluster-1103.0	BM_2	1.00	0.86	304	88766327	YP_052703.2	492	1.8e-47	cytochrome c oxidase subunit III [Bos indicus]>gi|116243186|sp|Q576B8.2|COX3_BOSIN RecName: Full=Cytochrome c oxidase subunit 3; AltName: Full=Cytochrome c oxidase polypeptide III (mitochondrion) [Bos indicus]>gi|306977414|gb|ADN11911.1| cytochrome c oxidase subunit III (mitochondrion) [Bos taurus]>gi|306977428|gb|ADN11924.1| cytochrome c oxidase subunit III (mitochondrion) [Bos taurus]>gi|306977…	306977407	HQ184040.1	304	1.26411e-156	Bos taurus isolate Rom498 mitochondrion, complete genome >gnl|BL_ORD_ID|10051539 Bos taurus isolate Rom553 mitochondrion, complete genome >gnl|BL_ORD_ID|10051539 Bos taurus isolate Rom561 mitochondrion, complete genome >gnl|BL_ORD_ID|10051539 Bos taurus isolate Rom584 mitochondrion, complete genome >gnl|BL_ORD_ID|10051539 Bos taurus isolate Rom600 mitochondrion, complete genome	K02262	COX3	cytochrome c oxidase subunit 3	http://www.genome.jp/dbget-bin/www_bget?ko:K02262	Q576B8	492	7.2e-49	Cytochrome c oxidase subunit 3 OS=Bos indicus GN=MT-CO3 PE=3 SV=2	--	--	GO:0006123//GO:0015992//GO:0019646	mitochondrial electron transport, cytochrome c to oxygen//proton transport//aerobic electron transport chain	GO:0004129	cytochrome-c oxidase activity	GO:0016021//GO:0005743//GO:0045277	integral component of membrane//mitochondrial inner membrane//respiratory chain complex IV	KOG4664	Cytochrome oxidase subunit III and related proteins
Cluster-11030.0	BM_2	4.00	5.60	275	--	--	--	--	--	--	--	--	--	--	--	--	--	--	--	--	--	--	--	--	--	--	--	--	--	--	--	--
Cluster-11035.0	BM_2	3.00	0.42	616	--	--	--	--	--	--	--	--	--	--	--	--	--	--	--	--	--	--	PF00569	Zinc finger, ZZ type	--	--	GO:0008270	zinc ion binding	--	--	--	--
Cluster-11038.0	BM_2	5.00	0.60	671	--	--	--	--	--	--	--	--	--	--	--	--	--	--	--	--	--	--	--	--	--	--	--	--	--	--	--	--
Cluster-11039.0	BM_2	4.00	1.13	430	827536713	XP_012544501.1	210	1.2e-14	PREDICTED: venom protease [Bombyx mori]	--	--	--	--	--	--	--	--	--	--	--	--	--	PF00089	Trypsin	GO:0006508	proteolysis	GO:0004252	serine-type endopeptidase activity	--	--	--	--
Cluster-11043.0	BM_2	4.00	0.72	531	--	--	--	--	--	--	--	--	--	--	--	--	--	--	--	--	--	--	--	--	--	--	--	--	--	--	--	--
Cluster-11046.0	BM_2	9.00	0.62	989	--	--	--	--	--	--	--	--	--	--	--	--	--	--	--	--	--	--	--	--	--	--	--	--	--	--	--	--
Cluster-11047.0	BM_2	2.00	0.99	351	241159531	XP_002408582.1	294	1.8e-24	alternative splicing factor ASF/SF2, putative [Ixodes scapularis]>gi|215494365|gb|EEC04006.1| alternative splicing factor ASF/SF2, putative [Ixodes scapularis]	--	--	--	--	--	K12893	SFRS4_5_6	splicing factor, arginine/serine-rich 4/5/6	http://www.genome.jp/dbget-bin/www_bget?ko:K12893	P26686	270	4.6e-23	Serine-arginine protein 55 OS=Drosophila melanogaster GN=B52 PE=1 SV=4	PF00076//PF16367	RNA recognition motif. (a.k.a. RRM, RBD, or RNP domain)//RNA recognition motif	--	--	GO:0003676//GO:0000166	nucleic acid binding//nucleotide binding	--	--	KOG0106	Alternative splicing factor SRp55/B52/SRp75 (RRM superfamily)
Cluster-1105.0	BM_2	8.54	0.56	1020	6694288	AAF25203.1	1480	1.6e-161	unknown [Rattus norvegicus]	56090637	NM_145771.2	1006	0	Rattus norvegicus myo-inositol oxygenase (Miox), mRNA >gnl|BL_ORD_ID|2114217 Rattus norvegicus myo-inositol oxygenase, mRNA (cDNA clone MGC:93474 IMAGE:7110224), complete cds	K00469	MIOX	inositol oxygenase	http://www.genome.jp/dbget-bin/www_bget?ko:K00469	Q9QXN4	1485	1.7e-163	Inositol oxygenase OS=Rattus norvegicus GN=Miox PE=2 SV=2	PF05153	Myo-inositol oxygenase	GO:0055114//GO:0019310	oxidation-reduction process//inositol catabolic process	GO:0005506//GO:0050113	iron ion binding//inositol oxygenase activity	GO:0005737	cytoplasm	KOG1573	Aldehyde reductase
Cluster-1105.1	BM_2	6.46	0.79	664	6694288	AAF25203.1	970	1.4e-102	unknown [Rattus norvegicus]	56090637	NM_145771.2	589	0	Rattus norvegicus myo-inositol oxygenase (Miox), mRNA >gnl|BL_ORD_ID|2114217 Rattus norvegicus myo-inositol oxygenase, mRNA (cDNA clone MGC:93474 IMAGE:7110224), complete cds	K00469	MIOX	inositol oxygenase	http://www.genome.jp/dbget-bin/www_bget?ko:K00469	Q9QXN4	970	5.9e-104	Inositol oxygenase OS=Rattus norvegicus GN=Miox PE=2 SV=2	PF05153	Myo-inositol oxygenase	GO:0055114//GO:0019310	oxidation-reduction process//inositol catabolic process	GO:0005506//GO:0050113	iron ion binding//inositol oxygenase activity	GO:0005737	cytoplasm	KOG1573	Aldehyde reductase
Cluster-11055.0	BM_2	1.00	0.81	308	--	--	--	--	--	--	--	--	--	--	--	--	--	--	--	--	--	--	--	--	--	--	--	--	--	--	--	--
Cluster-11057.1	BM_2	2.00	0.31	577	675365961	KFM58863.1	429	6.7e-40	Protein Tob2, partial [Stegodyphus mimosarum]	--	--	--	--	--	K14443	TOB	protein Tob/BTG	http://www.genome.jp/dbget-bin/www_bget?ko:K14443	Q8R5K6	353	1.8e-32	Protein Tob1 OS=Rattus norvegicus GN=Tob1 PE=2 SV=1	--	--	--	--	--	--	--	--	--	--
Cluster-11061.0	BM_2	20.00	15.37	312	--	--	--	--	--	--	--	--	--	--	--	--	--	--	--	--	--	--	PF00941	FAD binding domain in molybdopterin dehydrogenase	GO:0055114	oxidation-reduction process	GO:0016491	oxidoreductase activity	--	--	--	--
Cluster-11064.0	BM_2	10.00	0.53	1201	672084028	XP_008770482.1	1908	4.4e-211	PREDICTED: liver carboxylesterase 4 isoform X1 [Rattus norvegicus]	386781526	NM_001103359.2	1195	0	Rattus norvegicus carboxylesterase 1F (Ces1f), mRNA	K01044	CES1	carboxylesterase 1	http://www.genome.jp/dbget-bin/www_bget?ko:K01044	Q64573	2042	5.3e-228	Liver carboxylesterase 4 OS=Rattus norvegicus PE=2 SV=2	PF00812//PF00326//PF07859	Ephrin//Prolyl oligopeptidase family//alpha/beta hydrolase fold	GO:0008152//GO:0006508	metabolic process//proteolysis	GO:0008236//GO:0016787	serine-type peptidase activity//hydrolase activity	GO:0016020	membrane	--	--
Cluster-11066.0	BM_2	3.00	0.55	527	391330912	XP_003739895.1	858	1.1e-89	PREDICTED: V-type proton ATPase subunit B-like [Metaseiulus occidentalis]	195571380	XM_002103646.1	276	8.44578e-141	Drosophila simulans GD20555 (Dsim\GD20555), mRNA	K02147	ATPeV1B, ATP6B	V-type H+-transporting ATPase subunit B	http://www.genome.jp/dbget-bin/www_bget?ko:K02147	P31409	813	7.5e-86	V-type proton ATPase subunit B OS=Drosophila melanogaster GN=Vha55 PE=2 SV=1	PF00006	ATP synthase alpha/beta family, nucleotide-binding domain	--	--	GO:0005524	ATP binding	--	--	KOG1351	Vacuolar H+-ATPase V1 sector, subunit B
Cluster-11067.0	BM_2	10.00	0.33	1769	270016915	EFA13361.1	271	4.3e-21	hypothetical protein TcasGA2_TC002231 [Tribolium castaneum]	--	--	--	--	--	--	--	--	--	Q95SX7	178	1.1e-11	Probable RNA-directed DNA polymerase from transposon BS OS=Drosophila melanogaster GN=RTase PE=2 SV=1	--	--	--	--	--	--	--	--	--	--
Cluster-11069.0	BM_2	5.23	0.65	656	642935206	XP_008199690.1	270	2.1e-21	PREDICTED: deoxynucleotidyltransferase terminal-interacting protein 1 [Tribolium castaneum]>gi|270014206|gb|EFA10654.1| hypothetical protein TcasGA2_TC016291 [Tribolium castaneum]	--	--	--	--	--	--	--	--	--	--	--	--	--	--	--	--	--	--	--	--	--	--	--
Cluster-11079.0	BM_2	2.00	0.51	447	--	--	--	--	--	--	--	--	--	--	--	--	--	--	--	--	--	--	--	--	--	--	--	--	--	--	--	--
Cluster-1108.0	BM_2	5.00	1.08	485	--	--	--	--	--	--	--	--	--	--	--	--	--	--	--	--	--	--	--	--	--	--	--	--	--	--	--	--
Cluster-11087.0	BM_2	8.84	0.57	1037	270011370	EFA07818.1	521	2.6e-50	hypothetical protein TcasGA2_TC005383 [Tribolium castaneum]	--	--	--	--	--	--	--	--	--	--	--	--	--	--	--	--	--	--	--	--	--	--	--
Cluster-1109.0	BM_2	3.00	0.48	565	--	--	--	--	--	--	--	--	--	--	--	--	--	--	--	--	--	--	--	--	--	--	--	--	--	--	--	--
Cluster-1110.0	BM_2	2.00	1.11	340	--	--	--	--	--	--	--	--	--	--	--	--	--	--	--	--	--	--	--	--	--	--	--	--	--	--	--	--
Cluster-11103.0	BM_2	5.00	0.80	566	--	--	--	--	--	--	--	--	--	--	--	--	--	--	--	--	--	--	--	--	--	--	--	--	--	--	--	--
Cluster-11105.1	BM_2	4.34	0.31	963	--	--	--	--	--	--	--	--	--	--	--	--	--	--	--	--	--	--	--	--	--	--	--	--	--	--	--	--
Cluster-1111.0	BM_2	13.00	0.80	1076	--	--	--	--	--	--	--	--	--	--	--	--	--	--	--	--	--	--	--	--	--	--	--	--	--	--	--	--
Cluster-11130.0	BM_2	3.00	0.53	536	--	--	--	--	--	--	--	--	--	--	--	--	--	--	--	--	--	--	--	--	--	--	--	--	--	--	--	--
Cluster-11134.0	BM_2	13.00	0.95	945	--	--	--	--	--	--	--	--	--	--	--	--	--	--	--	--	--	--	--	--	--	--	--	--	--	--	--	--
Cluster-11145.0	BM_2	2.00	0.53	441	--	--	--	--	--	--	--	--	--	--	--	--	--	--	--	--	--	--	--	--	--	--	--	--	--	--	--	--
Cluster-11150.0	BM_2	2.00	0.45	474	--	--	--	--	--	--	--	--	--	--	--	--	--	--	--	--	--	--	--	--	--	--	--	--	--	--	--	--
Cluster-11157.0	BM_2	5.00	1.32	442	72096382	XP_797801.1	401	9.1e-37	PREDICTED: V-type proton ATPase 16 kDa proteolipid subunit [Strongylocentrotus purpuratus]	389610748	AK402363.1	110	1.33212e-48	Papilio polytes mRNA for vacuolar H[+] ATPase subunit 16-1, complete cds, sequence id: Pp-0122	K02155	ATPeV0C, ATP6L	V-type H+-transporting ATPase 16kDa proteolipid subunit	http://www.genome.jp/dbget-bin/www_bget?ko:K02155	P23380	389	9.2e-37	V-type proton ATPase 16 kDa proteolipid subunit OS=Drosophila melanogaster GN=Vha16-1 PE=2 SV=1	PF00137	ATP synthase subunit C	GO:0015992//GO:0015991	proton transport//ATP hydrolysis coupled proton transport	GO:0015078	hydrogen ion transmembrane transporter activity	GO:0033177	proton-transporting two-sector ATPase complex, proton-transporting domain	KOG0232	Vacuolar H+-ATPase V0 sector, subunits c/c'
Cluster-11158.0	BM_2	4.00	0.37	792	861622273	KMQ87706.1	704	1.2e-71	retrovirus-related gag-pol polyprotein [Lasius niger]	--	--	--	--	--	--	--	--	--	P04146	419	5.5e-40	Copia protein OS=Drosophila melanogaster GN=GIP PE=1 SV=3	PF02234	Cyclin-dependent kinase inhibitor	GO:0007050//GO:0045859	cell cycle arrest//regulation of protein kinase activity	GO:0004861	cyclin-dependent protein serine/threonine kinase inhibitor activity	GO:0005634	nucleus	--	--
Cluster-1116.0	BM_2	4.00	0.31	902	--	--	--	--	--	--	--	--	--	--	--	--	--	--	--	--	--	--	PF05602	Cleft lip and palate transmembrane protein 1 (CLPTM1)	--	--	--	--	GO:0016021	integral component of membrane	--	--
Cluster-11162.0	BM_2	2.00	0.96	354	--	--	--	--	--	--	--	--	--	--	--	--	--	--	--	--	--	--	--	--	--	--	--	--	--	--	--	--
Cluster-11172.0	BM_2	4.00	0.40	760	--	--	--	--	--	--	--	--	--	--	--	--	--	--	--	--	--	--	--	--	--	--	--	--	--	--	--	--
Cluster-11176.0	BM_2	5.00	0.77	580	--	--	--	--	--	--	--	--	--	--	--	--	--	--	--	--	--	--	--	--	--	--	--	--	--	--	--	--
Cluster-11179.0	BM_2	2.00	0.44	482	241013322	XP_002405531.1	251	2.4e-19	glucosylceramidase, putative [Ixodes scapularis]>gi|215491757|gb|EEC01398.1| glucosylceramidase, putative, partial [Ixodes scapularis]	--	--	--	--	--	K01201	GBA, srfJ	glucosylceramidase	http://www.genome.jp/dbget-bin/www_bget?ko:K01201	Q9UB00	193	5.4e-14	Putative glucosylceramidase 4 OS=Caenorhabditis elegans GN=gba-4 PE=3 SV=2	PF02055	O-Glycosyl hydrolase family 30	GO:0006807//GO:0006665//GO:0005975//GO:0006687	nitrogen compound metabolic process//sphingolipid metabolic process//carbohydrate metabolic process//glycosphingolipid metabolic process	GO:0003824//GO:0004348	catalytic activity//glucosylceramidase activity	--	--	--	--
Cluster-11182.0	BM_2	6.00	0.36	1099	--	--	--	--	--	--	--	--	--	--	--	--	--	--	--	--	--	--	PF01340	Met Apo-repressor, MetJ	GO:0006355//GO:0006555	regulation of transcription, DNA-templated//methionine metabolic process	GO:0003700	transcription factor activity, sequence-specific DNA binding	GO:0005667	transcription factor complex	--	--
Cluster-11183.0	BM_2	5.00	1.01	502	--	--	--	--	--	--	--	--	--	--	--	--	--	--	--	--	--	--	--	--	--	--	--	--	--	--	--	--
Cluster-11186.0	BM_2	4.00	0.42	738	391336452	XP_003742594.1	722	9.1e-74	PREDICTED: adenosylhomocysteinase-like [Metaseiulus occidentalis]	--	--	--	--	--	K01251	E3.3.1.1, ahcY	adenosylhomocysteinase	http://www.genome.jp/dbget-bin/www_bget?ko:K01251	O13639	657	1.3e-67	Adenosylhomocysteinase OS=Schizosaccharomyces pombe (strain 972 / ATCC 24843) GN=pi047 PE=3 SV=1	PF05221	S-adenosyl-L-homocysteine hydrolase	GO:0006555//GO:0006730	methionine metabolic process//one-carbon metabolic process	GO:0004013	adenosylhomocysteinase activity	--	--	KOG1370	S-adenosylhomocysteine hydrolase
Cluster-11188.0	BM_2	3.00	0.41	621	--	--	--	--	--	--	--	--	--	--	--	--	--	--	--	--	--	--	--	--	--	--	--	--	--	--	--	--
Cluster-1119.0	BM_2	4.00	0.38	787	--	--	--	--	--	--	--	--	--	--	--	--	--	--	--	--	--	--	--	--	--	--	--	--	--	--	--	--
Cluster-11193.0	BM_2	11.00	0.99	817	--	--	--	--	--	--	--	--	--	--	--	--	--	--	--	--	--	--	--	--	--	--	--	--	--	--	--	--
Cluster-11197.0	BM_2	3.00	0.55	529	--	--	--	--	--	--	--	--	--	--	--	--	--	--	--	--	--	--	--	--	--	--	--	--	--	--	--	--
Cluster-11202.0	BM_2	6.00	0.37	1066	--	--	--	--	--	--	--	--	--	--	--	--	--	--	--	--	--	--	PF00085	Thioredoxin	GO:0045454	cell redox homeostasis	--	--	--	--	--	--
Cluster-11206.1	BM_2	3.00	0.61	501	--	--	--	--	--	--	--	--	--	--	--	--	--	--	--	--	--	--	--	--	--	--	--	--	--	--	--	--
Cluster-11217.0	BM_2	7.00	5.24	314	--	--	--	--	--	--	--	--	--	--	--	--	--	--	--	--	--	--	PF00507	NADH-ubiquinone/plastoquinone oxidoreductase, chain 3	GO:0006814//GO:0006744//GO:0006120//GO:0055114//GO:0015992	sodium ion transport//ubiquinone biosynthetic process//mitochondrial electron transport, NADH to ubiquinone//oxidation-reduction process//proton transport	GO:0008137	NADH dehydrogenase (ubiquinone) activity	--	--	--	--
Cluster-11226.0	BM_2	7.00	1.50	487	67084027	AAY66948.1	498	5.6e-48	ribosomal protein L35a [Ixodes scapularis]	--	--	--	--	--	K02917	RP-L35Ae, RPL35A	large subunit ribosomal protein L35Ae	http://www.genome.jp/dbget-bin/www_bget?ko:K02917	P61272	391	5.9e-37	60S ribosomal protein L35a OS=Macaca fascicularis GN=RPL35A PE=3 SV=1	PF01247	Ribosomal protein L35Ae	GO:0042254//GO:0006412	ribosome biogenesis//translation	GO:0003735	structural constituent of ribosome	GO:0005840//GO:0005622	ribosome//intracellular	KOG0887	60S ribosomal protein L35A/L37
Cluster-11230.0	BM_2	7.00	0.63	817	241301825	XP_002407507.1	781	1.5e-80	long chain fatty acid CoA ligase, putative [Ixodes scapularis]>gi|215497186|gb|EEC06680.1| long chain fatty acid CoA ligase, putative [Ixodes scapularis]	--	--	--	--	--	K01897	ACSL, fadD	long-chain acyl-CoA synthetase	http://www.genome.jp/dbget-bin/www_bget?ko:K01897	O60488	426	8.7e-41	Long-chain-fatty-acid--CoA ligase 4 OS=Homo sapiens GN=ACSL4 PE=1 SV=2	PF00501	AMP-binding enzyme	GO:0006631//GO:0001676//GO:0008152	fatty acid metabolic process//long-chain fatty acid metabolic process//metabolic process	GO:0004467//GO:0003824	long-chain fatty acid-CoA ligase activity//catalytic activity	--	--	KOG1180	Acyl-CoA synthetase
Cluster-11231.0	BM_2	7.00	1.86	441	--	--	--	--	--	--	--	--	--	--	--	--	--	--	--	--	--	--	--	--	--	--	--	--	--	--	--	--
Cluster-11233.1	BM_2	2.00	0.56	432	--	--	--	--	--	--	--	--	--	--	--	--	--	--	--	--	--	--	--	--	--	--	--	--	--	--	--	--
Cluster-11235.0	BM_2	2.00	0.31	573	510861517	EPB76925.1	781	1.0e-80	V-type ATPase, A subunit [Ancylostoma ceylanicum]	195034207	XM_001988810.1	126	2.23832e-57	Drosophila grimshawi GH11385 (Dgri\GH11385), mRNA	K02145	ATPeV1A, ATP6A	V-type H+-transporting ATPase subunit A	http://www.genome.jp/dbget-bin/www_bget?ko:K02145	Q9XW92	750	1.6e-78	V-type proton ATPase catalytic subunit A OS=Caenorhabditis elegans GN=vha-13 PE=1 SV=3	PF00306//PF00006	ATP synthase alpha/beta chain, C terminal domain//ATP synthase alpha/beta family, nucleotide-binding domain	GO:0015991	ATP hydrolysis coupled proton transport	GO:0005524//GO:0016820	ATP binding//hydrolase activity, acting on acid anhydrides, catalyzing transmembrane movement of substances	GO:0033178	proton-transporting two-sector ATPase complex, catalytic domain	KOG1352	Vacuolar H+-ATPase V1 sector, subunit A
Cluster-11236.0	BM_2	2.00	0.75	384	--	--	--	--	--	--	--	--	--	--	--	--	--	--	--	--	--	--	--	--	--	--	--	--	--	--	--	--
Cluster-11245.0	BM_2	3.00	0.46	580	--	--	--	--	--	--	--	--	--	--	--	--	--	--	--	--	--	--	--	--	--	--	--	--	--	--	--	--
Cluster-11246.1	BM_2	8.00	0.37	1360	--	--	--	--	--	--	--	--	--	--	--	--	--	--	--	--	--	--	PF04683	Proteasome complex subunit Rpn13 ubiquitin receptor	--	--	--	--	GO:0005634//GO:0005737	nucleus//cytoplasm	--	--
Cluster-1125.0	BM_2	6.11	0.35	1125	--	--	--	--	--	--	--	--	--	--	--	--	--	--	--	--	--	--	--	--	--	--	--	--	--	--	--	--
Cluster-11250.0	BM_2	4.00	0.41	748	--	--	--	--	--	--	--	--	--	--	--	--	--	--	--	--	--	--	--	--	--	--	--	--	--	--	--	--
Cluster-11251.0	BM_2	25.33	0.31	4380	--	--	--	--	--	--	--	--	--	--	--	--	--	--	--	--	--	--	--	--	--	--	--	--	--	--	--	--
Cluster-11251.1	BM_2	36.58	0.44	4457	--	--	--	--	--	--	--	--	--	--	--	--	--	--	--	--	--	--	--	--	--	--	--	--	--	--	--	--
Cluster-11253.0	BM_2	2.02	0.32	568	--	--	--	--	--	--	--	--	--	--	--	--	--	--	--	--	--	--	--	--	--	--	--	--	--	--	--	--
Cluster-11257.0	BM_2	4.00	0.53	636	--	--	--	--	--	--	--	--	--	--	--	--	--	--	--	--	--	--	--	--	--	--	--	--	--	--	--	--
Cluster-11258.0	BM_2	8.00	4.38	341	--	--	--	--	--	--	--	--	--	--	--	--	--	--	--	--	--	--	--	--	--	--	--	--	--	--	--	--
Cluster-11261.0	BM_2	5.00	0.41	862	--	--	--	--	--	--	--	--	--	--	--	--	--	--	--	--	--	--	--	--	--	--	--	--	--	--	--	--
Cluster-11262.0	BM_2	3.66	0.39	728	--	--	--	--	--	--	--	--	--	--	--	--	--	--	--	--	--	--	--	--	--	--	--	--	--	--	--	--
Cluster-1127.0	BM_2	2.00	0.36	530	--	--	--	--	--	--	--	--	--	--	--	--	--	--	--	--	--	--	--	--	--	--	--	--	--	--	--	--
Cluster-11273.0	BM_2	4.00	0.33	857	--	--	--	--	--	--	--	--	--	--	--	--	--	--	--	--	--	--	--	--	--	--	--	--	--	--	--	--
Cluster-11276.0	BM_2	4.00	0.85	488	--	--	--	--	--	--	--	--	--	--	--	--	--	--	--	--	--	--	--	--	--	--	--	--	--	--	--	--
Cluster-11277.0	BM_2	7.00	0.83	676	568257728	ETN65982.1	591	1.3e-58	gaba(a) receptor-associated protein [Anopheles darlingi]	--	--	--	--	--	K08341	GABARAP, ATG8, LC3	GABA(A) receptor-associated protein	http://www.genome.jp/dbget-bin/www_bget?ko:K08341	Q9GJW7	555	8.0e-56	Gamma-aminobutyric acid receptor-associated protein OS=Bos taurus GN=GABARAP PE=3 SV=2	PF04110	Ubiquitin-like autophagy protein Apg12	GO:0000045	autophagosome assembly	--	--	GO:0005737	cytoplasm	KOG1654	Microtubule-associated anchor protein involved in autophagy and membrane trafficking
Cluster-11278.0	BM_2	49.94	3.50	974	642918710	XP_008191549.1	261	3.4e-20	PREDICTED: nose resistant to fluoxetine protein 6-like [Tribolium castaneum]	--	--	--	--	--	--	--	--	--	--	--	--	--	--	--	--	--	--	--	--	--	--	--
Cluster-11281.0	BM_2	2.00	0.41	497	--	--	--	--	--	--	--	--	--	--	--	--	--	--	--	--	--	--	PF09458	H-type lectin domain	GO:0007155	cell adhesion	GO:0030246	carbohydrate binding	--	--	--	--
Cluster-11290.0	BM_2	5.00	0.41	862	733895161	XP_010712010.1	363	4.5e-32	PREDICTED: glucose-6-phosphatase 2 isoform X2 [Meleagris gallopavo]	--	--	--	--	--	K01084	G6PC	glucose-6-phosphatase	http://www.genome.jp/dbget-bin/www_bget?ko:K01084	Q9NQR9	330	1.2e-29	Glucose-6-phosphatase 2 OS=Homo sapiens GN=G6PC2 PE=1 SV=1	PF01899	Na+/H+ ion antiporter subunit	GO:0006812	cation transport	GO:0008324	cation transmembrane transporter activity	GO:0016021	integral component of membrane	--	--
Cluster-11295.0	BM_2	7.00	0.62	824	--	--	--	--	--	--	--	--	--	--	--	--	--	--	--	--	--	--	PF05373	L-proline 3-hydroxylase, C-terminal	GO:0055114	oxidation-reduction process	GO:0016706	oxidoreductase activity, acting on paired donors, with incorporation or reduction of molecular oxygen, 2-oxoglutarate as one donor, and incorporation of one atom each of oxygen into both donors	--	--	--	--
Cluster-11297.0	BM_2	91.95	18.89	497	701219150	AIV43009.1	332	1.0e-28	pheromone binding protein PBP2 [Batocera horsfieldi]	--	--	--	--	--	--	--	--	--	P54191	171	2.0e-11	General odorant-binding protein 69a OS=Drosophila melanogaster GN=Obp69a PE=2 SV=2	PF01395	PBP/GOBP family	--	--	GO:0005549	odorant binding	--	--	--	--
Cluster-113.1	BM_2	2.00	1.34	323	--	--	--	--	--	--	--	--	--	--	--	--	--	--	--	--	--	--	--	--	--	--	--	--	--	--	--	--
Cluster-11302.0	BM_2	9.00	0.51	1149	478522514	XP_004435463.1	955	1.4e-100	PREDICTED: rho GDP-dissociation inhibitor 2 [Ceratotherium simum simum]	574957229	NM_001175.5	1146	0	Homo sapiens Rho GDP dissociation inhibitor (GDI) beta (ARHGDIB), mRNA	K12462	ARHGDI, RHOGDI	Rho GDP-dissociation inhibitor	http://www.genome.jp/dbget-bin/www_bget?ko:K12462	Q9TU03	943	1.4e-100	Rho GDP-dissociation inhibitor 2 OS=Bos taurus GN=ARHGDIB PE=2 SV=3	PF02115	RHO protein GDP dissociation inhibitor	--	--	GO:0005094	Rho GDP-dissociation inhibitor activity	GO:0005737	cytoplasm	KOG3205	Rho GDP-dissociation inhibitor
Cluster-11303.0	BM_2	2.00	0.31	575	--	--	--	--	--	--	--	--	--	--	--	--	--	--	--	--	--	--	--	--	--	--	--	--	--	--	--	--
Cluster-11304.0	BM_2	9.00	0.35	1555	675269844	ADP20528.2	2066	2.7e-229	stimulatory G-protein alpha subunit [Heterocephalus glaber]	834400519	NM_000516.5	1555	0	Homo sapiens GNAS complex locus (GNAS), transcript variant 1, mRNA	K04632	GNAS	guanine nucleotide-binding protein G(s) subunit alpha	http://www.genome.jp/dbget-bin/www_bget?ko:K04632	P63092	2070	3.9e-231	Guanine nucleotide-binding protein G(s) subunit alpha isoforms short OS=Homo sapiens GN=GNAS PE=1 SV=1	PF00503//PF04670//PF00025//PF08477	G-protein alpha subunit//Gtr1/RagA G protein conserved region//ADP-ribosylation factor family//Ras of Complex, Roc, domain of DAPkinase	GO:0007264//GO:0007186//GO:0007165	small GTPase mediated signal transduction//G-protein coupled receptor signaling pathway//signal transduction	GO:0004871//GO:0019001//GO:0005525//GO:0003924//GO:0031683	signal transducer activity//guanyl nucleotide binding//GTP binding//GTPase activity//G-protein beta/gamma-subunit complex binding	--	--	KOG0099	G protein subunit Galphas, small G protein superfamily
Cluster-11310.0	BM_2	2.00	0.40	505	--	--	--	--	--	--	--	--	--	--	--	--	--	--	--	--	--	--	--	--	--	--	--	--	--	--	--	--
Cluster-11317.0	BM_2	3.00	0.34	697	--	--	--	--	--	--	--	--	--	--	--	--	--	--	--	--	--	--	--	--	--	--	--	--	--	--	--	--
Cluster-1132.0	BM_2	2.00	0.34	552	--	--	--	--	--	--	--	--	--	--	--	--	--	--	--	--	--	--	--	--	--	--	--	--	--	--	--	--
Cluster-11329.0	BM_2	3.00	9.88	240	375073699	AFA34408.1	258	1.9e-20	ribosomal protein L39, partial [Ostrea edulis]	731496095	XM_003414778.2	63	9.03539e-23	PREDICTED: Loxodonta africana ribosomal protein L39 (RPL39), mRNA	K02924	RP-L39e, RPL39	large subunit ribosomal protein L39e	http://www.genome.jp/dbget-bin/www_bget?ko:K02924	O16130	242	5.5e-20	60S ribosomal protein L39 OS=Drosophila melanogaster GN=RpL39 PE=1 SV=2	PF00832	Ribosomal L39 protein	GO:0042254//GO:0006412	ribosome biogenesis//translation	GO:0003735	structural constituent of ribosome	GO:0005840//GO:0005622	ribosome//intracellular	KOG0002	60s ribosomal protein L39
Cluster-11330.0	BM_2	4.00	0.38	784	391326305	XP_003737658.1	808	1.0e-83	PREDICTED: short-chain specific acyl-CoA dehydrogenase, mitochondrial-like [Metaseiulus occidentalis]	--	--	--	--	--	K00248	ACADS, bcd	butyryl-CoA dehydrogenase	http://www.genome.jp/dbget-bin/www_bget?ko:K00248	Q5RAS0	719	8.9e-75	Short-chain specific acyl-CoA dehydrogenase, mitochondrial OS=Pongo abelii GN=ACADS PE=2 SV=1	PF02770//PF02771	Acyl-CoA dehydrogenase, middle domain//Acyl-CoA dehydrogenase, N-terminal domain	GO:0055114//GO:0008152//GO:0006118	oxidation-reduction process//metabolic process//obsolete electron transport	GO:0016627//GO:0003995//GO:0050660	oxidoreductase activity, acting on the CH-CH group of donors//acyl-CoA dehydrogenase activity//flavin adenine dinucleotide binding	--	--	KOG0141	Isovaleryl-CoA dehydrogenase
Cluster-11333.0	BM_2	4.00	0.82	497	795176426	XP_011843698.1	347	1.9e-30	PREDICTED: uncharacterized protein LOC105545383 [Mandrillus leucophaeus]	34528198	AK130958.1	497	0	Homo sapiens cDNA FLJ27448 fis, clone DMC07139	K02942	RP-LP1, RPLP1	large subunit ribosomal protein LP1	http://www.genome.jp/dbget-bin/www_bget?ko:K02942	P05386	318	1.8e-28	60S acidic ribosomal protein P1 OS=Homo sapiens GN=RPLP1 PE=1 SV=1	PF04625	DEC-1 protein, N-terminal region	GO:0007304	chorion-containing eggshell formation	GO:0005213	structural constituent of chorion	GO:0005576//GO:0042600	extracellular region//chorion	KOG1762	60s acidic ribosomal protein P1
Cluster-11339.0	BM_2	3.00	2.11	319	--	--	--	--	--	--	--	--	--	--	--	--	--	--	--	--	--	--	--	--	--	--	--	--	--	--	--	--
Cluster-11340.0	BM_2	2.00	0.47	466	--	--	--	--	--	--	--	--	--	--	--	--	--	--	--	--	--	--	--	--	--	--	--	--	--	--	--	--
Cluster-11344.0	BM_2	2.00	0.75	385	--	--	--	--	--	--	--	--	--	--	--	--	--	--	--	--	--	--	--	--	--	--	--	--	--	--	--	--
Cluster-11349.0	BM_2	7.96	0.67	855	270016431	EFA12877.1	365	2.6e-32	hypothetical protein TcasGA2_TC011555 [Tribolium castaneum]	--	--	--	--	--	--	--	--	--	--	--	--	--	PF13912//PF01581//PF00096	C2H2-type zinc finger//FMRFamide related peptide family//Zinc finger, C2H2 type	GO:0007218	neuropeptide signaling pathway	GO:0046872	metal ion binding	--	--	--	--
Cluster-11353.0	BM_2	19.40	0.35	3065	--	--	--	--	--	--	--	--	--	--	--	--	--	--	--	--	--	--	--	--	--	--	--	--	--	--	--	--
Cluster-1136.0	BM_2	2.00	0.38	518	--	--	--	--	--	--	--	--	--	--	--	--	--	--	--	--	--	--	--	--	--	--	--	--	--	--	--	--
Cluster-11366.0	BM_2	14.00	2.83	501	--	--	--	--	--	--	--	--	--	--	--	--	--	--	--	--	--	--	--	--	--	--	--	--	--	--	--	--
Cluster-11367.0	BM_2	8.00	1.39	543	67084035	AAY66952.1	702	1.4e-71	40S ribosomal protein S11 [Ixodes scapularis]	831245630	XM_003801485.2	120	4.57544e-54	PREDICTED: Otolemur garnettii ribosomal protein S11 (RPS11), mRNA	K02949	RP-S11e, RPS11	small subunit ribosomal protein S11e	http://www.genome.jp/dbget-bin/www_bget?ko:K02949	P62281	640	8.9e-66	40S ribosomal protein S11 OS=Mus musculus GN=Rps11 PE=1 SV=3	PF00366	Ribosomal protein S17	GO:0006412//GO:0042254	translation//ribosome biogenesis	GO:0003735	structural constituent of ribosome	GO:0005622//GO:0005840	intracellular//ribosome	KOG1728	40S ribosomal protein S11
Cluster-11368.0	BM_2	6.00	0.95	571	675385676	KFM78573.1	730	8.3e-75	Retinal dehydrogenase 1, partial [Stegodyphus mimosarum]	241836175	XM_002415038.1	72	2.32671e-27	Ixodes scapularis aldehyde dehydrogenase, putative, mRNA	K00129	E1.2.1.5	aldehyde dehydrogenase (NAD(P)+)	http://www.genome.jp/dbget-bin/www_bget?ko:K00129	Q27640	638	1.6e-65	Aldehyde dehydrogenase OS=Enchytraeus buchholzi GN=ALDH PE=2 SV=1	PF00171	Aldehyde dehydrogenase family	GO:0008152//GO:0055114	metabolic process//oxidation-reduction process	GO:0016491	oxidoreductase activity	--	--	KOG2450	Aldehyde dehydrogenase
Cluster-1137.0	BM_2	8.00	0.55	989	--	--	--	--	--	--	--	--	--	--	--	--	--	--	--	--	--	--	--	--	--	--	--	--	--	--	--	--
Cluster-11374.0	BM_2	6.00	1.13	520	391334567	XP_003741674.1	663	4.5e-67	PREDICTED: glutamine synthetase 2 cytoplasmic-like [Metaseiulus occidentalis]	695459430	XM_009539441.1	47	1.66275e-13	Phytophthora sojae hypothetical protein mRNA	K01915	glnA, GLUL	glutamine synthetase	http://www.genome.jp/dbget-bin/www_bget?ko:K01915	Q04831	558	2.7e-56	Glutamine synthetase OS=Panulirus argus PE=2 SV=1	PF03951	Glutamine synthetase, beta-Grasp domain	GO:0006542//GO:0009252//GO:0006807	glutamine biosynthetic process//peptidoglycan biosynthetic process//nitrogen compound metabolic process	GO:0004356	glutamate-ammonia ligase activity	--	--	KOG0683	Glutamine synthetase
Cluster-11376.0	BM_2	4.00	0.98	457	--	--	--	--	--	--	--	--	--	--	--	--	--	--	--	--	--	--	--	--	--	--	--	--	--	--	--	--
Cluster-11378.0	BM_2	2.00	1.13	338	--	--	--	--	--	--	--	--	--	--	--	--	--	--	--	--	--	--	--	--	--	--	--	--	--	--	--	--
Cluster-1138.0	BM_2	2.00	1.11	340	89573967	ABD77209.1	599	7.6e-60	isocitrate dehydrogenase 1 [Rattus norvegicus]	672065080	XM_008767076.1	337	6.47671e-175	PREDICTED: Rattus norvegicus isocitrate dehydrogenase 1 (NADP+), soluble (Idh1), transcript variant X2, mRNA	K00031	IDH1, IDH2, icd	isocitrate dehydrogenase	http://www.genome.jp/dbget-bin/www_bget?ko:K00031	P41562	599	3.1e-61	Isocitrate dehydrogenase [NADP] cytoplasmic OS=Rattus norvegicus GN=Idh1 PE=1 SV=1	PF00180	Isocitrate/isopropylmalate dehydrogenase	GO:0055114	oxidation-reduction process	GO:0016616	oxidoreductase activity, acting on the CH-OH group of donors, NAD or NADP as acceptor	--	--	KOG1526	NADP-dependent isocitrate dehydrogenase
Cluster-11380.0	BM_2	5.00	1.31	444	--	--	--	--	--	--	--	--	--	--	--	--	--	--	--	--	--	--	PF07536	HWE histidine kinase	GO:0016310	phosphorylation	GO:0004673	protein histidine kinase activity	GO:0009365	protein histidine kinase complex	--	--
Cluster-11383.0	BM_2	2.00	3.04	271	--	--	--	--	--	--	--	--	--	--	--	--	--	--	--	--	--	--	--	--	--	--	--	--	--	--	--	--
Cluster-11384.0	BM_2	1.00	0.36	389	--	--	--	--	--	--	--	--	--	--	--	--	--	--	--	--	--	--	--	--	--	--	--	--	--	--	--	--
Cluster-11385.0	BM_2	6.00	2.14	392	--	--	--	--	--	--	--	--	--	--	--	--	--	--	--	--	--	--	PF01097//PF00537	Arthropod defensin//Scorpion toxin-like domain	GO:0006810//GO:0006952	transport//defense response	GO:0008200	ion channel inhibitor activity	GO:0005576	extracellular region	--	--
Cluster-11406.2	BM_2	2.00	0.68	399	270014460	EFA10908.1	134	7.5e-06	hypothetical protein TcasGA2_TC001734 [Tribolium castaneum]	--	--	--	--	--	--	--	--	--	--	--	--	--	--	--	--	--	--	--	--	--	--	--
Cluster-11409.0	BM_2	4.00	0.61	584	--	--	--	--	--	--	--	--	--	--	--	--	--	--	--	--	--	--	--	--	--	--	--	--	--	--	--	--
Cluster-11416.0	BM_2	13.00	1.65	651	570341954	AHE77375.1	299	9.0e-25	small heat shock protein [Lissorhoptrus oryzophilus]	--	--	--	--	--	K09542	CRYAB	crystallin, alpha B	http://www.genome.jp/dbget-bin/www_bget?ko:K09542	P82147	232	2.2e-18	Protein lethal(2)essential for life OS=Drosophila melanogaster GN=l(2)efl PE=1 SV=1	--	--	--	--	--	--	--	--	--	--
Cluster-1142.0	BM_2	1.00	0.38	384	--	--	--	--	--	--	--	--	--	--	--	--	--	--	--	--	--	--	--	--	--	--	--	--	--	--	--	--
Cluster-11425.0	BM_2	2.00	0.37	521	--	--	--	--	--	--	--	--	--	--	--	--	--	--	--	--	--	--	--	--	--	--	--	--	--	--	--	--
Cluster-11426.0	BM_2	2.00	0.65	406	--	--	--	--	--	--	--	--	--	--	--	--	--	--	--	--	--	--	--	--	--	--	--	--	--	--	--	--
Cluster-1143.0	BM_2	4.00	0.38	778	89954537	ABD83667.1	972	9.8e-103	granulocyte colony-stimulating factor receptor [Homo sapiens]	530361848	XM_005270493.1	778	0	PREDICTED: Homo sapiens colony stimulating factor 3 receptor (granulocyte) (CSF3R), transcript variant X3, mRNA	K05061	CSF3R	granulocyte colony-stimulating factor receptor	http://www.genome.jp/dbget-bin/www_bget?ko:K05061	Q99062	972	4.0e-104	Granulocyte colony-stimulating factor receptor OS=Homo sapiens GN=CSF3R PE=1 SV=1	--	--	--	--	--	--	--	--	--	--
Cluster-11430.0	BM_2	1.00	0.42	370	--	--	--	--	--	--	--	--	--	--	--	--	--	--	--	--	--	--	--	--	--	--	--	--	--	--	--	--
Cluster-11437.0	BM_2	27.00	1.82	1003	478251184	ENN71660.1	478	2.4e-45	hypothetical protein YQE_11758, partial [Dendroctonus ponderosae]>gi|546682138|gb|ERL92119.1| hypothetical protein D910_09439 [Dendroctonus ponderosae]	--	--	--	--	--	--	--	--	--	P24638	371	2.6e-34	Lysosomal acid phosphatase OS=Mus musculus GN=Acp2 PE=2 SV=2	PF00328	Histidine phosphatase superfamily (branch 2)	GO:0006771//GO:0019497	riboflavin metabolic process//hexachlorocyclohexane metabolic process	GO:0003993	acid phosphatase activity	--	--	KOG3720	Lysosomal & prostatic acid phosphatases
Cluster-11438.0	BM_2	4.00	2.02	349	593762830	XP_007120058.1	574	6.2e-57	PREDICTED: 60S ribosomal protein L10 [Physeter catodon]	746817425	NM_001256577.2	332	4.01225e-172	Homo sapiens ribosomal protein L10 (RPL10), transcript variant 2, mRNA	K02866	RP-L10e, RPL10	large subunit ribosomal protein L10e	http://www.genome.jp/dbget-bin/www_bget?ko:K02866	Q6ZWV3	529	4.2e-53	60S ribosomal protein L10 OS=Mus musculus GN=Rpl10 PE=1 SV=3	PF00252	Ribosomal protein L16p/L10e	GO:0042254//GO:0006412	ribosome biogenesis//translation	GO:0003735	structural constituent of ribosome	GO:0005840	ribosome	KOG0857	60s ribosomal protein L10
Cluster-11438.1	BM_2	3.00	0.85	428	821015621	XP_012360595.1	698	3.2e-71	PREDICTED: 60S ribosomal protein L10-like isoform X2 [Nomascus leucogenys]	746817431	NM_001303625.1	428	0	Homo sapiens ribosomal protein L10 (RPL10), transcript variant 5, mRNA	K02866	RP-L10e, RPL10	large subunit ribosomal protein L10e	http://www.genome.jp/dbget-bin/www_bget?ko:K02866	Q4R7Y2	652	2.8e-67	60S ribosomal protein L10 OS=Macaca fascicularis GN=RPL10 PE=2 SV=1	PF00252	Ribosomal protein L16p/L10e	GO:0006412//GO:0042254	translation//ribosome biogenesis	GO:0003735	structural constituent of ribosome	GO:0005840	ribosome	KOG0857	60s ribosomal protein L10
Cluster-11442.0	BM_2	21.94	0.66	1932	91079971	XP_969899.1	660	3.7e-66	PREDICTED: beta-1,3-galactosyltransferase 5 [Tribolium castaneum]>gi|270004606|gb|EFA01054.1| hypothetical protein TcasGA2_TC003970 [Tribolium castaneum]	--	--	--	--	--	--	--	--	--	Q9N293	331	2.1e-29	Beta-1,3-galactosyltransferase 5 (Fragment) OS=Gorilla gorilla gorilla GN=B3GALT5 PE=3 SV=2	PF01762//PF02434	Galactosyltransferase//Fringe-like	GO:0006486	protein glycosylation	GO:0008378//GO:0016757	galactosyltransferase activity//transferase activity, transferring glycosyl groups	GO:0016020	membrane	--	--
Cluster-11452.0	BM_2	6.96	0.42	1086	--	--	--	--	--	--	--	--	--	--	--	--	--	--	--	--	--	--	--	--	--	--	--	--	--	--	--	--
Cluster-11452.2	BM_2	13.04	1.40	723	--	--	--	--	--	--	--	--	--	--	--	--	--	--	--	--	--	--	--	--	--	--	--	--	--	--	--	--
Cluster-11456.0	BM_2	2.00	0.41	496	642917965	XP_008198962.1	232	4.0e-17	PREDICTED: sensory neuron membrane protein 2-like [Tribolium castaneum]	--	--	--	--	--	--	--	--	--	Q9VDD3	159	4.8e-10	Sensory neuron membrane protein 1 OS=Drosophila melanogaster GN=Snmp1 PE=1 SV=2	PF01130	CD36 family	GO:0007155	cell adhesion	--	--	GO:0016020	membrane	--	--
Cluster-11459.0	BM_2	6.00	0.49	871	--	--	--	--	--	--	--	--	--	--	--	--	--	--	--	--	--	--	--	--	--	--	--	--	--	--	--	--
Cluster-11461.0	BM_2	2.00	0.38	518	241742352	XP_002412387.1	670	6.8e-68	glycosyl hydralase, sucrase-isomaltase, putative [Ixodes scapularis]>gi|215505713|gb|EEC15207.1| glycosyl hydralase, sucrase-isomaltase, putative, partial [Ixodes scapularis]	--	--	--	--	--	K12316	GAA	lysosomal alpha-glucosidase	http://www.genome.jp/dbget-bin/www_bget?ko:K12316	P10253	532	2.8e-53	Lysosomal alpha-glucosidase OS=Homo sapiens GN=GAA PE=1 SV=4	PF01055	Glycosyl hydrolases family 31	GO:0005985//GO:0006012//GO:0008152//GO:0005982//GO:0005975	sucrose metabolic process//galactose metabolic process//metabolic process//starch metabolic process//carbohydrate metabolic process	GO:0004553//GO:0004558	hydrolase activity, hydrolyzing O-glycosyl compounds//alpha-1,4-glucosidase activity	GO:0017177	glucosidase II complex	KOG1065	Maltase glucoamylase and related hydrolases, glycosyl hydrolase family 31
Cluster-11464.0	BM_2	17.00	0.76	1390	--	--	--	--	--	--	--	--	--	--	--	--	--	--	--	--	--	--	--	--	--	--	--	--	--	--	--	--
Cluster-11466.1	BM_2	9.77	0.48	1275	642933544	XP_008197462.1	163	1.0e-08	PREDICTED: uncharacterized protein LOC103314143 isoform X1 [Tribolium castaneum]	--	--	--	--	--	--	--	--	--	--	--	--	--	--	--	--	--	--	--	--	--	--	--
Cluster-11468.0	BM_2	4.00	0.76	518	--	--	--	--	--	--	--	--	--	--	--	--	--	--	--	--	--	--	--	--	--	--	--	--	--	--	--	--
Cluster-11473.0	BM_2	4.00	0.33	868	--	--	--	--	--	--	--	--	--	--	--	--	--	--	--	--	--	--	--	--	--	--	--	--	--	--	--	--
Cluster-11476.0	BM_2	3.00	1.11	386	--	--	--	--	--	--	--	--	--	--	--	--	--	--	--	--	--	--	--	--	--	--	--	--	--	--	--	--
Cluster-11487.0	BM_2	4.29	0.79	525	675384628	KFM77525.1	495	1.4e-47	60S ribosomal protein L31, partial [Stegodyphus mimosarum]	--	--	--	--	--	K02910	RP-L31e, RPL31	large subunit ribosomal protein L31e	http://www.genome.jp/dbget-bin/www_bget?ko:K02910	Q7KF90	483	1.4e-47	60S ribosomal protein L31 OS=Spodoptera frugiperda GN=RpL31 PE=2 SV=1	PF03852//PF01198	DNA mismatch endonuclease Vsr//Ribosomal protein L31e	GO:0006298//GO:0006412//GO:0042254	mismatch repair//translation//ribosome biogenesis	GO:0003735//GO:0004519	structural constituent of ribosome//endonuclease activity	GO:0005622//GO:0005840	intracellular//ribosome	KOG0893	60S ribosomal protein L31
Cluster-1149.0	BM_2	3.55	0.36	747	642932566	XP_008197167.1	267	5.3e-21	PREDICTED: uncharacterized protein LOC103314071 [Tribolium castaneum]	--	--	--	--	--	--	--	--	--	--	--	--	--	PF08091	Spider insecticidal peptide	GO:0009405	pathogenesis	--	--	GO:0005576	extracellular region	--	--
Cluster-11496.0	BM_2	3.00	0.68	475	--	--	--	--	--	--	--	--	--	--	--	--	--	--	--	--	--	--	--	--	--	--	--	--	--	--	--	--
Cluster-1150.0	BM_2	6.00	1.37	472	--	--	--	--	--	--	--	--	--	--	--	--	--	--	--	--	--	--	--	--	--	--	--	--	--	--	--	--
Cluster-11500.0	BM_2	2.00	0.34	551	--	--	--	--	--	--	--	--	--	--	--	--	--	--	--	--	--	--	--	--	--	--	--	--	--	--	--	--
Cluster-11508.0	BM_2	4.00	0.35	825	--	--	--	--	--	--	--	--	--	--	--	--	--	--	--	--	--	--	--	--	--	--	--	--	--	--	--	--
Cluster-11509.0	BM_2	5.00	0.65	639	--	--	--	--	--	--	--	--	--	--	--	--	--	--	--	--	--	--	--	--	--	--	--	--	--	--	--	--
Cluster-11514.0	BM_2	4.00	0.87	484	--	--	--	--	--	--	--	--	--	--	--	--	--	--	--	--	--	--	--	--	--	--	--	--	--	--	--	--
Cluster-11515.0	BM_2	7.00	0.84	675	--	--	--	--	--	--	--	--	--	--	--	--	--	--	--	--	--	--	--	--	--	--	--	--	--	--	--	--
Cluster-11517.0	BM_2	8.00	0.35	1408	--	--	--	--	--	--	--	--	--	--	--	--	--	--	--	--	--	--	--	--	--	--	--	--	--	--	--	--
Cluster-1152.0	BM_2	4.00	0.51	648	--	--	--	--	--	--	--	--	--	--	--	--	--	--	--	--	--	--	--	--	--	--	--	--	--	--	--	--
Cluster-11524.0	BM_2	4.52	0.39	835	--	--	--	--	--	--	--	--	--	--	--	--	--	--	--	--	--	--	--	--	--	--	--	--	--	--	--	--
Cluster-11528.0	BM_2	12.00	1.75	598	665805303	XP_008550839.1	459	2.3e-43	PREDICTED: histone H2B-like [Microplitis demolitor]>gi|665818284|ref|XP_008557962.1| PREDICTED: histone H2B-like [Microplitis demolitor]	--	--	--	--	--	K11252	H2B	histone H2B	http://www.genome.jp/dbget-bin/www_bget?ko:K11252	P59781	443	6.8e-43	Histone H2B OS=Drosophila erecta GN=His2B PE=3 SV=2	PF03847//PF00125	Transcription initiation factor TFIID subunit A//Core histone H2A/H2B/H3/H4	GO:0006352	DNA-templated transcription, initiation	GO:0003677	DNA binding	GO:0005669	transcription factor TFIID complex	--	--
Cluster-1154.0	BM_2	35.00	17.86	348	--	--	--	--	--	--	--	--	--	--	--	--	--	--	--	--	--	--	--	--	--	--	--	--	--	--	--	--
Cluster-11541.0	BM_2	9.00	0.50	1158	--	--	--	--	--	--	--	--	--	--	--	--	--	--	--	--	--	--	--	--	--	--	--	--	--	--	--	--
Cluster-11549.0	BM_2	3.00	0.48	570	--	--	--	--	--	--	--	--	--	--	--	--	--	--	--	--	--	--	--	--	--	--	--	--	--	--	--	--
Cluster-11550.0	BM_2	3.00	0.32	730	--	--	--	--	--	--	--	--	--	--	--	--	--	--	--	--	--	--	--	--	--	--	--	--	--	--	--	--
Cluster-11558.0	BM_2	19.00	1.25	1020	391336140	XP_003742440.1	1077	8.6e-115	PREDICTED: cathepsin L-like [Metaseiulus occidentalis]	--	--	--	--	--	K01365	CTSL	cathepsin L	http://www.genome.jp/dbget-bin/www_bget?ko:K01365	Q95029	919	7.4e-98	Cathepsin L OS=Drosophila melanogaster GN=Cp1 PE=2 SV=2	PF02159//PF03051//PF00112	Oestrogen receptor//Peptidase C1-like family//Papain family cysteine protease	GO:0006508//GO:0043401//GO:0006355//GO:0007165	proteolysis//steroid hormone mediated signaling pathway//regulation of transcription, DNA-templated//signal transduction	GO:0030284//GO:0008234//GO:0005496//GO:0004197//GO:0003677	estrogen receptor activity//cysteine-type peptidase activity//steroid binding//cysteine-type endopeptidase activity//DNA binding	GO:0005634	nucleus	KOG1543	Cysteine proteinase Cathepsin L
Cluster-11559.0	BM_2	3.00	0.80	441	642033943	CDQ94231.1	154	4.0e-08	unnamed protein product [Oncorhynchus mykiss]	--	--	--	--	--	--	--	--	--	--	--	--	--	PF00301//PF01396//PF05767	Rubredoxin//Topoisomerase DNA binding C4 zinc finger//Poxvirus virion envelope protein A14	GO:0006265	DNA topological change	GO:0003677//GO:0003916//GO:0005506	DNA binding//DNA topoisomerase activity//iron ion binding	GO:0005694//GO:0019031	chromosome//viral envelope	--	--
Cluster-11561.0	BM_2	9.00	0.92	746	241754617	XP_002406269.1	142	1.7e-06	conserved hypothetical protein [Ixodes scapularis]>gi|215506090|gb|EEC15584.1| conserved hypothetical protein [Ixodes scapularis]	--	--	--	--	--	--	--	--	--	--	--	--	--	--	--	--	--	--	--	--	--	--	--
Cluster-11567.0	BM_2	1.00	0.47	358	--	--	--	--	--	--	--	--	--	--	--	--	--	--	--	--	--	--	--	--	--	--	--	--	--	--	--	--
Cluster-11569.0	BM_2	3.00	0.65	484	--	--	--	--	--	--	--	--	--	--	--	--	--	--	--	--	--	--	--	--	--	--	--	--	--	--	--	--
Cluster-11573.0	BM_2	2.00	0.67	401	--	--	--	--	--	--	--	--	--	--	--	--	--	--	--	--	--	--	--	--	--	--	--	--	--	--	--	--
Cluster-11574.0	BM_2	4.00	0.41	740	241647497	XP_002411148.1	414	4.7e-38	Niemann-Pick type C1 domain-containing protein, putative [Ixodes scapularis]>gi|215503778|gb|EEC13272.1| Niemann-Pick type C1 domain-containing protein, putative [Ixodes scapularis]	--	--	--	--	--	K12385	NPC1	Niemann-Pick C1 protein	http://www.genome.jp/dbget-bin/www_bget?ko:K12385	P56941	318	2.6e-28	Niemann-Pick C1 protein OS=Sus scrofa GN=NPC1 PE=2 SV=1	--	--	--	--	--	--	--	--	KOG1933	Cholesterol transport protein (Niemann-Pick C disease protein)
Cluster-11577.0	BM_2	4.00	2.99	314	--	--	--	--	--	--	--	--	--	--	--	--	--	--	--	--	--	--	--	--	--	--	--	--	--	--	--	--
Cluster-11585.0	BM_2	34.00	3.33	768	391336366	XP_003742552.1	590	1.9e-58	PREDICTED: uncharacterized protein LOC100905186 [Metaseiulus occidentalis]	--	--	--	--	--	--	--	--	--	--	--	--	--	--	--	--	--	--	--	--	--	--	--
Cluster-11591.0	BM_2	3.00	0.32	732	--	--	--	--	--	--	--	--	--	--	--	--	--	--	--	--	--	--	--	--	--	--	--	--	--	--	--	--
Cluster-11592.0	BM_2	5.33	1.36	449	--	--	--	--	--	--	--	--	--	--	--	--	--	--	--	--	--	--	--	--	--	--	--	--	--	--	--	--
Cluster-11595.0	BM_2	10.00	0.31	1907	--	--	--	--	--	--	--	--	--	--	--	--	--	--	--	--	--	--	--	--	--	--	--	--	--	--	--	--
Cluster-11599.2	BM_2	3.00	0.39	644	--	--	--	--	--	--	--	--	--	--	--	--	--	--	--	--	--	--	--	--	--	--	--	--	--	--	--	--
Cluster-11612.0	BM_2	14.00	1.39	761	325303222	DAA34697.1	281	1.3e-22	TPA_inf: putative thyropin precursor [Amblyomma variegatum]	--	--	--	--	--	--	--	--	--	P84032	175	1.0e-11	U24-ctenitoxin-Pn1a OS=Phoneutria nigriventer PE=1 SV=1	--	--	--	--	--	--	--	--	--	--
Cluster-1162.0	BM_2	5.37	0.84	575	--	--	--	--	--	--	--	--	--	--	--	--	--	--	--	--	--	--	--	--	--	--	--	--	--	--	--	--
Cluster-11621.0	BM_2	3.00	2.16	317	--	--	--	--	--	--	--	--	--	--	--	--	--	--	--	--	--	--	--	--	--	--	--	--	--	--	--	--
Cluster-11630.0	BM_2	4.00	0.48	674	--	--	--	--	--	--	--	--	--	--	--	--	--	--	--	--	--	--	--	--	--	--	--	--	--	--	--	--
Cluster-11633.0	BM_2	10.00	1.47	596	--	--	--	--	--	--	--	--	--	--	--	--	--	--	--	--	--	--	--	--	--	--	--	--	--	--	--	--
Cluster-11635.0	BM_2	5.00	1.77	393	--	--	--	--	--	--	--	--	--	--	--	--	--	--	--	--	--	--	--	--	--	--	--	--	--	--	--	--
Cluster-1164.0	BM_2	1.00	0.62	330	--	--	--	--	--	--	--	--	--	--	--	--	--	--	--	--	--	--	--	--	--	--	--	--	--	--	--	--
Cluster-11642.0	BM_2	9.99	0.50	1272	642925065	XP_008194155.1	948	9.8e-100	PREDICTED: uncharacterized protein LOC103313212 [Tribolium castaneum]	--	--	--	--	--	--	--	--	--	Q80T79	132	1.7e-06	CUB and sushi domain-containing protein 3 OS=Mus musculus GN=Csmd3 PE=2 SV=3	--	--	--	--	--	--	--	--	--	--
Cluster-11648.0	BM_2	10.00	0.79	892	--	--	--	--	--	--	--	--	--	--	--	--	--	--	--	--	--	--	--	--	--	--	--	--	--	--	--	--
Cluster-1166.0	BM_2	3.00	2.91	296	--	--	--	--	--	--	--	--	--	--	--	--	--	--	--	--	--	--	--	--	--	--	--	--	--	--	--	--
Cluster-1166.1	BM_2	9.00	1.01	703	--	--	--	--	--	--	--	--	--	--	--	--	--	--	--	--	--	--	--	--	--	--	--	--	--	--	--	--
Cluster-1167.0	BM_2	2.00	0.87	366	--	--	--	--	--	--	--	--	--	--	--	--	--	--	--	--	--	--	--	--	--	--	--	--	--	--	--	--
Cluster-11673.0	BM_2	17.60	0.59	1754	--	--	--	--	--	--	--	--	--	--	--	--	--	--	--	--	--	--	--	--	--	--	--	--	--	--	--	--
Cluster-11676.0	BM_2	6.00	0.69	694	--	--	--	--	--	--	--	--	--	--	--	--	--	--	--	--	--	--	--	--	--	--	--	--	--	--	--	--
Cluster-11679.0	BM_2	5.00	0.35	983	--	--	--	--	--	--	--	--	--	--	--	--	--	--	--	--	--	--	--	--	--	--	--	--	--	--	--	--
Cluster-1168.0	BM_2	4.00	0.88	481	--	--	--	--	--	--	--	--	--	--	--	--	--	--	--	--	--	--	--	--	--	--	--	--	--	--	--	--
Cluster-11682.0	BM_2	1.00	1.89	261	242002666	XP_002435976.1	316	3.9e-27	RNA polymerase II proteinral transcription factor BTF3, putative [Ixodes scapularis]>gi|215499312|gb|EEC08806.1| RNA polymerase II proteinral transcription factor BTF3, putative [Ixodes scapularis]	--	--	--	--	--	K01527	EGD1, BTF3	nascent polypeptide-associated complex subunit beta	http://www.genome.jp/dbget-bin/www_bget?ko:K01527	Q6PC91	304	3.9e-27	Transcription factor BTF3 homolog 4 OS=Danio rerio GN=btf3l4 PE=2 SV=1	--	--	--	--	--	--	--	--	KOG2240	RNA polymerase II general transcription factor BTF3 and related proteins
Cluster-11686.0	BM_2	16.04	0.46	2007	--	--	--	--	--	--	--	--	--	--	--	--	--	--	--	--	--	--	PF14144//PF00220	Seed dormancy control//Neurohypophysial hormones, N-terminal Domain	GO:0006351//GO:0007218	transcription, DNA-templated//neuropeptide signaling pathway	GO:0043565//GO:0005185	sequence-specific DNA binding//neurohypophyseal hormone activity	GO:0005576	extracellular region	--	--
Cluster-11690.0	BM_2	22.00	1.17	1206	--	--	--	--	--	--	--	--	--	--	--	--	--	--	--	--	--	--	--	--	--	--	--	--	--	--	--	--
Cluster-11698.0	BM_2	12.00	0.37	1900	675386840	KFM79737.1	934	6.1e-98	ADP-ribosylation factor 1, partial [Stegodyphus mimosarum]	213514505	NM_001139834.1	238	4.25029e-119	Salmo salar ADP-ribosylation factor 3 (arf3), mRNA >gnl|BL_ORD_ID|5991829 Salmo salar clone ssal-rgf-502-159 ADP-ribosylation factor 3 putative mRNA, complete cds	K07937	ARF1	ADP-ribosylation factor 1	http://www.genome.jp/dbget-bin/www_bget?ko:K07937	P61209	925	2.8e-98	ADP-ribosylation factor 1 OS=Drosophila melanogaster GN=Arf79F PE=2 SV=2	PF04670//PF00025//PF00071//PF00503//PF01591//PF01926//PF08477	Gtr1/RagA G protein conserved region//ADP-ribosylation factor family//Ras family//G-protein alpha subunit//6-phosphofructo-2-kinase//50S ribosome-binding GTPase//Ras of Complex, Roc, domain of DAPkinase	GO:0007165//GO:0007186//GO:0007264//GO:0006013//GO:0006000	signal transduction//G-protein coupled receptor signaling pathway//small GTPase mediated signal transduction//mannose metabolic process//fructose metabolic process	GO:0005524//GO:0031683//GO:0003873//GO:0003924//GO:0005525//GO:0004871//GO:0019001	ATP binding//G-protein beta/gamma-subunit complex binding//6-phosphofructo-2-kinase activity//GTPase activity//GTP binding//signal transducer activity//guanyl nucleotide binding	--	--	KOG0070	GTP-binding ADP-ribosylation factor Arf1
Cluster-11700.0	BM_2	7.00	0.37	1223	--	--	--	--	--	--	--	--	--	--	--	--	--	--	--	--	--	--	--	--	--	--	--	--	--	--	--	--
Cluster-11708.0	BM_2	5.57	0.36	1029	241173805	XP_002410890.1	608	2.1e-60	conserved hypothetical protein [Ixodes scapularis]>gi|215495043|gb|EEC04684.1| conserved hypothetical protein [Ixodes scapularis]	241173804	XM_002410845.1	43	5.69642e-11	Ixodes scapularis conserved hypothetical protein, mRNA	--	--	--	--	--	--	--	--	PF02599	Global regulator protein family	GO:0006402//GO:0006109	mRNA catabolic process//regulation of carbohydrate metabolic process	GO:0003723	RNA binding	--	--	--	--
Cluster-1171.0	BM_2	3.00	1.07	392	--	--	--	--	--	--	--	--	--	--	--	--	--	--	--	--	--	--	--	--	--	--	--	--	--	--	--	--
Cluster-11720.0	BM_2	2.00	0.33	562	--	--	--	--	--	--	--	--	--	--	--	--	--	--	--	--	--	--	--	--	--	--	--	--	--	--	--	--
Cluster-11725.0	BM_2	4.49	0.37	860	91076754	XP_973519.1	206	7.2e-14	PREDICTED: synaptic vesicle glycoprotein 2C [Tribolium castaneum]>gi|270001914|gb|EEZ98361.1| hypothetical protein TcasGA2_TC000818 [Tribolium castaneum]	--	--	--	--	--	--	--	--	--	--	--	--	--	--	--	GO:0055085	transmembrane transport	GO:0022857	transmembrane transporter activity	GO:0016021	integral component of membrane	--	--
Cluster-11727.0	BM_2	2.00	0.83	372	--	--	--	--	--	--	--	--	--	--	--	--	--	--	--	--	--	--	--	--	--	--	--	--	--	--	--	--
Cluster-11741.0	BM_2	3.00	0.65	484	--	--	--	--	--	--	--	--	--	--	--	--	--	--	--	--	--	--	--	--	--	--	--	--	--	--	--	--
Cluster-11742.0	BM_2	8.00	0.52	1036	--	--	--	--	--	--	--	--	--	--	--	--	--	--	--	--	--	--	--	--	--	--	--	--	--	--	--	--
Cluster-11749.0	BM_2	17.00	0.71	1465	--	--	--	--	--	--	--	--	--	--	--	--	--	--	--	--	--	--	--	--	--	--	--	--	--	--	--	--
Cluster-11758.0	BM_2	10.00	1.11	708	391326822	XP_003737910.1	594	6.1e-59	PREDICTED: glutathione peroxidase-like [Metaseiulus occidentalis]	297813638	XM_002874657.1	35	1.08047e-06	Arabidopsis lyrata subsp. lyrata ATGPX6, mRNA	K05361	GPX4	phospholipid-hydroperoxide glutathione peroxidase	http://www.genome.jp/dbget-bin/www_bget?ko:K05361	P30708	508	2.3e-50	Probable phospholipid hydroperoxide glutathione peroxidase OS=Nicotiana sylvestris PE=2 SV=1	PF08534//PF00578//PF00255	Redoxin//AhpC/TSA family//Glutathione peroxidase	GO:0006749//GO:0055114//GO:0006804//GO:0006979	glutathione metabolic process//oxidation-reduction process//obsolete peroxidase reaction//response to oxidative stress	GO:0004602//GO:0016209//GO:0016491	glutathione peroxidase activity//antioxidant activity//oxidoreductase activity	--	--	KOG1651	Glutathione peroxidase
Cluster-11760.0	BM_2	2.00	0.56	431	--	--	--	--	--	--	--	--	--	--	--	--	--	--	--	--	--	--	--	--	--	--	--	--	--	--	--	--
Cluster-11766.0	BM_2	10.00	1.14	694	642919131	XP_008191749.1	428	1.1e-39	PREDICTED: uncharacterized protein LOC103312571 [Tribolium castaneum]	--	--	--	--	--	--	--	--	--	--	--	--	--	PF01607	Chitin binding Peritrophin-A domain	GO:0006030	chitin metabolic process	GO:0008061	chitin binding	GO:0005576	extracellular region	--	--
Cluster-11770.0	BM_2	3.00	0.48	564	--	--	--	--	--	--	--	--	--	--	--	--	--	--	--	--	--	--	--	--	--	--	--	--	--	--	--	--
Cluster-11771.0	BM_2	2.00	0.66	404	--	--	--	--	--	--	--	--	--	--	--	--	--	--	--	--	--	--	PF13855//PF00560	Leucine rich repeat//Leucine Rich Repeat	--	--	GO:0005515	protein binding	--	--	--	--
Cluster-11773.0	BM_2	8.00	0.56	979	--	--	--	--	--	--	--	--	--	--	--	--	--	--	--	--	--	--	--	--	--	--	--	--	--	--	--	--
Cluster-11776.0	BM_2	8.00	0.75	789	--	--	--	--	--	--	--	--	--	--	--	--	--	--	--	--	--	--	--	--	--	--	--	--	--	--	--	--
Cluster-11778.0	BM_2	2.00	0.51	449	--	--	--	--	--	--	--	--	--	--	--	--	--	--	--	--	--	--	PF06177	QueT transporter	--	--	--	--	GO:0005886	plasma membrane	--	--
Cluster-11789.0	BM_2	9.00	0.58	1038	241997698	XP_002433498.1	1283	1.1e-138	GTP-specific succinyl-CoA synthetase, beta subunit, putative [Ixodes scapularis]>gi|215490921|gb|EEC00562.1| GTP-specific succinyl-CoA synthetase, beta subunit, putative [Ixodes scapularis]	--	--	--	--	--	K01900	LSC2	succinyl-CoA synthetase beta subunit	http://www.genome.jp/dbget-bin/www_bget?ko:K01900	Q9Z2I8	1149	1.6e-124	Succinyl-CoA ligase [GDP-forming] subunit beta, mitochondrial OS=Mus musculus GN=Suclg2 PE=1 SV=3	PF00549	CoA-ligase	GO:0008152//GO:0019643	metabolic process//reductive tricarboxylic acid cycle	GO:0003824//GO:0005524//GO:0004775	catalytic activity//ATP binding//succinate-CoA ligase (ADP-forming) activity	GO:0042709	succinate-CoA ligase complex	KOG2799	Succinyl-CoA synthetase, beta subunit
Cluster-1180.0	BM_2	3.91	0.51	639	546675389	ERL86594.1	336	4.5e-29	hypothetical protein D910_04001 [Dendroctonus ponderosae]	--	--	--	--	--	--	--	--	--	W4VS53	160	4.8e-10	CRISP/Allergen/PR-1 OS=Trittame loki PE=1 SV=1	--	--	--	--	--	--	--	--	KOG3017	Defense-related protein containing SCP domain
Cluster-11808.0	BM_2	1.67	0.79	357	91078376	XP_974169.1	252	1.4e-19	PREDICTED: tyramine beta-hydroxylase [Tribolium castaneum]>gi|270003980|gb|EFA00428.1| hypothetical protein TcasGA2_TC003282 [Tribolium castaneum]>gi|390979538|dbj|BAM21526.1| tyramine beta hydroxylase, partial [Tribolium castaneum]	--	--	--	--	--	K00503	DBH	dopamine beta-monooxygenase	http://www.genome.jp/dbget-bin/www_bget?ko:K00503	--	--	--	--	--	--	GO:0006584//GO:0006570//GO:0055114	catecholamine metabolic process//tyrosine metabolic process//oxidation-reduction process	GO:0005507//GO:0004500	copper ion binding//dopamine beta-monooxygenase activity	--	--	--	--
Cluster-1181.0	BM_2	2.00	0.56	431	--	--	--	--	--	--	--	--	--	--	--	--	--	--	--	--	--	--	--	--	--	--	--	--	--	--	--	--
Cluster-11815.0	BM_2	15.74	0.88	1157	--	--	--	--	--	--	--	--	--	--	--	--	--	--	--	--	--	--	--	--	--	--	--	--	--	--	--	--
Cluster-11823.0	BM_2	8.00	0.92	690	801385089	XP_012055790.1	371	4.3e-33	PREDICTED: LOW QUALITY PROTEIN: protein H2A.5-like [Atta cephalotes]	688431088	LL189456.1	118	7.62803e-53	Heligmosomoides polygyrus genome assembly H_bakeri_Edinburgh ,scaffold HPBE_scaffold0001086	K11251	H2A	histone H2A	http://www.genome.jp/dbget-bin/www_bget?ko:K11251	P84054	371	1.8e-34	Histone H2A OS=Drosophila simulans GN=His2A PE=3 SV=2	PF00125	Core histone H2A/H2B/H3/H4	--	--	GO:0003677	DNA binding	--	--	--	--
Cluster-1183.0	BM_2	1.00	0.31	416	--	--	--	--	--	--	--	--	--	--	--	--	--	--	--	--	--	--	--	--	--	--	--	--	--	--	--	--
Cluster-11832.0	BM_2	4.00	0.45	706	524890724	XP_005101905.1	1031	1.3e-109	PREDICTED: tubulin beta-4B chain [Aplysia californica]	689542279	LL999081.1	266	4.16995e-135	Strongyloides stercoralis genome assembly S_stercoralis_PV0001 ,scaffold SSTP_scaffold0000014	K07375	TUBB	tubulin beta	http://www.genome.jp/dbget-bin/www_bget?ko:K07375	P68371	1025	2.6e-110	Tubulin beta-4B chain OS=Homo sapiens GN=TUBB4B PE=1 SV=1	PF00091	Tubulin/FtsZ family, GTPase domain	--	--	GO:0003924	GTPase activity	--	--	KOG1375	Beta tubulin
Cluster-11834.0	BM_2	3.00	0.42	609	--	--	--	--	--	--	--	--	--	--	--	--	--	--	--	--	--	--	--	--	--	--	--	--	--	--	--	--
Cluster-11837.1	BM_2	10.00	0.36	1646	--	--	--	--	--	--	--	--	--	--	--	--	--	--	--	--	--	--	--	--	--	--	--	--	--	--	--	--
Cluster-11839.0	BM_2	4.00	1.06	442	--	--	--	--	--	--	--	--	--	--	--	--	--	--	--	--	--	--	--	--	--	--	--	--	--	--	--	--
Cluster-1184.0	BM_2	2.00	0.65	407	--	--	--	--	--	--	--	--	--	--	--	--	--	--	--	--	--	--	--	--	--	--	--	--	--	--	--	--
Cluster-11840.0	BM_2	5.00	6.74	277	--	--	--	--	--	--	--	--	--	--	--	--	--	--	--	--	--	--	--	--	--	--	--	--	--	--	--	--
Cluster-11844.0	BM_2	4.00	0.46	688	--	--	--	--	--	--	--	--	--	--	--	--	--	--	--	--	--	--	--	--	--	--	--	--	--	--	--	--
Cluster-11846.0	BM_2	11.79	0.46	1564	--	--	--	--	--	--	--	--	--	--	--	--	--	--	--	--	--	--	PF08650	DASH complex subunit Dad4	GO:0008608	attachment of spindle microtubules to kinetochore	--	--	GO:0072686//GO:0042729	mitotic spindle//DASH complex	--	--
Cluster-11849.0	BM_2	2.00	0.40	502	--	--	--	--	--	--	--	--	--	--	--	--	--	--	--	--	--	--	--	--	--	--	--	--	--	--	--	--
Cluster-11852.0	BM_2	3.00	0.36	670	--	--	--	--	--	--	--	--	--	--	--	--	--	--	--	--	--	--	--	--	--	--	--	--	--	--	--	--
Cluster-11853.0	BM_2	13.00	1.00	907	--	--	--	--	--	--	--	--	--	--	--	--	--	--	--	--	--	--	--	--	--	--	--	--	--	--	--	--
Cluster-1186.0	BM_2	6.00	0.62	743	--	--	--	--	--	--	--	--	--	--	--	--	--	--	--	--	--	--	--	--	--	--	--	--	--	--	--	--
Cluster-11865.0	BM_2	2.00	0.54	439	--	--	--	--	--	--	--	--	--	--	--	--	--	--	--	--	--	--	--	--	--	--	--	--	--	--	--	--
Cluster-11867.0	BM_2	30.00	1.00	1774	91089113	XP_972237.1	966	1.1e-101	PREDICTED: pickpocket protein 28 [Tribolium castaneum]>gi|270012423|gb|EFA08871.1| hypothetical protein TcasGA2_TC006572 [Tribolium castaneum]	--	--	--	--	--	--	--	--	--	Q86LG1	457	4.8e-44	Pickpocket protein 28 OS=Drosophila melanogaster GN=ppk28 PE=1 SV=2	PF00858	Amiloride-sensitive sodium channel	GO:0006814	sodium ion transport	GO:0005272	sodium channel activity	GO:0016020	membrane	--	--
Cluster-11868.1	BM_2	2.00	0.41	496	--	--	--	--	--	--	--	--	--	--	--	--	--	--	--	--	--	--	--	--	--	--	--	--	--	--	--	--
Cluster-1187.0	BM_2	4.00	0.73	527	--	--	--	--	--	--	--	--	--	--	--	--	--	--	--	--	--	--	--	--	--	--	--	--	--	--	--	--
Cluster-11875.0	BM_2	2.00	3.10	270	--	--	--	--	--	--	--	--	--	--	--	--	--	--	--	--	--	--	--	--	--	--	--	--	--	--	--	--
Cluster-11877.0	BM_2	10.00	1.96	509	--	--	--	--	--	462339191	APGK01036907.1	230	3.03945e-115	Dendroctonus ponderosae Seq01036917, whole genome shotgun sequence	--	--	--	--	--	--	--	--	--	--	--	--	--	--	--	--	--	--
Cluster-1188.0	BM_2	6.00	0.96	566	--	--	--	--	--	--	--	--	--	--	--	--	--	--	--	--	--	--	--	--	--	--	--	--	--	--	--	--
Cluster-11884.0	BM_2	24.38	8.12	402	478260022	ENN79811.1	169	6.6e-10	hypothetical protein YQE_03752, partial [Dendroctonus ponderosae]	--	--	--	--	--	--	--	--	--	--	--	--	--	--	--	--	--	--	--	--	--	--	--
Cluster-11886.0	BM_2	6.00	0.33	1168	--	--	--	--	--	--	--	--	--	--	--	--	--	--	--	--	--	--	PF00340	Interleukin-1 / 18	--	--	--	--	GO:0005615	extracellular space	--	--
Cluster-11889.0	BM_2	30.00	0.46	3562	--	--	--	--	--	--	--	--	--	--	--	--	--	--	--	--	--	--	PF04517	Microvirus lysis protein (E), C terminus	GO:0019054	modulation by virus of host process	GO:0004857	enzyme inhibitor activity	--	--	--	--
Cluster-11889.1	BM_2	4.00	0.38	787	--	--	--	--	--	--	--	--	--	--	--	--	--	--	--	--	--	--	PF16622	zinc-finger C2H2-type	--	--	GO:0046872	metal ion binding	--	--	--	--
Cluster-11893.0	BM_2	1.00	0.68	321	391346824	XP_003747668.1	296	9.9e-25	PREDICTED: 17-beta-hydroxysteroid dehydrogenase type 6-like [Metaseiulus occidentalis]	--	--	--	--	--	K00019	E1.1.1.30, bdh	3-hydroxybutyrate dehydrogenase	http://www.genome.jp/dbget-bin/www_bget?ko:K00019	Q80XN0	165	6.3e-11	D-beta-hydroxybutyrate dehydrogenase, mitochondrial OS=Mus musculus GN=Bdh1 PE=1 SV=2	PF00106//PF10414	short chain dehydrogenase//Sirohaem synthase dimerisation region	GO:0055114//GO:0006779//GO:0008152	oxidation-reduction process//porphyrin-containing compound biosynthetic process//metabolic process	GO:0016491	oxidoreductase activity	--	--	--	--
Cluster-11897.0	BM_2	3.00	0.44	600	--	--	--	--	--	--	--	--	--	--	--	--	--	--	--	--	--	--	--	--	--	--	--	--	--	--	--	--
Cluster-11901.0	BM_2	5.84	0.97	556	642930372	XP_008196370.1	365	1.7e-32	PREDICTED: mothers against decapentaplegic homolog 3 [Tribolium castaneum]	--	--	--	--	--	K04500	SMAD2_3	mothers against decapentaplegic homolog 2/3	http://www.genome.jp/dbget-bin/www_bget?ko:K04500	O70436	263	4.7e-22	Mothers against decapentaplegic homolog 2 OS=Rattus norvegicus GN=Smad2 PE=1 SV=1	PF03165	MH1 domain	GO:0006355	regulation of transcription, DNA-templated	--	--	GO:0005622	intracellular	KOG3701	TGFbeta receptor signaling protein SMAD and related proteins
Cluster-1191.0	BM_2	5.00	0.54	722	--	--	--	--	--	--	--	--	--	--	--	--	--	--	--	--	--	--	--	--	--	--	--	--	--	--	--	--
Cluster-11916.0	BM_2	14.31	1.42	760	--	--	--	--	--	--	--	--	--	--	--	--	--	--	--	--	--	--	--	--	--	--	--	--	--	--	--	--
Cluster-11918.0	BM_2	3.00	0.45	588	241161688	XP_002408973.1	622	2.9e-62	prolylcarboxypeptidase, putative [Ixodes scapularis]>gi|215494442|gb|EEC04083.1| prolylcarboxypeptidase, putative, partial [Ixodes scapularis]	--	--	--	--	--	K01285	PRCP	lysosomal Pro-X carboxypeptidase	http://www.genome.jp/dbget-bin/www_bget?ko:K01285	P42785	517	1.8e-51	Lysosomal Pro-X carboxypeptidase OS=Homo sapiens GN=PRCP PE=1 SV=1	PF00326//PF05577	Prolyl oligopeptidase family//Serine carboxypeptidase S28	GO:0006508	proteolysis	GO:0008236//GO:0070011	serine-type peptidase activity//peptidase activity, acting on L-amino acid peptides	--	--	KOG2183	Prolylcarboxypeptidase (angiotensinase C)
Cluster-11920.0	BM_2	2.00	0.51	450	--	--	--	--	--	--	--	--	--	--	--	--	--	--	--	--	--	--	--	--	--	--	--	--	--	--	--	--
Cluster-11924.0	BM_2	10.38	2.03	510	157115780	XP_001652693.1	168	1.1e-09	AAEL007344-PA [Aedes aegypti]>gi|108876761|gb|EAT40986.1| AAEL007344-PA [Aedes aegypti]	--	--	--	--	--	--	--	--	--	--	--	--	--	--	--	--	--	--	--	--	--	--	--
Cluster-1194.0	BM_2	3.00	1.53	348	--	--	--	--	--	--	--	--	--	--	--	--	--	--	--	--	--	--	--	--	--	--	--	--	--	--	--	--
Cluster-11941.0	BM_2	2.00	0.32	569	--	--	--	--	--	--	--	--	--	--	--	--	--	--	--	--	--	--	--	--	--	--	--	--	--	--	--	--
Cluster-11944.0	BM_2	8.00	0.97	670	--	--	--	--	--	--	--	--	--	--	--	--	--	--	--	--	--	--	--	--	--	--	--	--	--	--	--	--
Cluster-11947.0	BM_2	16.01	8.25	347	762081924	XP_011422687.1	196	4.2e-13	PREDICTED: nidogen-2-like [Crassostrea gigas]	--	--	--	--	--	--	--	--	--	--	--	--	--	PF00219	Insulin-like growth factor binding protein	GO:0001558	regulation of cell growth	GO:0005520	insulin-like growth factor binding	GO:0016942//GO:0005576	insulin-like growth factor binding protein complex//extracellular region	--	--
Cluster-11967.1	BM_2	18.30	0.42	2477	642915103	XP_008190411.1	610	3.0e-60	PREDICTED: uncharacterized protein LOC103312184 isoform X1 [Tribolium castaneum]>gi|642915107|ref|XP_008190412.1| PREDICTED: uncharacterized protein LOC103312184 isoform X1 [Tribolium castaneum]	462418379	APGK01017096.1	69	4.92117e-25	Dendroctonus ponderosae Seq01017106, whole genome shotgun sequence	--	--	--	--	--	--	--	--	PF15216	Thymic stromal lymphopoietin	GO:0007165	signal transduction	GO:0005125	cytokine activity	--	--	--	--
Cluster-11984.0	BM_2	13.04	0.33	2248	--	--	--	--	--	--	--	--	--	--	--	--	--	--	--	--	--	--	--	--	--	--	--	--	--	--	--	--
Cluster-11988.0	BM_2	6.00	0.42	967	--	--	--	--	--	--	--	--	--	--	--	--	--	--	--	--	--	--	--	--	--	--	--	--	--	--	--	--
Cluster-1199.0	BM_2	4.00	0.42	732	--	--	--	--	--	--	--	--	--	--	--	--	--	--	--	--	--	--	--	--	--	--	--	--	--	--	--	--
Cluster-11992.0	BM_2	4.00	0.62	578	--	--	--	--	--	--	--	--	--	--	--	--	--	--	--	--	--	--	--	--	--	--	--	--	--	--	--	--
Cluster-11994.0	BM_2	1.00	12.40	205	--	--	--	--	--	--	--	--	--	--	--	--	--	--	--	--	--	--	PF04650	YSIRK type signal peptide	--	--	--	--	GO:0016020	membrane	--	--
Cluster-12000.0	BM_2	3.00	0.82	436	391331186	XP_003740031.1	359	6.7e-32	PREDICTED: putative aminopeptidase W07G4.4-like [Metaseiulus occidentalis]	--	--	--	--	--	K01255	CARP, pepA	leucyl aminopeptidase	http://www.genome.jp/dbget-bin/www_bget?ko:K01255	--	--	--	--	--	--	--	--	--	--	--	--	--	--
Cluster-12001.0	BM_2	4.00	0.54	626	--	--	--	--	--	--	--	--	--	--	--	--	--	--	--	--	--	--	--	--	--	--	--	--	--	--	--	--
Cluster-1201.0	BM_2	3.00	0.32	720	--	--	--	--	--	--	--	--	--	--	--	--	--	--	--	--	--	--	--	--	--	--	--	--	--	--	--	--
Cluster-1202.0	BM_2	2.00	0.59	422	--	--	--	--	--	--	--	--	--	--	--	--	--	--	--	--	--	--	--	--	--	--	--	--	--	--	--	--
Cluster-12022.0	BM_2	22.20	0.45	2769	642913113	XP_008201397.1	1541	3.7e-168	PREDICTED: centrosomal protein of 290 kDa-like [Tribolium castaneum]	--	--	--	--	--	--	--	--	--	P85001	385	1.7e-35	Centrosomal protein of 290 kDa OS=Danio rerio GN=cep290 PE=2 SV=1	PF15898//PF17060//PF00038//PF05557//PF04618//PF04728//PF10473//PF04508//PF04632//PF06156//PF04111//PF05531//PF11382	cGMP-dependent protein kinase interacting domain//Monopolar spindle protein 2//Intermediate filament protein//Mitotic checkpoint protein//HD-ZIP protein N terminus//Lipoprotein leucine-zipper//Leucine-rich repeats of kinetochore protein Cenp-F/LEK1//Viral A-type inclusion protein repeat//Fusaric acid resistance protein family//Protein of unknown function (DUF972)//Autophagy protein Apg6//Nucleopo…	GO:0030474//GO:0016032//GO:0007094//GO:0071988//GO:0006810//GO:0006914//GO:0006260	spindle pole body duplication//viral process//mitotic spindle assembly checkpoint//protein localization to spindle pole body//transport//autophagy//DNA replication	GO:0042803//GO:0045502//GO:0008134//GO:0005198//GO:0019901	protein homodimerization activity//dynein binding//transcription factor binding//structural molecule activity//protein kinase binding	GO:0005667//GO:0019867//GO:0030286//GO:0005886//GO:0005634//GO:0005882//GO:0019028	transcription factor complex//outer membrane//dynein complex//plasma membrane//nucleus//intermediate filament//viral capsid	--	--
Cluster-12027.0	BM_2	4.00	0.35	834	--	--	--	--	--	--	--	--	--	--	--	--	--	--	--	--	--	--	--	--	--	--	--	--	--	--	--	--
Cluster-1203.0	BM_2	10.00	1.45	599	--	--	--	--	--	--	--	--	--	--	--	--	--	--	--	--	--	--	--	--	--	--	--	--	--	--	--	--
Cluster-12031.0	BM_2	12.00	0.39	1810	391327621	XP_003738296.1	1508	1.6e-164	PREDICTED: protein disulfide-isomerase-like [Metaseiulus occidentalis]	504166041	XM_004592846.1	91	2.1076e-37	PREDICTED: Ochotona princeps prolyl 4-hydroxylase, beta polypeptide (P4HB), mRNA	K09580	PDIA1, P4HB	protein disulfide-isomerase A1	http://www.genome.jp/dbget-bin/www_bget?ko:K09580	Q17770	1368	1.1e-149	Protein disulfide-isomerase 2 OS=Caenorhabditis elegans GN=pdi-2 PE=1 SV=1	PF07912//PF00578//PF00462//PF00085//PF08534//PF01216	ERp29, N-terminal domain//AhpC/TSA family//Glutaredoxin//Thioredoxin//Redoxin//Calsequestrin	GO:0045454//GO:0055114//GO:0006118//GO:0009306	cell redox homeostasis//oxidation-reduction process//obsolete electron transport//protein secretion	GO:0015035//GO:0016209//GO:0005509//GO:0009055//GO:0016491	protein disulfide oxidoreductase activity//antioxidant activity//calcium ion binding//electron carrier activity//oxidoreductase activity	GO:0005788	endoplasmic reticulum lumen	KOG0190	Protein disulfide isomerase (prolyl 4-hydroxylase beta subunit)
Cluster-12033.0	BM_2	5.00	0.37	938	--	--	--	--	--	--	--	--	--	--	--	--	--	--	--	--	--	--	--	--	--	--	--	--	--	--	--	--
Cluster-12040.0	BM_2	6.60	2.32	394	--	--	--	--	--	--	--	--	--	--	--	--	--	--	--	--	--	--	--	--	--	--	--	--	--	--	--	--
Cluster-12041.0	BM_2	28.64	1.12	1547	642934722	XP_008197785.1	1306	3.7e-141	PREDICTED: uncharacterized protein LOC658747 [Tribolium castaneum]	--	--	--	--	--	--	--	--	--	--	--	--	--	PF03340	Poxvirus rifampicin resistance protein	GO:0046677	response to antibiotic	--	--	--	--	--	--
Cluster-12043.1	BM_2	3.00	0.33	711	--	--	--	--	--	--	--	--	--	--	--	--	--	--	--	--	--	--	--	--	--	--	--	--	--	--	--	--
Cluster-12045.0	BM_2	21.00	0.57	2112	270003405	EEZ99852.1	497	3.2e-47	hypothetical protein TcasGA2_TC002634 [Tribolium castaneum]	--	--	--	--	--	--	--	--	--	--	--	--	--	PF00060	Ligand-gated ion channel	GO:0007165//GO:0007268//GO:0006811	signal transduction//synaptic transmission//ion transport	GO:0004970	ionotropic glutamate receptor activity	GO:0016020	membrane	--	--
Cluster-12052.0	BM_2	4.00	0.98	457	--	--	--	--	--	--	--	--	--	--	--	--	--	--	--	--	--	--	--	--	--	--	--	--	--	--	--	--
Cluster-12053.0	BM_2	9.00	0.64	964	391337456	XP_003743084.1	658	3.1e-66	PREDICTED: troponin C-like isoform 1 [Metaseiulus occidentalis]	391342469	XM_003745495.1	218	2.78162e-108	PREDICTED: Metaseiulus occidentalis troponin C-like (LOC100900275), mRNA	K02183	CALM	calmodulin	http://www.genome.jp/dbget-bin/www_bget?ko:K02183	P15159	599	9.0e-61	Troponin C OS=Tachypleus tridentatus PE=1 SV=1	PF13202//PF00036//PF03461//PF12763//PF00844//PF13833//PF13405//PF13499	EF hand//EF hand//TRCF domain//Cytoskeletal-regulatory complex EF hand//Geminivirus coat protein/nuclear export factor BR1 family//EF-hand domain pair//EF-hand domain//EF-hand domain pair	GO:0006281	DNA repair	GO:0005198//GO:0005515//GO:0005509	structural molecule activity//protein binding//calcium ion binding	GO:0019028	viral capsid	KOG0027	Calmodulin and related proteins (EF-Hand superfamily)
Cluster-12054.0	BM_2	11.00	1.36	661	--	--	--	--	--	--	--	--	--	--	--	--	--	--	--	--	--	--	PF01678	Diaminopimelate epimerase	GO:0009089	lysine biosynthetic process via diaminopimelate	GO:0008837	diaminopimelate epimerase activity	--	--	--	--
Cluster-12056.0	BM_2	3.00	0.36	674	79160090	AAI07895.1	808	8.9e-84	NME1-NME2 protein [Homo sapiens]>gi|119614969|gb|EAW94563.1| hCG2001850, isoform CRA_a [Homo sapiens]>gi|649135086|gb|AIC58793.1| NME1-NME2, partial [synthetic construct]	310923124	NM_002512.3	641	0	Homo sapiens NME/NM23 nucleoside diphosphate kinase 2 (NME2), transcript variant 1, mRNA	K00940	ndk, NME	nucleoside-diphosphate kinase	http://www.genome.jp/dbget-bin/www_bget?ko:K00940	P22392	803	1.4e-84	Nucleoside diphosphate kinase B OS=Homo sapiens GN=NME2 PE=1 SV=1	PF00334	Nucleoside diphosphate kinase	GO:0006183//GO:0006144//GO:0006241//GO:0006206//GO:0006165//GO:0006228	GTP biosynthetic process//purine nucleobase metabolic process//CTP biosynthetic process//pyrimidine nucleobase metabolic process//nucleoside diphosphate phosphorylation//UTP biosynthetic process	GO:0005524//GO:0004550	ATP binding//nucleoside diphosphate kinase activity	GO:0005737	cytoplasm	KOG0888	Nucleoside diphosphate kinase
Cluster-12058.0	BM_2	9.00	0.49	1176	--	--	--	--	--	--	--	--	--	--	--	--	--	--	--	--	--	--	--	--	--	--	--	--	--	--	--	--
Cluster-12059.0	BM_2	2.00	0.32	567	--	--	--	--	--	--	--	--	--	--	--	--	--	--	--	--	--	--	--	--	--	--	--	--	--	--	--	--
Cluster-12062.0	BM_2	5.00	0.37	930	861636785	KMQ91977.1	244	3.1e-18	transposable element tc3 transposase [Lasius niger]	--	--	--	--	--	--	--	--	--	--	--	--	--	--	--	--	--	--	--	--	--	--	--
Cluster-12064.0	BM_2	1.00	0.34	401	--	--	--	--	--	--	--	--	--	--	--	--	--	--	--	--	--	--	--	--	--	--	--	--	--	--	--	--
Cluster-12070.0	BM_2	8.00	2.00	453	--	--	--	--	--	--	--	--	--	--	--	--	--	--	--	--	--	--	--	--	--	--	--	--	--	--	--	--
Cluster-12072.0	BM_2	2.00	0.57	429	242002136	XP_002435711.1	368	5.9e-33	cytochrome C oxidase, subunit VIa/COX13, putative [Ixodes scapularis]>gi|215499047|gb|EEC08541.1| cytochrome C oxidase, subunit VIa/COX13, putative [Ixodes scapularis]	--	--	--	--	--	K02266	COX6A	cytochrome c oxidase subunit 6a	http://www.genome.jp/dbget-bin/www_bget?ko:K02266	P12074	261	6.2e-22	Cytochrome c oxidase subunit 6A1, mitochondrial OS=Homo sapiens GN=COX6A1 PE=1 SV=4	PF00525//PF02046	Alpha crystallin A chain, N terminal//Cytochrome c oxidase subunit VIa	GO:0055114//GO:0015992//GO:0006123//GO:0007423	oxidation-reduction process//proton transport//mitochondrial electron transport, cytochrome c to oxygen//sensory organ development	GO:0005212//GO:0004129	structural constituent of eye lens//cytochrome-c oxidase activity	GO:0005751//GO:0005743//GO:0045277	mitochondrial respiratory chain complex IV//mitochondrial inner membrane//respiratory chain complex IV	KOG3469	Cytochrome c oxidase, subunit VIa/COX13
Cluster-12079.0	BM_2	6.00	0.94	573	--	--	--	--	--	--	--	--	--	--	--	--	--	--	--	--	--	--	PF02734	DAK2 domain	GO:0006071//GO:0046486	glycerol metabolic process//glycerolipid metabolic process	GO:0004371	glycerone kinase activity	--	--	--	--
Cluster-12095.0	BM_2	2.00	0.57	428	--	--	--	--	--	--	--	--	--	--	--	--	--	--	--	--	--	--	--	--	--	--	--	--	--	--	--	--
Cluster-12096.0	BM_2	4.00	0.49	668	--	--	--	--	--	--	--	--	--	--	--	--	--	--	--	--	--	--	--	--	--	--	--	--	--	--	--	--
Cluster-12103.0	BM_2	3.00	0.67	478	--	--	--	--	--	--	--	--	--	--	--	--	--	--	--	--	--	--	--	--	--	--	--	--	--	--	--	--
Cluster-12107.0	BM_2	2.00	0.47	464	--	--	--	--	--	--	--	--	--	--	--	--	--	--	--	--	--	--	PF03214	Reversibly glycosylated polypeptide	GO:0030244	cellulose biosynthetic process	GO:0016866	intramolecular transferase activity	--	--	--	--
Cluster-12107.1	BM_2	5.00	0.49	763	--	--	--	--	--	--	--	--	--	--	--	--	--	--	--	--	--	--	--	--	--	--	--	--	--	--	--	--
Cluster-12115.0	BM_2	3.59	0.40	704	--	--	--	--	--	--	--	--	--	--	--	--	--	--	--	--	--	--	--	--	--	--	--	--	--	--	--	--
Cluster-1212.0	BM_2	2.83	0.48	550	--	--	--	--	--	--	--	--	--	--	--	--	--	--	--	--	--	--	--	--	--	--	--	--	--	--	--	--
Cluster-12126.0	BM_2	8.00	0.98	664	--	--	--	--	--	--	--	--	--	--	--	--	--	--	--	--	--	--	--	--	--	--	--	--	--	--	--	--
Cluster-12134.0	BM_2	2.69	0.35	639	--	--	--	--	--	--	--	--	--	--	--	--	--	--	--	--	--	--	--	--	--	--	--	--	--	--	--	--
Cluster-12136.0	BM_2	6.00	0.36	1096	--	--	--	--	--	--	--	--	--	--	--	--	--	--	--	--	--	--	--	--	--	--	--	--	--	--	--	--
Cluster-1214.0	BM_2	7.00	0.74	733	--	--	--	--	--	--	--	--	--	--	--	--	--	--	--	--	--	--	--	--	--	--	--	--	--	--	--	--
Cluster-12140.0	BM_2	12.00	0.53	1402	--	--	--	--	--	--	--	--	--	--	--	--	--	--	--	--	--	--	--	--	--	--	--	--	--	--	--	--
Cluster-12146.0	BM_2	14.00	3.92	431	--	--	--	--	--	--	--	--	--	--	--	--	--	--	--	--	--	--	--	--	--	--	--	--	--	--	--	--
Cluster-12151.0	BM_2	4.00	1.26	411	--	--	--	--	--	--	--	--	--	--	--	--	--	--	--	--	--	--	--	--	--	--	--	--	--	--	--	--
Cluster-12158.0	BM_2	3.00	0.97	407	--	--	--	--	--	--	--	--	--	--	--	--	--	--	--	--	--	--	--	--	--	--	--	--	--	--	--	--
Cluster-12168.0	BM_2	6.00	0.39	1031	--	--	--	--	--	--	--	--	--	--	--	--	--	--	--	--	--	--	--	--	--	--	--	--	--	--	--	--
Cluster-1217.0	BM_2	4.00	0.47	684	--	--	--	--	--	642917441	XM_008192979.1	36	2.89715e-07	PREDICTED: Tribolium castaneum jerky protein homolog-like (LOC103312418), mRNA	--	--	--	--	--	--	--	--	--	--	--	--	--	--	--	--	--	--
Cluster-12177.0	BM_2	2.00	0.51	448	391333516	XP_003741159.1	515	5.5e-50	PREDICTED: titin-like [Metaseiulus occidentalis]	--	--	--	--	--	--	--	--	--	Q9I7U4	429	2.1e-41	Titin OS=Drosophila melanogaster GN=sls PE=1 SV=3	PF13895	Immunoglobulin domain	--	--	GO:0005515	protein binding	--	--	--	--
Cluster-12189.0	BM_2	2.00	0.33	561	40538858	NP_077366.2	224	3.8e-16	15-hydroxyprostaglandin dehydrogenase [NAD(+)] [Rattus norvegicus]>gi|116248574|sp|O08699.2|PGDH_RAT RecName: Full=15-hydroxyprostaglandin dehydrogenase [NAD(+)]; Short=15-PGDH; AltName: Full=Prostaglandin dehydrogenase 1>gi|38566178|gb|AAH62399.1| Hydroxyprostaglandin dehydrogenase 15 (NAD) [Rattus norvegicus]>gi|149032232|gb|EDL87138.1| hydroxyprostaglandin dehydrogenase 15 (NAD) [Rattus norveg…	--	--	--	--	--	K00069	HPGD	15-hydroxyprostaglandin dehydrogenase (NAD)	http://www.genome.jp/dbget-bin/www_bget?ko:K00069	O08699	224	1.6e-17	15-hydroxyprostaglandin dehydrogenase [NAD(+)] OS=Rattus norvegicus GN=Hpgd PE=2 SV=2	PF00106	short chain dehydrogenase	GO:0007166//GO:0008152//GO:0032501	cell surface receptor signaling pathway//metabolic process//multicellular organismal process	GO:0016491//GO:0003824	oxidoreductase activity//catalytic activity	--	--	--	--
Cluster-12200.0	BM_2	3.00	0.56	523	--	--	--	--	--	--	--	--	--	--	--	--	--	--	--	--	--	--	--	--	--	--	--	--	--	--	--	--
Cluster-12202.0	BM_2	8.00	1.58	507	826433741	XP_012528870.1	516	4.8e-50	PREDICTED: 60S ribosomal protein L24 [Monomorium pharaonis]	822092644	NM_001309135.1	101	1.55479e-43	Plutella xylostella 60S ribosomal protein L24 (LOC105382338), mRNA >gnl|BL_ORD_ID|1248905 Plutella xylostella mRNA for Ribosomal protein L24, complete cds	K02896	RP-L24e, RPL24	large subunit ribosomal protein L24e	http://www.genome.jp/dbget-bin/www_bget?ko:K02896	Q962T5	488	3.5e-48	60S ribosomal protein L24 OS=Spodoptera frugiperda GN=RpL24 PE=2 SV=1	PF12356	Protein of unknown function (DUF3643)	GO:0016567//GO:0006915//GO:0032465	protein ubiquitination//apoptotic process//regulation of cytokinesis	GO:0004842	ubiquitin-protein transferase activity	--	--	KOG1722	60s ribosomal protein L24
Cluster-12203.0	BM_2	2.00	0.75	384	--	--	--	--	--	--	--	--	--	--	--	--	--	--	--	--	--	--	--	--	--	--	--	--	--	--	--	--
Cluster-12204.1	BM_2	22.27	5.43	458	--	--	--	--	--	--	--	--	--	--	--	--	--	--	--	--	--	--	--	--	--	--	--	--	--	--	--	--
Cluster-12204.2	BM_2	5.39	0.42	901	--	--	--	--	--	--	--	--	--	--	--	--	--	--	--	--	--	--	--	--	--	--	--	--	--	--	--	--
Cluster-12206.0	BM_2	35.81	2.74	913	--	--	--	--	--	--	--	--	--	--	--	--	--	--	--	--	--	--	--	--	--	--	--	--	--	--	--	--
Cluster-1221.0	BM_2	1.00	0.41	372	--	--	--	--	--	--	--	--	--	--	--	--	--	--	--	--	--	--	--	--	--	--	--	--	--	--	--	--
Cluster-12210.0	BM_2	2.00	0.46	470	--	--	--	--	--	--	--	--	--	--	--	--	--	--	--	--	--	--	--	--	--	--	--	--	--	--	--	--
Cluster-12219.0	BM_2	4.00	0.56	612	--	--	--	--	--	--	--	--	--	--	--	--	--	--	--	--	--	--	--	--	--	--	--	--	--	--	--	--
Cluster-12220.0	BM_2	2.00	0.56	430	--	--	--	--	--	--	--	--	--	--	--	--	--	--	--	--	--	--	--	--	--	--	--	--	--	--	--	--
Cluster-12224.0	BM_2	4.00	0.35	829	--	--	--	--	--	--	--	--	--	--	--	--	--	--	--	--	--	--	--	--	--	--	--	--	--	--	--	--
Cluster-12225.0	BM_2	3.00	0.53	539	--	--	--	--	--	--	--	--	--	--	--	--	--	--	--	--	--	--	--	--	--	--	--	--	--	--	--	--
Cluster-12227.1	BM_2	4.00	0.43	724	--	--	--	--	--	--	--	--	--	--	--	--	--	--	--	--	--	--	--	--	--	--	--	--	--	--	--	--
Cluster-12233.0	BM_2	2.00	1.56	311	47682711	AAH69831.1	451	1.0e-42	Zgc:172187 protein [Danio rerio]>gi|62530956|gb|AAH93444.1| Zgc:172187 protein [Danio rerio]	294891344	XM_002773487.1	138	2.46463e-64	Perkinsus marinus ATCC 50983 polyubiquitin, putative, mRNA	K04551	UBB	ubiquitin B	http://www.genome.jp/dbget-bin/www_bget?ko:K04551	Q63429	444	2.7e-43	Polyubiquitin-C OS=Rattus norvegicus GN=Ubc PE=1 SV=1	PF00240//PF14560	Ubiquitin family//Ubiquitin-like domain	--	--	GO:0005515	protein binding	--	--	KOG0001	Ubiquitin and ubiquitin-like proteins
Cluster-12234.0	BM_2	1.00	0.37	386	--	--	--	--	--	--	--	--	--	--	--	--	--	--	--	--	--	--	--	--	--	--	--	--	--	--	--	--
Cluster-12234.1	BM_2	3.00	0.69	471	--	--	--	--	--	--	--	--	--	--	--	--	--	--	--	--	--	--	--	--	--	--	--	--	--	--	--	--
Cluster-12239.0	BM_2	17.00	0.81	1317	--	--	--	--	--	--	--	--	--	--	--	--	--	--	--	--	--	--	--	--	--	--	--	--	--	--	--	--
Cluster-1224.0	BM_2	6.00	0.61	746	--	--	--	--	--	--	--	--	--	--	--	--	--	--	--	--	--	--	--	--	--	--	--	--	--	--	--	--
Cluster-12241.0	BM_2	6.00	0.61	748	391335824	XP_003742288.1	477	2.4e-45	PREDICTED: glucose 1-dehydrogenase 1-like [Metaseiulus occidentalis]	--	--	--	--	--	--	--	--	--	Q9BPX1	320	1.6e-28	17-beta-hydroxysteroid dehydrogenase 14 OS=Homo sapiens GN=HSD17B14 PE=1 SV=1	PF00106//PF01370//PF04261//PF02882//PF12242	short chain dehydrogenase//NAD dependent epimerase/dehydratase family//Dyp-type peroxidase family//Tetrahydrofolate dehydrogenase/cyclohydrolase, NAD(P)-binding domain//NAD(P)H binding domain of trans-2-enoyl-CoA reductase	GO:0055114//GO:0008152//GO:0006804//GO:0009396//GO:0006979//GO:0046487	oxidation-reduction process//metabolic process//obsolete peroxidase reaction//folic acid-containing compound biosynthetic process//response to oxidative stress//glyoxylate metabolic process	GO:0004601//GO:0020037//GO:0003824//GO:0050662//GO:0016491//GO:0004488	peroxidase activity//heme binding//catalytic activity//coenzyme binding//oxidoreductase activity//methylenetetrahydrofolate dehydrogenase (NADP+) activity	--	--	--	--
Cluster-12252.0	BM_2	2.00	0.47	465	--	--	--	--	--	--	--	--	--	--	--	--	--	--	--	--	--	--	--	--	--	--	--	--	--	--	--	--
Cluster-12253.0	BM_2	5.00	0.57	693	149287114	ABR23456.1	561	4.0e-55	cytochrome c oxidase polyprotein IV [Ornithodoros parkeri]	--	--	--	--	--	K02263	COX4	cytochrome c oxidase subunit 4	http://www.genome.jp/dbget-bin/www_bget?ko:K02263	O46578	309	2.7e-27	Cytochrome c oxidase subunit 4 isoform 1, mitochondrial (Fragment) OS=Gorilla gorilla gorilla GN=COX4I1 PE=3 SV=1	PF02936	Cytochrome c oxidase subunit IV	GO:0006123//GO:0015992	mitochondrial electron transport, cytochrome c to oxygen//proton transport	GO:0004129	cytochrome-c oxidase activity	GO:0045277	respiratory chain complex IV	KOG4075	Cytochrome c oxidase, subunit IV/COX5b
Cluster-12258.0	BM_2	7.75	0.47	1092	--	--	--	--	--	--	--	--	--	--	--	--	--	--	--	--	--	--	--	--	--	--	--	--	--	--	--	--
Cluster-12259.0	BM_2	2.00	2.00	294	--	--	--	--	--	--	--	--	--	--	--	--	--	--	--	--	--	--	--	--	--	--	--	--	--	--	--	--
Cluster-1226.0	BM_2	2.00	0.78	379	--	--	--	--	--	--	--	--	--	--	--	--	--	--	--	--	--	--	--	--	--	--	--	--	--	--	--	--
Cluster-1227.0	BM_2	6.00	1.46	458	--	--	--	--	--	--	--	--	--	--	--	--	--	--	--	--	--	--	--	--	--	--	--	--	--	--	--	--
Cluster-12272.0	BM_2	36.55	0.49	4061	189239162	XP_972375.2	3835	0.0e+00	PREDICTED: NADPH oxidase 5 isoform X2 [Tribolium castaneum]	--	--	--	--	--	--	--	--	--	Q96PH1	1097	6.8e-118	NADPH oxidase 5 OS=Homo sapiens GN=NOX5 PE=1 SV=1	PF13202//PF13833//PF13405//PF00036//PF13499//PF08022	EF hand//EF-hand domain pair//EF-hand domain//EF hand//EF-hand domain pair//FAD-binding domain	GO:0055114	oxidation-reduction process	GO:0005509//GO:0016491	calcium ion binding//oxidoreductase activity	--	--	KOG0039	Ferric reductase, NADH/NADPH oxidase and related proteins
Cluster-12279.0	BM_2	2.00	0.97	353	--	--	--	--	--	--	--	--	--	--	--	--	--	--	--	--	--	--	--	--	--	--	--	--	--	--	--	--
Cluster-12279.1	BM_2	4.00	0.31	911	--	--	--	--	--	--	--	--	--	--	--	--	--	--	--	--	--	--	--	--	--	--	--	--	--	--	--	--
Cluster-12284.0	BM_2	4.00	1.07	440	675386551	KFM79448.1	271	1.1e-21	putative citrate synthase 1, mitochondrial, partial [Stegodyphus mimosarum]	657528658	XM_008293562.1	54	1.78914e-17	PREDICTED: Stegastes partitus citrate synthase (cs), mRNA	K01647	CS, gltA	citrate synthase	http://www.genome.jp/dbget-bin/www_bget?ko:K01647	Q16P20	266	1.7e-22	Probable citrate synthase 2, mitochondrial OS=Aedes aegypti GN=AAEL011789 PE=3 SV=1	PF00285	Citrate synthase	--	--	GO:0046912	transferase activity, transferring acyl groups, acyl groups converted into alkyl on transfer	--	--	KOG2617	Citrate synthase
Cluster-12288.0	BM_2	3.00	0.46	579	--	--	--	--	--	--	--	--	--	--	--	--	--	--	--	--	--	--	--	--	--	--	--	--	--	--	--	--
Cluster-1229.0	BM_2	7.00	1.07	583	--	--	--	--	--	--	--	--	--	--	--	--	--	--	--	--	--	--	--	--	--	--	--	--	--	--	--	--
Cluster-12293.0	BM_2	9.71	0.65	1010	642938395	XP_971552.2	279	2.9e-22	PREDICTED: probable oligoribonuclease isoform X1 [Tribolium castaneum]	--	--	--	--	--	K13288	orn, REX2, REXO2	oligoribonuclease	http://www.genome.jp/dbget-bin/www_bget?ko:K13288	Q9VCI0	232	3.4e-18	Probable oligoribonuclease OS=Drosophila melanogaster GN=CG10214 PE=1 SV=1	PF02949//PF08395	7tm Odorant receptor//7tm Chemosensory receptor	GO:0007187//GO:0007608//GO:0050909	G-protein coupled receptor signaling pathway, coupled to cyclic nucleotide second messenger//sensory perception of smell//sensory perception of taste	GO:0005549//GO:0004984	odorant binding//olfactory receptor activity	GO:0016021//GO:0016020	integral component of membrane//membrane	KOG3242	Oligoribonuclease (3'->5' exoribonuclease)
Cluster-12299.0	BM_2	2.00	0.70	395	--	--	--	--	--	--	--	--	--	--	--	--	--	--	--	--	--	--	--	--	--	--	--	--	--	--	--	--
Cluster-12300.0	BM_2	10.00	0.60	1099	675414267	XP_008920266.1	585	1.0e-57	PREDICTED: cathepsin D [Manacus vitellinus]>gi|679188614|gb|KFW79385.1| Cathepsin D [Manacus vitellinus]	--	--	--	--	--	K01379	CTSD	cathepsin D	http://www.genome.jp/dbget-bin/www_bget?ko:K01379	Q05744	570	2.4e-57	Cathepsin D OS=Gallus gallus GN=CTSD PE=1 SV=1	PF00026	Eukaryotic aspartyl protease	GO:0006508	proteolysis	GO:0004190	aspartic-type endopeptidase activity	--	--	KOG1339	Aspartyl protease
Cluster-12309.0	BM_2	6.00	0.97	565	744603787	XP_010991488.1	860	6.9e-90	PREDICTED: 40S ribosomal protein S11 [Camelus dromedarius]	395132454	NM_001015.4	565	0	Homo sapiens ribosomal protein S11 (RPS11), mRNA	K02949	RP-S11e, RPS11	small subunit ribosomal protein S11e	http://www.genome.jp/dbget-bin/www_bget?ko:K02949	P62280	824	4.3e-87	40S ribosomal protein S11 OS=Homo sapiens GN=RPS11 PE=1 SV=3	PF00366	Ribosomal protein S17	GO:0006412//GO:0042254	translation//ribosome biogenesis	GO:0003735	structural constituent of ribosome	GO:0005622//GO:0005840	intracellular//ribosome	KOG1728	40S ribosomal protein S11
Cluster-12312.0	BM_2	3.00	0.51	547	--	--	--	--	--	--	--	--	--	--	--	--	--	--	--	--	--	--	--	--	--	--	--	--	--	--	--	--
Cluster-12318.0	BM_2	8.00	0.56	982	--	--	--	--	--	--	--	--	--	--	--	--	--	--	--	--	--	--	PF09771	Transmembrane protein 188	GO:0035307	positive regulation of protein dephosphorylation	--	--	GO:0071595	Nem1-Spo7 phosphatase complex	--	--
Cluster-12328.0	BM_2	25.00	0.52	2674	478267817	ENN83104.1	727	8.7e-74	hypothetical protein YQE_00535, partial [Dendroctonus ponderosae]	--	--	--	--	--	--	--	--	--	--	--	--	--	--	--	--	--	--	--	--	--	--	--
Cluster-12329.0	BM_2	3.00	0.48	567	675371966	KFM64868.1	715	4.5e-73	Clathrin heavy chain 1, partial [Stegodyphus mimosarum]	--	--	--	--	--	K04646	CLTC	clathrin heavy chain	http://www.genome.jp/dbget-bin/www_bget?ko:K04646	P49951	573	5.4e-58	Clathrin heavy chain 1 OS=Bos taurus GN=CLTC PE=1 SV=1	PF00637//PF03770	Region in Clathrin and VPS//Inositol polyphosphate kinase	GO:0016192//GO:0006886	vesicle-mediated transport//intracellular protein transport	GO:0008440	inositol-1,4,5-trisphosphate 3-kinase activity	--	--	KOG0985	Vesicle coat protein clathrin, heavy chain
Cluster-1233.0	BM_2	4.00	0.61	582	--	--	--	--	--	--	--	--	--	--	--	--	--	--	--	--	--	--	--	--	--	--	--	--	--	--	--	--
Cluster-12336.0	BM_2	3.00	0.50	555	--	--	--	--	--	--	--	--	--	--	--	--	--	--	--	--	--	--	--	--	--	--	--	--	--	--	--	--
Cluster-12341.0	BM_2	2.00	0.57	427	--	--	--	--	--	--	--	--	--	--	--	--	--	--	--	--	--	--	--	--	--	--	--	--	--	--	--	--
Cluster-12344.0	BM_2	6.00	0.32	1192	--	--	--	--	--	--	--	--	--	--	--	--	--	--	--	--	--	--	--	--	--	--	--	--	--	--	--	--
Cluster-12346.0	BM_2	10.00	0.47	1331	861578014	KMQ82022.1	146	1.0e-06	mariner transposase, partial [Lasius niger]	--	--	--	--	--	--	--	--	--	--	--	--	--	--	--	--	--	--	--	--	--	--	--
Cluster-12348.0	BM_2	1.00	0.33	403	391325479	XP_003737261.1	492	2.3e-47	PREDICTED: 60S ribosomal protein L30-like isoform 1 [Metaseiulus occidentalis]>gi|391325481|ref|XP_003737262.1| PREDICTED: 60S ribosomal protein L30-like isoform 2 [Metaseiulus occidentalis]	150982227	EF634702.1	115	2.00234e-51	Pristionchus pacificus large subunit ribosomal protein 30 (rpl-30) mRNA, partial cds	K02908	RP-L30e, RPL30	large subunit ribosomal protein L30e	http://www.genome.jp/dbget-bin/www_bget?ko:K02908	P58375	456	1.4e-44	60S ribosomal protein L30 OS=Spodoptera frugiperda GN=RpL30 PE=3 SV=1	--	--	--	--	--	--	--	--	KOG2988	60S ribosomal protein L30
Cluster-1235.0	BM_2	9.00	1.51	552	--	--	--	--	--	--	--	--	--	--	--	--	--	--	--	--	--	--	--	--	--	--	--	--	--	--	--	--
Cluster-12355.0	BM_2	5.00	0.60	676	--	--	--	--	--	--	--	--	--	--	--	--	--	--	--	--	--	--	--	--	--	--	--	--	--	--	--	--
Cluster-12356.0	BM_2	7.00	0.31	1413	--	--	--	--	--	--	--	--	--	--	--	--	--	--	--	--	--	--	--	--	--	--	--	--	--	--	--	--
Cluster-12359.0	BM_2	12.00	0.43	1657	--	--	--	--	--	--	--	--	--	--	--	--	--	--	--	--	--	--	PF00352	Transcription factor TFIID (or TATA-binding protein, TBP)	GO:0006352	DNA-templated transcription, initiation	GO:0003677	DNA binding	--	--	--	--
Cluster-12360.0	BM_2	3.00	0.46	583	--	--	--	--	--	--	--	--	--	--	--	--	--	--	--	--	--	--	--	--	--	--	--	--	--	--	--	--
Cluster-12361.0	BM_2	6.51	1.25	515	--	--	--	--	--	--	--	--	--	--	--	--	--	--	--	--	--	--	--	--	--	--	--	--	--	--	--	--
Cluster-12362.1	BM_2	33.96	0.89	2192	642931676	XP_008196683.1	173	1.2e-09	PREDICTED: uncharacterized protein LOC103313928 [Tribolium castaneum]	--	--	--	--	--	--	--	--	--	--	--	--	--	PF13606//PF00023	Ankyrin repeat//Ankyrin repeat	--	--	GO:0005515	protein binding	--	--	--	--
Cluster-12366.0	BM_2	3.47	0.45	642	--	--	--	--	--	--	--	--	--	--	--	--	--	--	--	--	--	--	--	--	--	--	--	--	--	--	--	--
Cluster-1237.0	BM_2	1.00	0.58	336	--	--	--	--	--	--	--	--	--	--	--	--	--	--	--	--	--	--	--	--	--	--	--	--	--	--	--	--
Cluster-12373.0	BM_2	15.00	0.65	1426	675390089	KFM82986.1	643	2.6e-64	Short-chain dehydrogenase/reductase family 16C member 6, partial [Stegodyphus mimosarum]	--	--	--	--	--	K15734	SDR16C5	all-trans-retinol dehydrogenase (NAD+)	http://www.genome.jp/dbget-bin/www_bget?ko:K15734	A5PJJ7	552	3.7e-55	Short-chain dehydrogenase/reductase family 16C member 6 OS=Bos taurus GN=SDR16C6 PE=2 SV=1	PF00106//PF02737	short chain dehydrogenase//3-hydroxyacyl-CoA dehydrogenase, NAD binding domain	GO:0006631//GO:0006568//GO:0006554//GO:0006552//GO:0055114//GO:0006574//GO:0006550//GO:0006633//GO:0018874//GO:0008152	fatty acid metabolic process//tryptophan metabolic process//lysine catabolic process//leucine catabolic process//oxidation-reduction process//valine catabolic process//isoleucine catabolic process//fatty acid biosynthetic process//benzoate metabolic process//metabolic process	GO:0003857//GO:0016491	3-hydroxyacyl-CoA dehydrogenase activity//oxidoreductase activity	--	--	KOG1201	Hydroxysteroid 17-beta dehydrogenase 11
Cluster-12374.0	BM_2	5.00	0.44	829	321457269	EFX68359.1	245	2.1e-18	hypothetical protein DAPPUDRAFT_203299 [Daphnia pulex]	--	--	--	--	--	K15730	PTGES3	cytosolic prostaglandin-E synthase	http://www.genome.jp/dbget-bin/www_bget?ko:K15730	P0C8Z0	194	7.1e-14	Uncharacterized protein OsI_027940 OS=Oryza sativa subsp. indica GN=OsI_027940 PE=1 SV=2	--	--	--	--	--	--	--	--	--	--
Cluster-12381.0	BM_2	4.00	0.80	504	642933885	XP_008197553.1	359	7.7e-32	PREDICTED: uncharacterized protein LOC659408 isoform X2 [Tribolium castaneum]>gi|270013645|gb|EFA10093.1| hypothetical protein TcasGA2_TC012271 [Tribolium castaneum]	--	--	--	--	--	--	--	--	--	--	--	--	--	--	--	--	--	--	--	--	--	--	--
Cluster-12383.0	BM_2	35.87	0.89	2289	195115427	XP_002002258.1	290	3.5e-23	GI17285 [Drosophila mojavensis]>gi|193912833|gb|EDW11700.1| GI17285 [Drosophila mojavensis]	--	--	--	--	--	K00252	GCDH, gcdH	glutaryl-CoA dehydrogenase	http://www.genome.jp/dbget-bin/www_bget?ko:K00252	Q2KHZ9	263	1.9e-21	Glutaryl-CoA dehydrogenase, mitochondrial OS=Bos taurus GN=GCDH PE=2 SV=1	PF00441//PF09229//PF04336//PF12539	Acyl-CoA dehydrogenase, C-terminal domain//Activator of Hsp90 ATPase, N-terminal//Protein of unknown function, DUF479//Chromosome segregation protein Csm1/Pcs1	GO:0015940//GO:0006633//GO:0055114	pantothenate biosynthetic process//fatty acid biosynthetic process//oxidation-reduction process	GO:0008770//GO:0001671//GO:0005515//GO:0016491//GO:0051087//GO:0016627	[acyl-carrier-protein] phosphodiesterase activity//ATPase activator activity//protein binding//oxidoreductase activity//chaperone binding//oxidoreductase activity, acting on the CH-CH group of donors	--	--	KOG0138	Glutaryl-CoA dehydrogenase
Cluster-12385.0	BM_2	6.00	0.65	720	546670775	ERL83393.1	494	2.4e-47	hypothetical protein D910_00345 [Dendroctonus ponderosae]>gi|546671691|gb|ERL83897.1| hypothetical protein D910_01187 [Dendroctonus ponderosae]>gi|546674290|gb|ERL85701.1| hypothetical protein D910_03116 [Dendroctonus ponderosae]>gi|546681251|gb|ERL91386.1| hypothetical protein D910_08718 [Dendroctonus ponderosae]	--	--	--	--	--	K05330	KCNJN	potassium inwardly-rectifying channel subfamily J, other	http://www.genome.jp/dbget-bin/www_bget?ko:K05330	F1NHE9	260	1.4e-21	ATP-sensitive inward rectifier potassium channel 12 OS=Gallus gallus GN=KCNJ12 PE=1 SV=1	PF01007	Inward rectifier potassium channel	GO:0006813	potassium ion transport	GO:0005242	inward rectifier potassium channel activity	GO:0016021//GO:0008076	integral component of membrane//voltage-gated potassium channel complex	KOG3827	Inward rectifier K+ channel
Cluster-12387.0	BM_2	3.00	1.11	386	--	--	--	--	--	--	--	--	--	--	--	--	--	--	--	--	--	--	--	--	--	--	--	--	--	--	--	--
Cluster-1239.0	BM_2	2.00	0.72	391	--	--	--	--	--	--	--	--	--	--	--	--	--	--	--	--	--	--	--	--	--	--	--	--	--	--	--	--
Cluster-1241.0	BM_2	1.00	0.38	383	--	--	--	--	--	--	--	--	--	--	--	--	--	--	--	--	--	--	--	--	--	--	--	--	--	--	--	--
Cluster-12417.0	BM_2	3.00	0.67	478	--	--	--	--	--	--	--	--	--	--	--	--	--	--	--	--	--	--	--	--	--	--	--	--	--	--	--	--
Cluster-12420.0	BM_2	1.00	0.61	331	--	--	--	--	--	--	--	--	--	--	--	--	--	--	--	--	--	--	--	--	--	--	--	--	--	--	--	--
Cluster-12422.0	BM_2	4.00	0.38	789	--	--	--	--	--	--	--	--	--	--	--	--	--	--	--	--	--	--	--	--	--	--	--	--	--	--	--	--
Cluster-12425.0	BM_2	7.00	0.39	1156	--	--	--	--	--	--	--	--	--	--	--	--	--	--	--	--	--	--	--	--	--	--	--	--	--	--	--	--
Cluster-12426.0	BM_2	4.00	0.77	514	642914043	XP_008201521.1	369	5.4e-33	PREDICTED: metabotropic glutamate receptor 5-like [Tribolium castaneum]>gi|270002144|gb|EEZ98591.1| hypothetical protein TcasGA2_TC001106 [Tribolium castaneum]	--	--	--	--	--	K04603	GRM1	metabotropic glutamate receptor 1	http://www.genome.jp/dbget-bin/www_bget?ko:K04603	P97772	218	7.2e-17	Metabotropic glutamate receptor 1 OS=Mus musculus GN=Grm1 PE=1 SV=2	--	--	GO:0007186	G-protein coupled receptor signaling pathway	GO:0004930	G-protein coupled receptor activity	GO:0005886//GO:0016021	plasma membrane//integral component of membrane	KOG1056	Glutamate-gated metabotropic ion channel receptor subunit GRM2 and related subunits, G-protein coupled receptor superfamily
Cluster-12429.1	BM_2	10.00	0.49	1278	241729451	XP_002412260.1	1198	1.0e-128	translation initiation factor 2C, putative [Ixodes scapularis]>gi|215505489|gb|EEC14983.1| translation initiation factor 2C, putative [Ixodes scapularis]	--	--	--	--	--	K11593	ELF2C, AGO	eukaryotic translation initiation factor 2C	http://www.genome.jp/dbget-bin/www_bget?ko:K11593	Q9UKV8	931	3.8e-99	Protein argonaute-2 OS=Homo sapiens GN=AGO2 PE=1 SV=3	PF02171	Piwi domain	--	--	GO:0003676	nucleic acid binding	--	--	KOG1041	Translation initiation factor 2C (eIF-2C) and related proteins
Cluster-12431.0	BM_2	9.00	0.45	1261	--	--	--	--	--	--	--	--	--	--	--	--	--	--	--	--	--	--	--	--	--	--	--	--	--	--	--	--
Cluster-12434.0	BM_2	2.22	0.37	555	820805584	AKG92783.1	388	3.7e-35	cycle [Leptinotarsa decemlineata]	--	--	--	--	--	K02296	ARNTL, BMAL1, CYC	aryl hydrocarbon receptor nuclear translocator-like protein 1	http://www.genome.jp/dbget-bin/www_bget?ko:K02296	O61734	317	2.6e-28	Protein cycle OS=Drosophila melanogaster GN=cyc PE=1 SV=2	PF08447//PF00989	PAS fold//PAS fold	GO:0006355	regulation of transcription, DNA-templated	GO:0005515	protein binding	--	--	KOG3753	Circadian clock protein period
Cluster-12437.0	BM_2	4.00	0.61	582	--	--	--	--	--	--	--	--	--	--	--	--	--	--	--	--	--	--	--	--	--	--	--	--	--	--	--	--
Cluster-12440.0	BM_2	10.00	0.41	1478	391330946	XP_003739912.1	701	5.0e-71	PREDICTED: phosphatidylethanolamine-binding protein homolog F40A3.3-like isoform 2 [Metaseiulus occidentalis]	--	--	--	--	--	--	--	--	--	O16264	554	2.3e-55	Phosphatidylethanolamine-binding protein homolog F40A3.3 OS=Caenorhabditis elegans GN=F40A3.3 PE=3 SV=1	PF06734	UL97	GO:0016032	viral process	GO:0004672//GO:0005524	protein kinase activity//ATP binding	--	--	KOG3346	Phosphatidylethanolamine binding protein
Cluster-12445.0	BM_2	6.00	0.86	605	--	--	--	--	--	--	--	--	--	--	--	--	--	--	--	--	--	--	--	--	--	--	--	--	--	--	--	--
Cluster-12451.0	BM_2	5.00	1.22	458	821030051	XP_012359262.1	302	2.8e-25	PREDICTED: 60S acidic ribosomal protein P2 isoform X2 [Nomascus leucogenys]	78217389	NM_001004.3	454	0	Homo sapiens ribosomal protein, large, P2 (RPLP2), mRNA	K02943	RP-LP2, RPLP2	large subunit ribosomal protein LP2	http://www.genome.jp/dbget-bin/www_bget?ko:K02943	P05387	302	1.2e-26	60S acidic ribosomal protein P2 OS=Homo sapiens GN=RPLP2 PE=1 SV=1	PF03540	Transcription initiation factor TFIID 23-30kDa subunit	GO:0006352	DNA-templated transcription, initiation	--	--	GO:0005634	nucleus	KOG3449	60S acidic ribosomal protein P2
Cluster-12457.0	BM_2	9.00	0.54	1104	--	--	--	--	--	--	--	--	--	--	--	--	--	--	--	--	--	--	--	--	--	--	--	--	--	--	--	--
Cluster-1246.0	BM_2	4.00	0.86	485	--	--	--	--	--	--	--	--	--	--	--	--	--	--	--	--	--	--	--	--	--	--	--	--	--	--	--	--
Cluster-12460.0	BM_2	2.00	0.78	379	--	--	--	--	--	--	--	--	--	--	--	--	--	--	--	--	--	--	--	--	--	--	--	--	--	--	--	--
Cluster-12464.0	BM_2	1.00	1.18	284	--	--	--	--	--	--	--	--	--	--	--	--	--	--	--	--	--	--	--	--	--	--	--	--	--	--	--	--
Cluster-12466.0	BM_2	2.00	0.33	555	--	--	--	--	--	--	--	--	--	--	--	--	--	--	--	--	--	--	--	--	--	--	--	--	--	--	--	--
Cluster-12478.0	BM_2	2.00	1.14	337	--	--	--	--	--	--	--	--	--	--	--	--	--	--	--	--	--	--	--	--	--	--	--	--	--	--	--	--
Cluster-12479.0	BM_2	3.58	0.56	574	270006323	EFA02771.1	394	7.6e-36	hypothetical protein TcasGA2_TC008506 [Tribolium castaneum]	--	--	--	--	--	--	--	--	--	P41996	134	4.4e-07	Chondroitin proteoglycan-2 OS=Caenorhabditis elegans GN=cpg-2 PE=1 SV=3	PF01607	Chitin binding Peritrophin-A domain	GO:0006030	chitin metabolic process	GO:0008061	chitin binding	GO:0005576	extracellular region	--	--
Cluster-12479.1	BM_2	2.42	0.42	540	270017001	EFA13447.1	302	3.3e-25	hypothetical protein TcasGA2_TC004216 [Tribolium castaneum]	--	--	--	--	--	--	--	--	--	--	--	--	--	PF01607	Chitin binding Peritrophin-A domain	GO:0006030	chitin metabolic process	GO:0008061	chitin binding	GO:0005576	extracellular region	--	--
Cluster-1248.0	BM_2	4.00	1.30	406	--	--	--	--	--	--	--	--	--	--	--	--	--	--	--	--	--	--	--	--	--	--	--	--	--	--	--	--
Cluster-12482.0	BM_2	9.00	0.31	1721	--	--	--	--	--	--	--	--	--	--	--	--	--	--	--	--	--	--	--	--	--	--	--	--	--	--	--	--
Cluster-1249.0	BM_2	3.00	0.34	704	--	--	--	--	--	--	--	--	--	--	--	--	--	--	--	--	--	--	--	--	--	--	--	--	--	--	--	--
Cluster-12497.0	BM_2	11.64	0.57	1286	766932354	XP_011498392.1	446	1.6e-41	PREDICTED: LOW QUALITY PROTEIN: uncharacterized protein C4orf29 homolog [Ceratosolen solmsi marchali]	--	--	--	--	--	--	--	--	--	Q8C1A9	352	5.2e-32	Uncharacterized protein C4orf29 homolog OS=Mus musculus PE=2 SV=1	--	--	--	--	--	--	--	--	KOG1551	Uncharacterized conserved protein
Cluster-12501.0	BM_2	2.00	0.38	515	--	--	--	--	--	--	--	--	--	--	--	--	--	--	--	--	--	--	--	--	--	--	--	--	--	--	--	--
Cluster-12507.0	BM_2	3.00	0.69	469	--	--	--	--	--	--	--	--	--	--	--	--	--	--	--	--	--	--	--	--	--	--	--	--	--	--	--	--
Cluster-12514.0	BM_2	1.00	0.40	375	--	--	--	--	--	--	--	--	--	--	--	--	--	--	--	--	--	--	--	--	--	--	--	--	--	--	--	--
Cluster-12516.0	BM_2	2.46	0.40	560	--	--	--	--	--	--	--	--	--	--	--	--	--	--	--	--	--	--	--	--	--	--	--	--	--	--	--	--
Cluster-1252.0	BM_2	5.00	0.66	635	--	--	--	--	--	--	--	--	--	--	--	--	--	--	--	--	--	--	--	--	--	--	--	--	--	--	--	--
Cluster-12520.0	BM_2	4.00	0.40	762	309380132	ADO65979.1	593	8.5e-59	cathepsin C [Eriocheir sinensis]>gi|309380136|gb|ADO65981.1| cathepsin C [Eriocheir sinensis]	--	--	--	--	--	K01275	CTSC	cathepsin C	http://www.genome.jp/dbget-bin/www_bget?ko:K01275	P97821	492	1.8e-48	Dipeptidyl peptidase 1 OS=Mus musculus GN=Ctsc PE=2 SV=1	PF00112//PF08127	Papain family cysteine protease//Peptidase family C1 propeptide	GO:0006508//GO:0050790	proteolysis//regulation of catalytic activity	GO:0008234//GO:0004197	cysteine-type peptidase activity//cysteine-type endopeptidase activity	--	--	KOG1543	Cysteine proteinase Cathepsin L
Cluster-12523.0	BM_2	5.00	0.56	702	91087971	XP_973164.1	428	1.1e-39	PREDICTED: tektin-4 [Tribolium castaneum]>gi|270011906|gb|EFA08354.1| hypothetical protein TcasGA2_TC005997 [Tribolium castaneum]	--	--	--	--	--	K18631	TEKT4	tektin-4	http://www.genome.jp/dbget-bin/www_bget?ko:K18631	Q2TA38	240	2.8e-19	Tektin-4 OS=Bos taurus GN=TEKT4 PE=2 SV=1	PF05478//PF02731//PF16740	Prominin//SKIP/SNW domain//Spindle and kinetochore-associated protein 2	GO:0000090//GO:0007067//GO:0051301//GO:0031110//GO:0000226//GO:0007059//GO:0000398	mitotic anaphase//mitotic nuclear division//cell division//regulation of microtubule polymerization or depolymerization//microtubule cytoskeleton organization//chromosome segregation//mRNA splicing, via spliceosome	GO:0008017	microtubule binding	GO:0016021//GO:0005874//GO:0005681//GO:0045298//GO:0000940//GO:0005876	integral component of membrane//microtubule//spliceosomal complex//tubulin complex//condensed chromosome outer kinetochore//spindle microtubule	KOG2685	Cystoskeletal protein Tektin
Cluster-12525.0	BM_2	2.00	0.50	452	--	--	--	--	--	--	--	--	--	--	--	--	--	--	--	--	--	--	--	--	--	--	--	--	--	--	--	--
Cluster-12525.1	BM_2	5.00	0.47	787	--	--	--	--	--	--	--	--	--	--	--	--	--	--	--	--	--	--	--	--	--	--	--	--	--	--	--	--
Cluster-1253.0	BM_2	5.00	0.80	566	--	--	--	--	--	--	--	--	--	--	--	--	--	--	--	--	--	--	--	--	--	--	--	--	--	--	--	--
Cluster-12540.0	BM_2	4.00	2.19	341	67084049	AAY66959.1	354	2.0e-31	60S ribosomal protein L14 [Ixodes scapularis]	--	--	--	--	--	K02875	RP-L14e, RPL14	large subunit ribosomal protein L14e	http://www.genome.jp/dbget-bin/www_bget?ko:K02875	Q9CR57	295	5.6e-26	60S ribosomal protein L14 OS=Mus musculus GN=Rpl14 PE=1 SV=3	PF01929	Ribosomal protein L14	GO:0042254//GO:0006412	ribosome biogenesis//translation	GO:0003735	structural constituent of ribosome	GO:0005840//GO:0005622	ribosome//intracellular	KOG3421	60S ribosomal protein L14
Cluster-12542.0	BM_2	2.00	0.65	407	--	--	--	--	--	--	--	--	--	--	--	--	--	--	--	--	--	--	PF09213	M3	--	--	GO:0019956	chemokine binding	--	--	--	--
Cluster-12553.0	BM_2	7.00	0.61	837	338201102	AEI86723.1	541	1.0e-52	heat shock cognate 70 [Apostichopus japonicus]	--	--	--	--	--	K03283	HSPA1_8	heat shock 70kDa protein 1/8	http://www.genome.jp/dbget-bin/www_bget?ko:K03283	P22010	531	6.0e-53	78 kDa glucose-regulated protein homolog OS=Kluyveromyces lactis (strain ATCC 8585 / CBS 2359 / DSM 70799 / NBRC 1267 / NRRL Y-1140 / WM37) GN=GRP78 PE=3 SV=1	PF06723	MreB/Mbl protein	GO:0000902	cell morphogenesis	--	--	--	--	KOG0101	Molecular chaperones HSP70/HSC70, HSP70 superfamily
Cluster-12569.0	BM_2	2.00	0.38	516	--	--	--	--	--	--	--	--	--	--	--	--	--	--	--	--	--	--	--	--	--	--	--	--	--	--	--	--
Cluster-1257.0	BM_2	62.22	3.31	1206	--	--	--	--	--	--	--	--	--	--	--	--	--	--	--	--	--	--	PF00599	Influenza Matrix protein (M2)	GO:0015992	proton transport	GO:0015078	hydrogen ion transmembrane transporter activity	GO:0055036//GO:0033644	virion membrane//host cell membrane	--	--
Cluster-12570.0	BM_2	3.00	0.99	403	--	--	--	--	--	--	--	--	--	--	--	--	--	--	--	--	--	--	--	--	--	--	--	--	--	--	--	--
Cluster-12572.0	BM_2	3.00	0.84	430	--	--	--	--	--	--	--	--	--	--	--	--	--	--	--	--	--	--	--	--	--	--	--	--	--	--	--	--
Cluster-12576.0	BM_2	20.00	2.75	619	318087050	ADV40117.1	195	9.8e-13	putative E3 ubiquitin ligase [Latrodectus hesperus]	--	--	--	--	--	--	--	--	--	O65639	153	3.0e-09	Cold shock protein 1 OS=Arabidopsis thaliana GN=CSP1 PE=1 SV=1	PF00098	Zinc knuckle	--	--	GO:0008270//GO:0003676	zinc ion binding//nucleic acid binding	--	--	KOG4400	E3 ubiquitin ligase interacting with arginine methyltransferase
Cluster-12577.0	BM_2	43.48	4.08	791	--	--	--	--	--	--	--	--	--	--	--	--	--	--	--	--	--	--	--	--	--	--	--	--	--	--	--	--
Cluster-12579.0	BM_2	94.20	3.80	1510	157129529	XP_001661710.1	349	3.3e-30	AAEL011513-PA [Aedes aegypti]>gi|108872165|gb|EAT36390.1| AAEL011513-PA [Aedes aegypti]	--	--	--	--	--	--	--	--	--	--	--	--	--	PF01757	Acyltransferase family	--	--	GO:0016747	transferase activity, transferring acyl groups other than amino-acyl groups	--	--	--	--
Cluster-12582.0	BM_2	8.00	0.85	729	391335714	XP_003742234.1	199	4.0e-13	PREDICTED: uncharacterized protein LOC100901442 [Metaseiulus occidentalis]	--	--	--	--	--	--	--	--	--	--	--	--	--	--	--	--	--	--	--	--	--	--	--
Cluster-1259.0	BM_2	2.00	0.35	541	--	--	--	--	--	--	--	--	--	--	--	--	--	--	--	--	--	--	PF09803	Uncharacterized conserved protein (DUF2346)	GO:0033617	mitochondrial respiratory chain complex IV assembly	--	--	GO:0005739	mitochondrion	--	--
Cluster-12590.0	BM_2	8.00	2.25	430	--	--	--	--	--	--	--	--	--	--	--	--	--	--	--	--	--	--	PF06682	SOCE-associated regulatory factor of calcium homoeostasis	GO:2001256	regulation of store-operated calcium entry	--	--	GO:0030176	integral component of endoplasmic reticulum membrane	--	--
Cluster-12593.0	BM_2	8.00	1.62	501	--	--	--	--	--	--	--	--	--	--	--	--	--	--	--	--	--	--	--	--	--	--	--	--	--	--	--	--
Cluster-12595.0	BM_2	4.00	0.48	670	--	--	--	--	--	--	--	--	--	--	--	--	--	--	--	--	--	--	--	--	--	--	--	--	--	--	--	--
Cluster-12596.1	BM_2	5.00	0.67	627	752292741	CCQ77807.1	568	5.6e-56	Vasa, partial [Parasteatoda tepidariorum]	--	--	--	--	--	K13982	DDX4, VASA	probable ATP-dependent RNA helicase DDX4	http://www.genome.jp/dbget-bin/www_bget?ko:K13982	P09052	428	3.9e-41	ATP-dependent RNA helicase vasa, isoform A OS=Drosophila melanogaster GN=vas PE=1 SV=3	PF00270//PF04851//PF04632//PF07517	DEAD/DEAH box helicase//Type III restriction enzyme, res subunit//Fusaric acid resistance protein family//SecA DEAD-like domain	GO:0017038//GO:0006810	protein import//transport	GO:0003676//GO:0005524//GO:0016787//GO:0003677	nucleic acid binding//ATP binding//hydrolase activity//DNA binding	GO:0016020//GO:0005886	membrane//plasma membrane	KOG0335	ATP-dependent RNA helicase
Cluster-12602.0	BM_2	4.00	0.32	892	--	--	--	--	--	--	--	--	--	--	--	--	--	--	--	--	--	--	--	--	--	--	--	--	--	--	--	--
Cluster-12607.0	BM_2	9.00	0.84	792	827563622	XP_012552354.1	185	1.8e-11	PREDICTED: uncharacterized protein LOC105842693 [Bombyx mori]	--	--	--	--	--	--	--	--	--	--	--	--	--	--	--	--	--	--	--	--	--	--	--
Cluster-12612.0	BM_2	10.48	0.37	1696	478255839	ENN76047.1	806	3.8e-83	hypothetical protein YQE_07420, partial [Dendroctonus ponderosae]	--	--	--	--	--	K18630	TEKT3	tektin-3	http://www.genome.jp/dbget-bin/www_bget?ko:K18630	Q9BXF9	353	5.3e-32	Tektin-3 OS=Homo sapiens GN=TEKT3 PE=1 SV=1	--	--	--	--	--	--	--	--	--	--
Cluster-12614.0	BM_2	4.00	0.41	741	--	--	--	--	--	--	--	--	--	--	--	--	--	--	--	--	--	--	--	--	--	--	--	--	--	--	--	--
Cluster-12623.0	BM_2	7.00	0.53	919	241260155	XP_002404931.1	879	7.1e-92	ribosomal protein, putative [Ixodes scapularis]>gi|67083987|gb|AAY66928.1| ribosomal protein L7-like [Ixodes scapularis]>gi|215496740|gb|EEC06380.1| ribosomal protein, putative [Ixodes scapularis]	195177919	XM_002028929.1	75	8.24177e-29	Drosophila persimilis GL16367 (Dper\GL16367), mRNA	K02937	RP-L7e, RPL7	large subunit ribosomal protein L7e	http://www.genome.jp/dbget-bin/www_bget?ko:K02937	O01802	777	2.0e-81	60S ribosomal protein L7 OS=Caenorhabditis elegans GN=rpl-7 PE=3 SV=1	--	--	--	--	--	--	GO:0005840	ribosome	KOG3184	60S ribosomal protein L7
Cluster-12624.0	BM_2	5.00	1.72	397	--	--	--	--	--	--	--	--	--	--	--	--	--	--	--	--	--	--	--	--	--	--	--	--	--	--	--	--
Cluster-1263.0	BM_2	3.00	0.37	657	--	--	--	--	--	--	--	--	--	--	--	--	--	--	--	--	--	--	--	--	--	--	--	--	--	--	--	--
Cluster-12632.0	BM_2	1.58	0.49	413	--	--	--	--	--	--	--	--	--	--	--	--	--	--	--	--	--	--	--	--	--	--	--	--	--	--	--	--
Cluster-12633.0	BM_2	3.00	0.37	663	--	--	--	--	--	--	--	--	--	--	--	--	--	--	--	--	--	--	--	--	--	--	--	--	--	--	--	--
Cluster-12636.0	BM_2	2.00	0.44	483	--	--	--	--	--	--	--	--	--	--	--	--	--	--	--	--	--	--	--	--	--	--	--	--	--	--	--	--
Cluster-12638.0	BM_2	2.00	0.37	521	--	--	--	--	--	--	--	--	--	--	--	--	--	--	--	--	--	--	PF07464	Apolipophorin-III precursor (apoLp-III)	GO:0006869	lipid transport	GO:0008289	lipid binding	GO:0005576	extracellular region	--	--
Cluster-12639.0	BM_2	3.33	0.34	747	--	--	--	--	--	--	--	--	--	--	--	--	--	--	--	--	--	--	--	--	--	--	--	--	--	--	--	--
Cluster-12645.0	BM_2	5.00	0.60	673	--	--	--	--	--	--	--	--	--	--	--	--	--	--	--	--	--	--	--	--	--	--	--	--	--	--	--	--
Cluster-12646.0	BM_2	4.00	0.51	647	241684485	XP_002401272.1	677	1.3e-68	translation elongation factor, putative [Ixodes scapularis]>gi|215504433|gb|EEC13927.1| translation elongation factor, putative [Ixodes scapularis]	--	--	--	--	--	K02358	tuf, TUFM	elongation factor Tu	http://www.genome.jp/dbget-bin/www_bget?ko:K02358	P85834	497	4.0e-49	Elongation factor Tu, mitochondrial OS=Rattus norvegicus GN=Tufm PE=1 SV=1	PF03144	Elongation factor Tu domain 2	GO:0006414//GO:0006448//GO:0006184	translational elongation//regulation of translational elongation//obsolete GTP catabolic process	GO:0003924//GO:0003746//GO:0005525//GO:0016779	GTPase activity//translation elongation factor activity//GTP binding//nucleotidyltransferase activity	GO:0005622//GO:0005840	intracellular//ribosome	KOG0460	Mitochondrial translation elongation factor Tu
Cluster-12647.0	BM_2	4.00	0.36	809	641653896	XP_008178978.1	273	1.2e-21	PREDICTED: uncharacterized protein LOC103308062 [Acyrthosiphon pisum]	--	--	--	--	--	--	--	--	--	--	--	--	--	--	--	--	--	--	--	--	--	--	--
Cluster-12652.0	BM_2	35.33	1.40	1532	642931465	XP_008196595.1	1418	3.7e-154	PREDICTED: uncharacterized protein LOC103313903 [Tribolium castaneum]	--	--	--	--	--	--	--	--	--	--	--	--	--	--	--	--	--	--	--	--	--	--	--
Cluster-12655.0	BM_2	5.00	0.36	964	478250189	ENN70692.1	1546	3.4e-169	hypothetical protein YQE_12637, partial [Dendroctonus ponderosae]	611993766	XM_003340283.2	86	6.64804e-35	PREDICTED: Monodelphis domestica dynein, axonemal, heavy chain 17 (DNAH17), mRNA	K10408	DNAH	dynein heavy chain, axonemal	http://www.genome.jp/dbget-bin/www_bget?ko:K10408	P39057	1300	4.6e-142	Dynein beta chain, ciliary OS=Heliocidaris crassispina PE=1 SV=1	PF05970//PF00158//PF00005//PF14532//PF07728	PIF1-like helicase//Sigma-54 interaction domain//ABC transporter//Sigma-54 interaction domain//AAA domain (dynein-related subfamily)	GO:0006281//GO:0006355//GO:0000723	DNA repair//regulation of transcription, DNA-templated//telomere maintenance	GO:0008134//GO:0003678//GO:0005524//GO:0016887	transcription factor binding//DNA helicase activity//ATP binding//ATPase activity	GO:0005667//GO:0005657	transcription factor complex//replication fork	--	--
Cluster-12661.0	BM_2	4.00	0.47	680	270003719	EFA00167.1	658	2.2e-66	hypothetical protein TcasGA2_TC002989 [Tribolium castaneum]	--	--	--	--	--	K01206	FUCA	alpha-L-fucosidase	http://www.genome.jp/dbget-bin/www_bget?ko:K01206	C3YWU0	595	1.8e-60	Alpha-L-fucosidase OS=Branchiostoma floridae GN=BRAFLDRAFT_56888 PE=3 SV=2	PF01120	Alpha-L-fucosidase	GO:0005975	carbohydrate metabolic process	GO:0004560	alpha-L-fucosidase activity	--	--	KOG3340	Alpha-L-fucosidase
Cluster-12664.0	BM_2	2.00	0.37	523	--	--	--	--	--	--	--	--	--	--	--	--	--	--	--	--	--	--	PF15898//PF07926//PF07989//PF13851//PF01576//PF07851//PF06009//PF04111	cGMP-dependent protein kinase interacting domain//TPR/MLP1/MLP2-like protein//Centrosomin N-terminal motif 1//Growth-arrest specific micro-tubule binding//Myosin tail//TMPIT-like protein//Laminin Domain II//Autophagy protein Apg6	GO:0006914//GO:0048870//GO:0006606//GO:0007155	autophagy//cell motility//protein import into nucleus//cell adhesion	GO:0019901//GO:0003774	protein kinase binding//motor activity	GO:0005815//GO:0016021//GO:0016459//GO:0031514	microtubule organizing center//integral component of membrane//myosin complex//motile cilium	--	--
Cluster-12669.0	BM_2	1.00	0.34	397	--	--	--	--	--	--	--	--	--	--	--	--	--	--	--	--	--	--	--	--	--	--	--	--	--	--	--	--
Cluster-12672.1	BM_2	3.00	1.12	385	--	--	--	--	--	--	--	--	--	--	--	--	--	--	--	--	--	--	--	--	--	--	--	--	--	--	--	--
Cluster-12676.0	BM_2	2.00	1.79	301	--	--	--	--	--	--	--	--	--	--	--	--	--	--	--	--	--	--	--	--	--	--	--	--	--	--	--	--
Cluster-12684.0	BM_2	12.00	1.30	720	507713498	XP_004647791.1	892	1.7e-93	PREDICTED: 40S ribosomal protein S5 [Octodon degus]	238231610	NM_001160519.1	219	5.70482e-109	Oncorhynchus mykiss 40S ribosomal protein S5 (rs5), mRNA >gnl|BL_ORD_ID|6534901 Oncorhynchus mykiss clone omyk-evn-501-017 40S ribosomal protein S5 putative mRNA, complete cds	K02989	RP-S5e, RPS5	small subunit ribosomal protein S5e	http://www.genome.jp/dbget-bin/www_bget?ko:K02989	Q5E988	885	4.6e-94	40S ribosomal protein S5 OS=Bos taurus GN=RPS5 PE=2 SV=3	--	--	--	--	--	--	--	--	KOG3291	Ribosomal protein S7
Cluster-12685.0	BM_2	6.11	0.82	626	649572219	NP_001280549.1	776	4.2e-80	ACP receptor [Tribolium castaneum]>gi|160905684|gb|ABX52400.1| ACP receptor [Tribolium castaneum]	--	--	--	--	--	K04280	GNRHR	gonadotropin-releasing hormone receptor	http://www.genome.jp/dbget-bin/www_bget?ko:K04280	O42329	252	1.0e-20	Gonadotropin-releasing hormone II receptor OS=Clarias gariepinus PE=2 SV=2	PF00001	7 transmembrane receptor (rhodopsin family)	GO:0007186	G-protein coupled receptor signaling pathway	GO:0004930	G-protein coupled receptor activity	GO:0016021	integral component of membrane	KOG3656	FOG: 7 transmembrane receptor
Cluster-12687.0	BM_2	13.00	0.94	955	--	--	--	--	--	--	--	--	--	--	--	--	--	--	--	--	--	--	--	--	--	--	--	--	--	--	--	--
Cluster-12689.0	BM_2	2.00	0.67	401	--	--	--	--	--	--	--	--	--	--	--	--	--	--	--	--	--	--	--	--	--	--	--	--	--	--	--	--
Cluster-12693.0	BM_2	5.00	0.57	692	--	--	--	--	--	--	--	--	--	--	--	--	--	--	--	--	--	--	--	--	--	--	--	--	--	--	--	--
Cluster-12695.0	BM_2	2.00	0.33	558	--	--	--	--	--	--	--	--	--	--	--	--	--	--	--	--	--	--	--	--	--	--	--	--	--	--	--	--
Cluster-12697.0	BM_2	3.00	0.42	616	--	--	--	--	--	--	--	--	--	--	--	--	--	--	--	--	--	--	--	--	--	--	--	--	--	--	--	--
Cluster-127.1	BM_2	1.00	0.38	382	--	--	--	--	--	--	--	--	--	--	--	--	--	--	--	--	--	--	--	--	--	--	--	--	--	--	--	--
Cluster-1270.0	BM_2	2.00	0.49	456	--	--	--	--	--	--	--	--	--	--	--	--	--	--	--	--	--	--	--	--	--	--	--	--	--	--	--	--
Cluster-12700.0	BM_2	7.00	0.50	967	--	--	--	--	--	--	--	--	--	--	--	--	--	--	--	--	--	--	--	--	--	--	--	--	--	--	--	--
Cluster-12709.0	BM_2	2.00	0.77	382	--	--	--	--	--	--	--	--	--	--	--	--	--	--	--	--	--	--	--	--	--	--	--	--	--	--	--	--
Cluster-12712.0	BM_2	3.00	0.48	565	--	--	--	--	--	--	--	--	--	--	--	--	--	--	--	--	--	--	--	--	--	--	--	--	--	--	--	--
Cluster-12719.0	BM_2	21.56	0.56	2204	91081969	XP_967896.1	2817	0.0e+00	PREDICTED: transient receptor potential cation channel subfamily V member 6 [Tribolium castaneum]	--	--	--	--	--	--	--	--	--	Q91WD2	314	2.3e-27	Transient receptor potential cation channel subfamily V member 6 OS=Mus musculus GN=Trpv6 PE=1 SV=2	PF00023//PF13606//PF00520//PF01007	Ankyrin repeat//Ankyrin repeat//Ion transport protein//Inward rectifier potassium channel	GO:0006811//GO:0006813//GO:0055085	ion transport//potassium ion transport//transmembrane transport	GO:0005216//GO:0005515//GO:0005242	ion channel activity//protein binding//inward rectifier potassium channel activity	GO:0008076//GO:0016020//GO:0016021	voltage-gated potassium channel complex//membrane//integral component of membrane	KOG3676	Ca2+-permeable cation channel OSM-9 and related channels (OTRPC family)
Cluster-12721.0	BM_2	7.00	0.36	1225	--	--	--	--	--	--	--	--	--	--	--	--	--	--	--	--	--	--	--	--	--	--	--	--	--	--	--	--
Cluster-12727.0	BM_2	5.00	1.97	378	391333929	XP_003741362.1	171	3.6e-10	PREDICTED: uncharacterized protein LOC100903071 [Metaseiulus occidentalis]	--	--	--	--	--	--	--	--	--	--	--	--	--	--	--	--	--	--	--	--	--	--	--
Cluster-1273.0	BM_2	5.00	1.90	383	--	--	--	--	--	--	--	--	--	--	--	--	--	--	--	--	--	--	--	--	--	--	--	--	--	--	--	--
Cluster-12733.0	BM_2	30.49	1.07	1692	478258496	ENN78571.1	1763	4.1e-194	hypothetical protein YQE_04939, partial [Dendroctonus ponderosae]>gi|546677392|gb|ERL88238.1| hypothetical protein D910_05626 [Dendroctonus ponderosae]	768436038	XM_011561181.1	53	2.61816e-16	PREDICTED: Plutella xylostella PRKCA-binding protein-like (LOC105389970), mRNA	--	--	--	--	Q5REH1	1171	7.4e-127	PRKCA-binding protein OS=Pongo abelii GN=PICK1 PE=2 SV=1	PF00595//PF13180//PF06456	PDZ domain (Also known as DHR or GLGF)//PDZ domain//Arfaptin-like domain	--	--	GO:0005515//GO:0019904	protein binding//protein domain specific binding	--	--	KOG3651	Protein kinase C, alpha binding protein
Cluster-12738.0	BM_2	7.00	0.96	622	--	--	--	--	--	--	--	--	--	--	--	--	--	--	--	--	--	--	--	--	--	--	--	--	--	--	--	--
Cluster-12752.0	BM_2	14.48	1.30	817	--	--	--	--	--	--	--	--	--	--	--	--	--	--	--	--	--	--	--	--	--	--	--	--	--	--	--	--
Cluster-12755.0	BM_2	5.00	0.89	534	--	--	--	--	--	--	--	--	--	--	--	--	--	--	--	--	--	--	--	--	--	--	--	--	--	--	--	--
Cluster-12756.0	BM_2	8.00	0.56	973	--	--	--	--	--	--	--	--	--	--	--	--	--	--	--	--	--	--	--	--	--	--	--	--	--	--	--	--
Cluster-12769.1	BM_2	8.00	0.68	849	--	--	--	--	--	--	--	--	--	--	--	--	--	--	--	--	--	--	--	--	--	--	--	--	--	--	--	--
Cluster-1277.0	BM_2	3.00	0.75	454	--	--	--	--	--	--	--	--	--	--	--	--	--	--	--	--	--	--	--	--	--	--	--	--	--	--	--	--
Cluster-12773.0	BM_2	6.00	0.71	681	241843499	XP_002415446.1	480	9.7e-46	ferritin, putative [Ixodes scapularis]>gi|215509658|gb|EEC19111.1| ferritin, putative, partial [Ixodes scapularis]	--	--	--	--	--	K00522	FTH1	ferritin heavy chain	http://www.genome.jp/dbget-bin/www_bget?ko:K00522	P17663	312	1.2e-27	Ferritin heavy chain B OS=Xenopus laevis GN=fth1-b PE=2 SV=2	PF03232//PF00210//PF02915	Ubiquinone biosynthesis protein COQ7//Ferritin-like domain//Rubrerythrin	GO:0055114//GO:0006744//GO:0044699//GO:0006879	oxidation-reduction process//ubiquinone biosynthetic process//single-organism process//cellular iron ion homeostasis	GO:0046872//GO:0008199//GO:0016491//GO:0046914	metal ion binding//ferric iron binding//oxidoreductase activity//transition metal ion binding	--	--	KOG2332	Ferritin
Cluster-12777.0	BM_2	4.00	0.59	596	--	--	--	--	--	--	--	--	--	--	--	--	--	--	--	--	--	--	--	--	--	--	--	--	--	--	--	--
Cluster-12779.0	BM_2	4.00	0.52	641	242046516	XP_002399636.1	781	1.1e-80	eukaryotic translation initiation factor 3, subunit, putative [Ixodes scapularis]>gi|215497564|gb|EEC07058.1| eukaryotic translation initiation factor 3, subunit, putative [Ixodes scapularis]	--	--	--	--	--	K03247	EIF3H	translation initiation factor 3 subunit H	http://www.genome.jp/dbget-bin/www_bget?ko:K03247	Q170C2	596	1.3e-60	Eukaryotic translation initiation factor 3 subunit H OS=Aedes aegypti GN=AAEL007945 PE=2 SV=1	PF01398	JAB1/Mov34/MPN/PAD-1 ubiquitin protease	GO:0006413//GO:0006446	translational initiation//regulation of translational initiation	GO:0003743//GO:0005515	translation initiation factor activity//protein binding	GO:0005840	ribosome	KOG1560	Translation initiation factor 3, subunit h (eIF-3h)
Cluster-12784.0	BM_2	4.00	0.70	542	--	--	--	--	--	--	--	--	--	--	--	--	--	--	--	--	--	--	--	--	--	--	--	--	--	--	--	--
Cluster-12785.0	BM_2	25.00	0.55	2540	--	--	--	--	--	--	--	--	--	--	--	--	--	--	--	--	--	--	--	--	--	--	--	--	--	--	--	--
Cluster-12785.2	BM_2	12.00	0.53	1408	--	--	--	--	--	--	--	--	--	--	--	--	--	--	--	--	--	--	--	--	--	--	--	--	--	--	--	--
Cluster-12791.0	BM_2	10.00	1.00	760	808879634	KKF27633.1	760	3.7e-78	Hydroxymethylglutaryl-CoA lyase, mitochondrial [Larimichthys crocea]	--	--	--	--	--	K01640	E4.1.3.4, HMGCL, hmgL	hydroxymethylglutaryl-CoA lyase	http://www.genome.jp/dbget-bin/www_bget?ko:K01640	A8WG57	720	6.6e-75	3-hydroxymethyl-3-methylglutaryl-CoA lyase, cytoplasmic OS=Danio rerio GN=hmgcll1 PE=2 SV=1	PF00682	HMGL-like	--	--	GO:0003824	catalytic activity	--	--	KOG2368	Hydroxymethylglutaryl-CoA lyase
Cluster-12791.1	BM_2	5.00	0.88	537	391343906	XP_003746246.1	411	7.7e-38	PREDICTED: probable 3-hydroxymethyl-3-methylglutaryl-CoA lyase 2-like [Metaseiulus occidentalis]	--	--	--	--	--	K01640	E4.1.3.4, HMGCL, hmgL	hydroxymethylglutaryl-CoA lyase	http://www.genome.jp/dbget-bin/www_bget?ko:K01640	Q5R9E1	390	8.6e-37	Hydroxymethylglutaryl-CoA lyase, mitochondrial OS=Pongo abelii GN=HMGCL PE=2 SV=1	PF00682	HMGL-like	--	--	GO:0003824	catalytic activity	--	--	KOG2368	Hydroxymethylglutaryl-CoA lyase
Cluster-12796.2	BM_2	13.00	0.33	2235	--	--	--	--	--	--	--	--	--	--	--	--	--	--	--	--	--	--	--	--	--	--	--	--	--	--	--	--
Cluster-12797.0	BM_2	13.00	0.65	1266	--	--	--	--	--	--	--	--	--	--	--	--	--	--	--	--	--	--	--	--	--	--	--	--	--	--	--	--
Cluster-12799.0	BM_2	10.00	0.74	935	--	--	--	--	--	--	--	--	--	--	--	--	--	--	--	--	--	--	--	--	--	--	--	--	--	--	--	--
Cluster-1280.0	BM_2	3.00	0.53	539	820848460	XP_012342029.1	285	3.1e-23	PREDICTED: LOW QUALITY PROTEIN: uncharacterized protein LOC105735448 [Apis florea]	820848459	XM_012486575.1	159	9.48475e-76	PREDICTED: Apis florea uncharacterized LOC105735448 (LOC105735448), mRNA	--	--	--	--	--	--	--	--	--	--	--	--	--	--	--	--	--	--
Cluster-12818.0	BM_2	2.00	0.34	550	--	--	--	--	--	--	--	--	--	--	--	--	--	--	--	--	--	--	--	--	--	--	--	--	--	--	--	--
Cluster-12818.1	BM_2	1.00	1.69	266	--	--	--	--	--	--	--	--	--	--	--	--	--	--	--	--	--	--	--	--	--	--	--	--	--	--	--	--
Cluster-12824.0	BM_2	4.47	0.65	601	--	--	--	--	--	--	--	--	--	--	--	--	--	--	--	--	--	--	--	--	--	--	--	--	--	--	--	--
Cluster-1284.0	BM_2	4.00	0.66	558	--	--	--	--	--	--	--	--	--	--	--	--	--	--	--	--	--	--	--	--	--	--	--	--	--	--	--	--
Cluster-12851.0	BM_2	5.00	2.02	375	--	--	--	--	--	--	--	--	--	--	--	--	--	--	--	--	--	--	--	--	--	--	--	--	--	--	--	--
Cluster-12853.0	BM_2	2.00	0.32	567	--	--	--	--	--	--	--	--	--	--	--	--	--	--	--	--	--	--	--	--	--	--	--	--	--	--	--	--
Cluster-12857.0	BM_2	5.00	0.43	847	478257291	ENN77454.1	682	4.5e-69	hypothetical protein YQE_06278, partial [Dendroctonus ponderosae]	--	--	--	--	--	--	--	--	--	--	--	--	--	--	--	--	--	--	--	--	--	--	--
Cluster-12863.0	BM_2	10.00	0.41	1476	--	--	--	--	--	--	--	--	--	--	--	--	--	--	--	--	--	--	--	--	--	--	--	--	--	--	--	--
Cluster-12865.0	BM_2	20.00	2.06	743	260207865	CAY61893.1	935	1.8e-98	60s ribosomal protein L10 [Tityus discrepans]	288783346	AK351230.1	152	1.03671e-71	Sus scrofa mRNA, clone:TES010040D10, expressed in testis	K02866	RP-L10e, RPL10	large subunit ribosomal protein L10e	http://www.genome.jp/dbget-bin/www_bget?ko:K02866	O61231	834	3.9e-88	60S ribosomal protein L10 OS=Drosophila melanogaster GN=RpL10 PE=1 SV=1	PF00252	Ribosomal protein L16p/L10e	GO:0006412//GO:0042254	translation//ribosome biogenesis	GO:0003735	structural constituent of ribosome	GO:0005840	ribosome	KOG0857	60s ribosomal protein L10
Cluster-1287.0	BM_2	2.90	0.44	583	--	--	--	--	--	--	--	--	--	--	--	--	--	--	--	--	--	--	--	--	--	--	--	--	--	--	--	--
Cluster-12870.0	BM_2	12.00	0.58	1295	472366416	XP_004402747.1	1991	1.1e-220	PREDICTED: 60S ribosomal protein L3 isoform X1 [Odobenus rosmarus divergens]	78395075	BC107711.1	1295	0	Homo sapiens ribosomal protein L3, mRNA (cDNA clone MGC:104284 IMAGE:6699816), complete cds	K02925	RP-L3e, RPL3	large subunit ribosomal protein L3e	http://www.genome.jp/dbget-bin/www_bget?ko:K02925	P39023	2046	2.0e-228	60S ribosomal protein L3 OS=Homo sapiens GN=RPL3 PE=1 SV=2	PF00297	Ribosomal protein L3	GO:0006412//GO:0042254	translation//ribosome biogenesis	GO:0003735	structural constituent of ribosome	GO:0005622//GO:0005840	intracellular//ribosome	KOG0746	60S ribosomal protein L3 and related proteins
Cluster-12871.0	BM_2	6.00	0.70	684	--	--	--	--	--	--	--	--	--	--	--	--	--	--	--	--	--	--	--	--	--	--	--	--	--	--	--	--
Cluster-12873.0	BM_2	2.00	0.40	501	--	--	--	--	--	--	--	--	--	--	--	--	--	--	--	--	--	--	--	--	--	--	--	--	--	--	--	--
Cluster-12874.0	BM_2	10.00	0.35	1705	--	--	--	--	--	--	--	--	--	--	--	--	--	--	--	--	--	--	--	--	--	--	--	--	--	--	--	--
Cluster-12875.0	BM_2	35.00	2.22	1050	391333957	XP_003741376.1	668	2.4e-67	PREDICTED: cathepsin S-like [Metaseiulus occidentalis]	--	--	--	--	--	K01371	CTSK	cathepsin K	http://www.genome.jp/dbget-bin/www_bget?ko:K01371	Q26636	603	3.4e-61	Cathepsin L OS=Sarcophaga peregrina PE=1 SV=1	PF00112//PF03051	Papain family cysteine protease//Peptidase C1-like family	GO:0006508	proteolysis	GO:0004197//GO:0008234	cysteine-type endopeptidase activity//cysteine-type peptidase activity	--	--	KOG1543	Cysteine proteinase Cathepsin L
Cluster-1288.0	BM_2	3.00	0.79	443	--	--	--	--	--	--	--	--	--	--	--	--	--	--	--	--	--	--	--	--	--	--	--	--	--	--	--	--
Cluster-12880.0	BM_2	7.00	0.57	879	--	--	--	--	--	--	--	--	--	--	--	--	--	--	--	--	--	--	PF15172	Prolactin-releasing peptide	GO:0007165	signal transduction	GO:0005179	hormone activity	--	--	--	--
Cluster-12882.0	BM_2	3.00	0.61	499	281182984	NP_001162439.1	365	1.5e-32	small EDRK-rich factor 2 [Papio anubis]>gi|548961893|ref|NP_001272226.1| uncharacterized protein LOC101865970 [Macaca fascicularis]>gi|675730634|ref|XP_008966081.1| PREDICTED: small EDRK-rich factor 2 isoform X2 [Pan paniscus]>gi|795266344|ref|XP_011920510.1| PREDICTED: small EDRK-rich factor 2 isoform X3 [Cercocebus atys]>gi|12751386|gb|AAK07636.1|AF320073_1 gastric cancer-related protein VRG107…	675730637	XM_008967834.1	499	0	PREDICTED: Pan paniscus small EDRK-rich factor 2 (SERF2), transcript variant X3, mRNA	--	--	--	--	A5JSS4	217	9.2e-17	Small EDRK-rich factor 2 OS=Capra hircus GN=SERF2 PE=3 SV=1	--	--	--	--	--	--	GO:0005634//GO:0005829	nucleus//cytosol	KOG4488	Small EDRK-rich protein H4F5
Cluster-12899.0	BM_2	2.00	0.51	448	--	--	--	--	--	--	--	--	--	--	--	--	--	--	--	--	--	--	--	--	--	--	--	--	--	--	--	--
Cluster-12903.0	BM_2	3.00	2.58	304	478258879	ENN78871.1	136	3.3e-06	hypothetical protein YQE_04660, partial [Dendroctonus ponderosae]	--	--	--	--	--	--	--	--	--	--	--	--	--	--	--	--	--	--	--	--	--	--	--
Cluster-12905.0	BM_2	3.00	0.44	599	--	--	--	--	--	--	--	--	--	--	--	--	--	--	--	--	--	--	--	--	--	--	--	--	--	--	--	--
Cluster-12906.0	BM_2	91.00	7.31	882	--	--	--	--	--	--	--	--	--	--	--	--	--	--	--	--	--	--	--	--	--	--	--	--	--	--	--	--
Cluster-12908.0	BM_2	3.00	0.40	635	--	--	--	--	--	--	--	--	--	--	--	--	--	--	--	--	--	--	--	--	--	--	--	--	--	--	--	--
Cluster-1291.0	BM_2	16.00	1.19	931	642932186	XP_008196891.1	355	4.1e-31	PREDICTED: sperm flagellar protein 2-like [Tribolium castaneum]	--	--	--	--	--	--	--	--	--	--	--	--	--	PF02262//PF08702//PF08916	CBL proto-oncogene N-terminal domain 1//Fibrinogen alpha/beta chain family//Phenylalanine zipper	GO:0030168//GO:0007166//GO:0035556//GO:0007165//GO:0051258	platelet activation//cell surface receptor signaling pathway//intracellular signal transduction//signal transduction//protein polymerization	GO:0004871//GO:0005102//GO:0030674	signal transducer activity//receptor binding//protein binding, bridging	GO:0005577//GO:0005634	fibrinogen complex//nucleus	--	--
Cluster-12916.0	BM_2	2.00	1.09	341	--	--	--	--	--	--	--	--	--	--	--	--	--	--	--	--	--	--	--	--	--	--	--	--	--	--	--	--
Cluster-1292.0	BM_2	3.00	0.35	681	--	--	--	--	--	--	--	--	--	--	--	--	--	--	--	--	--	--	--	--	--	--	--	--	--	--	--	--
Cluster-12931.0	BM_2	7.00	0.47	1004	558186419	XP_006128463.1	1152	1.7e-123	PREDICTED: succinyl-CoA ligase subunit alpha, mitochondrial-like [Pelodiscus sinensis]	332374075	BT127217.1	132	1.8609e-60	Dendroctonus ponderosae clone DPO0512_L04 unknown mRNA	K01899	LSC1	succinyl-CoA synthetase alpha subunit	http://www.genome.jp/dbget-bin/www_bget?ko:K01899	Q9YGD2	1119	4.7e-121	Succinyl-CoA ligase subunit alpha, mitochondrial (Fragment) OS=Columba livia GN=SUCLG1 PE=1 SV=1	PF02629//PF00549//PF13380	CoA binding domain//CoA-ligase//CoA binding domain	GO:0008152	metabolic process	GO:0048037//GO:0003824	cofactor binding//catalytic activity	--	--	KOG1255	Succinyl-CoA synthetase, alpha subunit
Cluster-12933.0	BM_2	2.00	0.47	466	751224243	XP_011165453.1	153	5.5e-08	PREDICTED: KRAB-A domain-containing protein 2-like [Solenopsis invicta]	--	--	--	--	--	--	--	--	--	--	--	--	--	PF14171	Toxin SpoIISA, type II toxin-antitoxin system	GO:0009405	pathogenesis	--	--	GO:0016021	integral component of membrane	--	--
Cluster-12937.0	BM_2	10.30	0.89	837	--	--	--	--	--	--	--	--	--	--	--	--	--	--	--	--	--	--	--	--	--	--	--	--	--	--	--	--
Cluster-12939.0	BM_2	2.00	0.41	498	--	--	--	--	--	--	--	--	--	--	--	--	--	--	--	--	--	--	--	--	--	--	--	--	--	--	--	--
Cluster-12941.0	BM_2	3.00	0.41	622	--	--	--	--	--	--	--	--	--	--	--	--	--	--	--	--	--	--	--	--	--	--	--	--	--	--	--	--
Cluster-12945.0	BM_2	2.00	0.44	482	--	--	--	--	--	--	--	--	--	--	--	--	--	--	--	--	--	--	--	--	--	--	--	--	--	--	--	--
Cluster-12946.1	BM_2	20.00	0.78	1560	546684937	ERL94519.1	840	4.0e-87	hypothetical protein D910_11796 [Dendroctonus ponderosae]	319433937	HQ881802.1	150	2.88364e-70	Culex pipiens complex sp. YL-2011 isolate UL4_M fork head domain transcription factor slp2 (CPIJ020030) gene, exon 2 and partial cds >gnl|BL_ORD_ID|10103406 Culex pipiens complex sp. YL-2011 isolate RD4_M fork head domain transcription factor slp2 (CPIJ020030) gene, exon 2 and partial cds	K09385	FOXG	forkhead box protein G	http://www.genome.jp/dbget-bin/www_bget?ko:K09385	P32031	495	1.7e-48	Fork head domain transcription factor slp2 OS=Drosophila melanogaster GN=slp2 PE=2 SV=2	PF00250	Forkhead domain	GO:0006355	regulation of transcription, DNA-templated	GO:0003700//GO:0043565	transcription factor activity, sequence-specific DNA binding//sequence-specific DNA binding	GO:0005667	transcription factor complex	KOG2294	Transcription factor of the Forkhead/HNF3 family
Cluster-12963.0	BM_2	2.00	0.36	530	--	--	--	--	--	--	--	--	--	--	--	--	--	--	--	--	--	--	--	--	--	--	--	--	--	--	--	--
Cluster-12974.0	BM_2	2.00	0.31	578	--	--	--	--	--	--	--	--	--	--	--	--	--	--	--	--	--	--	--	--	--	--	--	--	--	--	--	--
Cluster-12975.0	BM_2	3.00	0.45	592	--	--	--	--	--	--	--	--	--	--	--	--	--	--	--	--	--	--	--	--	--	--	--	--	--	--	--	--
Cluster-1298.0	BM_2	3.00	0.37	666	--	--	--	--	--	--	--	--	--	--	--	--	--	--	--	--	--	--	--	--	--	--	--	--	--	--	--	--
Cluster-12981.0	BM_2	2.00	0.32	569	--	--	--	--	--	--	--	--	--	--	--	--	--	--	--	--	--	--	PF13895	Immunoglobulin domain	--	--	GO:0005515	protein binding	--	--	--	--
Cluster-1300.0	BM_2	3.00	0.34	704	--	--	--	--	--	--	--	--	--	--	--	--	--	--	--	--	--	--	PF00751	DM DNA binding domain	GO:0006355	regulation of transcription, DNA-templated	GO:0043565	sequence-specific DNA binding	--	--	--	--
Cluster-13001.0	BM_2	2.00	0.47	465	--	--	--	--	--	--	--	--	--	--	--	--	--	--	--	--	--	--	--	--	--	--	--	--	--	--	--	--
Cluster-13003.0	BM_2	10.00	2.10	492	197210357	ACH48186.1	387	4.2e-35	60S ribosomal protein L28 [Haplopelma schmidti]	--	--	--	--	--	K02903	RP-L28e, RPL28	large subunit ribosomal protein L28e	http://www.genome.jp/dbget-bin/www_bget?ko:K02903	P46779	249	1.8e-20	60S ribosomal protein L28 OS=Homo sapiens GN=RPL28 PE=1 SV=3	--	--	--	--	--	--	--	--	--	--
Cluster-13005.0	BM_2	4.00	0.33	866	--	--	--	--	--	--	--	--	--	--	--	--	--	--	--	--	--	--	--	--	--	--	--	--	--	--	--	--
Cluster-1301.0	BM_2	3.00	0.47	571	--	--	--	--	--	--	--	--	--	--	--	--	--	--	--	--	--	--	--	--	--	--	--	--	--	--	--	--
Cluster-13013.0	BM_2	12.00	0.56	1334	241150039	XP_002406283.1	1215	1.1e-130	conserved hypothetical protein [Ixodes scapularis]>gi|215493839|gb|EEC03480.1| conserved hypothetical protein, partial [Ixodes scapularis]	514697228	XM_004996127.1	52	7.38209e-16	Salpingoeca rosetta hypothetical protein mRNA	K01255	CARP, pepA	leucyl aminopeptidase	http://www.genome.jp/dbget-bin/www_bget?ko:K01255	Q27245	837	3.1e-88	Putative aminopeptidase W07G4.4 OS=Caenorhabditis elegans GN=lap-2 PE=3 SV=1	PF00883	Cytosol aminopeptidase family, catalytic domain	GO:0006508//GO:0019538	proteolysis//protein metabolic process	GO:0004177//GO:0008238	aminopeptidase activity//exopeptidase activity	GO:0005622	intracellular	KOG2597	Predicted aminopeptidase of the M17 family
Cluster-13015.0	BM_2	14.29	0.65	1373	--	--	--	--	--	--	--	--	--	--	--	--	--	--	--	--	--	--	PF02404	Stem cell factor	GO:0007155//GO:0007165	cell adhesion//signal transduction	GO:0005173	stem cell factor receptor binding	GO:0016020	membrane	--	--
Cluster-1302.0	BM_2	6.77	0.35	1220	--	--	--	--	--	--	--	--	--	--	--	--	--	--	--	--	--	--	--	--	--	--	--	--	--	--	--	--
Cluster-1303.0	BM_2	8.00	0.37	1352	--	--	--	--	--	--	--	--	--	--	--	--	--	--	--	--	--	--	--	--	--	--	--	--	--	--	--	--
Cluster-13031.0	BM_2	7.50	1.68	476	803205511	XP_011963416.1	231	5.0e-17	PREDICTED: zinc finger protein 665-like isoform X3 [Ovis aries]	--	--	--	--	--	K10513	ZBTB41	zinc finger and BTB domain-containing protein 41	http://www.genome.jp/dbget-bin/www_bget?ko:K10513	Q6ZNA1	208	9.6e-16	Zinc finger protein 836 OS=Homo sapiens GN=ZNF836 PE=2 SV=2	PF00096//PF13465//PF01844//PF06467//PF13912	Zinc finger, C2H2 type//Zinc-finger double domain//HNH endonuclease//MYM-type Zinc finger with FCS sequence motif//C2H2-type zinc finger	--	--	GO:0003676//GO:0004519//GO:0008270//GO:0046872	nucleic acid binding//endonuclease activity//zinc ion binding//metal ion binding	--	--	--	--
Cluster-13033.0	BM_2	33.19	0.82	2314	91076378	XP_968108.1	698	1.7e-70	PREDICTED: fibrinogen-like protein 1 [Tribolium castaneum]>gi|270002899|gb|EEZ99346.1| hypothetical protein TcasGA2_TC004864 [Tribolium castaneum]	--	--	--	--	--	K05466	ANGPT2	angiopoietin 2	http://www.genome.jp/dbget-bin/www_bget?ko:K05466	O15123	356	3.2e-32	Angiopoietin-2 OS=Homo sapiens GN=ANGPT2 PE=1 SV=1	PF05531//PF04513	Nucleopolyhedrovirus P10 protein//Baculovirus polyhedron envelope protein, PEP, C terminus	--	--	GO:0005198	structural molecule activity	GO:0019031//GO:0019028	viral envelope//viral capsid	--	--
Cluster-13034.1	BM_2	9.00	0.43	1322	642926535	XP_008194910.1	459	5.1e-43	PREDICTED: potassium/sodium hyperpolarization-activated cyclic nucleotide-gated channel 4-like [Tribolium castaneum]>gi|270009106|gb|EFA05554.1| hypothetical protein TcasGA2_TC015742 [Tribolium castaneum]	--	--	--	--	--	--	--	--	--	Q9MZS1	264	8.6e-22	Potassium/sodium hyperpolarization-activated cyclic nucleotide-gated channel 1 OS=Oryctolagus cuniculus GN=HCN1 PE=2 SV=2	--	--	--	--	--	--	--	--	KOG0498	K+-channel ERG and related proteins, contain PAS/PAC sensor domain
Cluster-13035.0	BM_2	2.24	0.31	619	--	--	--	--	--	--	--	--	--	--	--	--	--	--	--	--	--	--	--	--	--	--	--	--	--	--	--	--
Cluster-13048.0	BM_2	5.00	4.62	299	--	--	--	--	--	--	--	--	--	--	--	--	--	--	--	--	--	--	--	--	--	--	--	--	--	--	--	--
Cluster-13058.0	BM_2	5.00	1.36	437	--	--	--	--	--	--	--	--	--	--	--	--	--	--	--	--	--	--	--	--	--	--	--	--	--	--	--	--
Cluster-13062.0	BM_2	23.00	2.34	750	391335714	XP_003742234.1	480	1.1e-45	PREDICTED: uncharacterized protein LOC100901442 [Metaseiulus occidentalis]	--	--	--	--	--	--	--	--	--	--	--	--	--	PF04494	WD40 associated region in TFIID subunit, NTD2 domain	GO:0006355	regulation of transcription, DNA-templated	--	--	GO:0005634	nucleus	--	--
Cluster-13063.0	BM_2	5.00	1.19	464	--	--	--	--	--	--	--	--	--	--	--	--	--	--	--	--	--	--	--	--	--	--	--	--	--	--	--	--
Cluster-13066.0	BM_2	2.00	0.76	383	642916891	XP_008199544.1	192	1.3e-12	PREDICTED: WASH complex subunit strumpellin [Tribolium castaneum]	--	--	--	--	--	K18464	RTSC, SPG8	WASH complex subunit strumpellin	http://www.genome.jp/dbget-bin/www_bget?ko:K18464	Q6DIP9	160	2.9e-10	WASH complex subunit strumpellin OS=Xenopus tropicalis PE=2 SV=1	PF10266	Hereditary spastic paraplegia protein strumpellin	--	--	--	--	GO:0071203	WASH complex	--	--
Cluster-13071.0	BM_2	4.00	0.57	608	--	--	--	--	--	--	--	--	--	--	--	--	--	--	--	--	--	--	--	--	--	--	--	--	--	--	--	--
Cluster-13079.0	BM_2	12.00	0.32	2176	--	--	--	--	--	--	--	--	--	--	--	--	--	--	--	--	--	--	PF00120	Glutamine synthetase, catalytic domain	GO:0009252//GO:0006807	peptidoglycan biosynthetic process//nitrogen compound metabolic process	GO:0004356	glutamate-ammonia ligase activity	--	--	--	--
Cluster-1308.0	BM_2	1.00	0.53	345	--	--	--	--	--	--	--	--	--	--	--	--	--	--	--	--	--	--	--	--	--	--	--	--	--	--	--	--
Cluster-13084.0	BM_2	4.00	0.72	533	--	--	--	--	--	--	--	--	--	--	--	--	--	--	--	--	--	--	--	--	--	--	--	--	--	--	--	--
Cluster-13085.0	BM_2	4.00	2.55	327	--	--	--	--	--	--	--	--	--	--	--	--	--	--	--	--	--	--	--	--	--	--	--	--	--	--	--	--
Cluster-13087.0	BM_2	5.00	0.35	972	--	--	--	--	--	--	--	--	--	--	--	--	--	--	--	--	--	--	--	--	--	--	--	--	--	--	--	--
Cluster-1309.0	BM_2	4.00	0.62	577	--	--	--	--	--	--	--	--	--	--	--	--	--	--	--	--	--	--	--	--	--	--	--	--	--	--	--	--
Cluster-1310.1	BM_2	3.00	0.52	542	--	--	--	--	--	--	--	--	--	--	--	--	--	--	--	--	--	--	--	--	--	--	--	--	--	--	--	--
Cluster-13107.0	BM_2	4.00	1.17	423	241697450	XP_002413111.1	201	1.4e-13	adipophilin/perilipin, putative [Ixodes scapularis]>gi|215506925|gb|EEC16419.1| adipophilin/perilipin, putative [Ixodes scapularis]	--	--	--	--	--	K17284	PLIN2, ADRP	perilipin-2	http://www.genome.jp/dbget-bin/www_bget?ko:K17284	Q9VXY7	145	1.7e-08	Lipid storage droplets surface-binding protein 2 OS=Drosophila melanogaster GN=Lsd-2 PE=1 SV=1	--	--	--	--	--	--	--	--	--	--
Cluster-1311.0	BM_2	1.00	0.83	306	--	--	--	--	--	--	--	--	--	--	--	--	--	--	--	--	--	--	--	--	--	--	--	--	--	--	--	--
Cluster-13113.0	BM_2	5.00	0.32	1032	--	--	--	--	--	--	--	--	--	--	--	--	--	--	--	--	--	--	--	--	--	--	--	--	--	--	--	--
Cluster-13115.1	BM_2	18.00	0.63	1708	--	--	--	--	--	--	--	--	--	--	--	--	--	--	--	--	--	--	--	--	--	--	--	--	--	--	--	--
Cluster-13116.0	BM_2	5.00	0.51	746	--	--	--	--	--	--	--	--	--	--	--	--	--	--	--	--	--	--	--	--	--	--	--	--	--	--	--	--
Cluster-13117.0	BM_2	6.00	0.55	805	--	--	--	--	--	--	--	--	--	--	--	--	--	--	--	--	--	--	--	--	--	--	--	--	--	--	--	--
Cluster-13120.0	BM_2	3.00	0.36	670	--	--	--	--	--	--	--	--	--	--	--	--	--	--	--	--	--	--	--	--	--	--	--	--	--	--	--	--
Cluster-13121.0	BM_2	8.00	1.05	637	--	--	--	--	--	--	--	--	--	--	--	--	--	--	--	--	--	--	--	--	--	--	--	--	--	--	--	--
Cluster-13127.1	BM_2	10.04	0.33	1776	153267461	NP_001017374.2	2626	3.6e-294	eukaryotic translation initiation factor 4 gamma 2 [Rattus norvegicus]	153267460	NM_001017374.2	1731	0	Rattus norvegicus eukaryotic translation initiation factor 4, gamma 2 (Eif4g2), mRNA	K03260	EIF4G	translation initiation factor 4G	http://www.genome.jp/dbget-bin/www_bget?ko:K03260	Q62448	2618	1.3e-294	Eukaryotic translation initiation factor 4 gamma 2 OS=Mus musculus GN=Eif4g2 PE=1 SV=2	PF02854	MIF4G domain	--	--	GO:0005515//GO:0003723	protein binding//RNA binding	--	--	KOG0401	Translation initiation factor 4F, ribosome/mRNA-bridging subunit (eIF-4G)
Cluster-13135.0	BM_2	6.00	0.32	1204	--	--	--	--	--	--	--	--	--	--	--	--	--	--	--	--	--	--	--	--	--	--	--	--	--	--	--	--
Cluster-1314.0	BM_2	2.00	0.65	406	--	--	--	--	--	--	--	--	--	--	--	--	--	--	--	--	--	--	--	--	--	--	--	--	--	--	--	--
Cluster-13144.0	BM_2	8.59	0.50	1118	--	--	--	--	--	--	--	--	--	--	--	--	--	--	--	--	--	--	--	--	--	--	--	--	--	--	--	--
Cluster-13147.0	BM_2	3.83	0.48	658	--	--	--	--	--	--	--	--	--	--	--	--	--	--	--	--	--	--	PF07836//PF03102	DmpG-like communication domain//NeuB family	GO:0016051//GO:0019439	carbohydrate biosynthetic process//aromatic compound catabolic process	GO:0016833	oxo-acid-lyase activity	--	--	--	--
Cluster-13149.0	BM_2	18.00	3.76	493	--	--	--	--	--	--	--	--	--	--	--	--	--	--	--	--	--	--	--	--	--	--	--	--	--	--	--	--
Cluster-13151.0	BM_2	30.00	0.94	1876	--	--	--	--	--	--	--	--	--	--	--	--	--	--	--	--	--	--	--	--	--	--	--	--	--	--	--	--
Cluster-13153.0	BM_2	16.00	3.96	455	241564918	XP_002401964.1	409	1.1e-37	ribosomal protein L40, putative [Ixodes scapularis]>gi|67084045|gb|AAY66957.1| ribosomal protein L40 [Ixodes scapularis]>gi|215501940|gb|EEC11434.1| ribosomal protein L40, putative [Ixodes scapularis]	270211316	GU179017.1	78	8.44958e-31	Aedes aegypti ubiquitin-L40 ribosomal fusion protein (UbL40) gene, complete cds	K02927	RP-L40e, RPL40	large subunit ribosomal protein L40e	http://www.genome.jp/dbget-bin/www_bget?ko:K02927	P18101	376	3.0e-35	Ubiquitin-60S ribosomal protein L40 OS=Drosophila melanogaster GN=RpL40 PE=1 SV=2	PF01020//PF00240	Ribosomal L40e family//Ubiquitin family	GO:0042254//GO:0006412	ribosome biogenesis//translation	GO:0003735//GO:0005515	structural constituent of ribosome//protein binding	GO:0005840	ribosome	KOG0003	Ubiquitin/60s ribosomal protein L40 fusion
Cluster-13155.0	BM_2	5.00	0.84	553	759054137	XP_011336262.1	591	1.1e-58	PREDICTED: filamin-A isoform X6 [Cerapachys biroi]	--	--	--	--	--	K04437	FLNA	filamin	http://www.genome.jp/dbget-bin/www_bget?ko:K04437	Q9VEN1	532	3.0e-53	Filamin-A OS=Drosophila melanogaster GN=cher PE=1 SV=2	--	--	--	--	--	--	--	--	KOG0518	Actin-binding cytoskeleton protein, filamin
Cluster-13157.1	BM_2	2.00	0.58	424	--	--	--	--	--	--	--	--	--	--	--	--	--	--	--	--	--	--	PF13965	dsRNA-gated channel SID-1	GO:0015931//GO:0033227	nucleobase-containing compound transport//dsRNA transport	GO:0051033	RNA transmembrane transporter activity	GO:0016021	integral component of membrane	--	--
Cluster-13159.0	BM_2	2.00	0.52	444	--	--	--	--	--	--	--	--	--	--	--	--	--	--	--	--	--	--	--	--	--	--	--	--	--	--	--	--
Cluster-13160.0	BM_2	11.29	0.67	1103	391327448	XP_003738212.1	1128	1.1e-120	PREDICTED: cytochrome P450 4V2-like [Metaseiulus occidentalis]	195159090	XM_002020380.1	45	4.73111e-12	Drosophila persimilis GL13524 (Dper\GL13524), mRNA	K07427	CYP4V	cytochrome P450, family 4, subfamily V	http://www.genome.jp/dbget-bin/www_bget?ko:K07427	Q6ZWL3	918	1.0e-97	Cytochrome P450 4V2 OS=Homo sapiens GN=CYP4V2 PE=1 SV=2	PF00067	Cytochrome P450	GO:0055114	oxidation-reduction process	GO:0005506//GO:0020037//GO:0016705	iron ion binding//heme binding//oxidoreductase activity, acting on paired donors, with incorporation or reduction of molecular oxygen	--	--	--	--
Cluster-13160.1	BM_2	3.00	1.01	400	--	--	--	--	--	--	--	--	--	--	--	--	--	--	--	--	--	--	--	--	--	--	--	--	--	--	--	--
Cluster-13173.0	BM_2	5.00	0.39	898	--	--	--	--	--	--	--	--	--	--	--	--	--	--	--	--	--	--	--	--	--	--	--	--	--	--	--	--
Cluster-13178.0	BM_2	4.00	0.35	837	641680417	XP_008189007.1	147	4.9e-07	PREDICTED: KRAB-A domain-containing protein 2-like [Acyrthosiphon pisum]	--	--	--	--	--	--	--	--	--	Q6R2W3	140	1.3e-07	SCAN domain-containing protein 3 OS=Homo sapiens GN=ZBED9 PE=2 SV=1	--	--	--	--	--	--	--	--	--	--
Cluster-13185.0	BM_2	3.00	5.80	260	194246087	ACF35535.1	313	8.5e-27	ribosomal protein L38 [Dermacentor variabilis]	--	--	--	--	--	K02923	RP-L38e, RPL38	large subunit ribosomal protein L38e	http://www.genome.jp/dbget-bin/www_bget?ko:K02923	A6N9N3	312	4.6e-28	60S ribosomal protein L38 OS=Ornithodoros parkeri GN=RpL38 PE=3 SV=1	PF01781	Ribosomal L38e protein family	GO:0006412//GO:0042254	translation//ribosome biogenesis	GO:0003735	structural constituent of ribosome	GO:0005622//GO:0005840	intracellular//ribosome	KOG3499	60S ribosomal protein L38
Cluster-13189.0	BM_2	3.00	2.30	312	--	--	--	--	--	--	--	--	--	--	--	--	--	--	--	--	--	--	--	--	--	--	--	--	--	--	--	--
Cluster-1319.0	BM_2	2.00	0.39	507	--	--	--	--	--	--	--	--	--	--	--	--	--	--	--	--	--	--	--	--	--	--	--	--	--	--	--	--
Cluster-13190.0	BM_2	29.31	0.80	2110	642929992	XP_975639.2	486	6.0e-46	PREDICTED: uncharacterized protein LOC664550 [Tribolium castaneum]	--	--	--	--	--	K14613	SLC46A1_3	MFS transporter, PCFT/HCP family, solute carrier family 46 (folate transporter), member 1/3	http://www.genome.jp/dbget-bin/www_bget?ko:K14613	--	--	--	--	PF07690//PF06667	Major Facilitator Superfamily//Phage shock protein B	GO:0006355//GO:0055085//GO:0009271	regulation of transcription, DNA-templated//transmembrane transport//phage shock	--	--	GO:0016021	integral component of membrane	--	--
Cluster-1320.0	BM_2	3.00	1.23	373	--	--	--	--	--	--	--	--	--	--	--	--	--	--	--	--	--	--	--	--	--	--	--	--	--	--	--	--
Cluster-13202.0	BM_2	4.72	0.31	1029	309361071	CAP30138.2	256	1.4e-19	Protein CBG10839 [Caenorhabditis briggsae]	--	--	--	--	--	K05088	ROS1	proto-oncogene tyrosine-protein kinase ROS	http://www.genome.jp/dbget-bin/www_bget?ko:K05088	P22182	242	2.4e-19	Fibroblast growth factor receptor 1 OS=Xenopus laevis GN=fgfr1 PE=1 SV=1	PF04077//PF00069//PF07714	DsrH like protein//Protein kinase domain//Protein tyrosine kinase	GO:0006468//GO:0002143	protein phosphorylation//tRNA wobble position uridine thiolation	GO:0004672//GO:0005524	protein kinase activity//ATP binding	GO:0005737	cytoplasm	--	--
Cluster-13205.0	BM_2	1.07	0.59	340	--	--	--	--	--	--	--	--	--	--	--	--	--	--	--	--	--	--	--	--	--	--	--	--	--	--	--	--
Cluster-13207.0	BM_2	4.00	0.63	573	--	--	--	--	--	--	--	--	--	--	--	--	--	--	--	--	--	--	--	--	--	--	--	--	--	--	--	--
Cluster-1321.0	BM_2	2.00	0.34	549	--	--	--	--	--	--	--	--	--	--	--	--	--	--	--	--	--	--	--	--	--	--	--	--	--	--	--	--
Cluster-13215.0	BM_2	11.66	0.48	1476	--	--	--	--	--	--	--	--	--	--	--	--	--	--	--	--	--	--	--	--	--	--	--	--	--	--	--	--
Cluster-13216.0	BM_2	6.00	0.32	1198	675387709	KFM80606.1	1286	5.9e-139	Sodium/potassium-transporting ATPase subunit alpha, partial [Stegodyphus mimosarum]	45361666	NM_204076.1	121	2.90577e-54	Xenopus (Silurana) tropicalis ATPase, Na+/K+ transporting, alpha 1 polypeptide (atp1a1), mRNA >gnl|BL_ORD_ID|2524154 Xenopus tropicalis ATPase, Na+/K+ transporting, alpha 1 polypeptide, mRNA (cDNA clone MGC:76277 IMAGE:5379319), complete cds	K01539	ATP1A	sodium/potassium-transporting ATPase subunit alpha	http://www.genome.jp/dbget-bin/www_bget?ko:K01539	P13607	1166	2.0e-126	Sodium/potassium-transporting ATPase subunit alpha OS=Drosophila melanogaster GN=Atpalpha PE=1 SV=3	PF06423	GWT1	GO:0006506	GPI anchor biosynthetic process	GO:0016746	transferase activity, transferring acyl groups	GO:0005789//GO:0016021	endoplasmic reticulum membrane//integral component of membrane	KOG0203	Na+/K+ ATPase, alpha subunit
Cluster-13221.0	BM_2	4.00	0.71	536	--	--	--	--	--	--	--	--	--	--	--	--	--	--	--	--	--	--	--	--	--	--	--	--	--	--	--	--
Cluster-13224.0	BM_2	5.00	4.42	302	--	--	--	--	--	--	--	--	--	--	--	--	--	--	--	--	--	--	--	--	--	--	--	--	--	--	--	--
Cluster-13224.1	BM_2	27.00	5.07	520	--	--	--	--	--	--	--	--	--	--	--	--	--	--	--	--	--	--	--	--	--	--	--	--	--	--	--	--
Cluster-13225.3	BM_2	6.77	0.54	887	443731814	ELU16785.1	338	3.7e-29	hypothetical protein CAPTEDRAFT_225175 [Capitella teleta]	--	--	--	--	--	--	--	--	--	P26779	238	6.0e-19	Prosaposin OS=Bos taurus GN=PSAP PE=1 SV=3	PF05184	Saposin-like type B, region 1	GO:0006629	lipid metabolic process	--	--	--	--	--	--
Cluster-13225.4	BM_2	3.36	0.33	762	871243797	XP_012940045.1	465	6.0e-44	PREDICTED: uncharacterized protein LOC101860584 [Aplysia californica]	--	--	--	--	--	K12382	PSAP, SGP1	saposin	http://www.genome.jp/dbget-bin/www_bget?ko:K12382	P26779	279	9.1e-24	Prosaposin OS=Bos taurus GN=PSAP PE=1 SV=3	PF05184//PF01603	Saposin-like type B, region 1//Protein phosphatase 2A regulatory B subunit (B56 family)	GO:0007165//GO:0006629	signal transduction//lipid metabolic process	GO:0008601	protein phosphatase type 2A regulator activity	GO:0000159	protein phosphatase type 2A complex	KOG1340	Prosaposin
Cluster-13225.5	BM_2	8.23	0.90	717	443731814	ELU16785.1	338	3.0e-29	hypothetical protein CAPTEDRAFT_225175 [Capitella teleta]	--	--	--	--	--	--	--	--	--	P26779	238	4.8e-19	Prosaposin OS=Bos taurus GN=PSAP PE=1 SV=3	PF05184	Saposin-like type B, region 1	GO:0006629	lipid metabolic process	--	--	--	--	--	--
Cluster-13225.6	BM_2	4.00	0.82	498	871243797	XP_012940045.1	314	1.3e-26	PREDICTED: uncharacterized protein LOC101860584 [Aplysia californica]	--	--	--	--	--	K12382	PSAP, SGP1	saposin	http://www.genome.jp/dbget-bin/www_bget?ko:K12382	P26779	233	1.3e-18	Prosaposin OS=Bos taurus GN=PSAP PE=1 SV=3	PF01194//PF05184	RNA polymerases N / 8 kDa subunit//Saposin-like type B, region 1	GO:0006629//GO:0006144//GO:0006206//GO:0006351	lipid metabolic process//purine nucleobase metabolic process//pyrimidine nucleobase metabolic process//transcription, DNA-templated	GO:0003677//GO:0003899	DNA binding//DNA-directed RNA polymerase activity	GO:0005730	nucleolus	--	--
Cluster-13225.7	BM_2	4.00	0.49	668	871243797	XP_012940045.1	395	6.8e-36	PREDICTED: uncharacterized protein LOC101860584 [Aplysia californica]	--	--	--	--	--	K12382	PSAP, SGP1	saposin	http://www.genome.jp/dbget-bin/www_bget?ko:K12382	P26779	283	2.7e-24	Prosaposin OS=Bos taurus GN=PSAP PE=1 SV=3	PF15433//PF11547//PF02329//PF05184	Mitochondrial 28S ribosomal protein S31//E3 ubiquitin ligase EDD//Histidine carboxylase PI chain//Saposin-like type B, region 1	GO:0006629//GO:0042254//GO:0006547	lipid metabolic process//ribosome biogenesis//histidine metabolic process	GO:0043130//GO:0004398//GO:0003735	ubiquitin binding//histidine decarboxylase activity//structural constituent of ribosome	GO:0005763//GO:0005840	mitochondrial small ribosomal subunit//ribosome	--	--
Cluster-13226.0	BM_2	3.00	1.77	334	--	--	--	--	--	--	--	--	--	--	--	--	--	--	--	--	--	--	--	--	--	--	--	--	--	--	--	--
Cluster-13229.0	BM_2	4.00	0.46	691	--	--	--	--	--	--	--	--	--	--	--	--	--	--	--	--	--	--	--	--	--	--	--	--	--	--	--	--
Cluster-13231.0	BM_2	3.00	0.55	525	--	--	--	--	--	--	--	--	--	--	--	--	--	--	--	--	--	--	--	--	--	--	--	--	--	--	--	--
Cluster-13232.0	BM_2	10.00	1.02	749	752883748	XP_011259587.1	160	1.4e-08	PREDICTED: uncharacterized protein LOC105253328, partial [Camponotus floridanus]	--	--	--	--	--	--	--	--	--	--	--	--	--	--	--	--	--	--	--	--	--	--	--
Cluster-13244.1	BM_2	1.00	0.32	408	--	--	--	--	--	--	--	--	--	--	--	--	--	--	--	--	--	--	--	--	--	--	--	--	--	--	--	--
Cluster-13249.0	BM_2	8.00	0.66	861	671759081	AII97949.1	663	7.4e-67	BLTX590 [Nephila pilipes]	--	--	--	--	--	K05765	CFL	cofilin	http://www.genome.jp/dbget-bin/www_bget?ko:K05765	P45594	434	1.1e-41	Cofilin/actin-depolymerizing factor homolog OS=Drosophila melanogaster GN=tsr PE=2 SV=1	PF00241	Cofilin/tropomyosin-type actin-binding protein	--	--	GO:0003779	actin binding	GO:0005622	intracellular	KOG1735	Actin depolymerizing factor
Cluster-1325.0	BM_2	6.00	1.54	447	--	--	--	--	--	--	--	--	--	--	--	--	--	--	--	--	--	--	--	--	--	--	--	--	--	--	--	--
Cluster-13250.0	BM_2	5.00	0.49	766	--	--	--	--	--	--	--	--	--	--	--	--	--	--	--	--	--	--	--	--	--	--	--	--	--	--	--	--
Cluster-13252.0	BM_2	3.00	0.95	410	391335924	XP_003742336.1	312	1.8e-26	PREDICTED: protein transport protein Sec61 subunit gamma-like [Metaseiulus occidentalis]	817205652	XM_012423319.1	62	5.91854e-22	PREDICTED: Orussus abietinus protein transport protein Sec61 subunit gamma (LOC105698780), mRNA	K07342	SEC61G, SSS1, secE	protein transport protein SEC61 subunit gamma and related proteins	http://www.genome.jp/dbget-bin/www_bget?ko:K07342	Q8I7D9	296	5.2e-26	Protein transport protein Sec61 subunit gamma OS=Ciona intestinalis GN=SEC61G PE=3 SV=1	PF00584	SecE/Sec61-gamma subunits of protein translocation complex	GO:0006605//GO:0006886	protein targeting//intracellular protein transport	--	--	GO:0016020	membrane	KOG3498	Preprotein translocase, gamma subunit
Cluster-13258.0	BM_2	8.00	0.50	1062	325302678	DAA34574.1	1106	3.9e-118	TPA_exp: Na+/K+ ATPase beta subunit [Amblyomma variegatum]	--	--	--	--	--	K01540	ATP1B	sodium/potassium-transporting ATPase subunit beta	http://www.genome.jp/dbget-bin/www_bget?ko:K01540	P25169	706	3.9e-73	Sodium/potassium-transporting ATPase subunit beta OS=Artemia franciscana PE=2 SV=1	PF00287	Sodium / potassium ATPase beta chain	GO:0006814//GO:0006813	sodium ion transport//potassium ion transport	--	--	GO:0005890	sodium:potassium-exchanging ATPase complex	KOG3927	Na+/K+ ATPase, beta subunit
Cluster-1326.0	BM_2	2.00	0.45	476	--	--	--	--	--	--	--	--	--	--	--	--	--	--	--	--	--	--	--	--	--	--	--	--	--	--	--	--
Cluster-13262.0	BM_2	11.71	1.24	729	--	--	--	--	--	--	--	--	--	--	--	--	--	--	--	--	--	--	--	--	--	--	--	--	--	--	--	--
Cluster-13263.0	BM_2	30.16	0.69	2472	270005719	EFA02167.1	2091	5.5e-232	hypothetical protein TcasGA2_TC007822 [Tribolium castaneum]	645014450	XM_008205260.1	171	9.76541e-82	PREDICTED: Nasonia vitripennis potassium voltage-gated channel subfamily KQT member 1-like (LOC100119507), mRNA	K04926	KCNQ1	potassium voltage-gated channel KQT-like subfamily member 1	http://www.genome.jp/dbget-bin/www_bget?ko:K04926	O73925	1445	1.8e-158	Potassium voltage-gated channel subfamily KQT member 1 OS=Squalus acanthias GN=KCNQ1 PE=2 SV=1	PF00612//PF04505//PF00520	IQ calmodulin-binding motif//Interferon-induced transmembrane protein//Ion transport protein	GO:0006811//GO:0009607//GO:0055085	ion transport//response to biotic stimulus//transmembrane transport	GO:0005515//GO:0005216	protein binding//ion channel activity	GO:0016021//GO:0016020	integral component of membrane//membrane	KOG1419	Voltage-gated K+ channel KCNQ
Cluster-13266.0	BM_2	10.00	0.49	1294	--	--	--	--	--	--	--	--	--	--	--	--	--	--	--	--	--	--	--	--	--	--	--	--	--	--	--	--
Cluster-13276.0	BM_2	3.00	0.37	664	--	--	--	--	--	--	--	--	--	--	--	--	--	--	--	--	--	--	--	--	--	--	--	--	--	--	--	--
Cluster-13277.0	BM_2	3.00	0.50	553	--	--	--	--	--	--	--	--	--	--	--	--	--	--	--	--	--	--	--	--	--	--	--	--	--	--	--	--
Cluster-13284.0	BM_2	7.93	0.88	706	--	--	--	--	--	--	--	--	--	--	--	--	--	--	--	--	--	--	--	--	--	--	--	--	--	--	--	--
Cluster-13289.0	BM_2	2.00	0.50	454	76154943	AAX26334.2	542	4.2e-53	SJCHGC03868 protein [Schistosoma japonicum]	--	--	--	--	--	K03065	PSMC3, RPT5	26S proteasome regulatory subunit T5	http://www.genome.jp/dbget-bin/www_bget?ko:K03065	O88685	528	7.2e-53	26S protease regulatory subunit 6A OS=Mus musculus GN=Psmc3 PE=1 SV=2	PF00004	ATPase family associated with various cellular activities (AAA)	--	--	GO:0005524	ATP binding	--	--	KOG0652	26S proteasome regulatory complex, ATPase RPT5
Cluster-1329.0	BM_2	5.00	2.07	372	594059181	XP_006053735.1	170	4.6e-10	PREDICTED: metallothionein-1A-like [Bubalus bubalis]	331284139	NM_001040492.2	363	0	Bos taurus metallothionein-1A (MT1A), mRNA	--	--	--	--	--	--	--	--	PF00131	Metallothionein	--	--	GO:0046872	metal ion binding	--	--	--	--
Cluster-13290.0	BM_2	3.00	0.54	533	--	--	--	--	--	--	--	--	--	--	--	--	--	--	--	--	--	--	--	--	--	--	--	--	--	--	--	--
Cluster-13295.0	BM_2	2.00	0.85	368	--	--	--	--	--	--	--	--	--	--	--	--	--	--	--	--	--	--	--	--	--	--	--	--	--	--	--	--
Cluster-13296.0	BM_2	33.00	1.96	1107	--	--	--	--	--	--	--	--	--	--	--	--	--	--	--	--	--	--	--	--	--	--	--	--	--	--	--	--
Cluster-13298.0	BM_2	9.00	0.59	1023	--	--	--	--	--	--	--	--	--	--	--	--	--	--	--	--	--	--	--	--	--	--	--	--	--	--	--	--
Cluster-13302.0	BM_2	4.00	0.41	750	--	--	--	--	--	--	--	--	--	--	--	--	--	--	--	--	--	--	--	--	--	--	--	--	--	--	--	--
Cluster-13304.0	BM_2	12.40	0.80	1041	270007659	EFA04107.1	217	4.7e-15	hypothetical protein TcasGA2_TC014344 [Tribolium castaneum]	--	--	--	--	--	--	--	--	--	--	--	--	--	--	--	--	--	--	--	--	--	--	--
Cluster-13309.0	BM_2	5.00	0.47	787	270007970	EFA04418.1	150	2.1e-07	hypothetical protein TcasGA2_TC014718 [Tribolium castaneum]	--	--	--	--	--	--	--	--	--	--	--	--	--	PF00797	N-acetyltransferase	GO:0008152//GO:0042967	metabolic process//acyl-carrier-protein biosynthetic process	GO:0016407	acetyltransferase activity	--	--	--	--
Cluster-13310.0	BM_2	5.00	1.06	489	--	--	--	--	--	--	--	--	--	--	--	--	--	--	--	--	--	--	--	--	--	--	--	--	--	--	--	--
Cluster-13317.0	BM_2	6.00	1.22	499	--	--	--	--	--	--	--	--	--	--	--	--	--	--	--	--	--	--	--	--	--	--	--	--	--	--	--	--
Cluster-13319.0	BM_2	6.00	1.06	538	478251110	ENN71586.1	539	1.1e-52	hypothetical protein YQE_11686, partial [Dendroctonus ponderosae]>gi|546683195|gb|ERL93035.1| hypothetical protein D910_10337 [Dendroctonus ponderosae]	--	--	--	--	--	--	--	--	--	P80601	353	1.7e-32	Ribonuclease UK114 OS=Capra hircus GN=HRSP12 PE=1 SV=3	--	--	--	--	--	--	--	--	KOG2317	Putative translation initiation inhibitor UK114/IBM1
Cluster-1332.0	BM_2	2.00	0.41	500	--	--	--	--	--	--	--	--	--	--	--	--	--	--	--	--	--	--	PF04362	Bacterial Fe(2+) trafficking	--	--	GO:0005506	iron ion binding	--	--	--	--
Cluster-13325.0	BM_2	6.00	0.67	708	752875264	XP_011254977.1	440	4.4e-41	PREDICTED: protein D2-like isoform X1 [Camponotus floridanus]	--	--	--	--	--	--	--	--	--	O16264	340	7.1e-31	Phosphatidylethanolamine-binding protein homolog F40A3.3 OS=Caenorhabditis elegans GN=F40A3.3 PE=3 SV=1	--	--	--	--	--	--	--	--	KOG3346	Phosphatidylethanolamine binding protein
Cluster-13336.0	BM_2	8.00	0.70	832	--	--	--	--	--	--	--	--	--	--	--	--	--	--	--	--	--	--	PF02985	HEAT repeat	--	--	GO:0005515	protein binding	--	--	--	--
Cluster-13339.0	BM_2	5.00	2.53	349	449273737	EMC83151.1	174	1.5e-10	Enterin neuropeptide, partial [Columba livia]	--	--	--	--	--	--	--	--	--	--	--	--	--	--	--	--	--	--	--	--	--	--	--
Cluster-13344.0	BM_2	4.54	0.40	833	--	--	--	--	--	--	--	--	--	--	--	--	--	--	--	--	--	--	--	--	--	--	--	--	--	--	--	--
Cluster-1335.0	BM_2	8.00	1.48	525	--	--	--	--	--	--	--	--	--	--	--	--	--	--	--	--	--	--	--	--	--	--	--	--	--	--	--	--
Cluster-13350.0	BM_2	24.00	0.41	3246	861580856	KMQ82152.1	208	1.6e-13	mariner transposase, partial [Lasius niger]	751209222	XM_011158960.1	52	1.82364e-15	PREDICTED: Solenopsis invicta protein DJ-1-like (LOC105194188), transcript variant X2, mRNA	--	--	--	--	--	--	--	--	--	--	--	--	--	--	--	--	--	--
Cluster-13351.0	BM_2	3.00	0.90	419	--	--	--	--	--	--	--	--	--	--	--	--	--	--	--	--	--	--	--	--	--	--	--	--	--	--	--	--
Cluster-13355.0	BM_2	13.74	0.81	1107	--	--	--	--	--	--	--	--	--	--	--	--	--	--	--	--	--	--	--	--	--	--	--	--	--	--	--	--
Cluster-13362.0	BM_2	1.00	0.33	405	--	--	--	--	--	--	--	--	--	--	--	--	--	--	--	--	--	--	--	--	--	--	--	--	--	--	--	--
Cluster-13367.0	BM_2	2.00	0.74	386	--	--	--	--	--	--	--	--	--	--	--	--	--	--	--	--	--	--	--	--	--	--	--	--	--	--	--	--
Cluster-13368.0	BM_2	4.00	0.54	628	470603578	XP_004313098.1	976	2.7e-103	PREDICTED: ras-related protein Rab-7a-like, partial [Tursiops truncatus]>gi|281347008|gb|EFB22592.1| hypothetical protein PANDA_006030, partial [Ailuropoda melanoleuca]	672050148	XM_006236849.2	548	0	PREDICTED: Rattus norvegicus RAB7A, member RAS oncogene family (Rab7a), transcript variant X1, mRNA	K07897	RAB7A	Ras-related protein Rab-7A	http://www.genome.jp/dbget-bin/www_bget?ko:K07897	P09527	979	5.0e-105	Ras-related protein Rab-7a OS=Rattus norvegicus GN=Rab7a PE=1 SV=2	PF00071//PF04670//PF00025//PF01926//PF08477	Ras family//Gtr1/RagA G protein conserved region//ADP-ribosylation factor family//50S ribosome-binding GTPase//Ras of Complex, Roc, domain of DAPkinase	GO:0006184//GO:0007264//GO:0015031//GO:0033365//GO:0007174//GO:0045022//GO:0008333	obsolete GTP catabolic process//small GTPase mediated signal transduction//protein transport//protein localization to organelle//epidermal growth factor catabolic process//early endosome to late endosome transport//endosome to lysosome transport	GO:0005525//GO:0019003//GO:0003924	GTP binding//GDP binding//GTPase activity	GO:0005764//GO:0005770//GO:0005794	lysosome//late endosome//Golgi apparatus	KOG0394	Ras-related GTPase
Cluster-13370.0	BM_2	17.00	0.66	1554	--	--	--	--	--	--	--	--	--	--	--	--	--	--	--	--	--	--	--	--	--	--	--	--	--	--	--	--
Cluster-13372.0	BM_2	13.00	0.81	1066	665808049	XP_008552330.1	873	4.1e-91	PREDICTED: NADH-cytochrome b5 reductase 2-like isoform X2 [Microplitis demolitor]	--	--	--	--	--	K00326	E1.6.2.2	cytochrome-b5 reductase	http://www.genome.jp/dbget-bin/www_bget?ko:K00326	Q5PQA4	827	3.6e-87	NADH-cytochrome b5 reductase 2 OS=Xenopus laevis GN=cyb5r2 PE=2 SV=1	PF00175//PF08030	Oxidoreductase NAD-binding domain//Ferric reductase NAD binding domain	GO:0055114	oxidation-reduction process	GO:0016491	oxidoreductase activity	--	--	KOG0534	NADH-cytochrome b-5 reductase
Cluster-13373.0	BM_2	9.00	1.46	563	--	--	--	--	--	--	--	--	--	--	--	--	--	--	--	--	--	--	--	--	--	--	--	--	--	--	--	--
Cluster-13374.0	BM_2	7.00	0.39	1151	--	--	--	--	--	--	--	--	--	--	--	--	--	--	--	--	--	--	--	--	--	--	--	--	--	--	--	--
Cluster-1338.0	BM_2	3.00	0.43	608	--	--	--	--	--	--	--	--	--	--	--	--	--	--	--	--	--	--	--	--	--	--	--	--	--	--	--	--
Cluster-13386.0	BM_2	9.78	0.38	1558	--	--	--	--	--	--	--	--	--	--	--	--	--	--	--	--	--	--	--	--	--	--	--	--	--	--	--	--
Cluster-13387.0	BM_2	2.00	0.33	556	--	--	--	--	--	--	--	--	--	--	--	--	--	--	--	--	--	--	--	--	--	--	--	--	--	--	--	--
Cluster-13394.0	BM_2	7.34	0.49	1006	--	--	--	--	--	--	--	--	--	--	--	--	--	--	--	--	--	--	--	--	--	--	--	--	--	--	--	--
Cluster-13395.0	BM_2	3.00	1.23	373	--	--	--	--	--	--	--	--	--	--	--	--	--	--	--	--	--	--	PF03229	Alphavirus glycoprotein J	GO:0019050	suppression by virus of host apoptotic process	--	--	--	--	--	--
Cluster-13396.0	BM_2	7.00	0.36	1237	675366400	KFM59302.1	1065	2.6e-113	Inositol oxygenase, partial [Stegodyphus mimosarum]	884851338	XM_013153653.1	42	2.47425e-10	PREDICTED: Cavia porcellus myo-inositol oxygenase (Miox), mRNA	K00469	MIOX	inositol oxygenase	http://www.genome.jp/dbget-bin/www_bget?ko:K00469	Q9UGB7	903	6.4e-96	Inositol oxygenase OS=Homo sapiens GN=MIOX PE=1 SV=1	PF05153	Myo-inositol oxygenase	GO:0019310//GO:0055114	inositol catabolic process//oxidation-reduction process	GO:0005506//GO:0050113	iron ion binding//inositol oxygenase activity	GO:0005737	cytoplasm	KOG1573	Aldehyde reductase
Cluster-13401.0	BM_2	3.75	0.31	863	--	--	--	--	--	--	--	--	--	--	--	--	--	--	--	--	--	--	--	--	--	--	--	--	--	--	--	--
Cluster-13403.0	BM_2	4.00	0.63	573	241598484	XP_002404750.1	170	7.2e-10	hypothetical protein IscW_ISCW024421 [Ixodes scapularis]>gi|215500470|gb|EEC09964.1| hypothetical protein IscW_ISCW024421 [Ixodes scapularis]	--	--	--	--	--	--	--	--	--	--	--	--	--	--	--	--	--	--	--	--	--	--	--
Cluster-1341.0	BM_2	3.00	0.68	475	--	--	--	--	--	--	--	--	--	--	--	--	--	--	--	--	--	--	--	--	--	--	--	--	--	--	--	--
Cluster-13411.0	BM_2	3.00	1.21	375	--	--	--	--	--	--	--	--	--	--	--	--	--	--	--	--	--	--	--	--	--	--	--	--	--	--	--	--
Cluster-13415.0	BM_2	5.00	0.39	898	472386205	XP_004412456.1	1202	2.4e-129	PREDICTED: L-lactate dehydrogenase B chain-like isoform X1 [Odobenus rosmarus divergens]	291575127	NM_001174097.1	898	0	Homo sapiens lactate dehydrogenase B (LDHB), transcript variant 2, mRNA	K00016	LDH, ldh	L-lactate dehydrogenase	http://www.genome.jp/dbget-bin/www_bget?ko:K00016	P00337	1134	7.7e-123	L-lactate dehydrogenase B chain OS=Gallus gallus GN=LDHB PE=1 SV=3	PF02866//PF00056//PF02056	lactate/malate dehydrogenase, alpha/beta C-terminal domain//lactate/malate dehydrogenase, NAD binding domain//Family 4 glycosyl hydrolase	GO:0055114//GO:0005975	oxidation-reduction process//carbohydrate metabolic process	GO:0004553//GO:0016616//GO:0016491	hydrolase activity, hydrolyzing O-glycosyl compounds//oxidoreductase activity, acting on the CH-OH group of donors, NAD or NADP as acceptor//oxidoreductase activity	--	--	KOG1495	Lactate dehydrogenase
Cluster-13421.0	BM_2	5.00	0.67	629	--	--	--	--	--	--	--	--	--	--	--	--	--	--	--	--	--	--	--	--	--	--	--	--	--	--	--	--
Cluster-13435.1	BM_2	2.00	0.85	369	91077926	XP_974115.1	405	2.6e-37	PREDICTED: tropinone reductase 2 [Tribolium castaneum]>gi|270001443|gb|EEZ97890.1| hypothetical protein TcasGA2_TC000272 [Tribolium castaneum]	--	--	--	--	--	--	--	--	--	P50163	178	2.2e-12	Tropinone reductase 2 OS=Datura stramonium GN=TR2 PE=1 SV=1	PF00106	short chain dehydrogenase	GO:0055114//GO:0008152	oxidation-reduction process//metabolic process	GO:0016491//GO:0000166	oxidoreductase activity//nucleotide binding	--	--	--	--
Cluster-13455.0	BM_2	3.00	0.31	741	--	--	--	--	--	--	--	--	--	--	--	--	--	--	--	--	--	--	--	--	--	--	--	--	--	--	--	--
Cluster-13466.0	BM_2	3.00	0.45	588	241042411	XP_002407055.1	682	3.1e-69	nonmuscle myosin essential light chain [Ixodes scapularis]>gi|215492089|gb|EEC01730.1| nonmuscle myosin essential light chain [Ixodes scapularis]	--	--	--	--	--	K12751	MYL6	myosin light chain 6	http://www.genome.jp/dbget-bin/www_bget?ko:K12751	P54357	591	4.6e-60	Myosin-2 essential light chain OS=Drosophila melanogaster GN=Mlc-c PE=1 SV=1	PF00036//PF03874//PF13833//PF13405//PF13499//PF13202	EF hand//RNA polymerase Rpb4//EF-hand domain pair//EF-hand domain//EF-hand domain pair//EF hand	GO:0006144//GO:0006351//GO:0055114//GO:0006206	purine nucleobase metabolic process//transcription, DNA-templated//oxidation-reduction process//pyrimidine nucleobase metabolic process	GO:0003899//GO:0032440//GO:0005509	DNA-directed RNA polymerase activity//2-alkenal reductase [NAD(P)] activity//calcium ion binding	GO:0005730	nucleolus	KOG0030	Myosin essential light chain, EF-Hand protein superfamily
Cluster-13467.0	BM_2	11.00	0.97	826	--	--	--	--	--	--	--	--	--	--	--	--	--	--	--	--	--	--	--	--	--	--	--	--	--	--	--	--
Cluster-13468.0	BM_2	6.00	0.71	677	--	--	--	--	--	--	--	--	--	--	--	--	--	--	--	--	--	--	--	--	--	--	--	--	--	--	--	--
Cluster-1347.0	BM_2	2.00	0.31	579	--	--	--	--	--	--	--	--	--	--	--	--	--	--	--	--	--	--	--	--	--	--	--	--	--	--	--	--
Cluster-13473.0	BM_2	11.00	0.39	1679	--	--	--	--	--	--	--	--	--	--	--	--	--	--	--	--	--	--	--	--	--	--	--	--	--	--	--	--
Cluster-13480.0	BM_2	5.00	0.65	639	--	--	--	--	--	--	--	--	--	--	--	--	--	--	--	--	--	--	--	--	--	--	--	--	--	--	--	--
Cluster-13483.0	BM_2	5.00	0.61	664	--	--	--	--	--	--	--	--	--	--	--	--	--	--	--	--	--	--	--	--	--	--	--	--	--	--	--	--
Cluster-13489.0	BM_2	3.74	0.31	867	--	--	--	--	--	--	--	--	--	--	--	--	--	--	--	--	--	--	--	--	--	--	--	--	--	--	--	--
Cluster-13499.0	BM_2	11.66	0.70	1096	642915323	XP_008190571.1	497	1.7e-47	PREDICTED: valine--tRNA ligase [Tribolium castaneum]>gi|270003973|gb|EFA00421.1| hypothetical protein TcasGA2_TC003272 [Tribolium castaneum]	--	--	--	--	--	K01873	VARS, valS	valyl-tRNA synthetase	http://www.genome.jp/dbget-bin/www_bget?ko:K01873	Q54I78	295	1.8e-25	Probable valine--tRNA ligase, mitochondrial OS=Dictyostelium discoideum GN=valS2 PE=3 SV=2	PF08264//PF02845	Anticodon-binding domain of tRNA//CUE domain	GO:0006418	tRNA aminoacylation for protein translation	GO:0004812//GO:0005515//GO:0000166	aminoacyl-tRNA ligase activity//protein binding//nucleotide binding	--	--	KOG0432	Valyl-tRNA synthetase
Cluster-1351.0	BM_2	1.00	0.33	403	--	--	--	--	--	--	--	--	--	--	--	--	--	--	--	--	--	--	--	--	--	--	--	--	--	--	--	--
Cluster-13511.0	BM_2	33.00	1.34	1501	--	--	--	--	--	--	--	--	--	--	--	--	--	--	--	--	--	--	--	--	--	--	--	--	--	--	--	--
Cluster-13513.0	BM_2	1.00	0.33	405	--	--	--	--	--	--	--	--	--	--	--	--	--	--	--	--	--	--	--	--	--	--	--	--	--	--	--	--
Cluster-13513.1	BM_2	1.00	0.32	410	--	--	--	--	--	--	--	--	--	--	--	--	--	--	--	--	--	--	--	--	--	--	--	--	--	--	--	--
Cluster-13529.0	BM_2	2.00	0.40	501	--	--	--	--	--	--	--	--	--	--	--	--	--	--	--	--	--	--	--	--	--	--	--	--	--	--	--	--
Cluster-13536.0	BM_2	2.00	0.55	434	--	--	--	--	--	--	--	--	--	--	--	--	--	--	--	--	--	--	--	--	--	--	--	--	--	--	--	--
Cluster-1354.0	BM_2	4.00	1.17	423	--	--	--	--	--	--	--	--	--	--	--	--	--	--	--	--	--	--	--	--	--	--	--	--	--	--	--	--
Cluster-13546.1	BM_2	3.00	0.54	530	--	--	--	--	--	--	--	--	--	--	--	--	--	--	--	--	--	--	--	--	--	--	--	--	--	--	--	--
Cluster-13563.0	BM_2	1.00	0.70	319	--	--	--	--	--	--	--	--	--	--	--	--	--	--	--	--	--	--	--	--	--	--	--	--	--	--	--	--
Cluster-13574.0	BM_2	11.00	0.49	1389	91082391	XP_969041.1	1141	4.5e-122	PREDICTED: alpha-tocopherol transfer protein-like [Tribolium castaneum]>gi|642922554|ref|XP_008193224.1| PREDICTED: alpha-tocopherol transfer protein-like [Tribolium castaneum]>gi|270007505|gb|EFA03953.1| hypothetical protein TcasGA2_TC014097 [Tribolium castaneum]	--	--	--	--	--	--	--	--	--	Q9BTX7	492	3.3e-48	Alpha-tocopherol transfer protein-like OS=Homo sapiens GN=TTPAL PE=1 SV=2	--	--	GO:0006810	transport	GO:0005215	transporter activity	GO:0005622	intracellular	--	--
Cluster-13575.0	BM_2	2.00	0.37	528	--	--	--	--	--	--	--	--	--	--	--	--	--	--	--	--	--	--	--	--	--	--	--	--	--	--	--	--
Cluster-13583.0	BM_2	2.00	0.38	516	675371191	KFM64093.1	754	1.2e-77	Pleckstrin domain-containing family F member 2, partial [Stegodyphus mimosarum]	734649125	XM_010755527.1	86	3.44554e-35	PREDICTED: Larimichthys crocea pleckstrin homology domain-containing family F member 2 (LOC104939053), mRNA	--	--	--	--	Q5ZLY5	704	3.2e-73	Pleckstrin homology domain-containing family F member 2 OS=Gallus gallus GN=PLEKHF2 PE=2 SV=1	PF01363	FYVE zinc finger	--	--	GO:0046872	metal ion binding	--	--	KOG1729	FYVE finger containing protein
Cluster-13593.2	BM_2	23.13	0.68	1984	642911122	XP_008200589.1	2412	2.6e-269	PREDICTED: endoplasmic reticulum aminopeptidase 1-like isoform X4 [Tribolium castaneum]	462310582	APGK01047275.1	78	3.89997e-30	Dendroctonus ponderosae Seq01047285, whole genome shotgun sequence	K11141	ENPEP	glutamyl aminopeptidase	http://www.genome.jp/dbget-bin/www_bget?ko:K11141	Q10836	931	5.9e-99	Thyrotropin-releasing hormone-degrading ectoenzyme OS=Rattus norvegicus GN=Trhde PE=1 SV=1	PF01433	Peptidase family M1	--	--	GO:0008270//GO:0008237	zinc ion binding//metallopeptidase activity	--	--	--	--
Cluster-13594.0	BM_2	8.00	0.48	1090	241640741	XP_002410908.1	870	9.3e-91	molecular chaperone, putative [Ixodes scapularis]>gi|215503606|gb|EEC13100.1| molecular chaperone, putative [Ixodes scapularis]	459383173	CP004354.1	35	1.69285e-06	Corynebacterium callunae DSM 20147, complete genome	K09507	DNAJB1	DnaJ homolog subfamily B member 1	http://www.genome.jp/dbget-bin/www_bget?ko:K09507	Q24133	706	4.0e-73	DnaJ protein homolog 1 OS=Drosophila melanogaster GN=DnaJ-1 PE=1 SV=3	--	--	--	--	--	--	--	--	KOG0714	Molecular chaperone (DnaJ superfamily)
Cluster-13604.0	BM_2	10.00	0.74	938	--	--	--	--	--	--	--	--	--	--	--	--	--	--	--	--	--	--	--	--	--	--	--	--	--	--	--	--
Cluster-13608.0	BM_2	10.00	0.37	1610	--	--	--	--	--	--	--	--	--	--	--	--	--	--	--	--	--	--	--	--	--	--	--	--	--	--	--	--
Cluster-1361.0	BM_2	1.00	1.98	259	--	--	--	--	--	--	--	--	--	--	--	--	--	--	--	--	--	--	--	--	--	--	--	--	--	--	--	--
Cluster-13610.0	BM_2	4.12	0.94	473	91083483	XP_971803.1	205	5.2e-14	PREDICTED: tubulin polyglutamylase TTLL4 [Tribolium castaneum]>gi|270010834|gb|EFA07282.1| hypothetical protein TcasGA2_TC014517 [Tribolium castaneum]	--	--	--	--	--	K16610	TTLL15	tubulin monoglycylase TTLL15	http://www.genome.jp/dbget-bin/www_bget?ko:K16610	--	--	--	--	PF03133//PF07478	Tubulin-tyrosine ligase family//D-ala D-ala ligase C-terminus	GO:0006464//GO:0046436//GO:0009252	cellular protein modification process//D-alanine metabolic process//peptidoglycan biosynthetic process	GO:0008716	D-alanine-D-alanine ligase activity	--	--	--	--
Cluster-1362.0	BM_2	1.00	0.37	387	--	--	--	--	--	--	--	--	--	--	--	--	--	--	--	--	--	--	--	--	--	--	--	--	--	--	--	--
Cluster-13620.0	BM_2	7.05	1.13	568	701219150	AIV43009.1	304	2.1e-25	pheromone binding protein PBP2 [Batocera horsfieldi]	--	--	--	--	--	--	--	--	--	P54191	166	8.6e-11	General odorant-binding protein 69a OS=Drosophila melanogaster GN=Obp69a PE=2 SV=2	PF01395	PBP/GOBP family	--	--	GO:0005549	odorant binding	--	--	--	--
Cluster-13622.0	BM_2	3.00	0.53	539	--	--	--	--	--	--	--	--	--	--	--	--	--	--	--	--	--	--	--	--	--	--	--	--	--	--	--	--
Cluster-13627.0	BM_2	6.38	0.65	752	478259689	ENN79533.1	316	1.1e-26	hypothetical protein YQE_03996, partial [Dendroctonus ponderosae]	--	--	--	--	--	--	--	--	--	--	--	--	--	PF00858	Amiloride-sensitive sodium channel	GO:0006814	sodium ion transport	GO:0005272	sodium channel activity	GO:0016020	membrane	--	--
Cluster-13633.0	BM_2	4.68	0.45	781	642911859	XP_008200777.1	544	4.2e-53	PREDICTED: uncharacterized protein LOC103315005 [Tribolium castaneum]	--	--	--	--	--	--	--	--	--	--	--	--	--	--	--	--	--	--	--	--	--	--	--
Cluster-13639.0	BM_2	29.00	1.85	1047	--	--	--	--	--	--	--	--	--	--	--	--	--	--	--	--	--	--	--	--	--	--	--	--	--	--	--	--
Cluster-1364.0	BM_2	2.00	0.33	559	--	--	--	--	--	--	--	--	--	--	--	--	--	--	--	--	--	--	--	--	--	--	--	--	--	--	--	--
Cluster-13643.0	BM_2	3.00	0.35	687	--	--	--	--	--	--	--	--	--	--	--	--	--	--	--	--	--	--	--	--	--	--	--	--	--	--	--	--
Cluster-13653.0	BM_2	6.00	0.44	942	--	--	--	--	--	--	--	--	--	--	--	--	--	--	--	--	--	--	--	--	--	--	--	--	--	--	--	--
Cluster-13657.0	BM_2	4.00	0.32	887	--	--	--	--	--	--	--	--	--	--	--	--	--	--	--	--	--	--	--	--	--	--	--	--	--	--	--	--
Cluster-13665.0	BM_2	22.00	1.75	889	675370960	KFM63862.1	626	1.5e-62	Myosin regulatory light chain 2, partial [Stegodyphus mimosarum]	241154891	XM_002407364.1	106	4.65841e-46	Ixodes scapularis myosin regulatory light chain, putative, mRNA	K12755	MYL9	myosin regulatory light chain 9	http://www.genome.jp/dbget-bin/www_bget?ko:K12755	Q5RBA4	442	1.3e-42	Myosin regulatory light polypeptide 9 OS=Pongo abelii GN=MYL9 PE=2 SV=3	PF13499//PF13405//PF13833//PF00036//PF08336//PF00804//PF13202	EF-hand domain pair//EF-hand domain//EF-hand domain pair//EF hand//Prolyl 4-Hydroxylase alpha-subunit, N-terminal region//Syntaxin//EF hand	GO:0006525//GO:0018401//GO:0006560//GO:0055114	arginine metabolic process//peptidyl-proline hydroxylation to 4-hydroxy-L-proline//proline metabolic process//oxidation-reduction process	GO:0004656//GO:0016702//GO:0005509	procollagen-proline 4-dioxygenase activity//oxidoreductase activity, acting on single donors with incorporation of molecular oxygen, incorporation of two atoms of oxygen//calcium ion binding	GO:0005783//GO:0016020	endoplasmic reticulum//membrane	KOG0031	Myosin regulatory light chain, EF-Hand protein superfamily
Cluster-13667.0	BM_2	2.00	0.36	531	--	--	--	--	--	--	--	--	--	--	--	--	--	--	--	--	--	--	--	--	--	--	--	--	--	--	--	--
Cluster-13668.0	BM_2	14.00	0.38	2125	--	--	--	--	--	--	--	--	--	--	--	--	--	--	--	--	--	--	--	--	--	--	--	--	--	--	--	--
Cluster-13678.0	BM_2	2.00	0.41	495	260833038	XP_002611464.1	142	1.1e-06	hypothetical protein BRAFLDRAFT_63902 [Branchiostoma floridae]>gi|229296835|gb|EEN67474.1| hypothetical protein BRAFLDRAFT_63902, partial [Branchiostoma floridae]	--	--	--	--	--	--	--	--	--	--	--	--	--	--	--	--	--	--	--	--	--	--	--
Cluster-13680.0	BM_2	6.00	0.72	675	--	--	--	--	--	--	--	--	--	--	--	--	--	--	--	--	--	--	--	--	--	--	--	--	--	--	--	--
Cluster-13683.0	BM_2	6.00	0.32	1211	--	--	--	--	--	--	--	--	--	--	--	--	--	--	--	--	--	--	--	--	--	--	--	--	--	--	--	--
Cluster-13685.1	BM_2	5.00	0.58	689	--	--	--	--	--	--	--	--	--	--	--	--	--	--	--	--	--	--	PF04258	Signal peptide peptidase	--	--	GO:0004190	aspartic-type endopeptidase activity	GO:0016021	integral component of membrane	--	--
Cluster-13689.0	BM_2	4.00	0.56	610	--	--	--	--	--	--	--	--	--	--	--	--	--	--	--	--	--	--	--	--	--	--	--	--	--	--	--	--
Cluster-13695.0	BM_2	2.00	0.31	578	242001068	XP_002435177.1	486	1.7e-46	steroid membrane receptor Hpr6.6/25-Dx, putative [Ixodes scapularis]>gi|215498507|gb|EEC08001.1| steroid membrane receptor Hpr6.6/25-Dx, putative [Ixodes scapularis]	--	--	--	--	--	K17278	PGRMC1_2	membrane-associated progesterone receptor component	http://www.genome.jp/dbget-bin/www_bget?ko:K17278	O15173	400	6.4e-38	Membrane-associated progesterone receptor component 2 OS=Homo sapiens GN=PGRMC2 PE=1 SV=1	PF02817	e3 binding domain	GO:0055114//GO:0008152	oxidation-reduction process//metabolic process	GO:0016746//GO:0020037//GO:0032440	transferase activity, transferring acyl groups//heme binding//2-alkenal reductase [NAD(P)] activity	--	--	KOG1110	Putative steroid membrane receptor Hpr6.6/25-Dx
Cluster-13699.0	BM_2	1.00	2.77	246	--	--	--	--	--	--	--	--	--	--	--	--	--	--	--	--	--	--	--	--	--	--	--	--	--	--	--	--
Cluster-13715.0	BM_2	42.00	1.02	2334	768988841	AJF94638.2	2215	2.2e-246	odorant receptor co-receptor [Ambrostoma quadriimpressum]	187942540	EU647221.1	231	4.07904e-115	Phyllotreta striolata odorant receptor mRNA, complete cds	K08471	GR	gustatory receptor	http://www.genome.jp/dbget-bin/www_bget?ko:K08471	Q9VNB5	1611	9.7e-178	Odorant receptor coreceptor OS=Drosophila melanogaster GN=Orco PE=1 SV=2	PF08395//PF02949	7tm Chemosensory receptor//7tm Odorant receptor	GO:0007187//GO:0007608//GO:0050909	G-protein coupled receptor signaling pathway, coupled to cyclic nucleotide second messenger//sensory perception of smell//sensory perception of taste	GO:0004984//GO:0005549	olfactory receptor activity//odorant binding	GO:0016021//GO:0016020	integral component of membrane//membrane	--	--
Cluster-13718.1	BM_2	4.00	2.02	349	--	--	--	--	--	--	--	--	--	--	--	--	--	--	--	--	--	--	--	--	--	--	--	--	--	--	--	--
Cluster-13720.0	BM_2	3.00	0.85	429	--	--	--	--	--	--	--	--	--	--	--	--	--	--	--	--	--	--	--	--	--	--	--	--	--	--	--	--
Cluster-13724.0	BM_2	18.94	0.94	1268	432849831	XP_004066634.1	162	1.4e-08	PREDICTED: SLIT and NTRK-like protein 6 [Oryzias latipes]	--	--	--	--	--	--	--	--	--	Q5XM32	134	9.8e-07	Relaxin receptor 2 OS=Canis familiaris GN=RXFP2 PE=2 SV=1	PF00560//PF13855//PF09061	Leucine Rich Repeat//Leucine rich repeat//Stirrup	--	--	GO:0016788//GO:0005515	hydrolase activity, acting on ester bonds//protein binding	--	--	KOG0619	FOG: Leucine rich repeat
Cluster-13726.0	BM_2	29.00	3.13	720	--	--	--	--	--	--	--	--	--	--	--	--	--	--	--	--	--	--	PF06816	NOTCH protein	GO:0030154	cell differentiation	--	--	GO:0016021	integral component of membrane	--	--
Cluster-1373.0	BM_2	5.00	0.78	574	--	--	--	--	--	--	--	--	--	--	--	--	--	--	--	--	--	--	--	--	--	--	--	--	--	--	--	--
Cluster-13735.0	BM_2	6.00	2.11	394	--	--	--	--	--	--	--	--	--	--	--	--	--	--	--	--	--	--	--	--	--	--	--	--	--	--	--	--
Cluster-13737.0	BM_2	6.00	0.36	1106	--	--	--	--	--	--	--	--	--	--	--	--	--	--	--	--	--	--	PF05115	Cytochrome B6-F complex subunit VI (PetL)	GO:0006118	obsolete electron transport	GO:0009055	electron carrier activity	GO:0009512	cytochrome b6f complex	--	--
Cluster-13748.0	BM_2	16.00	0.85	1209	--	--	--	--	--	--	--	--	--	--	--	--	--	--	--	--	--	--	--	--	--	--	--	--	--	--	--	--
Cluster-1375.0	BM_2	3.00	0.52	540	--	--	--	--	--	--	--	--	--	--	--	--	--	--	--	--	--	--	--	--	--	--	--	--	--	--	--	--
Cluster-13755.0	BM_2	3.00	0.44	600	--	--	--	--	--	462310791	APGK01047204.1	94	1.44495e-39	Dendroctonus ponderosae Seq01047214, whole genome shotgun sequence	--	--	--	--	--	--	--	--	--	--	--	--	--	--	--	--	--	--
Cluster-13757.0	BM_2	6.00	0.36	1099	270001339	EEZ97786.1	146	8.4e-07	odorant receptor 309 [Tribolium castaneum]	--	--	--	--	--	--	--	--	--	--	--	--	--	PF02949	7tm Odorant receptor	GO:0007187//GO:0007608	G-protein coupled receptor signaling pathway, coupled to cyclic nucleotide second messenger//sensory perception of smell	GO:0004984//GO:0005549	olfactory receptor activity//odorant binding	GO:0016020	membrane	--	--
Cluster-13758.0	BM_2	1.00	0.32	408	--	--	--	--	--	--	--	--	--	--	--	--	--	--	--	--	--	--	--	--	--	--	--	--	--	--	--	--
Cluster-13760.0	BM_2	1.00	1.07	290	--	--	--	--	--	--	--	--	--	--	--	--	--	--	--	--	--	--	--	--	--	--	--	--	--	--	--	--
Cluster-13761.0	BM_2	6.00	0.36	1093	646717140	KDR20121.1	141	3.2e-06	E3 ubiquitin-protein ligase SIAH1B [Zootermopsis nevadensis]	--	--	--	--	--	--	--	--	--	Q9I8X5	125	9.3e-06	E3 ubiquitin-protein ligase siah2 OS=Xenopus laevis GN=siah2 PE=2 SV=1	--	--	--	--	--	--	--	--	--	--
Cluster-13761.1	BM_2	3.00	0.91	417	--	--	--	--	--	--	--	--	--	--	--	--	--	--	--	--	--	--	--	--	--	--	--	--	--	--	--	--
Cluster-13761.2	BM_2	10.06	0.73	951	--	--	--	--	--	--	--	--	--	--	--	--	--	--	--	--	--	--	--	--	--	--	--	--	--	--	--	--
Cluster-13761.3	BM_2	12.59	0.67	1209	--	--	--	--	--	--	--	--	--	--	--	--	--	--	--	--	--	--	--	--	--	--	--	--	--	--	--	--
Cluster-13762.0	BM_2	3.00	0.63	492	--	--	--	--	--	--	--	--	--	--	--	--	--	--	--	--	--	--	--	--	--	--	--	--	--	--	--	--
Cluster-13767.0	BM_2	5.00	0.57	692	--	--	--	--	--	--	--	--	--	--	--	--	--	--	--	--	--	--	--	--	--	--	--	--	--	--	--	--
Cluster-13773.0	BM_2	3.00	0.36	675	--	--	--	--	--	--	--	--	--	--	--	--	--	--	--	--	--	--	--	--	--	--	--	--	--	--	--	--
Cluster-13774.0	BM_2	10.71	0.40	1616	391327448	XP_003738212.1	1253	5.3e-135	PREDICTED: cytochrome P450 4V2-like [Metaseiulus occidentalis]	195159090	XM_002020380.1	45	6.99489e-12	Drosophila persimilis GL13524 (Dper\GL13524), mRNA	K07427	CYP4V	cytochrome P450, family 4, subfamily V	http://www.genome.jp/dbget-bin/www_bget?ko:K07427	Q6ZWL3	1047	1.7e-112	Cytochrome P450 4V2 OS=Homo sapiens GN=CYP4V2 PE=1 SV=2	PF00067	Cytochrome P450	GO:0055114	oxidation-reduction process	GO:0005506//GO:0020037//GO:0016705	iron ion binding//heme binding//oxidoreductase activity, acting on paired donors, with incorporation or reduction of molecular oxygen	--	--	--	--
Cluster-13775.0	BM_2	1.73	0.33	512	642924762	XP_008194430.1	183	2.0e-11	PREDICTED: protein lin-28 homolog isoform X2 [Tribolium castaneum]	--	--	--	--	--	K18754	LIN28	protein lin-28	http://www.genome.jp/dbget-bin/www_bget?ko:K18754	Q9VRN5	162	2.2e-10	Protein lin-28 homolog OS=Drosophila melanogaster GN=lin-28 PE=2 SV=2	PF00313	'Cold-shock' DNA-binding domain	GO:0006355	regulation of transcription, DNA-templated	GO:0003677	DNA binding	--	--	KOG3070	Predicted RNA-binding protein containing PIN domain and invovled in translation or RNA processing
Cluster-13779.0	BM_2	7.00	0.99	609	--	--	--	--	--	--	--	--	--	--	--	--	--	--	--	--	--	--	PF00628//PF16866//PF00130	PHD-finger//PHD-finger//Phorbol esters/diacylglycerol binding domain (C1 domain)	GO:0035556	intracellular signal transduction	GO:0005515	protein binding	--	--	--	--
Cluster-13780.0	BM_2	4.00	0.46	687	--	--	--	--	--	--	--	--	--	--	--	--	--	--	--	--	--	--	--	--	--	--	--	--	--	--	--	--
Cluster-13785.0	BM_2	10.00	0.37	1613	--	--	--	--	--	--	--	--	--	--	--	--	--	--	--	--	--	--	--	--	--	--	--	--	--	--	--	--
Cluster-13786.0	BM_2	4.00	0.48	670	--	--	--	--	--	--	--	--	--	--	--	--	--	--	--	--	--	--	--	--	--	--	--	--	--	--	--	--
Cluster-13789.0	BM_2	2.00	0.34	551	--	--	--	--	--	--	--	--	--	--	--	--	--	--	--	--	--	--	PF09198	Bacteriophage T4 beta-glucosyltransferase	GO:0006304	DNA modification	GO:0033821	DNA beta-glucosyltransferase activity	--	--	--	--
Cluster-13794.0	BM_2	3.00	0.75	454	--	--	--	--	--	--	--	--	--	--	--	--	--	--	--	--	--	--	--	--	--	--	--	--	--	--	--	--
Cluster-1380.0	BM_2	1.00	3.20	241	--	--	--	--	--	--	--	--	--	--	--	--	--	--	--	--	--	--	--	--	--	--	--	--	--	--	--	--
Cluster-13800.0	BM_2	4.00	4.42	288	--	--	--	--	--	--	--	--	--	--	--	--	--	--	--	--	--	--	--	--	--	--	--	--	--	--	--	--
Cluster-13810.1	BM_2	5.00	1.83	388	391345366	XP_003746960.1	170	4.8e-10	PREDICTED: aldehyde dehydrogenase, dimeric NADP-preferring-like [Metaseiulus occidentalis]	--	--	--	--	--	K00129	E1.2.1.5	aldehyde dehydrogenase (NAD(P)+)	http://www.genome.jp/dbget-bin/www_bget?ko:K00129	Q1JPA0	142	3.5e-08	Aldehyde dehydrogenase family 3 member B1 OS=Bos taurus GN=ALDH3B1 PE=2 SV=1	--	--	--	--	--	--	--	--	KOG2456	Aldehyde dehydrogenase
Cluster-13814.1	BM_2	6.00	0.32	1200	--	--	--	--	--	--	--	--	--	--	--	--	--	--	--	--	--	--	--	--	--	--	--	--	--	--	--	--
Cluster-13820.0	BM_2	7.00	1.73	455	--	--	--	--	--	--	--	--	--	--	--	--	--	--	--	--	--	--	--	--	--	--	--	--	--	--	--	--
Cluster-13821.0	BM_2	2.00	0.45	476	675380249	KFM73151.1	408	1.5e-37	hypothetical protein X975_18720, partial [Stegodyphus mimosarum]	--	--	--	--	--	--	--	--	--	--	--	--	--	PF03067	Chitin binding domain	--	--	--	--	GO:0019028	viral capsid	--	--
Cluster-13825.0	BM_2	59.00	2.60	1402	--	--	--	--	--	--	--	--	--	--	--	--	--	--	--	--	--	--	--	--	--	--	--	--	--	--	--	--
Cluster-13826.0	BM_2	5.00	0.54	722	--	--	--	--	--	--	--	--	--	--	--	--	--	--	--	--	--	--	--	--	--	--	--	--	--	--	--	--
Cluster-13832.0	BM_2	17.90	0.59	1782	642910399	XP_008190717.1	2114	8.5e-235	PREDICTED: lachesin isoform X1 [Tribolium castaneum]	642910398	XM_008192495.1	725	0	PREDICTED: Tribolium castaneum lachesin (LOC658094), transcript variant X1, mRNA	--	--	--	--	Q26474	404	6.8e-38	Lachesin OS=Schistocerca americana GN=LAC PE=1 SV=1	PF13895	Immunoglobulin domain	--	--	GO:0005515	protein binding	--	--	--	--
Cluster-13851.0	BM_2	4.17	0.33	891	--	--	--	--	--	--	--	--	--	--	--	--	--	--	--	--	--	--	--	--	--	--	--	--	--	--	--	--
Cluster-13851.1	BM_2	40.83	3.32	875	--	--	--	--	--	--	--	--	--	--	--	--	--	--	--	--	--	--	--	--	--	--	--	--	--	--	--	--
Cluster-13852.0	BM_2	11.53	1.19	743	642913056	XP_008201369.1	313	2.4e-26	PREDICTED: anosmin-1 [Tribolium castaneum]	--	--	--	--	--	--	--	--	--	P33005	144	4.0e-08	Anosmin-1 OS=Gallus gallus GN=KAL1 PE=2 SV=2	PF00095	WAP-type (Whey Acidic Protein) 'four-disulfide core'	--	--	GO:0030414	peptidase inhibitor activity	GO:0005576	extracellular region	--	--
Cluster-13857.0	BM_2	2.96	0.48	560	--	--	--	--	--	--	--	--	--	--	--	--	--	--	--	--	--	--	--	--	--	--	--	--	--	--	--	--
Cluster-13867.0	BM_2	6.38	0.40	1056	642923635	XP_008193584.1	985	4.2e-104	PREDICTED: LIM/homeobox protein Lhx3 isoform X2 [Tribolium castaneum]	170055942	XM_001863773.1	126	4.24409e-57	Culex quinquefasciatus lim homeobox protein, mRNA	K09374	LHX3_4	LIM homeobox protein 3/4	http://www.genome.jp/dbget-bin/www_bget?ko:K09374	O97581	649	1.6e-66	LIM/homeobox protein Lhx3 (Fragment) OS=Sus scrofa GN=LHX3 PE=2 SV=1	PF05920//PF00412//PF00046	Homeobox KN domain//LIM domain//Homeobox domain	GO:0006355	regulation of transcription, DNA-templated	GO:0008270//GO:0003677	zinc ion binding//DNA binding	--	--	KOG0490	Transcription factor, contains HOX domain
Cluster-13869.0	BM_2	2.00	0.37	525	--	--	--	--	--	--	--	--	--	--	--	--	--	--	--	--	--	--	--	--	--	--	--	--	--	--	--	--
Cluster-1387.0	BM_2	3.00	1.78	333	--	--	--	--	--	--	--	--	--	--	--	--	--	--	--	--	--	--	--	--	--	--	--	--	--	--	--	--
Cluster-1388.0	BM_2	3.00	0.31	741	--	--	--	--	--	--	--	--	--	--	--	--	--	--	--	--	--	--	--	--	--	--	--	--	--	--	--	--
Cluster-13889.0	BM_2	11.00	3.13	428	391335054	XP_003741912.1	522	8.2e-51	PREDICTED: 40S ribosomal protein S26-like [Metaseiulus occidentalis]	--	--	--	--	--	K02976	RP-S26e, RPS26	small subunit ribosomal protein S26e	http://www.genome.jp/dbget-bin/www_bget?ko:K02976	P62856	477	5.6e-47	40S ribosomal protein S26 OS=Rattus norvegicus GN=Rps26 PE=3 SV=3	PF01283	Ribosomal protein S26e	GO:0042254//GO:0006412	ribosome biogenesis//translation	GO:0003735	structural constituent of ribosome	GO:0005840//GO:0005622	ribosome//intracellular	KOG1768	40s ribosomal protein S26
Cluster-13890.0	BM_2	11.00	0.47	1427	642914631	XP_008190292.1	479	2.7e-45	PREDICTED: uncharacterized protein LOC662396 [Tribolium castaneum]>gi|642914633|ref|XP_973587.2| PREDICTED: uncharacterized protein LOC662396 [Tribolium castaneum]>gi|270002275|gb|EEZ98722.1| hypothetical protein TcasGA2_TC001268 [Tribolium castaneum]	--	--	--	--	--	--	--	--	--	--	--	--	--	PF01223	DNA/RNA non-specific endonuclease	--	--	GO:0046872//GO:0003676//GO:0016787	metal ion binding//nucleic acid binding//hydrolase activity	--	--	--	--
Cluster-13892.1	BM_2	2.00	0.44	480	--	--	--	--	--	--	--	--	--	--	--	--	--	--	--	--	--	--	--	--	--	--	--	--	--	--	--	--
Cluster-13894.0	BM_2	2.00	0.51	448	241705635	XP_002413266.1	641	1.4e-64	F0F1-type ATP synthase, alpha subunit, putative [Ixodes scapularis]>gi|215507080|gb|EEC16574.1| F0F1-type ATP synthase, alpha subunit, putative [Ixodes scapularis]	689905355	LM386417.1	113	2.90521e-50	Hymenolepis diminuta genome assembly H_diminuta_Denmark ,scaffold HDID_contig0001951	K02132	ATPeF1A, ATP5A1, ATP1	F-type H+-transporting ATPase subunit alpha	http://www.genome.jp/dbget-bin/www_bget?ko:K02132	P80021	574	3.3e-58	ATP synthase subunit alpha, mitochondrial OS=Sus scrofa GN=ATP5A1 PE=1 SV=2	PF02874	ATP synthase alpha/beta family, beta-barrel domain	GO:0015992//GO:0015986//GO:0006119//GO:0046034//GO:0015991	proton transport//ATP synthesis coupled proton transport//oxidative phosphorylation//ATP metabolic process//ATP hydrolysis coupled proton transport	GO:0046933//GO:0046961//GO:0005524	proton-transporting ATP synthase activity, rotational mechanism//proton-transporting ATPase activity, rotational mechanism//ATP binding	GO:0045261//GO:0045259	proton-transporting ATP synthase complex, catalytic core F(1)//proton-transporting ATP synthase complex	KOG1353	F0F1-type ATP synthase, alpha subunit
Cluster-1390.0	BM_2	2.00	0.38	515	--	--	--	--	--	--	--	--	--	--	--	--	--	--	--	--	--	--	--	--	--	--	--	--	--	--	--	--
Cluster-13903.0	BM_2	3.00	0.74	455	125811343	XP_001361845.1	451	1.5e-42	GA18359 [Drosophila pseudoobscura pseudoobscura]>gi|54637021|gb|EAL26424.1| GA18359 [Drosophila pseudoobscura pseudoobscura]	--	--	--	--	--	K02130	ATPeF0F, ATP5J2	F-type H+-transporting ATPase subunit f	http://www.genome.jp/dbget-bin/www_bget?ko:K02130	Q9W141	441	8.8e-43	Putative ATP synthase subunit f, mitochondrial OS=Drosophila melanogaster GN=CG4692 PE=1 SV=1	--	--	--	--	--	--	--	--	--	--
Cluster-13904.0	BM_2	14.30	0.38	2163	675868364	XP_009019742.1	217	9.7e-15	hypothetical protein HELRODRAFT_161590 [Helobdella robusta]>gi|555699101|gb|ESO02334.1| hypothetical protein HELRODRAFT_161590 [Helobdella robusta]	--	--	--	--	--	--	--	--	--	--	--	--	--	PF01220	Dehydroquinase class II	GO:0009094//GO:0006571//GO:0000162	L-phenylalanine biosynthetic process//tyrosine biosynthetic process//tryptophan biosynthetic process	GO:0003855	3-dehydroquinate dehydratase activity	--	--	--	--
Cluster-13906.0	BM_2	4.00	0.41	745	--	--	--	--	--	--	--	--	--	--	--	--	--	--	--	--	--	--	--	--	--	--	--	--	--	--	--	--
Cluster-13906.1	BM_2	11.00	0.49	1392	--	--	--	--	--	--	--	--	--	--	--	--	--	--	--	--	--	--	PF03661	Uncharacterised protein family (UPF0121)	--	--	--	--	GO:0016021	integral component of membrane	--	--
Cluster-13906.2	BM_2	6.00	0.42	969	--	--	--	--	--	--	--	--	--	--	--	--	--	--	--	--	--	--	--	--	--	--	--	--	--	--	--	--
Cluster-1391.0	BM_2	8.00	0.65	877	--	--	--	--	--	--	--	--	--	--	--	--	--	--	--	--	--	--	--	--	--	--	--	--	--	--	--	--
Cluster-13910.0	BM_2	3.00	1.11	387	524871031	XP_005092292.1	149	1.3e-07	PREDICTED: phytanoyl-CoA dioxygenase, peroxisomal-like [Aplysia californica]	--	--	--	--	--	--	--	--	--	P57093	137	1.3e-07	Phytanoyl-CoA dioxygenase, peroxisomal OS=Rattus norvegicus GN=Phyh PE=1 SV=2	PF04722	Ssu72-like protein	GO:0006470//GO:0006397	protein dephosphorylation//mRNA processing	GO:0004721	phosphoprotein phosphatase activity	GO:0005634	nucleus	--	--
Cluster-13911.0	BM_2	7.00	1.04	593	--	--	--	--	--	--	--	--	--	--	--	--	--	--	--	--	--	--	--	--	--	--	--	--	--	--	--	--
Cluster-13912.0	BM_2	11.00	0.76	982	--	--	--	--	--	--	--	--	--	--	--	--	--	--	--	--	--	--	PF00204	DNA gyrase B	GO:0006265	DNA topological change	GO:0003677//GO:0003918//GO:0005524	DNA binding//DNA topoisomerase type II (ATP-hydrolyzing) activity//ATP binding	--	--	--	--
Cluster-13922.0	BM_2	4.00	0.55	617	--	--	--	--	--	--	--	--	--	--	--	--	--	--	--	--	--	--	--	--	--	--	--	--	--	--	--	--
Cluster-13929.0	BM_2	2.00	0.63	410	--	--	--	--	--	--	--	--	--	--	--	--	--	--	--	--	--	--	--	--	--	--	--	--	--	--	--	--
Cluster-13933.0	BM_2	1.00	0.64	326	--	--	--	--	--	--	--	--	--	--	--	--	--	--	--	--	--	--	--	--	--	--	--	--	--	--	--	--
Cluster-1394.0	BM_2	1.00	0.31	415	--	--	--	--	--	--	--	--	--	--	--	--	--	--	--	--	--	--	--	--	--	--	--	--	--	--	--	--
Cluster-13946.0	BM_2	11.13	1.48	631	91094373	XP_970761.1	329	2.9e-28	PREDICTED: COP9 signalosome complex subunit 3 [Tribolium castaneum]>gi|270014914|gb|EFA11362.1| hypothetical protein TcasGA2_TC011519 [Tribolium castaneum]	--	--	--	--	--	K12177	COPS3, CSN3	COP9 signalosome complex subunit 3	http://www.genome.jp/dbget-bin/www_bget?ko:K12177	Q7ZTN8	221	4.0e-17	COP9 signalosome complex subunit 3 OS=Xenopus laevis GN=cops3 PE=2 SV=1	--	--	--	--	--	--	--	--	--	--
Cluster-1395.0	BM_2	38.00	1.07	2047	--	--	--	--	--	--	--	--	--	--	--	--	--	--	--	--	--	--	PF08088	Conotoxin I-superfamily	GO:0009405	pathogenesis	--	--	GO:0005576	extracellular region	--	--
Cluster-13951.0	BM_2	4.00	0.32	887	--	--	--	--	--	--	--	--	--	--	--	--	--	--	--	--	--	--	--	--	--	--	--	--	--	--	--	--
Cluster-13954.0	BM_2	4.00	0.87	483	780704212	XP_011702811.1	300	5.1e-25	PREDICTED: fatty acid hydroxylase domain-containing protein 2 isoform X2 [Wasmannia auropunctata]	--	--	--	--	--	K07750	E1.14.13.72, SC4MOL, ERG25	methylsterol monooxygenase	http://www.genome.jp/dbget-bin/www_bget?ko:K07750	Q9GKT2	214	2.0e-16	Fatty acid hydroxylase domain-containing protein 2 OS=Macaca fascicularis GN=FAXDC2 PE=2 SV=1	--	--	--	--	--	--	--	--	--	--
Cluster-13956.0	BM_2	3.00	0.42	610	--	--	--	--	--	--	--	--	--	--	--	--	--	--	--	--	--	--	--	--	--	--	--	--	--	--	--	--
Cluster-13958.0	BM_2	6.00	3.18	344	--	--	--	--	--	--	--	--	--	--	--	--	--	--	--	--	--	--	PF00537//PF01097	Scorpion toxin-like domain//Arthropod defensin	GO:0006810//GO:0006952	transport//defense response	GO:0008200	ion channel inhibitor activity	GO:0005576	extracellular region	--	--
Cluster-13962.0	BM_2	30.00	4.66	577	--	--	--	--	--	--	--	--	--	--	--	--	--	--	--	--	--	--	--	--	--	--	--	--	--	--	--	--
Cluster-13963.0	BM_2	3.31	0.34	740	478260883	ENN80520.1	156	3.9e-08	hypothetical protein YQE_03059, partial [Dendroctonus ponderosae]	--	--	--	--	--	--	--	--	--	--	--	--	--	--	--	--	--	--	--	--	--	--	--
Cluster-13964.0	BM_2	2.00	0.77	382	--	--	--	--	--	--	--	--	--	--	--	--	--	--	--	--	--	--	PF00375	Sodium:dicarboxylate symporter family	GO:0006835//GO:0006812//GO:0006820	dicarboxylic acid transport//cation transport//anion transport	GO:0017153	sodium:dicarboxylate symporter activity	GO:0016020	membrane	--	--
Cluster-1397.0	BM_2	1.00	0.38	383	--	--	--	--	--	--	--	--	--	--	--	--	--	--	--	--	--	--	--	--	--	--	--	--	--	--	--	--
Cluster-1397.1	BM_2	3.00	0.60	504	--	--	--	--	--	--	--	--	--	--	--	--	--	--	--	--	--	--	PF05933	Fungal ATP synthase protein 8 (A6L)	GO:0015992//GO:0015986	proton transport//ATP synthesis coupled proton transport	GO:0015078	hydrogen ion transmembrane transporter activity	GO:0000276	mitochondrial proton-transporting ATP synthase complex, coupling factor F(o)	--	--
Cluster-13977.0	BM_2	30.00	0.50	3269	--	--	--	--	--	--	--	--	--	--	--	--	--	--	--	--	--	--	--	--	--	--	--	--	--	--	--	--
Cluster-13981.0	BM_2	11.00	1.95	536	241122582	XP_002403588.1	633	1.4e-63	ribosomal protein L21, putative [Ixodes scapularis]>gi|67084019|gb|AAY66944.1| ribosomal protein L21 [Ixodes scapularis]>gi|215493478|gb|EEC03119.1| ribosomal protein L21, putative [Ixodes scapularis]	62083338	AY961492.1	52	2.85371e-16	Lysiphlebus testaceipes ribosomal protein L21 (RpL21) mRNA, complete cds	K02889	RP-L21e, RPL21	large subunit ribosomal protein L21e	http://www.genome.jp/dbget-bin/www_bget?ko:K02889	O09167	543	1.5e-54	60S ribosomal protein L21 OS=Mus musculus GN=Rpl21 PE=2 SV=3	PF01157	Ribosomal protein L21e	GO:0006412//GO:0042254	translation//ribosome biogenesis	GO:0003735	structural constituent of ribosome	GO:0005622//GO:0005840	intracellular//ribosome	KOG1732	60S ribosomal protein L21
Cluster-1399.0	BM_2	2.00	0.43	485	--	--	--	--	--	--	--	--	--	--	--	--	--	--	--	--	--	--	--	--	--	--	--	--	--	--	--	--
Cluster-13998.0	BM_2	8.40	0.66	897	--	--	--	--	--	--	--	--	--	--	--	--	--	--	--	--	--	--	--	--	--	--	--	--	--	--	--	--
Cluster-1400.0	BM_2	2.00	0.48	462	--	--	--	--	--	--	--	--	--	--	--	--	--	--	--	--	--	--	--	--	--	--	--	--	--	--	--	--
Cluster-14000.0	BM_2	22.71	0.61	2136	557332086	XP_006038864.1	931	1.5e-97	PREDICTED: zinc finger protein 850-like [Alligator sinensis]	--	--	--	--	--	K09228	KRAB	KRAB domain-containing zinc finger protein	http://www.genome.jp/dbget-bin/www_bget?ko:K09228	Q14591	897	5.5e-95	Zinc finger protein 271 OS=Homo sapiens GN=ZNF271 PE=2 SV=4	PF13465//PF01667//PF02892//PF00412//PF04810//PF13912//PF00471//PF00096//PF01155//PF07649//PF07776	Zinc-finger double domain//Ribosomal protein S27//BED zinc finger//LIM domain//Sec23/Sec24 zinc finger//C2H2-type zinc finger//Ribosomal protein L33//Zinc finger, C2H2 type//Hydrogenase/urease nickel incorporation, metallochaperone, hypA//C1-like domain//Zinc-finger associated domain (zf-AD)	GO:0006888//GO:0006412//GO:0042254//GO:0055114//GO:0006464//GO:0006886	ER to Golgi vesicle-mediated transport//translation//ribosome biogenesis//oxidation-reduction process//cellular protein modification process//intracellular protein transport	GO:0046872//GO:0003677//GO:0016151//GO:0008270//GO:0003735//GO:0047134	metal ion binding//DNA binding//nickel cation binding//zinc ion binding//structural constituent of ribosome//protein-disulfide reductase activity	GO:0005634//GO:0005622//GO:0005840//GO:0030127	nucleus//intracellular//ribosome//COPII vesicle coat	--	--
Cluster-14000.1	BM_2	34.29	0.95	2089	557332086	XP_006038864.1	931	1.5e-97	PREDICTED: zinc finger protein 850-like [Alligator sinensis]	--	--	--	--	--	K09228	KRAB	KRAB domain-containing zinc finger protein	http://www.genome.jp/dbget-bin/www_bget?ko:K09228	Q14591	897	5.4e-95	Zinc finger protein 271 OS=Homo sapiens GN=ZNF271 PE=2 SV=4	PF13912//PF02892//PF07776//PF00096//PF13465	C2H2-type zinc finger//BED zinc finger//Zinc-finger associated domain (zf-AD)//Zinc finger, C2H2 type//Zinc-finger double domain	--	--	GO:0046872//GO:0008270//GO:0003677	metal ion binding//zinc ion binding//DNA binding	GO:0005634	nucleus	--	--
Cluster-14006.0	BM_2	9.00	0.44	1280	--	--	--	--	--	--	--	--	--	--	--	--	--	--	--	--	--	--	PF15234	Linker for activation of T-cells	GO:0007165	signal transduction	--	--	GO:0016020	membrane	--	--
Cluster-14007.0	BM_2	4.00	0.41	741	--	--	--	--	--	--	--	--	--	--	--	--	--	--	--	--	--	--	--	--	--	--	--	--	--	--	--	--
Cluster-1401.0	BM_2	2.00	0.33	558	--	--	--	--	--	--	--	--	--	--	--	--	--	--	--	--	--	--	--	--	--	--	--	--	--	--	--	--
Cluster-14015.0	BM_2	5.00	0.64	649	--	--	--	--	--	--	--	--	--	--	--	--	--	--	--	--	--	--	--	--	--	--	--	--	--	--	--	--
Cluster-1402.0	BM_2	3.00	0.68	473	--	--	--	--	--	--	--	--	--	--	--	--	--	--	--	--	--	--	--	--	--	--	--	--	--	--	--	--
Cluster-14026.0	BM_2	2.00	0.88	364	--	--	--	--	--	--	--	--	--	--	--	--	--	--	--	--	--	--	--	--	--	--	--	--	--	--	--	--
Cluster-1403.0	BM_2	2.00	0.89	363	--	--	--	--	--	--	--	--	--	--	--	--	--	--	--	--	--	--	--	--	--	--	--	--	--	--	--	--
Cluster-14030.0	BM_2	13.00	0.50	1568	--	--	--	--	--	--	--	--	--	--	--	--	--	--	--	--	--	--	--	--	--	--	--	--	--	--	--	--
Cluster-14034.0	BM_2	3.00	0.47	574	--	--	--	--	--	--	--	--	--	--	--	--	--	--	--	--	--	--	--	--	--	--	--	--	--	--	--	--
Cluster-1404.1	BM_2	3.00	0.57	515	--	--	--	--	--	--	--	--	--	--	--	--	--	--	--	--	--	--	--	--	--	--	--	--	--	--	--	--
Cluster-14046.0	BM_2	2.00	0.38	518	746837581	XP_011049295.1	362	3.5e-32	PREDICTED: histone-lysine N-methyltransferase SETMAR-like [Acromyrmex echinatior]	--	--	--	--	--	--	--	--	--	--	--	--	--	PF00845	Geminivirus BL1 movement protein	GO:0046740	transport of virus in host, cell to cell	GO:0003677	DNA binding	GO:0033644	host cell membrane	--	--
Cluster-14049.0	BM_2	5.19	0.52	755	--	--	--	--	--	--	--	--	--	--	--	--	--	--	--	--	--	--	--	--	--	--	--	--	--	--	--	--
Cluster-14050.0	BM_2	12.01	0.31	2228	--	--	--	--	--	--	--	--	--	--	--	--	--	--	--	--	--	--	--	--	--	--	--	--	--	--	--	--
Cluster-14061.0	BM_2	6.00	0.68	698	--	--	--	--	--	--	--	--	--	--	--	--	--	--	--	--	--	--	--	--	--	--	--	--	--	--	--	--
Cluster-14062.0	BM_2	1.00	1.00	294	--	--	--	--	--	--	--	--	--	--	--	--	--	--	--	--	--	--	--	--	--	--	--	--	--	--	--	--
Cluster-14063.0	BM_2	27.04	0.96	1676	546684650	ERL94267.1	904	1.6e-94	hypothetical protein D910_11548 [Dendroctonus ponderosae]	--	--	--	--	--	K09866	AQP4	aquaporin-4	http://www.genome.jp/dbget-bin/www_bget?ko:K09866	P23645	710	2.1e-73	Neurogenic protein big brain OS=Drosophila melanogaster GN=bib PE=1 SV=2	PF00230	Major intrinsic protein	GO:0006810	transport	GO:0005215	transporter activity	GO:0016020	membrane	KOG0223	Aquaporin (major intrinsic protein family)
Cluster-14072.0	BM_2	12.00	0.77	1039	641649897	XP_008187410.1	256	1.4e-19	PREDICTED: uncharacterized protein LOC103310547 [Acyrthosiphon pisum]	--	--	--	--	--	--	--	--	--	--	--	--	--	PF02944	BESS motif	--	--	GO:0003677	DNA binding	--	--	--	--
Cluster-14073.0	BM_2	7.00	0.44	1057	--	--	--	--	--	--	--	--	--	--	--	--	--	--	--	--	--	--	--	--	--	--	--	--	--	--	--	--
Cluster-14076.0	BM_2	7.27	1.08	591	--	--	--	--	--	--	--	--	--	--	--	--	--	--	--	--	--	--	--	--	--	--	--	--	--	--	--	--
Cluster-14079.0	BM_2	12.00	0.40	1763	675370169	KFM63071.1	251	9.0e-19	hypothetical protein X975_17163, partial [Stegodyphus mimosarum]	--	--	--	--	--	--	--	--	--	Q5Y4U4	133	1.8e-06	U8-agatoxin-Ao1a OS=Agelena orientalis PE=2 SV=1	PF05039//PF02819	Agouti protein//Spider toxin	GO:0006810//GO:0009755//GO:0009405	transport//hormone-mediated signaling pathway//pathogenesis	GO:0008200	ion channel inhibitor activity	GO:0005576	extracellular region	--	--
Cluster-1408.0	BM_2	5.00	0.44	824	--	--	--	--	--	--	--	--	--	--	--	--	--	--	--	--	--	--	--	--	--	--	--	--	--	--	--	--
Cluster-14080.0	BM_2	14.00	1.54	713	--	--	--	--	--	--	--	--	--	--	--	--	--	--	--	--	--	--	--	--	--	--	--	--	--	--	--	--
Cluster-14081.0	BM_2	2.00	0.57	427	--	--	--	--	--	--	--	--	--	--	--	--	--	--	--	--	--	--	--	--	--	--	--	--	--	--	--	--
Cluster-14083.0	BM_2	9.76	0.35	1684	642919021	XP_008191699.1	416	6.3e-38	PREDICTED: centrosomal protein of 164 kDa isoform X1 [Tribolium castaneum]>gi|270005603|gb|EFA02051.1| hypothetical protein TcasGA2_TC007679 [Tribolium castaneum]	--	--	--	--	--	--	--	--	--	--	--	--	--	--	--	--	--	--	--	--	--	--	--
Cluster-14089.0	BM_2	29.64	1.08	1650	91085917	XP_969488.1	1028	6.7e-109	PREDICTED: zinc transporter ZIP3 [Tribolium castaneum]>gi|270009956|gb|EFA06404.1| hypothetical protein TcasGA2_TC009283 [Tribolium castaneum]	--	--	--	--	--	K14709	SLC39A1_2_3, ZIP1_2_3	solute carrier family 39 (zinc transporter), member 1/2/3	http://www.genome.jp/dbget-bin/www_bget?ko:K14709	P59889	242	3.8e-19	Zinc transporter ZIP1 OS=Danio rerio GN=slc39a1 PE=2 SV=1	PF02535//PF00737//PF00509	ZIP Zinc transporter//Photosystem II 10 kDa phosphoprotein//Haemagglutinin	GO:0019064//GO:0030001//GO:0007165//GO:0055085//GO:0050821//GO:0015979	fusion of virus membrane with host plasma membrane//metal ion transport//signal transduction//transmembrane transport//protein stabilization//photosynthesis	GO:0046789//GO:0042301//GO:0046873	host cell surface receptor binding//phosphate ion binding//metal ion transmembrane transporter activity	GO:0019031//GO:0009523//GO:0009986//GO:0016020	viral envelope//photosystem II//cell surface//membrane	KOG1558	Fe2+/Zn2+ regulated transporter
Cluster-14092.0	BM_2	1.00	0.31	411	--	--	--	--	--	--	--	--	--	--	--	--	--	--	--	--	--	--	--	--	--	--	--	--	--	--	--	--
Cluster-14094.0	BM_2	8.00	0.38	1311	--	--	--	--	--	--	--	--	--	--	--	--	--	--	--	--	--	--	--	--	--	--	--	--	--	--	--	--
Cluster-14106.0	BM_2	26.20	2.11	881	--	--	--	--	--	--	--	--	--	--	--	--	--	--	--	--	--	--	--	--	--	--	--	--	--	--	--	--
Cluster-14114.0	BM_2	2.00	1.32	324	--	--	--	--	--	--	--	--	--	--	--	--	--	--	--	--	--	--	--	--	--	--	--	--	--	--	--	--
Cluster-14118.0	BM_2	6.00	0.59	769	134143225	ABO61883.1	693	2.2e-70	phosphoenolpyruvate carboxykinase [Rhipicephalus microplus]	--	--	--	--	--	K01596	E4.1.1.32, pckA, PEPCK	phosphoenolpyruvate carboxykinase (GTP)	http://www.genome.jp/dbget-bin/www_bget?ko:K01596	Q16822	618	4.5e-63	Phosphoenolpyruvate carboxykinase [GTP], mitochondrial OS=Homo sapiens GN=PCK2 PE=1 SV=3	PF00821	Phosphoenolpyruvate carboxykinase	GO:0006094	gluconeogenesis	GO:0004611//GO:0005525	phosphoenolpyruvate carboxykinase activity//GTP binding	--	--	KOG3749	Phosphoenolpyruvate carboxykinase
Cluster-1412.0	BM_2	5.00	1.07	486	--	--	--	--	--	--	--	--	--	--	--	--	--	--	--	--	--	--	--	--	--	--	--	--	--	--	--	--
Cluster-14120.0	BM_2	4.00	0.53	635	110349475	ABG73218.1	383	1.6e-34	cathepsin L 2 precursor [Diaprepes abbreviatus]	--	--	--	--	--	K01365	CTSL	cathepsin L	http://www.genome.jp/dbget-bin/www_bget?ko:K01365	Q95029	356	8.9e-33	Cathepsin L OS=Drosophila melanogaster GN=Cp1 PE=2 SV=2	PF00112	Papain family cysteine protease	GO:0006508	proteolysis	GO:0008234	cysteine-type peptidase activity	--	--	KOG1543	Cysteine proteinase Cathepsin L
Cluster-14122.0	BM_2	6.00	0.54	815	--	--	--	--	--	--	--	--	--	--	--	--	--	--	--	--	--	--	--	--	--	--	--	--	--	--	--	--
Cluster-14132.0	BM_2	5.00	0.55	708	--	--	--	--	--	--	--	--	--	--	--	--	--	--	--	--	--	--	--	--	--	--	--	--	--	--	--	--
Cluster-14134.0	BM_2	6.00	0.44	937	391325249	XP_003737151.1	1292	9.3e-140	PREDICTED: iron/zinc purple acid phosphatase-like protein-like isoform 1 [Metaseiulus occidentalis]	--	--	--	--	--	--	--	--	--	Q8BX37	948	3.0e-101	Iron/zinc purple acid phosphatase-like protein OS=Mus musculus GN=Papl PE=2 SV=2	PF00149	Calcineurin-like phosphoesterase	--	--	GO:0016787	hydrolase activity	--	--	KOG1378	Purple acid phosphatase
Cluster-1415.0	BM_2	5.00	0.36	951	--	--	--	--	--	--	--	--	--	--	--	--	--	--	--	--	--	--	PF03121	Herpesviridae UL52/UL70 DNA primase	GO:0006269//GO:0006260//GO:0006351	DNA replication, synthesis of RNA primer//DNA replication//transcription, DNA-templated	GO:0003896	DNA primase activity	GO:0005657//GO:0005730	replication fork//nucleolus	--	--
Cluster-14152.0	BM_2	4.00	0.62	579	241843499	XP_002415446.1	404	5.3e-37	ferritin, putative [Ixodes scapularis]>gi|215509658|gb|EEC19111.1| ferritin, putative, partial [Ixodes scapularis]	--	--	--	--	--	K00522	FTH1	ferritin heavy chain	http://www.genome.jp/dbget-bin/www_bget?ko:K00522	Q26061	286	1.1e-24	Ferritin OS=Pacifastacus leniusculus PE=1 SV=1	PF02915//PF00210	Rubrerythrin//Ferritin-like domain	GO:0055114//GO:0006879	oxidation-reduction process//cellular iron ion homeostasis	GO:0016491//GO:0046872//GO:0008199	oxidoreductase activity//metal ion binding//ferric iron binding	--	--	KOG2332	Ferritin
Cluster-14153.0	BM_2	13.84	1.05	917	642935895	XP_008198218.1	627	1.2e-62	PREDICTED: poly(A)-specific ribonuclease PARN-like domain-containing protein 1 isoform X1 [Tribolium castaneum]>gi|270013255|gb|EFA09703.1| hypothetical protein TcasGA2_TC011836 [Tribolium castaneum]	--	--	--	--	--	K01148	PARN	poly(A)-specific ribonuclease	http://www.genome.jp/dbget-bin/www_bget?ko:K01148	Q7ZU92	262	1.0e-21	Poly(A)-specific ribonuclease PARN OS=Danio rerio GN=parn PE=1 SV=2	PF04857	CAF1 family ribonuclease	--	--	--	--	GO:0005634	nucleus	KOG1990	Poly(A)-specific exoribonuclease PARN
Cluster-14158.0	BM_2	24.96	1.75	976	332376334	AEE63307.1	825	1.4e-85	unknown [Dendroctonus ponderosae]>gi|478257148|gb|ENN77311.1| hypothetical protein YQE_06137, partial [Dendroctonus ponderosae]>gi|546681446|gb|ERL91543.1| hypothetical protein D910_08873 [Dendroctonus ponderosae]	--	--	--	--	--	K02537	MAD2	mitotic spindle assembly checkpoint protein MAD2	http://www.genome.jp/dbget-bin/www_bget?ko:K02537	Q556Y9	469	1.1e-45	Mitotic spindle assembly checkpoint protein MAD2A OS=Dictyostelium discoideum GN=mad2l1-1 PE=3 SV=1	--	--	--	--	--	--	--	--	KOG3285	Spindle assembly checkpoint protein
Cluster-14158.1	BM_2	10.04	0.76	925	332376334	AEE63307.1	858	1.9e-89	unknown [Dendroctonus ponderosae]>gi|478257148|gb|ENN77311.1| hypothetical protein YQE_06137, partial [Dendroctonus ponderosae]>gi|546681446|gb|ERL91543.1| hypothetical protein D910_08873 [Dendroctonus ponderosae]	--	--	--	--	--	K02537	MAD2	mitotic spindle assembly checkpoint protein MAD2	http://www.genome.jp/dbget-bin/www_bget?ko:K02537	Q556Y9	494	1.3e-48	Mitotic spindle assembly checkpoint protein MAD2A OS=Dictyostelium discoideum GN=mad2l1-1 PE=3 SV=1	--	--	--	--	--	--	--	--	KOG3285	Spindle assembly checkpoint protein
Cluster-1416.0	BM_2	6.00	0.34	1138	--	--	--	--	--	--	--	--	--	--	--	--	--	--	--	--	--	--	--	--	--	--	--	--	--	--	--	--
Cluster-14161.0	BM_2	3.00	0.71	463	--	--	--	--	--	--	--	--	--	--	--	--	--	--	--	--	--	--	--	--	--	--	--	--	--	--	--	--
Cluster-14164.0	BM_2	14.00	2.30	559	158187872	ABW23225.1	607	1.5e-60	ribosomal protein rpl26 [Eurythoe complanata]	147769703	AM446700.2	35	8.41616e-07	Vitis vinifera contig VV78X252897.7, whole genome shotgun sequence	K02898	RP-L26e, RPL26	large subunit ribosomal protein L26e	http://www.genome.jp/dbget-bin/www_bget?ko:K02898	P61257	564	5.9e-57	60S ribosomal protein L26 OS=Bos taurus GN=RPL26 PE=2 SV=1	PF16906	Ribosomal proteins L26 eukaryotic, L24P archaeal	GO:0006412//GO:0042254	translation//ribosome biogenesis	GO:0003735	structural constituent of ribosome	GO:0015934//GO:0005840	large ribosomal subunit//ribosome	KOG3401	60S ribosomal protein L26
Cluster-14169.0	BM_2	36.85	0.86	2429	607303976	EZA45349.1	933	1.0e-97	reverse transcriptase-like protein-3 [Microplitis demolitor]	--	--	--	--	--	--	--	--	--	Q03274	189	7.9e-13	Retrovirus-related Pol polyprotein from type-1 retrotransposable element R2 (Fragment) OS=Popillia japonica PE=3 SV=1	PF05434//PF01561	TMEM9//Hantavirus glycoprotein G2	GO:0030683	evasion or tolerance by virus of host immune response	--	--	GO:0016021//GO:0019012	integral component of membrane//virion	--	--
Cluster-1417.0	BM_2	4.00	0.77	513	--	--	--	--	--	--	--	--	--	--	--	--	--	--	--	--	--	--	--	--	--	--	--	--	--	--	--	--
Cluster-14177.0	BM_2	6.00	0.71	681	--	--	--	--	--	--	--	--	--	--	--	--	--	--	--	--	--	--	--	--	--	--	--	--	--	--	--	--
Cluster-14179.0	BM_2	7.59	1.63	486	--	--	--	--	--	--	--	--	--	--	--	--	--	--	--	--	--	--	PF08880	QLQ	GO:0006355	regulation of transcription, DNA-templated	GO:0005524	ATP binding	GO:0005634	nucleus	--	--
Cluster-14180.0	BM_2	7.05	0.49	978	642913396	XP_008200992.1	378	9.3e-34	PREDICTED: fruitless isoform X2 [Tribolium castaneum]>gi|379324163|gb|AFD01646.1| fruitless zinc-finger A isoform [Tribolium castaneum]	--	--	--	--	--	--	--	--	--	Q8IN81	213	5.2e-16	Sex determination protein fruitless OS=Drosophila melanogaster GN=fru PE=1 SV=1	PF00096//PF13465//PF02892	Zinc finger, C2H2 type//Zinc-finger double domain//BED zinc finger	--	--	GO:0043169//GO:0003677//GO:0046872	cation binding//DNA binding//metal ion binding	GO:0005622	intracellular	--	--
Cluster-14181.0	BM_2	13.00	5.17	377	733916798	XP_010720481.1	392	8.6e-36	PREDICTED: polyubiquitin-B, partial [Meleagris gallopavo]	326525662	AK357664.1	179	4.92595e-87	Hordeum vulgare subsp. vulgare mRNA for predicted protein, complete cds, clone: NIASHv1058N10	K08770	UBC	ubiquitin C	http://www.genome.jp/dbget-bin/www_bget?ko:K08770	P0CG55	387	1.3e-36	Polyubiquitin-B OS=Ovis aries GN=UBB PE=2 SV=1	PF00240//PF14560	Ubiquitin family//Ubiquitin-like domain	--	--	GO:0005515	protein binding	--	--	KOG0001	Ubiquitin and ubiquitin-like proteins
Cluster-14187.0	BM_2	6.24	0.49	891	--	--	--	--	--	--	--	--	--	--	--	--	--	--	--	--	--	--	--	--	--	--	--	--	--	--	--	--
Cluster-1419.0	BM_2	3.00	0.44	593	--	--	--	--	--	--	--	--	--	--	--	--	--	--	--	--	--	--	--	--	--	--	--	--	--	--	--	--
Cluster-14192.0	BM_2	59.10	1.60	2131	--	--	--	--	--	--	--	--	--	--	--	--	--	--	--	--	--	--	--	--	--	--	--	--	--	--	--	--
Cluster-14196.0	BM_2	3.00	0.50	555	--	--	--	--	--	--	--	--	--	--	--	--	--	--	--	--	--	--	PF12549	Tyrosine hydroxylase N terminal	GO:0055114//GO:0006570	oxidation-reduction process//tyrosine metabolic process	GO:0004511	tyrosine 3-monooxygenase activity	--	--	--	--
Cluster-14207.0	BM_2	8.60	0.40	1354	642931689	XP_008196689.1	426	3.5e-39	PREDICTED: uncharacterized protein LOC103313930 [Tribolium castaneum]	--	--	--	--	--	--	--	--	--	Q3UST5	178	8.3e-12	UPF0764 protein C16orf89 homolog OS=Mus musculus PE=2 SV=2	--	--	--	--	--	--	--	--	--	--
Cluster-14208.0	BM_2	20.02	0.67	1774	91086047	XP_973605.1	1543	1.4e-168	PREDICTED: protein turtle homolog B [Tribolium castaneum]	642927616	XM_968512.2	282	1.37586e-143	PREDICTED: Tribolium castaneum protein turtle homolog B (LOC662415), mRNA	--	--	--	--	O60500	195	1.2e-13	Nephrin OS=Homo sapiens GN=NPHS1 PE=1 SV=1	PF13895	Immunoglobulin domain	--	--	GO:0005515	protein binding	--	--	--	--
Cluster-14209.0	BM_2	3.00	0.33	717	--	--	--	--	--	--	--	--	--	--	--	--	--	--	--	--	--	--	--	--	--	--	--	--	--	--	--	--
Cluster-1421.0	BM_2	1.00	0.44	365	--	--	--	--	--	--	--	--	--	--	--	--	--	--	--	--	--	--	--	--	--	--	--	--	--	--	--	--
Cluster-1421.1	BM_2	1.00	0.31	412	--	--	--	--	--	--	--	--	--	--	--	--	--	--	--	--	--	--	--	--	--	--	--	--	--	--	--	--
Cluster-14211.0	BM_2	2.00	0.41	498	--	--	--	--	--	--	--	--	--	--	--	--	--	--	--	--	--	--	--	--	--	--	--	--	--	--	--	--
Cluster-14228.0	BM_2	2.00	0.43	484	--	--	--	--	--	--	--	--	--	--	--	--	--	--	--	--	--	--	--	--	--	--	--	--	--	--	--	--
Cluster-1423.0	BM_2	9.00	0.76	853	--	--	--	--	--	--	--	--	--	--	--	--	--	--	--	--	--	--	--	--	--	--	--	--	--	--	--	--
Cluster-14233.0	BM_2	2.00	0.51	448	--	--	--	--	--	--	--	--	--	--	--	--	--	--	--	--	--	--	--	--	--	--	--	--	--	--	--	--
Cluster-14238.0	BM_2	8.00	1.15	603	307177231	EFN66426.1	280	1.3e-22	hypothetical protein EAG_01870, partial [Camponotus floridanus]	--	--	--	--	--	--	--	--	--	--	--	--	--	--	--	--	--	--	--	--	--	--	--
Cluster-1424.0	BM_2	3.00	0.44	593	--	--	--	--	--	--	--	--	--	--	--	--	--	--	--	--	--	--	--	--	--	--	--	--	--	--	--	--
Cluster-14244.0	BM_2	4.00	0.32	882	--	--	--	--	--	--	--	--	--	--	--	--	--	--	--	--	--	--	--	--	--	--	--	--	--	--	--	--
Cluster-14244.1	BM_2	4.00	0.31	903	391327924	XP_003738445.1	756	1.3e-77	PREDICTED: peroxisomal acyl-coenzyme A oxidase 1-like [Metaseiulus occidentalis]	--	--	--	--	--	K00232	E1.3.3.6, ACOX1, ACOX3	acyl-CoA oxidase	http://www.genome.jp/dbget-bin/www_bget?ko:K00232	Q3SZP5	439	3.0e-42	Peroxisomal acyl-coenzyme A oxidase 1 OS=Bos taurus GN=ACOX1 PE=2 SV=1	PF01756	Acyl-CoA oxidase	GO:0006637//GO:0055114//GO:0006635	acyl-CoA metabolic process//oxidation-reduction process//fatty acid beta-oxidation	GO:0003997	acyl-CoA oxidase activity	GO:0005777	peroxisome	KOG0136	Acyl-CoA oxidase
Cluster-1425.0	BM_2	1.00	0.34	397	--	--	--	--	--	--	--	--	--	--	--	--	--	--	--	--	--	--	--	--	--	--	--	--	--	--	--	--
Cluster-14251.0	BM_2	5.00	0.42	859	40788948	BAA03522.2	1113	4.9e-119	KIAA0108 [Homo sapiens]	196049387	NM_014713.4	742	0	Homo sapiens lysosomal protein transmembrane 4 alpha (LAPTM4A), mRNA	K12387	LAPTM	lysosomal-associated transmembrane protein	http://www.genome.jp/dbget-bin/www_bget?ko:K12387	Q15012	1025	3.2e-110	Lysosomal-associated transmembrane protein 4A OS=Homo sapiens GN=LAPTM4A PE=1 SV=1	PF03821	Golgi 4-transmembrane spanning transporter	--	--	--	--	GO:0016021	integral component of membrane	--	--
Cluster-14254.0	BM_2	15.00	1.01	1002	--	--	--	--	--	--	--	--	--	--	--	--	--	--	--	--	--	--	--	--	--	--	--	--	--	--	--	--
Cluster-14260.0	BM_2	6.00	0.60	757	--	--	--	--	--	--	--	--	--	--	--	--	--	--	--	--	--	--	--	--	--	--	--	--	--	--	--	--
Cluster-14261.0	BM_2	10.00	0.76	914	--	--	--	--	--	--	--	--	--	--	--	--	--	--	--	--	--	--	--	--	--	--	--	--	--	--	--	--
Cluster-14264.2	BM_2	10.03	0.72	959	--	--	--	--	--	--	--	--	--	--	--	--	--	--	--	--	--	--	--	--	--	--	--	--	--	--	--	--
Cluster-14268.0	BM_2	7.22	0.88	664	--	--	--	--	--	--	--	--	--	--	--	--	--	--	--	--	--	--	--	--	--	--	--	--	--	--	--	--
Cluster-1427.0	BM_2	1.00	0.39	379	--	--	--	--	--	--	--	--	--	--	--	--	--	--	--	--	--	--	--	--	--	--	--	--	--	--	--	--
Cluster-14276.0	BM_2	10.00	0.97	776	--	--	--	--	--	--	--	--	--	--	--	--	--	--	--	--	--	--	--	--	--	--	--	--	--	--	--	--
Cluster-1429.0	BM_2	2.00	0.33	560	--	--	--	--	--	--	--	--	--	--	--	--	--	--	--	--	--	--	--	--	--	--	--	--	--	--	--	--
Cluster-14297.0	BM_2	5.00	1.03	497	240978632	XP_002403001.1	474	3.5e-45	ribosomal protein S17, putative [Ixodes scapularis]>gi|215491265|gb|EEC00906.1| ribosomal protein S17, putative [Ixodes scapularis]	--	--	--	--	--	K02962	RP-S17e, RPS17	small subunit ribosomal protein S17e	http://www.genome.jp/dbget-bin/www_bget?ko:K02962	A5PK63	453	3.9e-44	40S ribosomal protein S17 OS=Bos taurus GN=RPS17 PE=2 SV=1	PF00833	Ribosomal S17	GO:0042254//GO:0006412	ribosome biogenesis//translation	GO:0003735	structural constituent of ribosome	GO:0005840//GO:0005622	ribosome//intracellular	KOG0187	40S ribosomal protein S17
Cluster-14300.0	BM_2	5.00	1.36	436	--	--	--	--	--	--	--	--	--	--	--	--	--	--	--	--	--	--	--	--	--	--	--	--	--	--	--	--
Cluster-14305.0	BM_2	6.00	0.42	984	270005560	EFA02008.1	156	5.2e-08	hypothetical protein TcasGA2_TC007630 [Tribolium castaneum]	--	--	--	--	--	--	--	--	--	--	--	--	--	PF00514//PF04560	Armadillo/beta-catenin-like repeat//RNA polymerase Rpb2, domain 7	GO:0006206//GO:0006351//GO:0006144	pyrimidine nucleobase metabolic process//transcription, DNA-templated//purine nucleobase metabolic process	GO:0003677//GO:0003899//GO:0005515	DNA binding//DNA-directed RNA polymerase activity//protein binding	GO:0005730	nucleolus	--	--
Cluster-14309.0	BM_2	16.25	0.68	1472	766931243	XP_011497794.1	215	1.1e-14	PREDICTED: proline-rich protein 4-like [Ceratosolen solmsi marchali]	--	--	--	--	--	--	--	--	--	--	--	--	--	--	--	--	--	--	--	--	--	--	--
Cluster-14310.0	BM_2	3.00	0.78	445	--	--	--	--	--	--	--	--	--	--	--	--	--	--	--	--	--	--	--	--	--	--	--	--	--	--	--	--
Cluster-14317.0	BM_2	14.00	0.57	1497	270017042	EFA13488.1	981	1.7e-103	hypothetical protein TcasGA2_TC004227 [Tribolium castaneum]	--	--	--	--	--	--	--	--	--	Q95SX7	336	4.4e-30	Probable RNA-directed DNA polymerase from transposon BS OS=Drosophila melanogaster GN=RTase PE=2 SV=1	--	--	--	--	--	--	--	--	--	--
Cluster-14317.1	BM_2	19.00	1.96	742	270017042	EFA13488.1	449	4.2e-42	hypothetical protein TcasGA2_TC004227 [Tribolium castaneum]	--	--	--	--	--	--	--	--	--	--	--	--	--	--	--	--	--	--	--	--	--	--	--
Cluster-1432.0	BM_2	2.00	0.48	462	--	--	--	--	--	--	--	--	--	--	--	--	--	--	--	--	--	--	--	--	--	--	--	--	--	--	--	--
Cluster-14324.0	BM_2	2.00	0.42	491	--	--	--	--	--	--	--	--	--	--	--	--	--	--	--	--	--	--	--	--	--	--	--	--	--	--	--	--
Cluster-14327.0	BM_2	4.00	0.51	650	--	--	--	--	--	--	--	--	--	--	--	--	--	--	--	--	--	--	--	--	--	--	--	--	--	--	--	--
Cluster-14333.0	BM_2	9.00	0.34	1593	642933218	XP_008197312.1	945	2.7e-99	PREDICTED: putative inorganic phosphate cotransporter [Tribolium castaneum]>gi|270011415|gb|EFA07863.1| hypothetical protein TcasGA2_TC005437 [Tribolium castaneum]	--	--	--	--	--	K12301	SLC17A5	MFS transporter, ACS family, solute carrier family 17 (sodium-dependent inorganic phosphate cotransporter), member 5	http://www.genome.jp/dbget-bin/www_bget?ko:K12301	O61369	611	6.0e-62	Putative inorganic phosphate cotransporter OS=Drosophila ananassae GN=Picot PE=3 SV=1	PF07690	Major Facilitator Superfamily	GO:0055085	transmembrane transport	--	--	GO:0016021	integral component of membrane	--	--
Cluster-14334.0	BM_2	6.80	0.39	1139	91094767	XP_967707.1	649	4.1e-65	PREDICTED: xanthine dehydrogenase/oxidase [Tribolium castaneum]>gi|270016567|gb|EFA13013.1| hypothetical protein TcasGA2_TC001978 [Tribolium castaneum]	746860780	XM_011062944.1	41	8.18343e-10	PREDICTED: Acromyrmex echinatior xanthine dehydrogenase-like (LOC105150088), transcript variant X2, mRNA	K00106	XDH	xanthine dehydrogenase/oxidase	http://www.genome.jp/dbget-bin/www_bget?ko:K00106	Q54FB7	329	2.2e-29	Xanthine dehydrogenase OS=Dictyostelium discoideum GN=xdh PE=3 SV=1	PF02738	Molybdopterin-binding domain of aldehyde dehydrogenase	GO:0006118//GO:0055114	obsolete electron transport//oxidation-reduction process	GO:0051537//GO:0016614//GO:0016491//GO:0009055//GO:0050660//GO:0005506	2 iron, 2 sulfur cluster binding//oxidoreductase activity, acting on CH-OH group of donors//oxidoreductase activity//electron carrier activity//flavin adenine dinucleotide binding//iron ion binding	--	--	KOG0430	Xanthine dehydrogenase
Cluster-14336.0	BM_2	4.00	0.51	648	--	--	--	--	--	--	--	--	--	--	--	--	--	--	--	--	--	--	--	--	--	--	--	--	--	--	--	--
Cluster-14343.0	BM_2	1.00	0.50	351	--	--	--	--	--	--	--	--	--	--	--	--	--	--	--	--	--	--	--	--	--	--	--	--	--	--	--	--
Cluster-14345.0	BM_2	3.00	0.40	633	--	--	--	--	--	--	--	--	--	--	--	--	--	--	--	--	--	--	--	--	--	--	--	--	--	--	--	--
Cluster-14345.1	BM_2	6.00	0.63	736	--	--	--	--	--	--	--	--	--	--	--	--	--	--	--	--	--	--	--	--	--	--	--	--	--	--	--	--
Cluster-14346.0	BM_2	1.00	0.58	335	--	--	--	--	--	--	--	--	--	--	--	--	--	--	--	--	--	--	PF00523	Fusion glycoprotein F0	GO:0006948	induction by virus of host cell-cell fusion	--	--	--	--	--	--
Cluster-14359.0	BM_2	4.00	0.95	463	--	--	--	--	--	--	--	--	--	--	--	--	--	--	--	--	--	--	--	--	--	--	--	--	--	--	--	--
Cluster-14368.0	BM_2	2.00	0.35	537	--	--	--	--	--	--	--	--	--	--	--	--	--	--	--	--	--	--	--	--	--	--	--	--	--	--	--	--
Cluster-14390.0	BM_2	2.00	0.59	423	768422739	XP_011552243.1	237	9.1e-18	PREDICTED: regulating synaptic membrane exocytosis protein 1 [Plutella xylostella]	--	--	--	--	--	K15297	RIMS2, RIM2	regulating synaptic membrane exocytosis protein 2	http://www.genome.jp/dbget-bin/www_bget?ko:K15297	Q9UQ26	157	7.1e-10	Regulating synaptic membrane exocytosis protein 2 OS=Homo sapiens GN=RIMS2 PE=1 SV=2	--	--	--	--	--	--	--	--	KOG2060	Rab3 effector RIM1 and related proteins, contain PDZ and C2 domains
Cluster-14392.0	BM_2	5.00	0.39	903	--	--	--	--	--	--	--	--	--	--	--	--	--	--	--	--	--	--	--	--	--	--	--	--	--	--	--	--
Cluster-14393.0	BM_2	14.00	0.76	1190	--	--	--	--	--	--	--	--	--	--	--	--	--	--	--	--	--	--	--	--	--	--	--	--	--	--	--	--
Cluster-14400.0	BM_2	8.00	1.13	609	675386270	KFM79167.1	509	3.8e-49	Superoxide dismutase [Mn], mitochondrial, partial [Stegodyphus mimosarum]	--	--	--	--	--	K04564	SOD2	superoxide dismutase, Fe-Mn family	http://www.genome.jp/dbget-bin/www_bget?ko:K04564	Q8HXP1	487	5.5e-48	Superoxide dismutase [Mn], mitochondrial OS=Sapajus apella GN=SOD2 PE=2 SV=2	PF02777	Iron/manganese superoxide dismutases, C-terminal domain	GO:0055114//GO:0006801	oxidation-reduction process//superoxide metabolic process	GO:0046872//GO:0004784	metal ion binding//superoxide dismutase activity	--	--	KOG0876	Manganese superoxide dismutase
Cluster-14435.0	BM_2	7.00	0.76	717	--	--	--	--	--	--	--	--	--	--	--	--	--	--	--	--	--	--	--	--	--	--	--	--	--	--	--	--
Cluster-14439.0	BM_2	3.00	0.67	476	--	--	--	--	--	--	--	--	--	--	--	--	--	--	--	--	--	--	--	--	--	--	--	--	--	--	--	--
Cluster-14446.0	BM_2	16.75	0.88	1215	270012615	EFA09063.1	201	3.9e-13	hypothetical protein TcasGA2_TC006778 [Tribolium castaneum]	--	--	--	--	--	--	--	--	--	--	--	--	--	--	--	--	--	--	--	--	--	--	--
Cluster-1445.0	BM_2	2.00	0.43	486	741970423	XP_010816465.1	146	3.7e-07	PREDICTED: kinesin-like protein KIF6 isoform X2 [Bos taurus]	--	--	--	--	--	--	--	--	--	Q6ZMV9	137	1.7e-07	Kinesin-like protein KIF6 OS=Homo sapiens GN=KIF6 PE=1 SV=3	--	--	--	--	--	--	--	--	--	--
Cluster-14453.0	BM_2	1.00	0.42	369	--	--	--	--	--	--	--	--	--	--	--	--	--	--	--	--	--	--	--	--	--	--	--	--	--	--	--	--
Cluster-14457.0	BM_2	14.67	0.58	1540	91094195	XP_971373.1	429	1.8e-39	PREDICTED: uncharacterized protein C15orf41 homolog [Tribolium castaneum]>gi|270010852|gb|EFA07300.1| hypothetical protein TcasGA2_TC015890 [Tribolium castaneum]	--	--	--	--	--	--	--	--	--	Q6NRW5	275	5.3e-23	Uncharacterized protein C15orf41 homolog OS=Xenopus laevis PE=2 SV=2	--	--	--	--	--	--	--	--	--	--
Cluster-14458.0	BM_2	24.00	0.49	2752	--	--	--	--	--	--	--	--	--	--	--	--	--	--	--	--	--	--	--	--	--	--	--	--	--	--	--	--
Cluster-14460.1	BM_2	3.00	0.36	676	--	--	--	--	--	--	--	--	--	--	--	--	--	--	--	--	--	--	--	--	--	--	--	--	--	--	--	--
Cluster-1447.0	BM_2	2.00	0.53	441	--	--	--	--	--	--	--	--	--	--	--	--	--	--	--	--	--	--	--	--	--	--	--	--	--	--	--	--
Cluster-14470.0	BM_2	4.70	0.41	838	546671095	ERL83564.1	454	1.2e-42	hypothetical protein D910_00652 [Dendroctonus ponderosae]>gi|546672502|gb|ERL84333.1| hypothetical protein D910_01753 [Dendroctonus ponderosae]	195378559	XM_002048015.1	51	1.64384e-15	Drosophila virilis GJ13751 (Dvir\GJ13751), mRNA	K13338	PEX1	peroxin-1	http://www.genome.jp/dbget-bin/www_bget?ko:K13338	Q5BL07	384	6.6e-36	Peroxisome biogenesis factor 1 OS=Mus musculus GN=Pex1 PE=1 SV=2	PF00004	ATPase family associated with various cellular activities (AAA)	--	--	GO:0005524	ATP binding	--	--	KOG0735	AAA+-type ATPase
Cluster-14473.0	BM_2	4.00	0.84	491	391325879	XP_003737454.1	490	4.8e-47	PREDICTED: cytosolic non-specific dipeptidase-like [Metaseiulus occidentalis]	241263210	XM_002405463.1	79	2.54971e-31	Ixodes scapularis CNDP dipeptidase, putative, mRNA	K08660	CNDP2	cytosolic nonspecific dipeptidase	http://www.genome.jp/dbget-bin/www_bget?ko:K08660	Q3ZC84	451	6.6e-44	Cytosolic non-specific dipeptidase OS=Bos taurus GN=CNDP2 PE=2 SV=1	PF01546	Peptidase family M20/M25/M40	GO:0008152	metabolic process	GO:0016787	hydrolase activity	--	--	KOG2276	Metalloexopeptidases
Cluster-14473.1	BM_2	7.00	0.50	955	391325879	XP_003737454.1	1046	3.2e-111	PREDICTED: cytosolic non-specific dipeptidase-like [Metaseiulus occidentalis]	--	--	--	--	--	K08660	CNDP2	cytosolic nonspecific dipeptidase	http://www.genome.jp/dbget-bin/www_bget?ko:K08660	Q3ZC84	942	1.5e-100	Cytosolic non-specific dipeptidase OS=Bos taurus GN=CNDP2 PE=2 SV=1	PF01546	Peptidase family M20/M25/M40	GO:0008152	metabolic process	GO:0016787	hydrolase activity	--	--	KOG2276	Metalloexopeptidases
Cluster-14474.0	BM_2	3.00	0.80	439	--	--	--	--	--	--	--	--	--	--	--	--	--	--	--	--	--	--	--	--	--	--	--	--	--	--	--	--
Cluster-14481.0	BM_2	13.00	0.57	1404	--	--	--	--	--	--	--	--	--	--	--	--	--	--	--	--	--	--	--	--	--	--	--	--	--	--	--	--
Cluster-14487.0	BM_2	8.00	0.51	1039	12861068	BAB32114.1	931	7.5e-98	unnamed protein product [Mus musculus]	49472823	NM_005507.2	1039	0	Homo sapiens cofilin 1 (non-muscle) (CFL1), mRNA	K05765	CFL	cofilin	http://www.genome.jp/dbget-bin/www_bget?ko:K05765	P23528	835	4.2e-88	Cofilin-1 OS=Homo sapiens GN=CFL1 PE=1 SV=3	PF00241	Cofilin/tropomyosin-type actin-binding protein	--	--	GO:0003779	actin binding	GO:0005622	intracellular	--	--
Cluster-14490.0	BM_2	6.00	0.51	846	617409646	XP_007555014.1	1168	2.0e-125	PREDICTED: tubulin beta-4B chain-like [Poecilia formosa]>gi|617435887|ref|XP_007563424.1| PREDICTED: tubulin beta-4B chain-like [Poecilia formosa]>gi|658850544|ref|XP_008407833.1| PREDICTED: tubulin beta-4B chain-like [Poecilia reticulata]>gi|658897109|ref|XP_008431402.1| PREDICTED: tubulin beta-4B chain-like [Poecilia reticulata]	689542265	LL999067.1	274	1.79946e-139	Strongyloides stercoralis genome assembly S_stercoralis_PV0001 ,scaffold SSTP_contig0000014	K07375	TUBB	tubulin beta	http://www.genome.jp/dbget-bin/www_bget?ko:K07375	P30883	1164	2.4e-126	Tubulin beta-4 chain OS=Xenopus laevis GN=tubb4 PE=2 SV=1	--	--	--	--	--	--	--	--	KOG1375	Beta tubulin
Cluster-14502.0	BM_2	1.00	0.57	337	--	--	--	--	--	--	--	--	--	--	--	--	--	--	--	--	--	--	PF08649	DASH complex subunit Dad1	GO:0030472	mitotic spindle organization in nucleus	--	--	GO:0042729//GO:0072686	DASH complex//mitotic spindle	--	--
Cluster-14503.0	BM_2	26.00	0.98	1592	391326202	XP_003737609.1	1733	1.2e-190	PREDICTED: non-specific lipid-transfer protein-like [Metaseiulus occidentalis]	--	--	--	--	--	K08764	SCP2, SCPX	sterol carrier protein 2	http://www.genome.jp/dbget-bin/www_bget?ko:K08764	O62742	1442	2.6e-158	Non-specific lipid-transfer protein OS=Oryctolagus cuniculus GN=SCP2 PE=1 SV=1	PF02803//PF00108//PF08545	Thiolase, C-terminal domain//Thiolase, N-terminal domain//3-Oxoacyl-[acyl-carrier-protein (ACP)] synthase III	GO:0008152//GO:0006633//GO:0042967	metabolic process//fatty acid biosynthetic process//acyl-carrier-protein biosynthetic process	GO:0016747//GO:0004315	transferase activity, transferring acyl groups other than amino-acyl groups//3-oxoacyl-[acyl-carrier-protein] synthase activity	GO:0005835	fatty acid synthase complex	KOG1406	Peroxisomal 3-ketoacyl-CoA-thiolase P-44/SCP2
Cluster-14505.1	BM_2	7.00	0.39	1159	--	--	--	--	--	--	--	--	--	--	--	--	--	--	--	--	--	--	PF12009	Telomerase ribonucleoprotein complex - RNA binding domain	GO:0006278	RNA-dependent DNA replication	GO:0003964	RNA-directed DNA polymerase activity	--	--	--	--
Cluster-14516.0	BM_2	3.00	0.95	410	318087407	ADV40294.1	200	1.7e-13	putative acetyl-CoA acetyltransferase [Latrodectus hesperus]	--	--	--	--	--	K07508	ACAA2	acetyl-CoA acyltransferase 2	http://www.genome.jp/dbget-bin/www_bget?ko:K07508	Q5RES5	168	3.6e-11	3-ketoacyl-CoA thiolase, mitochondrial OS=Pongo abelii GN=ACAA2 PE=2 SV=1	PF02803	Thiolase, C-terminal domain	GO:0008152	metabolic process	GO:0016747	transferase activity, transferring acyl groups other than amino-acyl groups	--	--	KOG1391	Acetyl-CoA acetyltransferase
Cluster-14517.0	BM_2	3.00	0.31	737	--	--	--	--	--	--	--	--	--	--	--	--	--	--	--	--	--	--	--	--	--	--	--	--	--	--	--	--
Cluster-1452.1	BM_2	3.00	0.62	497	--	--	--	--	--	--	--	--	--	--	--	--	--	--	--	--	--	--	--	--	--	--	--	--	--	--	--	--
Cluster-14523.0	BM_2	4.00	0.66	558	--	--	--	--	--	--	--	--	--	--	--	--	--	--	--	--	--	--	PF00210	Ferritin-like domain	GO:0006879	cellular iron ion homeostasis	GO:0008199	ferric iron binding	--	--	--	--
Cluster-14531.0	BM_2	2.00	0.38	515	--	--	--	--	--	--	--	--	--	--	--	--	--	--	--	--	--	--	--	--	--	--	--	--	--	--	--	--
Cluster-14536.0	BM_2	1.00	0.50	351	196000721	XP_002110228.1	243	1.5e-18	expressed hypothetical protein [Trichoplax adhaerens]>gi|190586179|gb|EDV26232.1| expressed hypothetical protein [Trichoplax adhaerens]	675416885	XM_008923475.1	42	6.54997e-11	PREDICTED: Manacus vitellinus granulin (GRN), mRNA	--	--	--	--	P28799	220	2.9e-17	Granulins OS=Homo sapiens GN=GRN PE=1 SV=2	PF14984	CD24 protein	GO:0007155	cell adhesion	--	--	--	--	--	--
Cluster-14538.0	BM_2	4.00	0.32	880	642918650	XP_008191522.1	443	2.4e-41	PREDICTED: histamine-gated chloride channel isoform X1 [Tribolium castaneum]	--	--	--	--	--	K05271	GLRA4	glycine receptor alpha-4	http://www.genome.jp/dbget-bin/www_bget?ko:K05271	Q61603	173	2.0e-11	Glycine receptor subunit alpha-4 OS=Mus musculus GN=Glra4 PE=2 SV=3	PF02932	Neurotransmitter-gated ion-channel transmembrane region	GO:0006811	ion transport	--	--	GO:0016020	membrane	KOG3644	Ligand-gated ion channel
Cluster-14546.0	BM_2	22.00	2.04	798	--	--	--	--	--	--	--	--	--	--	--	--	--	--	--	--	--	--	--	--	--	--	--	--	--	--	--	--
Cluster-1455.0	BM_2	9.10	0.63	985	--	--	--	--	--	--	--	--	--	--	--	--	--	--	--	--	--	--	PF09162	Tap, RNA-binding	GO:0006406	mRNA export from nucleus	GO:0003723	RNA binding	GO:0005737//GO:0005634	cytoplasm//nucleus	--	--
Cluster-14550.0	BM_2	1.23	0.43	395	642922521	XP_008193210.1	348	1.1e-30	PREDICTED: kinesin-associated protein 3 [Tribolium castaneum]	--	--	--	--	--	--	--	--	--	Q26626	202	4.0e-15	Kinesin-associated protein 3 OS=Strongylocentrotus purpuratus GN=KAP115 PE=1 SV=1	--	--	--	--	--	--	--	--	KOG1222	Kinesin associated protein KAP
Cluster-14557.0	BM_2	2.00	0.65	405	--	--	--	--	--	--	--	--	--	--	--	--	--	--	--	--	--	--	--	--	--	--	--	--	--	--	--	--
Cluster-1456.0	BM_2	4.00	1.20	419	--	--	--	--	--	--	--	--	--	--	--	--	--	--	--	--	--	--	--	--	--	--	--	--	--	--	--	--
Cluster-14562.0	BM_2	3.00	2.27	313	--	--	--	--	--	--	--	--	--	--	--	--	--	--	--	--	--	--	PF04931//PF00956	DNA polymerase phi//Nucleosome assembly protein (NAP)	GO:0006351//GO:0006334//GO:0006260	transcription, DNA-templated//nucleosome assembly//DNA replication	GO:0003887//GO:0003677	DNA-directed DNA polymerase activity//DNA binding	GO:0042575//GO:0005634	DNA polymerase complex//nucleus	--	--
Cluster-14563.0	BM_2	22.00	2.72	660	--	--	--	--	--	--	--	--	--	--	--	--	--	--	--	--	--	--	--	--	--	--	--	--	--	--	--	--
Cluster-14575.0	BM_2	3.00	1.81	332	--	--	--	--	--	--	--	--	--	--	--	--	--	--	--	--	--	--	--	--	--	--	--	--	--	--	--	--
Cluster-14577.0	BM_2	2.00	0.39	511	--	--	--	--	--	--	--	--	--	--	--	--	--	--	--	--	--	--	--	--	--	--	--	--	--	--	--	--
Cluster-14581.0	BM_2	8.00	1.27	570	675380350	KFM73252.1	323	1.3e-27	Cuticle protein 14 isoform b, partial [Stegodyphus mimosarum]	--	--	--	--	--	--	--	--	--	P83354	262	6.3e-22	Cuticle protein 14 isoform a OS=Limulus polyphemus PE=1 SV=1	PF00379	Insect cuticle protein	--	--	GO:0042302	structural constituent of cuticle	--	--	--	--
Cluster-14581.1	BM_2	2.00	0.35	536	--	--	--	--	--	--	--	--	--	--	--	--	--	--	--	--	--	--	--	--	--	--	--	--	--	--	--	--
Cluster-14587.0	BM_2	5.00	0.61	666	--	--	--	--	--	--	--	--	--	--	--	--	--	--	--	--	--	--	--	--	--	--	--	--	--	--	--	--
Cluster-14597.0	BM_2	4.00	0.85	488	--	--	--	--	--	--	--	--	--	--	--	--	--	--	--	--	--	--	--	--	--	--	--	--	--	--	--	--
Cluster-1460.0	BM_2	6.00	1.17	511	--	--	--	--	--	--	--	--	--	--	--	--	--	--	--	--	--	--	--	--	--	--	--	--	--	--	--	--
Cluster-14601.0	BM_2	15.25	1.69	707	189238817	XP_967438.2	345	4.5e-30	PREDICTED: uncharacterized protein LOC655783 [Tribolium castaneum]	--	--	--	--	--	--	--	--	--	--	--	--	--	--	--	--	--	--	--	--	--	--	--
Cluster-14619.0	BM_2	3.00	0.43	605	--	--	--	--	--	--	--	--	--	--	--	--	--	--	--	--	--	--	--	--	--	--	--	--	--	--	--	--
Cluster-14623.0	BM_2	4.00	0.76	518	172051208	ACB70379.1	347	1.9e-30	NADH dehydrogenase 1 alpha subcomplex [Ornithodoros coriaceus]	--	--	--	--	--	K03948	NDUFA4	NADH dehydrogenase (ubiquinone) 1 alpha subcomplex subunit 4	http://www.genome.jp/dbget-bin/www_bget?ko:K03948	Q62425	210	6.2e-16	Cytochrome c oxidase subunit NDUFA4 OS=Mus musculus GN=Ndufa4 PE=1 SV=2	--	--	--	--	--	--	--	--	--	--
Cluster-1463.0	BM_2	2.00	0.32	569	--	--	--	--	--	--	--	--	--	--	--	--	--	--	--	--	--	--	--	--	--	--	--	--	--	--	--	--
Cluster-14635.0	BM_2	7.00	0.61	835	--	--	--	--	--	--	--	--	--	--	--	--	--	--	--	--	--	--	--	--	--	--	--	--	--	--	--	--
Cluster-14635.1	BM_2	4.00	0.62	576	--	--	--	--	--	--	--	--	--	--	--	--	--	--	--	--	--	--	--	--	--	--	--	--	--	--	--	--
Cluster-14636.0	BM_2	3.00	0.39	638	827552863	XP_012548172.1	183	2.5e-11	PREDICTED: uncharacterized protein LOC105842057 [Bombyx mori]>gi|827552865|ref|XP_012548173.1| PREDICTED: uncharacterized protein LOC105842057 [Bombyx mori]	--	--	--	--	--	--	--	--	--	--	--	--	--	PF05225//PF04218	helix-turn-helix, Psq domain//CENP-B N-terminal DNA-binding domain	--	--	GO:0003677	DNA binding	--	--	--	--
Cluster-1464.0	BM_2	3.00	2.54	305	--	--	--	--	--	--	--	--	--	--	--	--	--	--	--	--	--	--	--	--	--	--	--	--	--	--	--	--
Cluster-14640.0	BM_2	4.00	0.52	644	686772281	XP_009234821.1	209	2.4e-14	PREDICTED: LOW QUALITY PROTEIN: basic salivary proline-rich protein 1-like, partial [Pongo abelii]	656985044	NM_001293698.1	644	0	Homo sapiens septin 9 (SEPT9), transcript variant 11, mRNA	--	--	--	--	--	--	--	--	--	--	--	--	--	--	--	--	--	--
Cluster-14643.0	BM_2	5.00	0.38	911	241710660	XP_002412058.1	404	8.4e-37	saposin, putative [Ixodes scapularis]>gi|215505119|gb|EEC14613.1| saposin, putative [Ixodes scapularis]	--	--	--	--	--	--	--	--	--	O13035	335	3.5e-30	Proactivator polypeptide OS=Gallus gallus GN=PSAP PE=1 SV=1	PF05184	Saposin-like type B, region 1	GO:0006629	lipid metabolic process	--	--	--	--	--	--
Cluster-14644.0	BM_2	2.00	0.57	429	--	--	--	--	--	--	--	--	--	--	--	--	--	--	--	--	--	--	--	--	--	--	--	--	--	--	--	--
Cluster-14648.0	BM_2	10.19	1.19	684	--	--	--	--	--	--	--	--	--	--	--	--	--	--	--	--	--	--	--	--	--	--	--	--	--	--	--	--
Cluster-1465.0	BM_2	3.00	0.39	643	--	--	--	--	--	--	--	--	--	--	--	--	--	--	--	--	--	--	--	--	--	--	--	--	--	--	--	--
Cluster-14650.0	BM_2	2.00	0.48	461	325304040	DAA34721.1	399	1.6e-36	TPA_inf: Bax-mediated apoptosis inhibitor TEGT/BI-1 [Amblyomma variegatum]	--	--	--	--	--	--	--	--	--	Q66RM2	307	3.1e-27	Bax inhibitor 1 OS=Sus scrofa GN=TMBIM6 PE=2 SV=1	--	--	--	--	--	--	--	--	KOG1629	Bax-mediated apoptosis inhibitor TEGT/BI-1
Cluster-14651.0	BM_2	26.00	0.55	2632	--	--	--	--	--	--	--	--	--	--	--	--	--	--	--	--	--	--	--	--	--	--	--	--	--	--	--	--
Cluster-14654.0	BM_2	2.00	0.33	561	--	--	--	--	--	--	--	--	--	--	--	--	--	--	--	--	--	--	--	--	--	--	--	--	--	--	--	--
Cluster-14664.0	BM_2	1.00	0.35	394	--	--	--	--	--	--	--	--	--	--	--	--	--	--	--	--	--	--	--	--	--	--	--	--	--	--	--	--
Cluster-14666.0	BM_2	6.00	0.86	604	391326987	XP_003737990.1	281	1.0e-22	PREDICTED: muscle-specific protein 20-like isoform 1 [Metaseiulus occidentalis]	--	--	--	--	--	--	--	--	--	P14318	211	5.5e-16	Muscle-specific protein 20 OS=Drosophila melanogaster GN=Mp20 PE=2 SV=2	--	--	--	--	--	--	--	--	KOG2046	Calponin
Cluster-14667.0	BM_2	4.00	1.52	383	--	--	--	--	--	--	--	--	--	--	--	--	--	--	--	--	--	--	--	--	--	--	--	--	--	--	--	--
Cluster-1467.0	BM_2	2.00	0.48	461	--	--	--	--	--	--	--	--	--	--	--	--	--	--	--	--	--	--	--	--	--	--	--	--	--	--	--	--
Cluster-14670.0	BM_2	1.00	0.33	405	--	--	--	--	--	--	--	--	--	--	--	--	--	--	--	--	--	--	--	--	--	--	--	--	--	--	--	--
Cluster-14671.0	BM_2	5.00	2.25	362	--	--	--	--	--	--	--	--	--	--	--	--	--	--	--	--	--	--	--	--	--	--	--	--	--	--	--	--
Cluster-14674.0	BM_2	2.00	0.70	394	297294711	XP_002804494.1	407	1.6e-37	PREDICTED: hypothetical protein LOC698789 [Macaca mulatta]	675780847	XM_003824939.2	394	0	PREDICTED: Pan paniscus ribosomal protein L41 (RPL41), mRNA	--	--	--	--	--	--	--	--	--	--	--	--	--	--	--	--	--	--
Cluster-14682.0	BM_2	3.00	2.40	309	242004226	XP_002436279.1	286	1.4e-23	brain protein, putative [Ixodes scapularis]>gi|215499615|gb|EEC09109.1| brain protein, putative, partial [Ixodes scapularis]	--	--	--	--	--	--	--	--	--	O95563	209	4.8e-16	Mitochondrial pyruvate carrier 2 OS=Homo sapiens GN=MPC2 PE=1 SV=1	PF03650	Uncharacterised protein family (UPF0041)	GO:0006850	mitochondrial pyruvate transport	--	--	GO:0005743	mitochondrial inner membrane	KOG1589	Uncharacterized conserved protein
Cluster-14685.0	BM_2	3.00	0.56	523	--	--	--	--	--	--	--	--	--	--	--	--	--	--	--	--	--	--	--	--	--	--	--	--	--	--	--	--
Cluster-14696.0	BM_2	2.00	0.44	478	--	--	--	--	--	--	--	--	--	--	--	--	--	--	--	--	--	--	--	--	--	--	--	--	--	--	--	--
Cluster-14705.0	BM_2	5.00	0.40	882	--	--	--	--	--	--	--	--	--	--	--	--	--	--	--	--	--	--	--	--	--	--	--	--	--	--	--	--
Cluster-1471.0	BM_2	3.00	0.56	523	--	--	--	--	--	--	--	--	--	--	--	--	--	--	--	--	--	--	--	--	--	--	--	--	--	--	--	--
Cluster-14711.0	BM_2	2.00	0.44	482	--	--	--	--	--	--	--	--	--	--	--	--	--	--	--	--	--	--	--	--	--	--	--	--	--	--	--	--
Cluster-14713.0	BM_2	1.00	0.31	411	--	--	--	--	--	--	--	--	--	--	--	--	--	--	--	--	--	--	--	--	--	--	--	--	--	--	--	--
Cluster-14715.0	BM_2	2.00	0.71	393	766938852	XP_011501952.1	607	1.1e-60	PREDICTED: GTP-binding nuclear protein Ran [Ceratosolen solmsi marchali]>gi|766938854|ref|XP_011501953.1| PREDICTED: GTP-binding nuclear protein Ran [Ceratosolen solmsi marchali]	403216184	HE978319.1	68	2.61092e-25	Kazachstania naganishii CBS 8797 chromosome 6, complete genome	K07936	RAN	GTP-binding nuclear protein Ran	http://www.genome.jp/dbget-bin/www_bget?ko:K07936	Q9VZ23	600	2.8e-61	GTP-binding nuclear protein Ran OS=Drosophila melanogaster GN=ran PE=1 SV=1	PF00071//PF04670//PF00910//PF00503//PF02367//PF03266//PF00025//PF01926//PF08477	Ras family//Gtr1/RagA G protein conserved region//RNA helicase//G-protein alpha subunit//Threonylcarbamoyl adenosine biosynthesis protein TsaE//NTPase//ADP-ribosylation factor family//50S ribosome-binding GTPase//Ras of Complex, Roc, domain of DAPkinase	GO:0002949//GO:0007186//GO:0007264//GO:0007165	tRNA threonylcarbamoyladenosine modification//G-protein coupled receptor signaling pathway//small GTPase mediated signal transduction//signal transduction	GO:0004871//GO:0019001//GO:0005525//GO:0003724//GO:0031683//GO:0098519//GO:0003723//GO:0003924	signal transducer activity//guanyl nucleotide binding//GTP binding//RNA helicase activity//G-protein beta/gamma-subunit complex binding//nucleotide phosphatase activity, acting on free nucleotides//RNA binding//GTPase activity	--	--	KOG0096	GTPase Ran/TC4/GSP1 (nuclear protein transport pathway), small G protein superfamily
Cluster-14716.0	BM_2	10.00	0.76	915	684394821	XP_009171024.1	1272	1.9e-137	hypothetical protein T265_07282 [Opisthorchis viverrini]>gi|663049191|gb|KER25244.1| hypothetical protein T265_07282 [Opisthorchis viverrini]	158287871	XM_309765.4	339	1.43635e-175	Anopheles gambiae str. PEST AGAP010929-PA (AgaP_AGAP010929) mRNA, complete cds	K07375	TUBB	tubulin beta	http://www.genome.jp/dbget-bin/www_bget?ko:K07375	P68372	1255	7.3e-137	Tubulin beta-4B chain OS=Mus musculus GN=Tubb4b PE=1 SV=1	PF00091//PF04816	Tubulin/FtsZ family, GTPase domain//tRNA (adenine(22)-N(1))-methyltransferase	GO:0008033//GO:0009451	tRNA processing//RNA modification	GO:0003924//GO:0016429	GTPase activity//tRNA (adenine-N1-)-methyltransferase activity	--	--	KOG1375	Beta tubulin
Cluster-14717.0	BM_2	4.00	0.45	699	--	--	--	--	--	--	--	--	--	--	--	--	--	--	--	--	--	--	--	--	--	--	--	--	--	--	--	--
Cluster-14719.0	BM_2	1.00	1.80	263	--	--	--	--	--	--	--	--	--	--	--	--	--	--	--	--	--	--	--	--	--	--	--	--	--	--	--	--
Cluster-14720.0	BM_2	12.00	0.45	1596	16903179	AAK61417.1	217	7.1e-15	transposase [Ceratitis rosa]	--	--	--	--	--	--	--	--	--	--	--	--	--	--	--	--	--	--	--	--	--	--	--
Cluster-14721.0	BM_2	2.00	0.73	389	--	--	--	--	--	--	--	--	--	--	--	--	--	--	--	--	--	--	--	--	--	--	--	--	--	--	--	--
Cluster-14725.0	BM_2	6.00	2.26	384	--	--	--	--	--	--	--	--	--	--	--	--	--	--	--	--	--	--	--	--	--	--	--	--	--	--	--	--
Cluster-14728.0	BM_2	2.00	0.37	526	--	--	--	--	--	--	--	--	--	--	--	--	--	--	--	--	--	--	--	--	--	--	--	--	--	--	--	--
Cluster-14729.0	BM_2	3.17	0.33	733	478267188	ENN83007.1	473	6.8e-45	hypothetical protein YQE_00629, partial [Dendroctonus ponderosae]>gi|546675279|gb|ERL86515.1| hypothetical protein D910_03919 [Dendroctonus ponderosae]>gi|546678073|gb|ERL88792.1| hypothetical protein D910_06174 [Dendroctonus ponderosae]	--	--	--	--	--	--	--	--	--	--	--	--	--	--	--	--	--	--	--	--	--	--	--
Cluster-14730.0	BM_2	16.00	0.61	1591	391339532	XP_003744102.1	152	2.4e-07	PREDICTED: uncharacterized protein LOC100899560 [Metaseiulus occidentalis]	--	--	--	--	--	--	--	--	--	--	--	--	--	PF02601	Exonuclease VII, large subunit	GO:0006308	DNA catabolic process	GO:0008855	exodeoxyribonuclease VII activity	GO:0009318	exodeoxyribonuclease VII complex	--	--
Cluster-14732.0	BM_2	12.59	1.58	654	--	--	--	--	--	--	--	--	--	--	--	--	--	--	--	--	--	--	--	--	--	--	--	--	--	--	--	--
Cluster-14733.0	BM_2	4.00	0.38	788	--	--	--	--	--	--	--	--	--	--	--	--	--	--	--	--	--	--	--	--	--	--	--	--	--	--	--	--
Cluster-14735.0	BM_2	2.00	0.37	526	675381486	KFM74388.1	429	6.1e-40	Aspartate aminotransferase, cytoplasmic, partial [Stegodyphus mimosarum]	--	--	--	--	--	K14454	GOT1	aspartate aminotransferase, cytoplasmic	http://www.genome.jp/dbget-bin/www_bget?ko:K14454	P00503	338	8.9e-31	Aspartate aminotransferase, cytoplasmic OS=Sus scrofa GN=GOT1 PE=1 SV=3	PF00155	Aminotransferase class I and II	GO:0009058	biosynthetic process	GO:0030170	pyridoxal phosphate binding	--	--	KOG1412	Aspartate aminotransferase/Glutamic oxaloacetic transaminase AAT2/GOT1
Cluster-14738.0	BM_2	12.00	1.27	731	119220845	ABL61513.1	256	9.8e-20	Der-p2-like allergen [Ixodes ricinus]	--	--	--	--	--	--	--	--	--	O02380	201	9.6e-15	Mite group 2 allergen Tyr p 2 OS=Tyrophagus putrescentiae PE=1 SV=1	--	--	--	--	--	--	--	--	--	--
Cluster-14739.2	BM_2	3.00	0.84	430	--	--	--	--	--	--	--	--	--	--	--	--	--	--	--	--	--	--	PF00003	7 transmembrane sweet-taste receptor of 3 GCPR	GO:0007186	G-protein coupled receptor signaling pathway	GO:0004930	G-protein coupled receptor activity	GO:0016021	integral component of membrane	--	--
Cluster-1474.0	BM_2	3.00	0.78	444	--	--	--	--	--	--	--	--	--	--	--	--	--	--	--	--	--	--	--	--	--	--	--	--	--	--	--	--
Cluster-14747.0	BM_2	3.00	0.31	734	--	--	--	--	--	--	--	--	--	--	--	--	--	--	--	--	--	--	--	--	--	--	--	--	--	--	--	--
Cluster-14749.0	BM_2	35.00	1.64	1337	642937929	XP_008199135.1	1029	4.2e-109	PREDICTED: doublesex- and mab-3-related transcription factor A2-like [Tribolium castaneum]>gi|270015667|gb|EFA12115.1| hypothetical protein TcasGA2_TC002261 [Tribolium castaneum]	--	--	--	--	--	--	--	--	--	Q801F8	244	1.8e-19	Doublesex- and mab-3-related transcription factor 1 OS=Oryzias latipes GN=dmrt1 PE=2 SV=1	PF00751	DM DNA binding domain	GO:0007548//GO:0006355	sex differentiation//regulation of transcription, DNA-templated	GO:0043565	sequence-specific DNA binding	GO:0005634	nucleus	KOG3815	Transcription factor Doublesex
Cluster-1475.0	BM_2	6.28	0.71	701	--	--	--	--	--	--	--	--	--	--	--	--	--	--	--	--	--	--	--	--	--	--	--	--	--	--	--	--
Cluster-14753.0	BM_2	7.00	1.00	607	--	--	--	--	--	--	--	--	--	--	--	--	--	--	--	--	--	--	--	--	--	--	--	--	--	--	--	--
Cluster-14757.0	BM_2	4.00	0.85	490	241166481	XP_002409874.1	592	7.2e-59	acyl-CoA synthetase, putative [Ixodes scapularis]>gi|215494662|gb|EEC04303.1| acyl-CoA synthetase, putative, partial [Ixodes scapularis]	--	--	--	--	--	K01895	ACSS, acs	acetyl-CoA synthetase	http://www.genome.jp/dbget-bin/www_bget?ko:K01895	Q9QXG4	511	7.3e-51	Acetyl-coenzyme A synthetase, cytoplasmic OS=Mus musculus GN=Acss2 PE=1 SV=2	PF00501	AMP-binding enzyme	GO:0008152	metabolic process	GO:0003824//GO:0016874	catalytic activity//ligase activity	--	--	KOG1175	Acyl-CoA synthetase
Cluster-14759.0	BM_2	8.00	0.35	1402	--	--	--	--	--	--	--	--	--	--	--	--	--	--	--	--	--	--	--	--	--	--	--	--	--	--	--	--
Cluster-14761.0	BM_2	11.00	0.32	1994	641659246	XP_008181021.1	305	5.6e-25	PREDICTED: uncharacterized protein LOC103308774 [Acyrthosiphon pisum]	--	--	--	--	--	--	--	--	--	--	--	--	--	PF08115	SFI toxin family	GO:0009405	pathogenesis	--	--	GO:0005576	extracellular region	--	--
Cluster-14765.0	BM_2	4.00	0.57	608	768445483	XP_011564645.1	488	1.0e-46	PREDICTED: uncharacterized protein LOC105394441 isoform X1 [Plutella xylostella]	--	--	--	--	--	--	--	--	--	--	--	--	--	--	--	--	--	--	--	--	--	--	--
Cluster-14777.0	BM_2	5.00	0.34	999	321459356	EFX70410.1	737	2.2e-75	hypothetical protein DAPPUDRAFT_309434 [Daphnia pulex]	--	--	--	--	--	K01189	GLA	alpha-galactosidase	http://www.genome.jp/dbget-bin/www_bget?ko:K01189	Q90744	594	3.5e-60	Alpha-N-acetylgalactosaminidase OS=Gallus gallus GN=NAGA PE=1 SV=1	PF16499	Alpha galactosidase A	GO:0005975	carbohydrate metabolic process	GO:0004553	hydrolase activity, hydrolyzing O-glycosyl compounds	--	--	KOG2366	Alpha-D-galactosidase (melibiase)
Cluster-14779.0	BM_2	14.00	2.41	545	746873484	AJD81433.1	180	4.7e-11	granulin epithelin precursor variant 2 [Pinctada fucata]	--	--	--	--	--	--	--	--	--	P28797	159	5.3e-10	Granulins (Fragment) OS=Cavia porcellus GN=GRN PE=1 SV=1	--	--	--	--	--	--	--	--	KOG4296	Epithelin/granulin
Cluster-1478.0	BM_2	2.00	0.69	397	--	--	--	--	--	--	--	--	--	--	--	--	--	--	--	--	--	--	--	--	--	--	--	--	--	--	--	--
Cluster-14790.0	BM_2	15.00	2.02	627	--	--	--	--	--	--	--	--	--	--	--	--	--	--	--	--	--	--	--	--	--	--	--	--	--	--	--	--
Cluster-14791.0	BM_2	4.00	0.48	676	--	--	--	--	--	--	--	--	--	--	--	--	--	--	--	--	--	--	--	--	--	--	--	--	--	--	--	--
Cluster-14791.1	BM_2	5.00	0.31	1072	--	--	--	--	--	--	--	--	--	--	--	--	--	--	--	--	--	--	--	--	--	--	--	--	--	--	--	--
Cluster-14806.0	BM_2	2.00	0.37	528	546671529	ERL83802.1	892	1.3e-93	hypothetical protein D910_01050 [Dendroctonus ponderosae]	768446900	XM_011567112.1	77	3.5564e-30	PREDICTED: Plutella xylostella dynein beta chain, ciliary-like (LOC105395174), mRNA	K10408	DNAH	dynein heavy chain, axonemal	http://www.genome.jp/dbget-bin/www_bget?ko:K10408	P39057	724	1.6e-75	Dynein beta chain, ciliary OS=Heliocidaris crassispina PE=1 SV=1	PF03028	Dynein heavy chain and region D6 of dynein motor	GO:0007018//GO:0007017	microtubule-based movement//microtubule-based process	GO:0003777	microtubule motor activity	GO:0030286//GO:0005874	dynein complex//microtubule	--	--
Cluster-1481.0	BM_2	2.00	1.23	330	--	--	--	--	--	--	--	--	--	--	--	--	--	--	--	--	--	--	--	--	--	--	--	--	--	--	--	--
Cluster-14811.0	BM_2	3.00	0.46	582	--	--	--	--	--	--	--	--	--	--	--	--	--	--	--	--	--	--	--	--	--	--	--	--	--	--	--	--
Cluster-14816.0	BM_2	3.00	0.43	602	--	--	--	--	--	--	--	--	--	--	--	--	--	--	--	--	--	--	--	--	--	--	--	--	--	--	--	--
Cluster-14824.1	BM_2	14.00	0.38	2111	270003365	EEZ99812.1	221	3.2e-15	hypothetical protein TcasGA2_TC002592 [Tribolium castaneum]	--	--	--	--	--	--	--	--	--	--	--	--	--	--	--	--	--	--	--	--	--	--	--
Cluster-14825.0	BM_2	2.00	0.33	562	--	--	--	--	--	--	--	--	--	--	--	--	--	--	--	--	--	--	--	--	--	--	--	--	--	--	--	--
Cluster-14833.0	BM_2	10.76	6.34	334	--	--	--	--	--	--	--	--	--	--	--	--	--	--	--	--	--	--	--	--	--	--	--	--	--	--	--	--
Cluster-14836.0	BM_2	4.74	0.53	704	642934637	XP_008197748.1	139	3.5e-06	PREDICTED: uncharacterized protein LOC103314202 [Tribolium castaneum]	--	--	--	--	--	--	--	--	--	--	--	--	--	--	--	--	--	--	--	--	--	--	--
Cluster-14839.0	BM_2	10.00	1.13	698	--	--	--	--	--	--	--	--	--	--	--	--	--	--	--	--	--	--	--	--	--	--	--	--	--	--	--	--
Cluster-14841.0	BM_2	6.00	0.44	942	--	--	--	--	--	--	--	--	--	--	--	--	--	--	--	--	--	--	--	--	--	--	--	--	--	--	--	--
Cluster-14842.0	BM_2	2.00	0.33	559	--	--	--	--	--	--	--	--	--	--	--	--	--	--	--	--	--	--	--	--	--	--	--	--	--	--	--	--
Cluster-14845.0	BM_2	6.00	0.46	913	675371484	KFM64386.1	1158	3.1e-124	hypothetical protein X975_19997, partial [Stegodyphus mimosarum]	451588939	KC243007.1	36	3.91784e-07	Pryeria sinica alpha-spectrin mRNA, partial cds	K06114	SPTA	spectrin alpha	http://www.genome.jp/dbget-bin/www_bget?ko:K06114	P13395	1035	2.4e-111	Spectrin alpha chain OS=Drosophila melanogaster GN=alpha-Spec PE=1 SV=2	PF00435//PF07989	Spectrin repeat//Centrosomin N-terminal motif 1	--	--	GO:0005515	protein binding	GO:0005815	microtubule organizing center	KOG0040	Ca2+-binding actin-bundling protein (spectrin), alpha chain (EF-Hand protein superfamily)
Cluster-14849.0	BM_2	2.00	0.39	510	--	--	--	--	--	--	--	--	--	--	--	--	--	--	--	--	--	--	--	--	--	--	--	--	--	--	--	--
Cluster-14851.0	BM_2	4.00	0.83	494	--	--	--	--	--	--	--	--	--	--	--	--	--	--	--	--	--	--	--	--	--	--	--	--	--	--	--	--
Cluster-14855.0	BM_2	5.00	0.35	971	332375664	AEE62973.1	384	1.9e-34	unknown [Dendroctonus ponderosae]>gi|478254613|gb|ENN74856.1| hypothetical protein YQE_08626, partial [Dendroctonus ponderosae]>gi|546673364|gb|ERL84987.1| hypothetical protein D910_02410 [Dendroctonus ponderosae]	--	--	--	--	--	--	--	--	--	Q3ZC48	273	5.7e-23	DNA damage-regulated autophagy modulator protein 2 OS=Bos taurus GN=DRAM2 PE=2 SV=1	PF02233//PF06687//PF02028	NAD(P) transhydrogenase beta subunit//SUR7/PalI family//BCCT, betaine/carnitine/choline family transporter	GO:0006810//GO:0046497//GO:0006769//GO:0055114	transport//nicotinate nucleotide metabolic process//nicotinamide metabolic process//oxidation-reduction process	GO:0005215//GO:0008750//GO:0050661	transporter activity//NAD(P)+ transhydrogenase (AB-specific) activity//NADP binding	GO:0016021//GO:0005886//GO:0016020	integral component of membrane//plasma membrane//membrane	--	--
Cluster-1486.0	BM_2	4.48	0.72	567	--	--	--	--	--	--	--	--	--	--	--	--	--	--	--	--	--	--	--	--	--	--	--	--	--	--	--	--
Cluster-14862.0	BM_2	20.82	0.98	1332	--	--	--	--	--	--	--	--	--	--	--	--	--	--	--	--	--	--	--	--	--	--	--	--	--	--	--	--
Cluster-14865.0	BM_2	16.00	0.89	1164	642920923	XP_008192617.1	943	3.4e-99	PREDICTED: aldose reductase isoform X2 [Tribolium castaneum]	--	--	--	--	--	K00002	AKR1A1, adh	alcohol dehydrogenase (NADP+)	http://www.genome.jp/dbget-bin/www_bget?ko:K00002	Q5ZK84	583	7.8e-59	Alcohol dehydrogenase [NADP(+)] OS=Gallus gallus GN=AKR1A1 PE=2 SV=1	--	--	--	--	--	--	--	--	KOG1577	Aldo/keto reductase family proteins
Cluster-14868.0	BM_2	5.00	0.56	706	156366809	XP_001627114.1	345	4.5e-30	predicted protein [Nematostella vectensis]>gi|156214014|gb|EDO35014.1| predicted protein [Nematostella vectensis]	--	--	--	--	--	K08059	IFI30, GILT	interferon, gamma-inducible protein 30	http://www.genome.jp/dbget-bin/www_bget?ko:K08059	A6QPN6	247	4.3e-20	Gamma-interferon-inducible lysosomal thiol reductase OS=Bos taurus GN=IFI30 PE=2 SV=1	PF02817//PF01323	e3 binding domain//DSBA-like thioredoxin domain	GO:0006118//GO:0008152	obsolete electron transport//metabolic process	GO:0016746//GO:0015035	transferase activity, transferring acyl groups//protein disulfide oxidoreductase activity	--	--	KOG3160	Gamma-interferon inducible lysosomal thiol reductase
Cluster-14879.0	BM_2	4.00	2.02	349	--	--	--	--	--	--	--	--	--	--	--	--	--	--	--	--	--	--	--	--	--	--	--	--	--	--	--	--
Cluster-1488.0	BM_2	12.00	1.30	718	--	--	--	--	--	--	--	--	--	--	--	--	--	--	--	--	--	--	--	--	--	--	--	--	--	--	--	--
Cluster-14880.0	BM_2	4.22	0.84	505	--	--	--	--	--	--	--	--	--	--	--	--	--	--	--	--	--	--	--	--	--	--	--	--	--	--	--	--
Cluster-14882.0	BM_2	4.00	1.61	375	--	--	--	--	--	--	--	--	--	--	--	--	--	--	--	--	--	--	--	--	--	--	--	--	--	--	--	--
Cluster-14883.0	BM_2	17.00	2.45	602	--	--	--	--	--	--	--	--	--	--	--	--	--	--	--	--	--	--	--	--	--	--	--	--	--	--	--	--
Cluster-14894.0	BM_2	8.00	0.39	1292	646723732	KDR24245.1	216	7.5e-15	Dolichol-phosphate mannosyltransferase [Zootermopsis nevadensis]	--	--	--	--	--	K00721	DPM1	dolichol-phosphate mannosyltransferase	http://www.genome.jp/dbget-bin/www_bget?ko:K00721	O60762	200	2.2e-14	Dolichol-phosphate mannosyltransferase subunit 1 OS=Homo sapiens GN=DPM1 PE=1 SV=1	PF05090	Vitamin K-dependent gamma-carboxylase	GO:0017187	peptidyl-glutamic acid carboxylation	GO:0008488	gamma-glutamyl carboxylase activity	--	--	KOG2978	Dolichol-phosphate mannosyltransferase
Cluster-14897.0	BM_2	10.09	1.17	687	--	--	--	--	--	--	--	--	--	--	--	--	--	--	--	--	--	--	--	--	--	--	--	--	--	--	--	--
Cluster-1490.0	BM_2	2.00	0.33	556	--	--	--	--	--	--	--	--	--	--	--	--	--	--	--	--	--	--	--	--	--	--	--	--	--	--	--	--
Cluster-14901.0	BM_2	24.64	1.76	961	685828771	CEF63693.1	166	3.5e-09	6-phosphofructokinase [Strongyloides ratti]	--	--	--	--	--	K00850	pfkA, PFK	6-phosphofructokinase 1	http://www.genome.jp/dbget-bin/www_bget?ko:K00850	Q9TZL8	165	1.9e-10	ATP-dependent 6-phosphofructokinase 1 OS=Caenorhabditis elegans GN=pfk-1 PE=3 SV=2	--	--	--	--	--	--	--	--	KOG2440	Pyrophosphate-dependent phosphofructo-1-kinase
Cluster-14905.0	BM_2	13.54	0.31	2435	642915111	XP_008190414.1	536	1.1e-51	PREDICTED: uncharacterized protein LOC103312184 isoform X3 [Tribolium castaneum]	--	--	--	--	--	--	--	--	--	--	--	--	--	PF15216	Thymic stromal lymphopoietin	GO:0007165	signal transduction	GO:0005125	cytokine activity	--	--	--	--
Cluster-14909.0	BM_2	22.97	3.62	572	645015704	XP_008211166.1	162	6.1e-09	PREDICTED: cytochrome P450 4AB4 isoform X1 [Nasonia vitripennis]	--	--	--	--	--	--	--	--	--	--	--	--	--	PF00067	Cytochrome P450	GO:0055114	oxidation-reduction process	GO:0016705//GO:0005506//GO:0020037	oxidoreductase activity, acting on paired donors, with incorporation or reduction of molecular oxygen//iron ion binding//heme binding	--	--	--	--
Cluster-14910.0	BM_2	6.00	0.65	716	--	--	--	--	--	--	--	--	--	--	--	--	--	--	--	--	--	--	--	--	--	--	--	--	--	--	--	--
Cluster-14919.0	BM_2	4.00	0.71	537	--	--	--	--	--	--	--	--	--	--	--	--	--	--	--	--	--	--	--	--	--	--	--	--	--	--	--	--
Cluster-1492.0	BM_2	10.55	1.82	544	--	--	--	--	--	--	--	--	--	--	--	--	--	--	--	--	--	--	--	--	--	--	--	--	--	--	--	--
Cluster-14923.0	BM_2	9.83	0.53	1191	642938802	XP_008199892.1	550	1.3e-53	PREDICTED: venom protease-like [Tribolium castaneum]	--	--	--	--	--	--	--	--	--	P05049	421	4.8e-40	Serine protease snake OS=Drosophila melanogaster GN=snk PE=1 SV=2	--	--	--	--	--	--	--	--	--	--
Cluster-14935.0	BM_2	15.00	1.35	816	--	--	--	--	--	--	--	--	--	--	--	--	--	--	--	--	--	--	--	--	--	--	--	--	--	--	--	--
Cluster-14935.1	BM_2	13.00	0.62	1311	675378949	KFM71851.1	969	3.7e-102	Protein SET, partial [Stegodyphus mimosarum]	241687506	XM_002411657.1	187	6.5213e-91	Ixodes scapularis DNA replication factor/protein phosphatase inhibitor SET/SPR-2, putative, mRNA	K11290	SET, TAF1, I2PP2A	template-activating factor I	http://www.genome.jp/dbget-bin/www_bget?ko:K11290	Q01105	771	1.4e-80	Protein SET OS=Homo sapiens GN=SET PE=1 SV=3	PF07352//PF03938//PF00956//PF06005//PF06479//PF16517	Bacteriophage Mu Gam like protein//Outer membrane protein (OmpH-like)//Nucleosome assembly protein (NAP)//Protein of unknown function (DUF904)//Ribonuclease 2-5A//Novel Ras effector 1 C-terminal SARAH (Sav/Rassf/Hpo) domain	GO:0051252//GO:0000917//GO:0043093//GO:0042262//GO:0007165//GO:0006397//GO:0006334	regulation of RNA metabolic process//barrier septum assembly//FtsZ-dependent cytokinesis//DNA protection//signal transduction//mRNA processing//nucleosome assembly	GO:0051082//GO:0003690//GO:0004540	unfolded protein binding//double-stranded DNA binding//ribonuclease activity	GO:0005737//GO:0005634	cytoplasm//nucleus	KOG1508	DNA replication factor/protein phosphatase inhibitor SET/SPR-2
Cluster-14936.0	BM_2	8.00	0.48	1092	--	--	--	--	--	--	--	--	--	--	--	--	--	--	--	--	--	--	--	--	--	--	--	--	--	--	--	--
Cluster-1494.0	BM_2	7.82	0.86	714	--	--	--	--	--	--	--	--	--	--	--	--	--	--	--	--	--	--	--	--	--	--	--	--	--	--	--	--
Cluster-14946.0	BM_2	4.00	0.75	520	--	--	--	--	--	--	--	--	--	--	--	--	--	--	--	--	--	--	--	--	--	--	--	--	--	--	--	--
Cluster-14950.0	BM_2	5.00	1.29	446	--	--	--	--	--	--	--	--	--	--	--	--	--	--	--	--	--	--	--	--	--	--	--	--	--	--	--	--
Cluster-14951.0	BM_2	12.00	0.58	1308	795012948	XP_011880667.1	152	2.0e-07	PREDICTED: putative uncharacterized protein FLJ37770 [Vollenhovia emeryi]	--	--	--	--	--	--	--	--	--	--	--	--	--	--	--	--	--	--	--	--	--	--	--
Cluster-14963.0	BM_2	15.12	0.55	1649	642924044	XP_008193983.1	876	2.8e-91	PREDICTED: F-box/LRR-repeat protein 20 isoform X2 [Tribolium castaneum]	--	--	--	--	--	K10268	FBXL2_20	F-box and leucine-rich repeat protein 2/20	http://www.genome.jp/dbget-bin/www_bget?ko:K10268	Q5R3Z8	625	1.5e-63	F-box/LRR-repeat protein 2 OS=Pongo abelii GN=FBXL2 PE=2 SV=1	PF00560//PF13516//PF13855//PF02126	Leucine Rich Repeat//Leucine Rich repeat//Leucine rich repeat//Phosphotriesterase family	GO:0009056	catabolic process	GO:0005515//GO:0008270	protein binding//zinc ion binding	--	--	KOG4341	F-box protein containing LRR
Cluster-14964.0	BM_2	2.00	0.36	529	241614705	XP_002407617.1	379	3.9e-34	cytochrome P450, putative [Ixodes scapularis]>gi|215502842|gb|EEC12336.1| cytochrome P450, putative [Ixodes scapularis]	--	--	--	--	--	K07427	CYP4V	cytochrome P450, family 4, subfamily V	http://www.genome.jp/dbget-bin/www_bget?ko:K07427	A2RRT9	258	1.7e-21	Cytochrome P450 4V2 OS=Rattus norvegicus GN=Cyp4v2 PE=2 SV=1	PF00067	Cytochrome P450	GO:0055114	oxidation-reduction process	GO:0016709//GO:0016705//GO:0005506//GO:0020037	oxidoreductase activity, acting on paired donors, with incorporation or reduction of molecular oxygen, NAD(P)H as one donor, and incorporation of one atom of oxygen//oxidoreductase activity, acting on paired donors, with incorporation or reduction of molecular oxygen//iron ion binding//heme binding	--	--	--	--
Cluster-14965.0	BM_2	2.00	1.22	331	--	--	--	--	--	--	--	--	--	--	--	--	--	--	--	--	--	--	--	--	--	--	--	--	--	--	--	--
Cluster-14972.0	BM_2	8.25	0.41	1281	332374592	AEE62437.1	541	1.5e-52	unknown [Dendroctonus ponderosae]	--	--	--	--	--	K13348	MPV17	protein Mpv17	http://www.genome.jp/dbget-bin/www_bget?ko:K13348	Q6DIY8	331	1.4e-29	Mpv17-like protein 2 OS=Xenopus tropicalis GN=mpv17l2 PE=2 SV=1	PF04117	Mpv17 / PMP22 family	--	--	--	--	GO:0016021	integral component of membrane	KOG1944	Peroxisomal membrane protein MPV17 and related proteins
Cluster-14973.0	BM_2	14.00	0.49	1705	--	--	--	--	--	--	--	--	--	--	--	--	--	--	--	--	--	--	--	--	--	--	--	--	--	--	--	--
Cluster-14976.0	BM_2	2.00	0.38	516	--	--	--	--	--	--	--	--	--	--	--	--	--	--	--	--	--	--	--	--	--	--	--	--	--	--	--	--
Cluster-14977.0	BM_2	2.00	0.34	549	--	--	--	--	--	--	--	--	--	--	--	--	--	--	--	--	--	--	--	--	--	--	--	--	--	--	--	--
Cluster-14977.1	BM_2	1.00	0.69	320	--	--	--	--	--	--	--	--	--	--	--	--	--	--	--	--	--	--	--	--	--	--	--	--	--	--	--	--
Cluster-14977.2	BM_2	5.00	0.60	674	--	--	--	--	--	--	--	--	--	--	--	--	--	--	--	--	--	--	--	--	--	--	--	--	--	--	--	--
Cluster-1498.0	BM_2	5.00	0.45	809	--	--	--	--	--	672058178	XM_006241162.2	799	0	PREDICTED: Rattus norvegicus TIMP metallopeptidase inhibitor 3 (Timp3), transcript variant X1, mRNA	--	--	--	--	--	--	--	--	--	--	--	--	--	--	--	--	--	--
Cluster-14981.0	BM_2	4.00	0.84	492	--	--	--	--	--	--	--	--	--	--	--	--	--	--	--	--	--	--	--	--	--	--	--	--	--	--	--	--
Cluster-14982.0	BM_2	2.00	0.37	526	91088373	XP_976104.1	502	2.1e-48	PREDICTED: cytochrome c-2 [Tribolium castaneum]>gi|642931672|ref|XP_008196681.1| PREDICTED: cytochrome c-2 [Tribolium castaneum]>gi|642931674|ref|XP_008196682.1| PREDICTED: cytochrome c-2 [Tribolium castaneum]>gi|270011766|gb|EFA08214.1| hypothetical protein TcasGA2_TC005841 [Tribolium castaneum]	260804092	XM_002596877.1	48	4.68015e-14	Branchiostoma floridae hypothetical protein, mRNA	K08738	CYC	cytochrome c	http://www.genome.jp/dbget-bin/www_bget?ko:K08738	P84029	489	2.8e-48	Cytochrome c-2 OS=Drosophila melanogaster GN=Cyt-c-p PE=1 SV=2	PF00034//PF13442	Cytochrome c//Cytochrome C oxidase, cbb3-type, subunit III	GO:0006118//GO:0022900	obsolete electron transport//electron transport chain	GO:0020037//GO:0005506//GO:0009055	heme binding//iron ion binding//electron carrier activity	GO:0005739//GO:0070469	mitochondrion//respiratory chain	KOG3453	Cytochrome c
Cluster-14988.0	BM_2	3.00	0.47	571	506968171	AGM32429.1	366	1.3e-32	SCP-like extracellular domain containing protein 1 [Coptotermes formosanus]	--	--	--	--	--	--	--	--	--	W4VS53	328	1.4e-29	CRISP/Allergen/PR-1 OS=Trittame loki PE=1 SV=1	--	--	--	--	--	--	--	--	KOG3017	Defense-related protein containing SCP domain
Cluster-1499.0	BM_2	3.00	0.58	512	--	--	--	--	--	--	--	--	--	--	--	--	--	--	--	--	--	--	--	--	--	--	--	--	--	--	--	--
Cluster-14998.0	BM_2	13.00	2.16	555	--	--	--	--	--	--	--	--	--	--	--	--	--	--	--	--	--	--	--	--	--	--	--	--	--	--	--	--
Cluster-15001.0	BM_2	4.00	0.69	546	--	--	--	--	--	--	--	--	--	--	--	--	--	--	--	--	--	--	--	--	--	--	--	--	--	--	--	--
Cluster-15008.0	BM_2	2.93	0.37	657	307214316	EFN89400.1	457	4.3e-43	hypothetical protein EAI_07694, partial [Harpegnathos saltator]	795019206	XM_012004108.1	45	2.75723e-12	PREDICTED: Vollenhovia emeryi uncharacterized LOC105556990 (LOC105556990), mRNA	--	--	--	--	--	--	--	--	PF13404	AsnC-type helix-turn-helix domain	GO:0006355	regulation of transcription, DNA-templated	GO:0043565	sequence-specific DNA binding	--	--	--	--
Cluster-15016.0	BM_2	1.00	13.01	204	--	--	--	--	--	--	--	--	--	--	--	--	--	--	--	--	--	--	--	--	--	--	--	--	--	--	--	--
Cluster-15016.1	BM_2	1.00	1.73	265	--	--	--	--	--	--	--	--	--	--	--	--	--	--	--	--	--	--	--	--	--	--	--	--	--	--	--	--
Cluster-15017.0	BM_2	1.00	0.36	390	--	--	--	--	--	--	--	--	--	--	--	--	--	--	--	--	--	--	--	--	--	--	--	--	--	--	--	--
Cluster-15019.0	BM_2	5.00	0.71	605	--	--	--	--	--	--	--	--	--	--	--	--	--	--	--	--	--	--	--	--	--	--	--	--	--	--	--	--
Cluster-15021.0	BM_2	4.00	0.63	571	--	--	--	--	--	--	--	--	--	--	--	--	--	--	--	--	--	--	--	--	--	--	--	--	--	--	--	--
Cluster-15023.0	BM_2	4.00	0.32	879	--	--	--	--	--	--	--	--	--	--	--	--	--	--	--	--	--	--	--	--	--	--	--	--	--	--	--	--
Cluster-1504.0	BM_2	1.00	0.66	324	795428292	XP_011760171.1	579	1.5e-57	PREDICTED: wiskott-Aldrich syndrome protein isoform X1 [Macaca nemestrina]	768033852	XM_011543977.1	324	1.03459e-167	PREDICTED: Homo sapiens Wiskott-Aldrich syndrome (WAS), transcript variant X1, mRNA	K05747	WAS	Wiskott-Aldrich syndrome protein	http://www.genome.jp/dbget-bin/www_bget?ko:K05747	P42768	579	6.2e-59	Wiskott-Aldrich syndrome protein OS=Homo sapiens GN=WAS PE=1 SV=4	--	--	--	--	--	--	--	--	KOG3671	Actin regulatory protein (Wiskott-Aldrich syndrome protein)
Cluster-15048.1	BM_2	2.00	0.50	454	--	--	--	--	--	--	--	--	--	--	--	--	--	--	--	--	--	--	--	--	--	--	--	--	--	--	--	--
Cluster-1505.0	BM_2	2.00	0.50	454	--	--	--	--	--	--	--	--	--	--	--	--	--	--	--	--	--	--	--	--	--	--	--	--	--	--	--	--
Cluster-15056.0	BM_2	3.00	0.55	529	--	--	--	--	--	--	--	--	--	--	--	--	--	--	--	--	--	--	--	--	--	--	--	--	--	--	--	--
Cluster-15060.0	BM_2	5.00	0.61	663	--	--	--	--	--	--	--	--	--	--	--	--	--	--	--	--	--	--	--	--	--	--	--	--	--	--	--	--
Cluster-15061.0	BM_2	8.00	0.47	1123	--	--	--	--	--	--	--	--	--	--	--	--	--	--	--	--	--	--	--	--	--	--	--	--	--	--	--	--
Cluster-15063.0	BM_2	4.00	0.50	660	--	--	--	--	--	--	--	--	--	--	--	--	--	--	--	--	--	--	--	--	--	--	--	--	--	--	--	--
Cluster-15065.0	BM_2	5.00	0.41	873	--	--	--	--	--	--	--	--	--	--	--	--	--	--	--	--	--	--	--	--	--	--	--	--	--	--	--	--
Cluster-15070.0	BM_2	19.48	0.50	2236	391330134	XP_003739519.1	570	1.2e-55	PREDICTED: uncharacterized protein LOC100906870 [Metaseiulus occidentalis]	--	--	--	--	--	--	--	--	--	Q9W0K4	442	3.3e-42	Protein bric-a-brac 2 OS=Drosophila melanogaster GN=bab2 PE=1 SV=2	PF00651	BTB/POZ domain	--	--	GO:0005515	protein binding	--	--	--	--
Cluster-15071.1	BM_2	17.76	0.69	1564	852747987	XP_012871417.1	478	3.8e-45	PREDICTED: zinc finger protein 260-like [Dipodomys ordii]	--	--	--	--	--	K09228	KRAB	KRAB domain-containing zinc finger protein	http://www.genome.jp/dbget-bin/www_bget?ko:K09228	Q6ZN57	445	1.0e-42	Zinc finger protein 2 homolog OS=Homo sapiens GN=ZFP2 PE=1 SV=1	PF00096//PF05864//PF05715//PF13465//PF01363//PF13912//PF02892//PF05191	Zinc finger, C2H2 type//Chordopoxvirus DNA-directed RNA polymerase 7 kDa polypeptide (RPO7)//Piccolo Zn-finger//Zinc-finger double domain//FYVE zinc finger//C2H2-type zinc finger//BED zinc finger//Adenylate kinase, active site lid	GO:0006206//GO:0006351//GO:0006144//GO:0046034	pyrimidine nucleobase metabolic process//transcription, DNA-templated//purine nucleobase metabolic process//ATP metabolic process	GO:0004017//GO:0046872//GO:0003677//GO:0003899	adenylate kinase activity//metal ion binding//DNA binding//DNA-directed RNA polymerase activity	GO:0005730//GO:0045202	nucleolus//synapse	--	--
Cluster-15072.0	BM_2	2.00	1.29	326	--	--	--	--	--	--	--	--	--	--	--	--	--	--	--	--	--	--	--	--	--	--	--	--	--	--	--	--
Cluster-15076.0	BM_2	10.00	1.01	753	607360178	EZA54515.1	144	9.8e-07	hypothetical protein X777_05742, partial [Cerapachys biroi]	--	--	--	--	--	--	--	--	--	--	--	--	--	--	--	--	--	--	--	--	--	--	--
Cluster-15077.0	BM_2	143.69	4.57	1848	348510657	XP_003442861.1	1787	7.3e-197	PREDICTED: inositol-3-phosphate synthase 1-A-like isoform X1 [Oreochromis niloticus]>gi|542208057|ref|XP_005477290.1| PREDICTED: inositol-3-phosphate synthase 1-A-like isoform X2 [Oreochromis niloticus]	751459008	XM_011185896.1	128	5.81836e-58	PREDICTED: Bactrocera cucurbitae inositol-3-phosphate synthase (LOC105213219), mRNA	K01858	INO1, ISYNA1	myo-inositol-1-phosphate synthase	http://www.genome.jp/dbget-bin/www_bget?ko:K01858	Q7ZXY0	1729	1.6e-191	Inositol-3-phosphate synthase 1-A OS=Xenopus laevis GN=isyna1-a PE=2 SV=1	PF07994//PF00787	Myo-inositol-1-phosphate synthase//PX domain	GO:0019872//GO:0008654//GO:0006021	streptomycin biosynthetic process//phospholipid biosynthetic process//inositol biosynthetic process	GO:0035091//GO:0004512	phosphatidylinositol binding//inositol-3-phosphate synthase activity	--	--	KOG0693	Myo-inositol-1-phosphate synthase
Cluster-15078.0	BM_2	3.00	0.52	542	391339815	XP_003744242.1	422	4.1e-39	PREDICTED: acetolactate synthase-like protein-like [Metaseiulus occidentalis]	--	--	--	--	--	K11259	ILVBL	acetolactate synthase-like protein	http://www.genome.jp/dbget-bin/www_bget?ko:K11259	Q6NV04	375	4.7e-35	Acetolactate synthase-like protein OS=Danio rerio GN=ilvbl PE=2 SV=1	PF02776	Thiamine pyrophosphate enzyme, N-terminal TPP binding domain	--	--	GO:0030976	thiamine pyrophosphate binding	--	--	--	--
Cluster-15079.0	BM_2	1.00	0.31	416	--	--	--	--	--	--	--	--	--	--	--	--	--	--	--	--	--	--	--	--	--	--	--	--	--	--	--	--
Cluster-1508.0	BM_2	6.00	1.51	452	--	--	--	--	--	--	--	--	--	--	--	--	--	--	--	--	--	--	--	--	--	--	--	--	--	--	--	--
Cluster-15086.0	BM_2	8.00	0.38	1310	--	--	--	--	--	--	--	--	--	--	--	--	--	--	--	--	--	--	--	--	--	--	--	--	--	--	--	--
Cluster-15087.0	BM_2	8.00	0.83	740	242011349	XP_002426415.1	225	3.9e-16	ornithine carbamoyltransferase, putative [Pediculus humanus corporis]>gi|212510514|gb|EEB13677.1| ornithine carbamoyltransferase, putative [Pediculus humanus corporis]	--	--	--	--	--	--	--	--	--	P11725	184	9.1e-13	Ornithine carbamoyltransferase, mitochondrial OS=Mus musculus GN=Otc PE=1 SV=1	PF00185	Aspartate/ornithine carbamoyltransferase, Asp/Orn binding domain	GO:0006520	cellular amino acid metabolic process	GO:0016743//GO:0016597	carboxyl- or carbamoyltransferase activity//amino acid binding	--	--	--	--
Cluster-15088.0	BM_2	8.00	0.45	1161	--	--	--	--	--	--	--	--	--	--	--	--	--	--	--	--	--	--	--	--	--	--	--	--	--	--	--	--
Cluster-1509.0	BM_2	3.00	1.26	370	--	--	--	--	--	--	--	--	--	--	--	--	--	--	--	--	--	--	--	--	--	--	--	--	--	--	--	--
Cluster-15109.0	BM_2	6.00	0.50	857	--	--	--	--	--	--	--	--	--	--	--	--	--	--	--	--	--	--	--	--	--	--	--	--	--	--	--	--
Cluster-15116.0	BM_2	4.05	0.50	664	546683292	ERL93124.1	183	2.6e-11	hypothetical protein D910_10425, partial [Dendroctonus ponderosae]	--	--	--	--	--	--	--	--	--	--	--	--	--	--	--	--	--	--	--	--	--	--	--
Cluster-15118.0	BM_2	5.00	0.35	983	642921192	XP_008192755.1	577	7.9e-57	PREDICTED: reticulon-1-A-like isoform X5 [Tribolium castaneum]>gi|270006218|gb|EFA02666.1| hypothetical protein TcasGA2_TC008387 [Tribolium castaneum]	--	--	--	--	--	--	--	--	--	A7MC64	461	9.2e-45	Reticulon-1 OS=Xenopus tropicalis GN=rtn1 PE=2 SV=2	PF07961	MBA1-like protein	GO:0032979	protein insertion into mitochondrial membrane from inner side	--	--	GO:0005743	mitochondrial inner membrane	KOG1792	Reticulon
Cluster-15119.0	BM_2	4.88	1.06	484	--	--	--	--	--	--	--	--	--	--	--	--	--	--	--	--	--	--	--	--	--	--	--	--	--	--	--	--
Cluster-15123.0	BM_2	2.00	0.54	439	--	--	--	--	--	--	--	--	--	--	--	--	--	--	--	--	--	--	--	--	--	--	--	--	--	--	--	--
Cluster-15127.0	BM_2	6.00	1.23	497	--	--	--	--	--	--	--	--	--	--	--	--	--	--	--	--	--	--	--	--	--	--	--	--	--	--	--	--
Cluster-15134.0	BM_2	1.00	0.36	392	--	--	--	--	--	--	--	--	--	--	--	--	--	--	--	--	--	--	--	--	--	--	--	--	--	--	--	--
Cluster-15136.0	BM_2	6.00	0.89	592	325302972	DAA34522.1	740	6.0e-76	TPA_inf: 26S proteasome regulatory complex component [Amblyomma variegatum]	112422015	BT028752.1	139	1.37501e-64	Gasterosteus aculeatus clone CNB296-H02 mRNA sequence	K03036	PSMD11, RPN6	26S proteasome regulatory subunit N6	http://www.genome.jp/dbget-bin/www_bget?ko:K03036	Q7KLV9	695	4.1e-72	26S proteasome non-ATPase regulatory subunit 11 OS=Drosophila melanogaster GN=Rpn6 PE=1 SV=1	--	--	--	--	--	--	--	--	KOG1463	26S proteasome regulatory complex, subunit RPN6/PSMD11
Cluster-15138.0	BM_2	42.10	2.23	1207	--	--	--	--	--	--	--	--	--	--	--	--	--	--	--	--	--	--	--	--	--	--	--	--	--	--	--	--
Cluster-1514.0	BM_2	4.00	0.55	616	--	--	--	--	--	--	--	--	--	--	--	--	--	--	--	--	--	--	--	--	--	--	--	--	--	--	--	--
Cluster-1515.0	BM_2	3.50	0.86	457	642910313	XP_969816.2	260	2.1e-20	PREDICTED: alanine--glyoxylate aminotransferase 2, mitochondrial [Tribolium castaneum]	--	--	--	--	--	K00827	AGXT2	alanine-glyoxylate transaminase / (R)-3-amino-2-methylpropionate-pyruvate transaminase	http://www.genome.jp/dbget-bin/www_bget?ko:K00827	Q5RFA3	198	1.3e-14	Alanine--glyoxylate aminotransferase 2, mitochondrial OS=Pongo abelii GN=AGXT2 PE=2 SV=1	--	--	--	--	--	--	--	--	KOG1404	Alanine-glyoxylate aminotransferase AGT2
Cluster-15150.0	BM_2	2.44	0.53	484	--	--	--	--	--	--	--	--	--	--	--	--	--	--	--	--	--	--	--	--	--	--	--	--	--	--	--	--
Cluster-15150.1	BM_2	29.56	3.10	734	241833983	XP_002414973.1	222	8.6e-16	secreted salivary gland peptide, putative [Ixodes scapularis]>gi|215509185|gb|EEC18638.1| secreted salivary gland peptide, putative [Ixodes scapularis]	--	--	--	--	--	--	--	--	--	--	--	--	--	--	--	--	--	--	--	--	--	--	--
Cluster-15156.0	BM_2	10.00	0.70	976	--	--	--	--	--	--	--	--	--	--	--	--	--	--	--	--	--	--	PF02723	Non-structural protein NS3/Small envelope protein E	--	--	--	--	GO:0016020	membrane	--	--
Cluster-15156.1	BM_2	3.00	0.46	580	391344579	XP_003746573.1	546	1.8e-53	PREDICTED: uncharacterized protein LOC100897996 [Metaseiulus occidentalis]	--	--	--	--	--	--	--	--	--	Q9W0K7	458	1.2e-44	Protein bric-a-brac 1 OS=Drosophila melanogaster GN=bab1 PE=2 SV=2	PF00651	BTB/POZ domain	--	--	GO:0005515	protein binding	--	--	--	--
Cluster-1516.0	BM_2	2.00	0.54	438	--	--	--	--	--	--	--	--	--	--	--	--	--	--	--	--	--	--	--	--	--	--	--	--	--	--	--	--
Cluster-15162.0	BM_2	4.00	0.64	566	--	--	--	--	--	--	--	--	--	--	--	--	--	--	--	--	--	--	--	--	--	--	--	--	--	--	--	--
Cluster-15171.0	BM_2	8.30	2.04	456	270001677	EEZ98124.1	272	8.5e-22	hypothetical protein TcasGA2_TC000544 [Tribolium castaneum]	--	--	--	--	--	K12323	ANPRA, NPR1	atrial natriuretic peptide receptor A	http://www.genome.jp/dbget-bin/www_bget?ko:K12323	Q8INF0	177	3.6e-12	Soluble guanylate cyclase 88E OS=Drosophila melanogaster GN=Gyc88E PE=1 SV=3	PF08314//PF00211	Secretory pathway protein Sec39//Adenylate and Guanylate cyclase catalytic domain	GO:0006890//GO:0009190//GO:0035556	retrograde vesicle-mediated transport, Golgi to ER//cyclic nucleotide biosynthetic process//intracellular signal transduction	GO:0016849	phosphorus-oxygen lyase activity	--	--	KOG1023	Natriuretic peptide receptor, guanylate cyclase
Cluster-15174.1	BM_2	6.00	2.58	367	675364732	KFM57634.1	364	1.5e-32	hypothetical protein X975_15012, partial [Stegodyphus mimosarum]	--	--	--	--	--	K03260	EIF4G	translation initiation factor 4G	http://www.genome.jp/dbget-bin/www_bget?ko:K03260	P78344	289	3.0e-25	Eukaryotic translation initiation factor 4 gamma 2 OS=Homo sapiens GN=EIF4G2 PE=1 SV=1	PF02854	MIF4G domain	--	--	GO:0005515//GO:0003723	protein binding//RNA binding	--	--	KOG0401	Translation initiation factor 4F, ribosome/mRNA-bridging subunit (eIF-4G)
Cluster-15175.0	BM_2	2.00	0.69	396	--	--	--	--	--	--	--	--	--	--	--	--	--	--	--	--	--	--	PF00628//PF07649	PHD-finger//C1-like domain	GO:0055114	oxidation-reduction process	GO:0047134//GO:0005515	protein-disulfide reductase activity//protein binding	--	--	--	--
Cluster-15177.0	BM_2	5.04	0.43	839	--	--	--	--	--	--	--	--	--	--	--	--	--	--	--	--	--	--	PF00830	Ribosomal L28 family	GO:0042254	ribosome biogenesis	GO:0003735	structural constituent of ribosome	GO:0005840	ribosome	--	--
Cluster-15183.1	BM_2	2.00	0.47	468	--	--	--	--	--	--	--	--	--	--	--	--	--	--	--	--	--	--	--	--	--	--	--	--	--	--	--	--
Cluster-15184.0	BM_2	4.00	0.35	834	795014403	XP_011883872.1	248	9.4e-19	PREDICTED: uncharacterized protein LOC105571014 [Vollenhovia emeryi]	--	--	--	--	--	--	--	--	--	--	--	--	--	--	--	--	--	--	--	--	--	--	--
Cluster-15185.0	BM_2	3.00	0.35	691	768445165	XP_011564468.1	169	1.1e-09	PREDICTED: uncharacterized protein LOC105394286, partial [Plutella xylostella]	--	--	--	--	--	--	--	--	--	--	--	--	--	PF02789	Cytosol aminopeptidase family, N-terminal domain	GO:0006508	proteolysis	GO:0004177	aminopeptidase activity	GO:0005622	intracellular	--	--
Cluster-15187.0	BM_2	2.00	0.36	535	--	--	--	--	--	--	--	--	--	--	--	--	--	--	--	--	--	--	--	--	--	--	--	--	--	--	--	--
Cluster-15188.0	BM_2	2.00	0.33	554	--	--	--	--	--	--	--	--	--	--	--	--	--	--	--	--	--	--	--	--	--	--	--	--	--	--	--	--
Cluster-1519.0	BM_2	3.00	3.49	285	--	--	--	--	--	--	--	--	--	--	--	--	--	--	--	--	--	--	--	--	--	--	--	--	--	--	--	--
Cluster-15191.0	BM_2	16.00	1.46	807	--	--	--	--	--	--	--	--	--	--	--	--	--	--	--	--	--	--	--	--	--	--	--	--	--	--	--	--
Cluster-15198.0	BM_2	1.00	4.69	229	--	--	--	--	--	--	--	--	--	--	--	--	--	--	--	--	--	--	--	--	--	--	--	--	--	--	--	--
Cluster-15203.0	BM_2	4.72	0.59	658	--	--	--	--	--	--	--	--	--	--	--	--	--	--	--	--	--	--	--	--	--	--	--	--	--	--	--	--
Cluster-15204.0	BM_2	6.00	0.60	758	--	--	--	--	--	--	--	--	--	--	--	--	--	--	--	--	--	--	--	--	--	--	--	--	--	--	--	--
Cluster-15208.0	BM_2	21.00	1.23	1119	--	--	--	--	--	--	--	--	--	--	--	--	--	--	--	--	--	--	--	--	--	--	--	--	--	--	--	--
Cluster-15208.1	BM_2	36.00	1.53	1446	--	--	--	--	--	--	--	--	--	--	--	--	--	--	--	--	--	--	--	--	--	--	--	--	--	--	--	--
Cluster-1521.0	BM_2	2.00	0.36	533	--	--	--	--	--	--	--	--	--	--	--	--	--	--	--	--	--	--	--	--	--	--	--	--	--	--	--	--
Cluster-15217.0	BM_2	4.00	0.86	487	391327213	XP_003738099.1	581	1.3e-57	PREDICTED: hydroxysteroid dehydrogenase-like protein 2-like [Metaseiulus occidentalis]	452076585	JX827730.1	47	1.55376e-13	Uncultured bacterium contig00003 genomic sequence	--	--	--	--	Q6P5L8	526	1.3e-52	Hydroxysteroid dehydrogenase-like protein 2 OS=Danio rerio GN=hsdl2 PE=2 SV=1	PF03447//PF00106	Homoserine dehydrogenase, NAD binding domain//short chain dehydrogenase	GO:0055114//GO:0008152	oxidation-reduction process//metabolic process	GO:0016491//GO:0050661	oxidoreductase activity//NADP binding	--	--	KOG0725	Reductases with broad range of substrate specificities
Cluster-15220.0	BM_2	1.00	0.34	401	--	--	--	--	--	--	--	--	--	--	--	--	--	--	--	--	--	--	--	--	--	--	--	--	--	--	--	--
Cluster-15222.0	BM_2	17.76	0.45	2245	546676311	ERL87343.1	433	9.0e-40	hypothetical protein D910_04738 [Dendroctonus ponderosae]	--	--	--	--	--	K06639	CDC14	cell division cycle 14	http://www.genome.jp/dbget-bin/www_bget?ko:K06639	Q6PFY9	299	1.3e-25	Dual specificity protein phosphatase CDC14B OS=Mus musculus GN=Cdc14b PE=2 SV=1	--	--	--	--	--	--	--	--	KOG1720	Protein tyrosine phosphatase CDC14
Cluster-15226.0	BM_2	1.00	0.68	322	--	--	--	--	--	--	--	--	--	--	--	--	--	--	--	--	--	--	--	--	--	--	--	--	--	--	--	--
Cluster-15235.0	BM_2	2.00	0.59	421	--	--	--	--	--	--	--	--	--	--	--	--	--	--	--	--	--	--	--	--	--	--	--	--	--	--	--	--
Cluster-15242.0	BM_2	18.70	0.77	1482	--	--	--	--	--	--	--	--	--	--	--	--	--	--	--	--	--	--	--	--	--	--	--	--	--	--	--	--
Cluster-15249.0	BM_2	2.60	0.40	581	--	--	--	--	--	--	--	--	--	--	--	--	--	--	--	--	--	--	--	--	--	--	--	--	--	--	--	--
Cluster-15255.0	BM_2	4.00	0.33	863	--	--	--	--	--	--	--	--	--	--	--	--	--	--	--	--	--	--	--	--	--	--	--	--	--	--	--	--
Cluster-15270.0	BM_2	3.00	0.93	414	--	--	--	--	--	--	--	--	--	--	--	--	--	--	--	--	--	--	--	--	--	--	--	--	--	--	--	--
Cluster-15274.1	BM_2	5.00	0.59	680	--	--	--	--	--	--	--	--	--	--	--	--	--	--	--	--	--	--	--	--	--	--	--	--	--	--	--	--
Cluster-15276.0	BM_2	4.00	0.65	564	--	--	--	--	--	--	--	--	--	--	--	--	--	--	--	--	--	--	--	--	--	--	--	--	--	--	--	--
Cluster-1528.0	BM_2	2.00	0.75	384	--	--	--	--	--	--	--	--	--	--	--	--	--	--	--	--	--	--	--	--	--	--	--	--	--	--	--	--
Cluster-15282.0	BM_2	3.00	0.64	488	--	--	--	--	--	--	--	--	--	--	--	--	--	--	--	--	--	--	--	--	--	--	--	--	--	--	--	--
Cluster-15283.0	BM_2	18.63	2.46	634	91076370	XP_967715.1	366	1.5e-32	PREDICTED: ras-related protein Rab-27A [Tribolium castaneum]>gi|270002552|gb|EEZ98999.1| hypothetical protein TcasGA2_TC004860 [Tribolium castaneum]	--	--	--	--	--	K07885	RAB27A	Ras-related protein Rab-27A	http://www.genome.jp/dbget-bin/www_bget?ko:K07885	P51159	301	2.1e-26	Ras-related protein Rab-27A OS=Homo sapiens GN=RAB27A PE=1 SV=3	PF08477//PF01926//PF00071//PF00025	Ras of Complex, Roc, domain of DAPkinase//50S ribosome-binding GTPase//Ras family//ADP-ribosylation factor family	GO:0007264//GO:0015031	small GTPase mediated signal transduction//protein transport	GO:0005525	GTP binding	--	--	KOG0081	GTPase Rab27, small G protein superfamily
Cluster-15292.1	BM_2	3.00	0.41	623	--	--	--	--	--	--	--	--	--	--	--	--	--	--	--	--	--	--	--	--	--	--	--	--	--	--	--	--
Cluster-1530.0	BM_2	5.00	0.38	918	--	--	--	--	--	--	--	--	--	--	--	--	--	--	--	--	--	--	--	--	--	--	--	--	--	--	--	--
Cluster-15301.0	BM_2	18.89	1.44	916	546673565	ERL85140.1	491	6.9e-47	hypothetical protein D910_02562 [Dendroctonus ponderosae]	--	--	--	--	--	--	--	--	--	--	--	--	--	--	--	--	--	--	--	--	--	--	--
Cluster-15309.0	BM_2	9.00	0.37	1470	241696028	XP_002413076.1	1237	3.5e-133	transmembrane protein C2orf18, putative [Ixodes scapularis]>gi|215506890|gb|EEC16384.1| transmembrane protein C2orf18, putative [Ixodes scapularis]	--	--	--	--	--	--	--	--	--	Q8N357	903	7.7e-96	Solute carrier family 35 member F6 OS=Homo sapiens GN=SLC35F6 PE=1 SV=1	PF00892//PF04142	EamA-like transporter family//Nucleotide-sugar transporter	GO:0008643	carbohydrate transport	GO:0005351	sugar:proton symporter activity	GO:0000139//GO:0016021//GO:0016020	Golgi membrane//integral component of membrane//membrane	KOG3912	Predicted integral membrane protein
Cluster-15311.0	BM_2	3.00	0.31	736	--	--	--	--	--	--	--	--	--	--	--	--	--	--	--	--	--	--	PF00737	Photosystem II 10 kDa phosphoprotein	GO:0050821//GO:0015979	protein stabilization//photosynthesis	GO:0042301	phosphate ion binding	GO:0009523//GO:0016020	photosystem II//membrane	--	--
Cluster-15323.0	BM_2	6.00	0.56	793	--	--	--	--	--	--	--	--	--	--	--	--	--	--	--	--	--	--	--	--	--	--	--	--	--	--	--	--
Cluster-15329.0	BM_2	3.00	0.41	625	--	--	--	--	--	--	--	--	--	--	--	--	--	--	--	--	--	--	PF00514	Armadillo/beta-catenin-like repeat	--	--	GO:0005515	protein binding	--	--	--	--
Cluster-15333.0	BM_2	99.81	12.33	661	--	--	--	--	--	--	--	--	--	--	--	--	--	--	--	--	--	--	--	--	--	--	--	--	--	--	--	--
Cluster-15335.0	BM_2	4.00	1.49	386	--	--	--	--	--	--	--	--	--	--	--	--	--	--	--	--	--	--	--	--	--	--	--	--	--	--	--	--
Cluster-15336.0	BM_2	16.00	0.54	1768	--	--	--	--	--	--	--	--	--	--	--	--	--	--	--	--	--	--	--	--	--	--	--	--	--	--	--	--
Cluster-15342.0	BM_2	4.00	0.36	816	391344452	XP_003746513.1	661	1.2e-66	PREDICTED: legumain-like [Metaseiulus occidentalis]	--	--	--	--	--	K01369	LGMN	legumain	http://www.genome.jp/dbget-bin/www_bget?ko:K01369	Q99538	475	1.8e-46	Legumain OS=Homo sapiens GN=LGMN PE=1 SV=1	PF01650//PF04904	Peptidase C13 family//NAB conserved region 1 (NCD1)	GO:0006508//GO:0045892	proteolysis//negative regulation of transcription, DNA-templated	GO:0008233	peptidase activity	GO:0005634	nucleus	KOG1348	Asparaginyl peptidases
Cluster-1535.0	BM_2	3.00	0.38	652	--	--	--	--	--	--	--	--	--	--	--	--	--	--	--	--	--	--	--	--	--	--	--	--	--	--	--	--
Cluster-15352.0	BM_2	5.00	1.33	440	91093224	XP_967291.1	578	2.7e-57	PREDICTED: H/ACA ribonucleoprotein complex subunit 4 [Tribolium castaneum]>gi|270016592|gb|EFA13038.1| hypothetical protein TcasGA2_TC010569 [Tribolium castaneum]	--	--	--	--	--	K11131	DKC1, NOLA4, CBF5	H/ACA ribonucleoprotein complex subunit 4	http://www.genome.jp/dbget-bin/www_bget?ko:K11131	O44081	544	9.7e-55	H/ACA ribonucleoprotein complex subunit 4 OS=Drosophila melanogaster GN=Nop60B PE=1 SV=1	PF01472	PUA domain	GO:0006396//GO:0001522	RNA processing//pseudouridine synthesis	GO:0009982//GO:0003723	pseudouridine synthase activity//RNA binding	--	--	KOG2529	Pseudouridine synthase
Cluster-15356.0	BM_2	2.00	0.50	452	--	--	--	--	--	--	--	--	--	--	--	--	--	--	--	--	--	--	--	--	--	--	--	--	--	--	--	--
Cluster-15358.0	BM_2	2.00	1.04	346	--	--	--	--	--	--	--	--	--	--	--	--	--	--	--	--	--	--	--	--	--	--	--	--	--	--	--	--
Cluster-15360.0	BM_2	2.00	0.69	397	--	--	--	--	--	--	--	--	--	--	--	--	--	--	--	--	--	--	--	--	--	--	--	--	--	--	--	--
Cluster-15367.0	BM_2	6.00	0.86	605	270016062	EFA12510.1	333	9.5e-29	hypothetical protein TcasGA2_TC004208 [Tribolium castaneum]	--	--	--	--	--	--	--	--	--	Q95SX7	253	7.4e-21	Probable RNA-directed DNA polymerase from transposon BS OS=Drosophila melanogaster GN=RTase PE=2 SV=1	--	--	--	--	--	--	--	--	--	--
Cluster-1537.0	BM_2	2.00	0.45	475	--	--	--	--	--	--	--	--	--	--	--	--	--	--	--	--	--	--	--	--	--	--	--	--	--	--	--	--
Cluster-1538.0	BM_2	1.00	0.77	312	--	--	--	--	--	--	--	--	--	--	--	--	--	--	--	--	--	--	--	--	--	--	--	--	--	--	--	--
Cluster-15381.0	BM_2	14.00	0.66	1334	--	--	--	--	--	--	--	--	--	--	--	--	--	--	--	--	--	--	--	--	--	--	--	--	--	--	--	--
Cluster-15383.0	BM_2	2.00	0.38	517	--	--	--	--	--	--	--	--	--	--	--	--	--	--	--	--	--	--	--	--	--	--	--	--	--	--	--	--
Cluster-15387.0	BM_2	4.55	0.35	902	646715246	KDR18917.1	301	7.3e-25	Sestrin-like protein [Zootermopsis nevadensis]	--	--	--	--	--	K10141	SESN	sestrin	http://www.genome.jp/dbget-bin/www_bget?ko:K10141	Q9W1K5	236	1.0e-18	Sestrin homolog OS=Drosophila melanogaster GN=Sesn PE=1 SV=2	--	--	--	--	--	--	--	--	KOG3746	Uncharacterized conserved protein
Cluster-15388.0	BM_2	3.00	0.38	656	391341656	XP_003745143.1	464	6.7e-44	PREDICTED: uncharacterized protein LOC100900885 [Metaseiulus occidentalis]	--	--	--	--	--	--	--	--	--	--	--	--	--	--	--	--	--	--	--	--	--	--	--
Cluster-15388.1	BM_2	8.00	0.44	1184	241577796	XP_002403652.1	1112	8.7e-119	midgut cysteine proteinase, putative [Ixodes scapularis]>gi|215500253|gb|EEC09747.1| midgut cysteine proteinase, putative [Ixodes scapularis]	194749982	XM_001957375.1	75	1.0697e-28	Drosophila ananassae GF24054 (Dana\GF24054), mRNA	--	--	--	--	Q54TR1	647	3.0e-66	Counting factor associated protein D OS=Dictyostelium discoideum GN=cfaD PE=1 SV=1	PF03051//PF00112	Peptidase C1-like family//Papain family cysteine protease	GO:0006508	proteolysis	GO:0004197//GO:0008233//GO:0008234	cysteine-type endopeptidase activity//peptidase activity//cysteine-type peptidase activity	--	--	KOG1543	Cysteine proteinase Cathepsin L
Cluster-15391.0	BM_2	24.65	0.52	2659	642910370	XP_008200295.1	2510	1.5e-280	PREDICTED: kinesin-like protein KIF12 isoform X2 [Tribolium castaneum]	--	--	--	--	--	--	--	--	--	Q9D2Z8	777	5.7e-81	Kinesin-like protein KIF12 OS=Mus musculus GN=Kif12 PE=2 SV=1	PF00225//PF02183//PF00170	Kinesin motor domain//Homeobox associated leucine zipper//bZIP transcription factor	GO:0007018//GO:0007017//GO:0006355	microtubule-based movement//microtubule-based process//regulation of transcription, DNA-templated	GO:0003777//GO:0005524//GO:0003700//GO:0008017//GO:0043565	microtubule motor activity//ATP binding//transcription factor activity, sequence-specific DNA binding//microtubule binding//sequence-specific DNA binding	GO:0045298//GO:0005874//GO:0005667	tubulin complex//microtubule//transcription factor complex	KOG4280	Kinesin-like protein
Cluster-15413.0	BM_2	2.48	0.47	515	546683764	ERL93529.1	587	2.9e-58	hypothetical protein D910_10818 [Dendroctonus ponderosae]	--	--	--	--	--	--	--	--	--	Q9BDJ4	142	4.7e-08	Lipase member H OS=Oryctolagus cuniculus GN=LIPH PE=2 SV=1	PF00087//PF01383	Snake toxin//CpcD/allophycocyanin linker domain	GO:0009405	pathogenesis	--	--	GO:0005576//GO:0030089	extracellular region//phycobilisome	--	--
Cluster-15414.0	BM_2	4.00	0.67	554	270011326	EFA07774.1	289	1.1e-23	hypothetical protein TcasGA2_TC005329 [Tribolium castaneum]	--	--	--	--	--	K18172	CMC2	COX assembly mitochondrial protein 2	http://www.genome.jp/dbget-bin/www_bget?ko:K18172	Q8K199	230	3.2e-18	COX assembly mitochondrial protein 2 homolog OS=Mus musculus GN=Cmc2 PE=3 SV=1	--	--	--	--	--	--	--	--	--	--
Cluster-15416.0	BM_2	5.00	0.42	855	--	--	--	--	--	--	--	--	--	--	--	--	--	--	--	--	--	--	--	--	--	--	--	--	--	--	--	--
Cluster-15427.0	BM_2	9.00	0.46	1251	--	--	--	--	--	--	--	--	--	--	--	--	--	--	--	--	--	--	--	--	--	--	--	--	--	--	--	--
Cluster-1543.0	BM_2	8.00	1.02	650	--	--	--	--	--	--	--	--	--	--	--	--	--	--	--	--	--	--	--	--	--	--	--	--	--	--	--	--
Cluster-1543.1	BM_2	5.00	1.22	458	--	--	--	--	--	--	--	--	--	--	--	--	--	--	--	--	--	--	--	--	--	--	--	--	--	--	--	--
Cluster-1543.2	BM_2	3.00	0.38	646	--	--	--	--	--	--	--	--	--	--	--	--	--	--	--	--	--	--	--	--	--	--	--	--	--	--	--	--
Cluster-15437.0	BM_2	2.00	1.58	310	--	--	--	--	--	--	--	--	--	--	--	--	--	--	--	--	--	--	--	--	--	--	--	--	--	--	--	--
Cluster-15439.0	BM_2	4.65	0.70	589	242016707	XP_002428889.1	138	3.8e-06	zinc finger protein, putative [Pediculus humanus corporis]>gi|212513657|gb|EEB16151.1| zinc finger protein, putative [Pediculus humanus corporis]	--	--	--	--	--	--	--	--	--	--	--	--	--	PF07776	Zinc-finger associated domain (zf-AD)	--	--	GO:0008270	zinc ion binding	GO:0005634	nucleus	--	--
Cluster-15444.1	BM_2	4.00	0.40	761	--	--	--	--	--	--	--	--	--	--	--	--	--	--	--	--	--	--	--	--	--	--	--	--	--	--	--	--
Cluster-15445.0	BM_2	2.00	0.34	545	--	--	--	--	--	--	--	--	--	--	--	--	--	--	--	--	--	--	--	--	--	--	--	--	--	--	--	--
Cluster-15448.0	BM_2	10.52	0.71	999	478259330	ENN79232.1	650	2.8e-65	hypothetical protein YQE_04416, partial [Dendroctonus ponderosae]>gi|546675068|gb|ERL86323.1| hypothetical protein D910_03731 [Dendroctonus ponderosae]	--	--	--	--	--	--	--	--	--	--	--	--	--	--	--	--	--	--	--	--	--	--	--
Cluster-1545.0	BM_2	3.00	0.64	488	--	--	--	--	--	--	--	--	--	--	--	--	--	--	--	--	--	--	--	--	--	--	--	--	--	--	--	--
Cluster-15459.0	BM_2	2.00	0.37	525	--	--	--	--	--	--	--	--	--	--	--	--	--	--	--	--	--	--	--	--	--	--	--	--	--	--	--	--
Cluster-1546.0	BM_2	7.00	0.77	714	--	--	--	--	--	--	--	--	--	--	--	--	--	--	--	--	--	--	--	--	--	--	--	--	--	--	--	--
Cluster-15464.0	BM_2	1.00	0.31	411	--	--	--	--	--	--	--	--	--	--	--	--	--	--	--	--	--	--	--	--	--	--	--	--	--	--	--	--
Cluster-15474.0	BM_2	6.00	0.57	787	--	--	--	--	--	--	--	--	--	--	--	--	--	--	--	--	--	--	--	--	--	--	--	--	--	--	--	--
Cluster-15476.1	BM_2	4.00	0.45	703	642936848	XP_008197887.1	139	3.5e-06	PREDICTED: salivary glue protein Sgs-3-like [Tribolium castaneum]	--	--	--	--	--	--	--	--	--	--	--	--	--	PF01607	Chitin binding Peritrophin-A domain	GO:0006030	chitin metabolic process	GO:0008061	chitin binding	GO:0005576	extracellular region	--	--
Cluster-15478.0	BM_2	23.58	0.46	2835	642927770	XP_008195398.1	736	8.3e-75	PREDICTED: uncharacterized protein LOC103313579 [Tribolium castaneum]	--	--	--	--	--	--	--	--	--	A0JM12	145	1.2e-07	Multiple epidermal growth factor-like domains protein 10 OS=Xenopus tropicalis GN=megf10 PE=2 SV=1	PF02018	Carbohydrate binding domain	--	--	GO:0016798	hydrolase activity, acting on glycosyl bonds	--	--	--	--
Cluster-1548.0	BM_2	12.00	1.06	827	--	--	--	--	--	--	--	--	--	--	--	--	--	--	--	--	--	--	--	--	--	--	--	--	--	--	--	--
Cluster-15485.0	BM_2	15.00	0.35	2450	--	--	--	--	--	--	--	--	--	--	--	--	--	--	--	--	--	--	--	--	--	--	--	--	--	--	--	--
Cluster-15486.0	BM_2	7.00	0.55	898	--	--	--	--	--	--	--	--	--	--	--	--	--	--	--	--	--	--	PF09004	Domain of unknown function (DUF1891)	GO:0055114	oxidation-reduction process	GO:0008168//GO:0016706	methyltransferase activity//oxidoreductase activity, acting on paired donors, with incorporation or reduction of molecular oxygen, 2-oxoglutarate as one donor, and incorporation of one atom each of oxygen into both donors	--	--	--	--
Cluster-15497.0	BM_2	2.00	0.47	465	--	--	--	--	--	--	--	--	--	--	--	--	--	--	--	--	--	--	--	--	--	--	--	--	--	--	--	--
Cluster-15503.0	BM_2	4.00	1.83	360	--	--	--	--	--	--	--	--	--	--	--	--	--	--	--	--	--	--	--	--	--	--	--	--	--	--	--	--
Cluster-15508.0	BM_2	3.00	0.40	632	--	--	--	--	--	--	--	--	--	--	--	--	--	--	--	--	--	--	--	--	--	--	--	--	--	--	--	--
Cluster-15509.0	BM_2	5.00	0.54	716	270015870	EFA12318.1	189	5.6e-12	hypothetical protein TcasGA2_TC004219 [Tribolium castaneum]	--	--	--	--	--	--	--	--	--	--	--	--	--	--	--	--	--	--	--	--	--	--	--
Cluster-15510.0	BM_2	9.00	0.74	870	332021766	EGI62117.1	177	1.7e-10	Mariner Mos1 transposase [Acromyrmex echinatior]	--	--	--	--	--	--	--	--	--	--	--	--	--	--	--	--	--	--	--	--	--	--	--
Cluster-1552.0	BM_2	7.94	3.42	367	--	--	--	--	--	--	--	--	--	--	--	--	--	--	--	--	--	--	--	--	--	--	--	--	--	--	--	--
Cluster-15529.0	BM_2	1.00	0.39	381	--	--	--	--	--	--	--	--	--	--	--	--	--	--	--	--	--	--	--	--	--	--	--	--	--	--	--	--
Cluster-1553.0	BM_2	3.00	0.35	681	--	--	--	--	--	--	--	--	--	--	--	--	--	--	--	--	--	--	--	--	--	--	--	--	--	--	--	--
Cluster-15530.0	BM_2	2.00	0.50	453	769835108	XP_011647659.1	280	1.0e-22	PREDICTED: histone-lysine N-methyltransferase SETMAR-like [Pogonomyrmex barbatus]	--	--	--	--	--	--	--	--	--	--	--	--	--	--	--	--	--	--	--	--	--	--	--
Cluster-15531.0	BM_2	9.00	0.45	1270	--	--	--	--	--	--	--	--	--	--	--	--	--	--	--	--	--	--	--	--	--	--	--	--	--	--	--	--
Cluster-15533.1	BM_2	3.00	0.43	606	--	--	--	--	--	--	--	--	--	--	--	--	--	--	--	--	--	--	--	--	--	--	--	--	--	--	--	--
Cluster-15533.2	BM_2	4.00	0.48	672	--	--	--	--	--	--	--	--	--	--	--	--	--	--	--	--	--	--	--	--	--	--	--	--	--	--	--	--
Cluster-15537.0	BM_2	5.00	0.97	512	--	--	--	--	--	--	--	--	--	--	--	--	--	--	--	--	--	--	--	--	--	--	--	--	--	--	--	--
Cluster-15538.0	BM_2	12.00	1.49	658	149287182	ABR23490.1	801	5.6e-83	60S ribosomal protein L9 [Ornithodoros parkeri]	575479783	XM_006679123.1	49	1.65037e-14	Batrachochytrium dendrobatidis JAM81 hypothetical protein (BATDEDRAFT_88560), mRNA	K02940	RP-L9e, RPL9	large subunit ribosomal protein L9e	http://www.genome.jp/dbget-bin/www_bget?ko:K02940	P51410	676	7.2e-70	60S ribosomal protein L9 OS=Mus musculus GN=Rpl9 PE=1 SV=2	PF00347	Ribosomal protein L6	GO:0042254//GO:0006412	ribosome biogenesis//translation	GO:0003735//GO:0019843	structural constituent of ribosome//rRNA binding	GO:0005840	ribosome	KOG3255	60S ribosomal protein L9
Cluster-15540.0	BM_2	2.00	0.59	421	675372720	KFM65622.1	195	6.7e-13	Motile sperm domain-containing protein 2, partial [Stegodyphus mimosarum]	--	--	--	--	--	--	--	--	--	Q9CWP6	131	7.2e-07	Motile sperm domain-containing protein 2 OS=Mus musculus GN=Mospd2 PE=1 SV=2	--	--	--	--	--	--	--	--	--	--
Cluster-15541.0	BM_2	97.40	14.09	601	--	--	--	--	--	--	--	--	--	--	--	--	--	--	--	--	--	--	--	--	--	--	--	--	--	--	--	--
Cluster-15541.1	BM_2	10.88	0.73	1008	--	--	--	--	--	--	--	--	--	--	--	--	--	--	--	--	--	--	--	--	--	--	--	--	--	--	--	--
Cluster-15542.0	BM_2	4.00	0.39	773	--	--	--	--	--	--	--	--	--	--	--	--	--	--	--	--	--	--	--	--	--	--	--	--	--	--	--	--
Cluster-15543.0	BM_2	8.00	1.68	491	--	--	--	--	--	--	--	--	--	--	--	--	--	--	--	--	--	--	--	--	--	--	--	--	--	--	--	--
Cluster-15549.0	BM_2	4.00	0.41	745	--	--	--	--	--	--	--	--	--	--	--	--	--	--	--	--	--	--	--	--	--	--	--	--	--	--	--	--
Cluster-15553.0	BM_2	5.00	0.44	821	--	--	--	--	--	--	--	--	--	--	--	--	--	--	--	--	--	--	--	--	--	--	--	--	--	--	--	--
Cluster-15554.0	BM_2	2.00	0.49	455	--	--	--	--	--	--	--	--	--	--	--	--	--	--	--	--	--	--	--	--	--	--	--	--	--	--	--	--
Cluster-1556.0	BM_2	1.00	0.77	312	--	--	--	--	--	--	--	--	--	--	--	--	--	--	--	--	--	--	--	--	--	--	--	--	--	--	--	--
Cluster-15560.0	BM_2	7.00	0.77	709	--	--	--	--	--	--	--	--	--	--	--	--	--	--	--	--	--	--	--	--	--	--	--	--	--	--	--	--
Cluster-15564.0	BM_2	28.79	0.60	2684	642914083	XP_008201537.1	1261	1.0e-135	PREDICTED: pituitary homeobox homolog Ptx1 isoform X1 [Tribolium castaneum]	642914084	XM_008203316.1	372	0	PREDICTED: Tribolium castaneum pituitary homeobox (LOC658711), transcript variant X2, mRNA	K04686	PITX2	paired-like homeodomain transcription factor 2	http://www.genome.jp/dbget-bin/www_bget?ko:K04686	O18400	694	2.4e-71	Pituitary homeobox homolog Ptx1 OS=Drosophila melanogaster GN=Ptx1 PE=2 SV=2	PF05920//PF00046	Homeobox KN domain//Homeobox domain	GO:0006355	regulation of transcription, DNA-templated	GO:0003677	DNA binding	--	--	KOG0486	Transcription factor PTX1, contains HOX domain
Cluster-15569.0	BM_2	22.00	0.95	1422	391340593	XP_003744624.1	1483	1.0e-161	PREDICTED: elongation factor 1-gamma-like [Metaseiulus occidentalis]	--	--	--	--	--	K03233	EEF1G	elongation factor 1-gamma	http://www.genome.jp/dbget-bin/www_bget?ko:K03233	P12261	1330	2.3e-145	Elongation factor 1-gamma OS=Artemia salina PE=1 SV=3	PF13409//PF00647//PF13417//PF02798	Glutathione S-transferase, N-terminal domain//Elongation factor 1 gamma, conserved domain//Glutathione S-transferase, N-terminal domain//Glutathione S-transferase, N-terminal domain	GO:0006414//GO:0006448	translational elongation//regulation of translational elongation	GO:0003746//GO:0005515	translation elongation factor activity//protein binding	GO:0005840	ribosome	KOG1627	Translation elongation factor EF-1 gamma
Cluster-1557.0	BM_2	6.00	0.96	566	--	--	--	--	--	--	--	--	--	--	--	--	--	--	--	--	--	--	--	--	--	--	--	--	--	--	--	--
Cluster-15575.0	BM_2	2.00	3.87	260	241593536	XP_002404207.1	248	2.9e-19	ribosomal protein, putative [Ixodes scapularis]>gi|215500371|gb|EEC09865.1| ribosomal protein, putative [Ixodes scapularis]	--	--	--	--	--	K02980	RP-S29e, RPS29	small subunit ribosomal protein S29e	http://www.genome.jp/dbget-bin/www_bget?ko:K02980	Q4PM47	248	1.2e-20	40S ribosomal protein S29 OS=Ixodes scapularis GN=RpS29 PE=3 SV=1	PF01258//PF00253	Prokaryotic dksA/traR C4-type zinc finger//Ribosomal protein S14p/S29e	GO:0042254//GO:0006412	ribosome biogenesis//translation	GO:0003735//GO:0008270//GO:0003723	structural constituent of ribosome//zinc ion binding//RNA binding	GO:0005622//GO:0005840//GO:0015935	intracellular//ribosome//small ribosomal subunit	KOG3506	40S ribosomal protein S29
Cluster-15583.0	BM_2	3.00	0.58	512	--	--	--	--	--	--	--	--	--	--	--	--	--	--	--	--	--	--	--	--	--	--	--	--	--	--	--	--
Cluster-15584.0	BM_2	3.00	0.39	641	--	--	--	--	--	--	--	--	--	--	--	--	--	--	--	--	--	--	--	--	--	--	--	--	--	--	--	--
Cluster-15586.0	BM_2	23.00	5.64	457	391342968	XP_003745787.1	544	2.5e-53	PREDICTED: 60S ribosomal protein L44-like [Metaseiulus occidentalis]	241754614	XM_002406224.1	171	1.7001e-82	Ixodes scapularis 60S ribosomal protein L44, putative, mRNA	K02929	RP-L44e, RPL44	large subunit ribosomal protein L44e	http://www.genome.jp/dbget-bin/www_bget?ko:K02929	P48166	492	1.1e-48	60S ribosomal protein L44 OS=Caenorhabditis elegans GN=rpl-41 PE=3 SV=2	PF00935//PF00471//PF01184	Ribosomal protein L44//Ribosomal protein L33//GPR1/FUN34/yaaH family	GO:0042254//GO:0006412	ribosome biogenesis//translation	GO:0003735	structural constituent of ribosome	GO:0016021//GO:0005840//GO:0005622	integral component of membrane//ribosome//intracellular	KOG3464	60S ribosomal protein L44
Cluster-15589.0	BM_2	42.00	1.42	1757	642926501	XP_972175.2	2003	6.3e-222	PREDICTED: glucose dehydrogenase [FAD, quinone] [Tribolium castaneum]	--	--	--	--	--	K00115	E1.1.5.9	glucose dehydrogenase (acceptor)	http://www.genome.jp/dbget-bin/www_bget?ko:K00115	P18172	943	2.1e-100	Glucose dehydrogenase [FAD, quinone] OS=Drosophila pseudoobscura pseudoobscura GN=Gld PE=3 SV=4	PF05199//PF00732	GMC oxidoreductase//GMC oxidoreductase	GO:0055114	oxidation-reduction process	GO:0050660//GO:0016614	flavin adenine dinucleotide binding//oxidoreductase activity, acting on CH-OH group of donors	--	--	--	--
Cluster-15596.0	BM_2	3.00	0.53	539	--	--	--	--	--	--	--	--	--	--	--	--	--	--	--	--	--	--	--	--	--	--	--	--	--	--	--	--
Cluster-15606.0	BM_2	1.00	0.36	389	--	--	--	--	--	--	--	--	--	--	--	--	--	--	--	--	--	--	--	--	--	--	--	--	--	--	--	--
Cluster-15609.0	BM_2	21.73	4.39	501	642940307	XP_008201206.1	269	2.1e-21	PREDICTED: uncharacterized protein LOC103315118, partial [Tribolium castaneum]	--	--	--	--	--	--	--	--	--	--	--	--	--	--	--	--	--	--	--	--	--	--	--
Cluster-15615.0	BM_2	1.00	0.34	400	241028754	XP_002406353.1	524	4.5e-51	IMP dehydrogenase, putative [Ixodes scapularis]>gi|215491939|gb|EEC01580.1| IMP dehydrogenase, putative [Ixodes scapularis]	--	--	--	--	--	K00088	guaB	IMP dehydrogenase	http://www.genome.jp/dbget-bin/www_bget?ko:K00088	P24547	446	2.0e-43	Inosine-5'-monophosphate dehydrogenase 2 OS=Mus musculus GN=Impdh2 PE=1 SV=2	--	--	GO:0006177//GO:0006144//GO:0055114	GMP biosynthetic process//purine nucleobase metabolic process//oxidation-reduction process	GO:0046872//GO:0003938	metal ion binding//IMP dehydrogenase activity	GO:0042720	mitochondrial inner membrane peptidase complex	KOG2550	IMP dehydrogenase/GMP reductase
Cluster-15622.0	BM_2	2.00	0.37	525	--	--	--	--	--	--	--	--	--	--	--	--	--	--	--	--	--	--	--	--	--	--	--	--	--	--	--	--
Cluster-15623.0	BM_2	1.00	0.31	415	--	--	--	--	--	--	--	--	--	--	--	--	--	--	--	--	--	--	PF08463	EcoEI R protein C-terminal	GO:0006304	DNA modification	GO:0003824//GO:0003677	catalytic activity//DNA binding	--	--	--	--
Cluster-15625.0	BM_2	6.04	0.39	1038	478255403	ENN75625.1	946	1.4e-99	hypothetical protein YQE_07803, partial [Dendroctonus ponderosae]>gi|546675095|gb|ERL86345.1| hypothetical protein D910_03753 [Dendroctonus ponderosae]	--	--	--	--	--	K14165	K14165	atypical dual specificity phosphatase	http://www.genome.jp/dbget-bin/www_bget?ko:K14165	Q9NRW4	461	9.7e-45	Dual specificity protein phosphatase 22 OS=Homo sapiens GN=DUSP22 PE=1 SV=1	PF00102//PF00782//PF04179	Protein-tyrosine phosphatase//Dual specificity phosphatase, catalytic domain//Initiator tRNA phosphoribosyl transferase	GO:0006470//GO:0006570//GO:0019988	protein dephosphorylation//tyrosine metabolic process//charged-tRNA amino acid modification	GO:0043399//GO:0008138//GO:0004725	tRNA A64-2'-O-ribosylphosphate transferase activity//protein tyrosine/serine/threonine phosphatase activity//protein tyrosine phosphatase activity	--	--	KOG1716	Dual specificity phosphatase
Cluster-15630.0	BM_2	5.00	1.72	397	--	--	--	--	--	--	--	--	--	--	--	--	--	--	--	--	--	--	--	--	--	--	--	--	--	--	--	--
Cluster-15633.0	BM_2	16.88	0.36	2656	--	--	--	--	--	--	--	--	--	--	--	--	--	--	--	--	--	--	--	--	--	--	--	--	--	--	--	--
Cluster-15636.0	BM_2	3.00	0.34	696	--	--	--	--	--	--	--	--	--	--	--	--	--	--	--	--	--	--	--	--	--	--	--	--	--	--	--	--
Cluster-15638.0	BM_2	13.00	0.59	1368	--	--	--	--	--	--	--	--	--	--	--	--	--	--	--	--	--	--	--	--	--	--	--	--	--	--	--	--
Cluster-15640.0	BM_2	3.00	1.03	397	--	--	--	--	--	--	--	--	--	--	--	--	--	--	--	--	--	--	--	--	--	--	--	--	--	--	--	--
Cluster-15641.0	BM_2	2.00	0.78	380	--	--	--	--	--	--	--	--	--	--	--	--	--	--	--	--	--	--	--	--	--	--	--	--	--	--	--	--
Cluster-15644.0	BM_2	3.00	0.45	589	391339690	XP_003744180.1	893	1.1e-93	PREDICTED: aconitate hydratase, mitochondrial-like [Metaseiulus occidentalis]	644999951	XM_008217560.1	80	8.58787e-32	PREDICTED: Nasonia vitripennis aconitate hydratase, mitochondrial-like (LOC100124130), transcript variant X2, mRNA	K01681	ACO, acnA	aconitate hydratase	http://www.genome.jp/dbget-bin/www_bget?ko:K01681	Q9ER34	826	2.6e-87	Aconitate hydratase, mitochondrial OS=Rattus norvegicus GN=Aco2 PE=1 SV=2	PF00330	Aconitase family (aconitate hydratase)	GO:0008152	metabolic process	--	--	--	--	KOG0453	Aconitase/homoaconitase (aconitase superfamily)
Cluster-15645.0	BM_2	20.00	2.23	706	67084055	AAY66962.1	574	1.3e-56	40S ribosomal protein S9 [Ixodes scapularis]	564241774	XM_006277637.1	128	2.15729e-58	PREDICTED: Alligator mississippiensis 40S ribosomal protein S9-like (LOC102570984), mRNA	K02997	RP-S9e, RPS9	small subunit ribosomal protein S9e	http://www.genome.jp/dbget-bin/www_bget?ko:K02997	P55935	547	7.0e-55	40S ribosomal protein S9 OS=Drosophila melanogaster GN=RpS9 PE=1 SV=2	PF01479//PF00163	S4 domain//Ribosomal protein S4/S9 N-terminal domain	--	--	GO:0003723//GO:0019843	RNA binding//rRNA binding	GO:0005622	intracellular	KOG3301	Ribosomal protein S4
Cluster-15648.0	BM_2	21.00	1.99	787	478258240	ENN78369.1	180	6.9e-11	hypothetical protein YQE_05171, partial [Dendroctonus ponderosae]>gi|546683440|gb|ERL93246.1| hypothetical protein D910_10542 [Dendroctonus ponderosae]	--	--	--	--	--	--	--	--	--	--	--	--	--	PF08988//PF00836//PF01213//PF07464//PF02601//PF04513//PF08702//PF01442//PF07851//PF00430//PF03357//PF14942	Type III secretion system, cytoplasmic E component of needle//Stathmin family//Adenylate cyclase associated (CAP) N terminal//Apolipophorin-III precursor (apoLp-III)//Exonuclease VII, large subunit//Baculovirus polyhedron envelope protein, PEP, C terminus//Fibrinogen alpha/beta chain family//Apolipoprotein A1/A4/E domain//TMPIT-like protein//ATP synthase B/B' CF(0)//Snf7//Organelle biogenesis, Mu…	GO:0051258//GO:0007010//GO:0007165//GO:0009405//GO:0015992//GO:0007034//GO:0031110//GO:0006869//GO:0042157//GO:0006308//GO:0015986//GO:0030168	protein polymerization//cytoskeleton organization//signal transduction//pathogenesis//proton transport//vacuolar transport//regulation of microtubule polymerization or depolymerization//lipid transport//lipoprotein metabolic process//DNA catabolic process//ATP synthesis coupled proton transport//platelet activation	GO:0005198//GO:0003779//GO:0015078//GO:0005102//GO:0008855//GO:0008289//GO:0030674	structural molecule activity//actin binding//hydrogen ion transmembrane transporter activity//receptor binding//exodeoxyribonuclease VII activity//lipid binding//protein binding, bridging	GO:0019028//GO:0016021//GO:0005577//GO:0045263//GO:0009318//GO:0019031//GO:0031083//GO:0030133//GO:0005576	viral capsid//integral component of membrane//fibrinogen complex//proton-transporting ATP synthase complex, coupling factor F(o)//exodeoxyribonuclease VII complex//viral envelope//BLOC-1 complex//transport vesicle//extracellular region	--	--
Cluster-15650.0	BM_2	10.00	1.35	625	391335020	XP_003741895.1	355	2.8e-31	PREDICTED: cuticle protein 16.8-like [Metaseiulus occidentalis]	--	--	--	--	--	--	--	--	--	P83355	244	8.5e-20	Cuticle protein 14 isoform b OS=Limulus polyphemus PE=1 SV=1	PF00379	Insect cuticle protein	--	--	GO:0042302	structural constituent of cuticle	--	--	--	--
Cluster-15655.0	BM_2	3.00	2.91	296	--	--	--	--	--	--	--	--	--	--	--	--	--	--	--	--	--	--	--	--	--	--	--	--	--	--	--	--
Cluster-15666.1	BM_2	4.00	1.86	358	241157762	XP_002408153.1	535	2.1e-52	peroxisomal acyl-CoA oxidase, putative [Ixodes scapularis]>gi|215494305|gb|EEC03946.1| peroxisomal acyl-CoA oxidase, putative [Ixodes scapularis]	--	--	--	--	--	K00232	E1.3.3.6, ACOX1, ACOX3	acyl-CoA oxidase	http://www.genome.jp/dbget-bin/www_bget?ko:K00232	Q3SZP5	322	4.4e-29	Peroxisomal acyl-coenzyme A oxidase 1 OS=Bos taurus GN=ACOX1 PE=2 SV=1	--	--	GO:0006635//GO:0006637//GO:0006118	fatty acid beta-oxidation//acyl-CoA metabolic process//obsolete electron transport	GO:0003997//GO:0050660//GO:0003995	acyl-CoA oxidase activity//flavin adenine dinucleotide binding//acyl-CoA dehydrogenase activity	GO:0005777	peroxisome	KOG0136	Acyl-CoA oxidase
Cluster-15671.0	BM_2	2.00	0.46	469	--	--	--	--	--	111117523	DQ789232.1	469	0	Homo sapiens interferon regulatory factor-1 (IRF1) gene, promoter region and complete cds	--	--	--	--	--	--	--	--	--	--	--	--	--	--	--	--	--	--
Cluster-15674.0	BM_2	12.00	1.00	859	642913813	XP_008201170.1	163	7.0e-09	PREDICTED: uncharacterized protein LOC103315104 [Tribolium castaneum]>gi|270001663|gb|EEZ98110.1| hypothetical protein TcasGA2_TC000526 [Tribolium castaneum]	--	--	--	--	--	--	--	--	--	--	--	--	--	--	--	--	--	--	--	--	--	--	--
Cluster-15678.0	BM_2	1.00	0.83	306	--	--	--	--	--	--	--	--	--	--	--	--	--	--	--	--	--	--	--	--	--	--	--	--	--	--	--	--
Cluster-15683.0	BM_2	3.39	0.32	785	--	--	--	--	--	--	--	--	--	--	--	--	--	--	--	--	--	--	--	--	--	--	--	--	--	--	--	--
Cluster-15683.1	BM_2	8.61	0.50	1133	--	--	--	--	--	--	--	--	--	--	--	--	--	--	--	--	--	--	--	--	--	--	--	--	--	--	--	--
Cluster-15688.0	BM_2	3.00	0.55	529	--	--	--	--	--	--	--	--	--	--	--	--	--	--	--	--	--	--	--	--	--	--	--	--	--	--	--	--
Cluster-1569.0	BM_2	2.00	0.41	498	--	--	--	--	--	--	--	--	--	--	--	--	--	--	--	--	--	--	--	--	--	--	--	--	--	--	--	--
Cluster-15692.0	BM_2	1.00	0.40	375	--	--	--	--	--	--	--	--	--	--	--	--	--	--	--	--	--	--	--	--	--	--	--	--	--	--	--	--
Cluster-15693.0	BM_2	3.06	0.50	560	--	--	--	--	--	--	--	--	--	--	--	--	--	--	--	--	--	--	--	--	--	--	--	--	--	--	--	--
Cluster-15694.0	BM_2	2.00	0.82	373	--	--	--	--	--	--	--	--	--	--	--	--	--	--	--	--	--	--	PF06374	NADH-ubiquinone oxidoreductase subunit b14.5b (NDUFC2)	GO:0015992//GO:0006814//GO:0006120//GO:0006744	proton transport//sodium ion transport//mitochondrial electron transport, NADH to ubiquinone//ubiquinone biosynthetic process	GO:0008137	NADH dehydrogenase (ubiquinone) activity	GO:0005743	mitochondrial inner membrane	--	--
Cluster-15699.0	BM_2	2.00	0.36	534	--	--	--	--	--	--	--	--	--	--	--	--	--	--	--	--	--	--	PF13374	Tetratricopeptide repeat	--	--	GO:0005515	protein binding	--	--	--	--
Cluster-15700.0	BM_2	4.00	0.90	475	391341095	XP_003744867.1	638	3.2e-64	PREDICTED: serine hydroxymethyltransferase, cytosolic-like [Metaseiulus occidentalis]	346716456	CP003046.1	33	9.16868e-06	Rhodospirillum rubrum F11, complete genome	K00600	glyA, SHMT	glycine hydroxymethyltransferase	http://www.genome.jp/dbget-bin/www_bget?ko:K00600	P50432	589	6.3e-60	Serine hydroxymethyltransferase OS=Caenorhabditis elegans GN=mel-32 PE=1 SV=2	PF00464	Serine hydroxymethyltransferase	--	--	GO:0016740	transferase activity	--	--	KOG2467	Glycine/serine hydroxymethyltransferase
[truncated: 40,721 more rows]
