# Supplementary material for: Transcriptome analysis in different developmental stages of Batocera horsfieldi (Coleoptera: Cerambycidae) and comparison of candidate olfactory genes
Source: PLoS One. 2018 Feb 23;13(2):e0192730. doi: 10.1371/journal.pone.0192730 (PMC5825065; doi:10.1371/journal.pone.0192730)
Supplement: S9 Text — (XLS) [file pone.0192730.s009.xls]

gene_id	Sample_name	Read_count	FPKM	Gene Length	NR GI	NR ID	NR Score	NR Evalue	NR Description	NT GI	NT ID	NT Score	NT Evalue	NT Description	KO ID	KO Name	KO Description	Http Link	Swissprot ID	Swissprot Score	Swissprot Evalue	Swissprot Description	PFAM ID	PFAM description	Gene Ontology Biological Pathway	BP Description	Gene Ontology Molecular Function	MF Description	Gene Ontology Cellular Component	CC Description	KOG ID	KOG Description
Cluster-1000.0	BM_3	4.00	0.85	459	--	--	--	--	--	--	--	--	--	--	--	--	--	--	--	--	--	--	--	--	--	--	--	--	--	--	--	--
Cluster-10003.1	BM_3	11.00	0.33	1716	--	--	--	--	--	--	--	--	--	--	--	--	--	--	--	--	--	--	--	--	--	--	--	--	--	--	--	--
Cluster-10003.2	BM_3	4.00	0.38	711	--	--	--	--	--	--	--	--	--	--	--	--	--	--	--	--	--	--	--	--	--	--	--	--	--	--	--	--
Cluster-10009.0	BM_3	6.00	0.32	1071	--	--	--	--	--	--	--	--	--	--	--	--	--	--	--	--	--	--	--	--	--	--	--	--	--	--	--	--
Cluster-1001.0	BM_3	2.00	0.36	493	--	--	--	--	--	--	--	--	--	--	--	--	--	--	--	--	--	--	--	--	--	--	--	--	--	--	--	--
Cluster-10010.0	BM_3	6.00	0.51	766	--	--	--	--	--	--	--	--	--	--	--	--	--	--	--	--	--	--	--	--	--	--	--	--	--	--	--	--
Cluster-10016.0	BM_3	1.00	0.31	393	--	--	--	--	--	--	--	--	--	--	--	--	--	--	--	--	--	--	--	--	--	--	--	--	--	--	--	--
Cluster-1002.0	BM_3	3.00	0.40	581	--	--	--	--	--	--	--	--	--	--	--	--	--	--	--	--	--	--	--	--	--	--	--	--	--	--	--	--
Cluster-1002.1	BM_3	3.00	0.80	417	--	--	--	--	--	--	--	--	--	--	--	--	--	--	--	--	--	--	--	--	--	--	--	--	--	--	--	--
Cluster-10020.0	BM_3	6.00	1.00	515	--	--	--	--	--	--	--	--	--	--	--	--	--	--	--	--	--	--	--	--	--	--	--	--	--	--	--	--
Cluster-10020.2	BM_3	11.00	0.47	1284	--	--	--	--	--	--	--	--	--	--	--	--	--	--	--	--	--	--	--	--	--	--	--	--	--	--	--	--
Cluster-10024.0	BM_3	6.00	0.48	804	--	--	--	--	--	--	--	--	--	--	--	--	--	--	--	--	--	--	--	--	--	--	--	--	--	--	--	--
Cluster-10034.0	BM_3	3.00	0.44	551	--	--	--	--	--	--	--	--	--	--	--	--	--	--	--	--	--	--	--	--	--	--	--	--	--	--	--	--
Cluster-1004.0	BM_3	2.00	0.61	397	--	--	--	--	--	--	--	--	--	--	--	--	--	--	--	--	--	--	--	--	--	--	--	--	--	--	--	--
Cluster-10043.0	BM_3	1.00	0.34	383	--	--	--	--	--	--	--	--	--	--	--	--	--	--	--	--	--	--	--	--	--	--	--	--	--	--	--	--
Cluster-1005.0	BM_3	4.00	0.45	643	50234070	YP_052700.1	732	5.5e-75	cytochrome c oxidase subunit II [Bos indicus]>gi|60101828|ref|YP_209208.1| cytochrome c oxidase subunit II [Bos taurus]>gi|237869046|ref|YP_002907377.1| cytochrome c oxidase subunit II [Bos javanicus]>gi|292486451|ref|YP_003541087.1| cytochrome c oxidase subunit II [Bos primigenius]>gi|55976794|sp|P68530.1|COX2_BOVIN RecName: Full=Cytochrome c oxidase subunit 2; AltName: Full=Cytochrome c oxidase…	675295383	KJ789953.1	643	0	Bos taurus isolate 115 mitochondrion, complete genome	K02261	COX2	cytochrome c oxidase subunit 2	http://www.genome.jp/dbget-bin/www_bget?ko:K02261	P68553	732	2.3e-76	Cytochrome c oxidase subunit 2 OS=Bos indicus GN=MT-CO2 PE=3 SV=1	PF02790	Cytochrome C oxidase subunit II, transmembrane domain	GO:0022900//GO:0006693//GO:0006691//GO:0019371	electron transport chain//prostaglandin metabolic process//leukotriene metabolic process//cyclooxygenase pathway	GO:0020037//GO:0046872//GO:0004666	heme binding//metal ion binding//prostaglandin-endoperoxide synthase activity	GO:0044425//GO:0005739//GO:0016021//GO:0031090//GO:0044446	membrane part//mitochondrion//integral component of membrane//organelle membrane//intracellular organelle part	KOG4767	Cytochrome c oxidase, subunit II, and related proteins
Cluster-10064.0	BM_3	1.00	3.58	236	--	--	--	--	--	--	--	--	--	--	--	--	--	--	--	--	--	--	--	--	--	--	--	--	--	--	--	--
Cluster-10065.0	BM_3	5.00	0.72	555	--	--	--	--	--	--	--	--	--	--	--	--	--	--	--	--	--	--	--	--	--	--	--	--	--	--	--	--
Cluster-10065.1	BM_3	3.00	0.48	527	--	--	--	--	--	--	--	--	--	--	--	--	--	--	--	--	--	--	--	--	--	--	--	--	--	--	--	--
Cluster-10078.0	BM_3	4.00	0.47	627	795132708	XP_011834745.1	961	1.5e-101	PREDICTED: 60S ribosomal protein L18 isoform X4 [Mandrillus leucophaeus]	394995139	NM_000979.3	627	0	Homo sapiens ribosomal protein L18 (RPL18), transcript variant 1, mRNA	K02883	RP-L18e, RPL18	large subunit ribosomal protein L18e	http://www.genome.jp/dbget-bin/www_bget?ko:K02883	Q07020	962	4.7e-103	60S ribosomal protein L18 OS=Homo sapiens GN=RPL18 PE=1 SV=2	--	--	--	--	--	--	--	--	KOG1714	60s ribosomal protein L18
Cluster-1008.0	BM_3	8.00	1.03	594	203658	AAA40996.1	808	7.8e-84	Cu-Zn superoxide dismutase (EC 1.15.1.1) [Rattus norvegicus]>gi|207012|gb|AAA42160.1| Cu, Zn superoxide dismutase (EC 1.15.1.1) [Rattus norvegicus]	298900588	FQ209495.1	594	0	Rattus norvegicus TL0ABA42YF08 mRNA sequence	K04565	SOD1	superoxide dismutase, Cu-Zn family	http://www.genome.jp/dbget-bin/www_bget?ko:K04565	P07632	817	2.9e-86	Superoxide dismutase [Cu-Zn] OS=Rattus norvegicus GN=Sod1 PE=1 SV=2	PF00080	Copper/zinc superoxide dismutase (SODC)	GO:0008217//GO:0001541//GO:0008090//GO:0051881//GO:0060047//GO:0060087//GO:0031667//GO:0050665//GO:0045471//GO:0006749//GO:0045541//GO:0007605//GO:0006309//GO:0009408//GO:0007566//GO:0048678//GO:0007283//GO:0000187//GO:0001975//GO:0001819//GO:0046716//GO:0043524//GO:0042493//GO:0007569//GO:0060052//GO:0060088//GO:0006801//GO:0007626//GO:0046688//GO:0008089//GO:0042542//GO:0006879//GO:0002262//GO:…	regulation of blood pressure//ovarian follicle development//retrograde axon cargo transport//regulation of mitochondrial membrane potential//heart contraction//relaxation of vascular smooth muscle//response to nutrient levels//hydrogen peroxide biosynthetic process//response to ethanol//glutathione metabolic process//negative regulation of cholesterol biosynthetic process//sensory perception of s…	GO:0005507//GO:0008270//GO:0004784//GO:0046872//GO:0030346//GO:0051087	copper ion binding//zinc ion binding//superoxide dismutase activity//metal ion binding//protein phosphatase 2B binding//chaperone binding	GO:0005886//GO:0005777//GO:0043025//GO:0032839//GO:0005955//GO:0005739//GO:0031012//GO:0005829//GO:0031410//GO:0043234//GO:0005730//GO:0005615	plasma membrane//peroxisome//neuronal cell body//dendrite cytoplasm//calcineurin complex//mitochondrion//extracellular matrix//cytosol//cytoplasmic vesicle//protein complex//nucleolus//extracellular space	KOG0441	Cu2+/Zn2+ superoxide dismutase SOD1
Cluster-10080.0	BM_3	3.00	0.53	499	--	--	--	--	--	--	--	--	--	--	--	--	--	--	--	--	--	--	--	--	--	--	--	--	--	--	--	--
Cluster-10081.1	BM_3	7.00	0.49	881	--	--	--	--	--	--	--	--	--	--	--	--	--	--	--	--	--	--	--	--	--	--	--	--	--	--	--	--
Cluster-10082.0	BM_3	7.00	0.45	933	91088161	XP_976346.1	483	5.9e-46	PREDICTED: uncharacterized protein LOC660496 [Tribolium castaneum]>gi|270012122|gb|EFA08570.1| hypothetical protein TcasGA2_TC006225 [Tribolium castaneum]	--	--	--	--	--	--	--	--	--	--	--	--	--	--	--	--	--	--	--	--	--	--	--
Cluster-10085.0	BM_3	6.00	0.49	783	861594808	KMQ83108.1	382	2.6e-34	transposable element tc3 transposase [Lasius niger]	--	--	--	--	--	--	--	--	--	--	--	--	--	PF00272	Cecropin family	--	--	--	--	GO:0005576	extracellular region	--	--
Cluster-10086.0	BM_3	10.00	0.40	1333	--	--	--	--	--	--	--	--	--	--	--	--	--	--	--	--	--	--	--	--	--	--	--	--	--	--	--	--
Cluster-10086.1	BM_3	5.00	0.44	753	--	--	--	--	--	--	--	--	--	--	--	--	--	--	--	--	--	--	--	--	--	--	--	--	--	--	--	--
Cluster-10089.0	BM_3	3.00	0.59	477	--	--	--	--	--	--	--	--	--	--	--	--	--	--	--	--	--	--	--	--	--	--	--	--	--	--	--	--
Cluster-1009.0	BM_3	13.00	0.72	1037	--	--	--	--	--	--	--	--	--	--	--	--	--	--	--	--	--	--	--	--	--	--	--	--	--	--	--	--
Cluster-10108.0	BM_3	4.00	0.63	530	--	--	--	--	--	--	--	--	--	--	--	--	--	--	--	--	--	--	--	--	--	--	--	--	--	--	--	--
Cluster-10109.0	BM_3	2.00	0.48	436	675304841	AIL82425.1	357	1.1e-31	UNVERIFIED: ribosomal protein L35, partial [Mytilus trossulus]	241167594	XM_002410061.1	85	1.03645e-34	Ixodes scapularis ribosomal protein L35, putative, mRNA	K02918	RP-L35e, RPL35	large subunit ribosomal protein L35e	http://www.genome.jp/dbget-bin/www_bget?ko:K02918	P42766	339	5.7e-31	60S ribosomal protein L35 OS=Homo sapiens GN=RPL35 PE=1 SV=2	PF06839//PF00831//PF01370	GRF zinc finger//Ribosomal L29 protein//NAD dependent epimerase/dehydratase family	GO:0042254//GO:0006412	ribosome biogenesis//translation	GO:0008270//GO:0003735//GO:0050662//GO:0003824	zinc ion binding//structural constituent of ribosome//coenzyme binding//catalytic activity	GO:0005622//GO:0005840	intracellular//ribosome	KOG3436	60S ribosomal protein L35
Cluster-10118.0	BM_3	4.00	0.36	736	--	--	--	--	--	--	--	--	--	--	--	--	--	--	--	--	--	--	PF00956	Nucleosome assembly protein (NAP)	GO:0006334	nucleosome assembly	--	--	GO:0005634	nucleus	--	--
Cluster-10119.0	BM_3	5.00	0.96	481	--	--	--	--	--	--	--	--	--	--	--	--	--	--	--	--	--	--	--	--	--	--	--	--	--	--	--	--
Cluster-10120.1	BM_3	3.00	0.52	504	--	--	--	--	--	--	--	--	--	--	--	--	--	--	--	--	--	--	--	--	--	--	--	--	--	--	--	--
Cluster-10124.0	BM_3	9.00	0.71	809	--	--	--	--	--	--	--	--	--	--	--	--	--	--	--	--	--	--	--	--	--	--	--	--	--	--	--	--
Cluster-10124.1	BM_3	2.00	0.91	348	--	--	--	--	--	--	--	--	--	--	--	--	--	--	--	--	--	--	--	--	--	--	--	--	--	--	--	--
Cluster-10125.0	BM_3	2.00	0.39	477	--	--	--	--	--	--	--	--	--	--	--	--	--	--	--	--	--	--	--	--	--	--	--	--	--	--	--	--
Cluster-10129.0	BM_3	1.00	0.36	375	--	--	--	--	--	--	--	--	--	--	--	--	--	--	--	--	--	--	--	--	--	--	--	--	--	--	--	--
Cluster-10130.0	BM_3	5.00	0.68	574	--	--	--	--	--	--	--	--	--	--	--	--	--	--	--	--	--	--	--	--	--	--	--	--	--	--	--	--
Cluster-10132.0	BM_3	4.00	0.65	523	--	--	--	--	--	--	--	--	--	--	--	--	--	--	--	--	--	--	--	--	--	--	--	--	--	--	--	--
Cluster-10138.0	BM_3	2.00	0.39	479	--	--	--	--	--	--	--	--	--	--	--	--	--	--	--	--	--	--	--	--	--	--	--	--	--	--	--	--
Cluster-1014.0	BM_3	2.00	0.51	424	--	--	--	--	--	--	--	--	--	--	--	--	--	--	--	--	--	--	--	--	--	--	--	--	--	--	--	--
Cluster-10151.0	BM_3	2.00	0.35	502	--	--	--	--	--	--	--	--	--	--	--	--	--	--	--	--	--	--	--	--	--	--	--	--	--	--	--	--
Cluster-10152.0	BM_3	4.00	0.47	625	--	--	--	--	--	--	--	--	--	--	--	--	--	--	--	--	--	--	--	--	--	--	--	--	--	--	--	--
Cluster-10159.0	BM_3	14.01	0.44	1646	546680629	ERL90867.1	1258	1.4e-135	hypothetical protein D910_08212 [Dendroctonus ponderosae]	--	--	--	--	--	K11418	HDAC11	histone deacetylase 11	http://www.genome.jp/dbget-bin/www_bget?ko:K11418	Q9GKU5	991	5.4e-106	Histone deacetylase 11 OS=Macaca fascicularis GN=HDAC11 PE=2 SV=2	--	--	--	--	--	--	--	--	KOG1344	Predicted histone deacetylase
Cluster-1016.0	BM_3	4.00	0.37	726	--	--	--	--	--	--	--	--	--	--	--	--	--	--	--	--	--	--	--	--	--	--	--	--	--	--	--	--
Cluster-10162.0	BM_3	12.00	0.82	888	--	--	--	--	--	--	--	--	--	--	--	--	--	--	--	--	--	--	--	--	--	--	--	--	--	--	--	--
Cluster-10162.1	BM_3	13.00	0.78	984	--	--	--	--	--	--	--	--	--	--	--	--	--	--	--	--	--	--	--	--	--	--	--	--	--	--	--	--
Cluster-10163.0	BM_3	14.65	0.48	1578	478263408	ENN81779.1	673	9.4e-68	hypothetical protein YQE_01839, partial [Dendroctonus ponderosae]	--	--	--	--	--	--	--	--	--	--	--	--	--	--	--	--	--	--	--	--	--	--	--
Cluster-10168.0	BM_3	13.14	0.87	912	--	--	--	--	--	--	--	--	--	--	--	--	--	--	--	--	--	--	--	--	--	--	--	--	--	--	--	--
Cluster-10173.0	BM_3	2.00	0.32	530	--	--	--	--	--	--	--	--	--	--	--	--	--	--	--	--	--	--	--	--	--	--	--	--	--	--	--	--
Cluster-1018.0	BM_3	6.00	1.18	476	--	--	--	--	--	--	--	--	--	--	--	--	--	--	--	--	--	--	--	--	--	--	--	--	--	--	--	--
Cluster-1019.0	BM_3	1.00	0.35	377	6678674	NP_032518.1	481	4.1e-46	L-lactate dehydrogenase B chain isoform 1 [Mus musculus]>gi|126042|sp|P16125.2|LDHB_MOUSE RecName: Full=L-lactate dehydrogenase B chain; Short=LDH-B; AltName: Full=LDH heart subunit; Short=LDH-H>gi|52880|emb|CAA36185.1| unnamed protein product [Mus musculus]>gi|12832111|dbj|BAB21970.1| unnamed protein product [Mus musculus]>gi|12859573|dbj|BAB31697.1| unnamed protein product [Mus musculus]>gi|283…	672051326	XM_006237615.2	371	0	PREDICTED: Rattus norvegicus lactate dehydrogenase B (Ldhb), transcript variant X1, mRNA	K00016	LDH, ldh	L-lactate dehydrogenase	http://www.genome.jp/dbget-bin/www_bget?ko:K00016	P42123	481	1.7e-47	L-lactate dehydrogenase B chain OS=Rattus norvegicus GN=Ldhb PE=1 SV=2	PF02866	lactate/malate dehydrogenase, alpha/beta C-terminal domain	GO:0055114//GO:0006094//GO:0019674//GO:0006089//GO:0044262//GO:0006534//GO:0006096	oxidation-reduction process//gluconeogenesis//NAD metabolic process//lactate metabolic process//cellular carbohydrate metabolic process//cysteine metabolic process//glycolytic process	GO:0019900//GO:0051287//GO:0016616//GO:0042802//GO:0004459	kinase binding//NAD binding//oxidoreductase activity, acting on the CH-OH group of donors, NAD or NADP as acceptor//identical protein binding//L-lactate dehydrogenase activity	GO:0005739	mitochondrion	KOG1495	Lactate dehydrogenase
Cluster-10206.0	BM_3	17.97	0.84	1186	--	--	--	--	--	--	--	--	--	--	--	--	--	--	--	--	--	--	--	--	--	--	--	--	--	--	--	--
Cluster-10210.0	BM_3	2.00	0.33	519	--	--	--	--	--	--	--	--	--	--	--	--	--	--	--	--	--	--	--	--	--	--	--	--	--	--	--	--
Cluster-10222.0	BM_3	8.00	0.47	990	--	--	--	--	--	--	--	--	--	--	--	--	--	--	--	--	--	--	--	--	--	--	--	--	--	--	--	--
Cluster-10225.0	BM_3	5.00	0.53	667	--	--	--	--	--	--	--	--	--	--	--	--	--	--	--	--	--	--	--	--	--	--	--	--	--	--	--	--
Cluster-10228.0	BM_3	4.00	0.34	762	--	--	--	--	--	--	--	--	--	--	--	--	--	--	--	--	--	--	--	--	--	--	--	--	--	--	--	--
Cluster-1023.0	BM_3	4.00	0.32	797	672064234	XP_008765059.1	1327	6.9e-144	PREDICTED: meprin A subunit alpha isoform X1 [Rattus norvegicus]	6981195	NM_013143.1	797	0	Rattus norvegicus meprin 1 alpha (Mep1a), mRNA >gnl|BL_ORD_ID|1430379 endopeptidase-24.18 alpha subunit [rats, kidney, mRNA, 2928 nt]	K01395	MEP1A	meprin A	http://www.genome.jp/dbget-bin/www_bget?ko:K01395	Q64230	1327	2.8e-145	Meprin A subunit alpha OS=Rattus norvegicus GN=Mep1a PE=1 SV=2	PF01400//PF07936	Astacin (Peptidase family M12A)//Potassium-channel blocking toxin	GO:0009405//GO:0006508//GO:0006810	pathogenesis//proteolysis//transport	GO:0004222//GO:0008200	metalloendopeptidase activity//ion channel inhibitor activity	GO:0042151	nematocyst	KOG3714	Meprin A metalloprotease
Cluster-10239.0	BM_3	9.00	0.71	808	--	--	--	--	--	--	--	--	--	--	--	--	--	--	--	--	--	--	--	--	--	--	--	--	--	--	--	--
Cluster-1024.0	BM_3	6.00	0.59	697	27806815	NP_776376.1	831	2.0e-86	plasminogen precursor [Bos taurus]>gi|2507247|sp|P06868.2|PLMN_BOVIN RecName: Full=Plasminogen; Contains: RecName: Full=Plasmin heavy chain A; Contains: RecName: Full=Activation peptide; Contains: RecName: Full=Plasmin heavy chain A, short form; Contains: RecName: Full=Plasmin light chain B; Flags: Precursor>gi|494963|emb|CAA55939.1| plasminogen [Bos taurus]	31343191	NM_173951.2	697	0	Bos taurus plasminogen (PLG), mRNA >gnl|BL_ORD_ID|840265 B.taurus mRNA for plasminogen	K01315	PLG	plasminogen	http://www.genome.jp/dbget-bin/www_bget?ko:K01315	P06868	831	8.1e-88	Plasminogen OS=Bos taurus GN=PLG PE=1 SV=2	PF00089	Trypsin	GO:0060716//GO:0010812//GO:0071674//GO:0006508//GO:0045445//GO:0051918//GO:0042246//GO:0051919//GO:0046716//GO:0048771//GO:0022617//GO:0060707	labyrinthine layer blood vessel development//negative regulation of cell-substrate adhesion//mononuclear cell migration//proteolysis//myoblast differentiation//negative regulation of fibrinolysis//tissue regeneration//positive regulation of fibrinolysis//muscle cell cellular homeostasis//tissue remodeling//extracellular matrix disassembly//trophoblast giant cell differentiation	GO:0043498//GO:0004252//GO:0034185//GO:0019904	obsolete cell surface binding//serine-type endopeptidase activity//apolipoprotein binding//protein domain specific binding	GO:0031232//GO:0005615	extrinsic component of external side of plasma membrane//extracellular space	--	--
Cluster-10247.0	BM_3	3.00	0.34	639	828227064	XP_012563818.1	235	2.3e-17	PREDICTED: uncharacterized protein LOC105848309 [Hydra vulgaris]	--	--	--	--	--	--	--	--	--	--	--	--	--	PF03184	DDE superfamily endonuclease	--	--	GO:0003676	nucleic acid binding	--	--	--	--
Cluster-10248.0	BM_3	8.00	0.74	725	--	--	--	--	--	--	--	--	--	--	--	--	--	--	--	--	--	--	--	--	--	--	--	--	--	--	--	--
Cluster-1025.0	BM_3	7.00	1.18	513	--	--	--	--	--	--	--	--	--	--	--	--	--	--	--	--	--	--	--	--	--	--	--	--	--	--	--	--
Cluster-10252.0	BM_3	2.00	0.48	434	--	--	--	--	--	--	--	--	--	--	--	--	--	--	--	--	--	--	--	--	--	--	--	--	--	--	--	--
Cluster-10258.0	BM_3	5.57	0.94	511	270013290	EFA09738.1	175	1.7e-10	hypothetical protein TcasGA2_TC011873 [Tribolium castaneum]	--	--	--	--	--	--	--	--	--	--	--	--	--	--	--	--	--	--	--	--	--	--	--
Cluster-1026.0	BM_3	8.00	0.55	890	--	--	--	--	--	--	--	--	--	--	--	--	--	--	--	--	--	--	--	--	--	--	--	--	--	--	--	--
Cluster-10269.0	BM_3	2.00	0.39	477	--	--	--	--	--	--	--	--	--	--	--	--	--	--	--	--	--	--	--	--	--	--	--	--	--	--	--	--
Cluster-1027.0	BM_3	9.00	0.66	844	--	--	--	--	--	--	--	--	--	--	--	--	--	--	--	--	--	--	--	--	--	--	--	--	--	--	--	--
Cluster-10271.0	BM_3	9.00	0.77	761	--	--	--	--	--	--	--	--	--	--	--	--	--	--	--	--	--	--	--	--	--	--	--	--	--	--	--	--
Cluster-10275.0	BM_3	9.00	0.31	1532	--	--	--	--	--	--	--	--	--	--	--	--	--	--	--	--	--	--	--	--	--	--	--	--	--	--	--	--
Cluster-10278.0	BM_3	18.33	1.08	993	642938802	XP_008199892.1	472	1.2e-44	PREDICTED: venom protease-like [Tribolium castaneum]	--	--	--	--	--	--	--	--	--	P05049	341	7.6e-31	Serine protease snake OS=Drosophila melanogaster GN=snk PE=1 SV=2	PF00089	Trypsin	GO:0006508	proteolysis	GO:0004252	serine-type endopeptidase activity	--	--	--	--
Cluster-10282.0	BM_3	4.00	0.42	666	--	--	--	--	--	--	--	--	--	--	--	--	--	--	--	--	--	--	--	--	--	--	--	--	--	--	--	--
Cluster-10284.0	BM_3	5.00	0.45	743	--	--	--	--	--	--	--	--	--	--	--	--	--	--	--	--	--	--	--	--	--	--	--	--	--	--	--	--
Cluster-10288.0	BM_3	3.00	0.33	646	270000947	EEZ97394.1	469	1.7e-44	hypothetical protein TcasGA2_TC011220 [Tribolium castaneum]	--	--	--	--	--	--	--	--	--	P04323	373	9.6e-35	Retrovirus-related Pol polyprotein from transposon 17.6 OS=Drosophila melanogaster GN=pol PE=3 SV=1	--	--	--	--	--	--	--	--	KOG0017	FOG: Transposon-encoded proteins with TYA, reverse transcriptase, integrase domains in various combinations
Cluster-10299.0	BM_3	6.00	0.36	973	--	--	--	--	--	--	--	--	--	--	--	--	--	--	--	--	--	--	--	--	--	--	--	--	--	--	--	--
Cluster-1030.0	BM_3	1.00	0.96	291	149056299	EDM07730.1	303	1.4e-25	rCG53767, partial [Rattus norvegicus]	564327425	XM_006228795.1	291	2.02812e-149	PREDICTED: Rattus norvegicus similar to cytochrome c oxidase, subunit VIb polypeptide 1 (LOC688869), transcript variant X1, mRNA	K02267	COX6B	cytochrome c oxidase subunit 6b	http://www.genome.jp/dbget-bin/www_bget?ko:K02267	P56391	307	2.0e-27	Cytochrome c oxidase subunit 6B1 OS=Mus musculus GN=Cox6b1 PE=1 SV=2	PF02297	Cytochrome oxidase c subunit VIb	GO:0015992//GO:0006123	proton transport//mitochondrial electron transport, cytochrome c to oxygen	GO:0004129	cytochrome-c oxidase activity	GO:0045277//GO:0005739	respiratory chain complex IV//mitochondrion	KOG3057	Cytochrome c oxidase, subunit VIb/COX12
Cluster-10300.0	BM_3	3.00	0.37	604	--	--	--	--	--	--	--	--	--	--	--	--	--	--	--	--	--	--	PF00191	Annexin	--	--	GO:0005509//GO:0005544	calcium ion binding//calcium-dependent phospholipid binding	--	--	--	--
Cluster-1031.0	BM_3	3.00	0.76	425	--	--	--	--	--	--	--	--	--	--	--	--	--	--	--	--	--	--	--	--	--	--	--	--	--	--	--	--
Cluster-10328.1	BM_3	37.40	0.44	3989	--	--	--	--	--	336285307	NR_038713.1	64	4.79289e-22	Tribolium castaneum microRNA mir-2944c (Mir2944c), microRNA	--	--	--	--	--	--	--	--	--	--	--	--	--	--	--	--	--	--
Cluster-10334.0	BM_3	3.00	0.31	675	--	--	--	--	--	--	--	--	--	--	--	--	--	--	--	--	--	--	--	--	--	--	--	--	--	--	--	--
Cluster-1035.0	BM_3	4.00	0.48	617	--	--	--	--	--	--	--	--	--	--	--	--	--	--	--	--	--	--	--	--	--	--	--	--	--	--	--	--
Cluster-10355.0	BM_3	12.00	1.55	591	478254919	ENN75153.1	348	1.7e-30	hypothetical protein YQE_08266, partial [Dendroctonus ponderosae]>gi|546670711|gb|ERL83361.1| hypothetical protein D910_00280 [Dendroctonus ponderosae]>gi|546670742|gb|ERL83375.1| hypothetical protein D910_00315 [Dendroctonus ponderosae]	--	--	--	--	--	--	--	--	--	--	--	--	--	PF06079	Apyrase	--	--	GO:0005509//GO:0016462	calcium ion binding//pyrophosphatase activity	--	--	--	--
Cluster-10356.0	BM_3	26.00	2.39	729	--	--	--	--	--	--	--	--	--	--	--	--	--	--	--	--	--	--	--	--	--	--	--	--	--	--	--	--
Cluster-10359.0	BM_3	65.00	3.00	1199	642935674	XP_974741.2	529	3.5e-51	PREDICTED: biogenesis of lysosome-related organelles complex 1 subunit 1 [Tribolium castaneum]	--	--	--	--	--	--	--	--	--	A1Z9S1	419	8.3e-40	Biogenesis of lysosome-related organelles complex 1 subunit 1 OS=Drosophila melanogaster GN=blos1 PE=1 SV=2	PF06320	GCN5-like protein 1 (GCN5L1)	--	--	--	--	GO:0031083	BLOC-1 complex	KOG3390	General control of amino-acid synthesis 5-like 1
Cluster-10365.0	BM_3	40.00	1.09	1852	607303976	EZA45349.1	384	3.6e-34	reverse transcriptase-like protein-3 [Microplitis demolitor]	--	--	--	--	--	--	--	--	--	--	--	--	--	PF15724	TMEM119 family	GO:0001503	ossification	--	--	--	--	--	--
Cluster-10366.0	BM_3	16.00	0.99	955	--	--	--	--	--	--	--	--	--	--	--	--	--	--	--	--	--	--	--	--	--	--	--	--	--	--	--	--
Cluster-1037.0	BM_3	2.00	0.47	438	205860	AAA41762.1	559	4.3e-55	osteopontin precursor [Rattus norvegicus]	672075648	XM_008769996.1	438	0	PREDICTED: Rattus norvegicus secreted phosphoprotein 1 (Spp1), transcript variant X1, mRNA	K06250	SPP1, BNSP, OPN	secreted phosphoprotein 1	http://www.genome.jp/dbget-bin/www_bget?ko:K06250	P08721	559	1.8e-56	Osteopontin OS=Rattus norvegicus GN=Spp1 PE=1 SV=2	PF00865	Osteopontin	GO:0001503//GO:0007155	ossification//cell adhesion	--	--	--	--	--	--
Cluster-10378.0	BM_3	3.00	0.63	461	--	--	--	--	--	--	--	--	--	--	--	--	--	--	--	--	--	--	PF00898	Orbivirus outer capsid protein VP2	--	--	GO:0005198	structural molecule activity	GO:0019028	viral capsid	--	--
Cluster-10380.0	BM_3	12.00	0.32	1904	--	--	--	--	--	--	--	--	--	--	--	--	--	--	--	--	--	--	PF01104	Bunyavirus non-structural protein NS-s	GO:0016032	viral process	--	--	--	--	--	--
Cluster-1040.0	BM_3	4.00	0.81	468	--	--	--	--	--	--	--	--	--	--	--	--	--	--	--	--	--	--	--	--	--	--	--	--	--	--	--	--
Cluster-10401.0	BM_3	4.00	1.86	346	--	--	--	--	--	--	--	--	--	--	--	--	--	--	--	--	--	--	--	--	--	--	--	--	--	--	--	--
Cluster-10405.0	BM_3	2.00	0.31	537	--	--	--	--	--	--	--	--	--	--	--	--	--	--	--	--	--	--	--	--	--	--	--	--	--	--	--	--
Cluster-10408.0	BM_3	6.00	0.46	817	--	--	--	--	--	--	--	--	--	--	--	--	--	--	--	--	--	--	--	--	--	--	--	--	--	--	--	--
Cluster-1041.0	BM_3	2.00	0.89	350	--	--	--	--	--	--	--	--	--	--	--	--	--	--	--	--	--	--	--	--	--	--	--	--	--	--	--	--
Cluster-10410.0	BM_3	10.00	0.41	1310	--	--	--	--	--	--	--	--	--	--	--	--	--	--	--	--	--	--	PF17076	SBE2, cell-qall formation	GO:0031505	fungal-type cell wall organization	--	--	--	--	--	--
Cluster-10411.0	BM_3	3.00	1.85	321	546687063	ERL95973.1	138	2.1e-06	hypothetical protein D910_00717 [Dendroctonus ponderosae]	--	--	--	--	--	--	--	--	--	--	--	--	--	--	--	--	--	--	--	--	--	--	--
Cluster-10419.0	BM_3	16.00	0.55	1525	--	--	--	--	--	--	--	--	--	--	--	--	--	--	--	--	--	--	--	--	--	--	--	--	--	--	--	--
Cluster-1042.0	BM_3	9.00	1.52	512	270009078	EFA05526.1	503	1.6e-48	hypothetical protein TcasGA2_TC015713 [Tribolium castaneum]	--	--	--	--	--	K00115	E1.1.5.9	glucose dehydrogenase (acceptor)	http://www.genome.jp/dbget-bin/www_bget?ko:K00115	P18172	170	2.6e-11	Glucose dehydrogenase [FAD, quinone] OS=Drosophila pseudoobscura pseudoobscura GN=Gld PE=3 SV=4	PF05834//PF07992//PF00732//PF01266//PF02254	Lycopene cyclase protein//Pyridine nucleotide-disulphide oxidoreductase//GMC oxidoreductase//FAD dependent oxidoreductase//TrkA-N domain	GO:0016117//GO:0055114//GO:0006813	carotenoid biosynthetic process//oxidation-reduction process//potassium ion transport	GO:0016705//GO:0016614//GO:0050660//GO:0016491	oxidoreductase activity, acting on paired donors, with incorporation or reduction of molecular oxygen//oxidoreductase activity, acting on CH-OH group of donors//flavin adenine dinucleotide binding//oxidoreductase activity	--	--	--	--
Cluster-10430.0	BM_3	7.00	0.42	979	544512774	XP_005589973.1	992	5.9e-105	PREDICTED: 60S ribosomal protein L13a isoform X1 [Macaca fascicularis]>gi|635040461|ref|XP_007995756.1| PREDICTED: 60S ribosomal protein L13a isoform X1 [Chlorocebus sabaeus]	395132448	NM_012423.3	979	0	Homo sapiens ribosomal protein L13a (RPL13A), transcript variant 1, mRNA	K02872	RP-L13Ae, RPL13A	large subunit ribosomal protein L13Ae	http://www.genome.jp/dbget-bin/www_bget?ko:K02872	P40429	974	3.0e-104	60S ribosomal protein L13a OS=Homo sapiens GN=RPL13A PE=1 SV=2	PF00572	Ribosomal protein L13	GO:0006412//GO:0042254	translation//ribosome biogenesis	GO:0003735	structural constituent of ribosome	GO:0005840	ribosome	KOG3204	60S ribosomal protein L13a
Cluster-10431.0	BM_3	14.00	0.92	914	--	--	--	--	--	--	--	--	--	--	--	--	--	--	--	--	--	--	--	--	--	--	--	--	--	--	--	--
Cluster-10438.0	BM_3	5.00	0.38	826	--	--	--	--	--	--	--	--	--	--	--	--	--	--	--	--	--	--	--	--	--	--	--	--	--	--	--	--
Cluster-10439.0	BM_3	20.49	0.74	1469	642933705	XP_974874.3	781	2.6e-80	PREDICTED: protein OSCP1 [Tribolium castaneum]	--	--	--	--	--	--	--	--	--	Q8BHW2	172	4.5e-11	Protein OSCP1 OS=Mus musculus GN=Oscp1 PE=2 SV=1	--	--	--	--	--	--	--	--	--	--
Cluster-10439.1	BM_3	11.51	0.47	1326	642933705	XP_974874.3	967	6.4e-102	PREDICTED: protein OSCP1 [Tribolium castaneum]	--	--	--	--	--	--	--	--	--	Q8BHW2	295	2.2e-25	Protein OSCP1 OS=Mus musculus GN=Oscp1 PE=2 SV=1	--	--	--	--	--	--	--	--	--	--
Cluster-1044.0	BM_3	3.00	0.45	542	--	--	--	--	--	--	--	--	--	--	--	--	--	--	--	--	--	--	--	--	--	--	--	--	--	--	--	--
Cluster-10440.0	BM_3	17.00	0.60	1479	--	--	--	--	--	--	--	--	--	--	--	--	--	--	--	--	--	--	--	--	--	--	--	--	--	--	--	--
Cluster-10444.0	BM_3	4.00	0.31	815	--	--	--	--	--	--	--	--	--	--	--	--	--	--	--	--	--	--	--	--	--	--	--	--	--	--	--	--
Cluster-10449.0	BM_3	9.29	0.47	1114	478266693	ENN82870.1	474	7.9e-45	hypothetical protein YQE_00763, partial [Dendroctonus ponderosae]>gi|546684080|gb|ERL93799.1| hypothetical protein D910_11085 [Dendroctonus ponderosae]	--	--	--	--	--	--	--	--	--	Q8TEA1	227	1.4e-17	Putative methyltransferase NSUN6 OS=Homo sapiens GN=NSUN6 PE=1 SV=1	PF01472	PUA domain	--	--	GO:0003723	RNA binding	--	--	KOG1122	tRNA and rRNA cytosine-C5-methylase (nucleolar protein NOL1/NOP2)
Cluster-1045.0	BM_3	1.00	11.72	206	--	--	--	--	--	--	--	--	--	--	--	--	--	--	--	--	--	--	--	--	--	--	--	--	--	--	--	--
Cluster-10453.0	BM_3	7.00	0.35	1114	--	--	--	--	--	462323775	APGK01042367.1	62	1.69497e-21	Dendroctonus ponderosae Seq01042377, whole genome shotgun sequence	--	--	--	--	--	--	--	--	--	--	--	--	--	--	--	--	--	--
Cluster-10454.0	BM_3	2.00	0.34	507	--	--	--	--	--	--	--	--	--	--	--	--	--	--	--	--	--	--	--	--	--	--	--	--	--	--	--	--
Cluster-10458.0	BM_3	27.50	0.89	1601	--	--	--	--	--	--	--	--	--	--	--	--	--	--	--	--	--	--	--	--	--	--	--	--	--	--	--	--
Cluster-1046.0	BM_3	1.00	0.79	303	--	--	--	--	--	687061360	LM597048.1	204	4.89635e-101	Haemonchus placei genome assembly H_placei_MHpl1 ,scaffold HPLM_contig0005519	--	--	--	--	--	--	--	--	PF03106	WRKY DNA -binding domain	GO:0006355	regulation of transcription, DNA-templated	GO:0043565//GO:0003700	sequence-specific DNA binding//transcription factor activity, sequence-specific DNA binding	GO:0005667	transcription factor complex	--	--
Cluster-10460.0	BM_3	4.00	0.94	439	670986342	XP_008684233.1	398	2.0e-36	PREDICTED: LOW QUALITY PROTEIN: polyubiquitin-B [Ursus maritimus]	298915776	FQ213278.1	367	0	Rattus norvegicus TL0AAA48YL20 mRNA sequence	K04551	UBB	ubiquitin B	http://www.genome.jp/dbget-bin/www_bget?ko:K04551	Q8MKD1	390	7.0e-37	Polyubiquitin-B OS=Equus caballus GN=UBB PE=2 SV=3	PF00240//PF14560	Ubiquitin family//Ubiquitin-like domain	--	--	GO:0005515	protein binding	--	--	KOG0001	Ubiquitin and ubiquitin-like proteins
Cluster-10464.0	BM_3	2.00	0.39	479	--	--	--	--	--	--	--	--	--	--	--	--	--	--	--	--	--	--	--	--	--	--	--	--	--	--	--	--
Cluster-10465.0	BM_3	2.00	0.83	358	642925502	XP_008194577.1	217	1.6e-15	PREDICTED: immediate early response 3-interacting protein 1 [Tribolium castaneum]	--	--	--	--	--	--	--	--	--	Q9CR20	136	1.6e-07	Immediate early response 3-interacting protein 1 OS=Mus musculus GN=Ier3ip1 PE=3 SV=1	--	--	--	--	--	--	--	--	--	--
Cluster-10470.0	BM_3	8.00	2.30	405	--	--	--	--	--	--	--	--	--	--	--	--	--	--	--	--	--	--	--	--	--	--	--	--	--	--	--	--
Cluster-10472.0	BM_3	14.46	0.42	1771	478262797	ENN81314.1	424	7.8e-39	hypothetical protein YQE_02282, partial [Dendroctonus ponderosae]>gi|546672918|gb|ERL84634.1| hypothetical protein D910_02062 [Dendroctonus ponderosae]	--	--	--	--	--	K04150	HRH2	histamine receptor H2	http://www.genome.jp/dbget-bin/www_bget?ko:K04150	P53452	164	4.5e-10	D(1)-like dopamine receptor OS=Takifugu rubripes GN=d14 PE=3 SV=1	PF00001	7 transmembrane receptor (rhodopsin family)	GO:0007186	G-protein coupled receptor signaling pathway	GO:0004930	G-protein coupled receptor activity	GO:0016021	integral component of membrane	--	--
Cluster-10478.0	BM_3	8.00	0.39	1155	--	--	--	--	--	--	--	--	--	--	--	--	--	--	--	--	--	--	PF04805	E10-like protein conserved region	GO:0055114	oxidation-reduction process	GO:0016972	thiol oxidase activity	--	--	--	--
Cluster-1048.0	BM_3	3.00	1.28	355	57544861	YP_052706.2	537	1.2e-52	NADH dehydrogenase subunit 4 [Bos indicus]>gi|75069822|sp|Q576B5.1|NU4M_BOSIN RecName: Full=NADH-ubiquinone oxidoreductase chain 4; AltName: Full=NADH dehydrogenase subunit 4 (mitochondrion) [Bos indicus]>gi|33321657|gb|AAQ06589.1| NADH dehydrogenase subunit 4 [Bos indicus]>gi|70987926|gb|AAZ16945.1| NADH dehydrogenase subunit 4 (mitochondrion) [Bos taurus]>gi|157778771|gb|ABV70903.1| NADH dehydr…	675295383	KJ789953.1	355	0	Bos taurus isolate 115 mitochondrion, complete genome	K03881	ND4	NADH-ubiquinone oxidoreductase chain 4	http://www.genome.jp/dbget-bin/www_bget?ko:K03881	Q576B5	537	5.1e-54	NADH-ubiquinone oxidoreductase chain 4 OS=Bos indicus GN=MT-ND4 PE=3 SV=1	PF01059	NADH-ubiquinone oxidoreductase chain 4, amino terminus	GO:0006120//GO:0055114//GO:0015992//GO:0006744//GO:0006814	mitochondrial electron transport, NADH to ubiquinone//oxidation-reduction process//proton transport//ubiquinone biosynthetic process//sodium ion transport	GO:0008137	NADH dehydrogenase (ubiquinone) activity	GO:0070469//GO:0016021//GO:0031966	respiratory chain//integral component of membrane//mitochondrial membrane	--	--
Cluster-1048.1	BM_3	2.00	0.37	491	50234075	YP_052705.1	356	1.7e-31	NADH dehydrogenase subunit 4L [Bos indicus]>gi|60101833|ref|YP_209213.1| NADH dehydrogenase subunit 4L [Bos taurus]>gi|237869051|ref|YP_002907382.1| NADH dehydrogenase subunit 4L [Bos javanicus]>gi|292486456|ref|YP_003541092.1| NADH dehydrogenase subunit 4L [Bos primigenius]>gi|128881|sp|P03902.1|NU4LM_BOVIN RecName: Full=NADH-ubiquinone oxidoreductase chain 4L; AltName: Full=NADH dehydrogenase s…	675295383	KJ789953.1	491	0	Bos taurus isolate 115 mitochondrion, complete genome	K03882	ND4L	NADH-ubiquinone oxidoreductase chain 4L	http://www.genome.jp/dbget-bin/www_bget?ko:K03882	P03902	356	6.9e-33	NADH-ubiquinone oxidoreductase chain 4L OS=Bos taurus GN=MT-ND4L PE=1 SV=1	PF00420//PF01059	NADH-ubiquinone/plastoquinone oxidoreductase chain 4L//NADH-ubiquinone oxidoreductase chain 4, amino terminus	GO:0006120//GO:0042773//GO:0055114//GO:0015992//GO:0006744//GO:0006814	mitochondrial electron transport, NADH to ubiquinone//ATP synthesis coupled electron transport//oxidation-reduction process//proton transport//ubiquinone biosynthetic process//sodium ion transport	GO:0016651//GO:0008137	oxidoreductase activity, acting on NAD(P)H//NADH dehydrogenase (ubiquinone) activity	GO:0070469//GO:0016021//GO:0031966	respiratory chain//integral component of membrane//mitochondrial membrane	--	--
Cluster-10494.0	BM_3	7.00	0.52	839	--	--	--	--	--	--	--	--	--	--	--	--	--	--	--	--	--	--	--	--	--	--	--	--	--	--	--	--
Cluster-10496.0	BM_3	3.00	0.33	652	--	--	--	--	--	--	--	--	--	--	--	--	--	--	--	--	--	--	--	--	--	--	--	--	--	--	--	--
Cluster-10499.1	BM_3	18.00	0.41	2174	--	--	--	--	--	--	--	--	--	--	--	--	--	--	--	--	--	--	--	--	--	--	--	--	--	--	--	--
Cluster-10502.0	BM_3	2.00	0.43	456	--	--	--	--	--	--	--	--	--	--	--	--	--	--	--	--	--	--	--	--	--	--	--	--	--	--	--	--
Cluster-10506.0	BM_3	10.86	0.40	1430	--	--	--	--	--	--	--	--	--	--	--	--	--	--	--	--	--	--	--	--	--	--	--	--	--	--	--	--
Cluster-1051.0	BM_3	1.00	0.57	328	--	--	--	--	--	--	--	--	--	--	--	--	--	--	--	--	--	--	--	--	--	--	--	--	--	--	--	--
Cluster-10512.0	BM_3	3.00	0.47	534	731509618	XP_010598251.1	174	2.3e-10	PREDICTED: S-adenosylmethionine synthase isoform type-2 isoform X1 [Loxodonta africana]	38383123	BC062394.1	528	0	Rattus norvegicus methionine adenosyltransferase II, alpha, mRNA (cDNA clone MGC:72314 IMAGE:5622019), complete cds	--	--	--	--	--	--	--	--	--	--	--	--	--	--	--	--	--	--
Cluster-1052.0	BM_3	8.49	0.41	1155	92090639	Q9WUW9.2	990	1.2e-104	RecName: Full=Sulfotransferase 1C2A; Short=ST1C2A; Short=rSULT1C2A; AltName: Full=Sulfotransferase K2>gi|51980625|gb|AAH81691.1| Sulfotransferase family, cytosolic, 1C, member 2a [Rattus norvegicus]	62751643	NM_001013177.2	616	0	Rattus norvegicus sulfotransferase family, cytosolic, 1C, member 2a (Sult1c2a), mRNA >gnl|BL_ORD_ID|2093257 Rattus norvegicus sulfotransferase family, cytosolic, 1C, member 2a, mRNA (cDNA clone MGC:108549 IMAGE:7372924), complete cds	K01025	E2.8.2.-	--	http://www.genome.jp/dbget-bin/www_bget?ko:K01025	Q9WUW9	990	4.9e-106	Sulfotransferase 1C2A OS=Rattus norvegicus GN=Sult1c2a PE=2 SV=2	PF00685	Sulfotransferase domain	--	--	GO:0008146	sulfotransferase activity	GO:0005764	lysosome	--	--
Cluster-10526.0	BM_3	2.00	0.35	502	--	--	--	--	--	--	--	--	--	--	--	--	--	--	--	--	--	--	--	--	--	--	--	--	--	--	--	--
Cluster-10528.1	BM_3	3.59	0.56	531	--	--	--	--	--	--	--	--	--	--	--	--	--	--	--	--	--	--	--	--	--	--	--	--	--	--	--	--
Cluster-10547.0	BM_3	3.52	0.40	639	--	--	--	--	--	--	--	--	--	--	--	--	--	--	--	--	--	--	PF00085	Thioredoxin	GO:0045454	cell redox homeostasis	--	--	--	--	--	--
Cluster-1055.0	BM_3	2.00	0.38	483	--	--	--	--	--	--	--	--	--	--	--	--	--	--	--	--	--	--	--	--	--	--	--	--	--	--	--	--
Cluster-10559.0	BM_3	3.00	0.53	501	--	--	--	--	--	--	--	--	--	--	--	--	--	--	--	--	--	--	--	--	--	--	--	--	--	--	--	--
Cluster-1056.0	BM_3	2.00	0.55	412	--	--	--	--	--	--	--	--	--	--	--	--	--	--	--	--	--	--	--	--	--	--	--	--	--	--	--	--
Cluster-10560.0	BM_3	4.00	0.32	793	--	--	--	--	--	--	--	--	--	--	--	--	--	--	--	--	--	--	--	--	--	--	--	--	--	--	--	--
Cluster-10574.0	BM_3	4.00	1.17	402	--	--	--	--	--	--	--	--	--	--	--	--	--	--	--	--	--	--	--	--	--	--	--	--	--	--	--	--
Cluster-10584.0	BM_3	10.00	0.33	1558	--	--	--	--	--	--	--	--	--	--	--	--	--	--	--	--	--	--	--	--	--	--	--	--	--	--	--	--
Cluster-10591.0	BM_3	3.00	0.43	557	749774157	XP_011142379.1	141	1.6e-06	PREDICTED: histone-lysine N-methyltransferase SETMAR-like [Harpegnathos saltator]	--	--	--	--	--	--	--	--	--	--	--	--	--	--	--	--	--	--	--	--	--	--	--
Cluster-10594.0	BM_3	26.00	0.85	1588	642927592	XP_008195328.1	1586	1.3e-173	PREDICTED: cyclin-dependent kinase-like 4 isoform X3 [Tribolium castaneum]	844839798	XM_012937545.1	64	1.88356e-22	Schistosoma haematobium Cyclin-dependent kinase-like 1 mRNA	K08824	CDKL	cyclin-dependent kinase-like	http://www.genome.jp/dbget-bin/www_bget?ko:K08824	Q00532	1129	5.2e-122	Cyclin-dependent kinase-like 1 OS=Homo sapiens GN=CDKL1 PE=1 SV=5	PF00069//PF06293//PF07714	Protein kinase domain//Lipopolysaccharide kinase (Kdo/WaaP) family//Protein tyrosine kinase	GO:0006468	protein phosphorylation	GO:0005524//GO:0016773//GO:0004672	ATP binding//phosphotransferase activity, alcohol group as acceptor//protein kinase activity	GO:0016020	membrane	KOG0593	Predicted protein kinase KKIAMRE
Cluster-10598.0	BM_3	3.00	0.47	530	--	--	--	--	--	--	--	--	--	--	--	--	--	--	--	--	--	--	--	--	--	--	--	--	--	--	--	--
Cluster-1060.0	BM_3	2.00	0.44	451	--	--	--	--	--	--	--	--	--	--	--	--	--	--	--	--	--	--	--	--	--	--	--	--	--	--	--	--
Cluster-10600.0	BM_3	2.00	0.36	497	--	--	--	--	--	--	--	--	--	--	--	--	--	--	--	--	--	--	--	--	--	--	--	--	--	--	--	--
Cluster-10603.0	BM_3	6.00	0.49	789	--	--	--	--	--	--	--	--	--	--	--	--	--	--	--	--	--	--	--	--	--	--	--	--	--	--	--	--
Cluster-10604.0	BM_3	2.00	0.40	471	--	--	--	--	--	--	--	--	--	--	--	--	--	--	--	--	--	--	--	--	--	--	--	--	--	--	--	--
Cluster-1061.0	BM_3	2.00	0.42	461	--	--	--	--	--	--	--	--	--	--	--	--	--	--	--	--	--	--	--	--	--	--	--	--	--	--	--	--
Cluster-1062.0	BM_3	3.00	2.94	290	--	--	--	--	--	672059189	XM_006241708.2	290	7.26616e-149	PREDICTED: Rattus norvegicus N-myc downstream regulated 1 (Ndrg1), transcript variant X1, mRNA	--	--	--	--	--	--	--	--	--	--	--	--	--	--	--	--	--	--
Cluster-10627.0	BM_3	2.00	0.81	361	--	--	--	--	--	--	--	--	--	--	--	--	--	--	--	--	--	--	--	--	--	--	--	--	--	--	--	--
Cluster-10632.0	BM_3	20.00	0.76	1403	--	--	--	--	--	--	--	--	--	--	--	--	--	--	--	--	--	--	--	--	--	--	--	--	--	--	--	--
Cluster-1064.0	BM_3	11.00	0.50	1221	7709992	NP_036915.1	1334	1.6e-144	basigin isoform 2 precursor [Rattus norvegicus]>gi|56809|emb|CAA38452.1| MRC OX47 antigen [Rattus norvegicus]>gi|57908|emb|CAA47655.1| transmembrane glycoprotein [Rattus norvegicus]>gi|37747904|gb|AAH59145.1| Basigin [Rattus norvegicus]>gi|149034667|gb|EDL89404.1| basigin, isoform CRA_b [Rattus norvegicus]	298912267	FQ213065.1	1221	0	Rattus norvegicus TL0AAA49YO19 mRNA sequence	K06535	BSG, CD147	basigin	http://www.genome.jp/dbget-bin/www_bget?ko:K06535	P26453	1267	4.0e-138	Basigin OS=Rattus norvegicus GN=Bsg PE=1 SV=2	PF13895	Immunoglobulin domain	GO:0051591//GO:0043434//GO:0046689//GO:0046697//GO:0007566//GO:0042475	response to cAMP//response to peptide hormone//response to mercury ion//decidualization//embryo implantation//odontogenesis of dentin-containing tooth	GO:0005515//GO:0005537	protein binding//mannose binding	GO:0042470//GO:0016021//GO:0005739//GO:0002080//GO:0042383//GO:0045121	melanosome//integral component of membrane//mitochondrion//acrosomal membrane//sarcolemma//membrane raft	--	--
Cluster-1065.0	BM_3	3.00	0.32	668	--	--	--	--	--	--	--	--	--	--	--	--	--	--	--	--	--	--	PF03284	Phenazine biosynthesis protein A/B	GO:0017000	antibiotic biosynthetic process	--	--	--	--	--	--
Cluster-10650.1	BM_3	13.77	0.52	1398	558146105	XP_006119613.1	345	9.0e-30	PREDICTED: macrophage mannose receptor 1-like [Pelodiscus sinensis]	--	--	--	--	--	--	--	--	--	P22897	331	1.5e-29	Macrophage mannose receptor 1 OS=Homo sapiens GN=MRC1 PE=1 SV=1	--	--	--	--	--	--	--	--	--	--
Cluster-10650.2	BM_3	4.00	1.29	388	--	--	--	--	--	--	--	--	--	--	--	--	--	--	--	--	--	--	--	--	--	--	--	--	--	--	--	--
Cluster-10652.0	BM_3	6.00	1.09	494	--	--	--	--	--	--	--	--	--	--	--	--	--	--	--	--	--	--	--	--	--	--	--	--	--	--	--	--
Cluster-10656.0	BM_3	15.00	0.60	1343	--	--	--	--	--	--	--	--	--	--	--	--	--	--	--	--	--	--	--	--	--	--	--	--	--	--	--	--
Cluster-1066.0	BM_3	7.00	4.43	319	88766329	YP_209212.2	303	1.5e-25	NADH dehydrogenase subunit 3 [Bos taurus]>gi|237869050|ref|YP_002907381.1| NADH dehydrogenase subunit 3 [Bos javanicus]>gi|292486455|ref|YP_003541091.1| NADH dehydrogenase subunit 3 [Bos primigenius]>gi|128703|sp|P03898.1|NU3M_BOVIN RecName: Full=NADH-ubiquinone oxidoreductase chain 3; AltName: Full=NADH dehydrogenase subunit 3>gi|27543913|dbj|BAC54742.1| NADH-ubiquinone oxidoreductase chain 3 [B…	675295383	KJ789953.1	319	6.11965e-165	Bos taurus isolate 115 mitochondrion, complete genome	K03880	ND3	NADH-ubiquinone oxidoreductase chain 3	http://www.genome.jp/dbget-bin/www_bget?ko:K03880	P03898	303	6.2e-27	NADH-ubiquinone oxidoreductase chain 3 OS=Bos taurus GN=MT-ND3 PE=1 SV=1	--	--	--	--	--	--	GO:0005739//GO:0044425	mitochondrion//membrane part	KOG4662	NADH dehydrogenase subunit 3 and related proteins
Cluster-10663.0	BM_3	12.00	0.67	1029	--	--	--	--	--	--	--	--	--	--	--	--	--	--	--	--	--	--	--	--	--	--	--	--	--	--	--	--
Cluster-10677.0	BM_3	3.00	0.36	618	--	--	--	--	--	--	--	--	--	--	--	--	--	--	--	--	--	--	--	--	--	--	--	--	--	--	--	--
Cluster-1068.0	BM_3	19.59	0.43	2229	75832116	NP_001015590.2	3293	0.0e+00	inter-alpha-trypsin inhibitor heavy chain H4 precursor [Bos taurus]>gi|122140331|sp|Q3T052.1|ITIH4_BOVIN RecName: Full=Inter-alpha-trypsin inhibitor heavy chain H4; Short=ITI heavy chain H4; Short=ITI-HC4; Short=Inter-alpha-inhibitor heavy chain 4; Flags: Precursor>gi|74267794|gb|AAI02562.1| Inter-alpha (globulin) inhibitor H4 (plasma Kallikrein-sensitive glycoprotein) [Bos taurus]	741968968	XM_010817702.1	2223	0	PREDICTED: Bos taurus inter-alpha-trypsin inhibitor heavy chain family, member 4 (ITIH4), transcript variant X3, mRNA	--	--	--	--	Q3T052	3293	0.0e+00	Inter-alpha-trypsin inhibitor heavy chain H4 OS=Bos taurus GN=ITIH4 PE=1 SV=1	PF06668	Inter-alpha-trypsin inhibitor heavy chain C-terminus	GO:0006953//GO:0030212	acute-phase response//hyaluronan metabolic process	GO:0004867	serine-type endopeptidase inhibitor activity	GO:0005737//GO:0005576//GO:0005886	cytoplasm//extracellular region//plasma membrane	--	--
Cluster-10680.0	BM_3	2.00	0.33	520	--	--	--	--	--	--	--	--	--	--	--	--	--	--	--	--	--	--	--	--	--	--	--	--	--	--	--	--
Cluster-10681.0	BM_3	2.00	0.37	490	190702371	ACE75264.1	336	3.5e-29	DNA Pol B2 domain-containing protein [Glyptapanteles flavicoxis]	--	--	--	--	--	--	--	--	--	--	--	--	--	--	--	--	--	--	--	--	--	--	--
Cluster-10682.0	BM_3	7.00	0.54	816	--	--	--	--	--	--	--	--	--	--	--	--	--	--	--	--	--	--	--	--	--	--	--	--	--	--	--	--
Cluster-1070.0	BM_3	8.44	0.82	702	--	--	--	--	--	--	--	--	--	--	--	--	--	--	--	--	--	--	--	--	--	--	--	--	--	--	--	--
Cluster-10707.0	BM_3	34.51	2.09	974	--	--	--	--	--	--	--	--	--	--	--	--	--	--	--	--	--	--	--	--	--	--	--	--	--	--	--	--
Cluster-1071.0	BM_3	4.00	0.67	514	--	--	--	--	--	--	--	--	--	--	--	--	--	--	--	--	--	--	--	--	--	--	--	--	--	--	--	--
Cluster-10712.0	BM_3	32.83	0.39	3939	270005360	EFA01808.1	1923	2.7e-212	hypothetical protein TcasGA2_TC007410 [Tribolium castaneum]	826417881	XM_012668298.1	48	3.7104e-13	PREDICTED: Monomorium pharaonis ankyrin repeat and SAM domain-containing protein 1A-like (LOC105829449), transcript variant X2, mRNA	--	--	--	--	Q92625	588	6.9e-59	Ankyrin repeat and SAM domain-containing protein 1A OS=Homo sapiens GN=ANKS1A PE=1 SV=4	PF07647//PF00640//PF00536//PF14719//PF04904//PF03435	SAM domain (Sterile alpha motif)//Phosphotyrosine interaction domain (PTB/PID)//SAM domain (Sterile alpha motif)//Phosphotyrosine interaction domain (PTB/PID)//NAB conserved region 1 (NCD1)//Saccharopine dehydrogenase NADP binding domain	GO:0055114//GO:0045892	oxidation-reduction process//negative regulation of transcription, DNA-templated	GO:0005515//GO:0016491	protein binding//oxidoreductase activity	GO:0005634	nucleus	--	--
Cluster-10716.0	BM_3	11.00	0.41	1421	--	--	--	--	--	--	--	--	--	--	--	--	--	--	--	--	--	--	--	--	--	--	--	--	--	--	--	--
Cluster-10717.0	BM_3	5.00	0.31	963	--	--	--	--	--	--	--	--	--	--	--	--	--	--	--	--	--	--	--	--	--	--	--	--	--	--	--	--
Cluster-10720.0	BM_3	35.00	1.08	1665	675365960	KFM58862.1	268	9.1e-21	Histone-lysine N-methyltransferase SETMAR, partial [Stegodyphus mimosarum]	--	--	--	--	--	--	--	--	--	--	--	--	--	--	--	--	--	--	--	--	--	--	--
Cluster-10728.0	BM_3	4.00	1.04	422	--	--	--	--	--	--	--	--	--	--	--	--	--	--	--	--	--	--	--	--	--	--	--	--	--	--	--	--
Cluster-10731.0	BM_3	3.00	0.38	600	--	--	--	--	--	--	--	--	--	--	--	--	--	--	--	--	--	--	--	--	--	--	--	--	--	--	--	--
Cluster-10735.0	BM_3	8.00	0.32	1328	--	--	--	--	--	--	--	--	--	--	--	--	--	--	--	--	--	--	--	--	--	--	--	--	--	--	--	--
Cluster-10738.0	BM_3	4.00	1.98	340	642922096	XP_008193015.1	206	2.9e-14	PREDICTED: uncharacterized protein LOC657567 isoform X1 [Tribolium castaneum]	--	--	--	--	--	--	--	--	--	--	--	--	--	--	--	--	--	--	--	--	--	--	--
Cluster-1074.0	BM_3	3.00	0.81	415	--	--	--	--	--	--	--	--	--	--	--	--	--	--	--	--	--	--	--	--	--	--	--	--	--	--	--	--
Cluster-1075.0	BM_3	4.00	0.74	490	18079339	NP_542364.1	850	8.7e-89	aconitate hydratase, mitochondrial precursor [Mus musculus]>gi|60391212|sp|Q99KI0.1|ACON_MOUSE RecName: Full=Aconitate hydratase, mitochondrial; Short=Aconitase; AltName: Full=Citrate hydro-lyase; Flags: Precursor>gi|13435538|gb|AAH04645.1| Aco2 protein [Mus musculus]>gi|74180783|dbj|BAE25602.1| unnamed protein product [Mus musculus]>gi|74211480|dbj|BAE26479.1| unnamed protein product [Mus muscul…	40538859	NM_024398.2	487	0	Rattus norvegicus aconitase 2, mitochondrial (Aco2), mRNA >gnl|BL_ORD_ID|2696932 Rattus norvegicus aconitase 2, mitochondrial, mRNA (cDNA clone MGC:72424 IMAGE:5621226), complete cds	K01681	ACO, acnA	aconitate hydratase	http://www.genome.jp/dbget-bin/www_bget?ko:K01681	Q9ER34	854	1.2e-90	Aconitate hydratase, mitochondrial OS=Rattus norvegicus GN=Aco2 PE=1 SV=2	PF00330	Aconitase family (aconitate hydratase)	GO:0006099//GO:0008152//GO:0006102//GO:0006101	tricarboxylic acid cycle//metabolic process//isocitrate metabolic process//citrate metabolic process	GO:0051538//GO:0005506//GO:0051539//GO:0052633	3 iron, 4 sulfur cluster binding//iron ion binding//4 iron, 4 sulfur cluster binding//isocitrate hydro-lyase (cis-aconitate-forming) activity	GO:0005739//GO:0005634	mitochondrion//nucleus	KOG0453	Aconitase/homoaconitase (aconitase superfamily)
Cluster-1076.0	BM_3	5.00	0.69	571	--	--	--	--	--	--	--	--	--	--	--	--	--	--	--	--	--	--	--	--	--	--	--	--	--	--	--	--
Cluster-10760.0	BM_3	23.00	0.34	3161	--	--	--	--	--	462430528	APGK01014989.1	80	4.83248e-31	Dendroctonus ponderosae Seq01014997, whole genome shotgun sequence	--	--	--	--	--	--	--	--	--	--	--	--	--	--	--	--	--	--
Cluster-1077.0	BM_3	6.00	0.62	676	66730449	NP_001019418.1	1178	1.1e-126	beta-lactamase-like protein 2 [Rattus norvegicus]>gi|81888008|sp|Q561R9.1|LACB2_RAT RecName: Full=Beta-lactamase-like protein 2>gi|62531322|gb|AAH93378.1| Lactamase, beta 2 [Rattus norvegicus]	66730448	NM_001024247.1	676	0	Rattus norvegicus lactamase, beta 2 (Lactb2), mRNA >gnl|BL_ORD_ID|709647 Rattus norvegicus lactamase, beta 2, mRNA (cDNA clone MGC:112672 IMAGE:7388096), complete cds	--	--	--	--	Q561R9	1178	4.6e-128	Beta-lactamase-like protein 2 OS=Rattus norvegicus GN=Lactb2 PE=2 SV=1	--	--	--	--	GO:0046872//GO:0016787	metal ion binding//hydrolase activity	GO:0005739	mitochondrion	KOG0813	Glyoxylase
Cluster-10771.0	BM_3	7.00	0.50	868	--	--	--	--	--	--	--	--	--	--	--	--	--	--	--	--	--	--	PF02402	Lysis protein	GO:0009405//GO:0019835	pathogenesis//cytolysis	--	--	GO:0019867	outer membrane	--	--
Cluster-10779.0	BM_3	65.00	1.28	2461	--	--	--	--	--	--	--	--	--	--	--	--	--	--	--	--	--	--	--	--	--	--	--	--	--	--	--	--
Cluster-10781.0	BM_3	8.00	0.48	987	--	--	--	--	--	--	--	--	--	--	--	--	--	--	--	--	--	--	--	--	--	--	--	--	--	--	--	--
Cluster-10782.1	BM_3	1.00	2.23	252	--	--	--	--	--	--	--	--	--	--	--	--	--	--	--	--	--	--	--	--	--	--	--	--	--	--	--	--
Cluster-10782.2	BM_3	7.88	0.34	1251	--	--	--	--	--	--	--	--	--	--	--	--	--	--	--	--	--	--	--	--	--	--	--	--	--	--	--	--
Cluster-1079.0	BM_3	13.00	0.84	927	852773041	XP_012879948.1	565	1.8e-55	PREDICTED: cytochrome c, somatic [Dipodomys ordii]	298892009	FQ220855.1	927	0	Rattus norvegicus TL0ADA41YH06 mRNA sequence	K08738	CYC	cytochrome c	http://www.genome.jp/dbget-bin/www_bget?ko:K08738	P62897	565	7.5e-57	Cytochrome c, somatic OS=Mus musculus GN=Cycs PE=1 SV=2	PF00034//PF13442	Cytochrome c//Cytochrome C oxidase, cbb3-type, subunit III	GO:0006118	obsolete electron transport	GO:0020037//GO:0009055	heme binding//electron carrier activity	--	--	KOG3453	Cytochrome c
Cluster-10807.0	BM_3	3.00	0.41	570	564275849	ETB57308.1	162	6.0e-09	hypothetical protein YYC_04816 [Plasmodium yoelii 17X]	--	--	--	--	--	--	--	--	--	--	--	--	--	PF04086//PF05843//PF07382//PF09726	Signal recognition particle, alpha subunit, N-terminal//Suppressor of forked protein (Suf)//Histone H1-like nucleoprotein HC2//Transmembrane protein	GO:0030261//GO:0006886//GO:0006397	chromosome condensation//intracellular protein transport//mRNA processing	GO:0005525//GO:0005047//GO:0003924//GO:0003677	GTP binding//signal recognition particle binding//GTPase activity//DNA binding	GO:0005785//GO:0005634//GO:0016021//GO:0005786	signal recognition particle receptor complex//nucleus//integral component of membrane//signal recognition particle, endoplasmic reticulum targeting	--	--
Cluster-1081.0	BM_3	2.00	0.82	359	--	--	--	--	--	--	--	--	--	--	--	--	--	--	--	--	--	--	--	--	--	--	--	--	--	--	--	--
Cluster-10820.0	BM_3	3.00	2.74	294	--	--	--	--	--	--	--	--	--	--	--	--	--	--	--	--	--	--	--	--	--	--	--	--	--	--	--	--
Cluster-10833.0	BM_3	6.00	0.53	746	--	--	--	--	--	--	--	--	--	--	--	--	--	--	--	--	--	--	--	--	--	--	--	--	--	--	--	--
Cluster-10839.0	BM_3	9.00	0.58	927	--	--	--	--	--	--	--	--	--	--	--	--	--	--	--	--	--	--	--	--	--	--	--	--	--	--	--	--
Cluster-1084.0	BM_3	17.00	0.63	1421	31543514	NP_071562.2	1600	2.7e-175	legumain precursor [Rattus norvegicus]>gi|8132353|gb|AAF73260.1|AF154349_1 legumain [Rattus norvegicus]	31543513	NM_022226.2	1418	0	Rattus norvegicus legumain (Lgmn), mRNA >gnl|BL_ORD_ID|912997 Rattus norvegicus legumain mRNA, complete cds	K01369	LGMN	legumain	http://www.genome.jp/dbget-bin/www_bget?ko:K01369	Q9R0J8	1600	1.1e-176	Legumain OS=Rattus norvegicus GN=Lgmn PE=1 SV=1	PF01650	Peptidase C13 family	GO:0006508//GO:0040015//GO:0001101//GO:0043524	proteolysis//negative regulation of multicellular organism growth//response to acid chemical//negative regulation of neuron apoptotic process	GO:0008233//GO:0004197	peptidase activity//cysteine-type endopeptidase activity	GO:0005770//GO:0045177//GO:0005764	late endosome//apical part of cell//lysosome	KOG1348	Asparaginyl peptidases
Cluster-10850.0	BM_3	5.00	0.39	811	755785705	XP_003995546.2	1077	6.9e-115	PREDICTED: 40S ribosomal protein S6 [Felis catus]	158256465	AK291517.1	811	0	Homo sapiens cDNA FLJ78049 complete cds, highly similar to Homo sapiens ribosomal protein S6 (RPS6), mRNA	K02991	RP-S6e, RPS6	small subunit ribosomal protein S6e	http://www.genome.jp/dbget-bin/www_bget?ko:K02991	P62755	1069	2.4e-115	40S ribosomal protein S6 OS=Rattus norvegicus GN=Rps6 PE=1 SV=1	PF02567//PF01092	Phenazine biosynthesis-like protein//Ribosomal protein S6e	GO:0042254//GO:0009058//GO:0006412	ribosome biogenesis//biosynthetic process//translation	GO:0003735//GO:0003824	structural constituent of ribosome//catalytic activity	GO:0005840//GO:0005622	ribosome//intracellular	KOG1646	40S ribosomal protein S6
Cluster-10852.0	BM_3	3.00	1.31	352	--	--	--	--	--	--	--	--	--	--	--	--	--	--	--	--	--	--	--	--	--	--	--	--	--	--	--	--
Cluster-10859.0	BM_3	1.00	1.20	279	780143609	XP_011681013.1	189	2.2e-12	PREDICTED: serine/threonine-protein phosphatase 6 regulatory ankyrin repeat subunit B-like [Strongylocentrotus purpuratus]	--	--	--	--	--	K11420	EHMT	euchromatic histone-lysine N-methyltransferase	http://www.genome.jp/dbget-bin/www_bget?ko:K11420	Q4ULZ2	168	2.5e-11	Putative ankyrin repeat protein RF_0580 OS=Rickettsia felis (strain ATCC VR-1525 / URRWXCal2) GN=RF_0580 PE=3 SV=1	PF05396//PF00023//PF13606	Phage T7 capsid assembly protein//Ankyrin repeat//Ankyrin repeat	GO:0019069	viral capsid assembly	GO:0005515	protein binding	--	--	--	--
Cluster-1086.0	BM_3	3.00	0.58	480	--	--	--	--	--	--	--	--	--	--	--	--	--	--	--	--	--	--	--	--	--	--	--	--	--	--	--	--
Cluster-10860.0	BM_3	28.00	0.56	2432	--	--	--	--	--	--	--	--	--	--	--	--	--	--	--	--	--	--	--	--	--	--	--	--	--	--	--	--
Cluster-10866.0	BM_3	41.00	2.28	1039	642916165	XP_008190913.1	285	6.0e-23	PREDICTED: uncharacterized protein LOC103312327 [Tribolium castaneum]	--	--	--	--	--	--	--	--	--	--	--	--	--	--	--	--	--	--	--	--	--	--	--
Cluster-1087.0	BM_3	2.00	4.71	250	--	--	--	--	--	--	--	--	--	--	--	--	--	--	--	--	--	--	--	--	--	--	--	--	--	--	--	--
Cluster-10870.0	BM_3	4.00	0.76	482	119619953	EAW99547.1	362	3.3e-32	thymosin, beta 10, isoform CRA_a, partial [Homo sapiens]>gi|119619954|gb|EAW99548.1| thymosin, beta 10, isoform CRA_a, partial [Homo sapiens]	79150724	BC107889.1	463	0	Homo sapiens cDNA clone IMAGE:6651898	K13785	TMSB10	thymosin beta 10	http://www.genome.jp/dbget-bin/www_bget?ko:K13785	P63313	219	5.2e-17	Thymosin beta-10 OS=Homo sapiens GN=TMSB10 PE=1 SV=2	PF02205//PF01290	WH2 motif//Thymosin beta-4 family	GO:0007015//GO:0042989	actin filament organization//sequestering of actin monomers	GO:0003779//GO:0003785	actin binding//actin monomer binding	GO:0005737//GO:0005856	cytoplasm//cytoskeleton	--	--
Cluster-10876.0	BM_3	8.00	0.56	875	--	--	--	--	--	--	--	--	--	--	--	--	--	--	--	--	--	--	--	--	--	--	--	--	--	--	--	--
Cluster-10877.0	BM_3	2.00	0.47	441	--	--	--	--	--	--	--	--	--	--	--	--	--	--	--	--	--	--	--	--	--	--	--	--	--	--	--	--
Cluster-1088.0	BM_3	5.00	1.15	443	--	--	--	--	--	--	--	--	--	--	--	--	--	--	--	--	--	--	--	--	--	--	--	--	--	--	--	--
Cluster-10884.0	BM_3	3.00	0.45	547	--	--	--	--	--	--	--	--	--	--	--	--	--	--	--	--	--	--	--	--	--	--	--	--	--	--	--	--
Cluster-1089.0	BM_3	3.00	1.39	346	--	--	--	--	--	--	--	--	--	--	--	--	--	--	--	--	--	--	--	--	--	--	--	--	--	--	--	--
Cluster-10891.0	BM_3	4.00	0.37	726	--	--	--	--	--	--	--	--	--	--	--	--	--	--	--	--	--	--	--	--	--	--	--	--	--	--	--	--
Cluster-10892.0	BM_3	4.00	1.32	385	--	--	--	--	--	--	--	--	--	--	--	--	--	--	--	--	--	--	--	--	--	--	--	--	--	--	--	--
Cluster-10894.0	BM_3	12.08	1.00	781	--	--	--	--	--	--	--	--	--	--	--	--	--	--	--	--	--	--	--	--	--	--	--	--	--	--	--	--
Cluster-10898.0	BM_3	2.00	2.18	284	--	--	--	--	--	--	--	--	--	--	--	--	--	--	--	--	--	--	--	--	--	--	--	--	--	--	--	--
Cluster-1090.0	BM_3	2.00	0.33	515	--	--	--	--	--	--	--	--	--	--	--	--	--	--	--	--	--	--	--	--	--	--	--	--	--	--	--	--
Cluster-10907.0	BM_3	4.00	0.41	674	--	--	--	--	--	--	--	--	--	--	--	--	--	--	--	--	--	--	--	--	--	--	--	--	--	--	--	--
Cluster-10909.0	BM_3	6.00	0.35	1007	--	--	--	--	--	--	--	--	--	--	--	--	--	--	--	--	--	--	--	--	--	--	--	--	--	--	--	--
Cluster-10911.0	BM_3	3.00	0.78	421	--	--	--	--	--	--	--	--	--	--	--	--	--	--	--	--	--	--	--	--	--	--	--	--	--	--	--	--
Cluster-10914.0	BM_3	10.00	0.37	1433	--	--	--	--	--	--	--	--	--	--	--	--	--	--	--	--	--	--	--	--	--	--	--	--	--	--	--	--
Cluster-10917.0	BM_3	5.00	0.71	560	--	--	--	--	--	--	--	--	--	--	--	--	--	--	--	--	--	--	--	--	--	--	--	--	--	--	--	--
Cluster-10920.0	BM_3	6.66	0.41	967	--	--	--	--	--	--	--	--	--	--	--	--	--	--	--	--	--	--	--	--	--	--	--	--	--	--	--	--
Cluster-10923.0	BM_3	19.09	1.32	885	642927632	XP_008195342.1	514	1.4e-49	PREDICTED: dual specificity protein phosphatase 23-like isoform X1 [Tribolium castaneum]	--	--	--	--	--	K14165	K14165	atypical dual specificity phosphatase	http://www.genome.jp/dbget-bin/www_bget?ko:K14165	Q9BVJ7	315	7.0e-28	Dual specificity protein phosphatase 23 OS=Homo sapiens GN=DUSP23 PE=1 SV=1	PF00782//PF00102//PF05706	Dual specificity phosphatase, catalytic domain//Protein-tyrosine phosphatase//Cyclin-dependent kinase inhibitor 3 (CDKN3)	GO:0006570//GO:0006470	tyrosine metabolic process//protein dephosphorylation	GO:0004721//GO:0008138//GO:0004725	phosphoprotein phosphatase activity//protein tyrosine/serine/threonine phosphatase activity//protein tyrosine phosphatase activity	--	--	--	--
Cluster-10931.0	BM_3	1.00	0.52	335	--	--	--	--	--	--	--	--	--	--	--	--	--	--	--	--	--	--	--	--	--	--	--	--	--	--	--	--
Cluster-10934.0	BM_3	7.00	1.20	508	--	--	--	--	--	--	--	--	--	--	--	--	--	--	--	--	--	--	--	--	--	--	--	--	--	--	--	--
Cluster-1094.0	BM_3	6.00	4.75	303	--	--	--	--	--	--	--	--	--	--	--	--	--	--	--	--	--	--	--	--	--	--	--	--	--	--	--	--
Cluster-10941.0	BM_3	6.00	0.85	562	--	--	--	--	--	--	--	--	--	--	--	--	--	--	--	--	--	--	--	--	--	--	--	--	--	--	--	--
Cluster-10944.1	BM_3	6.00	0.61	684	--	--	--	--	--	--	--	--	--	--	--	--	--	--	--	--	--	--	--	--	--	--	--	--	--	--	--	--
Cluster-10947.0	BM_3	39.00	0.54	3431	649572247	NP_001280528.1	1334	4.6e-144	probable G-protein coupled receptor 52 [Tribolium castaneum]>gi|91088793|ref|XP_968380.1| PREDICTED: probable G-protein coupled receptor 52 [Tribolium castaneum]>gi|270012800|gb|EFA09248.1| hypothetical protein TcasGA2_TC006457 [Tribolium castaneum]>gi|485836770|tpg|DAA64512.1| TPA_inf: putative ecdysteroids/dopamine receptor [Tribolium castaneum]	--	--	--	--	--	--	--	--	--	P0C5J4	287	4.8e-24	Probable G-protein coupled receptor 52 OS=Mus musculus GN=Gpr52 PE=3 SV=1	PF00001	7 transmembrane receptor (rhodopsin family)	GO:0007186	G-protein coupled receptor signaling pathway	GO:0004930	G-protein coupled receptor activity	GO:0016021	integral component of membrane	KOG3656	FOG: 7 transmembrane receptor
Cluster-10947.2	BM_3	1.00	0.49	340	--	--	--	--	--	--	--	--	--	--	--	--	--	--	--	--	--	--	--	--	--	--	--	--	--	--	--	--
Cluster-1095.0	BM_3	4.00	0.35	753	--	--	--	--	--	--	--	--	--	--	--	--	--	--	--	--	--	--	PF11545	Cell surface heme-binding protein Shp	--	--	GO:0020037	heme binding	--	--	--	--
Cluster-1095.1	BM_3	19.00	0.79	1296	--	--	--	--	--	--	--	--	--	--	--	--	--	--	--	--	--	--	--	--	--	--	--	--	--	--	--	--
Cluster-10954.0	BM_3	1.00	0.50	339	--	--	--	--	--	--	--	--	--	--	--	--	--	--	--	--	--	--	--	--	--	--	--	--	--	--	--	--
Cluster-10957.0	BM_3	2.00	0.51	424	--	--	--	--	--	--	--	--	--	--	--	--	--	--	--	--	--	--	--	--	--	--	--	--	--	--	--	--
Cluster-10957.1	BM_3	1.00	0.70	312	--	--	--	--	--	--	--	--	--	--	--	--	--	--	--	--	--	--	--	--	--	--	--	--	--	--	--	--
Cluster-10958.0	BM_3	14.00	1.44	679	--	--	--	--	--	--	--	--	--	--	--	--	--	--	--	--	--	--	PF06632	DNA double-strand break repair and V(D)J recombination protein XRCC4	GO:0006302//GO:0006310	double-strand break repair//DNA recombination	GO:0003677	DNA binding	GO:0005634	nucleus	--	--
Cluster-1096.0	BM_3	5.00	1.49	400	--	--	--	--	--	--	--	--	--	--	--	--	--	--	--	--	--	--	--	--	--	--	--	--	--	--	--	--
Cluster-10964.0	BM_3	8.31	0.39	1187	546684311	ERL94016.1	186	2.1e-11	hypothetical protein D910_11300, partial [Dendroctonus ponderosae]	--	--	--	--	--	--	--	--	--	--	--	--	--	--	--	--	--	--	--	--	--	--	--
Cluster-10977.0	BM_3	5.00	3.13	320	--	--	--	--	--	--	--	--	--	--	--	--	--	--	--	--	--	--	--	--	--	--	--	--	--	--	--	--
Cluster-1098.0	BM_3	25.00	0.99	1360	77736171	NP_001029784.1	2413	1.4e-269	hemopexin precursor [Bos taurus]>gi|122140288|sp|Q3SZV7.1|HEMO_BOVIN RecName: Full=Hemopexin; Flags: Precursor [Bos taurus]>gi|74268364|gb|AAI02688.1| Hemopexin [Bos taurus]>gi|296480025|tpg|DAA22140.1| TPA: hemopexin precursor [Bos taurus]	402693342	NM_001034612.2	1357	0	Bos taurus hemopexin (HPX), mRNA	K18977	HPX	hemopexin	http://www.genome.jp/dbget-bin/www_bget?ko:K18977	Q3SZV7	2413	5.7e-271	Hemopexin OS=Bos taurus GN=HPX PE=2 SV=1	--	--	GO:0060335//GO:0020027//GO:0042511//GO:0002639//GO:0042168//GO:0002925//GO:0006810	positive regulation of interferon-gamma-mediated signaling pathway//hemoglobin metabolic process//positive regulation of tyrosine phosphorylation of Stat1 protein//positive regulation of immunoglobulin production//heme metabolic process//positive regulation of humoral immune response mediated by circulating immunoglobulin//transport	GO:0046872	metal ion binding	GO:0005615	extracellular space	--	--
Cluster-10989.0	BM_3	2.00	0.33	518	558142705	XP_006092712.1	330	1.8e-28	PREDICTED: cytochrome P450 4V2-like [Myotis lucifugus]	--	--	--	--	--	K07427	CYP4V	cytochrome P450, family 4, subfamily V	http://www.genome.jp/dbget-bin/www_bget?ko:K07427	Q9VA27	304	7.7e-27	Cytochrome P450 4c3 OS=Drosophila melanogaster GN=Cyp4c3 PE=2 SV=1	PF00067	Cytochrome P450	GO:0055114	oxidation-reduction process	GO:0016705//GO:0005506//GO:0020037	oxidoreductase activity, acting on paired donors, with incorporation or reduction of molecular oxygen//iron ion binding//heme binding	--	--	--	--
Cluster-1099.0	BM_3	3.00	0.75	429	--	--	--	--	--	--	--	--	--	--	--	--	--	--	--	--	--	--	--	--	--	--	--	--	--	--	--	--
Cluster-10992.0	BM_3	8.00	0.71	745	--	--	--	--	--	462370203	APGK01025934.1	54	3.12451e-17	Dendroctonus ponderosae Seq01025944, whole genome shotgun sequence	--	--	--	--	--	--	--	--	--	--	--	--	--	--	--	--	--	--
Cluster-11003.0	BM_3	25.75	0.43	2837	270000737	EEZ97184.1	1423	1.8e-154	hypothetical protein TcasGA2_TC004371 [Tribolium castaneum]	--	--	--	--	--	--	--	--	--	Q14AW5	160	2.1e-09	Putative methyltransferase NSUN7 OS=Mus musculus GN=Nsun7 PE=2 SV=2	PF09019	EcoRII C terminal	GO:0009307//GO:0006308	DNA restriction-modification system//DNA catabolic process	GO:0003677//GO:0009036	DNA binding//Type II site-specific deoxyribonuclease activity	GO:0009359	Type II site-specific deoxyribonuclease complex	--	--
Cluster-11012.0	BM_3	5.00	0.38	834	--	--	--	--	--	--	--	--	--	--	--	--	--	--	--	--	--	--	--	--	--	--	--	--	--	--	--	--
Cluster-11023.0	BM_3	4.00	0.36	734	--	--	--	--	--	--	--	--	--	--	--	--	--	--	--	--	--	--	--	--	--	--	--	--	--	--	--	--
Cluster-11024.0	BM_3	19.00	0.54	1792	--	--	--	--	--	--	--	--	--	--	--	--	--	--	--	--	--	--	--	--	--	--	--	--	--	--	--	--
Cluster-11025.0	BM_3	9.00	0.54	974	--	--	--	--	--	--	--	--	--	--	--	--	--	--	--	--	--	--	--	--	--	--	--	--	--	--	--	--
Cluster-11026.0	BM_3	14.53	0.48	1570	642917777	XP_008191282.1	899	5.8e-94	PREDICTED: ADP-ribosylation factor-like protein 13B [Tribolium castaneum]	--	--	--	--	--	K07962	ARL13B, ARL2L1	ADP-ribosylation factor-like protein 13B	http://www.genome.jp/dbget-bin/www_bget?ko:K07962	Q3SXY8	437	8.9e-42	ADP-ribosylation factor-like protein 13B OS=Homo sapiens GN=ARL13B PE=1 SV=1	PF00816	H-NS histone family	GO:0006355	regulation of transcription, DNA-templated	GO:0003677	DNA binding	GO:0005622	intracellular	KOG0070	GTP-binding ADP-ribosylation factor Arf1
Cluster-11026.1	BM_3	90.52	3.35	1432	642917777	XP_008191282.1	906	8.2e-95	PREDICTED: ADP-ribosylation factor-like protein 13B [Tribolium castaneum]	--	--	--	--	--	K07962	ARL13B, ARL2L1	ADP-ribosylation factor-like protein 13B	http://www.genome.jp/dbget-bin/www_bget?ko:K07962	Q3SXY8	427	1.2e-40	ADP-ribosylation factor-like protein 13B OS=Homo sapiens GN=ARL13B PE=1 SV=1	PF08477//PF01926//PF00503//PF00071//PF00025	Ras of Complex, Roc, domain of DAPkinase//50S ribosome-binding GTPase//G-protein alpha subunit//Ras family//ADP-ribosylation factor family	GO:0007264//GO:0007186//GO:0007165	small GTPase mediated signal transduction//G-protein coupled receptor signaling pathway//signal transduction	GO:0005525//GO:0019001//GO:0004871//GO:0003924//GO:0031683	GTP binding//guanyl nucleotide binding//signal transducer activity//GTPase activity//G-protein beta/gamma-subunit complex binding	--	--	KOG0070	GTP-binding ADP-ribosylation factor Arf1
Cluster-1104.0	BM_3	1.00	0.80	302	803246472	XP_011983229.1	523	4.4e-51	PREDICTED: ferritin light chain isoform X3 [Ovis aries musimon]	528932143	XM_003585206.2	299	7.55182e-154	PREDICTED: Bos taurus ferritin light chain (LOC100850238), mRNA	K13625	FTL	ferritin light chain	http://www.genome.jp/dbget-bin/www_bget?ko:K13625	O46415	523	1.8e-52	Ferritin light chain OS=Bos taurus GN=FTL PE=2 SV=3	PF00210	Ferritin-like domain	GO:0006879	cellular iron ion homeostasis	GO:0008199	ferric iron binding	--	--	--	--
Cluster-11042.0	BM_3	2.00	0.38	481	--	--	--	--	--	--	--	--	--	--	--	--	--	--	--	--	--	--	--	--	--	--	--	--	--	--	--	--
Cluster-11043.0	BM_3	4.00	0.63	531	--	--	--	--	--	--	--	--	--	--	--	--	--	--	--	--	--	--	--	--	--	--	--	--	--	--	--	--
Cluster-11046.0	BM_3	7.00	0.42	989	--	--	--	--	--	--	--	--	--	--	--	--	--	--	--	--	--	--	--	--	--	--	--	--	--	--	--	--
Cluster-1105.0	BM_3	27.32	1.55	1020	6694288	AAF25203.1	1480	1.6e-161	unknown [Rattus norvegicus]	56090637	NM_145771.2	1006	0	Rattus norvegicus myo-inositol oxygenase (Miox), mRNA >gnl|BL_ORD_ID|2114217 Rattus norvegicus myo-inositol oxygenase, mRNA (cDNA clone MGC:93474 IMAGE:7110224), complete cds	K00469	MIOX	inositol oxygenase	http://www.genome.jp/dbget-bin/www_bget?ko:K00469	Q9QXN4	1485	1.7e-163	Inositol oxygenase OS=Rattus norvegicus GN=Miox PE=2 SV=2	PF05153	Myo-inositol oxygenase	GO:0055114//GO:0019310	oxidation-reduction process//inositol catabolic process	GO:0005506//GO:0050113	iron ion binding//inositol oxygenase activity	GO:0005737	cytoplasm	KOG1573	Aldehyde reductase
Cluster-11055.0	BM_3	2.00	1.47	308	--	--	--	--	--	--	--	--	--	--	--	--	--	--	--	--	--	--	--	--	--	--	--	--	--	--	--	--
Cluster-11064.0	BM_3	14.00	0.64	1201	672084028	XP_008770482.1	1908	4.4e-211	PREDICTED: liver carboxylesterase 4 isoform X1 [Rattus norvegicus]	386781526	NM_001103359.2	1195	0	Rattus norvegicus carboxylesterase 1F (Ces1f), mRNA	K01044	CES1	carboxylesterase 1	http://www.genome.jp/dbget-bin/www_bget?ko:K01044	Q64573	2042	5.3e-228	Liver carboxylesterase 4 OS=Rattus norvegicus PE=2 SV=2	PF00812//PF00326//PF07859	Ephrin//Prolyl oligopeptidase family//alpha/beta hydrolase fold	GO:0008152//GO:0006508	metabolic process//proteolysis	GO:0008236//GO:0016787	serine-type peptidase activity//hydrolase activity	GO:0016020	membrane	--	--
Cluster-11069.0	BM_3	3.18	0.34	656	642935206	XP_008199690.1	270	2.1e-21	PREDICTED: deoxynucleotidyltransferase terminal-interacting protein 1 [Tribolium castaneum]>gi|270014206|gb|EFA10654.1| hypothetical protein TcasGA2_TC016291 [Tribolium castaneum]	--	--	--	--	--	--	--	--	--	--	--	--	--	--	--	--	--	--	--	--	--	--	--
Cluster-11070.0	BM_3	7.51	0.49	921	--	--	--	--	--	--	--	--	--	--	--	--	--	--	--	--	--	--	--	--	--	--	--	--	--	--	--	--
Cluster-11075.0	BM_3	3.00	0.38	594	--	--	--	--	--	--	--	--	--	--	--	--	--	--	--	--	--	--	--	--	--	--	--	--	--	--	--	--
Cluster-11087.0	BM_3	10.00	0.56	1037	270011370	EFA07818.1	521	2.6e-50	hypothetical protein TcasGA2_TC005383 [Tribolium castaneum]	--	--	--	--	--	--	--	--	--	--	--	--	--	--	--	--	--	--	--	--	--	--	--
Cluster-1109.0	BM_3	2.31	0.32	565	--	--	--	--	--	--	--	--	--	--	--	--	--	--	--	--	--	--	--	--	--	--	--	--	--	--	--	--
Cluster-11095.0	BM_3	9.00	0.38	1288	--	--	--	--	--	--	--	--	--	--	--	--	--	--	--	--	--	--	--	--	--	--	--	--	--	--	--	--
Cluster-1110.0	BM_3	1.00	0.49	340	--	--	--	--	--	--	--	--	--	--	--	--	--	--	--	--	--	--	--	--	--	--	--	--	--	--	--	--
Cluster-11105.0	BM_3	5.00	0.39	813	--	--	--	--	--	--	--	--	--	--	--	--	--	--	--	--	--	--	--	--	--	--	--	--	--	--	--	--
Cluster-1111.0	BM_3	13.00	0.69	1076	--	--	--	--	--	--	--	--	--	--	--	--	--	--	--	--	--	--	--	--	--	--	--	--	--	--	--	--
Cluster-11112.0	BM_3	1.00	1.05	286	--	--	--	--	--	--	--	--	--	--	--	--	--	--	--	--	--	--	--	--	--	--	--	--	--	--	--	--
Cluster-1112.0	BM_3	5.00	0.47	717	--	--	--	--	--	--	--	--	--	--	--	--	--	--	--	--	--	--	--	--	--	--	--	--	--	--	--	--
Cluster-11124.0	BM_3	1.00	1.07	285	--	--	--	--	--	--	--	--	--	--	--	--	--	--	--	--	--	--	--	--	--	--	--	--	--	--	--	--
Cluster-11124.1	BM_3	5.00	0.35	882	--	--	--	--	--	--	--	--	--	--	--	--	--	--	--	--	--	--	--	--	--	--	--	--	--	--	--	--
Cluster-11134.0	BM_3	21.00	1.32	945	--	--	--	--	--	--	--	--	--	--	--	--	--	--	--	--	--	--	--	--	--	--	--	--	--	--	--	--
Cluster-1114.0	BM_3	3.00	0.75	428	67475506	XP_653447.1	155	2.9e-08	Viral A-type inclusion protein repeat [Entamoeba histolytica HM-1:IMSS]>gi|56470397|gb|EAL48061.1| Viral A-type inclusion protein repeat, putative [Entamoeba histolytica HM-1:IMSS]	--	--	--	--	--	--	--	--	--	--	--	--	--	PF16113//PF07989//PF10473//PF15898//PF04977//PF06156//PF06009//PF16326//PF04111//PF01544//PF16716//PF01496//PF04871//PF01920//PF13851	Enoyl-CoA hydratase/isomerase//Centrosomin N-terminal motif 1//Leucine-rich repeats of kinetochore protein Cenp-F/LEK1//cGMP-dependent protein kinase interacting domain//Septum formation initiator//Protein of unknown function (DUF972)//Laminin Domain II//ABC transporter C-terminal domain//Autophagy protein Apg6//CorA-like Mg2+ transporter protein//Bone marrow stromal antigen 2//V-type ATPase 116k…	GO:0006914//GO:0006886//GO:0055085//GO:0015992//GO:0007049//GO:0015031//GO:0006260//GO:0051607//GO:0015991//GO:0048870//GO:0030001//GO:0006457//GO:0007155	autophagy//intracellular protein transport//transmembrane transport//proton transport//cell cycle//protein transport//DNA replication//defense response to virus//ATP hydrolysis coupled proton transport//cell motility//metal ion transport//protein folding//cell adhesion	GO:0045502//GO:0008134//GO:0051082//GO:0008565//GO:0019901//GO:0015078//GO:0016836//GO:0003677//GO:0042803//GO:0046873	dynein binding//transcription factor binding//unfolded protein binding//protein transporter activity//protein kinase binding//hydrogen ion transmembrane transporter activity//hydro-lyase activity//DNA binding//protein homodimerization activity//metal ion transmembrane transporter activity	GO:0005815//GO:0031514//GO:0016272//GO:0005737//GO:0005667//GO:0030286//GO:0033179//GO:0016020	microtubule organizing center//motile cilium//prefoldin complex//cytoplasm//transcription factor complex//dynein complex//proton-transporting V-type ATPase, V0 domain//membrane	--	--
Cluster-11153.0	BM_3	18.97	0.36	2558	642926444	XP_008191961.1	1844	2.5e-203	PREDICTED: glucose dehydrogenase [FAD, quinone]-like [Tribolium castaneum]>gi|270009090|gb|EFA05538.1| hypothetical protein TcasGA2_TC015725 [Tribolium castaneum]	--	--	--	--	--	K00108	betA, CHDH	choline dehydrogenase	http://www.genome.jp/dbget-bin/www_bget?ko:K00108	P18173	1007	1.2e-107	Glucose dehydrogenase [FAD, quinone] OS=Drosophila melanogaster GN=Gld PE=3 SV=3	PF01266//PF07992//PF05834//PF00732//PF05199//PF02254	FAD dependent oxidoreductase//Pyridine nucleotide-disulphide oxidoreductase//Lycopene cyclase protein//GMC oxidoreductase//GMC oxidoreductase//TrkA-N domain	GO:0006813//GO:0055114//GO:0016117	potassium ion transport//oxidation-reduction process//carotenoid biosynthetic process	GO:0016491//GO:0050660//GO:0016614//GO:0016705	oxidoreductase activity//flavin adenine dinucleotide binding//oxidoreductase activity, acting on CH-OH group of donors//oxidoreductase activity, acting on paired donors, with incorporation or reduction of molecular oxygen	--	--	--	--
Cluster-1116.0	BM_3	6.00	0.40	902	--	--	--	--	--	--	--	--	--	--	--	--	--	--	--	--	--	--	PF05602	Cleft lip and palate transmembrane protein 1 (CLPTM1)	--	--	--	--	GO:0016021	integral component of membrane	--	--
Cluster-11162.0	BM_3	2.00	0.86	354	--	--	--	--	--	--	--	--	--	--	--	--	--	--	--	--	--	--	--	--	--	--	--	--	--	--	--	--
Cluster-11165.0	BM_3	5.00	0.56	640	--	--	--	--	--	--	--	--	--	--	--	--	--	--	--	--	--	--	--	--	--	--	--	--	--	--	--	--
Cluster-11166.0	BM_3	1.00	0.37	370	--	--	--	--	--	--	--	--	--	--	--	--	--	--	--	--	--	--	--	--	--	--	--	--	--	--	--	--
Cluster-1117.0	BM_3	4.00	1.53	367	--	--	--	--	--	--	--	--	--	--	--	--	--	--	--	--	--	--	--	--	--	--	--	--	--	--	--	--
Cluster-1118.0	BM_3	2.00	0.75	369	--	--	--	--	--	--	--	--	--	--	--	--	--	--	--	--	--	--	--	--	--	--	--	--	--	--	--	--
Cluster-11183.0	BM_3	2.00	0.35	502	--	--	--	--	--	--	--	--	--	--	--	--	--	--	--	--	--	--	--	--	--	--	--	--	--	--	--	--
Cluster-11187.0	BM_3	4.00	0.48	617	91082049	XP_971459.1	530	1.4e-51	PREDICTED: follicle cell protein 3C-1 [Tribolium castaneum]	--	--	--	--	--	--	--	--	--	P11450	318	2.2e-28	Follicle cell protein 3C-1 OS=Drosophila melanogaster GN=Fcp3C PE=2 SV=3	--	--	--	--	--	--	--	--	--	--
Cluster-11193.0	BM_3	27.51	2.13	817	--	--	--	--	--	--	--	--	--	--	--	--	--	--	--	--	--	--	--	--	--	--	--	--	--	--	--	--
Cluster-11197.0	BM_3	2.00	0.32	529	--	--	--	--	--	--	--	--	--	--	--	--	--	--	--	--	--	--	--	--	--	--	--	--	--	--	--	--
Cluster-11209.0	BM_3	2.00	0.53	419	767971406	XP_011519291.1	645	4.4e-65	PREDICTED: tyrosine-protein phosphatase non-receptor type 6 isoform X2 [Homo sapiens]	767971407	XR_931520.1	404	0	PREDICTED: Homo sapiens protein tyrosine phosphatase, non-receptor type 6 (PTPN6), transcript variant X4, misc_RNA	K05697	PTPN6, SHP-1	tyrosine-protein phosphatase non-receptor type 6	http://www.genome.jp/dbget-bin/www_bget?ko:K05697	P29350	645	1.8e-66	Tyrosine-protein phosphatase non-receptor type 6 OS=Homo sapiens GN=PTPN6 PE=1 SV=1	PF15666//PF00102	Germinal center-associated lymphoma//Protein-tyrosine phosphatase	GO:0050855//GO:0006470//GO:0006570//GO:2000401	regulation of B cell receptor signaling pathway//protein dephosphorylation//tyrosine metabolic process//regulation of lymphocyte migration	GO:0004725	protein tyrosine phosphatase activity	--	--	KOG0790	Protein tyrosine phosphatase Corkscrew and related SH2 domain enzymes
Cluster-1121.0	BM_3	14.00	0.59	1280	--	--	--	--	--	--	--	--	--	--	--	--	--	--	--	--	--	--	--	--	--	--	--	--	--	--	--	--
Cluster-1122.0	BM_3	8.00	0.74	723	--	--	--	--	--	--	--	--	--	--	--	--	--	--	--	--	--	--	--	--	--	--	--	--	--	--	--	--
Cluster-11231.0	BM_3	2.00	0.47	441	--	--	--	--	--	--	--	--	--	--	--	--	--	--	--	--	--	--	--	--	--	--	--	--	--	--	--	--
Cluster-11233.0	BM_3	2.00	0.42	463	--	--	--	--	--	--	--	--	--	--	--	--	--	--	--	--	--	--	--	--	--	--	--	--	--	--	--	--
Cluster-11236.1	BM_3	10.00	0.72	862	--	--	--	--	--	--	--	--	--	--	--	--	--	--	--	--	--	--	--	--	--	--	--	--	--	--	--	--
Cluster-11247.0	BM_3	3.00	0.78	421	--	--	--	--	--	--	--	--	--	--	--	--	--	--	--	--	--	--	--	--	--	--	--	--	--	--	--	--
Cluster-11251.0	BM_3	57.26	0.60	4380	--	--	--	--	--	--	--	--	--	--	--	--	--	--	--	--	--	--	--	--	--	--	--	--	--	--	--	--
Cluster-11253.0	BM_3	5.00	0.69	568	--	--	--	--	--	--	--	--	--	--	--	--	--	--	--	--	--	--	--	--	--	--	--	--	--	--	--	--
Cluster-1126.0	BM_3	2.00	0.42	459	--	--	--	--	--	--	--	--	--	--	--	--	--	--	--	--	--	--	--	--	--	--	--	--	--	--	--	--
Cluster-11263.0	BM_3	2.00	2.26	282	--	--	--	--	--	--	--	--	--	--	--	--	--	--	--	--	--	--	--	--	--	--	--	--	--	--	--	--
Cluster-11266.0	BM_3	10.00	0.53	1080	--	--	--	--	--	--	--	--	--	--	--	--	--	--	--	--	--	--	--	--	--	--	--	--	--	--	--	--
Cluster-1127.0	BM_3	7.00	1.10	530	--	--	--	--	--	--	--	--	--	--	--	--	--	--	--	--	--	--	--	--	--	--	--	--	--	--	--	--
Cluster-11271.0	BM_3	62.59	1.07	2815	642940025	XP_008191587.1	1881	1.4e-207	PREDICTED: 1-phosphatidylinositol 4,5-bisphosphate phosphodiesterase gamma-1 [Tribolium castaneum]	--	--	--	--	--	K01116	PLCG1	phosphatidylinositol phospholipase C, gamma-1	http://www.genome.jp/dbget-bin/www_bget?ko:K01116	Q62077	1294	6.7e-141	1-phosphatidylinositol 4,5-bisphosphate phosphodiesterase gamma-1 OS=Mus musculus GN=Plcg1 PE=1 SV=2	PF13405//PF00036//PF13833//PF13499	EF-hand domain//EF hand//EF-hand domain pair//EF-hand domain pair	--	--	GO:0005509	calcium ion binding	--	--	KOG1264	Phospholipase C
Cluster-11273.0	BM_3	5.00	0.36	857	--	--	--	--	--	--	--	--	--	--	--	--	--	--	--	--	--	--	--	--	--	--	--	--	--	--	--	--
Cluster-11278.0	BM_3	13.31	0.81	974	642918710	XP_008191549.1	261	3.4e-20	PREDICTED: nose resistant to fluoxetine protein 6-like [Tribolium castaneum]	--	--	--	--	--	--	--	--	--	--	--	--	--	--	--	--	--	--	--	--	--	--	--
Cluster-1128.0	BM_3	3.00	1.02	382	--	--	--	--	--	--	--	--	--	--	--	--	--	--	--	--	--	--	--	--	--	--	--	--	--	--	--	--
Cluster-11297.0	BM_3	2.00	0.36	497	701219150	AIV43009.1	332	1.0e-28	pheromone binding protein PBP2 [Batocera horsfieldi]	--	--	--	--	--	--	--	--	--	P54191	171	2.0e-11	General odorant-binding protein 69a OS=Drosophila melanogaster GN=Obp69a PE=2 SV=2	PF01395	PBP/GOBP family	--	--	GO:0005549	odorant binding	--	--	--	--
Cluster-11300.0	BM_3	3.00	0.69	444	--	--	--	--	--	--	--	--	--	--	--	--	--	--	--	--	--	--	--	--	--	--	--	--	--	--	--	--
Cluster-1131.0	BM_3	4.00	0.41	675	--	--	--	--	--	--	--	--	--	--	--	--	--	--	--	--	--	--	--	--	--	--	--	--	--	--	--	--
Cluster-11316.0	BM_3	1.00	0.44	352	--	--	--	--	--	--	--	--	--	--	--	--	--	--	--	--	--	--	--	--	--	--	--	--	--	--	--	--
Cluster-1132.0	BM_3	3.00	0.44	552	--	--	--	--	--	--	--	--	--	--	--	--	--	--	--	--	--	--	--	--	--	--	--	--	--	--	--	--
Cluster-11323.0	BM_3	6.00	0.96	527	--	--	--	--	--	--	--	--	--	--	--	--	--	--	--	--	--	--	--	--	--	--	--	--	--	--	--	--
Cluster-11327.0	BM_3	2.00	0.39	475	270016031	EFA12479.1	147	2.8e-07	hypothetical protein TcasGA2_TC001503 [Tribolium castaneum]	--	--	--	--	--	--	--	--	--	--	--	--	--	PF00098	Zinc knuckle	--	--	GO:0003676//GO:0008270	nucleic acid binding//zinc ion binding	--	--	--	--
Cluster-11333.0	BM_3	5.00	0.90	497	795176426	XP_011843698.1	347	1.9e-30	PREDICTED: uncharacterized protein LOC105545383 [Mandrillus leucophaeus]	34528198	AK130958.1	497	0	Homo sapiens cDNA FLJ27448 fis, clone DMC07139	K02942	RP-LP1, RPLP1	large subunit ribosomal protein LP1	http://www.genome.jp/dbget-bin/www_bget?ko:K02942	P05386	318	1.8e-28	60S acidic ribosomal protein P1 OS=Homo sapiens GN=RPLP1 PE=1 SV=1	PF04625	DEC-1 protein, N-terminal region	GO:0007304	chorion-containing eggshell formation	GO:0005213	structural constituent of chorion	GO:0005576//GO:0042600	extracellular region//chorion	KOG1762	60s acidic ribosomal protein P1
Cluster-11344.0	BM_3	1.00	0.33	385	--	--	--	--	--	--	--	--	--	--	--	--	--	--	--	--	--	--	--	--	--	--	--	--	--	--	--	--
Cluster-11349.0	BM_3	7.00	0.51	855	270016431	EFA12877.1	365	2.6e-32	hypothetical protein TcasGA2_TC011555 [Tribolium castaneum]	--	--	--	--	--	--	--	--	--	--	--	--	--	PF13912//PF01581//PF00096	C2H2-type zinc finger//FMRFamide related peptide family//Zinc finger, C2H2 type	GO:0007218	neuropeptide signaling pathway	GO:0046872	metal ion binding	--	--	--	--
Cluster-1136.0	BM_3	3.00	0.49	518	--	--	--	--	--	--	--	--	--	--	--	--	--	--	--	--	--	--	--	--	--	--	--	--	--	--	--	--
Cluster-11364.0	BM_3	7.00	1.29	490	--	--	--	--	--	--	--	--	--	--	--	--	--	--	--	--	--	--	--	--	--	--	--	--	--	--	--	--
Cluster-11366.0	BM_3	6.33	1.12	501	--	--	--	--	--	--	--	--	--	--	--	--	--	--	--	--	--	--	--	--	--	--	--	--	--	--	--	--
Cluster-11370.0	BM_3	9.00	0.52	1005	--	--	--	--	--	--	--	--	--	--	--	--	--	--	--	--	--	--	--	--	--	--	--	--	--	--	--	--
Cluster-11372.0	BM_3	5.00	0.60	619	--	--	--	--	--	--	--	--	--	--	--	--	--	--	--	--	--	--	--	--	--	--	--	--	--	--	--	--
Cluster-11376.0	BM_3	2.00	0.43	457	--	--	--	--	--	--	--	--	--	--	--	--	--	--	--	--	--	--	--	--	--	--	--	--	--	--	--	--
Cluster-1138.0	BM_3	1.00	0.49	340	89573967	ABD77209.1	599	7.6e-60	isocitrate dehydrogenase 1 [Rattus norvegicus]	672065080	XM_008767076.1	337	6.47671e-175	PREDICTED: Rattus norvegicus isocitrate dehydrogenase 1 (NADP+), soluble (Idh1), transcript variant X2, mRNA	K00031	IDH1, IDH2, icd	isocitrate dehydrogenase	http://www.genome.jp/dbget-bin/www_bget?ko:K00031	P41562	599	3.1e-61	Isocitrate dehydrogenase [NADP] cytoplasmic OS=Rattus norvegicus GN=Idh1 PE=1 SV=1	PF00180	Isocitrate/isopropylmalate dehydrogenase	GO:0055114	oxidation-reduction process	GO:0016616	oxidoreductase activity, acting on the CH-OH group of donors, NAD or NADP as acceptor	--	--	KOG1526	NADP-dependent isocitrate dehydrogenase
Cluster-11384.0	BM_3	1.00	0.32	389	--	--	--	--	--	--	--	--	--	--	--	--	--	--	--	--	--	--	--	--	--	--	--	--	--	--	--	--
Cluster-11385.0	BM_3	1.00	0.31	392	--	--	--	--	--	--	--	--	--	--	--	--	--	--	--	--	--	--	PF01097//PF00537	Arthropod defensin//Scorpion toxin-like domain	GO:0006810//GO:0006952	transport//defense response	GO:0008200	ion channel inhibitor activity	GO:0005576	extracellular region	--	--
Cluster-11394.0	BM_3	7.00	0.37	1089	--	--	--	--	--	--	--	--	--	--	--	--	--	--	--	--	--	--	--	--	--	--	--	--	--	--	--	--
Cluster-1141.0	BM_3	2.00	0.39	476	--	--	--	--	--	--	--	--	--	--	--	--	--	--	--	--	--	--	--	--	--	--	--	--	--	--	--	--
Cluster-11416.0	BM_3	29.00	3.18	651	570341954	AHE77375.1	299	9.0e-25	small heat shock protein [Lissorhoptrus oryzophilus]	--	--	--	--	--	K09542	CRYAB	crystallin, alpha B	http://www.genome.jp/dbget-bin/www_bget?ko:K09542	P82147	232	2.2e-18	Protein lethal(2)essential for life OS=Drosophila melanogaster GN=l(2)efl PE=1 SV=1	--	--	--	--	--	--	--	--	--	--
Cluster-11438.0	BM_3	7.00	3.16	349	593762830	XP_007120058.1	574	6.2e-57	PREDICTED: 60S ribosomal protein L10 [Physeter catodon]	746817425	NM_001256577.2	332	4.01225e-172	Homo sapiens ribosomal protein L10 (RPL10), transcript variant 2, mRNA	K02866	RP-L10e, RPL10	large subunit ribosomal protein L10e	http://www.genome.jp/dbget-bin/www_bget?ko:K02866	Q6ZWV3	529	4.2e-53	60S ribosomal protein L10 OS=Mus musculus GN=Rpl10 PE=1 SV=3	PF00252	Ribosomal protein L16p/L10e	GO:0042254//GO:0006412	ribosome biogenesis//translation	GO:0003735	structural constituent of ribosome	GO:0005840	ribosome	KOG0857	60s ribosomal protein L10
Cluster-11442.0	BM_3	18.96	0.49	1932	91079971	XP_969899.1	660	3.7e-66	PREDICTED: beta-1,3-galactosyltransferase 5 [Tribolium castaneum]>gi|270004606|gb|EFA01054.1| hypothetical protein TcasGA2_TC003970 [Tribolium castaneum]	--	--	--	--	--	--	--	--	--	Q9N293	331	2.1e-29	Beta-1,3-galactosyltransferase 5 (Fragment) OS=Gorilla gorilla gorilla GN=B3GALT5 PE=3 SV=2	PF01762//PF02434	Galactosyltransferase//Fringe-like	GO:0006486	protein glycosylation	GO:0008378//GO:0016757	galactosyltransferase activity//transferase activity, transferring glycosyl groups	GO:0016020	membrane	--	--
Cluster-11444.0	BM_3	5.00	3.43	313	--	--	--	--	--	769861017	XM_011643964.1	81	1.20501e-32	PREDICTED: Pogonomyrmex barbatus ribonuclease P protein subunit p40-like (LOC105430415), transcript variant X2, mRNA	--	--	--	--	--	--	--	--	--	--	--	--	--	--	--	--	--	--
Cluster-1145.0	BM_3	4.17	0.86	466	--	--	--	--	--	--	--	--	--	--	--	--	--	--	--	--	--	--	--	--	--	--	--	--	--	--	--	--
Cluster-11452.0	BM_3	9.68	0.51	1086	--	--	--	--	--	--	--	--	--	--	--	--	--	--	--	--	--	--	--	--	--	--	--	--	--	--	--	--
Cluster-11452.2	BM_3	14.32	1.33	723	--	--	--	--	--	--	--	--	--	--	--	--	--	--	--	--	--	--	--	--	--	--	--	--	--	--	--	--
Cluster-11464.0	BM_3	15.00	0.58	1390	--	--	--	--	--	--	--	--	--	--	--	--	--	--	--	--	--	--	--	--	--	--	--	--	--	--	--	--
Cluster-11466.0	BM_3	6.96	0.42	975	642933544	XP_008197462.1	159	2.3e-08	PREDICTED: uncharacterized protein LOC103314143 isoform X1 [Tribolium castaneum]	--	--	--	--	--	--	--	--	--	--	--	--	--	--	--	--	--	--	--	--	--	--	--
Cluster-11468.0	BM_3	3.00	0.49	518	--	--	--	--	--	--	--	--	--	--	--	--	--	--	--	--	--	--	--	--	--	--	--	--	--	--	--	--
Cluster-11474.0	BM_3	6.00	0.63	666	--	--	--	--	--	--	--	--	--	--	--	--	--	--	--	--	--	--	--	--	--	--	--	--	--	--	--	--
Cluster-11476.0	BM_3	2.00	0.66	386	--	--	--	--	--	--	--	--	--	--	--	--	--	--	--	--	--	--	--	--	--	--	--	--	--	--	--	--
Cluster-11481.0	BM_3	16.00	0.45	1797	--	--	--	--	--	--	--	--	--	--	--	--	--	--	--	--	--	--	--	--	--	--	--	--	--	--	--	--
Cluster-11499.1	BM_3	2.00	0.51	426	--	--	--	--	--	--	--	--	--	--	--	--	--	--	--	--	--	--	--	--	--	--	--	--	--	--	--	--
Cluster-11507.0	BM_3	1.00	0.88	296	--	--	--	--	--	--	--	--	--	--	--	--	--	--	--	--	--	--	--	--	--	--	--	--	--	--	--	--
Cluster-11508.0	BM_3	7.00	0.53	825	--	--	--	--	--	--	--	--	--	--	--	--	--	--	--	--	--	--	--	--	--	--	--	--	--	--	--	--
Cluster-11509.0	BM_3	4.44	0.50	639	--	--	--	--	--	--	--	--	--	--	--	--	--	--	--	--	--	--	--	--	--	--	--	--	--	--	--	--
Cluster-11514.0	BM_3	5.00	0.95	484	--	--	--	--	--	--	--	--	--	--	--	--	--	--	--	--	--	--	--	--	--	--	--	--	--	--	--	--
Cluster-11515.0	BM_3	7.00	0.72	675	--	--	--	--	--	--	--	--	--	--	--	--	--	--	--	--	--	--	--	--	--	--	--	--	--	--	--	--
Cluster-11534.0	BM_3	2.00	0.45	448	836712689	XP_012790459.1	566	6.8e-56	PREDICTED: 60S ribosomal protein L35a [Sorex araneus]	92446709	BC001783.1	448	0	Homo sapiens mRNA similar to ribosomal protein L35a (cDNA clone IMAGE:3355533)	K02917	RP-L35Ae, RPL35A	large subunit ribosomal protein L35Ae	http://www.genome.jp/dbget-bin/www_bget?ko:K02917	Q5R8K6	566	2.8e-57	60S ribosomal protein L35a OS=Pongo abelii GN=RPL35A PE=3 SV=1	PF01782//PF01247	RimM N-terminal domain//Ribosomal protein L35Ae	GO:0042254//GO:0006412//GO:0006364	ribosome biogenesis//translation//rRNA processing	GO:0003735	structural constituent of ribosome	GO:0005840//GO:0005622	ribosome//intracellular	KOG0887	60S ribosomal protein L35A/L37
Cluster-1154.0	BM_3	26.00	11.84	348	--	--	--	--	--	--	--	--	--	--	--	--	--	--	--	--	--	--	--	--	--	--	--	--	--	--	--	--
Cluster-11550.0	BM_3	18.00	1.65	730	--	--	--	--	--	--	--	--	--	--	--	--	--	--	--	--	--	--	--	--	--	--	--	--	--	--	--	--
Cluster-11565.0	BM_3	4.00	0.49	611	--	--	--	--	--	--	--	--	--	--	--	--	--	--	--	--	--	--	--	--	--	--	--	--	--	--	--	--
Cluster-11567.0	BM_3	2.00	0.83	358	--	--	--	--	--	--	--	--	--	--	--	--	--	--	--	--	--	--	--	--	--	--	--	--	--	--	--	--
Cluster-11569.0	BM_3	2.00	0.38	484	--	--	--	--	--	--	--	--	--	--	--	--	--	--	--	--	--	--	--	--	--	--	--	--	--	--	--	--
Cluster-11570.0	BM_3	9.00	0.44	1138	--	--	--	--	--	--	--	--	--	--	--	--	--	--	--	--	--	--	--	--	--	--	--	--	--	--	--	--
Cluster-11577.0	BM_3	2.00	1.35	314	--	--	--	--	--	--	--	--	--	--	--	--	--	--	--	--	--	--	--	--	--	--	--	--	--	--	--	--
Cluster-11592.0	BM_3	5.17	1.15	449	--	--	--	--	--	--	--	--	--	--	--	--	--	--	--	--	--	--	--	--	--	--	--	--	--	--	--	--
Cluster-1160.0	BM_3	8.22	0.59	857	--	--	--	--	--	--	--	--	--	--	--	--	--	--	--	--	--	--	--	--	--	--	--	--	--	--	--	--
Cluster-11604.0	BM_3	10.30	0.48	1189	91088231	XP_973706.1	966	7.5e-102	PREDICTED: factor VIII intron 22 protein-like [Tribolium castaneum]	--	--	--	--	--	--	--	--	--	Q00558	203	9.2e-15	Factor VIII intron 22 protein OS=Mus musculus GN=F8a1 PE=2 SV=1	--	--	--	--	--	--	--	--	--	--
Cluster-11606.0	BM_3	2.70	0.36	576	--	--	--	--	--	--	--	--	--	--	--	--	--	--	--	--	--	--	--	--	--	--	--	--	--	--	--	--
Cluster-1161.0	BM_3	3.00	0.73	434	--	--	--	--	--	--	--	--	--	--	--	--	--	--	--	--	--	--	--	--	--	--	--	--	--	--	--	--
Cluster-11623.0	BM_3	9.00	0.53	1000	--	--	--	--	--	--	--	--	--	--	--	--	--	--	--	--	--	--	--	--	--	--	--	--	--	--	--	--
Cluster-1163.0	BM_3	2.00	0.46	442	--	--	--	--	--	--	--	--	--	--	--	--	--	--	--	--	--	--	--	--	--	--	--	--	--	--	--	--
Cluster-11633.0	BM_3	20.00	2.55	596	--	--	--	--	--	--	--	--	--	--	--	--	--	--	--	--	--	--	--	--	--	--	--	--	--	--	--	--
Cluster-1164.0	BM_3	12.00	6.64	330	--	--	--	--	--	--	--	--	--	--	--	--	--	--	--	--	--	--	--	--	--	--	--	--	--	--	--	--
Cluster-11648.0	BM_3	8.00	0.55	892	--	--	--	--	--	--	--	--	--	--	--	--	--	--	--	--	--	--	--	--	--	--	--	--	--	--	--	--
Cluster-1165.0	BM_3	3.00	0.58	481	--	--	--	--	--	--	--	--	--	--	--	--	--	--	--	--	--	--	--	--	--	--	--	--	--	--	--	--
Cluster-11653.1	BM_3	2.00	0.52	422	--	--	--	--	--	--	--	--	--	--	--	--	--	--	--	--	--	--	--	--	--	--	--	--	--	--	--	--
Cluster-1166.1	BM_3	6.00	0.58	703	--	--	--	--	--	--	--	--	--	--	--	--	--	--	--	--	--	--	--	--	--	--	--	--	--	--	--	--
Cluster-11661.0	BM_3	17.00	0.41	2057	478250463	ENN70958.1	2171	2.4e-241	hypothetical protein YQE_12359, partial [Dendroctonus ponderosae]	--	--	--	--	--	K05313	GRIN	glutamate receptor, ionotropic, invertebrate	http://www.genome.jp/dbget-bin/www_bget?ko:K05313	P42260	532	1.1e-52	Glutamate receptor ionotropic, kainate 2 OS=Rattus norvegicus GN=Grik2 PE=1 SV=2	PF03100//PF10613//PF00060	CcmE//Ligated ion channel L-glutamate- and glycine-binding site//Ligand-gated ion channel	GO:0006811//GO:0017004//GO:0017003//GO:0007268//GO:0007165	ion transport//cytochrome complex assembly//protein-heme linkage//synaptic transmission//signal transduction	GO:0004970//GO:0005234	ionotropic glutamate receptor activity//extracellular-glutamate-gated ion channel activity	GO:0016020//GO:0005886	membrane//plasma membrane	KOG1052	Glutamate-gated kainate-type ion channel receptor subunit GluR5 and related subunits
Cluster-11664.0	BM_3	2.00	0.70	378	--	--	--	--	--	--	--	--	--	--	--	--	--	--	--	--	--	--	--	--	--	--	--	--	--	--	--	--
Cluster-1167.0	BM_3	2.00	0.77	366	--	--	--	--	--	--	--	--	--	--	--	--	--	--	--	--	--	--	--	--	--	--	--	--	--	--	--	--
Cluster-11672.0	BM_3	3.87	0.36	725	--	--	--	--	--	--	--	--	--	--	--	--	--	--	--	--	--	--	--	--	--	--	--	--	--	--	--	--
Cluster-11673.2	BM_3	4.64	0.46	697	--	--	--	--	--	--	--	--	--	--	--	--	--	--	--	--	--	--	--	--	--	--	--	--	--	--	--	--
Cluster-11675.0	BM_3	5.00	0.35	872	--	--	--	--	--	--	--	--	--	--	--	--	--	--	--	--	--	--	--	--	--	--	--	--	--	--	--	--
Cluster-11677.0	BM_3	3.00	0.42	567	--	--	--	--	--	--	--	--	--	--	--	--	--	--	--	--	--	--	--	--	--	--	--	--	--	--	--	--
Cluster-11688.0	BM_3	10.00	0.36	1465	21624607	NP_066972.1	505	2.6e-48	coactosin-like protein [Homo sapiens]>gi|21759076|sp|Q14019.3|COTL1_HUMAN RecName: Full=Coactosin-like protein>gi|1196417|gb|AAA88022.1| CLP [Homo sapiens]>gi|14603147|gb|AAH10039.1| Coactosin-like 1 (Dictyostelium) [Homo sapiens]>gi|14790099|gb|AAH10884.1| Coactosin-like 1 (Dictyostelium) [Homo sapiens]>gi|16876837|gb|AAH16702.1| Coactosin-like 1 (Dictyostelium) [Homo sapiens]>gi|30582775|gb|AAP…	33873412	BC010039.2	1465	0	Homo sapiens coactosin-like 1 (Dictyostelium), mRNA (cDNA clone MGC:19733 IMAGE:3604770), complete cds	--	--	--	--	Q14019	505	1.1e-49	Coactosin-like protein OS=Homo sapiens GN=COTL1 PE=1 SV=3	PF00241//PF02216//PF03533	Cofilin/tropomyosin-type actin-binding protein//B domain//SPO11 homologue	GO:0007131//GO:0050832//GO:0009405	reciprocal meiotic recombination//defense response to fungus//pathogenesis	GO:0019899//GO:0003677//GO:0019865//GO:0003779	enzyme binding//DNA binding//immunoglobulin binding//actin binding	GO:0005622//GO:0019814//GO:0005737//GO:0005856	intracellular//immunoglobulin complex//cytoplasm//cytoskeleton	--	--
Cluster-11700.0	BM_3	10.00	0.45	1223	--	--	--	--	--	--	--	--	--	--	--	--	--	--	--	--	--	--	--	--	--	--	--	--	--	--	--	--
Cluster-11703.0	BM_3	18.47	0.51	1821	--	--	--	--	--	--	--	--	--	--	--	--	--	--	--	--	--	--	--	--	--	--	--	--	--	--	--	--
Cluster-1171.0	BM_3	1.00	0.31	392	--	--	--	--	--	--	--	--	--	--	--	--	--	--	--	--	--	--	--	--	--	--	--	--	--	--	--	--
Cluster-11710.0	BM_3	16.00	0.50	1635	270016830	EFA13276.1	1202	4.4e-129	hypothetical protein TcasGA2_TC016027 [Tribolium castaneum]	--	--	--	--	--	--	--	--	--	P0CT40	397	4.0e-37	Transposon Tf2-9 polyprotein OS=Schizosaccharomyces pombe (strain 972 / ATCC 24843) GN=Tf2-9 PE=3 SV=1	PF13683//PF00665	Integrase core domain//Integrase core domain	GO:0015074	DNA integration	--	--	--	--	--	--
Cluster-1172.0	BM_3	3.11	0.46	549	--	--	--	--	--	--	--	--	--	--	--	--	--	--	--	--	--	--	--	--	--	--	--	--	--	--	--	--
Cluster-11726.0	BM_3	2.00	0.36	499	861633328	KMQ90923.1	351	6.4e-31	transposable element tc3 transposase, partial [Lasius niger]	--	--	--	--	--	--	--	--	--	--	--	--	--	--	--	--	--	--	--	--	--	--	--
Cluster-1173.0	BM_3	7.00	1.27	494	--	--	--	--	--	--	--	--	--	--	--	--	--	--	--	--	--	--	--	--	--	--	--	--	--	--	--	--
Cluster-11737.0	BM_3	1.00	0.49	341	--	--	--	--	--	--	--	--	--	--	--	--	--	--	--	--	--	--	--	--	--	--	--	--	--	--	--	--
Cluster-11741.0	BM_3	2.00	0.38	484	--	--	--	--	--	--	--	--	--	--	--	--	--	--	--	--	--	--	--	--	--	--	--	--	--	--	--	--
Cluster-11742.0	BM_3	6.00	0.33	1036	--	--	--	--	--	--	--	--	--	--	--	--	--	--	--	--	--	--	--	--	--	--	--	--	--	--	--	--
Cluster-11744.0	BM_3	12.00	0.38	1629	478261951	ENN80981.1	622	7.9e-62	hypothetical protein YQE_02606, partial [Dendroctonus ponderosae]	--	--	--	--	--	--	--	--	--	--	--	--	--	--	--	--	--	--	--	--	--	--	--
Cluster-11749.0	BM_3	26.00	0.94	1465	--	--	--	--	--	--	--	--	--	--	--	--	--	--	--	--	--	--	--	--	--	--	--	--	--	--	--	--
Cluster-1175.0	BM_3	3.00	0.46	537	--	--	--	--	--	--	--	--	--	--	--	--	--	--	--	--	--	--	--	--	--	--	--	--	--	--	--	--
Cluster-11758.0	BM_3	5.00	0.48	708	391326822	XP_003737910.1	594	6.1e-59	PREDICTED: glutathione peroxidase-like [Metaseiulus occidentalis]	297813638	XM_002874657.1	35	1.08047e-06	Arabidopsis lyrata subsp. lyrata ATGPX6, mRNA	K05361	GPX4	phospholipid-hydroperoxide glutathione peroxidase	http://www.genome.jp/dbget-bin/www_bget?ko:K05361	P30708	508	2.3e-50	Probable phospholipid hydroperoxide glutathione peroxidase OS=Nicotiana sylvestris PE=2 SV=1	PF08534//PF00578//PF00255	Redoxin//AhpC/TSA family//Glutathione peroxidase	GO:0006749//GO:0055114//GO:0006804//GO:0006979	glutathione metabolic process//oxidation-reduction process//obsolete peroxidase reaction//response to oxidative stress	GO:0004602//GO:0016209//GO:0016491	glutathione peroxidase activity//antioxidant activity//oxidoreductase activity	--	--	KOG1651	Glutathione peroxidase
Cluster-1177.0	BM_3	2.00	0.43	458	--	--	--	--	--	--	--	--	--	--	--	--	--	--	--	--	--	--	--	--	--	--	--	--	--	--	--	--
Cluster-1178.0	BM_3	3.00	1.29	354	--	--	--	--	--	--	--	--	--	--	--	--	--	--	--	--	--	--	--	--	--	--	--	--	--	--	--	--
Cluster-11787.0	BM_3	3.00	0.39	588	--	--	--	--	--	--	--	--	--	--	--	--	--	--	--	--	--	--	--	--	--	--	--	--	--	--	--	--
Cluster-11791.0	BM_3	6.00	1.43	437	--	--	--	--	--	--	--	--	--	--	--	--	--	--	--	--	--	--	--	--	--	--	--	--	--	--	--	--
Cluster-11794.0	BM_3	20.00	1.00	1123	--	--	--	--	--	--	--	--	--	--	--	--	--	--	--	--	--	--	PF01601//PF08476	Coronavirus S2 glycoprotein//Viral D10 N-terminal	GO:0061025//GO:0046813	membrane fusion//receptor-mediated virion attachment to host cell	GO:0016791	phosphatase activity	GO:0016021//GO:0019031	integral component of membrane//viral envelope	--	--
Cluster-11808.0	BM_3	1.51	0.63	357	91078376	XP_974169.1	252	1.4e-19	PREDICTED: tyramine beta-hydroxylase [Tribolium castaneum]>gi|270003980|gb|EFA00428.1| hypothetical protein TcasGA2_TC003282 [Tribolium castaneum]>gi|390979538|dbj|BAM21526.1| tyramine beta hydroxylase, partial [Tribolium castaneum]	--	--	--	--	--	K00503	DBH	dopamine beta-monooxygenase	http://www.genome.jp/dbget-bin/www_bget?ko:K00503	--	--	--	--	--	--	GO:0006584//GO:0006570//GO:0055114	catecholamine metabolic process//tyrosine metabolic process//oxidation-reduction process	GO:0005507//GO:0004500	copper ion binding//dopamine beta-monooxygenase activity	--	--	--	--
Cluster-11815.0	BM_3	17.67	0.85	1157	--	--	--	--	--	--	--	--	--	--	--	--	--	--	--	--	--	--	--	--	--	--	--	--	--	--	--	--
Cluster-11818.0	BM_3	11.00	0.31	1779	--	--	--	--	--	--	--	--	--	--	--	--	--	--	--	--	--	--	--	--	--	--	--	--	--	--	--	--
Cluster-1182.0	BM_3	7.00	1.77	426	--	--	--	--	--	--	--	--	--	--	--	--	--	--	--	--	--	--	--	--	--	--	--	--	--	--	--	--
Cluster-11822.0	BM_3	1.00	0.43	353	--	--	--	--	--	--	--	--	--	--	--	--	--	--	--	--	--	--	--	--	--	--	--	--	--	--	--	--
Cluster-11829.0	BM_3	6.00	0.32	1059	--	--	--	--	--	--	--	--	--	--	--	--	--	--	--	--	--	--	--	--	--	--	--	--	--	--	--	--
Cluster-11832.0	BM_3	7.00	0.67	706	524890724	XP_005101905.1	1031	1.3e-109	PREDICTED: tubulin beta-4B chain [Aplysia californica]	689542279	LL999081.1	266	4.16995e-135	Strongyloides stercoralis genome assembly S_stercoralis_PV0001 ,scaffold SSTP_scaffold0000014	K07375	TUBB	tubulin beta	http://www.genome.jp/dbget-bin/www_bget?ko:K07375	P68371	1025	2.6e-110	Tubulin beta-4B chain OS=Homo sapiens GN=TUBB4B PE=1 SV=1	PF00091	Tubulin/FtsZ family, GTPase domain	--	--	GO:0003924	GTPase activity	--	--	KOG1375	Beta tubulin
Cluster-11837.0	BM_3	7.00	0.46	922	--	--	--	--	--	--	--	--	--	--	--	--	--	--	--	--	--	--	--	--	--	--	--	--	--	--	--	--
Cluster-11837.1	BM_3	17.00	0.53	1646	--	--	--	--	--	--	--	--	--	--	--	--	--	--	--	--	--	--	--	--	--	--	--	--	--	--	--	--
Cluster-11838.0	BM_3	16.00	1.08	898	827556941	XP_012549781.1	444	1.9e-41	PREDICTED: uncharacterized protein LOC105842288 [Bombyx mori]	--	--	--	--	--	--	--	--	--	--	--	--	--	PF13897	Golgi-dynamics membrane-trafficking	GO:0006810	transport	--	--	GO:0016021	integral component of membrane	--	--
Cluster-1184.0	BM_3	3.00	0.85	407	--	--	--	--	--	--	--	--	--	--	--	--	--	--	--	--	--	--	--	--	--	--	--	--	--	--	--	--
Cluster-11842.0	BM_3	6.00	0.77	595	--	--	--	--	--	--	--	--	--	--	--	--	--	--	--	--	--	--	--	--	--	--	--	--	--	--	--	--
Cluster-11845.0	BM_3	2.00	0.32	530	--	--	--	--	--	--	--	--	--	--	--	--	--	--	--	--	--	--	--	--	--	--	--	--	--	--	--	--
Cluster-11847.0	BM_3	19.00	0.54	1788	--	--	--	--	--	--	--	--	--	--	--	--	--	--	--	--	--	--	--	--	--	--	--	--	--	--	--	--
Cluster-11852.0	BM_3	8.00	0.84	670	--	--	--	--	--	--	--	--	--	--	--	--	--	--	--	--	--	--	--	--	--	--	--	--	--	--	--	--
Cluster-11853.0	BM_3	12.00	0.80	907	--	--	--	--	--	--	--	--	--	--	--	--	--	--	--	--	--	--	--	--	--	--	--	--	--	--	--	--
Cluster-1186.0	BM_3	6.00	0.53	743	--	--	--	--	--	--	--	--	--	--	--	--	--	--	--	--	--	--	--	--	--	--	--	--	--	--	--	--
Cluster-11867.0	BM_3	27.00	0.77	1774	91089113	XP_972237.1	966	1.1e-101	PREDICTED: pickpocket protein 28 [Tribolium castaneum]>gi|270012423|gb|EFA08871.1| hypothetical protein TcasGA2_TC006572 [Tribolium castaneum]	--	--	--	--	--	--	--	--	--	Q86LG1	457	4.8e-44	Pickpocket protein 28 OS=Drosophila melanogaster GN=ppk28 PE=1 SV=2	PF00858	Amiloride-sensitive sodium channel	GO:0006814	sodium ion transport	GO:0005272	sodium channel activity	GO:0016020	membrane	--	--
Cluster-11872.0	BM_3	4.00	0.40	689	270017036	EFA13482.1	382	2.3e-34	hypothetical protein TcasGA2_TC002033 [Tribolium castaneum]	--	--	--	--	--	--	--	--	--	Q95SX7	147	1.7e-08	Probable RNA-directed DNA polymerase from transposon BS OS=Drosophila melanogaster GN=RTase PE=2 SV=1	--	--	--	--	--	--	--	--	--	--
Cluster-11875.0	BM_3	1.00	1.44	270	--	--	--	--	--	--	--	--	--	--	--	--	--	--	--	--	--	--	--	--	--	--	--	--	--	--	--	--
Cluster-1188.0	BM_3	3.00	0.42	566	--	--	--	--	--	--	--	--	--	--	--	--	--	--	--	--	--	--	--	--	--	--	--	--	--	--	--	--
Cluster-11884.0	BM_3	22.64	6.65	402	478260022	ENN79811.1	169	6.6e-10	hypothetical protein YQE_03752, partial [Dendroctonus ponderosae]	--	--	--	--	--	--	--	--	--	--	--	--	--	--	--	--	--	--	--	--	--	--	--
Cluster-11886.1	BM_3	19.00	0.49	1943	--	--	--	--	--	--	--	--	--	--	--	--	--	--	--	--	--	--	--	--	--	--	--	--	--	--	--	--
Cluster-11889.0	BM_3	49.00	0.65	3562	--	--	--	--	--	--	--	--	--	--	--	--	--	--	--	--	--	--	PF04517	Microvirus lysis protein (E), C terminus	GO:0019054	modulation by virus of host process	GO:0004857	enzyme inhibitor activity	--	--	--	--
Cluster-11889.1	BM_3	5.00	0.41	787	--	--	--	--	--	--	--	--	--	--	--	--	--	--	--	--	--	--	PF16622	zinc-finger C2H2-type	--	--	GO:0046872	metal ion binding	--	--	--	--
Cluster-1190.0	BM_3	16.00	0.75	1183	--	--	--	--	--	--	--	--	--	--	--	--	--	--	--	--	--	--	--	--	--	--	--	--	--	--	--	--
Cluster-1191.0	BM_3	5.00	0.47	722	--	--	--	--	--	--	--	--	--	--	--	--	--	--	--	--	--	--	--	--	--	--	--	--	--	--	--	--
Cluster-11912.0	BM_3	4.00	0.38	713	--	--	--	--	--	--	--	--	--	--	--	--	--	--	--	--	--	--	--	--	--	--	--	--	--	--	--	--
Cluster-11914.0	BM_3	28.47	0.48	2859	--	--	--	--	--	--	--	--	--	--	--	--	--	--	--	--	--	--	--	--	--	--	--	--	--	--	--	--
Cluster-11916.0	BM_3	8.69	0.75	760	--	--	--	--	--	--	--	--	--	--	--	--	--	--	--	--	--	--	--	--	--	--	--	--	--	--	--	--
Cluster-11924.0	BM_3	9.10	1.55	510	157115780	XP_001652693.1	168	1.1e-09	AAEL007344-PA [Aedes aegypti]>gi|108876761|gb|EAT40986.1| AAEL007344-PA [Aedes aegypti]	--	--	--	--	--	--	--	--	--	--	--	--	--	--	--	--	--	--	--	--	--	--	--
Cluster-1194.0	BM_3	3.00	1.37	348	--	--	--	--	--	--	--	--	--	--	--	--	--	--	--	--	--	--	--	--	--	--	--	--	--	--	--	--
Cluster-11941.0	BM_3	12.00	1.66	569	--	--	--	--	--	--	--	--	--	--	--	--	--	--	--	--	--	--	--	--	--	--	--	--	--	--	--	--
Cluster-11946.0	BM_3	8.00	0.37	1193	675368537	KFM61439.1	167	3.3e-09	hypothetical protein X975_20872, partial [Stegodyphus mimosarum]	--	--	--	--	--	--	--	--	--	--	--	--	--	--	--	--	--	--	--	--	--	--	--
Cluster-11948.0	BM_3	2.00	1.45	309	--	--	--	--	--	--	--	--	--	--	--	--	--	--	--	--	--	--	--	--	--	--	--	--	--	--	--	--
Cluster-11961.0	BM_3	1.00	0.37	371	--	--	--	--	--	--	--	--	--	--	--	--	--	--	--	--	--	--	--	--	--	--	--	--	--	--	--	--
Cluster-11966.0	BM_3	3.00	0.58	479	--	--	--	--	--	--	--	--	--	--	--	--	--	--	--	--	--	--	--	--	--	--	--	--	--	--	--	--
Cluster-11967.1	BM_3	51.51	1.01	2477	642915103	XP_008190411.1	610	3.0e-60	PREDICTED: uncharacterized protein LOC103312184 isoform X1 [Tribolium castaneum]>gi|642915107|ref|XP_008190412.1| PREDICTED: uncharacterized protein LOC103312184 isoform X1 [Tribolium castaneum]	462418379	APGK01017096.1	69	4.92117e-25	Dendroctonus ponderosae Seq01017106, whole genome shotgun sequence	--	--	--	--	--	--	--	--	PF15216	Thymic stromal lymphopoietin	GO:0007165	signal transduction	GO:0005125	cytokine activity	--	--	--	--
Cluster-1198.0	BM_3	2.00	0.31	536	--	--	--	--	--	--	--	--	--	--	--	--	--	--	--	--	--	--	--	--	--	--	--	--	--	--	--	--
Cluster-11984.0	BM_3	15.00	0.33	2248	--	--	--	--	--	--	--	--	--	--	--	--	--	--	--	--	--	--	--	--	--	--	--	--	--	--	--	--
Cluster-11986.0	BM_3	4.00	0.50	603	270010574	EFA07022.1	287	2.1e-23	hypothetical protein TcasGA2_TC009993 [Tribolium castaneum]	--	--	--	--	--	K13254	SPAST	spastin	http://www.genome.jp/dbget-bin/www_bget?ko:K13254	Q05AS3	230	3.4e-18	Spastin OS=Xenopus tropicalis GN=spast PE=2 SV=1	PF00004	ATPase family associated with various cellular activities (AAA)	--	--	GO:0005524	ATP binding	--	--	KOG0740	AAA+-type ATPase
Cluster-11986.1	BM_3	2.00	0.35	503	270010574	EFA07022.1	525	4.3e-51	hypothetical protein TcasGA2_TC009993 [Tribolium castaneum]	--	--	--	--	--	K07767	KATNA1	katanin p60 ATPase-containing subunit A1	http://www.genome.jp/dbget-bin/www_bget?ko:K07767	Q9D3R6	403	2.5e-38	Katanin p60 ATPase-containing subunit A-like 2 OS=Mus musculus GN=Katnal2 PE=2 SV=2	PF01695//PF14532//PF07728//PF05496//PF01057//PF00158//PF06068//PF00004//PF07724//PF00005//PF02562//PF01637//PF07931//PF02367//PF00910	IstB-like ATP binding protein//Sigma-54 interaction domain//AAA domain (dynein-related subfamily)//Holliday junction DNA helicase ruvB N-terminus//Parvovirus non-structural protein NS1//Sigma-54 interaction domain//TIP49 C-terminus//ATPase family associated with various cellular activities (AAA)//AAA domain (Cdc48 subfamily)//ABC transporter//PhoH-like protein//Archaeal ATPase//Chloramphenicol ph…	GO:0002949//GO:0006310//GO:0006281//GO:0019079//GO:0006355	tRNA threonylcarbamoyladenosine modification//DNA recombination//DNA repair//viral genome replication//regulation of transcription, DNA-templated	GO:0003678//GO:0003723//GO:0009378//GO:0003724//GO:0008134//GO:0016740//GO:0005524//GO:0016887	DNA helicase activity//RNA binding//four-way junction helicase activity//RNA helicase activity//transcription factor binding//transferase activity//ATP binding//ATPase activity	GO:0005667//GO:0005657//GO:0009379	transcription factor complex//replication fork//Holliday junction helicase complex	KOG0738	AAA+-type ATPase
Cluster-11988.0	BM_3	8.00	0.49	967	--	--	--	--	--	--	--	--	--	--	--	--	--	--	--	--	--	--	--	--	--	--	--	--	--	--	--	--
Cluster-1199.0	BM_3	8.00	0.73	732	--	--	--	--	--	--	--	--	--	--	--	--	--	--	--	--	--	--	--	--	--	--	--	--	--	--	--	--
Cluster-11990.0	BM_3	10.48	1.36	590	--	--	--	--	--	--	--	--	--	--	--	--	--	--	--	--	--	--	--	--	--	--	--	--	--	--	--	--
Cluster-11991.0	BM_3	5.00	0.42	778	--	--	--	--	--	--	--	--	--	--	--	--	--	--	--	--	--	--	--	--	--	--	--	--	--	--	--	--
Cluster-12001.0	BM_3	3.00	0.35	626	--	--	--	--	--	--	--	--	--	--	--	--	--	--	--	--	--	--	--	--	--	--	--	--	--	--	--	--
Cluster-12002.0	BM_3	11.00	1.04	713	--	--	--	--	--	--	--	--	--	--	--	--	--	--	--	--	--	--	--	--	--	--	--	--	--	--	--	--
Cluster-12016.0	BM_3	3.00	0.83	411	--	--	--	--	--	--	--	--	--	--	--	--	--	--	--	--	--	--	--	--	--	--	--	--	--	--	--	--
Cluster-1202.0	BM_3	3.00	0.78	422	--	--	--	--	--	--	--	--	--	--	--	--	--	--	--	--	--	--	--	--	--	--	--	--	--	--	--	--
Cluster-12022.0	BM_3	23.72	0.41	2769	642913113	XP_008201397.1	1541	3.7e-168	PREDICTED: centrosomal protein of 290 kDa-like [Tribolium castaneum]	--	--	--	--	--	--	--	--	--	P85001	385	1.7e-35	Centrosomal protein of 290 kDa OS=Danio rerio GN=cep290 PE=2 SV=1	PF15898//PF17060//PF00038//PF05557//PF04618//PF04728//PF10473//PF04508//PF04632//PF06156//PF04111//PF05531//PF11382	cGMP-dependent protein kinase interacting domain//Monopolar spindle protein 2//Intermediate filament protein//Mitotic checkpoint protein//HD-ZIP protein N terminus//Lipoprotein leucine-zipper//Leucine-rich repeats of kinetochore protein Cenp-F/LEK1//Viral A-type inclusion protein repeat//Fusaric acid resistance protein family//Protein of unknown function (DUF972)//Autophagy protein Apg6//Nucleopo…	GO:0030474//GO:0016032//GO:0007094//GO:0071988//GO:0006810//GO:0006914//GO:0006260	spindle pole body duplication//viral process//mitotic spindle assembly checkpoint//protein localization to spindle pole body//transport//autophagy//DNA replication	GO:0042803//GO:0045502//GO:0008134//GO:0005198//GO:0019901	protein homodimerization activity//dynein binding//transcription factor binding//structural molecule activity//protein kinase binding	GO:0005667//GO:0019867//GO:0030286//GO:0005886//GO:0005634//GO:0005882//GO:0019028	transcription factor complex//outer membrane//dynein complex//plasma membrane//nucleus//intermediate filament//viral capsid	--	--
Cluster-12026.0	BM_3	5.00	0.51	680	--	--	--	--	--	--	--	--	--	--	--	--	--	--	--	--	--	--	--	--	--	--	--	--	--	--	--	--
Cluster-1203.0	BM_3	4.00	0.51	599	--	--	--	--	--	--	--	--	--	--	--	--	--	--	--	--	--	--	--	--	--	--	--	--	--	--	--	--
Cluster-12032.0	BM_3	13.00	0.77	993	--	--	--	--	--	--	--	--	--	--	--	--	--	--	--	--	--	--	--	--	--	--	--	--	--	--	--	--
Cluster-12033.1	BM_3	4.00	0.84	462	--	--	--	--	--	--	--	--	--	--	--	--	--	--	--	--	--	--	--	--	--	--	--	--	--	--	--	--
Cluster-12039.0	BM_3	3.00	4.52	268	--	--	--	--	--	--	--	--	--	--	--	--	--	--	--	--	--	--	--	--	--	--	--	--	--	--	--	--
Cluster-1204.0	BM_3	7.00	1.52	454	--	--	--	--	--	--	--	--	--	--	--	--	--	--	--	--	--	--	--	--	--	--	--	--	--	--	--	--
Cluster-12041.0	BM_3	32.55	1.10	1547	642934722	XP_008197785.1	1306	3.7e-141	PREDICTED: uncharacterized protein LOC658747 [Tribolium castaneum]	--	--	--	--	--	--	--	--	--	--	--	--	--	PF03340	Poxvirus rifampicin resistance protein	GO:0046677	response to antibiotic	--	--	--	--	--	--
Cluster-12043.0	BM_3	14.00	0.54	1379	--	--	--	--	--	--	--	--	--	--	--	--	--	--	--	--	--	--	--	--	--	--	--	--	--	--	--	--
Cluster-12045.0	BM_3	27.00	0.63	2112	270003405	EEZ99852.1	497	3.2e-47	hypothetical protein TcasGA2_TC002634 [Tribolium castaneum]	--	--	--	--	--	--	--	--	--	--	--	--	--	PF00060	Ligand-gated ion channel	GO:0007165//GO:0007268//GO:0006811	signal transduction//synaptic transmission//ion transport	GO:0004970	ionotropic glutamate receptor activity	GO:0016020	membrane	--	--
Cluster-1205.0	BM_3	4.00	2.50	320	--	--	--	--	--	--	--	--	--	--	--	--	--	--	--	--	--	--	--	--	--	--	--	--	--	--	--	--
Cluster-12052.0	BM_3	7.00	1.50	457	--	--	--	--	--	--	--	--	--	--	--	--	--	--	--	--	--	--	--	--	--	--	--	--	--	--	--	--
Cluster-12055.0	BM_3	3.00	0.38	599	--	--	--	--	--	--	--	--	--	--	--	--	--	--	--	--	--	--	--	--	--	--	--	--	--	--	--	--
Cluster-1206.0	BM_3	3.00	0.60	473	--	--	--	--	--	--	--	--	--	--	--	--	--	--	--	--	--	--	--	--	--	--	--	--	--	--	--	--
Cluster-12068.0	BM_3	9.00	0.33	1433	815902986	XP_012237511.1	266	1.3e-20	PREDICTED: piggyBac transposable element-derived protein 4-like [Bombus impatiens]	--	--	--	--	--	--	--	--	--	--	--	--	--	--	--	--	--	--	--	--	--	--	--
Cluster-12070.0	BM_3	2.00	0.44	453	--	--	--	--	--	--	--	--	--	--	--	--	--	--	--	--	--	--	--	--	--	--	--	--	--	--	--	--
Cluster-12090.0	BM_3	4.00	0.34	761	270008606	EFA05054.1	459	2.9e-43	hypothetical protein TcasGA2_TC015149 [Tribolium castaneum]	--	--	--	--	--	--	--	--	--	--	--	--	--	PF00665	Integrase core domain	GO:0015074	DNA integration	--	--	--	--	--	--
Cluster-12107.0	BM_3	4.00	0.83	464	--	--	--	--	--	--	--	--	--	--	--	--	--	--	--	--	--	--	PF03214	Reversibly glycosylated polypeptide	GO:0030244	cellulose biosynthetic process	GO:0016866	intramolecular transferase activity	--	--	--	--
Cluster-12107.1	BM_3	5.00	0.43	763	--	--	--	--	--	--	--	--	--	--	--	--	--	--	--	--	--	--	--	--	--	--	--	--	--	--	--	--
Cluster-1211.0	BM_3	11.00	0.72	920	--	--	--	--	--	--	--	--	--	--	--	--	--	--	--	--	--	--	--	--	--	--	--	--	--	--	--	--
Cluster-1212.0	BM_3	7.68	1.13	550	--	--	--	--	--	--	--	--	--	--	--	--	--	--	--	--	--	--	--	--	--	--	--	--	--	--	--	--
Cluster-12121.1	BM_3	6.00	0.35	994	--	--	--	--	--	--	--	--	--	--	--	--	--	--	--	--	--	--	--	--	--	--	--	--	--	--	--	--
Cluster-1213.0	BM_3	4.00	0.37	724	--	--	--	--	--	--	--	--	--	--	--	--	--	--	--	--	--	--	--	--	--	--	--	--	--	--	--	--
Cluster-12137.0	BM_3	3.00	0.60	471	642931807	XP_008196739.1	695	7.8e-71	PREDICTED: uncharacterized protein LOC658297 [Tribolium castaneum]	--	--	--	--	--	--	--	--	--	--	--	--	--	--	--	--	--	--	--	--	--	--	--
Cluster-12140.0	BM_3	15.00	0.57	1402	--	--	--	--	--	--	--	--	--	--	--	--	--	--	--	--	--	--	--	--	--	--	--	--	--	--	--	--
Cluster-12146.0	BM_3	14.00	3.44	431	--	--	--	--	--	--	--	--	--	--	--	--	--	--	--	--	--	--	--	--	--	--	--	--	--	--	--	--
Cluster-12156.0	BM_3	7.00	0.37	1069	--	--	--	--	--	--	--	--	--	--	--	--	--	--	--	--	--	--	--	--	--	--	--	--	--	--	--	--
Cluster-12158.0	BM_3	5.00	1.42	407	--	--	--	--	--	--	--	--	--	--	--	--	--	--	--	--	--	--	--	--	--	--	--	--	--	--	--	--
Cluster-1217.0	BM_3	6.33	0.64	684	--	--	--	--	--	642917441	XM_008192979.1	36	2.89715e-07	PREDICTED: Tribolium castaneum jerky protein homolog-like (LOC103312418), mRNA	--	--	--	--	--	--	--	--	--	--	--	--	--	--	--	--	--	--
Cluster-12185.0	BM_3	1.00	0.57	328	--	--	--	--	--	--	--	--	--	--	--	--	--	--	--	--	--	--	--	--	--	--	--	--	--	--	--	--
Cluster-12186.0	BM_3	2.00	1.58	303	--	--	--	--	--	--	--	--	--	--	--	--	--	--	--	--	--	--	--	--	--	--	--	--	--	--	--	--
Cluster-1219.0	BM_3	5.00	1.08	456	--	--	--	--	--	--	--	--	--	--	--	--	--	--	--	--	--	--	--	--	--	--	--	--	--	--	--	--
Cluster-122.1	BM_3	2.00	0.36	495	--	--	--	--	--	--	--	--	--	--	--	--	--	--	--	--	--	--	--	--	--	--	--	--	--	--	--	--
Cluster-122.2	BM_3	2.00	0.42	461	--	--	--	--	--	--	--	--	--	--	--	--	--	--	--	--	--	--	--	--	--	--	--	--	--	--	--	--
Cluster-12204.0	BM_3	2.88	0.36	600	--	--	--	--	--	--	--	--	--	--	--	--	--	--	--	--	--	--	--	--	--	--	--	--	--	--	--	--
Cluster-12220.0	BM_3	2.00	0.49	430	--	--	--	--	--	--	--	--	--	--	--	--	--	--	--	--	--	--	--	--	--	--	--	--	--	--	--	--
Cluster-12225.0	BM_3	6.00	0.92	539	--	--	--	--	--	--	--	--	--	--	--	--	--	--	--	--	--	--	--	--	--	--	--	--	--	--	--	--
Cluster-12227.1	BM_3	6.00	0.56	724	--	--	--	--	--	--	--	--	--	--	--	--	--	--	--	--	--	--	--	--	--	--	--	--	--	--	--	--
Cluster-12229.0	BM_3	2.00	0.39	479	--	--	--	--	--	--	--	--	--	--	--	--	--	--	--	--	--	--	--	--	--	--	--	--	--	--	--	--
Cluster-12234.0	BM_3	1.00	0.33	386	--	--	--	--	--	--	--	--	--	--	--	--	--	--	--	--	--	--	--	--	--	--	--	--	--	--	--	--
Cluster-12237.0	BM_3	8.00	0.41	1103	--	--	--	--	--	--	--	--	--	--	--	--	--	--	--	--	--	--	--	--	--	--	--	--	--	--	--	--
Cluster-12239.0	BM_3	10.00	0.41	1317	--	--	--	--	--	--	--	--	--	--	--	--	--	--	--	--	--	--	--	--	--	--	--	--	--	--	--	--
Cluster-1224.0	BM_3	4.16	0.37	746	--	--	--	--	--	--	--	--	--	--	--	--	--	--	--	--	--	--	--	--	--	--	--	--	--	--	--	--
Cluster-12252.0	BM_3	5.00	1.03	465	--	--	--	--	--	--	--	--	--	--	--	--	--	--	--	--	--	--	--	--	--	--	--	--	--	--	--	--
Cluster-12254.0	BM_3	12.00	0.36	1693	--	--	--	--	--	--	--	--	--	--	--	--	--	--	--	--	--	--	--	--	--	--	--	--	--	--	--	--
Cluster-12254.1	BM_3	3.00	0.36	619	--	--	--	--	--	--	--	--	--	--	--	--	--	--	--	--	--	--	--	--	--	--	--	--	--	--	--	--
Cluster-12258.0	BM_3	11.03	0.57	1092	--	--	--	--	--	--	--	--	--	--	--	--	--	--	--	--	--	--	--	--	--	--	--	--	--	--	--	--
Cluster-12259.0	BM_3	3.00	2.74	294	--	--	--	--	--	--	--	--	--	--	--	--	--	--	--	--	--	--	--	--	--	--	--	--	--	--	--	--
Cluster-1226.0	BM_3	1.00	0.35	379	--	--	--	--	--	--	--	--	--	--	--	--	--	--	--	--	--	--	--	--	--	--	--	--	--	--	--	--
Cluster-1227.0	BM_3	2.00	0.43	458	--	--	--	--	--	--	--	--	--	--	--	--	--	--	--	--	--	--	--	--	--	--	--	--	--	--	--	--
Cluster-12272.0	BM_3	72.49	0.83	4061	189239162	XP_972375.2	3835	0.0e+00	PREDICTED: NADPH oxidase 5 isoform X2 [Tribolium castaneum]	--	--	--	--	--	--	--	--	--	Q96PH1	1097	6.8e-118	NADPH oxidase 5 OS=Homo sapiens GN=NOX5 PE=1 SV=1	PF13202//PF13833//PF13405//PF00036//PF13499//PF08022	EF hand//EF-hand domain pair//EF-hand domain//EF hand//EF-hand domain pair//FAD-binding domain	GO:0055114	oxidation-reduction process	GO:0005509//GO:0016491	calcium ion binding//oxidoreductase activity	--	--	KOG0039	Ferric reductase, NADH/NADPH oxidase and related proteins
Cluster-1228.0	BM_3	4.00	0.36	741	--	--	--	--	--	--	--	--	--	--	--	--	--	--	--	--	--	--	--	--	--	--	--	--	--	--	--	--
Cluster-12282.0	BM_3	5.00	1.42	407	--	--	--	--	--	--	--	--	--	--	--	--	--	--	--	--	--	--	--	--	--	--	--	--	--	--	--	--
Cluster-12288.0	BM_3	3.00	0.40	579	--	--	--	--	--	--	--	--	--	--	--	--	--	--	--	--	--	--	--	--	--	--	--	--	--	--	--	--
Cluster-12296.0	BM_3	4.00	0.36	741	--	--	--	--	--	--	--	--	--	--	--	--	--	--	--	--	--	--	PF07552	Spore Coat Protein X and V domain	GO:0030435	sporulation resulting in formation of a cellular spore	--	--	GO:0031160	spore wall	--	--
Cluster-12301.0	BM_3	5.11	0.35	882	--	--	--	--	--	--	--	--	--	--	--	--	--	--	--	--	--	--	--	--	--	--	--	--	--	--	--	--
Cluster-12307.0	BM_3	3.00	0.36	615	--	--	--	--	--	--	--	--	--	--	--	--	--	--	--	--	--	--	--	--	--	--	--	--	--	--	--	--
Cluster-12309.0	BM_3	9.00	1.26	565	744603787	XP_010991488.1	860	6.9e-90	PREDICTED: 40S ribosomal protein S11 [Camelus dromedarius]	395132454	NM_001015.4	565	0	Homo sapiens ribosomal protein S11 (RPS11), mRNA	K02949	RP-S11e, RPS11	small subunit ribosomal protein S11e	http://www.genome.jp/dbget-bin/www_bget?ko:K02949	P62280	824	4.3e-87	40S ribosomal protein S11 OS=Homo sapiens GN=RPS11 PE=1 SV=3	PF00366	Ribosomal protein S17	GO:0006412//GO:0042254	translation//ribosome biogenesis	GO:0003735	structural constituent of ribosome	GO:0005622//GO:0005840	intracellular//ribosome	KOG1728	40S ribosomal protein S11
Cluster-12312.0	BM_3	3.00	0.45	547	--	--	--	--	--	--	--	--	--	--	--	--	--	--	--	--	--	--	--	--	--	--	--	--	--	--	--	--
Cluster-12314.0	BM_3	5.00	0.40	798	--	--	--	--	--	--	--	--	--	--	--	--	--	--	--	--	--	--	--	--	--	--	--	--	--	--	--	--
Cluster-12319.0	BM_3	9.85	1.37	567	--	--	--	--	--	--	--	--	--	--	--	--	--	--	--	--	--	--	--	--	--	--	--	--	--	--	--	--
Cluster-12320.0	BM_3	1.00	0.48	342	--	--	--	--	--	--	--	--	--	--	--	--	--	--	--	--	--	--	--	--	--	--	--	--	--	--	--	--
Cluster-12327.0	BM_3	3.00	0.49	518	--	--	--	--	--	--	--	--	--	--	--	--	--	--	--	--	--	--	--	--	--	--	--	--	--	--	--	--
Cluster-1233.0	BM_3	4.00	0.53	582	--	--	--	--	--	--	--	--	--	--	--	--	--	--	--	--	--	--	--	--	--	--	--	--	--	--	--	--
Cluster-12332.0	BM_3	4.44	0.37	778	--	--	--	--	--	--	--	--	--	--	--	--	--	--	--	--	--	--	--	--	--	--	--	--	--	--	--	--
Cluster-12345.0	BM_3	4.95	0.33	905	478251286	ENN71757.1	240	8.7e-18	hypothetical protein YQE_11577, partial [Dendroctonus ponderosae]	--	--	--	--	--	--	--	--	--	Q5U239	145	3.7e-08	Transmembrane protein 145 OS=Xenopus laevis GN=tmem145 PE=2 SV=1	--	--	--	--	--	--	--	--	--	--
Cluster-12346.0	BM_3	14.00	0.57	1331	861578014	KMQ82022.1	146	1.0e-06	mariner transposase, partial [Lasius niger]	--	--	--	--	--	--	--	--	--	--	--	--	--	--	--	--	--	--	--	--	--	--	--
Cluster-12355.0	BM_3	3.00	0.31	676	--	--	--	--	--	--	--	--	--	--	--	--	--	--	--	--	--	--	--	--	--	--	--	--	--	--	--	--
Cluster-12359.0	BM_3	20.00	0.62	1657	--	--	--	--	--	--	--	--	--	--	--	--	--	--	--	--	--	--	PF00352	Transcription factor TFIID (or TATA-binding protein, TBP)	GO:0006352	DNA-templated transcription, initiation	GO:0003677	DNA binding	--	--	--	--
Cluster-12361.0	BM_3	20.31	3.39	515	--	--	--	--	--	--	--	--	--	--	--	--	--	--	--	--	--	--	--	--	--	--	--	--	--	--	--	--
Cluster-12362.1	BM_3	34.02	0.77	2192	642931676	XP_008196683.1	173	1.2e-09	PREDICTED: uncharacterized protein LOC103313928 [Tribolium castaneum]	--	--	--	--	--	--	--	--	--	--	--	--	--	PF13606//PF00023	Ankyrin repeat//Ankyrin repeat	--	--	GO:0005515	protein binding	--	--	--	--
Cluster-12364.0	BM_3	12.00	0.40	1574	--	--	--	--	--	--	--	--	--	--	--	--	--	--	--	--	--	--	--	--	--	--	--	--	--	--	--	--
Cluster-12370.0	BM_3	55.00	1.39	1980	758213860	AJO62243.1	1415	1.1e-153	chemosensory ionotropic receptor IR5 [Tenebrio molitor]	--	--	--	--	--	--	--	--	--	Q61625	240	7.8e-19	Glutamate receptor ionotropic, delta-2 OS=Mus musculus GN=Grid2 PE=1 SV=1	PF00060//PF10613//PF06682	Ligand-gated ion channel//Ligated ion channel L-glutamate- and glycine-binding site//SOCE-associated regulatory factor of calcium homoeostasis	GO:0006811//GO:0007268//GO:2001256//GO:0007165	ion transport//synaptic transmission//regulation of store-operated calcium entry//signal transduction	GO:0004970//GO:0005234	ionotropic glutamate receptor activity//extracellular-glutamate-gated ion channel activity	GO:0016020//GO:0030176	membrane//integral component of endoplasmic reticulum membrane	--	--
Cluster-12372.0	BM_3	4.00	0.85	459	--	--	--	--	--	--	--	--	--	--	--	--	--	--	--	--	--	--	--	--	--	--	--	--	--	--	--	--
Cluster-12381.0	BM_3	2.00	0.35	504	642933885	XP_008197553.1	359	7.7e-32	PREDICTED: uncharacterized protein LOC659408 isoform X2 [Tribolium castaneum]>gi|270013645|gb|EFA10093.1| hypothetical protein TcasGA2_TC012271 [Tribolium castaneum]	--	--	--	--	--	--	--	--	--	--	--	--	--	--	--	--	--	--	--	--	--	--	--
Cluster-12384.0	BM_3	9.00	0.35	1382	--	--	--	--	--	--	--	--	--	--	--	--	--	--	--	--	--	--	--	--	--	--	--	--	--	--	--	--
Cluster-12385.0	BM_3	4.00	0.37	720	546670775	ERL83393.1	494	2.4e-47	hypothetical protein D910_00345 [Dendroctonus ponderosae]>gi|546671691|gb|ERL83897.1| hypothetical protein D910_01187 [Dendroctonus ponderosae]>gi|546674290|gb|ERL85701.1| hypothetical protein D910_03116 [Dendroctonus ponderosae]>gi|546681251|gb|ERL91386.1| hypothetical protein D910_08718 [Dendroctonus ponderosae]	--	--	--	--	--	K05330	KCNJN	potassium inwardly-rectifying channel subfamily J, other	http://www.genome.jp/dbget-bin/www_bget?ko:K05330	F1NHE9	260	1.4e-21	ATP-sensitive inward rectifier potassium channel 12 OS=Gallus gallus GN=KCNJ12 PE=1 SV=1	PF01007	Inward rectifier potassium channel	GO:0006813	potassium ion transport	GO:0005242	inward rectifier potassium channel activity	GO:0016021//GO:0008076	integral component of membrane//voltage-gated potassium channel complex	KOG3827	Inward rectifier K+ channel
Cluster-12387.0	BM_3	1.00	0.33	386	--	--	--	--	--	--	--	--	--	--	--	--	--	--	--	--	--	--	--	--	--	--	--	--	--	--	--	--
Cluster-1239.0	BM_3	2.00	0.63	391	--	--	--	--	--	--	--	--	--	--	--	--	--	--	--	--	--	--	--	--	--	--	--	--	--	--	--	--
Cluster-12393.0	BM_3	1.00	0.35	377	--	--	--	--	--	--	--	--	--	--	--	--	--	--	--	--	--	--	--	--	--	--	--	--	--	--	--	--
Cluster-12402.0	BM_3	5.00	0.49	699	--	--	--	--	--	--	--	--	--	--	--	--	--	--	--	--	--	--	--	--	--	--	--	--	--	--	--	--
Cluster-12404.0	BM_3	3.00	0.51	510	--	--	--	--	--	--	--	--	--	--	--	--	--	--	--	--	--	--	--	--	--	--	--	--	--	--	--	--
Cluster-12406.0	BM_3	2.00	0.64	389	241613284	XP_002407373.1	282	5.0e-23	26S proteasome regulatory subunit rpn2, putative [Ixodes scapularis]>gi|215502787|gb|EEC12281.1| 26S proteasome regulatory subunit rpn2, putative, partial [Ixodes scapularis]	--	--	--	--	--	K03032	PSMD1, RPN2	26S proteasome regulatory subunit N2	http://www.genome.jp/dbget-bin/www_bget?ko:K03032	Q9V3P6	230	2.2e-18	26S proteasome non-ATPase regulatory subunit 1 OS=Drosophila melanogaster GN=Rpn2 PE=1 SV=1	--	--	GO:0042176//GO:0050790	regulation of protein catabolic process//regulation of catalytic activity	GO:0030234	enzyme regulator activity	GO:0000502	proteasome complex	--	--
Cluster-1241.0	BM_3	7.00	2.35	383	--	--	--	--	--	--	--	--	--	--	--	--	--	--	--	--	--	--	--	--	--	--	--	--	--	--	--	--
Cluster-1242.0	BM_3	4.00	0.42	665	--	--	--	--	--	--	--	--	--	--	--	--	--	--	--	--	--	--	--	--	--	--	--	--	--	--	--	--
Cluster-1242.1	BM_3	15.00	0.78	1088	--	--	--	--	--	--	--	--	--	--	--	--	--	--	--	--	--	--	--	--	--	--	--	--	--	--	--	--
Cluster-12423.0	BM_3	7.00	0.44	942	--	--	--	--	--	--	--	--	--	--	--	--	--	--	--	--	--	--	--	--	--	--	--	--	--	--	--	--
Cluster-12426.0	BM_3	7.00	1.17	514	642914043	XP_008201521.1	369	5.4e-33	PREDICTED: metabotropic glutamate receptor 5-like [Tribolium castaneum]>gi|270002144|gb|EEZ98591.1| hypothetical protein TcasGA2_TC001106 [Tribolium castaneum]	--	--	--	--	--	K04603	GRM1	metabotropic glutamate receptor 1	http://www.genome.jp/dbget-bin/www_bget?ko:K04603	P97772	218	7.2e-17	Metabotropic glutamate receptor 1 OS=Mus musculus GN=Grm1 PE=1 SV=2	--	--	GO:0007186	G-protein coupled receptor signaling pathway	GO:0004930	G-protein coupled receptor activity	GO:0005886//GO:0016021	plasma membrane//integral component of membrane	KOG1056	Glutamate-gated metabotropic ion channel receptor subunit GRM2 and related subunits, G-protein coupled receptor superfamily
Cluster-12428.0	BM_3	3.00	0.38	595	--	--	--	--	--	--	--	--	--	--	--	--	--	--	--	--	--	--	--	--	--	--	--	--	--	--	--	--
Cluster-12438.0	BM_3	7.00	0.37	1087	--	--	--	--	--	--	--	--	--	--	--	--	--	--	--	--	--	--	--	--	--	--	--	--	--	--	--	--
Cluster-12446.0	BM_3	11.00	0.96	752	--	--	--	--	--	--	--	--	--	--	--	--	--	--	--	--	--	--	--	--	--	--	--	--	--	--	--	--
Cluster-12451.0	BM_3	9.00	1.92	458	821030051	XP_012359262.1	302	2.8e-25	PREDICTED: 60S acidic ribosomal protein P2 isoform X2 [Nomascus leucogenys]	78217389	NM_001004.3	454	0	Homo sapiens ribosomal protein, large, P2 (RPLP2), mRNA	K02943	RP-LP2, RPLP2	large subunit ribosomal protein LP2	http://www.genome.jp/dbget-bin/www_bget?ko:K02943	P05387	302	1.2e-26	60S acidic ribosomal protein P2 OS=Homo sapiens GN=RPLP2 PE=1 SV=1	PF03540	Transcription initiation factor TFIID 23-30kDa subunit	GO:0006352	DNA-templated transcription, initiation	--	--	GO:0005634	nucleus	KOG3449	60S acidic ribosomal protein P2
Cluster-12457.0	BM_3	49.00	2.51	1104	--	--	--	--	--	--	--	--	--	--	--	--	--	--	--	--	--	--	--	--	--	--	--	--	--	--	--	--
Cluster-12459.0	BM_3	8.00	0.50	948	--	--	--	--	--	--	--	--	--	--	--	--	--	--	--	--	--	--	--	--	--	--	--	--	--	--	--	--
Cluster-1246.0	BM_3	5.00	0.94	485	--	--	--	--	--	--	--	--	--	--	--	--	--	--	--	--	--	--	--	--	--	--	--	--	--	--	--	--
Cluster-12460.0	BM_3	1.00	0.35	379	--	--	--	--	--	--	--	--	--	--	--	--	--	--	--	--	--	--	--	--	--	--	--	--	--	--	--	--
Cluster-12466.0	BM_3	3.00	0.43	555	--	--	--	--	--	--	--	--	--	--	--	--	--	--	--	--	--	--	--	--	--	--	--	--	--	--	--	--
Cluster-12473.0	BM_3	2.00	0.50	427	--	--	--	--	--	--	--	--	--	--	--	--	--	--	--	--	--	--	--	--	--	--	--	--	--	--	--	--
Cluster-12476.0	BM_3	12.00	0.42	1498	828192553	XP_012560502.1	821	6.1e-85	PREDICTED: uncharacterized protein LOC105846369 [Hydra vulgaris]	--	--	--	--	--	--	--	--	--	--	--	--	--	--	--	--	--	--	--	--	--	--	--
Cluster-12478.0	BM_3	1.00	0.51	337	--	--	--	--	--	--	--	--	--	--	--	--	--	--	--	--	--	--	--	--	--	--	--	--	--	--	--	--
Cluster-12479.0	BM_3	5.00	0.68	574	270006323	EFA02771.1	394	7.6e-36	hypothetical protein TcasGA2_TC008506 [Tribolium castaneum]	--	--	--	--	--	--	--	--	--	P41996	134	4.4e-07	Chondroitin proteoglycan-2 OS=Caenorhabditis elegans GN=cpg-2 PE=1 SV=3	PF01607	Chitin binding Peritrophin-A domain	GO:0006030	chitin metabolic process	GO:0008061	chitin binding	GO:0005576	extracellular region	--	--
Cluster-1248.0	BM_3	2.00	0.57	406	--	--	--	--	--	--	--	--	--	--	--	--	--	--	--	--	--	--	--	--	--	--	--	--	--	--	--	--
Cluster-12483.1	BM_3	4.00	0.83	464	478250065	ENN70571.1	294	2.4e-24	hypothetical protein YQE_12746, partial [Dendroctonus ponderosae]	--	--	--	--	--	--	--	--	--	--	--	--	--	--	--	--	--	--	--	--	--	--	--
Cluster-12496.0	BM_3	5.00	0.73	553	--	--	--	--	--	--	--	--	--	--	--	--	--	--	--	--	--	--	--	--	--	--	--	--	--	--	--	--
Cluster-12497.0	BM_3	17.63	0.74	1286	766932354	XP_011498392.1	446	1.6e-41	PREDICTED: LOW QUALITY PROTEIN: uncharacterized protein C4orf29 homolog [Ceratosolen solmsi marchali]	--	--	--	--	--	--	--	--	--	Q8C1A9	352	5.2e-32	Uncharacterized protein C4orf29 homolog OS=Mus musculus PE=2 SV=1	--	--	--	--	--	--	--	--	KOG1551	Uncharacterized conserved protein
Cluster-12498.1	BM_3	4.00	0.33	778	589936164	XP_006980851.1	1263	1.8e-136	PREDICTED: cold shock domain-containing protein E1 [Peromyscus maniculatus bairdii]	694888058	XM_003308300.3	709	0	PREDICTED: Pan troglodytes cold shock domain containing E1, RNA-binding (CSDE1), transcript variant X8, mRNA	--	--	--	--	P18395	1263	7.3e-138	Cold shock domain-containing protein E1 OS=Rattus norvegicus GN=Csde1 PE=2 SV=1	PF00313	'Cold-shock' DNA-binding domain	GO:0006355	regulation of transcription, DNA-templated	GO:0003677	DNA binding	--	--	--	--
Cluster-12521.0	BM_3	2.00	0.92	347	--	--	--	--	--	--	--	--	--	--	--	--	--	--	--	--	--	--	--	--	--	--	--	--	--	--	--	--
Cluster-12525.1	BM_3	5.00	0.41	787	--	--	--	--	--	--	--	--	--	--	--	--	--	--	--	--	--	--	--	--	--	--	--	--	--	--	--	--
Cluster-1253.0	BM_3	3.00	0.42	566	--	--	--	--	--	--	--	--	--	--	--	--	--	--	--	--	--	--	--	--	--	--	--	--	--	--	--	--
Cluster-12532.0	BM_3	2.00	0.49	433	--	--	--	--	--	--	--	--	--	--	--	--	--	--	--	--	--	--	--	--	--	--	--	--	--	--	--	--
Cluster-12534.0	BM_3	2.00	0.37	488	449692004	XP_004212874.1	493	2.2e-47	PREDICTED: SCAN domain-containing protein 3-like, partial [Hydra vulgaris]	805804729	XM_012290190.1	150	8.60903e-71	PREDICTED: Megachile rotundata general transcription factor II-I repeat domain-containing protein 2-like (LOC105663097), partial mRNA	--	--	--	--	A4Z943	143	3.4e-08	Zinc finger BED domain-containing protein 5 OS=Bos taurus GN=ZBED5 PE=3 SV=1	--	--	--	--	--	--	--	--	--	--
Cluster-1254.0	BM_3	9.00	0.91	683	--	--	--	--	--	--	--	--	--	--	--	--	--	--	--	--	--	--	PF01641	SelR domain	GO:0055114	oxidation-reduction process	GO:0033743	peptide-methionine (R)-S-oxide reductase activity	--	--	--	--
Cluster-12545.0	BM_3	18.00	0.45	1982	--	--	--	--	--	--	--	--	--	--	--	--	--	--	--	--	--	--	--	--	--	--	--	--	--	--	--	--
Cluster-12560.0	BM_3	3.00	1.15	367	--	--	--	--	--	--	--	--	--	--	--	--	--	--	--	--	--	--	--	--	--	--	--	--	--	--	--	--
Cluster-12562.0	BM_3	2.00	0.56	410	--	--	--	--	--	--	--	--	--	--	--	--	--	--	--	--	--	--	--	--	--	--	--	--	--	--	--	--
Cluster-12568.0	BM_3	5.00	0.72	555	--	--	--	--	--	--	--	--	--	--	--	--	--	--	--	--	--	--	--	--	--	--	--	--	--	--	--	--
Cluster-12569.0	BM_3	2.00	0.33	516	--	--	--	--	--	--	--	--	--	--	--	--	--	--	--	--	--	--	--	--	--	--	--	--	--	--	--	--
Cluster-12571.0	BM_3	4.65	0.31	902	642932613	XP_968153.2	786	4.2e-81	PREDICTED: uncharacterized protein LOC656535 [Tribolium castaneum]	--	--	--	--	--	--	--	--	--	Q91ZX7	126	5.9e-06	Prolow-density lipoprotein receptor-related protein 1 OS=Mus musculus GN=Lrp1 PE=1 SV=1	PF00057	Low-density lipoprotein receptor domain class A	--	--	GO:0005515	protein binding	--	--	KOG1215	Low-density lipoprotein receptors containing Ca2+-binding EGF-like domains
Cluster-12574.1	BM_3	3.00	0.32	658	--	--	--	--	--	--	--	--	--	--	--	--	--	--	--	--	--	--	PF09521	NgoPII restriction endonuclease	GO:0006308//GO:0009307	DNA catabolic process//DNA restriction-modification system	GO:0003677//GO:0009036	DNA binding//Type II site-specific deoxyribonuclease activity	GO:0009359	Type II site-specific deoxyribonuclease complex	--	--
Cluster-12579.0	BM_3	122.87	4.26	1510	157129529	XP_001661710.1	349	3.3e-30	AAEL011513-PA [Aedes aegypti]>gi|108872165|gb|EAT36390.1| AAEL011513-PA [Aedes aegypti]	--	--	--	--	--	--	--	--	--	--	--	--	--	PF01757	Acyltransferase family	--	--	GO:0016747	transferase activity, transferring acyl groups other than amino-acyl groups	--	--	--	--
Cluster-1258.0	BM_3	10.00	0.72	861	--	--	--	--	--	--	--	--	--	--	--	--	--	--	--	--	--	--	--	--	--	--	--	--	--	--	--	--
Cluster-1259.0	BM_3	4.00	0.61	541	--	--	--	--	--	--	--	--	--	--	--	--	--	--	--	--	--	--	PF09803	Uncharacterized conserved protein (DUF2346)	GO:0033617	mitochondrial respiratory chain complex IV assembly	--	--	GO:0005739	mitochondrion	--	--
Cluster-12593.0	BM_3	2.00	0.35	501	--	--	--	--	--	--	--	--	--	--	--	--	--	--	--	--	--	--	--	--	--	--	--	--	--	--	--	--
Cluster-12595.0	BM_3	5.00	0.52	670	--	--	--	--	--	--	--	--	--	--	--	--	--	--	--	--	--	--	--	--	--	--	--	--	--	--	--	--
Cluster-12599.0	BM_3	2.00	0.33	522	--	--	--	--	--	--	--	--	--	--	--	--	--	--	--	--	--	--	--	--	--	--	--	--	--	--	--	--
Cluster-1260.0	BM_3	5.00	0.52	669	--	--	--	--	--	--	--	--	--	--	--	--	--	--	--	--	--	--	--	--	--	--	--	--	--	--	--	--
Cluster-12602.0	BM_3	9.00	0.61	892	--	--	--	--	--	--	--	--	--	--	--	--	--	--	--	--	--	--	--	--	--	--	--	--	--	--	--	--
Cluster-1261.0	BM_3	5.00	0.52	671	--	--	--	--	--	--	--	--	--	--	--	--	--	--	--	--	--	--	--	--	--	--	--	--	--	--	--	--
Cluster-12616.0	BM_3	5.00	0.71	561	--	--	--	--	--	--	--	--	--	--	--	--	--	--	--	--	--	--	--	--	--	--	--	--	--	--	--	--
Cluster-12618.0	BM_3	1.00	0.46	347	--	--	--	--	--	--	--	--	--	--	--	--	--	--	--	--	--	--	--	--	--	--	--	--	--	--	--	--
Cluster-12619.0	BM_3	2.00	0.32	527	67083949	AAY66909.1	416	2.0e-38	ATP synthase H+ transporting, mitochondrial F1 complex, delta subunit precursor [Ixodes scapularis]	--	--	--	--	--	K02134	ATPeF1D, ATP5D, ATP16	F-type H+-transporting ATPase subunit delta	http://www.genome.jp/dbget-bin/www_bget?ko:K02134	Q9D3D9	287	7.4e-25	ATP synthase subunit delta, mitochondrial OS=Mus musculus GN=Atp5d PE=1 SV=1	PF02823	ATP synthase, Delta/Epsilon chain, beta-sandwich domain	GO:0015986//GO:0015992//GO:0006119	ATP synthesis coupled proton transport//proton transport//oxidative phosphorylation	GO:0046961//GO:0046933	proton-transporting ATPase activity, rotational mechanism//proton-transporting ATP synthase activity, rotational mechanism	GO:0045259//GO:0045261	proton-transporting ATP synthase complex//proton-transporting ATP synthase complex, catalytic core F(1)	KOG1758	Mitochondrial F1F0-ATP synthase, subunit delta/ATP16
Cluster-1262.0	BM_3	1.00	0.57	328	--	--	--	--	--	--	--	--	--	--	--	--	--	--	--	--	--	--	--	--	--	--	--	--	--	--	--	--
Cluster-12626.0	BM_3	3.00	0.54	497	--	--	--	--	--	--	--	--	--	--	--	--	--	--	--	--	--	--	--	--	--	--	--	--	--	--	--	--
Cluster-12628.0	BM_3	4.25	0.40	718	--	--	--	--	--	88605020	DQ386641.1	265	1.52656e-134	Apriona germari transferrin gene, complete cds	--	--	--	--	--	--	--	--	--	--	--	--	--	--	--	--	--	--
Cluster-1263.0	BM_3	3.00	0.32	657	--	--	--	--	--	--	--	--	--	--	--	--	--	--	--	--	--	--	--	--	--	--	--	--	--	--	--	--
Cluster-12633.0	BM_3	4.00	0.43	663	--	--	--	--	--	--	--	--	--	--	--	--	--	--	--	--	--	--	--	--	--	--	--	--	--	--	--	--
Cluster-12635.0	BM_3	8.00	0.36	1211	--	--	--	--	--	--	--	--	--	--	--	--	--	--	--	--	--	--	--	--	--	--	--	--	--	--	--	--
Cluster-12639.0	BM_3	8.00	0.71	747	--	--	--	--	--	--	--	--	--	--	--	--	--	--	--	--	--	--	--	--	--	--	--	--	--	--	--	--
Cluster-12645.0	BM_3	4.00	0.42	673	--	--	--	--	--	--	--	--	--	--	--	--	--	--	--	--	--	--	--	--	--	--	--	--	--	--	--	--
Cluster-12650.0	BM_3	16.00	0.58	1458	--	--	--	--	--	--	--	--	--	--	--	--	--	--	--	--	--	--	--	--	--	--	--	--	--	--	--	--
Cluster-12652.0	BM_3	81.64	2.78	1532	642931465	XP_008196595.1	1418	3.7e-154	PREDICTED: uncharacterized protein LOC103313903 [Tribolium castaneum]	--	--	--	--	--	--	--	--	--	--	--	--	--	--	--	--	--	--	--	--	--	--	--
Cluster-1267.0	BM_3	4.00	20.97	225	--	--	--	--	--	--	--	--	--	--	--	--	--	--	--	--	--	--	--	--	--	--	--	--	--	--	--	--
Cluster-12672.1	BM_3	1.00	0.33	385	--	--	--	--	--	--	--	--	--	--	--	--	--	--	--	--	--	--	--	--	--	--	--	--	--	--	--	--
Cluster-12676.0	BM_3	5.00	4.09	301	--	--	--	--	--	--	--	--	--	--	--	--	--	--	--	--	--	--	--	--	--	--	--	--	--	--	--	--
Cluster-12687.0	BM_3	10.00	0.62	955	--	--	--	--	--	--	--	--	--	--	--	--	--	--	--	--	--	--	--	--	--	--	--	--	--	--	--	--
Cluster-12687.1	BM_3	1.00	1.82	260	--	--	--	--	--	--	--	--	--	--	--	--	--	--	--	--	--	--	--	--	--	--	--	--	--	--	--	--
Cluster-12689.2	BM_3	17.14	0.41	2087	828224437	XP_012562965.1	613	1.1e-60	PREDICTED: uncharacterized protein LOC105847750 [Hydra vulgaris]	--	--	--	--	--	--	--	--	--	--	--	--	--	PF07964	Rec10 / Red1	GO:0007131//GO:0051598	reciprocal meiotic recombination//meiotic recombination checkpoint	GO:0005198	structural molecule activity	--	--	--	--
Cluster-12690.0	BM_3	6.00	0.34	1033	--	--	--	--	--	--	--	--	--	--	--	--	--	--	--	--	--	--	--	--	--	--	--	--	--	--	--	--
Cluster-12693.0	BM_3	11.52	1.15	692	--	--	--	--	--	--	--	--	--	--	--	--	--	--	--	--	--	--	--	--	--	--	--	--	--	--	--	--
Cluster-12700.0	BM_3	6.00	0.37	967	--	--	--	--	--	--	--	--	--	--	--	--	--	--	--	--	--	--	--	--	--	--	--	--	--	--	--	--
Cluster-12709.0	BM_3	2.00	0.68	382	--	--	--	--	--	--	--	--	--	--	--	--	--	--	--	--	--	--	--	--	--	--	--	--	--	--	--	--
Cluster-12709.1	BM_3	4.00	0.53	585	--	--	--	--	--	--	--	--	--	--	--	--	--	--	--	--	--	--	--	--	--	--	--	--	--	--	--	--
Cluster-12709.2	BM_3	9.00	1.33	548	--	--	--	--	--	--	--	--	--	--	--	--	--	--	--	--	--	--	PF07497	Rho termination factor, RNA-binding domain	GO:0006353	DNA-templated transcription, termination	GO:0003723	RNA binding	--	--	--	--
Cluster-12719.0	BM_3	28.13	0.63	2204	91081969	XP_967896.1	2817	0.0e+00	PREDICTED: transient receptor potential cation channel subfamily V member 6 [Tribolium castaneum]	--	--	--	--	--	--	--	--	--	Q91WD2	314	2.3e-27	Transient receptor potential cation channel subfamily V member 6 OS=Mus musculus GN=Trpv6 PE=1 SV=2	PF00023//PF13606//PF00520//PF01007	Ankyrin repeat//Ankyrin repeat//Ion transport protein//Inward rectifier potassium channel	GO:0006811//GO:0006813//GO:0055085	ion transport//potassium ion transport//transmembrane transport	GO:0005216//GO:0005515//GO:0005242	ion channel activity//protein binding//inward rectifier potassium channel activity	GO:0008076//GO:0016020//GO:0016021	voltage-gated potassium channel complex//membrane//integral component of membrane	KOG3676	Ca2+-permeable cation channel OSM-9 and related channels (OTRPC family)
Cluster-1273.0	BM_3	1.00	0.34	383	--	--	--	--	--	--	--	--	--	--	--	--	--	--	--	--	--	--	--	--	--	--	--	--	--	--	--	--
Cluster-12733.0	BM_3	21.49	0.65	1692	478258496	ENN78571.1	1763	4.1e-194	hypothetical protein YQE_04939, partial [Dendroctonus ponderosae]>gi|546677392|gb|ERL88238.1| hypothetical protein D910_05626 [Dendroctonus ponderosae]	768436038	XM_011561181.1	53	2.61816e-16	PREDICTED: Plutella xylostella PRKCA-binding protein-like (LOC105389970), mRNA	--	--	--	--	Q5REH1	1171	7.4e-127	PRKCA-binding protein OS=Pongo abelii GN=PICK1 PE=2 SV=1	PF00595//PF13180//PF06456	PDZ domain (Also known as DHR or GLGF)//PDZ domain//Arfaptin-like domain	--	--	GO:0005515//GO:0019904	protein binding//protein domain specific binding	--	--	KOG3651	Protein kinase C, alpha binding protein
Cluster-1274.1	BM_3	4.00	0.74	490	--	--	--	--	--	--	--	--	--	--	--	--	--	--	--	--	--	--	--	--	--	--	--	--	--	--	--	--
Cluster-12752.0	BM_3	8.43	0.65	817	--	--	--	--	--	--	--	--	--	--	--	--	--	--	--	--	--	--	--	--	--	--	--	--	--	--	--	--
Cluster-12755.0	BM_3	3.00	0.47	534	--	--	--	--	--	--	--	--	--	--	--	--	--	--	--	--	--	--	--	--	--	--	--	--	--	--	--	--
Cluster-1277.0	BM_3	8.00	1.74	454	--	--	--	--	--	--	--	--	--	--	--	--	--	--	--	--	--	--	--	--	--	--	--	--	--	--	--	--
Cluster-12770.0	BM_3	6.00	0.58	705	--	--	--	--	--	--	--	--	--	--	--	--	--	--	--	--	--	--	--	--	--	--	--	--	--	--	--	--
Cluster-12778.0	BM_3	6.00	0.64	664	--	--	--	--	--	--	--	--	--	--	--	--	--	--	--	--	--	--	--	--	--	--	--	--	--	--	--	--
Cluster-12780.0	BM_3	2.86	2.53	296	--	--	--	--	--	--	--	--	--	--	--	--	--	--	--	--	--	--	--	--	--	--	--	--	--	--	--	--
Cluster-12783.1	BM_3	4.00	0.58	553	270013518	EFA09966.1	555	1.6e-54	hypothetical protein TcasGA2_TC012124 [Tribolium castaneum]	--	--	--	--	--	K10609	CUL4	cullin 4	http://www.genome.jp/dbget-bin/www_bget?ko:K10609	Q13620	499	2.0e-49	Cullin-4B OS=Homo sapiens GN=CUL4B PE=1 SV=4	PF00888	Cullin family	GO:0006511	ubiquitin-dependent protein catabolic process	GO:0031625	ubiquitin protein ligase binding	--	--	KOG2167	Cullins
Cluster-12784.0	BM_3	3.00	0.45	542	--	--	--	--	--	--	--	--	--	--	--	--	--	--	--	--	--	--	--	--	--	--	--	--	--	--	--	--
Cluster-12785.0	BM_3	28.00	0.53	2540	--	--	--	--	--	--	--	--	--	--	--	--	--	--	--	--	--	--	--	--	--	--	--	--	--	--	--	--
Cluster-12785.1	BM_3	20.00	0.73	1446	--	--	--	--	--	--	--	--	--	--	--	--	--	--	--	--	--	--	--	--	--	--	--	--	--	--	--	--
Cluster-12790.0	BM_3	17.04	0.71	1307	270004974	EFA01422.1	156	6.9e-08	odorant receptor 292 [Tribolium castaneum]	--	--	--	--	--	--	--	--	--	--	--	--	--	PF02949	7tm Odorant receptor	GO:0007187//GO:0007608	G-protein coupled receptor signaling pathway, coupled to cyclic nucleotide second messenger//sensory perception of smell	GO:0005549//GO:0004984	odorant binding//olfactory receptor activity	GO:0016020	membrane	--	--
Cluster-12796.1	BM_3	27.00	0.56	2342	--	--	--	--	--	--	--	--	--	--	--	--	--	--	--	--	--	--	--	--	--	--	--	--	--	--	--	--
Cluster-12797.0	BM_3	11.00	0.47	1266	--	--	--	--	--	--	--	--	--	--	--	--	--	--	--	--	--	--	--	--	--	--	--	--	--	--	--	--
Cluster-12799.0	BM_3	8.00	0.51	935	--	--	--	--	--	--	--	--	--	--	--	--	--	--	--	--	--	--	--	--	--	--	--	--	--	--	--	--
Cluster-12824.0	BM_3	5.00	0.63	601	--	--	--	--	--	--	--	--	--	--	--	--	--	--	--	--	--	--	--	--	--	--	--	--	--	--	--	--
Cluster-12829.0	BM_3	5.00	0.40	792	--	--	--	--	--	--	--	--	--	--	--	--	--	--	--	--	--	--	--	--	--	--	--	--	--	--	--	--
Cluster-12832.0	BM_3	3.00	0.54	495	--	--	--	--	--	--	--	--	--	--	--	--	--	--	--	--	--	--	--	--	--	--	--	--	--	--	--	--
Cluster-12849.0	BM_3	13.00	0.54	1301	642914214	XP_008201592.1	444	2.8e-41	PREDICTED: uncharacterized protein LOC103315225 [Tribolium castaneum]	--	--	--	--	--	--	--	--	--	--	--	--	--	PF00060	Ligand-gated ion channel	GO:0007165//GO:0007268//GO:0006811	signal transduction//synaptic transmission//ion transport	GO:0004970	ionotropic glutamate receptor activity	GO:0016020	membrane	--	--
Cluster-1285.0	BM_3	4.00	0.78	476	--	--	--	--	--	--	--	--	--	--	--	--	--	--	--	--	--	--	--	--	--	--	--	--	--	--	--	--
Cluster-12851.0	BM_3	1.00	0.36	375	--	--	--	--	--	--	--	--	--	--	--	--	--	--	--	--	--	--	--	--	--	--	--	--	--	--	--	--
Cluster-12853.0	BM_3	4.00	0.56	567	--	--	--	--	--	--	--	--	--	--	--	--	--	--	--	--	--	--	--	--	--	--	--	--	--	--	--	--
Cluster-12854.0	BM_3	6.00	0.41	896	--	--	--	--	--	--	--	--	--	--	--	--	--	--	--	--	--	--	--	--	--	--	--	--	--	--	--	--
Cluster-12857.0	BM_3	6.00	0.44	847	478257291	ENN77454.1	682	4.5e-69	hypothetical protein YQE_06278, partial [Dendroctonus ponderosae]	--	--	--	--	--	--	--	--	--	--	--	--	--	--	--	--	--	--	--	--	--	--	--
Cluster-1286.0	BM_3	3.91	0.54	568	--	--	--	--	--	--	--	--	--	--	--	--	--	--	--	--	--	--	--	--	--	--	--	--	--	--	--	--
Cluster-12863.0	BM_3	11.00	0.39	1476	--	--	--	--	--	--	--	--	--	--	--	--	--	--	--	--	--	--	--	--	--	--	--	--	--	--	--	--
Cluster-12868.0	BM_3	4.00	0.83	465	--	--	--	--	--	--	--	--	--	--	--	--	--	--	--	--	--	--	--	--	--	--	--	--	--	--	--	--
Cluster-12870.0	BM_3	9.00	0.38	1295	472366416	XP_004402747.1	1991	1.1e-220	PREDICTED: 60S ribosomal protein L3 isoform X1 [Odobenus rosmarus divergens]	78395075	BC107711.1	1295	0	Homo sapiens ribosomal protein L3, mRNA (cDNA clone MGC:104284 IMAGE:6699816), complete cds	K02925	RP-L3e, RPL3	large subunit ribosomal protein L3e	http://www.genome.jp/dbget-bin/www_bget?ko:K02925	P39023	2046	2.0e-228	60S ribosomal protein L3 OS=Homo sapiens GN=RPL3 PE=1 SV=2	PF00297	Ribosomal protein L3	GO:0006412//GO:0042254	translation//ribosome biogenesis	GO:0003735	structural constituent of ribosome	GO:0005622//GO:0005840	intracellular//ribosome	KOG0746	60S ribosomal protein L3 and related proteins
Cluster-12871.0	BM_3	4.00	0.41	684	--	--	--	--	--	--	--	--	--	--	--	--	--	--	--	--	--	--	--	--	--	--	--	--	--	--	--	--
Cluster-12872.0	BM_3	2.00	1.00	339	126294136	XP_001365714.1	176	8.6e-11	PREDICTED: 78 kDa glucose-regulated protein [Monodelphis domestica]	657794516	XM_008325982.1	52	1.74006e-16	PREDICTED: Cynoglossus semilaevis heat shock 70kDa protein 5 (glucose-regulated protein, 78kDa) (hspa5), transcript variant X2, mRNA	K09490	HSPA5, BIP	heat shock 70kDa protein 5	http://www.genome.jp/dbget-bin/www_bget?ko:K09490	Q3S4T7	158	4.3e-10	78 kDa glucose-regulated protein OS=Spermophilus tridecemlineatus GN=HSPA5 PE=2 SV=1	--	--	--	--	--	--	--	--	KOG0100	Molecular chaperones GRP78/BiP/KAR2, HSP70 superfamily
Cluster-12873.0	BM_3	2.00	0.35	501	--	--	--	--	--	--	--	--	--	--	--	--	--	--	--	--	--	--	--	--	--	--	--	--	--	--	--	--
Cluster-1288.1	BM_3	6.00	0.37	968	--	--	--	--	--	--	--	--	--	--	--	--	--	--	--	--	--	--	--	--	--	--	--	--	--	--	--	--
Cluster-12880.0	BM_3	9.00	0.63	879	--	--	--	--	--	--	--	--	--	--	--	--	--	--	--	--	--	--	PF15172	Prolactin-releasing peptide	GO:0007165	signal transduction	GO:0005179	hormone activity	--	--	--	--
Cluster-12882.0	BM_3	2.00	0.36	499	281182984	NP_001162439.1	365	1.5e-32	small EDRK-rich factor 2 [Papio anubis]>gi|548961893|ref|NP_001272226.1| uncharacterized protein LOC101865970 [Macaca fascicularis]>gi|675730634|ref|XP_008966081.1| PREDICTED: small EDRK-rich factor 2 isoform X2 [Pan paniscus]>gi|795266344|ref|XP_011920510.1| PREDICTED: small EDRK-rich factor 2 isoform X3 [Cercocebus atys]>gi|12751386|gb|AAK07636.1|AF320073_1 gastric cancer-related protein VRG107…	675730637	XM_008967834.1	499	0	PREDICTED: Pan paniscus small EDRK-rich factor 2 (SERF2), transcript variant X3, mRNA	--	--	--	--	A5JSS4	217	9.2e-17	Small EDRK-rich factor 2 OS=Capra hircus GN=SERF2 PE=3 SV=1	--	--	--	--	--	--	GO:0005634//GO:0005829	nucleus//cytosol	KOG4488	Small EDRK-rich protein H4F5
Cluster-12885.1	BM_3	28.82	0.61	2298	817072963	XP_012258600.1	180	2.0e-10	PREDICTED: uncharacterized protein LOC105687494 isoform X1 [Athalia rosae]	--	--	--	--	--	--	--	--	--	--	--	--	--	--	--	--	--	--	--	--	--	--	--
Cluster-12897.0	BM_3	3.00	0.34	640	--	--	--	--	--	--	--	--	--	--	--	--	--	--	--	--	--	--	--	--	--	--	--	--	--	--	--	--
Cluster-12899.0	BM_3	5.00	1.12	448	--	--	--	--	--	--	--	--	--	--	--	--	--	--	--	--	--	--	--	--	--	--	--	--	--	--	--	--
Cluster-1290.0	BM_3	1.00	0.66	316	--	--	--	--	--	--	--	--	--	--	--	--	--	--	--	--	--	--	--	--	--	--	--	--	--	--	--	--
Cluster-12906.0	BM_3	23.00	1.60	882	--	--	--	--	--	--	--	--	--	--	--	--	--	--	--	--	--	--	--	--	--	--	--	--	--	--	--	--
Cluster-12917.0	BM_3	35.00	0.37	4386	--	--	--	--	--	--	--	--	--	--	--	--	--	--	--	--	--	--	--	--	--	--	--	--	--	--	--	--
Cluster-12925.0	BM_3	3.00	0.38	599	--	--	--	--	--	--	--	--	--	--	--	--	--	--	--	--	--	--	--	--	--	--	--	--	--	--	--	--
Cluster-12930.0	BM_3	5.00	0.57	638	--	--	--	--	--	--	--	--	--	--	--	--	--	--	--	--	--	--	--	--	--	--	--	--	--	--	--	--
Cluster-12937.0	BM_3	11.47	0.86	837	--	--	--	--	--	--	--	--	--	--	--	--	--	--	--	--	--	--	--	--	--	--	--	--	--	--	--	--
Cluster-12939.0	BM_3	2.00	0.36	498	--	--	--	--	--	--	--	--	--	--	--	--	--	--	--	--	--	--	--	--	--	--	--	--	--	--	--	--
Cluster-12945.0	BM_3	2.00	0.38	482	--	--	--	--	--	--	--	--	--	--	--	--	--	--	--	--	--	--	--	--	--	--	--	--	--	--	--	--
Cluster-12946.1	BM_3	11.00	0.37	1560	546684937	ERL94519.1	840	4.0e-87	hypothetical protein D910_11796 [Dendroctonus ponderosae]	319433937	HQ881802.1	150	2.88364e-70	Culex pipiens complex sp. YL-2011 isolate UL4_M fork head domain transcription factor slp2 (CPIJ020030) gene, exon 2 and partial cds >gnl|BL_ORD_ID|10103406 Culex pipiens complex sp. YL-2011 isolate RD4_M fork head domain transcription factor slp2 (CPIJ020030) gene, exon 2 and partial cds	K09385	FOXG	forkhead box protein G	http://www.genome.jp/dbget-bin/www_bget?ko:K09385	P32031	495	1.7e-48	Fork head domain transcription factor slp2 OS=Drosophila melanogaster GN=slp2 PE=2 SV=2	PF00250	Forkhead domain	GO:0006355	regulation of transcription, DNA-templated	GO:0003700//GO:0043565	transcription factor activity, sequence-specific DNA binding//sequence-specific DNA binding	GO:0005667	transcription factor complex	KOG2294	Transcription factor of the Forkhead/HNF3 family
Cluster-1295.0	BM_3	2.00	0.38	482	--	--	--	--	--	--	--	--	--	--	--	--	--	--	--	--	--	--	--	--	--	--	--	--	--	--	--	--
Cluster-12955.0	BM_3	4.00	0.31	818	--	--	--	--	--	--	--	--	--	--	--	--	--	--	--	--	--	--	--	--	--	--	--	--	--	--	--	--
Cluster-1296.0	BM_3	4.00	0.58	554	544510709	XP_005588978.1	607	1.5e-60	PREDICTED: TYRO protein tyrosine kinase-binding protein isoform X5 [Macaca fascicularis]	291045269	NM_003332.3	554	0	Homo sapiens TYRO protein tyrosine kinase binding protein (TYROBP), transcript variant 1, mRNA	K07992	TYROBP, DAP12	TYRO protein tyrosine kinase binding protein	http://www.genome.jp/dbget-bin/www_bget?ko:K07992	O43914	524	2.6e-52	TYRO protein tyrosine kinase-binding protein OS=Homo sapiens GN=TYROBP PE=1 SV=1	PF07213	DAP10 membrane protein	GO:0007165//GO:0014068//GO:0050776	signal transduction//positive regulation of phosphatidylinositol 3-kinase signaling//regulation of immune response	GO:0005102//GO:0043548	receptor binding//phosphatidylinositol 3-kinase binding	GO:0016020	membrane	--	--
Cluster-12963.0	BM_3	5.00	0.79	530	--	--	--	--	--	--	--	--	--	--	--	--	--	--	--	--	--	--	--	--	--	--	--	--	--	--	--	--
Cluster-12967.0	BM_3	13.00	0.35	1890	641659698	XP_008181211.1	301	1.5e-24	PREDICTED: uncharacterized protein LOC103308853 [Acyrthosiphon pisum]	--	--	--	--	--	--	--	--	--	Q03270	131	3.3e-06	Retrovirus-related Pol polyprotein from type-1 retrotransposable element R1 2 (Fragment) OS=Nasonia vitripennis PE=3 SV=1	PF04810	Sec23/Sec24 zinc finger	GO:0006888//GO:0006886	ER to Golgi vesicle-mediated transport//intracellular protein transport	GO:0008270	zinc ion binding	GO:0030127	COPII vesicle coat	--	--
Cluster-1297.0	BM_3	8.38	0.81	705	--	--	--	--	--	--	--	--	--	--	--	--	--	--	--	--	--	--	--	--	--	--	--	--	--	--	--	--
Cluster-12974.0	BM_3	4.00	0.54	578	--	--	--	--	--	--	--	--	--	--	--	--	--	--	--	--	--	--	--	--	--	--	--	--	--	--	--	--
Cluster-1302.0	BM_3	11.60	0.52	1220	--	--	--	--	--	--	--	--	--	--	--	--	--	--	--	--	--	--	--	--	--	--	--	--	--	--	--	--
Cluster-1302.1	BM_3	7.00	1.06	541	--	--	--	--	--	--	--	--	--	--	--	--	--	--	--	--	--	--	--	--	--	--	--	--	--	--	--	--
Cluster-13026.0	BM_3	3.00	0.40	582	--	--	--	--	--	--	--	--	--	--	--	--	--	--	--	--	--	--	--	--	--	--	--	--	--	--	--	--
Cluster-13029.0	BM_3	10.00	0.67	908	--	--	--	--	--	--	--	--	--	--	--	--	--	--	--	--	--	--	--	--	--	--	--	--	--	--	--	--
Cluster-13031.0	BM_3	4.93	0.97	476	803205511	XP_011963416.1	231	5.0e-17	PREDICTED: zinc finger protein 665-like isoform X3 [Ovis aries]	--	--	--	--	--	K10513	ZBTB41	zinc finger and BTB domain-containing protein 41	http://www.genome.jp/dbget-bin/www_bget?ko:K10513	Q6ZNA1	208	9.6e-16	Zinc finger protein 836 OS=Homo sapiens GN=ZNF836 PE=2 SV=2	PF00096//PF13465//PF01844//PF06467//PF13912	Zinc finger, C2H2 type//Zinc-finger double domain//HNH endonuclease//MYM-type Zinc finger with FCS sequence motif//C2H2-type zinc finger	--	--	GO:0003676//GO:0004519//GO:0008270//GO:0046872	nucleic acid binding//endonuclease activity//zinc ion binding//metal ion binding	--	--	--	--
Cluster-13034.1	BM_3	11.00	0.45	1322	642926535	XP_008194910.1	459	5.1e-43	PREDICTED: potassium/sodium hyperpolarization-activated cyclic nucleotide-gated channel 4-like [Tribolium castaneum]>gi|270009106|gb|EFA05554.1| hypothetical protein TcasGA2_TC015742 [Tribolium castaneum]	--	--	--	--	--	--	--	--	--	Q9MZS1	264	8.6e-22	Potassium/sodium hyperpolarization-activated cyclic nucleotide-gated channel 1 OS=Oryctolagus cuniculus GN=HCN1 PE=2 SV=2	--	--	--	--	--	--	--	--	KOG0498	K+-channel ERG and related proteins, contain PAS/PAC sensor domain
Cluster-13035.0	BM_3	4.95	0.59	619	--	--	--	--	--	--	--	--	--	--	--	--	--	--	--	--	--	--	--	--	--	--	--	--	--	--	--	--
Cluster-13038.0	BM_3	7.00	0.36	1099	--	--	--	--	--	--	--	--	--	--	--	--	--	--	--	--	--	--	--	--	--	--	--	--	--	--	--	--
Cluster-1304.0	BM_3	5.00	1.44	405	--	--	--	--	--	--	--	--	--	--	--	--	--	--	--	--	--	--	--	--	--	--	--	--	--	--	--	--
Cluster-13048.0	BM_3	9.00	7.59	299	--	--	--	--	--	--	--	--	--	--	--	--	--	--	--	--	--	--	--	--	--	--	--	--	--	--	--	--
Cluster-13063.0	BM_3	5.00	1.04	464	--	--	--	--	--	--	--	--	--	--	--	--	--	--	--	--	--	--	--	--	--	--	--	--	--	--	--	--
Cluster-13066.0	BM_3	7.00	2.35	383	642916891	XP_008199544.1	192	1.3e-12	PREDICTED: WASH complex subunit strumpellin [Tribolium castaneum]	--	--	--	--	--	K18464	RTSC, SPG8	WASH complex subunit strumpellin	http://www.genome.jp/dbget-bin/www_bget?ko:K18464	Q6DIP9	160	2.9e-10	WASH complex subunit strumpellin OS=Xenopus tropicalis PE=2 SV=1	PF10266	Hereditary spastic paraplegia protein strumpellin	--	--	--	--	GO:0071203	WASH complex	--	--
Cluster-13070.0	BM_3	3.00	0.45	542	--	--	--	--	--	--	--	--	--	--	--	--	--	--	--	--	--	--	--	--	--	--	--	--	--	--	--	--
Cluster-13071.0	BM_3	5.00	0.62	608	--	--	--	--	--	--	--	--	--	--	--	--	--	--	--	--	--	--	--	--	--	--	--	--	--	--	--	--
Cluster-13087.0	BM_3	8.00	0.49	972	--	--	--	--	--	--	--	--	--	--	--	--	--	--	--	--	--	--	--	--	--	--	--	--	--	--	--	--
Cluster-1309.0	BM_3	3.00	0.40	577	--	--	--	--	--	--	--	--	--	--	--	--	--	--	--	--	--	--	--	--	--	--	--	--	--	--	--	--
Cluster-1310.0	BM_3	2.00	0.33	521	--	--	--	--	--	--	--	--	--	--	--	--	--	--	--	--	--	--	--	--	--	--	--	--	--	--	--	--
Cluster-1311.0	BM_3	1.00	0.76	306	--	--	--	--	--	--	--	--	--	--	--	--	--	--	--	--	--	--	--	--	--	--	--	--	--	--	--	--
Cluster-13115.0	BM_3	6.00	1.17	477	--	--	--	--	--	--	--	--	--	--	--	--	--	--	--	--	--	--	--	--	--	--	--	--	--	--	--	--
Cluster-13115.1	BM_3	24.00	0.72	1708	--	--	--	--	--	--	--	--	--	--	--	--	--	--	--	--	--	--	--	--	--	--	--	--	--	--	--	--
Cluster-13120.0	BM_3	4.00	0.42	670	--	--	--	--	--	--	--	--	--	--	--	--	--	--	--	--	--	--	--	--	--	--	--	--	--	--	--	--
Cluster-13121.0	BM_3	9.00	1.02	637	--	--	--	--	--	--	--	--	--	--	--	--	--	--	--	--	--	--	--	--	--	--	--	--	--	--	--	--
Cluster-13124.0	BM_3	6.00	0.41	895	--	--	--	--	--	--	--	--	--	--	--	--	--	--	--	--	--	--	--	--	--	--	--	--	--	--	--	--
Cluster-13127.0	BM_3	3.00	1.38	347	821015251	XP_012359562.1	519	1.5e-50	PREDICTED: eukaryotic translation initiation factor 4 gamma 2 isoform X1 [Nomascus leucogenys]	683524052	NG_006538.4	347	1.82884e-180	Rattus norvegicus eukaryotic translation initiation factor 4, gamma 2, pseudogene 1 (Eif4g2-ps1) on chromosome 9	K03260	EIF4G	translation initiation factor 4G	http://www.genome.jp/dbget-bin/www_bget?ko:K03260	Q5R7J9	519	6.1e-52	Eukaryotic translation initiation factor 4 gamma 2 OS=Pongo abelii GN=EIF4G2 PE=2 SV=2	PF02854	MIF4G domain	--	--	GO:0005515//GO:0003723	protein binding//RNA binding	--	--	KOG0401	Translation initiation factor 4F, ribosome/mRNA-bridging subunit (eIF-4G)
Cluster-13127.1	BM_3	10.71	0.31	1776	153267461	NP_001017374.2	2626	3.6e-294	eukaryotic translation initiation factor 4 gamma 2 [Rattus norvegicus]	153267460	NM_001017374.2	1731	0	Rattus norvegicus eukaryotic translation initiation factor 4, gamma 2 (Eif4g2), mRNA	K03260	EIF4G	translation initiation factor 4G	http://www.genome.jp/dbget-bin/www_bget?ko:K03260	Q62448	2618	1.3e-294	Eukaryotic translation initiation factor 4 gamma 2 OS=Mus musculus GN=Eif4g2 PE=1 SV=2	PF02854	MIF4G domain	--	--	GO:0005515//GO:0003723	protein binding//RNA binding	--	--	KOG0401	Translation initiation factor 4F, ribosome/mRNA-bridging subunit (eIF-4G)
Cluster-1313.0	BM_3	5.64	0.36	941	--	--	--	--	--	--	--	--	--	--	--	--	--	--	--	--	--	--	--	--	--	--	--	--	--	--	--	--
Cluster-1314.0	BM_3	2.00	0.57	406	--	--	--	--	--	--	--	--	--	--	--	--	--	--	--	--	--	--	--	--	--	--	--	--	--	--	--	--
Cluster-13144.0	BM_3	7.00	0.35	1118	--	--	--	--	--	--	--	--	--	--	--	--	--	--	--	--	--	--	--	--	--	--	--	--	--	--	--	--
Cluster-13149.0	BM_3	11.00	2.00	493	--	--	--	--	--	--	--	--	--	--	--	--	--	--	--	--	--	--	--	--	--	--	--	--	--	--	--	--
Cluster-13151.0	BM_3	15.00	0.40	1876	--	--	--	--	--	--	--	--	--	--	--	--	--	--	--	--	--	--	--	--	--	--	--	--	--	--	--	--
Cluster-13156.0	BM_3	24.15	0.50	2356	817083341	XP_012264273.1	951	8.1e-100	PREDICTED: uncharacterized protein LOC105690770 isoform X2 [Athalia rosae]	--	--	--	--	--	K05466	ANGPT2	angiopoietin 2	http://www.genome.jp/dbget-bin/www_bget?ko:K05466	O15123	356	3.3e-32	Angiopoietin-2 OS=Homo sapiens GN=ANGPT2 PE=1 SV=1	PF05531//PF04513	Nucleopolyhedrovirus P10 protein//Baculovirus polyhedron envelope protein, PEP, C terminus	--	--	GO:0005198	structural molecule activity	GO:0019031//GO:0019028	viral envelope//viral capsid	--	--
Cluster-13157.1	BM_3	3.00	0.77	424	--	--	--	--	--	--	--	--	--	--	--	--	--	--	--	--	--	--	PF13965	dsRNA-gated channel SID-1	GO:0015931//GO:0033227	nucleobase-containing compound transport//dsRNA transport	GO:0051033	RNA transmembrane transporter activity	GO:0016021	integral component of membrane	--	--
Cluster-1316.0	BM_3	4.00	0.66	517	--	--	--	--	--	--	--	--	--	--	--	--	--	--	--	--	--	--	--	--	--	--	--	--	--	--	--	--
Cluster-13162.0	BM_3	1.00	0.48	343	--	--	--	--	--	--	--	--	--	--	--	--	--	--	--	--	--	--	--	--	--	--	--	--	--	--	--	--
Cluster-13166.0	BM_3	2.00	0.34	509	--	--	--	--	--	--	--	--	--	--	--	--	--	--	--	--	--	--	--	--	--	--	--	--	--	--	--	--
Cluster-13169.0	BM_3	3.00	0.77	423	--	--	--	--	--	--	--	--	--	--	--	--	--	--	--	--	--	--	--	--	--	--	--	--	--	--	--	--
Cluster-1317.0	BM_3	2.00	0.40	473	--	--	--	--	--	--	--	--	--	--	--	--	--	--	--	--	--	--	--	--	--	--	--	--	--	--	--	--
Cluster-13176.0	BM_3	5.00	0.59	624	--	--	--	--	--	--	--	--	--	--	--	--	--	--	--	--	--	--	--	--	--	--	--	--	--	--	--	--
Cluster-1318.0	BM_3	3.00	0.32	657	--	--	--	--	--	--	--	--	--	--	--	--	--	--	--	--	--	--	--	--	--	--	--	--	--	--	--	--
Cluster-13188.0	BM_3	8.00	0.31	1391	270015775	EFA12223.1	500	9.5e-48	gustatory receptor 160 [Tribolium castaneum]	--	--	--	--	--	--	--	--	--	--	--	--	--	PF08395	7tm Chemosensory receptor	GO:0050909	sensory perception of taste	--	--	GO:0016021	integral component of membrane	--	--
Cluster-132.0	BM_3	2.00	0.39	480	--	--	--	--	--	--	--	--	--	--	--	--	--	--	--	--	--	--	--	--	--	--	--	--	--	--	--	--
Cluster-1320.0	BM_3	5.00	1.82	373	--	--	--	--	--	--	--	--	--	--	--	--	--	--	--	--	--	--	--	--	--	--	--	--	--	--	--	--
Cluster-13202.0	BM_3	8.49	0.48	1029	309361071	CAP30138.2	256	1.4e-19	Protein CBG10839 [Caenorhabditis briggsae]	--	--	--	--	--	K05088	ROS1	proto-oncogene tyrosine-protein kinase ROS	http://www.genome.jp/dbget-bin/www_bget?ko:K05088	P22182	242	2.4e-19	Fibroblast growth factor receptor 1 OS=Xenopus laevis GN=fgfr1 PE=1 SV=1	PF04077//PF00069//PF07714	DsrH like protein//Protein kinase domain//Protein tyrosine kinase	GO:0006468//GO:0002143	protein phosphorylation//tRNA wobble position uridine thiolation	GO:0004672//GO:0005524	protein kinase activity//ATP binding	GO:0005737	cytoplasm	--	--
Cluster-13203.0	BM_3	10.00	0.41	1324	--	--	--	--	--	--	--	--	--	--	--	--	--	--	--	--	--	--	--	--	--	--	--	--	--	--	--	--
Cluster-13205.0	BM_3	3.19	1.58	340	--	--	--	--	--	--	--	--	--	--	--	--	--	--	--	--	--	--	--	--	--	--	--	--	--	--	--	--
Cluster-1321.0	BM_3	4.00	0.59	549	--	--	--	--	--	--	--	--	--	--	--	--	--	--	--	--	--	--	--	--	--	--	--	--	--	--	--	--
Cluster-13215.0	BM_3	19.09	0.68	1476	--	--	--	--	--	--	--	--	--	--	--	--	--	--	--	--	--	--	--	--	--	--	--	--	--	--	--	--
Cluster-13222.0	BM_3	3.00	0.53	499	--	--	--	--	--	--	--	--	--	--	--	--	--	--	--	--	--	--	--	--	--	--	--	--	--	--	--	--
Cluster-13224.0	BM_3	6.00	4.83	302	--	--	--	--	--	--	--	--	--	--	--	--	--	--	--	--	--	--	--	--	--	--	--	--	--	--	--	--
Cluster-13224.1	BM_3	33.00	5.40	520	--	--	--	--	--	--	--	--	--	--	--	--	--	--	--	--	--	--	--	--	--	--	--	--	--	--	--	--
Cluster-13232.0	BM_3	4.00	0.35	749	752883748	XP_011259587.1	160	1.4e-08	PREDICTED: uncharacterized protein LOC105253328, partial [Camponotus floridanus]	--	--	--	--	--	--	--	--	--	--	--	--	--	--	--	--	--	--	--	--	--	--	--
Cluster-13238.0	BM_3	3.00	0.31	679	--	--	--	--	--	--	--	--	--	--	--	--	--	--	--	--	--	--	--	--	--	--	--	--	--	--	--	--
Cluster-13262.0	BM_3	7.78	0.71	729	--	--	--	--	--	--	--	--	--	--	--	--	--	--	--	--	--	--	--	--	--	--	--	--	--	--	--	--
Cluster-13263.0	BM_3	70.22	1.38	2472	270005719	EFA02167.1	2091	5.5e-232	hypothetical protein TcasGA2_TC007822 [Tribolium castaneum]	645014450	XM_008205260.1	171	9.76541e-82	PREDICTED: Nasonia vitripennis potassium voltage-gated channel subfamily KQT member 1-like (LOC100119507), mRNA	K04926	KCNQ1	potassium voltage-gated channel KQT-like subfamily member 1	http://www.genome.jp/dbget-bin/www_bget?ko:K04926	O73925	1445	1.8e-158	Potassium voltage-gated channel subfamily KQT member 1 OS=Squalus acanthias GN=KCNQ1 PE=2 SV=1	PF00612//PF04505//PF00520	IQ calmodulin-binding motif//Interferon-induced transmembrane protein//Ion transport protein	GO:0006811//GO:0009607//GO:0055085	ion transport//response to biotic stimulus//transmembrane transport	GO:0005515//GO:0005216	protein binding//ion channel activity	GO:0016021//GO:0016020	integral component of membrane//membrane	KOG1419	Voltage-gated K+ channel KCNQ
Cluster-13284.0	BM_3	15.00	1.45	706	--	--	--	--	--	--	--	--	--	--	--	--	--	--	--	--	--	--	--	--	--	--	--	--	--	--	--	--
Cluster-1329.0	BM_3	9.00	3.30	372	594059181	XP_006053735.1	170	4.6e-10	PREDICTED: metallothionein-1A-like [Bubalus bubalis]	331284139	NM_001040492.2	363	0	Bos taurus metallothionein-1A (MT1A), mRNA	--	--	--	--	--	--	--	--	PF00131	Metallothionein	--	--	GO:0046872	metal ion binding	--	--	--	--
Cluster-13290.0	BM_3	2.00	0.31	533	--	--	--	--	--	--	--	--	--	--	--	--	--	--	--	--	--	--	--	--	--	--	--	--	--	--	--	--
Cluster-13292.0	BM_3	1.00	0.34	381	--	--	--	--	--	--	--	--	--	--	--	--	--	--	--	--	--	--	--	--	--	--	--	--	--	--	--	--
Cluster-13295.0	BM_3	1.00	0.38	368	--	--	--	--	--	--	--	--	--	--	--	--	--	--	--	--	--	--	--	--	--	--	--	--	--	--	--	--
Cluster-13296.0	BM_3	7.00	0.36	1107	--	--	--	--	--	--	--	--	--	--	--	--	--	--	--	--	--	--	--	--	--	--	--	--	--	--	--	--
Cluster-1330.0	BM_3	3.00	0.35	626	--	--	--	--	--	--	--	--	--	--	--	--	--	--	--	--	--	--	--	--	--	--	--	--	--	--	--	--
Cluster-13304.0	BM_3	16.98	0.94	1041	270007659	EFA04107.1	217	4.7e-15	hypothetical protein TcasGA2_TC014344 [Tribolium castaneum]	--	--	--	--	--	--	--	--	--	--	--	--	--	--	--	--	--	--	--	--	--	--	--
Cluster-13307.0	BM_3	8.00	0.75	717	--	--	--	--	--	--	--	--	--	--	--	--	--	--	--	--	--	--	--	--	--	--	--	--	--	--	--	--
Cluster-1331.0	BM_3	4.00	0.43	658	--	--	--	--	--	--	--	--	--	--	--	--	--	--	--	--	--	--	--	--	--	--	--	--	--	--	--	--
Cluster-13317.0	BM_3	2.00	0.36	499	--	--	--	--	--	--	--	--	--	--	--	--	--	--	--	--	--	--	--	--	--	--	--	--	--	--	--	--
Cluster-13319.0	BM_3	9.00	1.38	538	478251110	ENN71586.1	539	1.1e-52	hypothetical protein YQE_11686, partial [Dendroctonus ponderosae]>gi|546683195|gb|ERL93035.1| hypothetical protein D910_10337 [Dendroctonus ponderosae]	--	--	--	--	--	--	--	--	--	P80601	353	1.7e-32	Ribonuclease UK114 OS=Capra hircus GN=HRSP12 PE=1 SV=3	--	--	--	--	--	--	--	--	KOG2317	Putative translation initiation inhibitor UK114/IBM1
Cluster-13326.0	BM_3	13.00	0.33	1996	--	--	--	--	--	--	--	--	--	--	--	--	--	--	--	--	--	--	--	--	--	--	--	--	--	--	--	--
Cluster-13331.0	BM_3	1.00	0.31	396	--	--	--	--	--	--	--	--	--	--	--	--	--	--	--	--	--	--	--	--	--	--	--	--	--	--	--	--
Cluster-13333.0	BM_3	3.00	0.95	391	--	--	--	--	--	--	--	--	--	--	--	--	--	--	--	--	--	--	PF04604	Type-A lantibiotic	GO:0042742	defense response to bacterium	--	--	GO:0005576	extracellular region	--	--
Cluster-13339.0	BM_3	2.00	0.90	349	449273737	EMC83151.1	174	1.5e-10	Enterin neuropeptide, partial [Columba livia]	--	--	--	--	--	--	--	--	--	--	--	--	--	--	--	--	--	--	--	--	--	--	--
Cluster-13344.0	BM_3	5.08	0.38	833	--	--	--	--	--	--	--	--	--	--	--	--	--	--	--	--	--	--	--	--	--	--	--	--	--	--	--	--
Cluster-13351.0	BM_3	6.00	1.58	419	--	--	--	--	--	--	--	--	--	--	--	--	--	--	--	--	--	--	--	--	--	--	--	--	--	--	--	--
Cluster-13353.0	BM_3	3.00	0.41	573	--	--	--	--	--	--	--	--	--	--	--	--	--	--	--	--	--	--	--	--	--	--	--	--	--	--	--	--
Cluster-13362.0	BM_3	3.00	0.86	405	--	--	--	--	--	--	--	--	--	--	--	--	--	--	--	--	--	--	--	--	--	--	--	--	--	--	--	--
Cluster-13363.0	BM_3	7.00	0.31	1229	--	--	--	--	--	--	--	--	--	--	--	--	--	--	--	--	--	--	--	--	--	--	--	--	--	--	--	--
Cluster-13368.0	BM_3	3.00	0.35	628	470603578	XP_004313098.1	976	2.7e-103	PREDICTED: ras-related protein Rab-7a-like, partial [Tursiops truncatus]>gi|281347008|gb|EFB22592.1| hypothetical protein PANDA_006030, partial [Ailuropoda melanoleuca]	672050148	XM_006236849.2	548	0	PREDICTED: Rattus norvegicus RAB7A, member RAS oncogene family (Rab7a), transcript variant X1, mRNA	K07897	RAB7A	Ras-related protein Rab-7A	http://www.genome.jp/dbget-bin/www_bget?ko:K07897	P09527	979	5.0e-105	Ras-related protein Rab-7a OS=Rattus norvegicus GN=Rab7a PE=1 SV=2	PF00071//PF04670//PF00025//PF01926//PF08477	Ras family//Gtr1/RagA G protein conserved region//ADP-ribosylation factor family//50S ribosome-binding GTPase//Ras of Complex, Roc, domain of DAPkinase	GO:0006184//GO:0007264//GO:0015031//GO:0033365//GO:0007174//GO:0045022//GO:0008333	obsolete GTP catabolic process//small GTPase mediated signal transduction//protein transport//protein localization to organelle//epidermal growth factor catabolic process//early endosome to late endosome transport//endosome to lysosome transport	GO:0005525//GO:0019003//GO:0003924	GTP binding//GDP binding//GTPase activity	GO:0005764//GO:0005770//GO:0005794	lysosome//late endosome//Golgi apparatus	KOG0394	Ras-related GTPase
Cluster-13370.0	BM_3	12.00	0.40	1554	--	--	--	--	--	--	--	--	--	--	--	--	--	--	--	--	--	--	--	--	--	--	--	--	--	--	--	--
Cluster-13374.0	BM_3	7.96	0.39	1151	--	--	--	--	--	--	--	--	--	--	--	--	--	--	--	--	--	--	--	--	--	--	--	--	--	--	--	--
Cluster-1338.0	BM_3	3.00	0.37	608	--	--	--	--	--	--	--	--	--	--	--	--	--	--	--	--	--	--	--	--	--	--	--	--	--	--	--	--
Cluster-13382.0	BM_3	22.02	0.89	1327	546674815	ERL86101.1	908	4.4e-95	hypothetical protein D910_03515 [Dendroctonus ponderosae]	--	--	--	--	--	--	--	--	--	B0UYT5	156	2.9e-09	Major facilitator superfamily domain-containing protein 6-B OS=Danio rerio GN=mfsd6b PE=3 SV=1	PF07690	Major Facilitator Superfamily	GO:0055085	transmembrane transport	--	--	GO:0016021	integral component of membrane	--	--
Cluster-13386.0	BM_3	27.64	0.92	1558	--	--	--	--	--	--	--	--	--	--	--	--	--	--	--	--	--	--	--	--	--	--	--	--	--	--	--	--
Cluster-13387.0	BM_3	5.00	0.72	556	--	--	--	--	--	--	--	--	--	--	--	--	--	--	--	--	--	--	--	--	--	--	--	--	--	--	--	--
Cluster-1339.0	BM_3	2.00	0.35	505	--	--	--	--	--	--	--	--	--	--	--	--	--	--	--	--	--	--	--	--	--	--	--	--	--	--	--	--
Cluster-13390.0	BM_3	2.00	0.82	359	--	--	--	--	--	--	--	--	--	--	--	--	--	--	--	--	--	--	--	--	--	--	--	--	--	--	--	--
Cluster-13394.0	BM_3	8.57	0.50	1006	--	--	--	--	--	--	--	--	--	--	--	--	--	--	--	--	--	--	--	--	--	--	--	--	--	--	--	--
Cluster-1340.0	BM_3	3.00	0.34	641	--	--	--	--	--	--	--	--	--	--	--	--	--	--	--	--	--	--	--	--	--	--	--	--	--	--	--	--
Cluster-13411.0	BM_3	1.00	0.36	375	--	--	--	--	--	--	--	--	--	--	--	--	--	--	--	--	--	--	--	--	--	--	--	--	--	--	--	--
Cluster-1342.0	BM_3	3.00	0.38	599	--	--	--	--	--	--	--	--	--	--	--	--	--	--	--	--	--	--	--	--	--	--	--	--	--	--	--	--
Cluster-13435.0	BM_3	3.00	0.49	520	91077926	XP_974115.1	545	2.1e-53	PREDICTED: tropinone reductase 2 [Tribolium castaneum]>gi|270001443|gb|EEZ97890.1| hypothetical protein TcasGA2_TC000272 [Tribolium castaneum]	--	--	--	--	--	--	--	--	--	Q9WYG0	225	1.1e-17	Uncharacterized oxidoreductase TM_0325 OS=Thermotoga maritima (strain ATCC 43589 / MSB8 / DSM 3109 / JCM 10099) GN=TM_0325 PE=3 SV=1	PF00106//PF01134//PF12242	short chain dehydrogenase//Glucose inhibited division protein A//NAD(P)H binding domain of trans-2-enoyl-CoA reductase	GO:0008033//GO:0055114//GO:0008152	tRNA processing//oxidation-reduction process//metabolic process	GO:0016491//GO:0050660	oxidoreductase activity//flavin adenine dinucleotide binding	--	--	--	--
Cluster-13435.1	BM_3	2.00	0.75	369	91077926	XP_974115.1	405	2.6e-37	PREDICTED: tropinone reductase 2 [Tribolium castaneum]>gi|270001443|gb|EEZ97890.1| hypothetical protein TcasGA2_TC000272 [Tribolium castaneum]	--	--	--	--	--	--	--	--	--	P50163	178	2.2e-12	Tropinone reductase 2 OS=Datura stramonium GN=TR2 PE=1 SV=1	PF00106	short chain dehydrogenase	GO:0055114//GO:0008152	oxidation-reduction process//metabolic process	GO:0016491//GO:0000166	oxidoreductase activity//nucleotide binding	--	--	--	--
Cluster-13447.0	BM_3	3.00	0.33	645	--	--	--	--	--	--	--	--	--	--	--	--	--	--	--	--	--	--	--	--	--	--	--	--	--	--	--	--
Cluster-13449.0	BM_3	5.00	0.36	860	--	--	--	--	--	--	--	--	--	--	--	--	--	--	--	--	--	--	--	--	--	--	--	--	--	--	--	--
Cluster-13457.0	BM_3	6.00	0.62	673	242022723	XP_002431788.1	178	1.0e-10	papilin, putative [Pediculus humanus corporis]>gi|212517113|gb|EEB19050.1| papilin, putative [Pediculus humanus corporis]	--	--	--	--	--	K06238	COL6A	collagen, type VI, alpha	http://www.genome.jp/dbget-bin/www_bget?ko:K06238	Q8T3S7	183	1.1e-12	Kunitz-type serine protease inhibitor U1-aranetoxin-Av1a OS=Araneus ventricosus PE=2 SV=1	PF00014	Kunitz/Bovine pancreatic trypsin inhibitor domain	--	--	GO:0008233//GO:0004867	peptidase activity//serine-type endopeptidase inhibitor activity	--	--	--	--
Cluster-13463.0	BM_3	4.00	0.65	522	--	--	--	--	--	--	--	--	--	--	--	--	--	--	--	--	--	--	--	--	--	--	--	--	--	--	--	--
Cluster-13467.0	BM_3	5.00	0.38	826	--	--	--	--	--	--	--	--	--	--	--	--	--	--	--	--	--	--	--	--	--	--	--	--	--	--	--	--
Cluster-13472.0	BM_3	5.00	0.54	657	--	--	--	--	--	--	--	--	--	--	--	--	--	--	--	--	--	--	--	--	--	--	--	--	--	--	--	--
Cluster-13473.0	BM_3	21.00	0.64	1679	--	--	--	--	--	--	--	--	--	--	--	--	--	--	--	--	--	--	--	--	--	--	--	--	--	--	--	--
Cluster-13481.0	BM_3	3.00	1.70	328	--	--	--	--	--	--	--	--	--	--	--	--	--	--	--	--	--	--	--	--	--	--	--	--	--	--	--	--
Cluster-13483.0	BM_3	3.00	0.32	664	--	--	--	--	--	--	--	--	--	--	--	--	--	--	--	--	--	--	--	--	--	--	--	--	--	--	--	--
Cluster-13489.0	BM_3	14.93	1.06	867	--	--	--	--	--	--	--	--	--	--	--	--	--	--	--	--	--	--	--	--	--	--	--	--	--	--	--	--
Cluster-13491.0	BM_3	2.00	0.50	428	--	--	--	--	--	--	--	--	--	--	--	--	--	--	--	--	--	--	--	--	--	--	--	--	--	--	--	--
Cluster-13492.0	BM_3	2.00	0.32	525	--	--	--	--	--	--	--	--	--	--	--	--	--	--	--	--	--	--	--	--	--	--	--	--	--	--	--	--
Cluster-13495.0	BM_3	1.00	0.76	306	--	--	--	--	--	--	--	--	--	--	--	--	--	--	--	--	--	--	--	--	--	--	--	--	--	--	--	--
Cluster-13499.0	BM_3	7.56	0.39	1096	642915323	XP_008190571.1	497	1.7e-47	PREDICTED: valine--tRNA ligase [Tribolium castaneum]>gi|270003973|gb|EFA00421.1| hypothetical protein TcasGA2_TC003272 [Tribolium castaneum]	--	--	--	--	--	K01873	VARS, valS	valyl-tRNA synthetase	http://www.genome.jp/dbget-bin/www_bget?ko:K01873	Q54I78	295	1.8e-25	Probable valine--tRNA ligase, mitochondrial OS=Dictyostelium discoideum GN=valS2 PE=3 SV=2	PF08264//PF02845	Anticodon-binding domain of tRNA//CUE domain	GO:0006418	tRNA aminoacylation for protein translation	GO:0004812//GO:0005515//GO:0000166	aminoacyl-tRNA ligase activity//protein binding//nucleotide binding	--	--	KOG0432	Valyl-tRNA synthetase
Cluster-13503.0	BM_3	1.00	0.74	308	--	--	--	--	--	--	--	--	--	--	--	--	--	--	--	--	--	--	--	--	--	--	--	--	--	--	--	--
Cluster-13504.0	BM_3	5.00	0.32	928	--	--	--	--	--	--	--	--	--	--	--	--	--	--	--	--	--	--	--	--	--	--	--	--	--	--	--	--
Cluster-1351.0	BM_3	5.00	1.46	403	--	--	--	--	--	--	--	--	--	--	--	--	--	--	--	--	--	--	--	--	--	--	--	--	--	--	--	--
Cluster-13511.0	BM_3	69.00	2.41	1501	--	--	--	--	--	--	--	--	--	--	--	--	--	--	--	--	--	--	--	--	--	--	--	--	--	--	--	--
Cluster-13520.0	BM_3	3.35	0.78	441	91081805	XP_974174.1	222	5.2e-16	PREDICTED: equilibrative nucleoside transporter 3 [Tribolium castaneum]>gi|270006294|gb|EFA02742.1| hypothetical protein TcasGA2_TC008473 [Tribolium castaneum]	--	--	--	--	--	K15014	SLC29A1_2_3, ENT1_2_3	solute carrier family 29 (equilibrative nucleoside transporter), member 1/2/3	http://www.genome.jp/dbget-bin/www_bget?ko:K15014	--	--	--	--	PF01733	Nucleoside transporter	GO:0006810//GO:0015858	transport//nucleoside transport	GO:0005337	nucleoside transmembrane transporter activity	GO:0016021	integral component of membrane	--	--
Cluster-13522.0	BM_3	4.00	0.67	513	871208251	XP_005090180.2	195	8.1e-13	PREDICTED: protein SFI1 homolog [Aplysia californica]>gi|871208254|ref|XP_012939858.1| PREDICTED: protein SFI1 homolog [Aplysia californica]	--	--	--	--	--	K16489	SFI1	protein SFI1	http://www.genome.jp/dbget-bin/www_bget?ko:K16489	A9CB34	166	7.7e-11	Protein SFI1 homolog OS=Papio anubis GN=SFI1 PE=3 SV=2	--	--	--	--	--	--	--	--	--	--
Cluster-13528.0	BM_3	6.00	0.49	789	--	--	--	--	--	--	--	--	--	--	--	--	--	--	--	--	--	--	--	--	--	--	--	--	--	--	--	--
Cluster-13529.0	BM_3	2.00	0.35	501	--	--	--	--	--	--	--	--	--	--	--	--	--	--	--	--	--	--	--	--	--	--	--	--	--	--	--	--
Cluster-13532.0	BM_3	9.00	0.50	1034	--	--	--	--	--	--	--	--	--	--	--	--	--	--	--	--	--	--	--	--	--	--	--	--	--	--	--	--
Cluster-13536.0	BM_3	3.00	0.73	434	--	--	--	--	--	--	--	--	--	--	--	--	--	--	--	--	--	--	--	--	--	--	--	--	--	--	--	--
Cluster-13536.1	BM_3	2.00	1.35	314	--	--	--	--	--	--	--	--	--	--	--	--	--	--	--	--	--	--	--	--	--	--	--	--	--	--	--	--
Cluster-13546.1	BM_3	2.00	0.32	530	--	--	--	--	--	--	--	--	--	--	--	--	--	--	--	--	--	--	--	--	--	--	--	--	--	--	--	--
Cluster-13551.0	BM_3	5.00	0.61	612	--	--	--	--	--	--	--	--	--	--	--	--	--	--	--	--	--	--	PF02100	Ornithine decarboxylase antizyme	GO:0019467	ornithine catabolic process, by decarboxylation	GO:0004857//GO:0008073	enzyme inhibitor activity//ornithine decarboxylase inhibitor activity	--	--	--	--
Cluster-13557.0	BM_3	11.00	0.47	1277	--	--	--	--	--	--	--	--	--	--	--	--	--	--	--	--	--	--	--	--	--	--	--	--	--	--	--	--
Cluster-1357.0	BM_3	3.00	0.60	473	--	--	--	--	--	--	--	--	--	--	--	--	--	--	--	--	--	--	--	--	--	--	--	--	--	--	--	--
Cluster-13574.0	BM_3	14.00	0.54	1389	91082391	XP_969041.1	1141	4.5e-122	PREDICTED: alpha-tocopherol transfer protein-like [Tribolium castaneum]>gi|642922554|ref|XP_008193224.1| PREDICTED: alpha-tocopherol transfer protein-like [Tribolium castaneum]>gi|270007505|gb|EFA03953.1| hypothetical protein TcasGA2_TC014097 [Tribolium castaneum]	--	--	--	--	--	--	--	--	--	Q9BTX7	492	3.3e-48	Alpha-tocopherol transfer protein-like OS=Homo sapiens GN=TTPAL PE=1 SV=2	--	--	GO:0006810	transport	GO:0005215	transporter activity	GO:0005622	intracellular	--	--
Cluster-13575.0	BM_3	2.00	0.32	528	--	--	--	--	--	--	--	--	--	--	--	--	--	--	--	--	--	--	--	--	--	--	--	--	--	--	--	--
Cluster-13585.0	BM_3	6.00	0.57	711	--	--	--	--	--	--	--	--	--	--	--	--	--	--	--	--	--	--	--	--	--	--	--	--	--	--	--	--
Cluster-13590.0	BM_3	3.00	0.36	614	--	--	--	--	--	--	--	--	--	--	--	--	--	--	--	--	--	--	--	--	--	--	--	--	--	--	--	--
Cluster-13593.2	BM_3	53.81	1.36	1984	642911122	XP_008200589.1	2412	2.6e-269	PREDICTED: endoplasmic reticulum aminopeptidase 1-like isoform X4 [Tribolium castaneum]	462310582	APGK01047275.1	78	3.89997e-30	Dendroctonus ponderosae Seq01047285, whole genome shotgun sequence	K11141	ENPEP	glutamyl aminopeptidase	http://www.genome.jp/dbget-bin/www_bget?ko:K11141	Q10836	931	5.9e-99	Thyrotropin-releasing hormone-degrading ectoenzyme OS=Rattus norvegicus GN=Trhde PE=1 SV=1	PF01433	Peptidase family M1	--	--	GO:0008270//GO:0008237	zinc ion binding//metallopeptidase activity	--	--	--	--
Cluster-13596.0	BM_3	4.00	0.41	681	--	--	--	--	--	--	--	--	--	--	--	--	--	--	--	--	--	--	--	--	--	--	--	--	--	--	--	--
Cluster-1361.0	BM_3	1.00	1.86	259	--	--	--	--	--	--	--	--	--	--	--	--	--	--	--	--	--	--	--	--	--	--	--	--	--	--	--	--
Cluster-13610.0	BM_3	8.22	1.63	473	91083483	XP_971803.1	205	5.2e-14	PREDICTED: tubulin polyglutamylase TTLL4 [Tribolium castaneum]>gi|270010834|gb|EFA07282.1| hypothetical protein TcasGA2_TC014517 [Tribolium castaneum]	--	--	--	--	--	K16610	TTLL15	tubulin monoglycylase TTLL15	http://www.genome.jp/dbget-bin/www_bget?ko:K16610	--	--	--	--	PF03133//PF07478	Tubulin-tyrosine ligase family//D-ala D-ala ligase C-terminus	GO:0006464//GO:0046436//GO:0009252	cellular protein modification process//D-alanine metabolic process//peptidoglycan biosynthetic process	GO:0008716	D-alanine-D-alanine ligase activity	--	--	--	--
Cluster-13614.0	BM_3	11.00	0.50	1218	--	--	--	--	--	--	--	--	--	--	--	--	--	--	--	--	--	--	--	--	--	--	--	--	--	--	--	--
Cluster-13615.0	BM_3	1.00	0.52	336	--	--	--	--	--	--	--	--	--	--	--	--	--	--	--	--	--	--	--	--	--	--	--	--	--	--	--	--
Cluster-1362.0	BM_3	3.00	0.98	387	--	--	--	--	--	--	--	--	--	--	--	--	--	--	--	--	--	--	--	--	--	--	--	--	--	--	--	--
Cluster-13622.1	BM_3	6.00	0.32	1068	--	--	--	--	--	--	--	--	--	--	--	--	--	--	--	--	--	--	--	--	--	--	--	--	--	--	--	--
Cluster-13624.0	BM_3	10.00	0.55	1040	--	--	--	--	--	--	--	--	--	--	--	--	--	--	--	--	--	--	--	--	--	--	--	--	--	--	--	--
Cluster-13626.0	BM_3	3.00	0.45	545	--	--	--	--	--	--	--	--	--	--	--	--	--	--	--	--	--	--	--	--	--	--	--	--	--	--	--	--
Cluster-13632.0	BM_3	4.00	0.36	742	--	--	--	--	--	--	--	--	--	--	--	--	--	--	--	--	--	--	--	--	--	--	--	--	--	--	--	--
Cluster-13637.0	BM_3	1.00	0.55	330	--	--	--	--	--	--	--	--	--	--	--	--	--	--	--	--	--	--	--	--	--	--	--	--	--	--	--	--
Cluster-13639.0	BM_3	9.00	0.49	1047	--	--	--	--	--	--	--	--	--	--	--	--	--	--	--	--	--	--	--	--	--	--	--	--	--	--	--	--
Cluster-1364.0	BM_3	4.00	0.57	559	--	--	--	--	--	--	--	--	--	--	--	--	--	--	--	--	--	--	--	--	--	--	--	--	--	--	--	--
Cluster-13653.0	BM_3	6.00	0.38	942	--	--	--	--	--	--	--	--	--	--	--	--	--	--	--	--	--	--	--	--	--	--	--	--	--	--	--	--
Cluster-13659.0	BM_3	3.00	0.43	558	852799266	XP_012889024.1	515	7.0e-50	PREDICTED: heterogeneous nuclear ribonucleoprotein M isoform X3 [Dipodomys ordii]	18044561	BC019580.1	558	0	Homo sapiens heterogeneous nuclear ribonucleoprotein M, mRNA (cDNA clone MGC:24927 IMAGE:4938259), complete cds	K12887	HNRNPM	heterogeneous nuclear ribonucleoprotein M	http://www.genome.jp/dbget-bin/www_bget?ko:K12887	P52272	515	2.9e-51	Heterogeneous nuclear ribonucleoprotein M OS=Homo sapiens GN=HNRNPM PE=1 SV=3	PF00076//PF08777	RNA recognition motif. (a.k.a. RRM, RBD, or RNP domain)//RNA binding motif	--	--	GO:0003723//GO:0003676	RNA binding//nucleic acid binding	--	--	--	--
Cluster-13667.0	BM_3	5.00	0.79	531	--	--	--	--	--	--	--	--	--	--	--	--	--	--	--	--	--	--	--	--	--	--	--	--	--	--	--	--
Cluster-13667.1	BM_3	3.00	0.32	662	--	--	--	--	--	--	--	--	--	--	--	--	--	--	--	--	--	--	PF00558	Vpu protein	GO:0006812//GO:0032801//GO:0019076	cation transport//receptor catabolic process//viral release from host cell	GO:0005261	cation channel activity	GO:0033644	host cell membrane	--	--
Cluster-13669.0	BM_3	3.77	0.31	785	802733094	KKA73438.1	169	1.3e-09	protein kinase [Pristionchus pacificus]	--	--	--	--	--	K05110	EPHB1, ELK, NET	Eph receptor B1	http://www.genome.jp/dbget-bin/www_bget?ko:K05110	P42690	156	1.7e-09	Tyrosine-protein kinase isoform SRK4 OS=Spongilla lacustris GN=SRK1 PE=2 SV=1	PF07714//PF00069//PF04077	Protein tyrosine kinase//Protein kinase domain//DsrH like protein	GO:0006468//GO:0002143	protein phosphorylation//tRNA wobble position uridine thiolation	GO:0004672//GO:0005524	protein kinase activity//ATP binding	GO:0005737	cytoplasm	--	--
Cluster-1368.0	BM_3	3.00	0.52	506	--	--	--	--	--	--	--	--	--	--	--	--	--	--	--	--	--	--	PF00614	Phospholipase D Active site motif	--	--	GO:0003824	catalytic activity	--	--	--	--
Cluster-13680.0	BM_3	8.00	0.83	675	--	--	--	--	--	--	--	--	--	--	--	--	--	--	--	--	--	--	--	--	--	--	--	--	--	--	--	--
Cluster-13685.1	BM_3	11.00	1.10	689	--	--	--	--	--	--	--	--	--	--	--	--	--	--	--	--	--	--	PF04258	Signal peptide peptidase	--	--	GO:0004190	aspartic-type endopeptidase activity	GO:0016021	integral component of membrane	--	--
Cluster-13701.0	BM_3	3.00	0.36	618	--	--	--	--	--	--	--	--	--	--	--	--	--	--	--	--	--	--	PF12844//PF13404	Helix-turn-helix domain//AsnC-type helix-turn-helix domain	GO:0006355	regulation of transcription, DNA-templated	GO:0043565	sequence-specific DNA binding	--	--	--	--
Cluster-13712.1	BM_3	1.00	1.01	288	--	--	--	--	--	--	--	--	--	--	--	--	--	--	--	--	--	--	--	--	--	--	--	--	--	--	--	--
Cluster-13721.0	BM_3	1.00	0.82	301	--	--	--	--	--	--	--	--	--	--	--	--	--	--	--	--	--	--	--	--	--	--	--	--	--	--	--	--
Cluster-13723.0	BM_3	2.00	0.52	422	--	--	--	--	--	--	--	--	--	--	--	--	--	--	--	--	--	--	--	--	--	--	--	--	--	--	--	--
Cluster-13724.0	BM_3	16.66	0.72	1268	432849831	XP_004066634.1	162	1.4e-08	PREDICTED: SLIT and NTRK-like protein 6 [Oryzias latipes]	--	--	--	--	--	--	--	--	--	Q5XM32	134	9.8e-07	Relaxin receptor 2 OS=Canis familiaris GN=RXFP2 PE=2 SV=1	PF00560//PF13855//PF09061	Leucine Rich Repeat//Leucine rich repeat//Stirrup	--	--	GO:0016788//GO:0005515	hydrolase activity, acting on ester bonds//protein binding	--	--	KOG0619	FOG: Leucine rich repeat
Cluster-13726.0	BM_3	18.00	1.68	720	--	--	--	--	--	--	--	--	--	--	--	--	--	--	--	--	--	--	PF06816	NOTCH protein	GO:0030154	cell differentiation	--	--	GO:0016021	integral component of membrane	--	--
Cluster-13742.0	BM_3	2.00	0.62	395	--	--	--	--	--	--	--	--	--	--	--	--	--	--	--	--	--	--	--	--	--	--	--	--	--	--	--	--
Cluster-13746.0	BM_3	12.00	0.39	1582	--	--	--	--	--	--	--	--	--	--	--	--	--	--	--	--	--	--	--	--	--	--	--	--	--	--	--	--
Cluster-13749.0	BM_3	1.00	0.47	345	--	--	--	--	--	--	--	--	--	--	--	--	--	--	--	--	--	--	--	--	--	--	--	--	--	--	--	--
Cluster-13751.0	BM_3	5.00	0.69	571	--	--	--	--	--	--	--	--	--	--	--	--	--	--	--	--	--	--	--	--	--	--	--	--	--	--	--	--
Cluster-13757.0	BM_3	10.00	0.52	1099	270001339	EEZ97786.1	146	8.4e-07	odorant receptor 309 [Tribolium castaneum]	--	--	--	--	--	--	--	--	--	--	--	--	--	PF02949	7tm Odorant receptor	GO:0007187//GO:0007608	G-protein coupled receptor signaling pathway, coupled to cyclic nucleotide second messenger//sensory perception of smell	GO:0004984//GO:0005549	olfactory receptor activity//odorant binding	GO:0016020	membrane	--	--
Cluster-13757.1	BM_3	4.00	1.42	376	--	--	--	--	--	--	--	--	--	--	--	--	--	--	--	--	--	--	--	--	--	--	--	--	--	--	--	--
Cluster-13760.0	BM_3	1.00	0.98	290	--	--	--	--	--	--	--	--	--	--	--	--	--	--	--	--	--	--	--	--	--	--	--	--	--	--	--	--
Cluster-13761.0	BM_3	8.00	0.42	1093	646717140	KDR20121.1	141	3.2e-06	E3 ubiquitin-protein ligase SIAH1B [Zootermopsis nevadensis]	--	--	--	--	--	--	--	--	--	Q9I8X5	125	9.3e-06	E3 ubiquitin-protein ligase siah2 OS=Xenopus laevis GN=siah2 PE=2 SV=1	--	--	--	--	--	--	--	--	--	--
Cluster-13761.2	BM_3	12.82	0.80	951	--	--	--	--	--	--	--	--	--	--	--	--	--	--	--	--	--	--	--	--	--	--	--	--	--	--	--	--
Cluster-13765.0	BM_3	4.00	0.83	463	--	--	--	--	--	--	--	--	--	--	--	--	--	--	--	--	--	--	--	--	--	--	--	--	--	--	--	--
Cluster-13768.0	BM_3	12.00	0.31	1960	--	--	--	--	--	--	--	--	--	--	--	--	--	--	--	--	--	--	--	--	--	--	--	--	--	--	--	--
Cluster-13773.0	BM_3	3.00	0.31	675	--	--	--	--	--	--	--	--	--	--	--	--	--	--	--	--	--	--	--	--	--	--	--	--	--	--	--	--
Cluster-13775.0	BM_3	4.38	0.74	512	642924762	XP_008194430.1	183	2.0e-11	PREDICTED: protein lin-28 homolog isoform X2 [Tribolium castaneum]	--	--	--	--	--	K18754	LIN28	protein lin-28	http://www.genome.jp/dbget-bin/www_bget?ko:K18754	Q9VRN5	162	2.2e-10	Protein lin-28 homolog OS=Drosophila melanogaster GN=lin-28 PE=2 SV=2	PF00313	'Cold-shock' DNA-binding domain	GO:0006355	regulation of transcription, DNA-templated	GO:0003677	DNA binding	--	--	KOG3070	Predicted RNA-binding protein containing PIN domain and invovled in translation or RNA processing
Cluster-13786.0	BM_3	7.00	0.73	670	--	--	--	--	--	--	--	--	--	--	--	--	--	--	--	--	--	--	--	--	--	--	--	--	--	--	--	--
Cluster-13793.0	BM_3	3.00	0.54	497	--	--	--	--	--	--	--	--	--	--	--	--	--	--	--	--	--	--	PF00642	Zinc finger C-x8-C-x5-C-x3-H type (and similar)	--	--	GO:0046872	metal ion binding	--	--	--	--
Cluster-13794.0	BM_3	2.00	0.44	454	--	--	--	--	--	--	--	--	--	--	--	--	--	--	--	--	--	--	--	--	--	--	--	--	--	--	--	--
Cluster-13795.1	BM_3	2.00	0.38	486	--	--	--	--	--	--	--	--	--	--	--	--	--	--	--	--	--	--	PF03785	Peptidase family C25, C terminal ig-like domain	GO:0006508	proteolysis	GO:0008233	peptidase activity	--	--	--	--
Cluster-1381.0	BM_3	7.00	0.72	679	--	--	--	--	--	--	--	--	--	--	--	--	--	--	--	--	--	--	--	--	--	--	--	--	--	--	--	--
Cluster-13810.1	BM_3	1.00	0.32	388	391345366	XP_003746960.1	170	4.8e-10	PREDICTED: aldehyde dehydrogenase, dimeric NADP-preferring-like [Metaseiulus occidentalis]	--	--	--	--	--	K00129	E1.2.1.5	aldehyde dehydrogenase (NAD(P)+)	http://www.genome.jp/dbget-bin/www_bget?ko:K00129	Q1JPA0	142	3.5e-08	Aldehyde dehydrogenase family 3 member B1 OS=Bos taurus GN=ALDH3B1 PE=2 SV=1	--	--	--	--	--	--	--	--	KOG2456	Aldehyde dehydrogenase
Cluster-13817.0	BM_3	2.00	0.51	426	--	--	--	--	--	--	--	--	--	--	--	--	--	--	--	--	--	--	--	--	--	--	--	--	--	--	--	--
Cluster-1382.0	BM_3	5.00	0.65	590	--	--	--	--	--	--	--	--	--	--	--	--	--	--	--	--	--	--	--	--	--	--	--	--	--	--	--	--
Cluster-13821.0	BM_3	2.00	0.39	476	675380249	KFM73151.1	408	1.5e-37	hypothetical protein X975_18720, partial [Stegodyphus mimosarum]	--	--	--	--	--	--	--	--	--	--	--	--	--	PF03067	Chitin binding domain	--	--	--	--	GO:0019028	viral capsid	--	--
Cluster-13825.0	BM_3	43.00	1.63	1402	--	--	--	--	--	--	--	--	--	--	--	--	--	--	--	--	--	--	--	--	--	--	--	--	--	--	--	--
Cluster-13827.0	BM_3	5.00	0.49	695	--	--	--	--	--	--	--	--	--	--	--	--	--	--	--	--	--	--	--	--	--	--	--	--	--	--	--	--
Cluster-1383.0	BM_3	2.00	0.31	533	--	--	--	--	--	--	--	--	--	--	--	--	--	--	--	--	--	--	--	--	--	--	--	--	--	--	--	--
Cluster-13833.0	BM_3	7.00	0.35	1124	--	--	--	--	--	--	--	--	--	--	--	--	--	--	--	--	--	--	--	--	--	--	--	--	--	--	--	--
Cluster-1384.0	BM_3	3.00	0.47	535	--	--	--	--	--	110681739	AC154129.2	108	2.11016e-47	Tribolium castaneum BAC T.cast_C6G7 () complete sequence	--	--	--	--	--	--	--	--	--	--	--	--	--	--	--	--	--	--
Cluster-13848.0	BM_3	2.00	0.38	486	--	--	--	--	--	--	--	--	--	--	--	--	--	--	--	--	--	--	--	--	--	--	--	--	--	--	--	--
Cluster-13851.0	BM_3	24.19	1.66	891	--	--	--	--	--	--	--	--	--	--	--	--	--	--	--	--	--	--	--	--	--	--	--	--	--	--	--	--
Cluster-13852.0	BM_3	12.38	1.10	743	642913056	XP_008201369.1	313	2.4e-26	PREDICTED: anosmin-1 [Tribolium castaneum]	--	--	--	--	--	--	--	--	--	P33005	144	4.0e-08	Anosmin-1 OS=Gallus gallus GN=KAL1 PE=2 SV=2	PF00095	WAP-type (Whey Acidic Protein) 'four-disulfide core'	--	--	GO:0030414	peptidase inhibitor activity	GO:0005576	extracellular region	--	--
Cluster-13867.0	BM_3	14.36	0.78	1056	642923635	XP_008193584.1	985	4.2e-104	PREDICTED: LIM/homeobox protein Lhx3 isoform X2 [Tribolium castaneum]	170055942	XM_001863773.1	126	4.24409e-57	Culex quinquefasciatus lim homeobox protein, mRNA	K09374	LHX3_4	LIM homeobox protein 3/4	http://www.genome.jp/dbget-bin/www_bget?ko:K09374	O97581	649	1.6e-66	LIM/homeobox protein Lhx3 (Fragment) OS=Sus scrofa GN=LHX3 PE=2 SV=1	PF05920//PF00412//PF00046	Homeobox KN domain//LIM domain//Homeobox domain	GO:0006355	regulation of transcription, DNA-templated	GO:0008270//GO:0003677	zinc ion binding//DNA binding	--	--	KOG0490	Transcription factor, contains HOX domain
Cluster-1387.0	BM_3	0.98	0.52	333	--	--	--	--	--	--	--	--	--	--	--	--	--	--	--	--	--	--	--	--	--	--	--	--	--	--	--	--
Cluster-13871.0	BM_3	28.00	1.37	1147	270015440	EFA11888.1	226	4.6e-16	hypothetical protein TcasGA2_TC016001 [Tribolium castaneum]	--	--	--	--	--	--	--	--	--	Q5DTZ0	134	8.9e-07	Protein NYNRIN OS=Mus musculus GN=Nynrin PE=2 SV=2	PF00665	Integrase core domain	GO:0015074	DNA integration	--	--	--	--	--	--
Cluster-13881.0	BM_3	11.00	0.32	1738	--	--	--	--	--	--	--	--	--	--	--	--	--	--	--	--	--	--	--	--	--	--	--	--	--	--	--	--
Cluster-13888.0	BM_3	7.00	0.66	714	--	--	--	--	--	--	--	--	--	--	--	--	--	--	--	--	--	--	--	--	--	--	--	--	--	--	--	--
Cluster-1389.0	BM_3	8.00	0.39	1141	--	--	--	--	--	--	--	--	--	--	--	--	--	--	--	--	--	--	--	--	--	--	--	--	--	--	--	--
Cluster-13890.0	BM_3	16.00	0.59	1427	642914631	XP_008190292.1	479	2.7e-45	PREDICTED: uncharacterized protein LOC662396 [Tribolium castaneum]>gi|642914633|ref|XP_973587.2| PREDICTED: uncharacterized protein LOC662396 [Tribolium castaneum]>gi|270002275|gb|EEZ98722.1| hypothetical protein TcasGA2_TC001268 [Tribolium castaneum]	--	--	--	--	--	--	--	--	--	--	--	--	--	PF01223	DNA/RNA non-specific endonuclease	--	--	GO:0046872//GO:0003676//GO:0016787	metal ion binding//nucleic acid binding//hydrolase activity	--	--	--	--
Cluster-13892.0	BM_3	5.00	0.35	880	--	--	--	--	--	--	--	--	--	--	--	--	--	--	--	--	--	--	--	--	--	--	--	--	--	--	--	--
Cluster-13892.1	BM_3	3.00	0.58	480	--	--	--	--	--	--	--	--	--	--	--	--	--	--	--	--	--	--	--	--	--	--	--	--	--	--	--	--
Cluster-139.0	BM_3	4.00	0.57	561	--	--	--	--	--	--	--	--	--	--	--	--	--	--	--	--	--	--	PF07065	D123	GO:0007049	cell cycle	--	--	--	--	--	--
Cluster-1390.0	BM_3	3.00	0.50	515	--	--	--	--	--	--	--	--	--	--	--	--	--	--	--	--	--	--	--	--	--	--	--	--	--	--	--	--
Cluster-13900.0	BM_3	6.00	0.45	839	478263827	ENN82072.1	160	1.5e-08	hypothetical protein YQE_01551, partial [Dendroctonus ponderosae]>gi|546686111|gb|ERL95503.1| hypothetical protein D910_12765 [Dendroctonus ponderosae]	--	--	--	--	--	--	--	--	--	--	--	--	--	--	--	--	--	--	--	--	--	--	--
Cluster-13906.1	BM_3	13.00	0.50	1392	--	--	--	--	--	--	--	--	--	--	--	--	--	--	--	--	--	--	PF03661	Uncharacterised protein family (UPF0121)	--	--	--	--	GO:0016021	integral component of membrane	--	--
Cluster-13907.0	BM_3	6.65	0.31	1199	861624759	KMQ88359.1	855	5.6e-89	gag-pol polyprotein [Lasius niger]	--	--	--	--	--	--	--	--	--	P0CT40	379	3.6e-35	Transposon Tf2-9 polyprotein OS=Schizosaccharomyces pombe (strain 972 / ATCC 24843) GN=Tf2-9 PE=3 SV=1	--	--	--	--	--	--	--	--	KOG0017	FOG: Transposon-encoded proteins with TYA, reverse transcriptase, integrase domains in various combinations
Cluster-1391.0	BM_3	11.00	0.77	877	--	--	--	--	--	--	--	--	--	--	--	--	--	--	--	--	--	--	--	--	--	--	--	--	--	--	--	--
Cluster-13911.0	BM_3	9.00	1.16	593	--	--	--	--	--	--	--	--	--	--	--	--	--	--	--	--	--	--	--	--	--	--	--	--	--	--	--	--
Cluster-1392.0	BM_3	1.00	0.34	381	--	--	--	--	--	--	--	--	--	--	--	--	--	--	--	--	--	--	--	--	--	--	--	--	--	--	--	--
Cluster-13926.0	BM_3	6.00	0.65	655	189236545	XP_001816234.1	481	7.1e-46	PREDICTED: uncharacterized protein LOC100142571 [Tribolium castaneum]>gi|270006031|gb|EFA02479.1| hypothetical protein TcasGA2_TC008170 [Tribolium castaneum]	--	--	--	--	--	--	--	--	--	--	--	--	--	PF05887	Procyclic acidic repetitive protein (PARP)	--	--	--	--	GO:0016020	membrane	--	--
Cluster-13937.0	BM_3	4.00	0.39	704	270004798	EFA01246.1	330	2.5e-28	serine protease H33 [Tribolium castaneum]	--	--	--	--	--	K03992	MASP1	mannan-binding lectin serine protease 1	http://www.genome.jp/dbget-bin/www_bget?ko:K03992	P13582	238	4.7e-19	Serine protease easter OS=Drosophila melanogaster GN=ea PE=1 SV=3	PF00089	Trypsin	GO:0006508	proteolysis	GO:0004252	serine-type endopeptidase activity	--	--	--	--
Cluster-1394.0	BM_3	6.00	1.62	415	--	--	--	--	--	--	--	--	--	--	--	--	--	--	--	--	--	--	--	--	--	--	--	--	--	--	--	--
Cluster-13946.0	BM_3	7.66	0.89	631	91094373	XP_970761.1	329	2.9e-28	PREDICTED: COP9 signalosome complex subunit 3 [Tribolium castaneum]>gi|270014914|gb|EFA11362.1| hypothetical protein TcasGA2_TC011519 [Tribolium castaneum]	--	--	--	--	--	K12177	COPS3, CSN3	COP9 signalosome complex subunit 3	http://www.genome.jp/dbget-bin/www_bget?ko:K12177	Q7ZTN8	221	4.0e-17	COP9 signalosome complex subunit 3 OS=Xenopus laevis GN=cops3 PE=2 SV=1	--	--	--	--	--	--	--	--	--	--
Cluster-13955.0	BM_3	10.64	1.44	577	--	--	--	--	--	--	--	--	--	--	--	--	--	--	--	--	--	--	--	--	--	--	--	--	--	--	--	--
Cluster-13956.0	BM_3	4.62	0.57	610	--	--	--	--	--	--	--	--	--	--	--	--	--	--	--	--	--	--	--	--	--	--	--	--	--	--	--	--
Cluster-13960.0	BM_3	3.00	0.47	532	--	--	--	--	--	--	--	--	--	--	--	--	--	--	--	--	--	--	--	--	--	--	--	--	--	--	--	--
Cluster-13962.0	BM_3	5.00	0.67	577	--	--	--	--	--	--	--	--	--	--	--	--	--	--	--	--	--	--	--	--	--	--	--	--	--	--	--	--
Cluster-13963.0	BM_3	5.00	0.45	740	478260883	ENN80520.1	156	3.9e-08	hypothetical protein YQE_03059, partial [Dendroctonus ponderosae]	--	--	--	--	--	--	--	--	--	--	--	--	--	--	--	--	--	--	--	--	--	--	--
Cluster-1397.0	BM_3	1.00	0.34	383	--	--	--	--	--	--	--	--	--	--	--	--	--	--	--	--	--	--	--	--	--	--	--	--	--	--	--	--
Cluster-1397.1	BM_3	3.00	0.52	504	--	--	--	--	--	--	--	--	--	--	--	--	--	--	--	--	--	--	PF05933	Fungal ATP synthase protein 8 (A6L)	GO:0015992//GO:0015986	proton transport//ATP synthesis coupled proton transport	GO:0015078	hydrogen ion transmembrane transporter activity	GO:0000276	mitochondrial proton-transporting ATP synthase complex, coupling factor F(o)	--	--
Cluster-1398.0	BM_3	5.00	0.61	610	--	--	--	--	--	--	--	--	--	--	--	--	--	--	--	--	--	--	PF08091	Spider insecticidal peptide	GO:0009405	pathogenesis	--	--	GO:0005576	extracellular region	--	--
Cluster-13988.0	BM_3	5.05	0.42	782	--	--	--	--	--	--	--	--	--	--	--	--	--	--	--	--	--	--	--	--	--	--	--	--	--	--	--	--
Cluster-13989.0	BM_3	3.00	0.35	628	--	--	--	--	--	--	--	--	--	--	--	--	--	--	--	--	--	--	--	--	--	--	--	--	--	--	--	--
Cluster-1399.0	BM_3	3.00	0.57	485	--	--	--	--	--	--	--	--	--	--	--	--	--	--	--	--	--	--	--	--	--	--	--	--	--	--	--	--
Cluster-13990.0	BM_3	2.00	0.39	477	--	--	--	--	--	--	--	--	--	--	--	--	--	--	--	--	--	--	--	--	--	--	--	--	--	--	--	--
Cluster-13998.0	BM_3	13.00	0.88	897	--	--	--	--	--	--	--	--	--	--	--	--	--	--	--	--	--	--	--	--	--	--	--	--	--	--	--	--
Cluster-14000.0	BM_3	23.51	0.54	2136	557332086	XP_006038864.1	931	1.5e-97	PREDICTED: zinc finger protein 850-like [Alligator sinensis]	--	--	--	--	--	K09228	KRAB	KRAB domain-containing zinc finger protein	http://www.genome.jp/dbget-bin/www_bget?ko:K09228	Q14591	897	5.5e-95	Zinc finger protein 271 OS=Homo sapiens GN=ZNF271 PE=2 SV=4	PF13465//PF01667//PF02892//PF00412//PF04810//PF13912//PF00471//PF00096//PF01155//PF07649//PF07776	Zinc-finger double domain//Ribosomal protein S27//BED zinc finger//LIM domain//Sec23/Sec24 zinc finger//C2H2-type zinc finger//Ribosomal protein L33//Zinc finger, C2H2 type//Hydrogenase/urease nickel incorporation, metallochaperone, hypA//C1-like domain//Zinc-finger associated domain (zf-AD)	GO:0006888//GO:0006412//GO:0042254//GO:0055114//GO:0006464//GO:0006886	ER to Golgi vesicle-mediated transport//translation//ribosome biogenesis//oxidation-reduction process//cellular protein modification process//intracellular protein transport	GO:0046872//GO:0003677//GO:0016151//GO:0008270//GO:0003735//GO:0047134	metal ion binding//DNA binding//nickel cation binding//zinc ion binding//structural constituent of ribosome//protein-disulfide reductase activity	GO:0005634//GO:0005622//GO:0005840//GO:0030127	nucleus//intracellular//ribosome//COPII vesicle coat	--	--
Cluster-14000.1	BM_3	46.49	1.10	2089	557332086	XP_006038864.1	931	1.5e-97	PREDICTED: zinc finger protein 850-like [Alligator sinensis]	--	--	--	--	--	K09228	KRAB	KRAB domain-containing zinc finger protein	http://www.genome.jp/dbget-bin/www_bget?ko:K09228	Q14591	897	5.4e-95	Zinc finger protein 271 OS=Homo sapiens GN=ZNF271 PE=2 SV=4	PF13912//PF02892//PF07776//PF00096//PF13465	C2H2-type zinc finger//BED zinc finger//Zinc-finger associated domain (zf-AD)//Zinc finger, C2H2 type//Zinc-finger double domain	--	--	GO:0046872//GO:0008270//GO:0003677	metal ion binding//zinc ion binding//DNA binding	GO:0005634	nucleus	--	--
Cluster-14004.0	BM_3	3.00	0.45	545	--	--	--	--	--	--	--	--	--	--	--	--	--	--	--	--	--	--	--	--	--	--	--	--	--	--	--	--
Cluster-14013.0	BM_3	40.17	0.81	2422	642910370	XP_008200295.1	2396	2.3e-267	PREDICTED: kinesin-like protein KIF12 isoform X2 [Tribolium castaneum]	--	--	--	--	--	--	--	--	--	Q9D2Z8	777	5.2e-81	Kinesin-like protein KIF12 OS=Mus musculus GN=Kif12 PE=2 SV=1	PF06005//PF00170//PF02183//PF00225	Protein of unknown function (DUF904)//bZIP transcription factor//Homeobox associated leucine zipper//Kinesin motor domain	GO:0007017//GO:0006355//GO:0043093//GO:0000917//GO:0007018	microtubule-based process//regulation of transcription, DNA-templated//FtsZ-dependent cytokinesis//barrier septum assembly//microtubule-based movement	GO:0043565//GO:0008017//GO:0003700//GO:0005524//GO:0003777	sequence-specific DNA binding//microtubule binding//transcription factor activity, sequence-specific DNA binding//ATP binding//microtubule motor activity	GO:0005737//GO:0005874//GO:0005667//GO:0045298	cytoplasm//microtubule//transcription factor complex//tubulin complex	KOG4280	Kinesin-like protein
Cluster-14024.0	BM_3	4.00	0.38	712	--	--	--	--	--	--	--	--	--	--	--	--	--	--	--	--	--	--	--	--	--	--	--	--	--	--	--	--
Cluster-14026.0	BM_3	2.00	0.78	364	--	--	--	--	--	--	--	--	--	--	--	--	--	--	--	--	--	--	--	--	--	--	--	--	--	--	--	--
Cluster-14028.0	BM_3	2.00	0.89	350	--	--	--	--	--	--	--	--	--	--	--	--	--	--	--	--	--	--	PF03708	Avian retrovirus envelope protein, gp85	--	--	--	--	GO:0019031	viral envelope	--	--
Cluster-1403.0	BM_3	1.00	0.40	363	--	--	--	--	--	--	--	--	--	--	--	--	--	--	--	--	--	--	--	--	--	--	--	--	--	--	--	--
Cluster-14034.0	BM_3	4.00	0.54	574	--	--	--	--	--	--	--	--	--	--	--	--	--	--	--	--	--	--	--	--	--	--	--	--	--	--	--	--
Cluster-14039.0	BM_3	5.00	0.47	714	--	--	--	--	--	--	--	--	--	--	--	--	--	--	--	--	--	--	--	--	--	--	--	--	--	--	--	--
Cluster-14046.0	BM_3	3.00	0.49	518	746837581	XP_011049295.1	362	3.5e-32	PREDICTED: histone-lysine N-methyltransferase SETMAR-like [Acromyrmex echinatior]	--	--	--	--	--	--	--	--	--	--	--	--	--	PF00845	Geminivirus BL1 movement protein	GO:0046740	transport of virus in host, cell to cell	GO:0003677	DNA binding	GO:0033644	host cell membrane	--	--
Cluster-1405.0	BM_3	3.00	0.80	417	--	--	--	--	--	--	--	--	--	--	--	--	--	--	--	--	--	--	--	--	--	--	--	--	--	--	--	--
Cluster-14061.0	BM_3	8.00	0.79	698	--	--	--	--	--	--	--	--	--	--	--	--	--	--	--	--	--	--	--	--	--	--	--	--	--	--	--	--
Cluster-14068.0	BM_3	2.00	0.31	539	--	--	--	--	--	--	--	--	--	--	--	--	--	--	--	--	--	--	--	--	--	--	--	--	--	--	--	--
Cluster-14070.0	BM_3	5.00	0.44	750	--	--	--	--	--	--	--	--	--	--	--	--	--	--	--	--	--	--	--	--	--	--	--	--	--	--	--	--
Cluster-14072.0	BM_3	7.00	0.39	1039	641649897	XP_008187410.1	256	1.4e-19	PREDICTED: uncharacterized protein LOC103310547 [Acyrthosiphon pisum]	--	--	--	--	--	--	--	--	--	--	--	--	--	PF02944	BESS motif	--	--	GO:0003677	DNA binding	--	--	--	--
Cluster-14076.0	BM_3	7.38	0.95	591	--	--	--	--	--	--	--	--	--	--	--	--	--	--	--	--	--	--	--	--	--	--	--	--	--	--	--	--
Cluster-1408.0	BM_3	5.00	0.38	824	--	--	--	--	--	--	--	--	--	--	--	--	--	--	--	--	--	--	--	--	--	--	--	--	--	--	--	--
Cluster-14086.0	BM_3	8.00	0.31	1375	--	--	--	--	--	--	--	--	--	--	--	--	--	--	--	--	--	--	--	--	--	--	--	--	--	--	--	--
Cluster-14096.0	BM_3	6.00	0.46	820	--	--	--	--	--	--	--	--	--	--	--	--	--	--	--	--	--	--	PF00420	NADH-ubiquinone/plastoquinone oxidoreductase chain 4L	GO:0042773//GO:0055114	ATP synthesis coupled electron transport//oxidation-reduction process	GO:0016651	oxidoreductase activity, acting on NAD(P)H	--	--	--	--
Cluster-141.0	BM_3	3.00	0.58	479	--	--	--	--	--	--	--	--	--	--	--	--	--	--	--	--	--	--	--	--	--	--	--	--	--	--	--	--
Cluster-14100.1	BM_3	4.00	0.68	509	--	--	--	--	--	--	--	--	--	--	--	--	--	--	--	--	--	--	--	--	--	--	--	--	--	--	--	--
Cluster-14106.0	BM_3	19.46	1.35	881	--	--	--	--	--	--	--	--	--	--	--	--	--	--	--	--	--	--	--	--	--	--	--	--	--	--	--	--
Cluster-1412.0	BM_3	5.00	0.94	486	--	--	--	--	--	--	--	--	--	--	--	--	--	--	--	--	--	--	--	--	--	--	--	--	--	--	--	--
Cluster-14122.0	BM_3	7.00	0.54	815	--	--	--	--	--	--	--	--	--	--	--	--	--	--	--	--	--	--	--	--	--	--	--	--	--	--	--	--
Cluster-14126.0	BM_3	1.00	0.74	308	--	--	--	--	--	--	--	--	--	--	--	--	--	--	--	--	--	--	--	--	--	--	--	--	--	--	--	--
Cluster-14131.0	BM_3	4.00	0.51	598	--	--	--	--	--	--	--	--	--	--	--	--	--	--	--	--	--	--	--	--	--	--	--	--	--	--	--	--
Cluster-14136.0	BM_3	2.00	0.36	493	--	--	--	--	--	--	--	--	--	--	--	--	--	--	--	--	--	--	--	--	--	--	--	--	--	--	--	--
Cluster-14141.0	BM_3	12.27	0.68	1039	91094721	XP_970562.1	553	5.1e-54	PREDICTED: solute carrier family 22 member 1 [Tribolium castaneum]>gi|270016527|gb|EFA12973.1| hypothetical protein TcasGA2_TC010997 [Tribolium castaneum]	--	--	--	--	--	--	--	--	--	O75751	156	2.3e-09	Solute carrier family 22 member 3 OS=Homo sapiens GN=SLC22A3 PE=1 SV=1	--	--	GO:0006810	transport	GO:0005215	transporter activity	GO:0016020	membrane	--	--
Cluster-1415.0	BM_3	10.00	0.63	951	--	--	--	--	--	--	--	--	--	--	--	--	--	--	--	--	--	--	PF03121	Herpesviridae UL52/UL70 DNA primase	GO:0006269//GO:0006260//GO:0006351	DNA replication, synthesis of RNA primer//DNA replication//transcription, DNA-templated	GO:0003896	DNA primase activity	GO:0005657//GO:0005730	replication fork//nucleolus	--	--
Cluster-14153.0	BM_3	31.97	2.10	917	642935895	XP_008198218.1	627	1.2e-62	PREDICTED: poly(A)-specific ribonuclease PARN-like domain-containing protein 1 isoform X1 [Tribolium castaneum]>gi|270013255|gb|EFA09703.1| hypothetical protein TcasGA2_TC011836 [Tribolium castaneum]	--	--	--	--	--	K01148	PARN	poly(A)-specific ribonuclease	http://www.genome.jp/dbget-bin/www_bget?ko:K01148	Q7ZU92	262	1.0e-21	Poly(A)-specific ribonuclease PARN OS=Danio rerio GN=parn PE=1 SV=2	PF04857	CAF1 family ribonuclease	--	--	--	--	GO:0005634	nucleus	KOG1990	Poly(A)-specific exoribonuclease PARN
Cluster-14158.1	BM_3	22.00	1.43	925	332376334	AEE63307.1	858	1.9e-89	unknown [Dendroctonus ponderosae]>gi|478257148|gb|ENN77311.1| hypothetical protein YQE_06137, partial [Dendroctonus ponderosae]>gi|546681446|gb|ERL91543.1| hypothetical protein D910_08873 [Dendroctonus ponderosae]	--	--	--	--	--	K02537	MAD2	mitotic spindle assembly checkpoint protein MAD2	http://www.genome.jp/dbget-bin/www_bget?ko:K02537	Q556Y9	494	1.3e-48	Mitotic spindle assembly checkpoint protein MAD2A OS=Dictyostelium discoideum GN=mad2l1-1 PE=3 SV=1	--	--	--	--	--	--	--	--	KOG3285	Spindle assembly checkpoint protein
Cluster-14159.0	BM_3	3.00	0.50	514	--	--	--	--	--	--	--	--	--	--	--	--	--	--	--	--	--	--	--	--	--	--	--	--	--	--	--	--
Cluster-14169.0	BM_3	23.51	0.47	2429	607303976	EZA45349.1	933	1.0e-97	reverse transcriptase-like protein-3 [Microplitis demolitor]	--	--	--	--	--	--	--	--	--	Q03274	189	7.9e-13	Retrovirus-related Pol polyprotein from type-1 retrotransposable element R2 (Fragment) OS=Popillia japonica PE=3 SV=1	PF05434//PF01561	TMEM9//Hantavirus glycoprotein G2	GO:0030683	evasion or tolerance by virus of host immune response	--	--	GO:0016021//GO:0019012	integral component of membrane//virion	--	--
Cluster-14177.0	BM_3	5.00	0.51	681	--	--	--	--	--	--	--	--	--	--	--	--	--	--	--	--	--	--	--	--	--	--	--	--	--	--	--	--
Cluster-14179.0	BM_3	4.82	0.90	486	--	--	--	--	--	--	--	--	--	--	--	--	--	--	--	--	--	--	PF08880	QLQ	GO:0006355	regulation of transcription, DNA-templated	GO:0005524	ATP binding	GO:0005634	nucleus	--	--
Cluster-14190.0	BM_3	1.00	0.79	303	--	--	--	--	--	--	--	--	--	--	--	--	--	--	--	--	--	--	--	--	--	--	--	--	--	--	--	--
Cluster-14192.0	BM_3	72.73	1.69	2131	--	--	--	--	--	--	--	--	--	--	--	--	--	--	--	--	--	--	--	--	--	--	--	--	--	--	--	--
Cluster-14193.0	BM_3	3.00	0.63	461	--	--	--	--	--	--	--	--	--	--	--	--	--	--	--	--	--	--	--	--	--	--	--	--	--	--	--	--
Cluster-14203.0	BM_3	3.00	0.38	596	--	--	--	--	--	--	--	--	--	--	--	--	--	--	--	--	--	--	--	--	--	--	--	--	--	--	--	--
Cluster-14208.0	BM_3	25.80	0.74	1774	91086047	XP_973605.1	1543	1.4e-168	PREDICTED: protein turtle homolog B [Tribolium castaneum]	642927616	XM_968512.2	282	1.37586e-143	PREDICTED: Tribolium castaneum protein turtle homolog B (LOC662415), mRNA	--	--	--	--	O60500	195	1.2e-13	Nephrin OS=Homo sapiens GN=NPHS1 PE=1 SV=1	PF13895	Immunoglobulin domain	--	--	GO:0005515	protein binding	--	--	--	--
Cluster-1421.0	BM_3	4.00	1.56	365	--	--	--	--	--	--	--	--	--	--	--	--	--	--	--	--	--	--	--	--	--	--	--	--	--	--	--	--
Cluster-14211.0	BM_3	2.00	0.36	498	--	--	--	--	--	--	--	--	--	--	--	--	--	--	--	--	--	--	--	--	--	--	--	--	--	--	--	--
Cluster-14216.0	BM_3	14.00	0.39	1827	--	--	--	--	--	--	--	--	--	--	--	--	--	--	--	--	--	--	--	--	--	--	--	--	--	--	--	--
Cluster-1422.0	BM_3	7.00	1.44	466	--	--	--	--	--	--	--	--	--	--	--	--	--	--	--	--	--	--	--	--	--	--	--	--	--	--	--	--
Cluster-14228.0	BM_3	2.00	0.38	484	--	--	--	--	--	--	--	--	--	--	--	--	--	--	--	--	--	--	--	--	--	--	--	--	--	--	--	--
Cluster-1423.0	BM_3	6.00	0.44	853	--	--	--	--	--	--	--	--	--	--	--	--	--	--	--	--	--	--	--	--	--	--	--	--	--	--	--	--
Cluster-14238.0	BM_3	6.00	0.75	603	307177231	EFN66426.1	280	1.3e-22	hypothetical protein EAG_01870, partial [Camponotus floridanus]	--	--	--	--	--	--	--	--	--	--	--	--	--	--	--	--	--	--	--	--	--	--	--
Cluster-14254.0	BM_3	6.14	0.36	1002	--	--	--	--	--	--	--	--	--	--	--	--	--	--	--	--	--	--	--	--	--	--	--	--	--	--	--	--
Cluster-1426.0	BM_3	3.00	0.33	656	--	--	--	--	--	--	--	--	--	--	--	--	--	--	--	--	--	--	--	--	--	--	--	--	--	--	--	--
Cluster-14261.0	BM_3	9.00	0.59	914	--	--	--	--	--	--	--	--	--	--	--	--	--	--	--	--	--	--	--	--	--	--	--	--	--	--	--	--
Cluster-14263.0	BM_3	33.22	0.47	3354	357611789	EHJ67650.1	1126	5.9e-120	hypothetical protein KGM_11902 [Danaus plexippus]	--	--	--	--	--	--	--	--	--	--	--	--	--	PF12125//PF01805	D domain of beta-TrCP//Surp module	GO:0006396	RNA processing	GO:0003723//GO:0046983	RNA binding//protein dimerization activity	--	--	--	--
Cluster-14266.0	BM_3	2.27	0.79	378	--	--	--	--	--	--	--	--	--	--	--	--	--	--	--	--	--	--	--	--	--	--	--	--	--	--	--	--
Cluster-14268.0	BM_3	8.00	0.85	664	--	--	--	--	--	--	--	--	--	--	--	--	--	--	--	--	--	--	--	--	--	--	--	--	--	--	--	--
Cluster-14270.0	BM_3	6.00	0.75	604	--	--	--	--	--	--	--	--	--	--	--	--	--	--	--	--	--	--	--	--	--	--	--	--	--	--	--	--
Cluster-14279.0	BM_3	37.00	0.49	3538	641670349	XP_008185160.1	652	5.7e-65	PREDICTED: piggyBac transposable element-derived protein 3-like [Acyrthosiphon pisum]	--	--	--	--	--	--	--	--	--	Q8N328	193	3.9e-13	PiggyBac transposable element-derived protein 3 OS=Homo sapiens GN=PGBD3 PE=2 SV=3	--	--	--	--	--	--	--	--	--	--
Cluster-1428.1	BM_3	4.00	0.37	721	--	--	--	--	--	--	--	--	--	--	--	--	--	--	--	--	--	--	--	--	--	--	--	--	--	--	--	--
Cluster-14283.0	BM_3	6.00	0.39	928	--	--	--	--	--	--	--	--	--	--	--	--	--	--	--	--	--	--	--	--	--	--	--	--	--	--	--	--
Cluster-14297.0	BM_3	2.00	0.36	497	240978632	XP_002403001.1	474	3.5e-45	ribosomal protein S17, putative [Ixodes scapularis]>gi|215491265|gb|EEC00906.1| ribosomal protein S17, putative [Ixodes scapularis]	--	--	--	--	--	K02962	RP-S17e, RPS17	small subunit ribosomal protein S17e	http://www.genome.jp/dbget-bin/www_bget?ko:K02962	A5PK63	453	3.9e-44	40S ribosomal protein S17 OS=Bos taurus GN=RPS17 PE=2 SV=1	PF00833	Ribosomal S17	GO:0042254//GO:0006412	ribosome biogenesis//translation	GO:0003735	structural constituent of ribosome	GO:0005840//GO:0005622	ribosome//intracellular	KOG0187	40S ribosomal protein S17
Cluster-1430.0	BM_3	3.00	0.77	423	--	--	--	--	--	--	--	--	--	--	--	--	--	--	--	--	--	--	--	--	--	--	--	--	--	--	--	--
Cluster-14309.0	BM_3	62.00	2.22	1472	766931243	XP_011497794.1	215	1.1e-14	PREDICTED: proline-rich protein 4-like [Ceratosolen solmsi marchali]	--	--	--	--	--	--	--	--	--	--	--	--	--	--	--	--	--	--	--	--	--	--	--
Cluster-14310.0	BM_3	2.00	0.46	445	--	--	--	--	--	--	--	--	--	--	--	--	--	--	--	--	--	--	--	--	--	--	--	--	--	--	--	--
Cluster-14317.0	BM_3	24.00	0.84	1497	270017042	EFA13488.1	981	1.7e-103	hypothetical protein TcasGA2_TC004227 [Tribolium castaneum]	--	--	--	--	--	--	--	--	--	Q95SX7	336	4.4e-30	Probable RNA-directed DNA polymerase from transposon BS OS=Drosophila melanogaster GN=RTase PE=2 SV=1	--	--	--	--	--	--	--	--	--	--
Cluster-14317.1	BM_3	9.00	0.80	742	270017042	EFA13488.1	449	4.2e-42	hypothetical protein TcasGA2_TC004227 [Tribolium castaneum]	--	--	--	--	--	--	--	--	--	--	--	--	--	--	--	--	--	--	--	--	--	--	--
Cluster-14323.0	BM_3	3.00	0.35	624	--	--	--	--	--	--	--	--	--	--	--	--	--	--	--	--	--	--	--	--	--	--	--	--	--	--	--	--
Cluster-1433.0	BM_3	2.00	0.35	502	--	--	--	--	--	--	--	--	--	--	--	--	--	--	--	--	--	--	--	--	--	--	--	--	--	--	--	--
Cluster-1434.0	BM_3	6.00	0.42	880	--	--	--	--	--	--	--	--	--	--	--	--	--	--	--	--	--	--	--	--	--	--	--	--	--	--	--	--
Cluster-14345.0	BM_3	22.00	2.53	633	--	--	--	--	--	--	--	--	--	--	--	--	--	--	--	--	--	--	--	--	--	--	--	--	--	--	--	--
Cluster-14345.1	BM_3	64.00	5.79	736	--	--	--	--	--	--	--	--	--	--	--	--	--	--	--	--	--	--	--	--	--	--	--	--	--	--	--	--
Cluster-14346.0	BM_3	1.00	0.52	335	--	--	--	--	--	--	--	--	--	--	--	--	--	--	--	--	--	--	PF00523	Fusion glycoprotein F0	GO:0006948	induction by virus of host cell-cell fusion	--	--	--	--	--	--
Cluster-14368.0	BM_3	2.00	0.31	537	--	--	--	--	--	--	--	--	--	--	--	--	--	--	--	--	--	--	--	--	--	--	--	--	--	--	--	--
Cluster-14369.0	BM_3	3.00	0.44	548	270002979	EEZ99426.1	152	8.4e-08	odorant receptor 322 [Tribolium castaneum]	--	--	--	--	--	--	--	--	--	--	--	--	--	PF02949	7tm Odorant receptor	GO:0007608//GO:0007187	sensory perception of smell//G-protein coupled receptor signaling pathway, coupled to cyclic nucleotide second messenger	GO:0004984//GO:0005549	olfactory receptor activity//odorant binding	GO:0016020	membrane	--	--
Cluster-1437.0	BM_3	1.00	0.86	298	--	--	--	--	--	--	--	--	--	--	--	--	--	--	--	--	--	--	--	--	--	--	--	--	--	--	--	--
Cluster-14396.0	BM_3	2.00	0.48	435	--	--	--	--	--	--	--	--	--	--	--	--	--	--	--	--	--	--	--	--	--	--	--	--	--	--	--	--
Cluster-1440.0	BM_3	2.00	0.88	351	--	--	--	--	--	--	--	--	--	--	--	--	--	--	--	--	--	--	--	--	--	--	--	--	--	--	--	--
Cluster-14407.0	BM_3	11.00	0.31	1780	357627156	EHJ76937.1	958	9.5e-101	putative tigger transposable element derived 6-like protein [Danaus plexippus]	462344324	APGK01035087.1	170	2.51494e-81	Dendroctonus ponderosae Seq01035097, whole genome shotgun sequence	--	--	--	--	Q8IY51	672	5.7e-69	Tigger transposable element-derived protein 4 OS=Homo sapiens GN=TIGD4 PE=2 SV=2	PF02297//PF04218//PF03184	Cytochrome oxidase c subunit VIb//CENP-B N-terminal DNA-binding domain//DDE superfamily endonuclease	GO:0006123//GO:0015992	mitochondrial electron transport, cytochrome c to oxygen//proton transport	GO:0003677//GO:0003676//GO:0004129	DNA binding//nucleic acid binding//cytochrome-c oxidase activity	GO:0005739//GO:0045277	mitochondrion//respiratory chain complex IV	KOG3105	DNA-binding centromere protein B (CENP-B)
Cluster-1441.0	BM_3	1.00	0.40	361	--	--	--	--	--	--	--	--	--	--	--	--	--	--	--	--	--	--	--	--	--	--	--	--	--	--	--	--
Cluster-14416.0	BM_3	8.00	2.24	409	--	--	--	--	--	--	--	--	--	--	--	--	--	--	--	--	--	--	--	--	--	--	--	--	--	--	--	--
Cluster-14417.0	BM_3	4.00	0.34	763	--	--	--	--	--	--	--	--	--	--	--	--	--	--	--	--	--	--	--	--	--	--	--	--	--	--	--	--
Cluster-1442.0	BM_3	5.00	0.51	679	--	--	--	--	--	--	--	--	--	--	--	--	--	--	--	--	--	--	--	--	--	--	--	--	--	--	--	--
Cluster-14422.0	BM_3	3.00	5.87	257	657734913	XP_008309867.1	158	7.9e-09	PREDICTED: inositol-3-phosphate synthase 1 isoform X1 [Cynoglossus semilaevis]	--	--	--	--	--	--	--	--	--	Q7ZXY0	128	9.8e-07	Inositol-3-phosphate synthase 1-A OS=Xenopus laevis GN=isyna1-a PE=2 SV=1	PF04272	Phospholamban	GO:0006810//GO:0006816	transport//calcium ion transport	GO:0042030//GO:0005246	ATPase inhibitor activity//calcium channel regulator activity	GO:0016020	membrane	KOG0693	Myo-inositol-1-phosphate synthase
Cluster-1443.0	BM_3	5.00	0.34	887	--	--	--	--	--	--	--	--	--	--	--	--	--	--	--	--	--	--	--	--	--	--	--	--	--	--	--	--
Cluster-14435.0	BM_3	8.00	0.75	717	--	--	--	--	--	--	--	--	--	--	--	--	--	--	--	--	--	--	--	--	--	--	--	--	--	--	--	--
Cluster-14439.0	BM_3	2.00	0.39	476	--	--	--	--	--	--	--	--	--	--	--	--	--	--	--	--	--	--	--	--	--	--	--	--	--	--	--	--
Cluster-14442.0	BM_3	2.00	0.51	425	--	--	--	--	--	--	--	--	--	--	--	--	--	--	--	--	--	--	--	--	--	--	--	--	--	--	--	--
Cluster-14446.0	BM_3	14.63	0.66	1215	270012615	EFA09063.1	201	3.9e-13	hypothetical protein TcasGA2_TC006778 [Tribolium castaneum]	--	--	--	--	--	--	--	--	--	--	--	--	--	--	--	--	--	--	--	--	--	--	--
Cluster-14453.0	BM_3	1.00	0.38	369	--	--	--	--	--	--	--	--	--	--	--	--	--	--	--	--	--	--	--	--	--	--	--	--	--	--	--	--
Cluster-14457.0	BM_3	9.65	0.33	1540	91094195	XP_971373.1	429	1.8e-39	PREDICTED: uncharacterized protein C15orf41 homolog [Tribolium castaneum]>gi|270010852|gb|EFA07300.1| hypothetical protein TcasGA2_TC015890 [Tribolium castaneum]	--	--	--	--	--	--	--	--	--	Q6NRW5	275	5.3e-23	Uncharacterized protein C15orf41 homolog OS=Xenopus laevis PE=2 SV=2	--	--	--	--	--	--	--	--	--	--
Cluster-14460.1	BM_3	4.00	0.41	676	--	--	--	--	--	--	--	--	--	--	--	--	--	--	--	--	--	--	--	--	--	--	--	--	--	--	--	--
Cluster-14467.0	BM_3	13.00	0.32	2047	--	--	--	--	--	--	--	--	--	--	--	--	--	--	--	--	--	--	--	--	--	--	--	--	--	--	--	--
Cluster-14470.0	BM_3	4.89	0.36	838	546671095	ERL83564.1	454	1.2e-42	hypothetical protein D910_00652 [Dendroctonus ponderosae]>gi|546672502|gb|ERL84333.1| hypothetical protein D910_01753 [Dendroctonus ponderosae]	195378559	XM_002048015.1	51	1.64384e-15	Drosophila virilis GJ13751 (Dvir\GJ13751), mRNA	K13338	PEX1	peroxin-1	http://www.genome.jp/dbget-bin/www_bget?ko:K13338	Q5BL07	384	6.6e-36	Peroxisome biogenesis factor 1 OS=Mus musculus GN=Pex1 PE=1 SV=2	PF00004	ATPase family associated with various cellular activities (AAA)	--	--	GO:0005524	ATP binding	--	--	KOG0735	AAA+-type ATPase
Cluster-14476.0	BM_3	1.00	0.62	321	--	--	--	--	--	--	--	--	--	--	--	--	--	--	--	--	--	--	--	--	--	--	--	--	--	--	--	--
Cluster-14481.0	BM_3	18.00	0.68	1404	--	--	--	--	--	--	--	--	--	--	--	--	--	--	--	--	--	--	--	--	--	--	--	--	--	--	--	--
Cluster-14482.0	BM_3	11.00	1.11	684	--	--	--	--	--	--	--	--	--	--	--	--	--	--	--	--	--	--	--	--	--	--	--	--	--	--	--	--
Cluster-14487.0	BM_3	7.00	0.39	1039	12861068	BAB32114.1	931	7.5e-98	unnamed protein product [Mus musculus]	49472823	NM_005507.2	1039	0	Homo sapiens cofilin 1 (non-muscle) (CFL1), mRNA	K05765	CFL	cofilin	http://www.genome.jp/dbget-bin/www_bget?ko:K05765	P23528	835	4.2e-88	Cofilin-1 OS=Homo sapiens GN=CFL1 PE=1 SV=3	PF00241	Cofilin/tropomyosin-type actin-binding protein	--	--	GO:0003779	actin binding	GO:0005622	intracellular	--	--
Cluster-14490.0	BM_3	10.00	0.74	846	617409646	XP_007555014.1	1168	2.0e-125	PREDICTED: tubulin beta-4B chain-like [Poecilia formosa]>gi|617435887|ref|XP_007563424.1| PREDICTED: tubulin beta-4B chain-like [Poecilia formosa]>gi|658850544|ref|XP_008407833.1| PREDICTED: tubulin beta-4B chain-like [Poecilia reticulata]>gi|658897109|ref|XP_008431402.1| PREDICTED: tubulin beta-4B chain-like [Poecilia reticulata]	689542265	LL999067.1	274	1.79946e-139	Strongyloides stercoralis genome assembly S_stercoralis_PV0001 ,scaffold SSTP_contig0000014	K07375	TUBB	tubulin beta	http://www.genome.jp/dbget-bin/www_bget?ko:K07375	P30883	1164	2.4e-126	Tubulin beta-4 chain OS=Xenopus laevis GN=tubb4 PE=2 SV=1	--	--	--	--	--	--	--	--	KOG1375	Beta tubulin
Cluster-14492.0	BM_3	1.00	0.61	322	--	--	--	--	--	--	--	--	--	--	--	--	--	--	--	--	--	--	--	--	--	--	--	--	--	--	--	--
Cluster-14505.0	BM_3	6.00	0.36	975	--	--	--	--	--	--	--	--	--	--	--	--	--	--	--	--	--	--	--	--	--	--	--	--	--	--	--	--
Cluster-1451.0	BM_3	6.00	0.42	874	--	--	--	--	--	--	--	--	--	--	--	--	--	--	--	--	--	--	--	--	--	--	--	--	--	--	--	--
Cluster-1452.1	BM_3	3.00	0.54	497	--	--	--	--	--	--	--	--	--	--	--	--	--	--	--	--	--	--	--	--	--	--	--	--	--	--	--	--
Cluster-14531.0	BM_3	5.00	0.83	515	--	--	--	--	--	--	--	--	--	--	--	--	--	--	--	--	--	--	--	--	--	--	--	--	--	--	--	--
Cluster-14536.0	BM_3	1.00	0.44	351	196000721	XP_002110228.1	243	1.5e-18	expressed hypothetical protein [Trichoplax adhaerens]>gi|190586179|gb|EDV26232.1| expressed hypothetical protein [Trichoplax adhaerens]	675416885	XM_008923475.1	42	6.54997e-11	PREDICTED: Manacus vitellinus granulin (GRN), mRNA	--	--	--	--	P28799	220	2.9e-17	Granulins OS=Homo sapiens GN=GRN PE=1 SV=2	PF14984	CD24 protein	GO:0007155	cell adhesion	--	--	--	--	--	--
Cluster-1454.0	BM_3	6.00	0.44	849	676488135	XP_009064521.1	302	5.3e-25	hypothetical protein LOTGIDRAFT_168383 [Lottia gigantea]>gi|556096067|gb|ESO84719.1| hypothetical protein LOTGIDRAFT_168383 [Lottia gigantea]	--	--	--	--	--	--	--	--	--	--	--	--	--	--	--	--	--	--	--	--	--	--	--
Cluster-14543.0	BM_3	4.00	0.42	670	--	--	--	--	--	--	--	--	--	--	--	--	--	--	--	--	--	--	--	--	--	--	--	--	--	--	--	--
Cluster-14545.0	BM_3	16.00	0.62	1376	--	--	--	--	--	--	--	--	--	--	--	--	--	--	--	--	--	--	--	--	--	--	--	--	--	--	--	--
Cluster-14550.0	BM_3	1.00	0.31	395	642922521	XP_008193210.1	348	1.1e-30	PREDICTED: kinesin-associated protein 3 [Tribolium castaneum]	--	--	--	--	--	--	--	--	--	Q26626	202	4.0e-15	Kinesin-associated protein 3 OS=Strongylocentrotus purpuratus GN=KAP115 PE=1 SV=1	--	--	--	--	--	--	--	--	KOG1222	Kinesin associated protein KAP
Cluster-14557.0	BM_3	3.00	0.86	405	--	--	--	--	--	--	--	--	--	--	--	--	--	--	--	--	--	--	--	--	--	--	--	--	--	--	--	--
Cluster-14558.0	BM_3	2.00	0.49	430	--	--	--	--	--	--	--	--	--	--	--	--	--	--	--	--	--	--	--	--	--	--	--	--	--	--	--	--
Cluster-14563.0	BM_3	7.00	0.75	660	--	--	--	--	--	--	--	--	--	--	--	--	--	--	--	--	--	--	--	--	--	--	--	--	--	--	--	--
Cluster-14565.0	BM_3	5.00	0.33	921	--	--	--	--	--	--	--	--	--	--	--	--	--	--	--	--	--	--	--	--	--	--	--	--	--	--	--	--
Cluster-14567.0	BM_3	4.00	0.85	458	--	--	--	--	--	--	--	--	--	--	--	--	--	--	--	--	--	--	--	--	--	--	--	--	--	--	--	--
Cluster-1457.0	BM_3	5.54	0.36	922	--	--	--	--	--	--	--	--	--	--	--	--	--	--	--	--	--	--	--	--	--	--	--	--	--	--	--	--
Cluster-14581.0	BM_3	3.00	0.41	570	675380350	KFM73252.1	323	1.3e-27	Cuticle protein 14 isoform b, partial [Stegodyphus mimosarum]	--	--	--	--	--	--	--	--	--	P83354	262	6.3e-22	Cuticle protein 14 isoform a OS=Limulus polyphemus PE=1 SV=1	PF00379	Insect cuticle protein	--	--	GO:0042302	structural constituent of cuticle	--	--	--	--
Cluster-14581.1	BM_3	3.00	0.46	536	--	--	--	--	--	--	--	--	--	--	--	--	--	--	--	--	--	--	--	--	--	--	--	--	--	--	--	--
Cluster-14587.0	BM_3	3.00	0.32	666	--	--	--	--	--	--	--	--	--	--	--	--	--	--	--	--	--	--	--	--	--	--	--	--	--	--	--	--
Cluster-14594.0	BM_3	11.00	1.32	617	732554603	AIZ72682.1	449	3.4e-42	c-type lysozyme 4 [Harmonia axyridis]	--	--	--	--	--	K13915	LYZ	lysozyme C	http://www.genome.jp/dbget-bin/www_bget?ko:K13915	Q17005	283	2.5e-24	Lysozyme c-1 OS=Anopheles gambiae GN=AGAP007347 PE=2 SV=2	--	--	--	--	--	--	--	--	--	--
Cluster-14597.0	BM_3	4.00	0.74	488	--	--	--	--	--	--	--	--	--	--	--	--	--	--	--	--	--	--	--	--	--	--	--	--	--	--	--	--
Cluster-146.0	BM_3	4.00	1.21	397	--	--	--	--	--	--	--	--	--	--	--	--	--	--	--	--	--	--	--	--	--	--	--	--	--	--	--	--
Cluster-14601.0	BM_3	16.31	1.57	707	189238817	XP_967438.2	345	4.5e-30	PREDICTED: uncharacterized protein LOC655783 [Tribolium castaneum]	--	--	--	--	--	--	--	--	--	--	--	--	--	--	--	--	--	--	--	--	--	--	--
Cluster-14606.0	BM_3	12.00	0.46	1394	--	--	--	--	--	--	--	--	--	--	--	--	--	--	--	--	--	--	--	--	--	--	--	--	--	--	--	--
Cluster-14607.0	BM_3	14.00	0.54	1382	--	--	--	--	--	--	--	--	--	--	--	--	--	--	--	--	--	--	--	--	--	--	--	--	--	--	--	--
Cluster-14613.0	BM_3	6.00	0.32	1059	--	--	--	--	--	--	--	--	--	--	--	--	--	--	--	--	--	--	--	--	--	--	--	--	--	--	--	--
Cluster-14613.1	BM_3	2.00	0.43	455	--	--	--	--	--	--	--	--	--	--	--	--	--	--	--	--	--	--	--	--	--	--	--	--	--	--	--	--
Cluster-1463.0	BM_3	5.00	0.69	569	--	--	--	--	--	--	--	--	--	--	--	--	--	--	--	--	--	--	--	--	--	--	--	--	--	--	--	--
Cluster-14633.0	BM_3	5.00	0.47	713	--	--	--	--	--	--	--	--	--	--	--	--	--	--	--	--	--	--	--	--	--	--	--	--	--	--	--	--
Cluster-14639.0	BM_3	5.00	0.33	921	--	--	--	--	--	--	--	--	--	--	--	--	--	--	--	--	--	--	--	--	--	--	--	--	--	--	--	--
Cluster-14645.0	BM_3	4.00	0.38	708	--	--	--	--	--	--	--	--	--	--	--	--	--	--	--	--	--	--	--	--	--	--	--	--	--	--	--	--
Cluster-1465.0	BM_3	5.00	0.56	643	--	--	--	--	--	--	--	--	--	--	--	--	--	--	--	--	--	--	--	--	--	--	--	--	--	--	--	--
Cluster-14651.0	BM_3	31.00	0.57	2632	--	--	--	--	--	--	--	--	--	--	--	--	--	--	--	--	--	--	--	--	--	--	--	--	--	--	--	--
Cluster-14656.0	BM_3	4.00	0.48	614	--	--	--	--	--	--	--	--	--	--	--	--	--	--	--	--	--	--	--	--	--	--	--	--	--	--	--	--
Cluster-14667.0	BM_3	2.00	0.67	383	--	--	--	--	--	--	--	--	--	--	--	--	--	--	--	--	--	--	--	--	--	--	--	--	--	--	--	--
Cluster-1467.0	BM_3	3.00	0.63	461	--	--	--	--	--	--	--	--	--	--	--	--	--	--	--	--	--	--	--	--	--	--	--	--	--	--	--	--
Cluster-14671.0	BM_3	5.00	2.00	362	--	--	--	--	--	--	--	--	--	--	--	--	--	--	--	--	--	--	--	--	--	--	--	--	--	--	--	--
Cluster-14674.0	BM_3	1.00	0.31	394	297294711	XP_002804494.1	407	1.6e-37	PREDICTED: hypothetical protein LOC698789 [Macaca mulatta]	675780847	XM_003824939.2	394	0	PREDICTED: Pan paniscus ribosomal protein L41 (RPL41), mRNA	--	--	--	--	--	--	--	--	--	--	--	--	--	--	--	--	--	--
Cluster-1468.0	BM_3	2.00	1.12	329	--	--	--	--	--	--	--	--	--	--	--	--	--	--	--	--	--	--	--	--	--	--	--	--	--	--	--	--
Cluster-14683.0	BM_3	10.00	0.41	1319	270001913	EEZ98360.1	246	2.6e-18	hypothetical protein TcasGA2_TC000817 [Tribolium castaneum]	--	--	--	--	--	--	--	--	--	--	--	--	--	--	--	--	--	--	--	--	--	--	--
Cluster-14686.0	BM_3	4.83	0.31	925	478254053	ENN74345.1	171	8.9e-10	hypothetical protein YQE_09315, partial [Dendroctonus ponderosae]>gi|546672816|gb|ERL84572.1| hypothetical protein D910_02001 [Dendroctonus ponderosae]	--	--	--	--	--	--	--	--	--	--	--	--	--	--	--	--	--	--	--	--	--	--	--
Cluster-14688.0	BM_3	4.00	1.32	385	--	--	--	--	--	--	--	--	--	--	--	--	--	--	--	--	--	--	--	--	--	--	--	--	--	--	--	--
Cluster-147.0	BM_3	5.00	0.74	547	--	--	--	--	--	--	--	--	--	--	--	--	--	--	--	--	--	--	--	--	--	--	--	--	--	--	--	--
Cluster-14702.0	BM_3	3.00	0.32	662	--	--	--	--	--	--	--	--	--	--	--	--	--	--	--	--	--	--	--	--	--	--	--	--	--	--	--	--
Cluster-14705.0	BM_3	5.00	0.35	882	--	--	--	--	--	--	--	--	--	--	--	--	--	--	--	--	--	--	--	--	--	--	--	--	--	--	--	--
Cluster-14712.0	BM_3	9.00	1.17	588	--	--	--	--	--	--	--	--	--	--	--	--	--	--	--	--	--	--	--	--	--	--	--	--	--	--	--	--
Cluster-14717.0	BM_3	4.00	0.39	699	--	--	--	--	--	--	--	--	--	--	--	--	--	--	--	--	--	--	--	--	--	--	--	--	--	--	--	--
Cluster-1472.0	BM_3	3.00	0.31	675	--	--	--	--	--	--	--	--	--	--	--	--	--	--	--	--	--	--	--	--	--	--	--	--	--	--	--	--
Cluster-14724.0	BM_3	1.00	0.33	387	--	--	--	--	--	--	--	--	--	--	--	--	--	--	--	--	--	--	--	--	--	--	--	--	--	--	--	--
Cluster-14728.0	BM_3	2.00	0.32	526	--	--	--	--	--	--	--	--	--	--	--	--	--	--	--	--	--	--	--	--	--	--	--	--	--	--	--	--
Cluster-14732.0	BM_3	11.43	1.25	654	--	--	--	--	--	--	--	--	--	--	--	--	--	--	--	--	--	--	--	--	--	--	--	--	--	--	--	--
Cluster-14733.0	BM_3	16.00	1.31	788	--	--	--	--	--	--	--	--	--	--	--	--	--	--	--	--	--	--	--	--	--	--	--	--	--	--	--	--
Cluster-14737.0	BM_3	1.00	0.74	308	--	--	--	--	--	--	--	--	--	--	--	--	--	--	--	--	--	--	--	--	--	--	--	--	--	--	--	--
Cluster-1474.0	BM_3	4.00	0.92	444	--	--	--	--	--	--	--	--	--	--	--	--	--	--	--	--	--	--	--	--	--	--	--	--	--	--	--	--
Cluster-14740.0	BM_3	19.30	0.65	1550	--	--	--	--	--	--	--	--	--	--	--	--	--	--	--	--	--	--	--	--	--	--	--	--	--	--	--	--
Cluster-14743.0	BM_3	18.03	0.44	2031	546676311	ERL87343.1	1035	1.3e-109	hypothetical protein D910_04738 [Dendroctonus ponderosae]	--	--	--	--	--	K06639	CDC14	cell division cycle 14	http://www.genome.jp/dbget-bin/www_bget?ko:K06639	Q6PFY9	550	9.1e-55	Dual specificity protein phosphatase CDC14B OS=Mus musculus GN=Cdc14b PE=2 SV=1	PF00102//PF00782	Protein-tyrosine phosphatase//Dual specificity phosphatase, catalytic domain	GO:0006570//GO:0006470	tyrosine metabolic process//protein dephosphorylation	GO:0004725//GO:0008138	protein tyrosine phosphatase activity//protein tyrosine/serine/threonine phosphatase activity	--	--	KOG1720	Protein tyrosine phosphatase CDC14
Cluster-14745.0	BM_3	3.00	0.34	634	--	--	--	--	--	--	--	--	--	--	--	--	--	--	--	--	--	--	PF03188	Eukaryotic cytochrome b561	--	--	--	--	GO:0016021	integral component of membrane	--	--
Cluster-14747.0	BM_3	10.00	0.91	734	--	--	--	--	--	--	--	--	--	--	--	--	--	--	--	--	--	--	--	--	--	--	--	--	--	--	--	--
Cluster-14749.0	BM_3	14.70	0.59	1337	642937929	XP_008199135.1	1029	4.2e-109	PREDICTED: doublesex- and mab-3-related transcription factor A2-like [Tribolium castaneum]>gi|270015667|gb|EFA12115.1| hypothetical protein TcasGA2_TC002261 [Tribolium castaneum]	--	--	--	--	--	--	--	--	--	Q801F8	244	1.8e-19	Doublesex- and mab-3-related transcription factor 1 OS=Oryzias latipes GN=dmrt1 PE=2 SV=1	PF00751	DM DNA binding domain	GO:0007548//GO:0006355	sex differentiation//regulation of transcription, DNA-templated	GO:0043565	sequence-specific DNA binding	GO:0005634	nucleus	KOG3815	Transcription factor Doublesex
Cluster-1475.0	BM_3	6.00	0.58	701	--	--	--	--	--	--	--	--	--	--	--	--	--	--	--	--	--	--	--	--	--	--	--	--	--	--	--	--
Cluster-14750.0	BM_3	13.00	0.46	1485	--	--	--	--	--	--	--	--	--	--	--	--	--	--	--	--	--	--	--	--	--	--	--	--	--	--	--	--
Cluster-14762.0	BM_3	1.00	0.34	383	--	--	--	--	--	--	--	--	--	--	--	--	--	--	--	--	--	--	--	--	--	--	--	--	--	--	--	--
Cluster-14768.0	BM_3	3.00	0.37	611	--	--	--	--	--	--	--	--	--	--	--	--	--	--	--	--	--	--	--	--	--	--	--	--	--	--	--	--
Cluster-1477.0	BM_3	3.00	0.33	648	--	--	--	--	--	--	--	--	--	--	--	--	--	--	--	--	--	--	--	--	--	--	--	--	--	--	--	--
Cluster-14790.0	BM_3	14.00	1.64	627	--	--	--	--	--	--	--	--	--	--	--	--	--	--	--	--	--	--	--	--	--	--	--	--	--	--	--	--
Cluster-14791.0	BM_3	4.00	0.41	676	--	--	--	--	--	--	--	--	--	--	--	--	--	--	--	--	--	--	--	--	--	--	--	--	--	--	--	--
Cluster-14791.1	BM_3	6.88	0.37	1072	--	--	--	--	--	--	--	--	--	--	--	--	--	--	--	--	--	--	--	--	--	--	--	--	--	--	--	--
Cluster-14801.0	BM_3	3.00	0.41	570	--	--	--	--	--	--	--	--	--	--	--	--	--	--	--	--	--	--	--	--	--	--	--	--	--	--	--	--
Cluster-14802.0	BM_3	14.00	0.32	2187	189237043	XP_001810887.1	2357	7.0e-263	PREDICTED: neuroligin-4, Y-linked [Tribolium castaneum]	752862434	XM_011264522.1	55	2.62858e-17	PREDICTED: Camponotus floridanus neuroligin-1-like (LOC105255303), mRNA	--	--	--	--	Q99K10	483	5.7e-47	Neuroligin-1 OS=Mus musculus GN=Nlgn1 PE=1 SV=2	PF06112	Gammaherpesvirus capsid protein	--	--	--	--	GO:0019028	viral capsid	KOG1516	Carboxylesterase and related proteins
Cluster-14806.0	BM_3	4.00	0.64	528	546671529	ERL83802.1	892	1.3e-93	hypothetical protein D910_01050 [Dendroctonus ponderosae]	768446900	XM_011567112.1	77	3.5564e-30	PREDICTED: Plutella xylostella dynein beta chain, ciliary-like (LOC105395174), mRNA	K10408	DNAH	dynein heavy chain, axonemal	http://www.genome.jp/dbget-bin/www_bget?ko:K10408	P39057	724	1.6e-75	Dynein beta chain, ciliary OS=Heliocidaris crassispina PE=1 SV=1	PF03028	Dynein heavy chain and region D6 of dynein motor	GO:0007018//GO:0007017	microtubule-based movement//microtubule-based process	GO:0003777	microtubule motor activity	GO:0030286//GO:0005874	dynein complex//microtubule	--	--
Cluster-14811.0	BM_3	9.00	1.20	582	--	--	--	--	--	--	--	--	--	--	--	--	--	--	--	--	--	--	--	--	--	--	--	--	--	--	--	--
Cluster-14812.0	BM_3	7.88	3.29	357	642911511	XP_008199453.1	281	6.0e-23	PREDICTED: protein unc-79 homolog [Tribolium castaneum]	--	--	--	--	--	--	--	--	--	--	--	--	--	--	--	--	--	--	--	--	--	--	--
Cluster-14820.0	BM_3	8.00	0.56	873	--	--	--	--	--	--	--	--	--	--	--	--	--	--	--	--	--	--	--	--	--	--	--	--	--	--	--	--
Cluster-14824.0	BM_3	2.00	0.48	434	--	--	--	--	--	--	--	--	--	--	--	--	--	--	--	--	--	--	--	--	--	--	--	--	--	--	--	--
Cluster-14824.1	BM_3	28.00	0.66	2111	270003365	EEZ99812.1	221	3.2e-15	hypothetical protein TcasGA2_TC002592 [Tribolium castaneum]	--	--	--	--	--	--	--	--	--	--	--	--	--	--	--	--	--	--	--	--	--	--	--
Cluster-14827.0	BM_3	2.00	0.45	448	--	--	--	--	--	--	--	--	--	--	--	--	--	--	--	--	--	--	--	--	--	--	--	--	--	--	--	--
Cluster-14833.0	BM_3	4.74	2.50	334	--	--	--	--	--	--	--	--	--	--	--	--	--	--	--	--	--	--	--	--	--	--	--	--	--	--	--	--
Cluster-14836.0	BM_3	5.50	0.53	704	642934637	XP_008197748.1	139	3.5e-06	PREDICTED: uncharacterized protein LOC103314202 [Tribolium castaneum]	--	--	--	--	--	--	--	--	--	--	--	--	--	--	--	--	--	--	--	--	--	--	--
Cluster-14839.0	BM_3	9.00	0.88	698	--	--	--	--	--	--	--	--	--	--	--	--	--	--	--	--	--	--	--	--	--	--	--	--	--	--	--	--
Cluster-14841.0	BM_3	5.00	0.32	942	--	--	--	--	--	--	--	--	--	--	--	--	--	--	--	--	--	--	--	--	--	--	--	--	--	--	--	--
Cluster-14842.0	BM_3	6.00	0.86	559	--	--	--	--	--	--	--	--	--	--	--	--	--	--	--	--	--	--	--	--	--	--	--	--	--	--	--	--
Cluster-14846.1	BM_3	4.00	0.47	624	--	--	--	--	--	--	--	--	--	--	--	--	--	--	--	--	--	--	--	--	--	--	--	--	--	--	--	--
Cluster-14849.0	BM_3	4.00	0.68	510	--	--	--	--	--	--	--	--	--	--	--	--	--	--	--	--	--	--	--	--	--	--	--	--	--	--	--	--
Cluster-1485.0	BM_3	3.00	0.74	431	--	--	--	--	--	--	--	--	--	--	--	--	--	--	--	--	--	--	--	--	--	--	--	--	--	--	--	--
Cluster-14851.0	BM_3	7.00	1.27	494	--	--	--	--	--	--	--	--	--	--	--	--	--	--	--	--	--	--	--	--	--	--	--	--	--	--	--	--
Cluster-1486.0	BM_3	4.42	0.61	567	--	--	--	--	--	--	--	--	--	--	--	--	--	--	--	--	--	--	--	--	--	--	--	--	--	--	--	--
Cluster-14862.0	BM_3	50.20	2.03	1332	--	--	--	--	--	--	--	--	--	--	--	--	--	--	--	--	--	--	--	--	--	--	--	--	--	--	--	--
Cluster-14867.0	BM_3	10.03	1.42	561	--	--	--	--	--	--	--	--	--	--	--	--	--	--	--	--	--	--	PF13855//PF09090	Leucine rich repeat//MIF4G like	GO:0016070	RNA metabolic process	GO:0005515	protein binding	--	--	--	--
Cluster-1488.0	BM_3	4.00	0.38	718	--	--	--	--	--	--	--	--	--	--	--	--	--	--	--	--	--	--	--	--	--	--	--	--	--	--	--	--
Cluster-14880.0	BM_3	2.48	0.43	505	--	--	--	--	--	--	--	--	--	--	--	--	--	--	--	--	--	--	--	--	--	--	--	--	--	--	--	--
Cluster-14882.0	BM_3	1.00	0.36	375	--	--	--	--	--	--	--	--	--	--	--	--	--	--	--	--	--	--	--	--	--	--	--	--	--	--	--	--
Cluster-14894.0	BM_3	18.00	0.76	1292	646723732	KDR24245.1	216	7.5e-15	Dolichol-phosphate mannosyltransferase [Zootermopsis nevadensis]	--	--	--	--	--	K00721	DPM1	dolichol-phosphate mannosyltransferase	http://www.genome.jp/dbget-bin/www_bget?ko:K00721	O60762	200	2.2e-14	Dolichol-phosphate mannosyltransferase subunit 1 OS=Homo sapiens GN=DPM1 PE=1 SV=1	PF05090	Vitamin K-dependent gamma-carboxylase	GO:0017187	peptidyl-glutamic acid carboxylation	GO:0008488	gamma-glutamyl carboxylase activity	--	--	KOG2978	Dolichol-phosphate mannosyltransferase
Cluster-14897.0	BM_3	20.03	2.02	687	--	--	--	--	--	--	--	--	--	--	--	--	--	--	--	--	--	--	--	--	--	--	--	--	--	--	--	--
Cluster-14901.0	BM_3	36.22	2.23	961	685828771	CEF63693.1	166	3.5e-09	6-phosphofructokinase [Strongyloides ratti]	--	--	--	--	--	K00850	pfkA, PFK	6-phosphofructokinase 1	http://www.genome.jp/dbget-bin/www_bget?ko:K00850	Q9TZL8	165	1.9e-10	ATP-dependent 6-phosphofructokinase 1 OS=Caenorhabditis elegans GN=pfk-1 PE=3 SV=2	--	--	--	--	--	--	--	--	KOG2440	Pyrophosphate-dependent phosphofructo-1-kinase
Cluster-14903.0	BM_3	3.00	0.52	506	--	--	--	--	--	--	--	--	--	--	--	--	--	--	--	--	--	--	--	--	--	--	--	--	--	--	--	--
Cluster-1491.0	BM_3	4.00	0.35	751	--	--	--	--	--	--	--	--	--	--	--	--	--	--	--	--	--	--	PF01132	Elongation factor P (EF-P) OB domain	GO:0006414//GO:0006448	translational elongation//regulation of translational elongation	GO:0003746	translation elongation factor activity	GO:0005840	ribosome	--	--
Cluster-14923.0	BM_3	18.67	0.87	1191	642938802	XP_008199892.1	550	1.3e-53	PREDICTED: venom protease-like [Tribolium castaneum]	--	--	--	--	--	--	--	--	--	P05049	421	4.8e-40	Serine protease snake OS=Drosophila melanogaster GN=snk PE=1 SV=2	--	--	--	--	--	--	--	--	--	--
Cluster-14946.0	BM_3	3.00	0.49	520	--	--	--	--	--	--	--	--	--	--	--	--	--	--	--	--	--	--	--	--	--	--	--	--	--	--	--	--
Cluster-1495.0	BM_3	7.22	0.42	1003	--	--	--	--	--	--	--	--	--	--	--	--	--	--	--	--	--	--	--	--	--	--	--	--	--	--	--	--
Cluster-14951.0	BM_3	28.00	1.16	1308	795012948	XP_011880667.1	152	2.0e-07	PREDICTED: putative uncharacterized protein FLJ37770 [Vollenhovia emeryi]	--	--	--	--	--	--	--	--	--	--	--	--	--	--	--	--	--	--	--	--	--	--	--
Cluster-14963.0	BM_3	21.01	0.66	1649	642924044	XP_008193983.1	876	2.8e-91	PREDICTED: F-box/LRR-repeat protein 20 isoform X2 [Tribolium castaneum]	--	--	--	--	--	K10268	FBXL2_20	F-box and leucine-rich repeat protein 2/20	http://www.genome.jp/dbget-bin/www_bget?ko:K10268	Q5R3Z8	625	1.5e-63	F-box/LRR-repeat protein 2 OS=Pongo abelii GN=FBXL2 PE=2 SV=1	PF00560//PF13516//PF13855//PF02126	Leucine Rich Repeat//Leucine Rich repeat//Leucine rich repeat//Phosphotriesterase family	GO:0009056	catabolic process	GO:0005515//GO:0008270	protein binding//zinc ion binding	--	--	KOG4341	F-box protein containing LRR
Cluster-14965.0	BM_3	1.00	0.55	331	--	--	--	--	--	--	--	--	--	--	--	--	--	--	--	--	--	--	--	--	--	--	--	--	--	--	--	--
Cluster-14972.0	BM_3	27.80	1.18	1281	332374592	AEE62437.1	541	1.5e-52	unknown [Dendroctonus ponderosae]	--	--	--	--	--	K13348	MPV17	protein Mpv17	http://www.genome.jp/dbget-bin/www_bget?ko:K13348	Q6DIY8	331	1.4e-29	Mpv17-like protein 2 OS=Xenopus tropicalis GN=mpv17l2 PE=2 SV=1	PF04117	Mpv17 / PMP22 family	--	--	--	--	GO:0016021	integral component of membrane	KOG1944	Peroxisomal membrane protein MPV17 and related proteins
Cluster-14973.0	BM_3	33.00	0.99	1705	--	--	--	--	--	--	--	--	--	--	--	--	--	--	--	--	--	--	--	--	--	--	--	--	--	--	--	--
Cluster-14976.0	BM_3	2.00	0.33	516	--	--	--	--	--	--	--	--	--	--	--	--	--	--	--	--	--	--	--	--	--	--	--	--	--	--	--	--
Cluster-14983.0	BM_3	8.00	1.33	515	--	--	--	--	--	--	--	--	--	--	--	--	--	--	--	--	--	--	--	--	--	--	--	--	--	--	--	--
Cluster-1499.0	BM_3	3.00	0.51	512	--	--	--	--	--	--	--	--	--	--	--	--	--	--	--	--	--	--	--	--	--	--	--	--	--	--	--	--
Cluster-14998.0	BM_3	6.00	0.87	555	--	--	--	--	--	--	--	--	--	--	--	--	--	--	--	--	--	--	--	--	--	--	--	--	--	--	--	--
Cluster-150.0	BM_3	5.00	1.96	364	--	--	--	--	--	--	--	--	--	--	--	--	--	--	--	--	--	--	--	--	--	--	--	--	--	--	--	--
Cluster-15013.0	BM_3	39.13	0.58	3177	--	--	--	--	--	--	--	--	--	--	--	--	--	--	--	--	--	--	--	--	--	--	--	--	--	--	--	--
Cluster-15019.0	BM_3	5.00	0.62	605	--	--	--	--	--	--	--	--	--	--	--	--	--	--	--	--	--	--	--	--	--	--	--	--	--	--	--	--
Cluster-1502.0	BM_3	2.00	1.56	304	--	--	--	--	--	--	--	--	--	--	--	--	--	--	--	--	--	--	--	--	--	--	--	--	--	--	--	--
Cluster-15020.0	BM_3	2.00	0.45	448	--	--	--	--	--	--	--	--	--	--	--	--	--	--	--	--	--	--	--	--	--	--	--	--	--	--	--	--
Cluster-1503.0	BM_3	1.00	0.31	394	--	--	--	--	--	--	--	--	--	--	--	--	--	--	--	--	--	--	--	--	--	--	--	--	--	--	--	--
Cluster-1503.1	BM_3	4.00	0.44	650	--	--	--	--	--	--	--	--	--	--	--	--	--	--	--	--	--	--	--	--	--	--	--	--	--	--	--	--
Cluster-1504.0	BM_3	3.00	1.78	324	795428292	XP_011760171.1	579	1.5e-57	PREDICTED: wiskott-Aldrich syndrome protein isoform X1 [Macaca nemestrina]	768033852	XM_011543977.1	324	1.03459e-167	PREDICTED: Homo sapiens Wiskott-Aldrich syndrome (WAS), transcript variant X1, mRNA	K05747	WAS	Wiskott-Aldrich syndrome protein	http://www.genome.jp/dbget-bin/www_bget?ko:K05747	P42768	579	6.2e-59	Wiskott-Aldrich syndrome protein OS=Homo sapiens GN=WAS PE=1 SV=4	--	--	--	--	--	--	--	--	KOG3671	Actin regulatory protein (Wiskott-Aldrich syndrome protein)
Cluster-1505.0	BM_3	5.89	1.28	454	--	--	--	--	--	--	--	--	--	--	--	--	--	--	--	--	--	--	--	--	--	--	--	--	--	--	--	--
Cluster-15063.0	BM_3	3.00	0.32	660	--	--	--	--	--	--	--	--	--	--	--	--	--	--	--	--	--	--	--	--	--	--	--	--	--	--	--	--
Cluster-15065.0	BM_3	5.00	0.35	873	--	--	--	--	--	--	--	--	--	--	--	--	--	--	--	--	--	--	--	--	--	--	--	--	--	--	--	--
Cluster-15066.0	BM_3	6.00	2.60	353	--	--	--	--	--	--	--	--	--	--	--	--	--	--	--	--	--	--	--	--	--	--	--	--	--	--	--	--
Cluster-1507.0	BM_3	1.00	0.47	345	--	--	--	--	--	--	--	--	--	--	--	--	--	--	--	--	--	--	PF04277	Oxaloacetate decarboxylase, gamma chain	GO:0006525//GO:0006560//GO:0006090//GO:0071436//GO:0006814	arginine metabolic process//proline metabolic process//pyruvate metabolic process//sodium ion export//sodium ion transport	GO:0008948//GO:0015081	oxaloacetate decarboxylase activity//sodium ion transmembrane transporter activity	GO:0016020	membrane	--	--
Cluster-15077.0	BM_3	24.75	0.68	1848	348510657	XP_003442861.1	1787	7.3e-197	PREDICTED: inositol-3-phosphate synthase 1-A-like isoform X1 [Oreochromis niloticus]>gi|542208057|ref|XP_005477290.1| PREDICTED: inositol-3-phosphate synthase 1-A-like isoform X2 [Oreochromis niloticus]	751459008	XM_011185896.1	128	5.81836e-58	PREDICTED: Bactrocera cucurbitae inositol-3-phosphate synthase (LOC105213219), mRNA	K01858	INO1, ISYNA1	myo-inositol-1-phosphate synthase	http://www.genome.jp/dbget-bin/www_bget?ko:K01858	Q7ZXY0	1729	1.6e-191	Inositol-3-phosphate synthase 1-A OS=Xenopus laevis GN=isyna1-a PE=2 SV=1	PF07994//PF00787	Myo-inositol-1-phosphate synthase//PX domain	GO:0019872//GO:0008654//GO:0006021	streptomycin biosynthetic process//phospholipid biosynthetic process//inositol biosynthetic process	GO:0035091//GO:0004512	phosphatidylinositol binding//inositol-3-phosphate synthase activity	--	--	KOG0693	Myo-inositol-1-phosphate synthase
Cluster-1508.0	BM_3	2.00	0.44	452	--	--	--	--	--	--	--	--	--	--	--	--	--	--	--	--	--	--	--	--	--	--	--	--	--	--	--	--
Cluster-15086.1	BM_3	3.00	0.47	533	--	--	--	--	--	--	--	--	--	--	--	--	--	--	--	--	--	--	--	--	--	--	--	--	--	--	--	--
Cluster-1509.0	BM_3	1.00	0.37	370	--	--	--	--	--	--	--	--	--	--	--	--	--	--	--	--	--	--	--	--	--	--	--	--	--	--	--	--
Cluster-151.0	BM_3	27.00	50.24	259	--	--	--	--	--	590648016	XM_007031997.1	92	7.46576e-39	Theobroma cacao Transposase tnp2 (TCM_017377) mRNA, complete cds	--	--	--	--	--	--	--	--	--	--	--	--	--	--	--	--	--	--
Cluster-15103.0	BM_3	4.69	0.73	533	--	--	--	--	--	--	--	--	--	--	--	--	--	--	--	--	--	--	--	--	--	--	--	--	--	--	--	--
Cluster-15109.0	BM_3	5.82	0.42	857	--	--	--	--	--	--	--	--	--	--	--	--	--	--	--	--	--	--	--	--	--	--	--	--	--	--	--	--
Cluster-15110.0	BM_3	5.00	0.33	923	--	--	--	--	--	--	--	--	--	--	--	--	--	--	--	--	--	--	--	--	--	--	--	--	--	--	--	--
Cluster-15114.0	BM_3	3.00	0.45	546	--	--	--	--	--	--	--	--	--	--	--	--	--	--	--	--	--	--	PF01498	Transposase	GO:0006313//GO:0015074	transposition, DNA-mediated//DNA integration	GO:0003677	DNA binding	--	--	--	--
Cluster-15119.0	BM_3	6.01	1.14	484	--	--	--	--	--	--	--	--	--	--	--	--	--	--	--	--	--	--	--	--	--	--	--	--	--	--	--	--
Cluster-15126.0	BM_3	1.00	0.31	393	--	--	--	--	--	--	--	--	--	--	--	--	--	--	--	--	--	--	--	--	--	--	--	--	--	--	--	--
Cluster-1513.0	BM_3	4.00	0.59	549	--	--	--	--	--	--	--	--	--	--	--	--	--	--	--	--	--	--	--	--	--	--	--	--	--	--	--	--
Cluster-15131.0	BM_3	1.00	4.09	232	--	--	--	--	--	--	--	--	--	--	--	--	--	--	--	--	--	--	--	--	--	--	--	--	--	--	--	--
Cluster-15134.0	BM_3	4.00	1.26	392	--	--	--	--	--	--	--	--	--	--	--	--	--	--	--	--	--	--	--	--	--	--	--	--	--	--	--	--
Cluster-1514.0	BM_3	4.00	0.48	616	--	--	--	--	--	--	--	--	--	--	--	--	--	--	--	--	--	--	--	--	--	--	--	--	--	--	--	--
Cluster-15141.0	BM_3	3.00	0.49	521	795018486	XP_011859227.1	221	8.0e-16	PREDICTED: uncharacterized protein LOC105556736 [Vollenhovia emeryi]	--	--	--	--	--	--	--	--	--	--	--	--	--	PF05225	helix-turn-helix, Psq domain	--	--	GO:0003677	DNA binding	--	--	--	--
Cluster-15143.0	BM_3	3.00	0.79	420	--	--	--	--	--	--	--	--	--	--	--	--	--	--	--	--	--	--	PF06432	Phosphatidylinositol N-acetylglucosaminyltransferase	GO:0006506	GPI anchor biosynthetic process	GO:0017176	phosphatidylinositol N-acetylglucosaminyltransferase activity	GO:0016021	integral component of membrane	--	--
Cluster-15150.1	BM_3	7.00	0.64	734	241833983	XP_002414973.1	222	8.6e-16	secreted salivary gland peptide, putative [Ixodes scapularis]>gi|215509185|gb|EEC18638.1| secreted salivary gland peptide, putative [Ixodes scapularis]	--	--	--	--	--	--	--	--	--	--	--	--	--	--	--	--	--	--	--	--	--	--	--
Cluster-15155.0	BM_3	2.00	0.89	350	--	--	--	--	--	--	--	--	--	--	--	--	--	--	--	--	--	--	--	--	--	--	--	--	--	--	--	--
Cluster-15155.1	BM_3	8.00	0.32	1345	--	--	--	--	--	--	--	--	--	--	--	--	--	--	--	--	--	--	--	--	--	--	--	--	--	--	--	--
Cluster-15158.0	BM_3	1.00	1.91	258	--	--	--	--	--	--	--	--	--	--	--	--	--	--	--	--	--	--	--	--	--	--	--	--	--	--	--	--
Cluster-15161.0	BM_3	5.00	0.37	838	--	--	--	--	--	--	--	--	--	--	--	--	--	--	--	--	--	--	--	--	--	--	--	--	--	--	--	--
Cluster-15170.0	BM_3	2.25	0.42	486	213511546	NP_001133802.1	458	2.5e-43	Inositol-3-phosphate synthase A [Salmo salar]>gi|209155384|gb|ACI33924.1| Inositol-3-phosphate synthase A [Salmo salar]	--	--	--	--	--	K01858	INO1, ISYNA1	myo-inositol-1-phosphate synthase	http://www.genome.jp/dbget-bin/www_bget?ko:K01858	Q7ZXY0	440	1.2e-42	Inositol-3-phosphate synthase 1-A OS=Xenopus laevis GN=isyna1-a PE=2 SV=1	PF07994//PF00787	Myo-inositol-1-phosphate synthase//PX domain	GO:0019872//GO:0008654//GO:0006021	streptomycin biosynthetic process//phospholipid biosynthetic process//inositol biosynthetic process	GO:0000166//GO:0035091//GO:0004512	nucleotide binding//phosphatidylinositol binding//inositol-3-phosphate synthase activity	--	--	KOG0693	Myo-inositol-1-phosphate synthase
Cluster-15171.0	BM_3	4.97	1.07	456	270001677	EEZ98124.1	272	8.5e-22	hypothetical protein TcasGA2_TC000544 [Tribolium castaneum]	--	--	--	--	--	K12323	ANPRA, NPR1	atrial natriuretic peptide receptor A	http://www.genome.jp/dbget-bin/www_bget?ko:K12323	Q8INF0	177	3.6e-12	Soluble guanylate cyclase 88E OS=Drosophila melanogaster GN=Gyc88E PE=1 SV=3	PF08314//PF00211	Secretory pathway protein Sec39//Adenylate and Guanylate cyclase catalytic domain	GO:0006890//GO:0009190//GO:0035556	retrograde vesicle-mediated transport, Golgi to ER//cyclic nucleotide biosynthetic process//intracellular signal transduction	GO:0016849	phosphorus-oxygen lyase activity	--	--	KOG1023	Natriuretic peptide receptor, guanylate cyclase
Cluster-15179.0	BM_3	27.49	0.66	2058	752884432	XP_011259956.1	360	2.4e-31	PREDICTED: uncharacterized protein LOC105253547 [Camponotus floridanus]	--	--	--	--	--	--	--	--	--	--	--	--	--	PF13912	C2H2-type zinc finger	--	--	GO:0046872	metal ion binding	--	--	--	--
Cluster-15184.1	BM_3	8.00	0.32	1350	861625527	KMQ88569.1	732	1.2e-74	retrovirus-like pol polyprotein [Lasius niger]	--	--	--	--	--	--	--	--	--	P20825	416	2.1e-39	Retrovirus-related Pol polyprotein from transposon 297 OS=Drosophila melanogaster GN=pol PE=3 SV=1	PF09668	Aspartyl protease	GO:0006508	proteolysis	GO:0004190	aspartic-type endopeptidase activity	--	--	--	--
Cluster-15187.0	BM_3	2.00	0.31	535	--	--	--	--	--	--	--	--	--	--	--	--	--	--	--	--	--	--	--	--	--	--	--	--	--	--	--	--
Cluster-1519.0	BM_3	6.00	6.42	285	--	--	--	--	--	--	--	--	--	--	--	--	--	--	--	--	--	--	--	--	--	--	--	--	--	--	--	--
Cluster-15191.0	BM_3	23.00	1.81	807	--	--	--	--	--	--	--	--	--	--	--	--	--	--	--	--	--	--	--	--	--	--	--	--	--	--	--	--
Cluster-15202.0	BM_3	1.00	1.07	285	751211261	XP_011158361.1	152	4.3e-08	PREDICTED: uncharacterized protein LOC105194922 [Solenopsis invicta]	--	--	--	--	--	--	--	--	--	--	--	--	--	--	--	--	--	--	--	--	--	--	--
Cluster-1521.0	BM_3	4.00	0.62	533	--	--	--	--	--	--	--	--	--	--	--	--	--	--	--	--	--	--	--	--	--	--	--	--	--	--	--	--
Cluster-15213.1	BM_3	15.00	0.34	2191	--	--	--	--	--	--	--	--	--	--	--	--	--	--	--	--	--	--	PF00120	Glutamine synthetase, catalytic domain	GO:0009252//GO:0006807	peptidoglycan biosynthetic process//nitrogen compound metabolic process	GO:0004356	glutamate-ammonia ligase activity	--	--	--	--
Cluster-15214.0	BM_3	2.00	0.49	430	--	--	--	--	--	--	--	--	--	--	--	--	--	--	--	--	--	--	--	--	--	--	--	--	--	--	--	--
Cluster-15215.0	BM_3	2.00	0.37	492	--	--	--	--	--	--	--	--	--	--	--	--	--	--	--	--	--	--	--	--	--	--	--	--	--	--	--	--
Cluster-1524.0	BM_3	2.00	0.39	476	--	--	--	--	--	--	--	--	--	--	--	--	--	--	--	--	--	--	--	--	--	--	--	--	--	--	--	--
Cluster-15251.0	BM_3	15.00	0.66	1245	--	--	--	--	--	--	--	--	--	--	--	--	--	--	--	--	--	--	--	--	--	--	--	--	--	--	--	--
Cluster-15255.0	BM_3	5.00	0.36	863	--	--	--	--	--	--	--	--	--	--	--	--	--	--	--	--	--	--	--	--	--	--	--	--	--	--	--	--
Cluster-15263.0	BM_3	11.00	0.41	1420	--	--	--	--	--	--	--	--	--	--	--	--	--	--	--	--	--	--	--	--	--	--	--	--	--	--	--	--
Cluster-15268.0	BM_3	3.00	0.32	668	--	--	--	--	--	--	--	--	--	--	--	--	--	--	--	--	--	--	--	--	--	--	--	--	--	--	--	--
Cluster-15270.0	BM_3	2.00	0.54	414	--	--	--	--	--	--	--	--	--	--	--	--	--	--	--	--	--	--	--	--	--	--	--	--	--	--	--	--
Cluster-15273.0	BM_3	8.00	0.59	845	--	--	--	--	--	--	--	--	--	--	--	--	--	--	--	--	--	--	--	--	--	--	--	--	--	--	--	--
Cluster-15276.0	BM_3	8.00	1.12	564	--	--	--	--	--	--	--	--	--	--	--	--	--	--	--	--	--	--	--	--	--	--	--	--	--	--	--	--
Cluster-1528.0	BM_3	1.00	0.33	384	--	--	--	--	--	--	--	--	--	--	--	--	--	--	--	--	--	--	--	--	--	--	--	--	--	--	--	--
Cluster-15280.0	BM_3	12.76	0.63	1136	478253033	ENN73413.1	1234	6.0e-133	hypothetical protein YQE_09975, partial [Dendroctonus ponderosae]	542171599	XM_005467190.1	51	2.25312e-15	PREDICTED: Oreochromis niloticus ATP-binding cassette sub-family A member 1-like (LOC100699821), transcript variant X3, mRNA	K05643	ABCA3	ATP-binding cassette, subfamily A (ABC1), member 3	http://www.genome.jp/dbget-bin/www_bget?ko:K05643	Q99758	871	3.0e-92	ATP-binding cassette sub-family A member 3 OS=Homo sapiens GN=ABCA3 PE=1 SV=2	PF12179//PF00005//PF13304	I-kappa-kinase-beta NEMO binding domain//ABC transporter//AAA domain, putative AbiEii toxin, Type IV TA system	GO:0016310//GO:0009069	phosphorylation//serine family amino acid metabolic process	GO:0008384//GO:0016887//GO:0005524	IkappaB kinase activity//ATPase activity//ATP binding	GO:0008385	IkappaB kinase complex	KOG0059	Lipid exporter ABCA1 and related proteins, ABC superfamily
Cluster-15283.0	BM_3	27.62	3.17	634	91076370	XP_967715.1	366	1.5e-32	PREDICTED: ras-related protein Rab-27A [Tribolium castaneum]>gi|270002552|gb|EEZ98999.1| hypothetical protein TcasGA2_TC004860 [Tribolium castaneum]	--	--	--	--	--	K07885	RAB27A	Ras-related protein Rab-27A	http://www.genome.jp/dbget-bin/www_bget?ko:K07885	P51159	301	2.1e-26	Ras-related protein Rab-27A OS=Homo sapiens GN=RAB27A PE=1 SV=3	PF08477//PF01926//PF00071//PF00025	Ras of Complex, Roc, domain of DAPkinase//50S ribosome-binding GTPase//Ras family//ADP-ribosylation factor family	GO:0007264//GO:0015031	small GTPase mediated signal transduction//protein transport	GO:0005525	GTP binding	--	--	KOG0081	GTPase Rab27, small G protein superfamily
Cluster-15292.0	BM_3	7.00	0.96	572	--	--	--	--	--	--	--	--	--	--	--	--	--	--	--	--	--	--	--	--	--	--	--	--	--	--	--	--
Cluster-153.0	BM_3	2.00	0.47	441	--	--	--	--	--	--	--	--	--	--	--	--	--	--	--	--	--	--	--	--	--	--	--	--	--	--	--	--
Cluster-1530.0	BM_3	6.00	0.39	918	--	--	--	--	--	--	--	--	--	--	--	--	--	--	--	--	--	--	--	--	--	--	--	--	--	--	--	--
Cluster-15311.0	BM_3	10.00	0.90	736	--	--	--	--	--	--	--	--	--	--	--	--	--	--	--	--	--	--	PF00737	Photosystem II 10 kDa phosphoprotein	GO:0050821//GO:0015979	protein stabilization//photosynthesis	GO:0042301	phosphate ion binding	GO:0009523//GO:0016020	photosystem II//membrane	--	--
Cluster-1532.0	BM_3	2.00	0.40	472	--	--	--	--	--	--	--	--	--	--	--	--	--	--	--	--	--	--	--	--	--	--	--	--	--	--	--	--
Cluster-15326.0	BM_3	6.00	1.27	460	--	--	--	--	--	--	--	--	--	--	--	--	--	--	--	--	--	--	--	--	--	--	--	--	--	--	--	--
Cluster-15327.0	BM_3	16.39	0.71	1255	642938493	XP_008198006.1	1130	7.6e-121	PREDICTED: nose resistant to fluoxetine protein 6-like isoform X1 [Tribolium castaneum]	--	--	--	--	--	--	--	--	--	Q09225	360	6.0e-33	Nose resistant to fluoxetine protein 6 OS=Caenorhabditis elegans GN=nrf-6 PE=1 SV=3	PF07694//PF01757	5TMR of 5TMR-LYT//Acyltransferase family	GO:0000160//GO:0016310//GO:0071555	phosphorelay signal transduction system//phosphorylation//cell wall organization	GO:0000155//GO:0004673//GO:0016747	phosphorelay sensor kinase activity//protein histidine kinase activity//transferase activity, transferring acyl groups other than amino-acyl groups	GO:0016021//GO:0009365	integral component of membrane//protein histidine kinase complex	--	--
Cluster-15336.0	BM_3	11.00	0.32	1768	--	--	--	--	--	--	--	--	--	--	--	--	--	--	--	--	--	--	--	--	--	--	--	--	--	--	--	--
Cluster-15338.0	BM_3	9.00	0.54	984	--	--	--	--	--	--	--	--	--	--	--	--	--	--	--	--	--	--	--	--	--	--	--	--	--	--	--	--
Cluster-15339.0	BM_3	5.00	0.56	640	--	--	--	--	--	--	--	--	--	--	--	--	--	--	--	--	--	--	--	--	--	--	--	--	--	--	--	--
Cluster-1534.0	BM_3	3.00	0.31	680	--	--	--	--	--	--	--	--	--	--	--	--	--	--	--	--	--	--	--	--	--	--	--	--	--	--	--	--
Cluster-15347.0	BM_3	1.00	0.42	356	--	--	--	--	--	--	--	--	--	--	--	--	--	--	--	--	--	--	--	--	--	--	--	--	--	--	--	--
Cluster-1535.0	BM_3	5.00	0.55	652	--	--	--	--	--	--	--	--	--	--	--	--	--	--	--	--	--	--	--	--	--	--	--	--	--	--	--	--
Cluster-15358.0	BM_3	3.00	1.39	346	--	--	--	--	--	--	--	--	--	--	--	--	--	--	--	--	--	--	--	--	--	--	--	--	--	--	--	--
Cluster-15367.0	BM_3	10.00	1.24	605	270016062	EFA12510.1	333	9.5e-29	hypothetical protein TcasGA2_TC004208 [Tribolium castaneum]	--	--	--	--	--	--	--	--	--	Q95SX7	253	7.4e-21	Probable RNA-directed DNA polymerase from transposon BS OS=Drosophila melanogaster GN=RTase PE=2 SV=1	--	--	--	--	--	--	--	--	--	--
Cluster-1538.0	BM_3	6.00	4.17	312	--	--	--	--	--	--	--	--	--	--	--	--	--	--	--	--	--	--	--	--	--	--	--	--	--	--	--	--
Cluster-15413.0	BM_3	2.00	0.33	515	546683764	ERL93529.1	587	2.9e-58	hypothetical protein D910_10818 [Dendroctonus ponderosae]	--	--	--	--	--	--	--	--	--	Q9BDJ4	142	4.7e-08	Lipase member H OS=Oryctolagus cuniculus GN=LIPH PE=2 SV=1	PF00087//PF01383	Snake toxin//CpcD/allophycocyanin linker domain	GO:0009405	pathogenesis	--	--	GO:0005576//GO:0030089	extracellular region//phycobilisome	--	--
Cluster-15414.0	BM_3	3.00	0.44	554	270011326	EFA07774.1	289	1.1e-23	hypothetical protein TcasGA2_TC005329 [Tribolium castaneum]	--	--	--	--	--	K18172	CMC2	COX assembly mitochondrial protein 2	http://www.genome.jp/dbget-bin/www_bget?ko:K18172	Q8K199	230	3.2e-18	COX assembly mitochondrial protein 2 homolog OS=Mus musculus GN=Cmc2 PE=3 SV=1	--	--	--	--	--	--	--	--	--	--
Cluster-15419.0	BM_3	4.00	0.75	487	--	--	--	--	--	--	--	--	--	--	--	--	--	--	--	--	--	--	--	--	--	--	--	--	--	--	--	--
Cluster-15439.0	BM_3	3.07	0.40	589	242016707	XP_002428889.1	138	3.8e-06	zinc finger protein, putative [Pediculus humanus corporis]>gi|212513657|gb|EEB16151.1| zinc finger protein, putative [Pediculus humanus corporis]	--	--	--	--	--	--	--	--	--	--	--	--	--	PF07776	Zinc-finger associated domain (zf-AD)	--	--	GO:0008270	zinc ion binding	GO:0005634	nucleus	--	--
Cluster-15440.0	BM_3	4.00	0.47	623	--	--	--	--	--	--	--	--	--	--	--	--	--	--	--	--	--	--	--	--	--	--	--	--	--	--	--	--
Cluster-15446.0	BM_3	7.00	0.41	992	--	--	--	--	--	--	--	--	--	--	--	--	--	--	--	--	--	--	--	--	--	--	--	--	--	--	--	--
Cluster-15447.0	BM_3	6.00	0.62	674	--	--	--	--	--	--	--	--	--	--	--	--	--	--	--	--	--	--	--	--	--	--	--	--	--	--	--	--
Cluster-15448.0	BM_3	7.85	0.46	999	478259330	ENN79232.1	650	2.8e-65	hypothetical protein YQE_04416, partial [Dendroctonus ponderosae]>gi|546675068|gb|ERL86323.1| hypothetical protein D910_03731 [Dendroctonus ponderosae]	--	--	--	--	--	--	--	--	--	--	--	--	--	--	--	--	--	--	--	--	--	--	--
Cluster-15453.0	BM_3	6.00	0.34	1018	--	--	--	--	--	--	--	--	--	--	--	--	--	--	--	--	--	--	--	--	--	--	--	--	--	--	--	--
Cluster-15455.0	BM_3	3.00	0.42	568	--	--	--	--	--	--	--	--	--	--	--	--	--	--	--	--	--	--	--	--	--	--	--	--	--	--	--	--
Cluster-15457.0	BM_3	17.00	0.57	1552	91094593	XP_970561.1	141	4.5e-06	PREDICTED: cytochrome P450 6k1 [Tribolium castaneum]>gi|270016410|gb|EFA12856.1| cytochrome P450 345A1 [Tribolium castaneum]	--	--	--	--	--	--	--	--	--	--	--	--	--	--	--	--	--	--	--	--	--	--	--
Cluster-15467.0	BM_3	4.00	0.32	806	--	--	--	--	--	--	--	--	--	--	--	--	--	--	--	--	--	--	PF02298	Plastocyanin-like domain	GO:0006118	obsolete electron transport	GO:0009055	electron carrier activity	--	--	--	--
Cluster-15469.1	BM_3	3.00	2.06	313	--	--	--	--	--	--	--	--	--	--	--	--	--	--	--	--	--	--	--	--	--	--	--	--	--	--	--	--
Cluster-15470.0	BM_3	17.00	0.59	1510	--	--	--	--	--	--	--	--	--	--	--	--	--	--	--	--	--	--	--	--	--	--	--	--	--	--	--	--
Cluster-15471.0	BM_3	6.01	0.38	952	546670638	ERL83322.1	408	3.0e-37	hypothetical protein D910_00217 [Dendroctonus ponderosae]>gi|546672557|gb|ERL84374.1| hypothetical protein D910_01802 [Dendroctonus ponderosae]	--	--	--	--	--	--	--	--	--	--	--	--	--	PF08236//PF00580	SRI (Set2 Rpb1 interacting) domain//UvrD/REP helicase N-terminal domain	GO:0006355//GO:0006479//GO:0034968//GO:0006554	regulation of transcription, DNA-templated//protein methylation//histone lysine methylation//lysine catabolic process	GO:0005524//GO:0018024	ATP binding//histone-lysine N-methyltransferase activity	GO:0005694	chromosome	--	--
Cluster-15474.0	BM_3	4.48	0.37	787	--	--	--	--	--	--	--	--	--	--	--	--	--	--	--	--	--	--	--	--	--	--	--	--	--	--	--	--
Cluster-15484.0	BM_3	3.00	0.42	564	769838274	XP_011630294.1	141	1.6e-06	PREDICTED: histone-lysine N-methyltransferase SETMAR-like [Pogonomyrmex barbatus]	--	--	--	--	--	--	--	--	--	--	--	--	--	--	--	--	--	--	--	--	--	--	--
Cluster-15489.0	BM_3	12.00	0.88	850	--	--	--	--	--	--	--	--	--	--	--	--	--	--	--	--	--	--	PF02258	Shiga-like toxin beta subunit	GO:0019836	hemolysis by symbiont of host erythrocytes	--	--	GO:0005576	extracellular region	--	--
Cluster-15493.0	BM_3	14.00	0.35	2011	--	--	--	--	--	--	--	--	--	--	--	--	--	--	--	--	--	--	--	--	--	--	--	--	--	--	--	--
Cluster-15499.0	BM_3	2.00	1.19	324	--	--	--	--	--	--	--	--	--	--	--	--	--	--	--	--	--	--	--	--	--	--	--	--	--	--	--	--
Cluster-15503.0	BM_3	3.00	1.22	360	--	--	--	--	--	--	--	--	--	--	--	--	--	--	--	--	--	--	--	--	--	--	--	--	--	--	--	--
Cluster-15506.0	BM_3	2.00	0.34	513	--	--	--	--	--	--	--	--	--	--	--	--	--	--	--	--	--	--	--	--	--	--	--	--	--	--	--	--
Cluster-1551.0	BM_3	9.00	0.55	968	--	--	--	--	--	--	--	--	--	--	--	--	--	--	--	--	--	--	--	--	--	--	--	--	--	--	--	--
Cluster-15510.0	BM_3	12.00	0.85	870	332021766	EGI62117.1	177	1.7e-10	Mariner Mos1 transposase [Acromyrmex echinatior]	--	--	--	--	--	--	--	--	--	--	--	--	--	--	--	--	--	--	--	--	--	--	--
Cluster-1552.0	BM_3	4.59	1.75	367	--	--	--	--	--	--	--	--	--	--	--	--	--	--	--	--	--	--	--	--	--	--	--	--	--	--	--	--
Cluster-15529.0	BM_3	3.00	1.02	381	--	--	--	--	--	--	--	--	--	--	--	--	--	--	--	--	--	--	--	--	--	--	--	--	--	--	--	--
Cluster-1553.0	BM_3	5.00	0.51	681	--	--	--	--	--	--	--	--	--	--	--	--	--	--	--	--	--	--	--	--	--	--	--	--	--	--	--	--
Cluster-15530.0	BM_3	2.00	0.44	453	769835108	XP_011647659.1	280	1.0e-22	PREDICTED: histone-lysine N-methyltransferase SETMAR-like [Pogonomyrmex barbatus]	--	--	--	--	--	--	--	--	--	--	--	--	--	--	--	--	--	--	--	--	--	--	--
Cluster-15532.0	BM_3	7.00	0.72	679	--	--	--	--	--	--	--	--	--	--	--	--	--	--	--	--	--	--	--	--	--	--	--	--	--	--	--	--
Cluster-15533.0	BM_3	16.00	1.13	873	--	--	--	--	--	--	--	--	--	--	--	--	--	--	--	--	--	--	--	--	--	--	--	--	--	--	--	--
Cluster-15541.0	BM_3	71.97	9.04	601	--	--	--	--	--	--	--	--	--	--	--	--	--	--	--	--	--	--	--	--	--	--	--	--	--	--	--	--
Cluster-15541.1	BM_3	19.83	1.15	1008	--	--	--	--	--	--	--	--	--	--	--	--	--	--	--	--	--	--	--	--	--	--	--	--	--	--	--	--
Cluster-15542.0	BM_3	6.00	0.50	773	--	--	--	--	--	--	--	--	--	--	--	--	--	--	--	--	--	--	--	--	--	--	--	--	--	--	--	--
Cluster-15549.0	BM_3	6.00	0.53	745	--	--	--	--	--	--	--	--	--	--	--	--	--	--	--	--	--	--	--	--	--	--	--	--	--	--	--	--
Cluster-15549.2	BM_3	3.00	0.83	412	--	--	--	--	--	--	--	--	--	--	--	--	--	--	--	--	--	--	--	--	--	--	--	--	--	--	--	--
Cluster-15554.0	BM_3	3.00	0.65	455	--	--	--	--	--	--	--	--	--	--	--	--	--	--	--	--	--	--	--	--	--	--	--	--	--	--	--	--
Cluster-1556.0	BM_3	1.00	0.70	312	--	--	--	--	--	--	--	--	--	--	--	--	--	--	--	--	--	--	--	--	--	--	--	--	--	--	--	--
Cluster-1557.0	BM_3	4.00	0.56	566	--	--	--	--	--	--	--	--	--	--	--	--	--	--	--	--	--	--	--	--	--	--	--	--	--	--	--	--
Cluster-15583.0	BM_3	4.00	0.68	512	--	--	--	--	--	--	--	--	--	--	--	--	--	--	--	--	--	--	--	--	--	--	--	--	--	--	--	--
Cluster-15584.0	BM_3	5.00	0.56	641	--	--	--	--	--	--	--	--	--	--	--	--	--	--	--	--	--	--	--	--	--	--	--	--	--	--	--	--
Cluster-15589.0	BM_3	55.90	1.62	1757	642926501	XP_972175.2	2003	6.3e-222	PREDICTED: glucose dehydrogenase [FAD, quinone] [Tribolium castaneum]	--	--	--	--	--	K00115	E1.1.5.9	glucose dehydrogenase (acceptor)	http://www.genome.jp/dbget-bin/www_bget?ko:K00115	P18172	943	2.1e-100	Glucose dehydrogenase [FAD, quinone] OS=Drosophila pseudoobscura pseudoobscura GN=Gld PE=3 SV=4	PF05199//PF00732	GMC oxidoreductase//GMC oxidoreductase	GO:0055114	oxidation-reduction process	GO:0050660//GO:0016614	flavin adenine dinucleotide binding//oxidoreductase activity, acting on CH-OH group of donors	--	--	--	--
Cluster-1559.0	BM_3	2.00	0.57	406	--	--	--	--	--	--	--	--	--	--	--	--	--	--	--	--	--	--	--	--	--	--	--	--	--	--	--	--
Cluster-15596.0	BM_3	3.00	0.46	539	--	--	--	--	--	--	--	--	--	--	--	--	--	--	--	--	--	--	--	--	--	--	--	--	--	--	--	--
Cluster-156.0	BM_3	3.00	0.34	634	--	--	--	--	--	--	--	--	--	--	--	--	--	--	--	--	--	--	--	--	--	--	--	--	--	--	--	--
Cluster-1560.0	BM_3	4.00	0.88	452	546684921	ERL94503.1	264	7.1e-21	hypothetical protein D910_11780 [Dendroctonus ponderosae]	--	--	--	--	--	--	--	--	--	Q96MT7	137	1.6e-07	Cilia- and flagella-associated protein 44 OS=Homo sapiens GN=CFAP44 PE=1 SV=1	PF01080	Presenilin	--	--	GO:0004190	aspartic-type endopeptidase activity	GO:0016021	integral component of membrane	--	--
Cluster-15604.0	BM_3	32.27	0.46	3314	861610178	KMQ85078.1	1910	7.2e-211	dna-mediated transposase [Lasius niger]	692915167	KM414748.1	45	1.44984e-11	Aphaenogaster megommata isolate 2753aph ultra conserved element locus uce-366 genomic sequence	--	--	--	--	--	--	--	--	PF16983	Molybdate transporter of MFS superfamily	GO:0015689	molybdate ion transport	GO:0015098	molybdate ion transmembrane transporter activity	--	--	--	--
Cluster-15609.0	BM_3	2.00	0.35	501	642940307	XP_008201206.1	269	2.1e-21	PREDICTED: uncharacterized protein LOC103315118, partial [Tribolium castaneum]	--	--	--	--	--	--	--	--	--	--	--	--	--	--	--	--	--	--	--	--	--	--	--
Cluster-15636.0	BM_3	6.00	0.59	696	--	--	--	--	--	--	--	--	--	--	--	--	--	--	--	--	--	--	--	--	--	--	--	--	--	--	--	--
Cluster-15638.0	BM_3	13.00	0.51	1368	--	--	--	--	--	--	--	--	--	--	--	--	--	--	--	--	--	--	--	--	--	--	--	--	--	--	--	--
Cluster-15639.0	BM_3	3.00	0.36	619	--	--	--	--	--	--	--	--	--	--	--	--	--	--	--	--	--	--	--	--	--	--	--	--	--	--	--	--
Cluster-15640.0	BM_3	2.00	0.61	397	--	--	--	--	--	--	--	--	--	--	--	--	--	--	--	--	--	--	--	--	--	--	--	--	--	--	--	--
Cluster-15650.0	BM_3	4.00	0.47	625	391335020	XP_003741895.1	355	2.8e-31	PREDICTED: cuticle protein 16.8-like [Metaseiulus occidentalis]	--	--	--	--	--	--	--	--	--	P83355	244	8.5e-20	Cuticle protein 14 isoform b OS=Limulus polyphemus PE=1 SV=1	PF00379	Insect cuticle protein	--	--	GO:0042302	structural constituent of cuticle	--	--	--	--
Cluster-15661.0	BM_3	4.00	0.49	611	--	--	--	--	--	--	--	--	--	--	--	--	--	--	--	--	--	--	--	--	--	--	--	--	--	--	--	--
Cluster-15665.1	BM_3	6.00	3.40	328	--	--	--	--	--	--	--	--	--	--	--	--	--	--	--	--	--	--	PF00483	Nucleotidyl transferase	GO:0009058	biosynthetic process	GO:0016779	nucleotidyltransferase activity	--	--	--	--
Cluster-15667.0	BM_3	4.00	0.33	784	--	--	--	--	--	--	--	--	--	--	--	--	--	--	--	--	--	--	--	--	--	--	--	--	--	--	--	--
Cluster-1567.0	BM_3	4.00	0.32	796	--	--	--	--	--	--	--	--	--	--	--	--	--	--	--	--	--	--	--	--	--	--	--	--	--	--	--	--
Cluster-15674.0	BM_3	29.00	2.09	859	642913813	XP_008201170.1	163	7.0e-09	PREDICTED: uncharacterized protein LOC103315104 [Tribolium castaneum]>gi|270001663|gb|EEZ98110.1| hypothetical protein TcasGA2_TC000526 [Tribolium castaneum]	--	--	--	--	--	--	--	--	--	--	--	--	--	--	--	--	--	--	--	--	--	--	--
Cluster-15676.1	BM_3	8.26	1.75	460	--	--	--	--	--	--	--	--	--	--	--	--	--	--	--	--	--	--	--	--	--	--	--	--	--	--	--	--
Cluster-1568.0	BM_3	4.00	1.07	416	--	--	--	--	--	--	--	--	--	--	--	--	--	--	--	--	--	--	--	--	--	--	--	--	--	--	--	--
Cluster-15689.0	BM_3	2.00	0.46	444	--	--	--	--	--	--	--	--	--	--	--	--	--	--	--	--	--	--	--	--	--	--	--	--	--	--	--	--
Cluster-15691.2	BM_3	3.00	0.36	617	861622761	KMQ87831.1	526	4.1e-51	gag-pol protein [Lasius niger]	--	--	--	--	--	--	--	--	--	--	--	--	--	PF05499	DNA methyltransferase 1-associated protein 1 (DMAP1)	GO:0045892	negative regulation of transcription, DNA-templated	--	--	GO:0005634	nucleus	--	--
Cluster-15697.0	BM_3	3.00	0.46	540	826265968	XP_012495415.1	458	2.7e-43	PREDICTED: eukaryotic initiation factor 4A-II [Propithecus coquereli]	694905349	XM_009446927.1	519	0	PREDICTED: Pan troglodytes eukaryotic translation initiation factor 4A2 (EIF4A2), transcript variant X1, mRNA	K03257	EIF4A	translation initiation factor 4A	http://www.genome.jp/dbget-bin/www_bget?ko:K03257	Q3SZ65	453	4.3e-44	Eukaryotic initiation factor 4A-II OS=Bos taurus GN=EIF4A2 PE=2 SV=1	PF00579	tRNA synthetases class I (W and Y)	GO:0006418	tRNA aminoacylation for protein translation	GO:0000166//GO:0005524//GO:0004812	nucleotide binding//ATP binding//aminoacyl-tRNA ligase activity	--	--	KOG0327	Translation initiation factor 4F, helicase subunit (eIF-4A) and related helicases
Cluster-15698.0	BM_3	24.00	0.35	3267	270012245	EFA08693.1	1538	9.7e-168	hypothetical protein TcasGA2_TC006364 [Tribolium castaneum]	--	--	--	--	--	K08740	MSH4	DNA mismatch repair protein MSH4	http://www.genome.jp/dbget-bin/www_bget?ko:K08740	Q99MT2	622	6.5e-63	MutS protein homolog 4 OS=Mus musculus GN=Msh4 PE=2 SV=1	PF05190//PF05192//PF01695//PF00488//PF08919//PF01637	MutS family domain IV//MutS domain III//IstB-like ATP binding protein//MutS domain V//F-actin binding//Archaeal ATPase	GO:0006298//GO:0006468	mismatch repair//protein phosphorylation	GO:0004715//GO:0030983//GO:0005524	non-membrane spanning protein tyrosine kinase activity//mismatched DNA binding//ATP binding	--	--	KOG0220	Mismatch repair ATPase MSH4 (MutS family)
Cluster-157.0	BM_3	3.00	0.36	615	--	--	--	--	--	--	--	--	--	--	--	--	--	--	--	--	--	--	--	--	--	--	--	--	--	--	--	--
Cluster-15700.0	BM_3	2.00	0.39	475	391341095	XP_003744867.1	638	3.2e-64	PREDICTED: serine hydroxymethyltransferase, cytosolic-like [Metaseiulus occidentalis]	346716456	CP003046.1	33	9.16868e-06	Rhodospirillum rubrum F11, complete genome	K00600	glyA, SHMT	glycine hydroxymethyltransferase	http://www.genome.jp/dbget-bin/www_bget?ko:K00600	P50432	589	6.3e-60	Serine hydroxymethyltransferase OS=Caenorhabditis elegans GN=mel-32 PE=1 SV=2	PF00464	Serine hydroxymethyltransferase	--	--	GO:0016740	transferase activity	--	--	KOG2467	Glycine/serine hydroxymethyltransferase
Cluster-15724.0	BM_3	10.10	0.31	1660	--	--	--	--	--	--	--	--	--	--	--	--	--	--	--	--	--	--	--	--	--	--	--	--	--	--	--	--
Cluster-15726.0	BM_3	10.00	0.36	1461	--	--	--	--	--	--	--	--	--	--	--	--	--	--	--	--	--	--	--	--	--	--	--	--	--	--	--	--
Cluster-15727.0	BM_3	25.00	0.43	2800	--	--	--	--	--	--	--	--	--	--	--	--	--	--	--	--	--	--	--	--	--	--	--	--	--	--	--	--
Cluster-15729.1	BM_3	39.00	1.31	1549	--	--	--	--	--	--	--	--	--	--	--	--	--	--	--	--	--	--	--	--	--	--	--	--	--	--	--	--
Cluster-1573.0	BM_3	3.00	0.34	643	--	--	--	--	--	--	--	--	--	--	--	--	--	--	--	--	--	--	--	--	--	--	--	--	--	--	--	--
Cluster-1575.0	BM_3	4.00	0.41	682	826309374	XP_012505301.1	1153	8.9e-124	PREDICTED: spectrin beta chain, non-erythrocytic 1 isoform X1 [Propithecus coquereli]	672077318	XM_008770463.1	682	0	PREDICTED: Rattus norvegicus spectrin, beta, non-erythrocytic 1 (Sptbn1), transcript variant X5, mRNA	K06115	SPTB	spectrin beta	http://www.genome.jp/dbget-bin/www_bget?ko:K06115	Q01082	1149	1.1e-124	Spectrin beta chain, non-erythrocytic 1 OS=Homo sapiens GN=SPTBN1 PE=1 SV=2	PF00435	Spectrin repeat	--	--	GO:0005515	protein binding	--	--	KOG0517	Beta-spectrin
Cluster-15756.0	BM_3	9.00	0.32	1491	--	--	--	--	--	--	--	--	--	--	--	--	--	--	--	--	--	--	--	--	--	--	--	--	--	--	--	--
Cluster-15757.0	BM_3	6.00	0.31	1111	--	--	--	--	--	--	--	--	--	--	--	--	--	--	--	--	--	--	--	--	--	--	--	--	--	--	--	--
Cluster-1576.0	BM_3	3.00	0.75	427	751234286	XP_011170865.1	213	5.5e-15	PREDICTED: uncharacterized protein LOC105203685 [Solenopsis invicta]	--	--	--	--	--	--	--	--	--	--	--	--	--	--	--	--	--	--	--	--	--	--	--
Cluster-15782.0	BM_3	3.00	1.11	371	--	--	--	--	--	--	--	--	--	--	--	--	--	--	--	--	--	--	--	--	--	--	--	--	--	--	--	--
Cluster-15789.0	BM_3	5.00	0.52	675	--	--	--	--	--	--	--	--	--	--	--	--	--	--	--	--	--	--	--	--	--	--	--	--	--	--	--	--
Cluster-1579.0	BM_3	5.00	0.63	598	--	--	--	--	--	--	--	--	--	--	--	--	--	--	--	--	--	--	PF05767	Poxvirus virion envelope protein A14	--	--	--	--	GO:0019031	viral envelope	--	--
Cluster-15790.0	BM_3	3.00	0.59	475	--	--	--	--	--	--	--	--	--	--	--	--	--	--	--	--	--	--	--	--	--	--	--	--	--	--	--	--
Cluster-15797.0	BM_3	2.00	0.83	358	--	--	--	--	--	--	--	--	--	--	--	--	--	--	--	--	--	--	--	--	--	--	--	--	--	--	--	--
Cluster-158.0	BM_3	2.00	0.47	440	--	--	--	--	--	--	--	--	--	--	--	--	--	--	--	--	--	--	--	--	--	--	--	--	--	--	--	--
Cluster-1580.0	BM_3	1.00	0.41	358	270004778	EFA01226.1	296	1.1e-24	hypothetical protein TcasGA2_TC010553 [Tribolium castaneum]	--	--	--	--	--	--	--	--	--	P04323	252	5.7e-21	Retrovirus-related Pol polyprotein from transposon 17.6 OS=Drosophila melanogaster GN=pol PE=3 SV=1	--	--	--	--	--	--	--	--	KOG0017	FOG: Transposon-encoded proteins with TYA, reverse transcriptase, integrase domains in various combinations
Cluster-15801.0	BM_3	2.00	0.70	377	--	--	--	--	--	--	--	--	--	--	--	--	--	--	--	--	--	--	--	--	--	--	--	--	--	--	--	--
Cluster-1581.0	BM_3	6.00	0.58	708	--	--	--	--	--	--	--	--	--	--	--	--	--	--	--	--	--	--	--	--	--	--	--	--	--	--	--	--
Cluster-15814.0	BM_3	43.96	3.07	878	--	--	--	--	--	--	--	--	--	--	--	--	--	--	--	--	--	--	PF02949	7tm Odorant receptor	GO:0007187//GO:0007608	G-protein coupled receptor signaling pathway, coupled to cyclic nucleotide second messenger//sensory perception of smell	GO:0004984//GO:0005549	olfactory receptor activity//odorant binding	GO:0016020	membrane	--	--
Cluster-15831.0	BM_3	2.00	0.34	513	--	--	--	--	--	--	--	--	--	--	--	--	--	--	--	--	--	--	--	--	--	--	--	--	--	--	--	--
Cluster-1584.0	BM_3	2.00	0.98	341	--	--	--	--	--	--	--	--	--	--	--	--	--	--	--	--	--	--	--	--	--	--	--	--	--	--	--	--
Cluster-15848.0	BM_3	8.00	0.32	1334	--	--	--	--	--	--	--	--	--	--	--	--	--	--	--	--	--	--	--	--	--	--	--	--	--	--	--	--
Cluster-15855.0	BM_3	3.00	0.48	529	270005120	EFA01568.1	184	1.6e-11	hypothetical protein TcasGA2_TC007129 [Tribolium castaneum]	--	--	--	--	--	--	--	--	--	--	--	--	--	--	--	--	--	--	--	--	--	--	--
Cluster-15860.1	BM_3	3.00	0.31	676	--	--	--	--	--	--	--	--	--	--	--	--	--	--	--	--	--	--	--	--	--	--	--	--	--	--	--	--
Cluster-15867.0	BM_3	4.00	0.35	756	--	--	--	--	--	--	--	--	--	--	--	--	--	--	--	--	--	--	--	--	--	--	--	--	--	--	--	--
Cluster-1588.0	BM_3	3.00	0.60	470	--	--	--	--	--	--	--	--	--	--	--	--	--	--	--	--	--	--	--	--	--	--	--	--	--	--	--	--
Cluster-15899.0	BM_3	7.46	0.33	1225	--	--	--	--	--	--	--	--	--	--	--	--	--	--	--	--	--	--	--	--	--	--	--	--	--	--	--	--
Cluster-1590.0	BM_3	5.00	1.42	407	--	--	--	--	--	--	--	--	--	--	--	--	--	--	--	--	--	--	--	--	--	--	--	--	--	--	--	--
Cluster-15907.0	BM_3	7.00	1.76	427	--	--	--	--	--	392996986	AC243971.2	427	0	Homo sapiens BAC clone CH17-437O13 from chromosome 1, complete sequence	--	--	--	--	--	--	--	--	--	--	--	--	--	--	--	--	--	--
Cluster-15911.0	BM_3	3.00	0.34	643	762155366	XP_011415782.1	636	7.4e-64	PREDICTED: 40S ribosomal protein S7-like [Crassostrea gigas]>gi|405972954|gb|EKC37696.1| 40S ribosomal protein S7 [Crassostrea gigas]	256709197	GQ422251.1	41	4.51014e-10	Rhabditoides inermis small subunit ribosomal protein 7 (rps-7) mRNA, complete cds	K02993	RP-S7e, RPS7	small subunit ribosomal protein S7e	http://www.genome.jp/dbget-bin/www_bget?ko:K02993	P02362	607	7.1e-62	40S ribosomal protein S7 OS=Xenopus laevis GN=rps7 PE=2 SV=2	PF01251	Ribosomal protein S7e	GO:0042254//GO:0006412	ribosome biogenesis//translation	GO:0003735	structural constituent of ribosome	GO:0005840//GO:0005622	ribosome//intracellular	KOG3320	40S ribosomal protein S7
Cluster-15915.0	BM_3	10.00	0.37	1419	--	--	--	--	--	--	--	--	--	--	--	--	--	--	--	--	--	--	--	--	--	--	--	--	--	--	--	--
Cluster-15920.0	BM_3	8.00	0.47	1003	--	--	--	--	--	--	--	--	--	--	--	--	--	--	--	--	--	--	--	--	--	--	--	--	--	--	--	--
Cluster-15922.0	BM_3	16.00	0.95	989	--	--	--	--	--	--	--	--	--	--	--	--	--	--	--	--	--	--	PF04136	Sec34-like family	GO:0006886	intracellular protein transport	--	--	GO:0005801//GO:0016020	cis-Golgi network//membrane	--	--
Cluster-15928.0	BM_3	19.00	1.40	847	--	--	--	--	--	--	--	--	--	--	--	--	--	--	--	--	--	--	--	--	--	--	--	--	--	--	--	--
Cluster-15936.0	BM_3	9.00	0.36	1350	--	--	--	--	--	--	--	--	--	--	--	--	--	--	--	--	--	--	--	--	--	--	--	--	--	--	--	--
Cluster-15962.0	BM_3	4.00	0.37	719	--	--	--	--	--	--	--	--	--	--	--	--	--	--	--	--	--	--	--	--	--	--	--	--	--	--	--	--
Cluster-15963.0	BM_3	16.47	0.35	2281	--	--	--	--	--	--	--	--	--	--	--	--	--	--	--	--	--	--	--	--	--	--	--	--	--	--	--	--
Cluster-15966.0	BM_3	25.48	1.01	1356	--	--	--	--	--	--	--	--	--	--	--	--	--	--	--	--	--	--	--	--	--	--	--	--	--	--	--	--
Cluster-1597.0	BM_3	2.00	0.45	446	--	--	--	--	--	--	--	--	--	--	--	--	--	--	--	--	--	--	--	--	--	--	--	--	--	--	--	--
Cluster-15971.0	BM_3	7.00	1.38	475	426390256	XP_004061522.1	598	1.4e-59	PREDICTED: 60S ribosomal protein L28 isoform 1 [Gorilla gorilla gorilla]	209915582	NM_000991.4	472	0	Homo sapiens ribosomal protein L28 (RPL28), transcript variant 2, mRNA	K02903	RP-L28e, RPL28	large subunit ribosomal protein L28e	http://www.genome.jp/dbget-bin/www_bget?ko:K02903	P46779	599	4.4e-61	60S ribosomal protein L28 OS=Homo sapiens GN=RPL28 PE=1 SV=3	--	--	--	--	--	--	--	--	KOG3412	60S ribosomal protein L28
Cluster-15972.1	BM_3	15.51	0.58	1410	607368018	EZA62141.1	232	1.1e-16	hypothetical protein X777_03748 [Cerapachys biroi]	--	--	--	--	--	--	--	--	--	--	--	--	--	--	--	--	--	--	--	--	--	--	--
Cluster-15974.0	BM_3	2.00	0.62	394	--	--	--	--	--	--	--	--	--	--	--	--	--	--	--	--	--	--	--	--	--	--	--	--	--	--	--	--
Cluster-15977.0	BM_3	10.00	0.59	997	--	--	--	--	--	--	--	--	--	--	--	--	--	--	--	--	--	--	PF05236	Transcription initiation factor TFIID component TAF4 family	GO:0006352	DNA-templated transcription, initiation	--	--	GO:0005669	transcription factor TFIID complex	--	--
Cluster-15983.0	BM_3	4.00	1.86	346	--	--	--	--	--	--	--	--	--	--	--	--	--	--	--	--	--	--	--	--	--	--	--	--	--	--	--	--
Cluster-15983.1	BM_3	3.00	0.40	584	--	--	--	--	--	--	--	--	--	--	--	--	--	--	--	--	--	--	--	--	--	--	--	--	--	--	--	--
Cluster-1599.0	BM_3	4.00	0.68	511	77736544	NP_036946.1	572	1.6e-56	cytochrome c oxidase subunit 6A1, mitochondrial precursor [Rattus norvegicus]>gi|1352174|sp|P10818.2|CX6A1_RAT RecName: Full=Cytochrome c oxidase subunit 6A1, mitochondrial; AltName: Full=Cytochrome c oxidase polypeptide VIa-liver; Flags: Precursor>gi|149063563|gb|EDM13886.1| cytochrome c oxidase, subunit VIa, polypeptide 1 [Rattus norvegicus]	298896888	FQ221354.1	511	0	Rattus norvegicus TL0ADA37YG17 mRNA sequence >gnl|BL_ORD_ID|8870526 Rattus norvegicus TL0AAA44YM15 mRNA sequence	K02266	COX6A	cytochrome c oxidase subunit 6a	http://www.genome.jp/dbget-bin/www_bget?ko:K02266	P10818	572	6.4e-58	Cytochrome c oxidase subunit 6A1, mitochondrial OS=Rattus norvegicus GN=Cox6a1 PE=1 SV=2	PF02046	Cytochrome c oxidase subunit VIa	GO:0006123//GO:0015992	mitochondrial electron transport, cytochrome c to oxygen//proton transport	GO:0004129	cytochrome-c oxidase activity	GO:0005751//GO:0005743//GO:0045277	mitochondrial respiratory chain complex IV//mitochondrial inner membrane//respiratory chain complex IV	KOG3469	Cytochrome c oxidase, subunit VIa/COX13
Cluster-15991.0	BM_3	7.00	0.85	614	--	--	--	--	--	--	--	--	--	--	--	--	--	--	--	--	--	--	--	--	--	--	--	--	--	--	--	--
Cluster-15996.0	BM_3	4.00	1.20	399	--	--	--	--	--	--	--	--	--	--	--	--	--	--	--	--	--	--	--	--	--	--	--	--	--	--	--	--
Cluster-15997.0	BM_3	6.21	0.64	678	--	--	--	--	--	--	--	--	--	--	--	--	--	--	--	--	--	--	--	--	--	--	--	--	--	--	--	--
Cluster-160.0	BM_3	8.00	6.54	301	--	--	--	--	--	--	--	--	--	--	--	--	--	--	--	--	--	--	--	--	--	--	--	--	--	--	--	--
Cluster-16001.2	BM_3	16.87	0.52	1672	688550049	XP_009298921.1	596	8.4e-59	PREDICTED: zinc finger protein 721-like, partial [Danio rerio]	--	--	--	--	--	K09228	KRAB	KRAB domain-containing zinc finger protein	http://www.genome.jp/dbget-bin/www_bget?ko:K09228	Q6ECI4	564	1.8e-56	Zinc finger protein 470 OS=Homo sapiens GN=ZNF470 PE=2 SV=3	PF00096//PF13465//PF13912//PF02892//PF02325//PF00320//PF07776	Zinc finger, C2H2 type//Zinc-finger double domain//C2H2-type zinc finger//BED zinc finger//YGGT family//GATA zinc finger//Zinc-finger associated domain (zf-AD)	GO:0006355	regulation of transcription, DNA-templated	GO:0003677//GO:0043565//GO:0008270//GO:0046872//GO:0003700	DNA binding//sequence-specific DNA binding//zinc ion binding//metal ion binding//transcription factor activity, sequence-specific DNA binding	GO:0005634//GO:0005667//GO:0016020	nucleus//transcription factor complex//membrane	--	--
Cluster-16006.0	BM_3	2.00	0.35	502	--	--	--	--	--	--	--	--	--	--	--	--	--	--	--	--	--	--	--	--	--	--	--	--	--	--	--	--
Cluster-16010.0	BM_3	9.00	0.91	684	--	--	--	--	--	--	--	--	--	--	--	--	--	--	--	--	--	--	--	--	--	--	--	--	--	--	--	--
Cluster-16023.0	BM_3	14.00	0.37	1908	--	--	--	--	--	--	--	--	--	--	--	--	--	--	--	--	--	--	--	--	--	--	--	--	--	--	--	--
Cluster-16025.0	BM_3	17.00	1.62	711	--	--	--	--	--	--	--	--	--	--	--	--	--	--	--	--	--	--	PF00642	Zinc finger C-x8-C-x5-C-x3-H type (and similar)	--	--	GO:0046872	metal ion binding	--	--	--	--
Cluster-16026.0	BM_3	15.00	1.75	628	--	--	--	--	--	--	--	--	--	--	--	--	--	--	--	--	--	--	--	--	--	--	--	--	--	--	--	--
Cluster-16029.0	BM_3	7.00	2.19	393	--	--	--	--	--	--	--	--	--	--	--	--	--	--	--	--	--	--	--	--	--	--	--	--	--	--	--	--
Cluster-1603.0	BM_3	8.00	0.45	1023	--	--	--	--	--	--	--	--	--	--	--	--	--	--	--	--	--	--	--	--	--	--	--	--	--	--	--	--
Cluster-16046.0	BM_3	4.00	0.68	511	--	--	--	--	--	--	--	--	--	--	--	--	--	--	--	--	--	--	--	--	--	--	--	--	--	--	--	--
Cluster-16059.1	BM_3	6.00	0.42	878	--	--	--	--	--	--	--	--	--	--	--	--	--	--	--	--	--	--	--	--	--	--	--	--	--	--	--	--
Cluster-16063.0	BM_3	2.00	0.32	529	--	--	--	--	--	--	--	--	--	--	--	--	--	--	--	--	--	--	PF00522	VPR/VPX protein	GO:0019058	viral life cycle	--	--	GO:0042025	host cell nucleus	--	--
Cluster-16067.0	BM_3	7.00	0.51	849	607303976	EZA45349.1	378	8.1e-34	reverse transcriptase-like protein-3 [Microplitis demolitor]	--	--	--	--	--	--	--	--	--	--	--	--	--	PF03528	Rabaptin	GO:0008283//GO:0007165//GO:0040007	cell proliferation//signal transduction//growth	GO:0005096//GO:0008083	GTPase activator activity//growth factor activity	--	--	--	--
Cluster-16069.0	BM_3	13.00	0.41	1638	--	--	--	--	--	--	--	--	--	--	--	--	--	--	--	--	--	--	--	--	--	--	--	--	--	--	--	--
Cluster-16075.0	BM_3	1.00	0.32	389	--	--	--	--	--	--	--	--	--	--	--	--	--	--	--	--	--	--	PF04627	Mitochondrial ATP synthase epsilon chain	GO:0015992//GO:0006119//GO:0015986	proton transport//oxidative phosphorylation//ATP synthesis coupled proton transport	GO:0046961//GO:0046933	proton-transporting ATPase activity, rotational mechanism//proton-transporting ATP synthase activity, rotational mechanism	GO:0045259//GO:0000275	proton-transporting ATP synthase complex//mitochondrial proton-transporting ATP synthase complex, catalytic core F(1)	--	--
Cluster-16082.0	BM_3	40.00	0.83	2363	642923667	XP_008193834.1	1761	9.7e-194	PREDICTED: probable multidrug resistance-associated protein lethal(2)03659 [Tribolium castaneum]	--	--	--	--	--	K05673	ABCC4	ATP-binding cassette, subfamily C (CFTR/MRP), member 4	http://www.genome.jp/dbget-bin/www_bget?ko:K05673	O15439	1144	1.4e-123	Multidrug resistance-associated protein 4 OS=Homo sapiens GN=ABCC4 PE=1 SV=3	PF00664//PF01926//PF13304//PF00005	ABC transporter transmembrane region//50S ribosome-binding GTPase//AAA domain, putative AbiEii toxin, Type IV TA system//ABC transporter	GO:0006810//GO:0055085	transport//transmembrane transport	GO:0042626//GO:0016887//GO:0005525//GO:0005524	ATPase activity, coupled to transmembrane movement of substances//ATPase activity//GTP binding//ATP binding	GO:0016021	integral component of membrane	--	--
Cluster-1609.0	BM_3	1.00	0.34	381	--	--	--	--	--	--	--	--	--	--	--	--	--	--	--	--	--	--	--	--	--	--	--	--	--	--	--	--
Cluster-16108.0	BM_3	57.00	3.04	1071	--	--	--	--	--	--	--	--	--	--	--	--	--	--	--	--	--	--	PF02468	Photosystem II reaction centre N protein (psbN)	GO:0015979	photosynthesis	--	--	GO:0016020//GO:0009523//GO:0009539	membrane//photosystem II//photosystem II reaction center	--	--
Cluster-16111.0	BM_3	33.56	0.60	2685	642912712	XP_008200971.1	2210	9.5e-246	PREDICTED: solute carrier family 26 member 10 isoform X2 [Tribolium castaneum]>gi|642912714|ref|XP_008200972.1| PREDICTED: solute carrier family 26 member 10 isoform X2 [Tribolium castaneum]	--	--	--	--	--	K14453	K14453	solute carrier family 26, other	http://www.genome.jp/dbget-bin/www_bget?ko:K14453	Q9JKQ2	966	7.0e-103	Prestin OS=Meriones unguiculatus GN=SLC26A5 PE=1 SV=1	PF00916	Sulfate permease family	GO:0008272	sulfate transport	GO:0015116	sulfate transmembrane transporter activity	GO:0016021	integral component of membrane	KOG0236	Sulfate/bicarbonate/oxalate exchanger SAT-1 and related transporters (SLC26 family)
Cluster-16113.0	BM_3	1.00	0.56	329	--	--	--	--	--	--	--	--	--	--	--	--	--	--	--	--	--	--	--	--	--	--	--	--	--	--	--	--
Cluster-1612.0	BM_3	1.00	0.33	387	--	--	--	--	--	--	--	--	--	--	--	--	--	--	--	--	--	--	--	--	--	--	--	--	--	--	--	--
Cluster-16121.0	BM_3	18.58	0.45	2047	488520773	XP_004452314.1	486	5.9e-46	PREDICTED: oocyte zinc finger protein XlCOF6-like isoform X1 [Dasypus novemcinctus]>gi|821104969|ref|XP_012378288.1| PREDICTED: oocyte zinc finger protein XlCOF6-like isoform X1 [Dasypus novemcinctus]	--	--	--	--	--	K09228	KRAB	KRAB domain-containing zinc finger protein	http://www.genome.jp/dbget-bin/www_bget?ko:K09228	Q5JVG2	466	5.0e-45	Zinc finger protein 484 OS=Homo sapiens GN=ZNF484 PE=1 SV=1	PF07776	Zinc-finger associated domain (zf-AD)	--	--	GO:0008270	zinc ion binding	GO:0005634	nucleus	--	--
Cluster-16122.0	BM_3	3.00	0.63	460	--	--	--	--	--	--	--	--	--	--	--	--	--	--	--	--	--	--	--	--	--	--	--	--	--	--	--	--
Cluster-16129.0	BM_3	8.00	0.70	749	--	--	--	--	--	--	--	--	--	--	--	--	--	--	--	--	--	--	--	--	--	--	--	--	--	--	--	--
Cluster-16129.1	BM_3	3.00	0.58	479	--	--	--	--	--	--	--	--	--	--	--	--	--	--	--	--	--	--	--	--	--	--	--	--	--	--	--	--
Cluster-16130.0	BM_3	6.00	2.27	368	--	--	--	--	--	--	--	--	--	--	--	--	--	--	--	--	--	--	--	--	--	--	--	--	--	--	--	--
Cluster-16133.0	BM_3	5.00	0.42	777	--	--	--	--	--	--	--	--	--	--	--	--	--	--	--	--	--	--	PF00283	Cytochrome b559, alpha (gene psbE) and beta (gene psbF)subunits	GO:0015979	photosynthesis	--	--	--	--	--	--
Cluster-16144.0	BM_3	14.00	0.32	2177	--	--	--	--	--	--	--	--	--	--	--	--	--	--	--	--	--	--	--	--	--	--	--	--	--	--	--	--
Cluster-1615.0	BM_3	4.00	0.81	468	--	--	--	--	--	--	--	--	--	--	--	--	--	--	--	--	--	--	--	--	--	--	--	--	--	--	--	--
Cluster-16151.0	BM_3	27.00	0.65	2063	642933000	XP_008197222.1	3045	0.0e+00	PREDICTED: dynein heavy chain 3, axonemal [Tribolium castaneum]	597754082	XM_007238795.1	122	1.40881e-54	PREDICTED: Astyanax mexicanus dynein heavy chain 3, axonemal-like (LOC103035185), mRNA	K10408	DNAH	dynein heavy chain, axonemal	http://www.genome.jp/dbget-bin/www_bget?ko:K10408	Q8TD57	2093	1.1e-233	Dynein heavy chain 3, axonemal OS=Homo sapiens GN=DNAH3 PE=2 SV=1	PF07728//PF04851//PF00158//PF02562//PF00004//PF00437	AAA domain (dynein-related subfamily)//Type III restriction enzyme, res subunit//Sigma-54 interaction domain//PhoH-like protein//ATPase family associated with various cellular activities (AAA)//Type II/IV secretion system protein	GO:0006355//GO:0006810	regulation of transcription, DNA-templated//transport	GO:0016887//GO:0008134//GO:0005524//GO:0016787//GO:0003677	ATPase activity//transcription factor binding//ATP binding//hydrolase activity//DNA binding	GO:0005667	transcription factor complex	--	--
Cluster-16152.1	BM_3	6.00	0.36	985	--	--	--	--	--	--	--	--	--	--	--	--	--	--	--	--	--	--	--	--	--	--	--	--	--	--	--	--
Cluster-16162.0	BM_3	1.00	9.72	210	--	--	--	--	--	--	--	--	--	--	--	--	--	--	--	--	--	--	--	--	--	--	--	--	--	--	--	--
Cluster-16167.1	BM_3	45.00	0.46	4496	649572241	NP_001280515.1	1590	1.2e-173	dopamine D2-like receptor [Tribolium castaneum]>gi|270006384|gb|EFA02832.1| hypothetical protein TcasGA2_TC007490 [Tribolium castaneum]>gi|485836731|tpg|DAA64499.1| TPA_inf: CG17004-like dopamine receptor [Tribolium castaneum]	383844067	JN859085.1	173	1.38115e-82	Periplaneta americana D2-like dopamine receptor mRNA, complete cds	K14049	DRD2N	dopamine D2-like receptor	http://www.genome.jp/dbget-bin/www_bget?ko:K14049	Q8IS44	985	7.3e-105	Dopamine D2-like receptor OS=Drosophila melanogaster GN=D2R PE=2 SV=1	PF01914//PF00001	MarC family integral membrane protein//7 transmembrane receptor (rhodopsin family)	GO:0007186	G-protein coupled receptor signaling pathway	GO:0004930	G-protein coupled receptor activity	GO:0016021	integral component of membrane	KOG3656	FOG: 7 transmembrane receptor
Cluster-1617.0	BM_3	2.00	0.31	532	--	--	--	--	--	--	--	--	--	--	--	--	--	--	--	--	--	--	--	--	--	--	--	--	--	--	--	--
Cluster-16174.0	BM_3	12.01	0.66	1053	91076370	XP_967715.1	757	1.1e-77	PREDICTED: ras-related protein Rab-27A [Tribolium castaneum]>gi|270002552|gb|EEZ98999.1| hypothetical protein TcasGA2_TC004860 [Tribolium castaneum]	752877090	XR_889181.1	40	2.71421e-09	PREDICTED: Camponotus floridanus ras-related protein Rab-8A (LOC105251123), transcript variant X2, misc_RNA	K07885	RAB27A	Ras-related protein Rab-27A	http://www.genome.jp/dbget-bin/www_bget?ko:K07885	P23640	628	4.2e-64	Ras-related protein Rab-27A OS=Rattus norvegicus GN=Rab27a PE=1 SV=1	PF08477//PF01926//PF00071//PF04670//PF00025	Ras of Complex, Roc, domain of DAPkinase//50S ribosome-binding GTPase//Ras family//Gtr1/RagA G protein conserved region//ADP-ribosylation factor family	GO:0007264//GO:0015031	small GTPase mediated signal transduction//protein transport	GO:0005525	GTP binding	--	--	KOG0093	GTPase Rab3, small G protein superfamily
Cluster-16175.0	BM_3	44.47	5.15	630	--	--	--	--	--	--	--	--	--	--	--	--	--	--	--	--	--	--	PF03505	Clostridium enterotoxin	GO:0009405	pathogenesis	--	--	GO:0005576	extracellular region	--	--
Cluster-1618.0	BM_3	4.00	0.36	739	--	--	--	--	--	--	--	--	--	--	--	--	--	--	--	--	--	--	PF08657//PF04902//PF01367//PF05929	DASH complex subunit Spc34//Conserved region in Nab1//5'-3' exonuclease, C-terminal SAM fold//Phage capsid scaffolding protein (GPO) serine peptidase	GO:0019069//GO:0008608//GO:0045892	viral capsid assembly//attachment of spindle microtubules to kinetochore//negative regulation of transcription, DNA-templated	GO:0003677//GO:0003824	DNA binding//catalytic activity	GO:0005876//GO:0042729//GO:0005634	spindle microtubule//DASH complex//nucleus	--	--
Cluster-16183.0	BM_3	6.00	0.33	1036	--	--	--	--	--	--	--	--	--	--	--	--	--	--	--	--	--	--	--	--	--	--	--	--	--	--	--	--
Cluster-1619.0	BM_3	3.00	0.74	430	--	--	--	--	--	--	--	--	--	--	--	--	--	--	--	--	--	--	--	--	--	--	--	--	--	--	--	--
Cluster-16195.0	BM_3	3.00	1.50	339	--	--	--	--	--	--	--	--	--	--	--	--	--	--	--	--	--	--	--	--	--	--	--	--	--	--	--	--
Cluster-16197.3	BM_3	6.00	0.90	546	--	--	--	--	--	--	--	--	--	--	--	--	--	--	--	--	--	--	--	--	--	--	--	--	--	--	--	--
Cluster-16200.0	BM_3	6.00	0.72	615	--	--	--	--	--	--	--	--	--	--	--	--	--	--	--	--	--	--	--	--	--	--	--	--	--	--	--	--
Cluster-16211.0	BM_3	5.00	2.03	360	--	--	--	--	--	--	--	--	--	--	--	--	--	--	--	--	--	--	--	--	--	--	--	--	--	--	--	--
Cluster-16219.0	BM_3	37.55	0.49	3581	--	--	--	--	--	--	--	--	--	--	--	--	--	--	--	--	--	--	--	--	--	--	--	--	--	--	--	--
Cluster-16233.0	BM_3	12.00	0.58	1158	752863982	XP_011268373.1	241	8.5e-18	PREDICTED: histone-lysine N-methyltransferase SETMAR-like [Camponotus floridanus]	--	--	--	--	--	--	--	--	--	--	--	--	--	PF00558	Vpu protein	GO:0006812//GO:0032801//GO:0019076	cation transport//receptor catabolic process//viral release from host cell	GO:0005261	cation channel activity	GO:0033644	host cell membrane	--	--
Cluster-16235.0	BM_3	7.00	0.40	1023	--	--	--	--	--	--	--	--	--	--	--	--	--	--	--	--	--	--	--	--	--	--	--	--	--	--	--	--
Cluster-1624.0	BM_3	1.00	0.62	321	--	--	--	--	--	--	--	--	--	--	--	--	--	--	--	--	--	--	--	--	--	--	--	--	--	--	--	--
Cluster-16241.0	BM_3	39.88	1.74	1254	478251147	ENN71623.1	971	2.1e-102	hypothetical protein YQE_11722, partial [Dendroctonus ponderosae]>gi|546685809|gb|ERL95252.1| hypothetical protein D910_12519 [Dendroctonus ponderosae]	--	--	--	--	--	--	--	--	--	--	--	--	--	--	--	--	--	--	--	--	--	--	--
Cluster-16242.0	BM_3	4.00	1.02	425	--	--	--	--	--	--	--	--	--	--	--	--	--	--	--	--	--	--	--	--	--	--	--	--	--	--	--	--
Cluster-16246.0	BM_3	26.00	1.02	1365	--	--	--	--	--	--	--	--	--	--	--	--	--	--	--	--	--	--	--	--	--	--	--	--	--	--	--	--
Cluster-1625.0	BM_3	1.00	0.36	373	--	--	--	--	--	--	--	--	--	--	--	--	--	--	--	--	--	--	--	--	--	--	--	--	--	--	--	--
Cluster-16250.0	BM_3	12.39	0.39	1650	270004026	EFA00474.1	821	6.8e-85	hypothetical protein TcasGA2_TC003333 [Tribolium castaneum]	--	--	--	--	--	--	--	--	--	P14913	398	3.1e-37	4-coumarate--CoA ligase 1 OS=Petroselinum crispum GN=4CL2 PE=2 SV=1	PF00501	AMP-binding enzyme	GO:0008152	metabolic process	GO:0003824	catalytic activity	--	--	KOG1176	Acyl-CoA synthetase
Cluster-16264.0	BM_3	6.02	0.34	1018	642912988	XP_008201341.1	231	1.1e-16	PREDICTED: uncharacterized protein LOC103315160 isoform X1 [Tribolium castaneum]	--	--	--	--	--	--	--	--	--	--	--	--	--	--	--	--	--	--	--	--	--	--	--
Cluster-16280.0	BM_3	3.00	0.58	478	--	--	--	--	--	--	--	--	--	--	--	--	--	--	--	--	--	--	--	--	--	--	--	--	--	--	--	--
Cluster-16288.0	BM_3	1.00	0.53	333	--	--	--	--	--	--	--	--	--	--	--	--	--	--	--	--	--	--	--	--	--	--	--	--	--	--	--	--
Cluster-16297.0	BM_3	2.00	0.40	473	--	--	--	--	--	--	--	--	--	--	--	--	--	--	--	--	--	--	--	--	--	--	--	--	--	--	--	--
Cluster-1631.0	BM_3	5.57	0.47	774	--	--	--	--	--	--	--	--	--	--	--	--	--	--	--	--	--	--	--	--	--	--	--	--	--	--	--	--
Cluster-16312.0	BM_3	4.00	1.01	426	--	--	--	--	--	--	--	--	--	--	--	--	--	--	--	--	--	--	--	--	--	--	--	--	--	--	--	--
Cluster-16319.1	BM_3	6.00	0.62	676	--	--	--	--	--	--	--	--	--	--	--	--	--	--	--	--	--	--	--	--	--	--	--	--	--	--	--	--
Cluster-16336.0	BM_3	30.71	0.40	3640	642911118	XP_008200586.1	4145	0.0e+00	PREDICTED: endoplasmic reticulum aminopeptidase 1-like isoform X2 [Tribolium castaneum]	805807164	XM_003705630.2	90	1.53863e-36	PREDICTED: Megachile rotundata glutamyl aminopeptidase (LOC100882597), transcript variant X3, mRNA	K11141	ENPEP	glutamyl aminopeptidase	http://www.genome.jp/dbget-bin/www_bget?ko:K11141	Q9EQH2	1492	9.6e-164	Endoplasmic reticulum aminopeptidase 1 OS=Mus musculus GN=Erap1 PE=2 SV=2	PF17051//PF01433	Cytochrome C oxidase assembly factor 2//Peptidase family M1	GO:0033617	mitochondrial respiratory chain complex IV assembly	GO:0008270//GO:0008237	zinc ion binding//metallopeptidase activity	--	--	--	--
Cluster-16342.0	BM_3	5.57	0.50	737	572259665	XP_006608165.1	520	2.4e-50	PREDICTED: phosphatidylethanolamine-binding protein homolog F40A3.3-like isoform X2 [Apis dorsata]>gi|572259667|ref|XP_006608166.1| PREDICTED: phosphatidylethanolamine-binding protein homolog F40A3.3-like isoform X3 [Apis dorsata]	--	--	--	--	--	--	--	--	--	P54185	389	1.5e-36	Putative odorant-binding protein A5 OS=Drosophila melanogaster GN=a5 PE=2 SV=2	--	--	--	--	--	--	--	--	KOG3346	Phosphatidylethanolamine binding protein
Cluster-16350.0	BM_3	14.59	0.31	2330	--	--	--	--	--	--	--	--	--	--	--	--	--	--	--	--	--	--	--	--	--	--	--	--	--	--	--	--
Cluster-16359.0	BM_3	3.00	0.62	463	--	--	--	--	--	--	--	--	--	--	--	--	--	--	--	--	--	--	--	--	--	--	--	--	--	--	--	--
Cluster-16359.1	BM_3	1.00	0.44	351	--	--	--	--	--	--	--	--	--	--	--	--	--	--	--	--	--	--	--	--	--	--	--	--	--	--	--	--
Cluster-1636.0	BM_3	3.00	0.35	627	--	--	--	--	--	--	--	--	--	--	--	--	--	--	--	--	--	--	--	--	--	--	--	--	--	--	--	--
Cluster-16362.0	BM_3	5.00	0.91	493	642926255	XP_008194846.1	191	2.3e-12	PREDICTED: kelch-like protein 17 [Tribolium castaneum]>gi|270008515|gb|EFA04963.1| hypothetical protein TcasGA2_TC015037 [Tribolium castaneum]	--	--	--	--	--	--	--	--	--	--	--	--	--	--	--	--	--	--	--	--	--	--	--
Cluster-16363.0	BM_3	3.00	0.33	648	--	--	--	--	--	--	--	--	--	--	--	--	--	--	--	--	--	--	--	--	--	--	--	--	--	--	--	--
Cluster-1637.0	BM_3	5.00	0.63	599	--	--	--	--	--	--	--	--	--	--	--	--	--	--	--	--	--	--	--	--	--	--	--	--	--	--	--	--
Cluster-16375.0	BM_3	11.10	0.94	770	642923718	XP_974278.2	641	2.3e-64	PREDICTED: EF-hand domain-containing family member C2 [Tribolium castaneum]	--	--	--	--	--	--	--	--	--	--	--	--	--	PF13202//PF00036//PF13405//PF13499	EF hand//EF hand//EF-hand domain//EF-hand domain pair	--	--	GO:0005509	calcium ion binding	--	--	--	--
Cluster-16379.1	BM_3	3.00	0.49	521	--	--	--	--	--	--	--	--	--	--	--	--	--	--	--	--	--	--	--	--	--	--	--	--	--	--	--	--
Cluster-16384.0	BM_3	6.00	0.33	1036	--	--	--	--	--	--	--	--	--	--	--	--	--	--	--	--	--	--	--	--	--	--	--	--	--	--	--	--
Cluster-16385.0	BM_3	13.00	0.65	1132	--	--	--	--	--	--	--	--	--	--	--	--	--	--	--	--	--	--	PF02935	Cytochrome c oxidase subunit VIIc	GO:0015992//GO:0006123	proton transport//mitochondrial electron transport, cytochrome c to oxygen	GO:0004129	cytochrome-c oxidase activity	GO:0045277	respiratory chain complex IV	--	--
Cluster-16392.0	BM_3	6.32	0.68	661	--	--	--	--	--	--	--	--	--	--	--	--	--	--	--	--	--	--	--	--	--	--	--	--	--	--	--	--
Cluster-16393.0	BM_3	3.00	0.35	629	--	--	--	--	--	--	--	--	--	--	--	--	--	--	--	--	--	--	--	--	--	--	--	--	--	--	--	--
Cluster-16399.0	BM_3	8.00	0.39	1140	--	--	--	--	--	--	--	--	--	--	--	--	--	--	--	--	--	--	--	--	--	--	--	--	--	--	--	--
Cluster-16400.0	BM_3	90.06	1.57	2758	817072965	XP_012258601.1	180	2.4e-10	PREDICTED: uncharacterized protein LOC105687494 isoform X2 [Athalia rosae]	--	--	--	--	--	--	--	--	--	--	--	--	--	--	--	--	--	--	--	--	--	--	--
Cluster-16416.1	BM_3	14.00	1.71	610	270008861	EFA05309.1	269	2.5e-21	hypothetical protein TcasGA2_TC015467 [Tribolium castaneum]	--	--	--	--	--	--	--	--	--	Q5I0G3	126	4.0e-06	Putative malate dehydrogenase 1B OS=Homo sapiens GN=MDH1B PE=2 SV=1	PF02866	lactate/malate dehydrogenase, alpha/beta C-terminal domain	GO:0055114	oxidation-reduction process	GO:0016616	oxidoreductase activity, acting on the CH-OH group of donors, NAD or NADP as acceptor	--	--	--	--
Cluster-1642.0	BM_3	2.00	0.40	470	--	--	--	--	--	--	--	--	--	--	--	--	--	--	--	--	--	--	--	--	--	--	--	--	--	--	--	--
Cluster-1643.0	BM_3	3.00	0.83	411	646718736	KDR21105.1	170	5.2e-10	Leucine-rich PPR motif-containing protein, mitochondrial [Zootermopsis nevadensis]	--	--	--	--	--	--	--	--	--	Q28C74	122	7.8e-06	Leucine-rich PPR motif-containing protein, mitochondrial OS=Xenopus tropicalis GN=lrpprc PE=2 SV=1	--	--	--	--	--	--	--	--	--	--
Cluster-16432.0	BM_3	43.00	1.24	1766	--	--	--	--	--	--	--	--	--	--	--	--	--	--	--	--	--	--	--	--	--	--	--	--	--	--	--	--
Cluster-16435.0	BM_3	9.30	0.51	1054	478258087	ENN78225.1	367	1.9e-32	hypothetical protein YQE_05376, partial [Dendroctonus ponderosae]	--	--	--	--	--	--	--	--	--	--	--	--	--	--	--	--	--	--	--	--	--	--	--
Cluster-16438.0	BM_3	3.00	0.31	674	--	--	--	--	--	--	--	--	--	--	--	--	--	--	--	--	--	--	--	--	--	--	--	--	--	--	--	--
Cluster-16438.1	BM_3	3.00	1.92	318	--	--	--	--	--	--	--	--	--	--	--	--	--	--	--	--	--	--	--	--	--	--	--	--	--	--	--	--
Cluster-16449.0	BM_3	3.00	0.45	543	--	--	--	--	--	--	--	--	--	--	--	--	--	--	--	--	--	--	--	--	--	--	--	--	--	--	--	--
Cluster-1645.0	BM_3	4.00	0.73	491	--	--	--	--	--	--	--	--	--	--	--	--	--	--	--	--	--	--	--	--	--	--	--	--	--	--	--	--
Cluster-1646.0	BM_3	5.00	0.68	575	--	--	--	--	--	--	--	--	--	--	--	--	--	--	--	--	--	--	--	--	--	--	--	--	--	--	--	--
Cluster-16466.0	BM_3	18.06	0.84	1195	--	--	--	--	--	--	--	--	--	--	--	--	--	--	--	--	--	--	--	--	--	--	--	--	--	--	--	--
Cluster-1647.0	BM_3	1.00	0.52	336	--	--	--	--	--	--	--	--	--	--	--	--	--	--	--	--	--	--	--	--	--	--	--	--	--	--	--	--
Cluster-1648.0	BM_3	3.00	2.27	306	--	--	--	--	--	--	--	--	--	--	--	--	--	--	--	--	--	--	--	--	--	--	--	--	--	--	--	--
Cluster-16481.0	BM_3	5.00	2.87	327	54312039	BAD66670.1	205	3.6e-14	cecropin precursor [Acalolepta luxuriosa]	--	--	--	--	--	--	--	--	--	--	--	--	--	PF00272	Cecropin family	--	--	--	--	GO:0005576	extracellular region	--	--
Cluster-16483.0	BM_3	4.00	0.47	624	--	--	--	--	--	--	--	--	--	--	--	--	--	--	--	--	--	--	--	--	--	--	--	--	--	--	--	--
Cluster-16484.0	BM_3	1.00	0.42	356	--	--	--	--	--	--	--	--	--	--	--	--	--	--	--	--	--	--	--	--	--	--	--	--	--	--	--	--
Cluster-16487.0	BM_3	7.00	0.32	1220	--	--	--	--	--	--	--	--	--	--	--	--	--	--	--	--	--	--	--	--	--	--	--	--	--	--	--	--
Cluster-16494.0	BM_3	6.00	0.91	542	--	--	--	--	--	--	--	--	--	--	--	--	--	--	--	--	--	--	--	--	--	--	--	--	--	--	--	--
Cluster-16495.0	BM_3	8.00	0.38	1177	--	--	--	--	--	--	--	--	--	--	--	--	--	--	--	--	--	--	--	--	--	--	--	--	--	--	--	--
Cluster-165.0	BM_3	2.00	17.01	213	--	--	--	--	--	--	--	--	--	--	--	--	--	--	--	--	--	--	--	--	--	--	--	--	--	--	--	--
Cluster-16502.0	BM_3	5.00	0.43	759	546677956	ERL88689.1	293	5.2e-24	hypothetical protein D910_06072 [Dendroctonus ponderosae]	--	--	--	--	--	--	--	--	--	--	--	--	--	PF05485	THAP domain	--	--	GO:0003676	nucleic acid binding	--	--	--	--
Cluster-16504.0	BM_3	3.00	0.61	467	--	--	--	--	--	--	--	--	--	--	--	--	--	--	--	--	--	--	--	--	--	--	--	--	--	--	--	--
Cluster-16515.0	BM_3	3.00	0.31	672	675366365	KFM59267.1	216	3.9e-15	hypothetical protein X975_13203, partial [Stegodyphus mimosarum]	--	--	--	--	--	--	--	--	--	O60356	131	1.2e-06	Nuclear protein 1 OS=Homo sapiens GN=NUPR1 PE=1 SV=1	--	--	--	--	--	--	--	--	--	--
Cluster-16516.0	BM_3	4.00	0.32	799	--	--	--	--	--	--	--	--	--	--	--	--	--	--	--	--	--	--	--	--	--	--	--	--	--	--	--	--
Cluster-16518.0	BM_3	1.00	0.46	347	--	--	--	--	--	--	--	--	--	--	--	--	--	--	--	--	--	--	--	--	--	--	--	--	--	--	--	--
Cluster-16528.0	BM_3	14.27	1.86	588	642935895	XP_008198218.1	236	1.6e-17	PREDICTED: poly(A)-specific ribonuclease PARN-like domain-containing protein 1 isoform X1 [Tribolium castaneum]>gi|270013255|gb|EFA09703.1| hypothetical protein TcasGA2_TC011836 [Tribolium castaneum]	--	--	--	--	--	K01148	PARN	poly(A)-specific ribonuclease	http://www.genome.jp/dbget-bin/www_bget?ko:K01148	Q7ZU92	155	1.7e-09	Poly(A)-specific ribonuclease PARN OS=Danio rerio GN=parn PE=1 SV=2	PF04857	CAF1 family ribonuclease	--	--	--	--	GO:0005634	nucleus	--	--
Cluster-16534.0	BM_3	14.00	1.58	640	--	--	--	--	--	--	--	--	--	--	--	--	--	--	--	--	--	--	--	--	--	--	--	--	--	--	--	--
Cluster-16536.0	BM_3	3.00	0.36	619	--	--	--	--	--	--	--	--	--	--	--	--	--	--	--	--	--	--	--	--	--	--	--	--	--	--	--	--
Cluster-16539.0	BM_3	1.00	0.87	297	--	--	--	--	--	--	--	--	--	--	--	--	--	--	--	--	--	--	--	--	--	--	--	--	--	--	--	--
Cluster-16542.0	BM_3	6.00	0.56	724	642929789	XP_008195977.1	327	5.7e-28	PREDICTED: oxysterol-binding protein-related protein 9 isoform X1 [Tribolium castaneum]	755507583	XM_006502619.2	54	3.03223e-17	PREDICTED: Mus musculus oxysterol binding protein-like 9 (Osbpl9), transcript variant X3, mRNA	--	--	--	--	Q0IJ05	300	3.2e-26	Oxysterol-binding protein-related protein 9 OS=Xenopus tropicalis GN=osbpl9 PE=2 SV=1	--	--	--	--	--	--	--	--	KOG2210	Oxysterol-binding protein
Cluster-16545.0	BM_3	17.39	0.36	2376	642929986	XP_008196054.1	297	5.6e-24	PREDICTED: sodium channel protein Nach-like [Tribolium castaneum]	--	--	--	--	--	--	--	--	--	--	--	--	--	--	--	--	--	--	--	--	--	--	--
Cluster-16547.0	BM_3	6.00	3.10	336	--	--	--	--	--	--	--	--	--	--	--	--	--	--	--	--	--	--	--	--	--	--	--	--	--	--	--	--
Cluster-1655.0	BM_3	1.00	0.47	345	--	--	--	--	--	--	--	--	--	--	--	--	--	--	--	--	--	--	--	--	--	--	--	--	--	--	--	--
Cluster-16558.0	BM_3	49.12	0.81	2895	546679820	ERL90212.1	1294	1.7e-139	hypothetical protein D910_07566 [Dendroctonus ponderosae]	--	--	--	--	--	--	--	--	--	Q9BQA5	823	2.9e-86	Histone H4 transcription factor OS=Homo sapiens GN=HINFP PE=1 SV=2	PF00096//PF13465//PF07823//PF13912	Zinc finger, C2H2 type//Zinc-finger double domain//Cyclic phosphodiesterase-like protein//C2H2-type zinc finger	--	--	GO:0004112//GO:0046872	cyclic-nucleotide phosphodiesterase activity//metal ion binding	--	--	--	--
Cluster-16574.0	BM_3	6.00	0.44	842	--	--	--	--	--	--	--	--	--	--	--	--	--	--	--	--	--	--	PF00143	Interferon alpha/beta domain	GO:0006952//GO:0007165	defense response//signal transduction	GO:0005126	cytokine receptor binding	GO:0005576	extracellular region	--	--
Cluster-16581.0	BM_3	13.00	1.17	740	--	--	--	--	--	--	--	--	--	--	--	--	--	--	--	--	--	--	--	--	--	--	--	--	--	--	--	--
Cluster-16585.0	BM_3	3.00	0.55	490	--	--	--	--	--	--	--	--	--	--	--	--	--	--	--	--	--	--	--	--	--	--	--	--	--	--	--	--
Cluster-16593.0	BM_3	17.00	0.55	1606	--	--	--	--	--	--	--	--	--	--	--	--	--	--	--	--	--	--	--	--	--	--	--	--	--	--	--	--
Cluster-16606.0	BM_3	40.00	1.84	1202	746830149	XP_011055213.1	200	5.0e-13	PREDICTED: histone-lysine N-methyltransferase SETMAR-like [Acromyrmex echinatior]	--	--	--	--	--	K11433	SETMAR	histone-lysine N-methyltransferase SETMAR	http://www.genome.jp/dbget-bin/www_bget?ko:K11433	Q53H47	173	2.8e-11	Histone-lysine N-methyltransferase SETMAR OS=Homo sapiens GN=SETMAR PE=1 SV=2	--	--	--	--	--	--	--	--	--	--
Cluster-16607.0	BM_3	3.00	0.34	637	646713524	KDR17839.1	222	7.5e-16	Hexaprenyldihydroxybenzoate methyltransferase, mitochondrial [Zootermopsis nevadensis]	--	--	--	--	--	K00591	COQ3	polyprenyldihydroxybenzoate methyltransferase / 3-demethylubiquinol 3-O-methyltransferase	http://www.genome.jp/dbget-bin/www_bget?ko:K00591	Q63159	176	6.6e-12	Ubiquinone biosynthesis O-methyltransferase, mitochondrial OS=Rattus norvegicus GN=Coq3 PE=2 SV=2	--	--	--	--	--	--	--	--	--	--
Cluster-16607.1	BM_3	2.61	0.52	471	642938512	XP_008195463.1	463	6.2e-44	PREDICTED: hexaprenyldihydroxybenzoate methyltransferase, mitochondrial [Tribolium castaneum]>gi|642938514|ref|XP_008195504.1| PREDICTED: hexaprenyldihydroxybenzoate methyltransferase, mitochondrial [Tribolium castaneum]	--	--	--	--	--	K00591	COQ3	polyprenyldihydroxybenzoate methyltransferase / 3-demethylubiquinol 3-O-methyltransferase	http://www.genome.jp/dbget-bin/www_bget?ko:K00591	Q63159	354	1.1e-32	Ubiquinone biosynthesis O-methyltransferase, mitochondrial OS=Rattus norvegicus GN=Coq3 PE=2 SV=2	PF09445//PF01209//PF05401//PF01555//PF05175//PF05891//PF08241	RNA cap guanine-N2 methyltransferase//ubiE/COQ5 methyltransferase family//Nodulation protein S (NodS)//DNA methylase//Methyltransferase small domain//AdoMet dependent proline di-methyltransferase//Methyltransferase domain	GO:0009452//GO:0008152//GO:0009312//GO:0001510//GO:0009877//GO:0006480//GO:0006306	7-methylguanosine RNA capping//metabolic process//oligosaccharide biosynthetic process//RNA methylation//nodulation//N-terminal protein amino acid methylation//DNA methylation	GO:0008757//GO:0003677//GO:0008168//GO:0008170	S-adenosylmethionine-dependent methyltransferase activity//DNA binding//methyltransferase activity//N-methyltransferase activity	--	--	KOG1270	Methyltransferases
Cluster-16607.2	BM_3	7.39	0.86	629	642938512	XP_008195463.1	576	6.6e-57	PREDICTED: hexaprenyldihydroxybenzoate methyltransferase, mitochondrial [Tribolium castaneum]>gi|642938514|ref|XP_008195504.1| PREDICTED: hexaprenyldihydroxybenzoate methyltransferase, mitochondrial [Tribolium castaneum]	--	--	--	--	--	K00591	COQ3	polyprenyldihydroxybenzoate methyltransferase / 3-demethylubiquinol 3-O-methyltransferase	http://www.genome.jp/dbget-bin/www_bget?ko:K00591	Q63159	433	1.0e-41	Ubiquinone biosynthesis O-methyltransferase, mitochondrial OS=Rattus norvegicus GN=Coq3 PE=2 SV=2	PF01555//PF05401//PF01209//PF05175//PF05891//PF08241	DNA methylase//Nodulation protein S (NodS)//ubiE/COQ5 methyltransferase family//Methyltransferase small domain//AdoMet dependent proline di-methyltransferase//Methyltransferase domain	GO:0006306//GO:0009877//GO:0006480//GO:0009312//GO:0008152	DNA methylation//nodulation//N-terminal protein amino acid methylation//oligosaccharide biosynthetic process//metabolic process	GO:0008170//GO:0008168//GO:0003677//GO:0008757	N-methyltransferase activity//methyltransferase activity//DNA binding//S-adenosylmethionine-dependent methyltransferase activity	--	--	KOG1270	Methyltransferases
Cluster-16610.1	BM_3	6.00	1.04	506	--	--	--	--	--	--	--	--	--	--	--	--	--	--	--	--	--	--	--	--	--	--	--	--	--	--	--	--
Cluster-16618.1	BM_3	2.00	0.52	420	--	--	--	--	--	--	--	--	--	--	--	--	--	--	--	--	--	--	--	--	--	--	--	--	--	--	--	--
Cluster-16620.0	BM_3	63.00	2.03	1605	--	--	--	--	--	--	--	--	--	--	--	--	--	--	--	--	--	--	--	--	--	--	--	--	--	--	--	--
Cluster-16622.0	BM_3	2.00	0.34	509	--	--	--	--	--	--	--	--	--	--	--	--	--	--	--	--	--	--	--	--	--	--	--	--	--	--	--	--
Cluster-16636.0	BM_3	3.00	0.45	543	--	--	--	--	--	--	--	--	--	--	--	--	--	--	--	--	--	--	--	--	--	--	--	--	--	--	--	--
Cluster-16638.0	BM_3	2.00	0.33	516	--	--	--	--	--	--	--	--	--	--	--	--	--	--	--	--	--	--	--	--	--	--	--	--	--	--	--	--
Cluster-16642.0	BM_3	6.00	1.55	422	--	--	--	--	--	--	--	--	--	--	--	--	--	--	--	--	--	--	--	--	--	--	--	--	--	--	--	--
Cluster-16647.0	BM_3	8.00	0.81	685	--	--	--	--	--	--	--	--	--	--	--	--	--	--	--	--	--	--	--	--	--	--	--	--	--	--	--	--
Cluster-16647.1	BM_3	40.00	1.87	1185	--	--	--	--	--	--	--	--	--	--	--	--	--	--	--	--	--	--	--	--	--	--	--	--	--	--	--	--
Cluster-16648.0	BM_3	13.00	1.20	728	--	--	--	--	--	--	--	--	--	--	--	--	--	--	--	--	--	--	PF03381//PF00130//PF00628	LEM3 (ligand-effect modulator 3) family / CDC50 family//Phorbol esters/diacylglycerol binding domain (C1 domain)//PHD-finger	GO:0035556	intracellular signal transduction	GO:0005515	protein binding	GO:0016020	membrane	--	--
Cluster-16648.1	BM_3	2.00	0.33	515	--	--	--	--	--	--	--	--	--	--	--	--	--	--	--	--	--	--	--	--	--	--	--	--	--	--	--	--
Cluster-1665.0	BM_3	3.00	0.75	427	478250323	ENN70820.1	300	4.5e-25	hypothetical protein YQE_12485, partial [Dendroctonus ponderosae]>gi|546680043|gb|ERL90398.1| hypothetical protein D910_07747 [Dendroctonus ponderosae]	--	--	--	--	--	--	--	--	--	A8X0L9	220	3.5e-17	Tat-binding homolog 7 OS=Caenorhabditis briggsae GN=lex-1 PE=3 SV=2	PF02562//PF04851//PF00910//PF01057//PF05496//PF06068//PF00158//PF01695//PF07728//PF06309//PF00004	PhoH-like protein//Type III restriction enzyme, res subunit//RNA helicase//Parvovirus non-structural protein NS1//Holliday junction DNA helicase ruvB N-terminus//TIP49 C-terminus//Sigma-54 interaction domain//IstB-like ATP binding protein//AAA domain (dynein-related subfamily)//Torsin//ATPase family associated with various cellular activities (AAA)	GO:0006310//GO:0006281//GO:0019079//GO:0006355	DNA recombination//DNA repair//viral genome replication//regulation of transcription, DNA-templated	GO:0003723//GO:0003678//GO:0003677//GO:0003724//GO:0009378//GO:0008134//GO:0005524//GO:0016787//GO:0016887	RNA binding//DNA helicase activity//DNA binding//RNA helicase activity//four-way junction helicase activity//transcription factor binding//ATP binding//hydrolase activity//ATPase activity	GO:0005667//GO:0005657//GO:0009379	transcription factor complex//replication fork//Holliday junction helicase complex	KOG0732	AAA+-type ATPase containing the bromodomain
Cluster-16652.0	BM_3	46.80	1.22	1932	821114442	XP_012381239.1	200	8.1e-13	PREDICTED: synaptonemal complex protein 2 isoform X1 [Dasypus novemcinctus]	--	--	--	--	--	--	--	--	--	Q9BX26	184	2.4e-12	Synaptonemal complex protein 2 OS=Homo sapiens GN=SYCP2 PE=2 SV=2	PF03015	Male sterility protein	--	--	GO:0080019	fatty-acyl-CoA reductase (alcohol-forming) activity	--	--	KOG1745	Histones H3 and H4
Cluster-16656.0	BM_3	6.00	0.50	775	642933168	XP_008197285.1	218	2.6e-15	PREDICTED: intracellular protein transport protein USO1-like [Tribolium castaneum]>gi|270012548|gb|EFA08996.1| hypothetical protein TcasGA2_TC006703 [Tribolium castaneum]	--	--	--	--	--	--	--	--	--	--	--	--	--	PF08702	Fibrinogen alpha/beta chain family	GO:0051258//GO:0030168//GO:0007165	protein polymerization//platelet activation//signal transduction	GO:0005102//GO:0030674	receptor binding//protein binding, bridging	GO:0005577	fibrinogen complex	--	--
Cluster-1666.0	BM_3	3.00	0.94	392	--	--	--	--	--	--	--	--	--	--	--	--	--	--	--	--	--	--	--	--	--	--	--	--	--	--	--	--
Cluster-16664.0	BM_3	2.00	0.34	511	--	--	--	--	--	--	--	--	--	--	--	--	--	--	--	--	--	--	--	--	--	--	--	--	--	--	--	--
Cluster-16669.0	BM_3	33.00	0.71	2284	--	--	--	--	--	--	--	--	--	--	--	--	--	--	--	--	--	--	PF05529	B-cell receptor-associated protein 31-like	GO:0006886	intracellular protein transport	--	--	GO:0005783//GO:0016021	endoplasmic reticulum//integral component of membrane	--	--
Cluster-16669.1	BM_3	33.00	0.71	2271	--	--	--	--	--	--	--	--	--	--	--	--	--	--	--	--	--	--	--	--	--	--	--	--	--	--	--	--
Cluster-16672.0	BM_3	2.00	0.55	411	269995919	NP_001161782.1	502	1.6e-48	yellow-g2 precursor [Tribolium castaneum]>gi|264666908|gb|ACY71061.1| yellow-g2 [Tribolium castaneum]	--	--	--	--	--	--	--	--	--	--	--	--	--	--	--	--	--	--	--	--	--	--	--
Cluster-16673.0	BM_3	1.00	0.57	328	--	--	--	--	--	--	--	--	--	--	--	--	--	--	--	--	--	--	--	--	--	--	--	--	--	--	--	--
Cluster-16677.0	BM_3	8.00	0.40	1134	270016830	EFA13276.1	1006	1.6e-106	hypothetical protein TcasGA2_TC016027 [Tribolium castaneum]	--	--	--	--	--	--	--	--	--	P04323	664	3.1e-68	Retrovirus-related Pol polyprotein from transposon 17.6 OS=Drosophila melanogaster GN=pol PE=3 SV=1	--	--	--	--	--	--	--	--	KOG0017	FOG: Transposon-encoded proteins with TYA, reverse transcriptase, integrase domains in various combinations
Cluster-16695.0	BM_3	4.00	0.54	578	--	--	--	--	--	--	--	--	--	--	--	--	--	--	--	--	--	--	--	--	--	--	--	--	--	--	--	--
Cluster-16698.0	BM_3	7.52	1.17	535	--	--	--	--	--	--	--	--	--	--	--	--	--	--	--	--	--	--	--	--	--	--	--	--	--	--	--	--
Cluster-16715.0	BM_3	2.00	7.16	236	--	--	--	--	--	--	--	--	--	--	--	--	--	--	--	--	--	--	--	--	--	--	--	--	--	--	--	--
Cluster-1672.0	BM_3	4.00	0.39	701	--	--	--	--	--	--	--	--	--	--	--	--	--	--	--	--	--	--	--	--	--	--	--	--	--	--	--	--
Cluster-16723.0	BM_3	22.00	0.71	1607	642916633	XP_008191979.1	1338	7.4e-145	PREDICTED: uncharacterized protein LOC103312639 [Tribolium castaneum]	--	--	--	--	--	--	--	--	--	--	--	--	--	PF06151//PF08395//PF13903	Trehalose receptor//7tm Chemosensory receptor//PMP-22/EMP/MP20/Claudin tight junction	GO:0007607//GO:0050909//GO:0007187//GO:0050912	obsolete taste perception//sensory perception of taste//G-protein coupled receptor signaling pathway, coupled to cyclic nucleotide second messenger//detection of chemical stimulus involved in sensory perception of taste	GO:0008527	taste receptor activity	GO:0016021	integral component of membrane	--	--
Cluster-16727.0	BM_3	40.67	0.69	2805	--	--	--	--	--	--	--	--	--	--	--	--	--	--	--	--	--	--	--	--	--	--	--	--	--	--	--	--
Cluster-16729.0	BM_3	12.00	1.24	675	815820320	XP_012231375.1	140	2.6e-06	PREDICTED: lipase 3-like [Linepithema humile]	--	--	--	--	--	--	--	--	--	--	--	--	--	--	--	--	--	--	--	--	--	KOG2624	Triglyceride lipase-cholesterol esterase
Cluster-1673.0	BM_3	7.00	0.97	569	--	--	--	--	--	--	--	--	--	--	--	--	--	--	--	--	--	--	--	--	--	--	--	--	--	--	--	--
Cluster-16745.0	BM_3	8.06	0.48	985	641657806	XP_008180482.1	228	2.3e-16	PREDICTED: uncharacterized protein LOC103308593 [Acyrthosiphon pisum]	--	--	--	--	--	--	--	--	--	--	--	--	--	--	--	--	--	--	--	--	--	--	--
Cluster-1676.0	BM_3	8.00	0.69	759	--	--	--	--	--	--	--	--	--	--	--	--	--	--	--	--	--	--	--	--	--	--	--	--	--	--	--	--
Cluster-16761.0	BM_3	6.00	0.46	823	--	--	--	--	--	--	--	--	--	--	--	--	--	--	--	--	--	--	--	--	--	--	--	--	--	--	--	--
Cluster-16767.0	BM_3	34.00	2.31	895	--	--	--	--	--	--	--	--	--	--	--	--	--	--	--	--	--	--	--	--	--	--	--	--	--	--	--	--
Cluster-16773.0	BM_3	8.86	0.35	1343	270005120	EFA01568.1	848	4.1e-88	hypothetical protein TcasGA2_TC007129 [Tribolium castaneum]	--	--	--	--	--	--	--	--	--	Q09225	302	3.4e-26	Nose resistant to fluoxetine protein 6 OS=Caenorhabditis elegans GN=nrf-6 PE=1 SV=3	PF01757	Acyltransferase family	--	--	GO:0016747	transferase activity, transferring acyl groups other than amino-acyl groups	--	--	--	--
Cluster-16775.0	BM_3	3.00	0.42	563	--	--	--	--	--	--	--	--	--	--	--	--	--	--	--	--	--	--	PF17122	Zinc-finger	--	--	GO:0005515//GO:0008270	protein binding//zinc ion binding	--	--	--	--
Cluster-16778.0	BM_3	1.00	0.34	383	--	--	--	--	--	--	--	--	--	--	--	--	--	--	--	--	--	--	--	--	--	--	--	--	--	--	--	--
Cluster-16780.0	BM_3	3.00	0.39	585	--	--	--	--	--	--	--	--	--	--	--	--	--	--	--	--	--	--	--	--	--	--	--	--	--	--	--	--
Cluster-16783.0	BM_3	4.00	0.53	583	--	--	--	--	--	--	--	--	--	--	--	--	--	--	--	--	--	--	--	--	--	--	--	--	--	--	--	--
Cluster-16786.0	BM_3	28.76	0.43	3167	--	--	--	--	--	--	--	--	--	--	--	--	--	--	--	--	--	--	--	--	--	--	--	--	--	--	--	--
Cluster-16788.0	BM_3	16.00	0.54	1544	--	--	--	--	--	--	--	--	--	--	--	--	--	--	--	--	--	--	--	--	--	--	--	--	--	--	--	--
Cluster-16789.0	BM_3	3.00	0.85	407	--	--	--	--	--	--	--	--	--	--	--	--	--	--	--	--	--	--	--	--	--	--	--	--	--	--	--	--
Cluster-16794.0	BM_3	2.00	0.51	424	--	--	--	--	--	--	--	--	--	--	--	--	--	--	--	--	--	--	--	--	--	--	--	--	--	--	--	--
Cluster-1680.0	BM_3	8.00	0.57	862	--	--	--	--	--	--	--	--	--	--	--	--	--	--	--	--	--	--	--	--	--	--	--	--	--	--	--	--
Cluster-16808.0	BM_3	2.00	0.61	396	--	--	--	--	--	--	--	--	--	--	--	--	--	--	--	--	--	--	--	--	--	--	--	--	--	--	--	--
Cluster-16811.0	BM_3	8.00	0.33	1306	--	--	--	--	--	--	--	--	--	--	--	--	--	--	--	--	--	--	--	--	--	--	--	--	--	--	--	--
Cluster-1682.0	BM_3	2.00	0.38	485	--	--	--	--	--	--	--	--	--	--	--	--	--	--	--	--	--	--	--	--	--	--	--	--	--	--	--	--
Cluster-16823.0	BM_3	2.00	0.45	447	--	--	--	--	--	--	--	--	--	--	--	--	--	--	--	--	--	--	--	--	--	--	--	--	--	--	--	--
Cluster-16826.0	BM_3	5.00	0.32	931	--	--	--	--	--	--	--	--	--	--	--	--	--	--	--	--	--	--	--	--	--	--	--	--	--	--	--	--
Cluster-16831.0	BM_3	5.00	0.77	537	--	--	--	--	--	--	--	--	--	--	--	--	--	--	--	--	--	--	--	--	--	--	--	--	--	--	--	--
Cluster-16839.0	BM_3	6.00	1.36	446	270001939	EEZ98386.1	326	4.6e-28	hypothetical protein TcasGA2_TC000850 [Tribolium castaneum]	--	--	--	--	--	K12076	DLG1	disks large protein 1	http://www.genome.jp/dbget-bin/www_bget?ko:K12076	--	--	--	--	--	--	--	--	--	--	--	--	--	--
Cluster-16840.0	BM_3	6.00	0.38	939	--	--	--	--	--	--	--	--	--	--	--	--	--	--	--	--	--	--	--	--	--	--	--	--	--	--	--	--
Cluster-16851.0	BM_3	3.00	0.32	658	328719670	XP_001952539.2	260	3.0e-20	PREDICTED: lipase 3-like [Acyrthosiphon pisum]	--	--	--	--	--	K19406	LIPM	lipase-like abhydrolase domain-containing protein 3	http://www.genome.jp/dbget-bin/www_bget?ko:K19406	O46107	190	1.6e-13	Lipase 1 OS=Drosophila melanogaster GN=Lip1 PE=2 SV=2	--	--	--	--	--	--	--	--	KOG2624	Triglyceride lipase-cholesterol esterase
Cluster-16852.0	BM_3	4.00	0.53	581	--	--	--	--	--	--	--	--	--	--	--	--	--	--	--	--	--	--	--	--	--	--	--	--	--	--	--	--
Cluster-1686.0	BM_3	2.00	0.31	532	--	--	--	--	--	--	--	--	--	--	--	--	--	--	--	--	--	--	--	--	--	--	--	--	--	--	--	--
Cluster-1686.1	BM_3	4.00	2.21	330	--	--	--	--	--	--	--	--	--	--	--	--	--	--	--	--	--	--	--	--	--	--	--	--	--	--	--	--
Cluster-16864.0	BM_3	83.00	10.19	609	--	--	--	--	--	--	--	--	--	--	--	--	--	--	--	--	--	--	--	--	--	--	--	--	--	--	--	--
Cluster-1687.0	BM_3	6.00	0.68	639	--	--	--	--	--	--	--	--	--	--	--	--	--	--	--	--	--	--	--	--	--	--	--	--	--	--	--	--
Cluster-1687.1	BM_3	7.00	0.38	1053	--	--	--	--	--	--	--	--	--	--	--	--	--	--	--	--	--	--	--	--	--	--	--	--	--	--	--	--
Cluster-16873.0	BM_3	1.00	0.36	374	--	--	--	--	--	--	--	--	--	--	--	--	--	--	--	--	--	--	--	--	--	--	--	--	--	--	--	--
Cluster-16875.0	BM_3	6.00	0.38	934	--	--	--	--	--	--	--	--	--	--	--	--	--	--	--	--	--	--	--	--	--	--	--	--	--	--	--	--
Cluster-16883.0	BM_3	3.00	0.52	505	554557623	XP_005873227.1	648	2.4e-65	PREDICTED: 60S ribosomal protein L32-like [Myotis brandtii]	694900308	XM_001156825.4	505	0	PREDICTED: Pan troglodytes ribosomal protein L32 (RPL32), mRNA	K02912	RP-L32e, RPL32	large subunit ribosomal protein L32e	http://www.genome.jp/dbget-bin/www_bget?ko:K02912	P17932	571	8.3e-58	Putative 60S ribosomal protein L32' OS=Mus musculus GN=Rpl32-ps PE=5 SV=2	PF01655	Ribosomal protein L32	GO:0006412//GO:0042254	translation//ribosome biogenesis	GO:0003735	structural constituent of ribosome	GO:0005622//GO:0005840	intracellular//ribosome	KOG0878	60S ribosomal protein L32
Cluster-16885.0	BM_3	2.00	0.67	383	--	--	--	--	--	--	--	--	--	--	--	--	--	--	--	--	--	--	--	--	--	--	--	--	--	--	--	--
Cluster-16891.0	BM_3	7.00	0.47	910	--	--	--	--	--	--	--	--	--	--	--	--	--	--	--	--	--	--	PF03497	Anthrax toxin LF subunit	GO:0009405//GO:0006171	pathogenesis//cAMP biosynthetic process	GO:0008294	calcium- and calmodulin-responsive adenylate cyclase activity	GO:0005576	extracellular region	--	--
Cluster-169.0	BM_3	2.00	0.36	495	--	--	--	--	--	--	--	--	--	--	--	--	--	--	--	--	--	--	--	--	--	--	--	--	--	--	--	--
Cluster-1690.0	BM_3	1.00	0.39	364	--	--	--	--	--	--	--	--	--	--	--	--	--	--	--	--	--	--	--	--	--	--	--	--	--	--	--	--
Cluster-16901.0	BM_3	9.00	0.33	1446	752882857	XP_011259103.1	178	2.2e-10	PREDICTED: uncharacterized protein LOC105253043 [Camponotus floridanus]	--	--	--	--	--	--	--	--	--	--	--	--	--	--	--	--	--	--	--	--	--	--	--
Cluster-16910.0	BM_3	5.00	3.90	304	--	--	--	--	--	--	--	--	--	--	--	--	--	--	--	--	--	--	--	--	--	--	--	--	--	--	--	--
Cluster-16910.1	BM_3	19.00	1.19	950	--	--	--	--	--	--	--	--	--	--	--	--	--	--	--	--	--	--	--	--	--	--	--	--	--	--	--	--
Cluster-16920.0	BM_3	13.00	0.34	1937	--	--	--	--	--	--	--	--	--	--	--	--	--	--	--	--	--	--	--	--	--	--	--	--	--	--	--	--
Cluster-16923.0	BM_3	8.00	0.67	773	766925539	XP_011494669.1	517	5.6e-50	PREDICTED: protein D3-like isoform X2 [Ceratosolen solmsi marchali]	--	--	--	--	--	--	--	--	--	O16264	425	1.1e-40	Phosphatidylethanolamine-binding protein homolog F40A3.3 OS=Caenorhabditis elegans GN=F40A3.3 PE=3 SV=1	--	--	--	--	--	--	--	--	KOG3346	Phosphatidylethanolamine binding protein
Cluster-16927.0	BM_3	5.00	1.03	465	--	--	--	--	--	--	--	--	--	--	--	--	--	--	--	--	--	--	--	--	--	--	--	--	--	--	--	--
Cluster-16951.1	BM_3	2.00	0.31	539	--	--	--	--	--	--	--	--	--	--	--	--	--	--	--	--	--	--	--	--	--	--	--	--	--	--	--	--
Cluster-16953.0	BM_3	37.88	0.74	2474	642933514	XP_008197450.1	594	2.1e-58	PREDICTED: neuropeptide-like 1 [Tribolium castaneum]	--	--	--	--	--	--	--	--	--	Q9W0W6	200	4.3e-14	Neuropeptide-like 1 OS=Drosophila melanogaster GN=Nplp1 PE=1 SV=2	--	--	--	--	--	--	--	--	--	--
Cluster-16958.0	BM_3	12.45	0.53	1279	--	--	--	--	--	--	--	--	--	--	--	--	--	--	Q3ZCU0	132	1.7e-06	Putative uncharacterized protein FLJ37770 OS=Homo sapiens PE=5 SV=1	--	--	--	--	--	--	--	--	--	--
Cluster-16964.1	BM_3	3.00	0.55	490	--	--	--	--	--	--	--	--	--	--	--	--	--	--	--	--	--	--	--	--	--	--	--	--	--	--	--	--
Cluster-16974.0	BM_3	13.00	0.65	1129	--	--	--	--	--	--	--	--	--	--	--	--	--	--	--	--	--	--	--	--	--	--	--	--	--	--	--	--
Cluster-16974.1	BM_3	3.00	0.33	649	359828674	AEV76946.1	251	3.3e-19	putative juvenile hormone-inducible protein [Phyllotreta striolata]	--	--	--	--	--	--	--	--	--	--	--	--	--	--	--	--	--	--	--	--	--	--	--
Cluster-16974.4	BM_3	11.00	0.77	874	--	--	--	--	--	--	--	--	--	--	--	--	--	--	--	--	--	--	--	--	--	--	--	--	--	--	--	--
Cluster-16982.0	BM_3	6.00	0.40	915	--	--	--	--	--	--	--	--	--	--	--	--	--	--	--	--	--	--	--	--	--	--	--	--	--	--	--	--
Cluster-1699.0	BM_3	6.00	1.51	427	--	--	--	--	--	--	--	--	--	--	--	--	--	--	--	--	--	--	--	--	--	--	--	--	--	--	--	--
Cluster-16991.0	BM_3	3.00	0.39	587	--	--	--	--	--	--	--	--	--	--	--	--	--	--	--	--	--	--	--	--	--	--	--	--	--	--	--	--
Cluster-17018.0	BM_3	1.00	0.87	297	--	--	--	--	--	--	--	--	--	--	--	--	--	--	--	--	--	--	--	--	--	--	--	--	--	--	--	--
Cluster-17020.1	BM_3	1.00	9.72	210	--	--	--	--	--	--	--	--	--	--	--	--	--	--	--	--	--	--	--	--	--	--	--	--	--	--	--	--
Cluster-17021.0	BM_3	7.00	0.63	736	--	--	--	--	--	--	--	--	--	--	--	--	--	--	--	--	--	--	--	--	--	--	--	--	--	--	--	--
Cluster-17021.1	BM_3	4.00	0.43	656	--	--	--	--	--	--	--	--	--	--	--	--	--	--	--	--	--	--	--	--	--	--	--	--	--	--	--	--
Cluster-17026.0	BM_3	6.00	0.84	564	--	--	--	--	--	--	--	--	--	--	--	--	--	--	--	--	--	--	--	--	--	--	--	--	--	--	--	--
Cluster-17033.0	BM_3	3.00	0.60	471	759042845	XP_011330282.1	501	2.5e-48	PREDICTED: 60S ribosomal protein L32 [Cerapachys biroi]>gi|607365274|gb|EZA59472.1| 60S ribosomal protein L32 [Cerapachys biroi]	--	--	--	--	--	K02912	RP-L32e, RPL32	large subunit ribosomal protein L32e	http://www.genome.jp/dbget-bin/www_bget?ko:K02912	Q962T1	491	1.5e-48	60S ribosomal protein L32 OS=Spodoptera frugiperda GN=RpL32 PE=2 SV=1	PF07988//PF01655	LMSTEN motif//Ribosomal protein L32	GO:0006355//GO:0042254//GO:0006412	regulation of transcription, DNA-templated//ribosome biogenesis//translation	GO:0003735	structural constituent of ribosome	GO:0005840//GO:0005622	ribosome//intracellular	KOG0878	60S ribosomal protein L32
Cluster-17035.0	BM_3	14.24	0.81	1022	478253033	ENN73413.1	1210	3.3e-130	hypothetical protein YQE_09975, partial [Dendroctonus ponderosae]	542171599	XM_005467190.1	51	2.02004e-15	PREDICTED: Oreochromis niloticus ATP-binding cassette sub-family A member 1-like (LOC100699821), transcript variant X3, mRNA	K05643	ABCA3	ATP-binding cassette, subfamily A (ABC1), member 3	http://www.genome.jp/dbget-bin/www_bget?ko:K05643	Q99758	847	1.7e-89	ATP-binding cassette sub-family A member 3 OS=Homo sapiens GN=ABCA3 PE=1 SV=2	PF13304//PF00005//PF12179	AAA domain, putative AbiEii toxin, Type IV TA system//ABC transporter//I-kappa-kinase-beta NEMO binding domain	GO:0016310//GO:0009069	phosphorylation//serine family amino acid metabolic process	GO:0016887//GO:0008384//GO:0005524	ATPase activity//IkappaB kinase activity//ATP binding	GO:0008385	IkappaB kinase complex	KOG0059	Lipid exporter ABCA1 and related proteins, ABC superfamily
Cluster-17037.0	BM_3	3.00	0.38	601	--	--	--	--	--	--	--	--	--	--	--	--	--	--	--	--	--	--	--	--	--	--	--	--	--	--	--	--
Cluster-17044.0	BM_3	2.00	0.45	449	270006485	EFA02933.1	200	1.9e-13	gustatory receptor 99 [Tribolium castaneum]	--	--	--	--	--	--	--	--	--	--	--	--	--	PF00834//PF08395	Ribulose-phosphate 3 epimerase family//7tm Chemosensory receptor	GO:0005975//GO:0050909	carbohydrate metabolic process//sensory perception of taste	GO:0016857	racemase and epimerase activity, acting on carbohydrates and derivatives	GO:0016021	integral component of membrane	--	--
Cluster-17048.0	BM_3	2.00	0.73	373	--	--	--	--	--	--	--	--	--	--	--	--	--	--	--	--	--	--	--	--	--	--	--	--	--	--	--	--
Cluster-17056.0	BM_3	1.00	0.57	328	--	--	--	--	--	--	--	--	--	--	--	--	--	--	--	--	--	--	--	--	--	--	--	--	--	--	--	--
Cluster-17057.0	BM_3	6.00	0.44	851	--	--	--	--	--	--	--	--	--	--	--	--	--	--	--	--	--	--	--	--	--	--	--	--	--	--	--	--
Cluster-17069.0	BM_3	2.00	0.41	467	735367775	NP_000202.3	724	3.4e-74	integrin beta-2 isoform 1 precursor [Homo sapiens]>gi|735367803|ref|NP_001120963.2| integrin beta-2 isoform 1 precursor [Homo sapiens]>gi|307113|gb|AAA59490.1| leukocyte adhesion protein beta-subunit precursor [Homo sapiens]>gi|825636|emb|CAA45427.1| integrin beta-2 subunit [Homo sapiens]>gi|13543407|gb|AAH05861.1| ITGB2 protein [Homo sapiens]>gi|119629786|gb|EAX09381.1| integrin, beta 2 (complem…	823670385	KR710022.1	464	0	Synthetic construct Homo sapiens clone CCSBHm_00008985 ITGB2 (ITGB2) mRNA, encodes complete protein	K06464	ITGB2	integrin beta 2	http://www.genome.jp/dbget-bin/www_bget?ko:K06464	P05107	724	1.4e-75	Integrin beta-2 OS=Homo sapiens GN=ITGB2 PE=1 SV=2	--	--	GO:0006954//GO:0007267//GO:0007229//GO:0007275//GO:0030593//GO:0007596//GO:0007165//GO:0007159//GO:0050730//GO:0008360//GO:0006915//GO:0050776//GO:0007160	inflammatory response//cell-cell signaling//integrin-mediated signaling pathway//multicellular organismal development//neutrophil chemotaxis//blood coagulation//signal transduction//leukocyte cell-cell adhesion//regulation of peptidyl-tyrosine phosphorylation//regulation of cell shape//apoptotic process//regulation of immune response//cell-matrix adhesion	GO:0004872//GO:0001948//GO:0046872//GO:0019901//GO:0005102	receptor activity//glycoprotein binding//metal ion binding//protein kinase binding//receptor binding	GO:0008305	integrin complex	--	--
Cluster-17075.0	BM_3	1.00	0.31	393	--	--	--	--	--	--	--	--	--	--	--	--	--	--	--	--	--	--	--	--	--	--	--	--	--	--	--	--
Cluster-1708.0	BM_3	7.00	0.79	639	--	--	--	--	--	--	--	--	--	--	--	--	--	--	--	--	--	--	--	--	--	--	--	--	--	--	--	--
Cluster-17084.0	BM_3	2.00	0.56	410	642920073	XP_008192195.1	453	7.9e-43	PREDICTED: ammonium transporter Rh type A [Tribolium castaneum]	--	--	--	--	--	K06580	SLC42A, RHAG, RHBG, RHCG	ammonium transporter Rh	http://www.genome.jp/dbget-bin/www_bget?ko:K06580	Q69D48	316	2.5e-28	Ammonium transporter Rh type B-A OS=Xenopus laevis GN=rhbg-a PE=2 SV=1	PF00909	Ammonium Transporter Family	GO:0015696	ammonium transport	GO:0008519	ammonium transmembrane transporter activity	GO:0016020	membrane	KOG3796	Ammonium transporter RHBG
Cluster-17087.0	BM_3	1.00	0.53	334	--	--	--	--	--	--	--	--	--	--	--	--	--	--	--	--	--	--	--	--	--	--	--	--	--	--	--	--
Cluster-17089.0	BM_3	2.00	0.44	451	--	--	--	--	--	--	--	--	--	--	--	--	--	--	--	--	--	--	--	--	--	--	--	--	--	--	--	--
Cluster-17093.0	BM_3	2.00	0.33	515	--	--	--	--	--	--	--	--	--	--	--	--	--	--	--	--	--	--	--	--	--	--	--	--	--	--	--	--
Cluster-17099.0	BM_3	4.00	0.49	609	--	--	--	--	--	--	--	--	--	--	--	--	--	--	--	--	--	--	--	--	--	--	--	--	--	--	--	--
Cluster-171.0	BM_3	16.51	3.78	444	642917912	XP_008191379.1	323	1.0e-27	PREDICTED: UDP-glucuronosyltransferase 2B7 [Tribolium castaneum]	--	--	--	--	--	K00699	UGT	glucuronosyltransferase	http://www.genome.jp/dbget-bin/www_bget?ko:K00699	O75795	237	3.9e-19	UDP-glucuronosyltransferase 2B17 OS=Homo sapiens GN=UGT2B17 PE=1 SV=1	PF04101//PF00201	Glycosyltransferase family 28 C-terminal domain//UDP-glucoronosyl and UDP-glucosyl transferase	GO:0008152	metabolic process	GO:0016758	transferase activity, transferring hexosyl groups	--	--	--	--
Cluster-1710.0	BM_3	2.00	0.66	385	--	--	--	--	--	--	--	--	--	--	--	--	--	--	--	--	--	--	--	--	--	--	--	--	--	--	--	--
Cluster-17104.0	BM_3	5.00	0.56	642	--	--	--	--	--	--	--	--	--	--	--	--	--	--	--	--	--	--	--	--	--	--	--	--	--	--	--	--
Cluster-17107.0	BM_3	2.00	0.41	466	--	--	--	--	--	--	--	--	--	--	--	--	--	--	--	--	--	--	--	--	--	--	--	--	--	--	--	--
Cluster-1711.0	BM_3	6.00	1.08	495	--	--	--	--	--	--	--	--	--	--	--	--	--	--	--	--	--	--	--	--	--	--	--	--	--	--	--	--
Cluster-17112.0	BM_3	8.00	0.37	1199	--	--	--	--	--	--	--	--	--	--	--	--	--	--	--	--	--	--	--	--	--	--	--	--	--	--	--	--
Cluster-17114.0	BM_3	5.00	0.43	756	270015858	EFA12306.1	141	2.2e-06	hypothetical protein TcasGA2_TC016101 [Tribolium castaneum]	--	--	--	--	--	--	--	--	--	--	--	--	--	PF02055	O-Glycosyl hydrolase family 30	GO:0005975//GO:0006687//GO:0006807//GO:0006665	carbohydrate metabolic process//glycosphingolipid metabolic process//nitrogen compound metabolic process//sphingolipid metabolic process	GO:0004348	glucosylceramidase activity	--	--	--	--
Cluster-17115.0	BM_3	12.00	1.74	555	--	--	--	--	--	--	--	--	--	--	--	--	--	--	--	--	--	--	--	--	--	--	--	--	--	--	--	--
Cluster-1712.0	BM_3	3.97	0.31	805	--	--	--	--	--	--	--	--	--	--	--	--	--	--	--	--	--	--	--	--	--	--	--	--	--	--	--	--
Cluster-17125.0	BM_3	16.00	0.86	1066	--	--	--	--	--	--	--	--	--	--	--	--	--	--	--	--	--	--	--	--	--	--	--	--	--	--	--	--
Cluster-1714.0	BM_3	1.00	0.31	394	--	--	--	--	--	--	--	--	--	--	--	--	--	--	--	--	--	--	--	--	--	--	--	--	--	--	--	--
Cluster-17142.0	BM_3	6.00	0.34	1026	307187010	EFN72328.1	206	8.6e-14	Histone-lysine N-methyltransferase SETMAR, partial [Camponotus floridanus]	--	--	--	--	--	--	--	--	--	--	--	--	--	--	--	--	--	--	--	--	--	--	--
Cluster-17147.1	BM_3	4.69	0.31	906	642915791	XP_008200079.1	358	1.8e-31	PREDICTED: neurogenic differentiation factor 1-like [Tribolium castaneum]>gi|270003142|gb|EEZ99589.1| hypothetical protein TcasGA2_TC001576 [Tribolium castaneum]	--	--	--	--	--	--	--	--	--	P79920	145	3.7e-08	Neurogenic differentiation factor 4 OS=Xenopus laevis GN=neurod4 PE=1 SV=1	PF00010	Helix-loop-helix DNA-binding domain	--	--	GO:0046983	protein dimerization activity	--	--	--	--
Cluster-17154.0	BM_3	4.00	0.34	772	--	--	--	--	--	--	--	--	--	--	--	--	--	--	--	--	--	--	--	--	--	--	--	--	--	--	--	--
Cluster-17157.0	BM_3	2.00	0.34	508	149286948	ABR23373.1	598	1.5e-59	40S ribosomal protein S14 [Ornithodoros parkeri]	389610700	AK402340.1	156	4.15198e-74	Papilio polytes mRNA for ribosomal protein S14a, complete cds, sequence id: Pp-0096	K02955	RP-S14e, RPS14	small subunit ribosomal protein S14e	http://www.genome.jp/dbget-bin/www_bget?ko:K02955	Q08699	550	2.3e-55	40S ribosomal protein S14 OS=Podocoryne carnea GN=RPS14 PE=2 SV=1	PF00411//PF03423	Ribosomal protein S11//Carbohydrate binding domain (family 25)	GO:0006412//GO:0042254	translation//ribosome biogenesis	GO:0003735//GO:2001070	structural constituent of ribosome//starch binding	GO:0005840	ribosome	KOG0407	40S ribosomal protein S14
Cluster-17159.0	BM_3	12.81	0.99	818	242022241	XP_002431549.1	190	4.9e-12	protein takeout precursor, putative [Pediculus humanus corporis]>gi|212516852|gb|EEB18811.1| protein takeout precursor, putative [Pediculus humanus corporis]	--	--	--	--	--	--	--	--	--	--	--	--	--	--	--	--	--	--	--	--	--	--	--
Cluster-17165.0	BM_3	11.00	1.43	590	--	--	--	--	--	--	--	--	--	--	--	--	--	--	--	--	--	--	--	--	--	--	--	--	--	--	--	--
Cluster-17166.0	BM_3	9.00	0.50	1044	675887198	XP_009029101.1	725	5.8e-74	hypothetical protein HELRODRAFT_185163 [Helobdella robusta]>gi|555689570|gb|ESN92802.1| hypothetical protein HELRODRAFT_185163 [Helobdella robusta]	--	--	--	--	--	K01365	CTSL	cathepsin L	http://www.genome.jp/dbget-bin/www_bget?ko:K01365	Q26636	689	3.6e-71	Cathepsin L OS=Sarcophaga peregrina PE=1 SV=1	PF00112//PF03051	Papain family cysteine protease//Peptidase C1-like family	GO:0006508	proteolysis	GO:0004197//GO:0008234	cysteine-type endopeptidase activity//cysteine-type peptidase activity	--	--	KOG1543	Cysteine proteinase Cathepsin L
Cluster-17177.0	BM_3	4.00	1.80	349	--	--	--	--	--	--	--	--	--	--	--	--	--	--	--	--	--	--	--	--	--	--	--	--	--	--	--	--
Cluster-17179.0	BM_3	4.00	0.69	506	--	--	--	--	--	--	--	--	--	--	--	--	--	--	--	--	--	--	--	--	--	--	--	--	--	--	--	--
Cluster-1718.0	BM_3	3.00	0.39	593	17149830	NP_476510.1	1059	6.1e-113	ARF GTPase-activating protein GIT2 isoform 1 [Homo sapiens]>gi|17376322|sp|Q14161.2|GIT2_HUMAN RecName: Full=ARF GTPase-activating protein GIT2; Short=ARF GAP GIT2; AltName: Full=Cool-interacting tyrosine-phosphorylated protein 2; Short=CAT-2; Short=CAT2; AltName: Full=G protein-coupled receptor kinase-interactor 2; AltName: Full=GRK-interacting protein 2>gi|4691728|gb|AAD28047.1|AF124491_1 ARF G…	767976051	XM_006719714.2	593	0	PREDICTED: Homo sapiens G protein-coupled receptor kinase interacting ArfGAP 2 (GIT2), transcript variant X8, mRNA	K12487	GIT2	G protein-coupled receptor kinase interactor 2	http://www.genome.jp/dbget-bin/www_bget?ko:K12487	Q14161	1059	2.5e-114	ARF GTPase-activating protein GIT2 OS=Homo sapiens GN=GIT2 PE=1 SV=2	PF00023//PF13606//PF01412	Ankyrin repeat//Ankyrin repeat//Putative GTPase activating protein for Arf	GO:0008277	regulation of G-protein coupled receptor protein signaling pathway	GO:0005096//GO:0008270//GO:0005515//GO:0046872	GTPase activator activity//zinc ion binding//protein binding//metal ion binding	GO:0005654	nucleoplasm	--	--
Cluster-1719.0	BM_3	16.54	0.65	1358	--	--	--	--	--	--	--	--	--	--	--	--	--	--	--	--	--	--	--	--	--	--	--	--	--	--	--	--
Cluster-17192.0	BM_3	4.00	0.34	771	--	--	--	--	--	--	--	--	--	--	--	--	--	--	--	--	--	--	--	--	--	--	--	--	--	--	--	--
Cluster-172.0	BM_3	17.00	1.44	768	861615271	KMQ86059.1	616	1.9e-61	retrovirus-related pol polyprotein from transposon tnt 1-94 [Lasius niger]	--	--	--	--	--	--	--	--	--	P10978	448	2.3e-43	Retrovirus-related Pol polyprotein from transposon TNT 1-94 OS=Nicotiana tabacum PE=2 SV=1	PF08683//PF00665//PF13683	Microtubule-binding calmodulin-regulated spectrin-associated//Integrase core domain//Integrase core domain	GO:0015074	DNA integration	GO:0008017	microtubule binding	GO:0045298	tubulin complex	--	--
Cluster-17201.0	BM_3	3.17	0.43	576	642937921	XP_008199131.1	658	1.9e-66	PREDICTED: synapsin, partial [Tribolium castaneum]	827559427	XM_012695279.1	62	8.50622e-22	PREDICTED: Bombyx mori synapsin (LOC101740156), mRNA	--	--	--	--	Q92777	503	7.2e-50	Synapsin-2 OS=Homo sapiens GN=SYN2 PE=2 SV=3	PF02786//PF07478//PF00685	Carbamoyl-phosphate synthase L chain, ATP binding domain//D-ala D-ala ligase C-terminus//Sulfotransferase domain	GO:0046436//GO:0009252	D-alanine metabolic process//peptidoglycan biosynthetic process	GO:0008146//GO:0005524//GO:0008716	sulfotransferase activity//ATP binding//D-alanine-D-alanine ligase activity	--	--	KOG3895	Synaptic vesicle protein Synapsin
Cluster-17209.0	BM_3	7.00	1.83	420	--	--	--	--	--	--	--	--	--	--	--	--	--	--	--	--	--	--	--	--	--	--	--	--	--	--	--	--
Cluster-17215.2	BM_3	5.99	0.32	1064	--	--	--	--	--	--	--	--	--	--	--	--	--	--	--	--	--	--	PF03248//PF00584	Rer1 family//SecE/Sec61-gamma subunits of protein translocation complex	GO:0006886//GO:0006605	intracellular protein transport//protein targeting	--	--	GO:0016021//GO:0016020	integral component of membrane//membrane	--	--
Cluster-1722.0	BM_3	4.00	1.04	421	--	--	--	--	--	--	--	--	--	--	--	--	--	--	--	--	--	--	--	--	--	--	--	--	--	--	--	--
Cluster-17223.2	BM_3	8.00	0.70	749	675366330	KFM59232.1	557	1.3e-54	Retrovirus-related Pol polyprotein from transposon 412, partial [Stegodyphus mimosarum]	--	--	--	--	--	--	--	--	--	--	--	--	--	PF05009//PF00665	Epstein-Barr virus nuclear antigen 3 (EBNA-3)//Integrase core domain	GO:0016032//GO:0015074	viral process//DNA integration	--	--	GO:0042025	host cell nucleus	--	--
Cluster-17227.0	BM_3	28.45	0.58	2374	91083927	XP_974793.1	956	2.2e-100	PREDICTED: class E basic helix-loop-helix protein 22 [Tribolium castaneum]>gi|270007964|gb|EFA04412.1| hypothetical protein TcasGA2_TC014712 [Tribolium castaneum]	--	--	--	--	--	K09086	BHLHB4_5, BETA	class B basic helix-loop-helix protein 4/5	http://www.genome.jp/dbget-bin/www_bget?ko:K09086	Q71T09	352	9.7e-32	Class E basic helix-loop-helix protein 22 OS=Gallus gallus GN=BHLHE22 PE=2 SV=1	PF00010	Helix-loop-helix DNA-binding domain	--	--	GO:0046983	protein dimerization activity	--	--	KOG3898	Transcription factor NeuroD and related HTH proteins
Cluster-17229.0	BM_3	4.00	0.41	679	780675290	XP_011696249.1	260	3.1e-20	PREDICTED: uncharacterized protein LOC105454956 [Wasmannia auropunctata]	--	--	--	--	--	--	--	--	--	--	--	--	--	PF01708	Geminivirus putative movement protein	GO:0046740	transport of virus in host, cell to cell	--	--	GO:0016021	integral component of membrane	--	--
Cluster-17231.0	BM_3	13.00	0.61	1179	--	--	--	--	--	--	--	--	--	--	--	--	--	--	--	--	--	--	--	--	--	--	--	--	--	--	--	--
Cluster-17243.0	BM_3	7.99	1.02	597	332376071	AEE63176.1	438	6.3e-41	unknown [Dendroctonus ponderosae]	--	--	--	--	--	--	--	--	--	Q60534	220	4.9e-17	Androgen-dependent TFPI-regulating protein OS=Mesocricetus auratus GN=ADTRP PE=2 SV=1	PF04750	FAR-17a/AIG1-like protein	--	--	--	--	GO:0016021	integral component of membrane	--	--
Cluster-1725.0	BM_3	8.00	1.34	514	--	--	--	--	--	--	--	--	--	--	--	--	--	--	--	--	--	--	--	--	--	--	--	--	--	--	--	--
Cluster-17251.0	BM_3	3.00	1.12	370	--	--	--	--	--	--	--	--	--	--	--	--	--	--	--	--	--	--	--	--	--	--	--	--	--	--	--	--
Cluster-1726.0	BM_3	5.00	0.48	707	--	--	--	--	--	--	--	--	--	--	--	--	--	--	--	--	--	--	--	--	--	--	--	--	--	--	--	--
Cluster-1726.1	BM_3	2.00	4.84	249	--	--	--	--	--	--	--	--	--	--	--	--	--	--	--	--	--	--	--	--	--	--	--	--	--	--	--	--
Cluster-17260.0	BM_3	9.00	0.46	1107	--	--	--	--	--	--	--	--	--	--	--	--	--	--	--	--	--	--	--	--	--	--	--	--	--	--	--	--
Cluster-17261.0	BM_3	1.00	1.47	269	--	--	--	--	--	--	--	--	--	--	--	--	--	--	--	--	--	--	--	--	--	--	--	--	--	--	--	--
Cluster-17266.0	BM_3	11.00	0.31	1785	861610178	KMQ85078.1	470	3.7e-44	dna-mediated transposase [Lasius niger]	--	--	--	--	--	--	--	--	--	--	--	--	--	--	--	--	--	--	--	--	--	--	--
Cluster-1728.0	BM_3	1.00	0.32	390	--	--	--	--	--	--	--	--	--	--	--	--	--	--	--	--	--	--	--	--	--	--	--	--	--	--	--	--
Cluster-1728.1	BM_3	4.00	1.15	405	--	--	--	--	--	--	--	--	--	--	--	--	--	--	--	--	--	--	--	--	--	--	--	--	--	--	--	--
Cluster-17280.0	BM_3	20.49	0.39	2543	449139004	AGE89831.1	657	1.1e-65	isoprenyl diphosphate synthase [Phaedon cochleariae]	--	--	--	--	--	--	--	--	--	P08836	482	8.7e-47	Farnesyl pyrophosphate synthase OS=Gallus gallus GN=FDPS PE=1 SV=2	PF00348	Polyprenyl synthetase	GO:0008299	isoprenoid biosynthetic process	--	--	--	--	KOG0711	Polyprenyl synthetase
Cluster-17283.0	BM_3	8.00	0.80	690	--	--	--	--	--	--	--	--	--	--	--	--	--	--	--	--	--	--	PF01591	6-phosphofructo-2-kinase	GO:0006013//GO:0006000	mannose metabolic process//fructose metabolic process	GO:0005524//GO:0003873	ATP binding//6-phosphofructo-2-kinase activity	--	--	--	--
Cluster-17290.0	BM_3	8.00	0.33	1298	--	--	--	--	--	--	--	--	--	--	--	--	--	--	--	--	--	--	--	--	--	--	--	--	--	--	--	--
Cluster-17303.0	BM_3	17.00	0.43	1968	--	--	--	--	--	--	--	--	--	--	--	--	--	--	--	--	--	--	--	--	--	--	--	--	--	--	--	--
Cluster-17304.0	BM_3	5.00	4.73	292	--	--	--	--	--	--	--	--	--	--	--	--	--	--	--	--	--	--	--	--	--	--	--	--	--	--	--	--
Cluster-17314.0	BM_3	37.63	2.50	909	642929436	XP_008195839.1	339	2.9e-29	PREDICTED: probable E3 ubiquitin-protein ligase sinah [Tribolium castaneum]	--	--	--	--	--	--	--	--	--	--	--	--	--	PF03145	Seven in absentia protein family	GO:0007275//GO:0006511	multicellular organismal development//ubiquitin-dependent protein catabolic process	--	--	GO:0005634	nucleus	--	--
Cluster-1732.0	BM_3	4.67	0.31	918	607355635	EZA50197.1	428	1.4e-39	hypothetical protein X777_11336 [Cerapachys biroi]	--	--	--	--	--	--	--	--	--	--	--	--	--	PF00770	Adenovirus endoprotease	GO:0006508	proteolysis	GO:0004197	cysteine-type endopeptidase activity	--	--	--	--
Cluster-17332.0	BM_3	46.68	2.11	1216	478253041	ENN73421.1	138	7.9e-06	hypothetical protein YQE_09983, partial [Dendroctonus ponderosae]	--	--	--	--	--	--	--	--	--	--	--	--	--	--	--	--	--	--	--	--	--	--	--
Cluster-17334.0	BM_3	3.00	1.20	362	--	--	--	--	--	--	--	--	--	--	--	--	--	--	--	--	--	--	--	--	--	--	--	--	--	--	--	--
Cluster-17336.0	BM_3	3.00	1.11	371	--	--	--	--	--	--	--	--	--	--	--	--	--	--	--	--	--	--	--	--	--	--	--	--	--	--	--	--
Cluster-17348.1	BM_3	12.93	0.38	1732	270004761	EFA01209.1	295	7.0e-24	hypothetical protein TcasGA2_TC010536 [Tribolium castaneum]	242003851	XM_002422840.1	50	1.24752e-14	Pediculus humanus corporis conserved hypothetical protein, mRNA	--	--	--	--	Q8TDI7	207	4.6e-15	Transmembrane channel-like protein 2 OS=Homo sapiens GN=TMC2 PE=2 SV=3	--	--	--	--	--	--	--	--	--	--
Cluster-1736.0	BM_3	4.00	1.45	373	--	--	--	--	--	--	--	--	--	--	--	--	--	--	--	--	--	--	--	--	--	--	--	--	--	--	--	--
Cluster-17362.0	BM_3	2.00	0.47	438	--	--	--	--	--	--	--	--	--	--	--	--	--	--	--	--	--	--	--	--	--	--	--	--	--	--	--	--
Cluster-17364.0	BM_3	11.00	1.44	587	--	--	--	--	--	--	--	--	--	--	--	--	--	--	--	--	--	--	--	--	--	--	--	--	--	--	--	--
Cluster-17366.0	BM_3	9.00	0.51	1020	--	--	--	--	--	--	--	--	--	--	--	--	--	--	--	--	--	--	--	--	--	--	--	--	--	--	--	--
Cluster-17369.0	BM_3	5.00	0.32	937	--	--	--	--	--	--	--	--	--	--	--	--	--	--	--	--	--	--	--	--	--	--	--	--	--	--	--	--
Cluster-1737.0	BM_3	5.00	0.43	761	--	--	--	--	--	--	--	--	--	--	--	--	--	--	--	--	--	--	--	--	--	--	--	--	--	--	--	--
Cluster-17371.0	BM_3	68.59	3.00	1251	189237943	XP_001811459.1	771	3.2e-79	PREDICTED: WD repeat domain-containing protein 83 [Tribolium castaneum]	--	--	--	--	--	K13124	MORG1	mitogen-activated protein kinase organizer 1	http://www.genome.jp/dbget-bin/www_bget?ko:K13124	Q5BLX8	552	3.3e-55	WD repeat domain-containing protein 83 OS=Rattus norvegicus GN=Wdr83 PE=1 SV=1	PF00400	WD domain, G-beta repeat	--	--	GO:0005515	protein binding	--	--	KOG0316	Conserved WD40 repeat-containing protein
Cluster-17376.0	BM_3	3.00	0.68	446	--	--	--	--	--	--	--	--	--	--	--	--	--	--	--	--	--	--	PF13174	Tetratricopeptide repeat	--	--	GO:0005515	protein binding	--	--	--	--
Cluster-17378.0	BM_3	1.00	2.17	253	607358516	EZA52914.1	259	1.5e-20	hypothetical protein X777_07659 [Cerapachys biroi]	--	--	--	--	--	--	--	--	--	--	--	--	--	--	--	--	--	--	--	--	--	--	--
Cluster-1738.0	BM_3	3.00	0.41	572	--	--	--	--	--	--	--	--	--	--	--	--	--	--	--	--	--	--	--	--	--	--	--	--	--	--	--	--
Cluster-17389.0	BM_3	1.00	1.01	288	--	--	--	--	--	--	--	--	--	--	--	--	--	--	--	--	--	--	--	--	--	--	--	--	--	--	--	--
Cluster-17392.0	BM_3	1.00	5.65	223	--	--	--	--	--	--	--	--	--	--	--	--	--	--	--	--	--	--	--	--	--	--	--	--	--	--	--	--
Cluster-17399.0	BM_3	14.80	1.06	864	--	--	--	--	--	--	--	--	--	--	--	--	--	--	--	--	--	--	PF13855//PF09090	Leucine rich repeat//MIF4G like	GO:0016070	RNA metabolic process	GO:0005515	protein binding	--	--	--	--
Cluster-17408.0	BM_3	10.00	1.02	683	--	--	--	--	--	--	--	--	--	--	--	--	--	--	--	--	--	--	--	--	--	--	--	--	--	--	--	--
Cluster-1741.0	BM_3	2.00	1.13	328	--	--	--	--	--	--	--	--	--	--	--	--	--	--	--	--	--	--	--	--	--	--	--	--	--	--	--	--
Cluster-17410.0	BM_3	4.00	0.88	452	--	--	--	--	--	--	--	--	--	--	--	--	--	--	--	--	--	--	--	--	--	--	--	--	--	--	--	--
Cluster-17411.0	BM_3	5.00	1.91	367	--	--	--	--	--	--	--	--	--	--	--	--	--	--	--	--	--	--	PF06403//PF08184	Lamprin//Cuticle protein 7 isoform family	--	--	GO:0042302//GO:0005198	structural constituent of cuticle//structural molecule activity	GO:0005578	proteinaceous extracellular matrix	--	--
Cluster-17422.0	BM_3	6.00	0.32	1065	675367443	KFM60345.1	291	1.2e-23	PiggyBac transposable element-derived protein 2, partial [Stegodyphus mimosarum]	--	--	--	--	--	--	--	--	--	Q6P3X8	168	9.4e-11	PiggyBac transposable element-derived protein 2 OS=Homo sapiens GN=PGBD2 PE=2 SV=1	PF07975//PF00643	TFIIH C1-like domain//B-box zinc finger	GO:0006281	DNA repair	GO:0008270	zinc ion binding	GO:0005622	intracellular	--	--
Cluster-17423.0	BM_3	1.00	0.45	350	--	--	--	--	--	768053410	XM_011548266.1	337	6.68767e-175	PREDICTED: Homo sapiens TAP binding protein (tapasin) (TAPBP), transcript variant X3, mRNA	--	--	--	--	--	--	--	--	PF05733	Tenuivirus/Phlebovirus nucleocapsid protein	--	--	GO:0003723	RNA binding	GO:0019013	viral nucleocapsid	--	--
Cluster-17432.0	BM_3	4.00	1.14	407	--	--	--	--	--	--	--	--	--	--	--	--	--	--	--	--	--	--	--	--	--	--	--	--	--	--	--	--
Cluster-17433.0	BM_3	42.52	0.80	2582	478259033	ENN78979.1	640	1.0e-63	hypothetical protein YQE_04563, partial [Dendroctonus ponderosae]	--	--	--	--	--	K01672	E4.2.1.1	carbonic anhydrase	http://www.genome.jp/dbget-bin/www_bget?ko:K01672	Q8UWA5	261	3.8e-21	Carbonic anhydrase 2 OS=Tribolodon hakonensis GN=ca2 PE=2 SV=3	PF01199	Ribosomal protein L34e	GO:0006412//GO:0042254	translation//ribosome biogenesis	GO:0003735	structural constituent of ribosome	GO:0005622//GO:0005840	intracellular//ribosome	--	--
Cluster-17447.0	BM_3	2.00	0.31	538	--	--	--	--	--	--	--	--	--	--	--	--	--	--	--	--	--	--	--	--	--	--	--	--	--	--	--	--
Cluster-17449.0	BM_3	3.10	0.40	588	478256837	ENN77012.1	738	1.0e-75	hypothetical protein YQE_06506, partial [Dendroctonus ponderosae]	--	--	--	--	--	K10408	DNAH	dynein heavy chain, axonemal	http://www.genome.jp/dbget-bin/www_bget?ko:K10408	P0C6F1	556	5.3e-56	Dynein heavy chain 2, axonemal OS=Mus musculus GN=Dnah2 PE=2 SV=1	--	--	--	--	--	--	--	--	--	--
Cluster-1745.0	BM_3	9.00	0.47	1084	471400035	XP_004382936.1	854	6.6e-89	PREDICTED: insulin-like growth factor-binding protein 7 [Trichechus manatus latirostris]	359465606	NM_001553.2	800	0	Homo sapiens insulin-like growth factor binding protein 7 (IGFBP7), transcript variant 1, mRNA	--	--	--	--	Q16270	853	3.6e-90	Insulin-like growth factor-binding protein 7 OS=Homo sapiens GN=IGFBP7 PE=1 SV=1	PF13895//PF07648//PF00219//PF00050	Immunoglobulin domain//Kazal-type serine protease inhibitor domain//Insulin-like growth factor binding protein//Kazal-type serine protease inhibitor domain	GO:0001558	regulation of cell growth	GO:0005520//GO:0005515	insulin-like growth factor binding//protein binding	GO:0005576//GO:0016942	extracellular region//insulin-like growth factor binding protein complex	--	--
Cluster-17451.0	BM_3	2.00	0.64	389	--	--	--	--	--	--	--	--	--	--	--	--	--	--	--	--	--	--	PF02892	BED zinc finger	--	--	GO:0003677	DNA binding	--	--	--	--
Cluster-17456.0	BM_3	18.00	0.46	1969	646717964	KDR20619.1	1105	9.4e-118	Protein Wnt-10b, partial [Zootermopsis nevadensis]	--	--	--	--	--	K01357	WNT10	wingless-type MMTV integration site family, member 10	http://www.genome.jp/dbget-bin/www_bget?ko:K01357	P43446	864	3.4e-91	Protein Wnt-10a OS=Danio rerio GN=wnt10a PE=2 SV=1	PF00110	wnt family	GO:0016055//GO:0007275//GO:0007165	Wnt signaling pathway//multicellular organismal development//signal transduction	GO:0005102	receptor binding	GO:0005576	extracellular region	--	--
Cluster-17460.0	BM_3	8.00	0.54	905	--	--	--	--	--	689902768	LM383830.1	34	5.02192e-06	Hymenolepis diminuta genome assembly H_diminuta_Denmark ,scaffold HDID_scaffold0000258	--	--	--	--	--	--	--	--	--	--	--	--	--	--	--	--	--	--
Cluster-17464.0	BM_3	4.00	0.33	778	817271762	XP_012305931.1	839	2.6e-87	PREDICTED: nascent polypeptide-associated complex subunit alpha isoform X3 [Aotus nancymaae]	21748853	AK090650.1	778	0	Homo sapiens cDNA FLJ33331 fis, clone BRACE2000489, highly similar to Nascent polypeptide-associated complex subunit alpha	K03626	EGD2, NACA	nascent polypeptide-associated complex subunit alpha	http://www.genome.jp/dbget-bin/www_bget?ko:K03626	Q60817	836	2.4e-88	Nascent polypeptide-associated complex subunit alpha OS=Mus musculus GN=Naca PE=1 SV=1	PF05782	Extracellular matrix protein 1 (ECM1)	--	--	--	--	GO:0005576	extracellular region	KOG2239	Transcription factor containing NAC and TS-N domains
Cluster-17469.0	BM_3	6.00	0.44	847	--	--	--	--	--	--	--	--	--	--	--	--	--	--	--	--	--	--	--	--	--	--	--	--	--	--	--	--
Cluster-1747.0	BM_3	3.00	1.66	330	805827472	XP_012153565.1	141	9.5e-07	PREDICTED: piggyBac transposable element-derived protein 4-like, partial [Megachile rotundata]	--	--	--	--	--	--	--	--	--	--	--	--	--	--	--	--	--	--	--	--	--	--	--
Cluster-17470.0	BM_3	5.00	0.64	594	--	--	--	--	--	--	--	--	--	--	--	--	--	--	--	--	--	--	--	--	--	--	--	--	--	--	--	--
Cluster-17475.0	BM_3	21.00	0.38	2632	768444112	XP_011563898.1	2900	0.0e+00	PREDICTED: sodium/hydrogen exchanger 3 isoform X6 [Plutella xylostella]	462367193	APGK01026984.1	175	6.21898e-84	Dendroctonus ponderosae Seq01026994, whole genome shotgun sequence	K12040	SLC9A3, NHE3	solute carrier family 9 (sodium/hydrogen exchanger), member 3	http://www.genome.jp/dbget-bin/www_bget?ko:K12040	G3X939	1390	4.7e-152	Sodium/hydrogen exchanger 3 OS=Mus musculus GN=Slc9a3 PE=2 SV=1	PF00999	Sodium/hydrogen exchanger family	GO:0006812//GO:0055085//GO:0006885	cation transport//transmembrane transport//regulation of pH	GO:0015299	solute:proton antiporter activity	GO:0016021	integral component of membrane	KOG1966	Sodium/hydrogen exchanger protein
Cluster-17477.0	BM_3	34.23	0.40	4021	675365924	KFM58826.1	1150	1.2e-122	PiggyBac transposable element-derived protein 4, partial [Stegodyphus mimosarum]	--	--	--	--	--	--	--	--	--	Q96DM1	310	1.2e-26	PiggyBac transposable element-derived protein 4 OS=Homo sapiens GN=PGBD4 PE=2 SV=3	PF03184//PF01609	DDE superfamily endonuclease//Transposase DDE domain	GO:0006313	transposition, DNA-mediated	GO:0004803//GO:0003676//GO:0003677	transposase activity//nucleic acid binding//DNA binding	--	--	--	--
Cluster-17483.0	BM_3	4.00	0.51	593	270015607	EFA12055.1	230	8.2e-17	myosuppressin [Tribolium castaneum]	--	--	--	--	--	--	--	--	--	--	--	--	--	PF17051	Cytochrome C oxidase assembly factor 2	GO:0033617	mitochondrial respiratory chain complex IV assembly	--	--	--	--	--	--
Cluster-17487.0	BM_3	3.00	0.32	663	--	--	--	--	--	--	--	--	--	--	--	--	--	--	--	--	--	--	--	--	--	--	--	--	--	--	--	--
Cluster-17488.0	BM_3	6.00	0.66	653	--	--	--	--	--	--	--	--	--	--	--	--	--	--	--	--	--	--	--	--	--	--	--	--	--	--	--	--
Cluster-1749.0	BM_3	4.00	0.50	601	840088061	NP_001011959.2	1070	3.3e-114	lysosomal protective protein precursor [Rattus norvegicus]>gi|149042912|gb|EDL96486.1| rCG32401, isoform CRA_a [Rattus norvegicus]	840088060	NM_001011959.2	595	0	Rattus norvegicus cathepsin A (Ctsa), mRNA	K13289	CTSA	cathepsin A (carboxypeptidase C)	http://www.genome.jp/dbget-bin/www_bget?ko:K13289	P16675	1024	2.9e-110	Lysosomal protective protein OS=Mus musculus GN=Ctsa PE=1 SV=1	PF00450	Serine carboxypeptidase	GO:0006508	proteolysis	GO:0004185	serine-type carboxypeptidase activity	GO:0005739//GO:0005634	mitochondrion//nucleus	KOG1282	Serine carboxypeptidases (lysosomal cathepsin A)
Cluster-17495.0	BM_3	3.00	0.44	553	--	--	--	--	--	--	--	--	--	--	--	--	--	--	--	--	--	--	--	--	--	--	--	--	--	--	--	--
Cluster-175.0	BM_3	1.00	0.42	357	--	--	--	--	--	--	--	--	--	--	--	--	--	--	--	--	--	--	--	--	--	--	--	--	--	--	--	--
Cluster-1750.0	BM_3	2.00	1.35	314	--	--	--	--	--	--	--	--	--	--	--	--	--	--	--	--	--	--	--	--	--	--	--	--	--	--	--	--
Cluster-17503.0	BM_3	4.00	0.88	452	--	--	--	--	--	--	--	--	--	--	--	--	--	--	--	--	--	--	--	--	--	--	--	--	--	--	--	--
Cluster-17504.0	BM_3	1.44	0.36	426	478250813	ENN71305.1	183	1.7e-11	hypothetical protein YQE_12230, partial [Dendroctonus ponderosae]>gi|546679731|gb|ERL90146.1| hypothetical protein D910_07500, partial [Dendroctonus ponderosae]	--	--	--	--	--	--	--	--	--	--	--	--	--	PF00858	Amiloride-sensitive sodium channel	GO:0006814	sodium ion transport	GO:0005272	sodium channel activity	GO:0016020	membrane	--	--
Cluster-17519.0	BM_3	3.00	0.91	397	--	--	--	--	--	--	--	--	--	--	--	--	--	--	--	--	--	--	--	--	--	--	--	--	--	--	--	--
Cluster-17522.0	BM_3	2.00	0.34	509	--	--	--	--	--	--	--	--	--	--	--	--	--	--	--	--	--	--	--	--	--	--	--	--	--	--	--	--
Cluster-17523.0	BM_3	2.00	1.15	327	--	--	--	--	--	--	--	--	--	--	--	--	--	--	--	--	--	--	--	--	--	--	--	--	--	--	--	--
Cluster-1753.0	BM_3	1.00	0.41	359	--	--	--	--	--	--	--	--	--	--	--	--	--	--	--	--	--	--	--	--	--	--	--	--	--	--	--	--
Cluster-17538.0	BM_3	10.00	0.62	959	--	--	--	--	--	--	--	--	--	--	--	--	--	--	--	--	--	--	--	--	--	--	--	--	--	--	--	--
Cluster-1754.0	BM_3	5.33	0.50	721	--	--	--	--	--	--	--	--	--	--	--	--	--	--	--	--	--	--	--	--	--	--	--	--	--	--	--	--
Cluster-17541.0	BM_3	18.56	0.51	1830	328701551	XP_003241638.1	1100	3.3e-117	PREDICTED: uncharacterized protein LOC100569966 [Acyrthosiphon pisum]	--	--	--	--	--	--	--	--	--	--	--	--	--	PF03184//PF05225	DDE superfamily endonuclease//helix-turn-helix, Psq domain	--	--	GO:0003677//GO:0003676	DNA binding//nucleic acid binding	--	--	--	--
Cluster-1755.0	BM_3	13.00	0.53	1330	--	--	--	--	--	--	--	--	--	--	--	--	--	--	--	--	--	--	--	--	--	--	--	--	--	--	--	--
Cluster-17552.1	BM_3	4.42	0.51	630	752867681	XP_011250878.1	184	1.9e-11	PREDICTED: mRNA turnover protein 4 homolog [Camponotus floridanus]>gi|307186412|gb|EFN72046.1| mRNA turnover protein 4-like protein [Camponotus floridanus]	--	--	--	--	--	K14815	MRT4	mRNA turnover protein 4	http://www.genome.jp/dbget-bin/www_bget?ko:K14815	A4FV84	164	1.6e-10	mRNA turnover protein 4 homolog OS=Bos taurus GN=MRTO4 PE=2 SV=1	PF00466	Ribosomal protein L10	GO:0042254	ribosome biogenesis	--	--	GO:0005622	intracellular	KOG0816	Protein involved in mRNA turnover
Cluster-17559.0	BM_3	4.00	0.87	454	--	--	--	--	--	--	--	--	--	--	--	--	--	--	--	--	--	--	--	--	--	--	--	--	--	--	--	--
Cluster-1757.0	BM_3	2.00	0.41	468	--	--	--	--	--	--	--	--	--	--	--	--	--	--	--	--	--	--	PF00157	Pou domain - N-terminal to homeobox domain	GO:0006355	regulation of transcription, DNA-templated	GO:0003700	transcription factor activity, sequence-specific DNA binding	GO:0005667	transcription factor complex	--	--
Cluster-17580.0	BM_3	3.00	0.75	428	--	--	--	--	--	--	--	--	--	--	--	--	--	--	--	--	--	--	--	--	--	--	--	--	--	--	--	--
Cluster-17582.0	BM_3	2.00	0.38	484	--	--	--	--	--	--	--	--	--	--	--	--	--	--	--	--	--	--	--	--	--	--	--	--	--	--	--	--
Cluster-17587.0	BM_3	3.00	4.84	265	--	--	--	--	--	--	--	--	--	--	--	--	--	--	--	--	--	--	--	--	--	--	--	--	--	--	--	--
Cluster-176.0	BM_3	2.00	0.37	491	--	--	--	--	--	--	--	--	--	--	--	--	--	--	--	--	--	--	--	--	--	--	--	--	--	--	--	--
Cluster-176.2	BM_3	5.00	0.54	658	828219921	XP_012561446.1	203	1.2e-13	PREDICTED: uncharacterized protein LOC105846861 [Hydra vulgaris]	--	--	--	--	--	--	--	--	--	--	--	--	--	PF02902	Ulp1 protease family, C-terminal catalytic domain	GO:0006508	proteolysis	GO:0008234	cysteine-type peptidase activity	--	--	--	--
Cluster-17604.0	BM_3	20.00	0.82	1312	--	--	--	--	--	--	--	--	--	--	--	--	--	--	--	--	--	--	--	--	--	--	--	--	--	--	--	--
Cluster-17608.0	BM_3	18.00	1.36	831	--	--	--	--	--	--	--	--	--	--	--	--	--	--	--	--	--	--	--	--	--	--	--	--	--	--	--	--
Cluster-1762.0	BM_3	3.00	0.38	601	--	--	--	--	--	--	--	--	--	--	--	--	--	--	--	--	--	--	--	--	--	--	--	--	--	--	--	--
Cluster-17627.0	BM_3	3.00	0.46	536	607352346	EZA47325.1	399	1.9e-36	hypothetical protein X777_16415, partial [Cerapachys biroi]	--	--	--	--	--	--	--	--	--	--	--	--	--	--	--	--	--	--	--	--	--	--	--
Cluster-17628.1	BM_3	2.00	0.31	534	--	--	--	--	--	--	--	--	--	--	--	--	--	--	--	--	--	--	PF02689	Helicase	--	--	GO:0004386//GO:0005524	helicase activity//ATP binding	--	--	--	--
Cluster-17629.0	BM_3	4.00	1.07	417	675368218	KFM61120.1	632	1.4e-63	Transitional endoplasmic reticulum ATPase TER94, partial [Stegodyphus mimosarum]	152205933	AB248089.1	184	9.13647e-90	Haemaphysalis longicornis VCP gene for valosin containing protein, complete cds	K13525	VCP, CDC48	transitional endoplasmic reticulum ATPase	http://www.genome.jp/dbget-bin/www_bget?ko:K13525	Q7ZU99	584	2.1e-59	Transitional endoplasmic reticulum ATPase OS=Danio rerio GN=vcp PE=1 SV=1	PF01695//PF07728//PF01057//PF05496//PF00158//PF06068//PF00004//PF00437//PF00005//PF01637//PF02562//PF02367//PF00910//PF00931//PF10662	IstB-like ATP binding protein//AAA domain (dynein-related subfamily)//Parvovirus non-structural protein NS1//Holliday junction DNA helicase ruvB N-terminus//Sigma-54 interaction domain//TIP49 C-terminus//ATPase family associated with various cellular activities (AAA)//Type II/IV secretion system protein//ABC transporter//Archaeal ATPase//PhoH-like protein//Threonylcarbamoyl adenosine biosynthesis…	GO:0006355//GO:0019079//GO:0006810//GO:0006281//GO:0002949//GO:0006310//GO:0006576	regulation of transcription, DNA-templated//viral genome replication//transport//DNA repair//tRNA threonylcarbamoyladenosine modification//DNA recombination//cellular biogenic amine metabolic process	GO:0016887//GO:0005524//GO:0008134//GO:0009378//GO:0003724//GO:0003678//GO:0003723//GO:0043531	ATPase activity//ATP binding//transcription factor binding//four-way junction helicase activity//RNA helicase activity//DNA helicase activity//RNA binding//ADP binding	GO:0009379//GO:0005657//GO:0005667	Holliday junction helicase complex//replication fork//transcription factor complex	KOG0730	AAA+-type ATPase
Cluster-17633.0	BM_3	4.00	0.46	637	--	--	--	--	--	--	--	--	--	--	--	--	--	--	--	--	--	--	--	--	--	--	--	--	--	--	--	--
Cluster-17642.0	BM_3	6.00	0.71	620	546679376	ERL89851.1	564	1.6e-55	hypothetical protein D910_07210 [Dendroctonus ponderosae]	--	--	--	--	--	--	--	--	--	Q8NHU2	256	3.4e-21	Cilia- and flagella-associated protein 61 OS=Homo sapiens GN=CFAP61 PE=2 SV=3	--	--	--	--	--	--	--	--	--	--
Cluster-17646.0	BM_3	34.78	0.71	2396	751463814	XP_011186824.1	1196	3.2e-128	PREDICTED: uncharacterized protein LOC105214855 [Bactrocera cucurbitae]	642940417	XM_008193059.1	212	1.52812e-104	PREDICTED: Tribolium castaneum poliovirus receptor-related protein 3-like (LOC103312443), partial mRNA	--	--	--	--	Q9JLB9	175	3.3e-11	Nectin-3 OS=Mus musculus GN=Pvrl3 PE=1 SV=1	PF08086//PF13895	Ergtoxin family//Immunoglobulin domain	GO:0006810//GO:0009405	transport//pathogenesis	GO:0019870//GO:0005515	potassium channel inhibitor activity//protein binding	GO:0005576	extracellular region	--	--
Cluster-17649.0	BM_3	7.00	1.21	505	--	--	--	--	--	--	--	--	--	--	--	--	--	--	--	--	--	--	--	--	--	--	--	--	--	--	--	--
Cluster-1765.0	BM_3	5.00	0.95	484	--	--	--	--	--	--	--	--	--	--	--	--	--	--	--	--	--	--	--	--	--	--	--	--	--	--	--	--
Cluster-17661.0	BM_3	3.00	0.35	627	--	--	--	--	--	--	--	--	--	--	--	--	--	--	--	--	--	--	--	--	--	--	--	--	--	--	--	--
Cluster-17671.1	BM_3	3.00	0.32	658	--	--	--	--	--	--	--	--	--	--	--	--	--	--	--	--	--	--	--	--	--	--	--	--	--	--	--	--
Cluster-1768.0	BM_3	2.00	1.69	299	--	--	--	--	--	--	--	--	--	--	--	--	--	--	--	--	--	--	--	--	--	--	--	--	--	--	--	--
Cluster-17682.0	BM_3	1.00	3.95	233	--	--	--	--	--	--	--	--	--	--	--	--	--	--	--	--	--	--	--	--	--	--	--	--	--	--	--	--
Cluster-17686.0	BM_3	8.00	0.45	1023	--	--	--	--	--	--	--	--	--	--	--	--	--	--	--	--	--	--	--	--	--	--	--	--	--	--	--	--
Cluster-1769.0	BM_3	3.00	1.58	334	642937822	XP_008200315.1	235	1.2e-17	PREDICTED: phospholipase D3 isoform X4 [Tribolium castaneum]	--	--	--	--	--	K16860	PLD3_4	phospholipase D3/4	http://www.genome.jp/dbget-bin/www_bget?ko:K16860	Q6PB03	190	8.3e-14	Phospholipase D3 OS=Xenopus laevis GN=pld3 PE=2 SV=1	--	--	--	--	--	--	--	--	KOG3603	Predicted phospholipase D
Cluster-17692.0	BM_3	5.00	0.91	492	704559326	XP_010182219.1	154	4.4e-08	PREDICTED: cystatin-like [Mesitornis unicolor]	--	--	--	--	--	--	--	--	--	P81061	131	8.4e-07	Cystatin OS=Coturnix coturnix japonica PE=1 SV=1	PF00031	Cystatin domain	--	--	GO:0004869	cysteine-type endopeptidase inhibitor activity	--	--	--	--
Cluster-17698.0	BM_3	3.00	1.26	356	--	--	--	--	--	--	--	--	--	--	--	--	--	--	--	--	--	--	--	--	--	--	--	--	--	--	--	--
Cluster-177.0	BM_3	2.00	0.41	464	--	--	--	--	--	--	--	--	--	--	--	--	--	--	--	--	--	--	--	--	--	--	--	--	--	--	--	--
Cluster-1770.0	BM_3	2.00	0.34	512	307214316	EFN89400.1	457	3.4e-43	hypothetical protein EAI_07694, partial [Harpegnathos saltator]	--	--	--	--	--	--	--	--	--	--	--	--	--	PF13404	AsnC-type helix-turn-helix domain	GO:0006355	regulation of transcription, DNA-templated	GO:0043565	sequence-specific DNA binding	--	--	--	--
Cluster-17700.0	BM_3	3.00	7.90	246	--	--	--	--	--	--	--	--	--	--	--	--	--	--	--	--	--	--	--	--	--	--	--	--	--	--	--	--
Cluster-17707.0	BM_3	8.00	0.46	1014	--	--	--	--	--	--	--	--	--	--	--	--	--	--	--	--	--	--	PF06714	Gp5 N-terminal OB domain	--	--	GO:0005515	protein binding	--	--	--	--
Cluster-17707.1	BM_3	4.00	0.81	468	--	--	--	--	--	--	--	--	--	--	--	--	--	--	--	--	--	--	--	--	--	--	--	--	--	--	--	--
Cluster-17711.0	BM_3	12.00	0.71	993	--	--	--	--	--	--	--	--	--	--	--	--	--	--	--	--	--	--	--	--	--	--	--	--	--	--	--	--
Cluster-17711.1	BM_3	4.00	0.44	652	--	--	--	--	--	--	--	--	--	--	--	--	--	--	--	--	--	--	--	--	--	--	--	--	--	--	--	--
Cluster-17712.0	BM_3	4.00	0.32	805	--	--	--	--	--	--	--	--	--	--	--	--	--	--	--	--	--	--	--	--	--	--	--	--	--	--	--	--
Cluster-17721.0	BM_3	3.94	0.74	485	--	--	--	--	--	--	--	--	--	--	--	--	--	--	--	--	--	--	--	--	--	--	--	--	--	--	--	--
Cluster-1773.0	BM_3	4.00	0.59	547	--	--	--	--	--	--	--	--	--	--	--	--	--	--	--	--	--	--	--	--	--	--	--	--	--	--	--	--
Cluster-1773.1	BM_3	4.00	0.75	486	--	--	--	--	--	--	--	--	--	--	--	--	--	--	--	--	--	--	--	--	--	--	--	--	--	--	--	--
Cluster-17735.0	BM_3	24.00	1.11	1194	478262752	ENN81283.1	813	4.1e-84	hypothetical protein YQE_02319, partial [Dendroctonus ponderosae]>gi|546680909|gb|ERL91083.1| hypothetical protein D910_08425 [Dendroctonus ponderosae]	--	--	--	--	--	--	--	--	--	Q6UWB4	267	3.5e-22	Serine protease 55 OS=Homo sapiens GN=PRSS55 PE=1 SV=2	PF00089	Trypsin	GO:0006508	proteolysis	GO:0004252	serine-type endopeptidase activity	--	--	--	--
Cluster-17744.0	BM_3	3.00	0.93	394	--	--	--	--	--	--	--	--	--	--	--	--	--	--	--	--	--	--	--	--	--	--	--	--	--	--	--	--
Cluster-17748.0	BM_3	4.00	1.66	358	--	--	--	--	--	--	--	--	--	--	--	--	--	--	--	--	--	--	--	--	--	--	--	--	--	--	--	--
Cluster-17749.0	BM_3	18.00	0.57	1630	--	--	--	--	--	--	--	--	--	--	--	--	--	--	--	--	--	--	--	--	--	--	--	--	--	--	--	--
Cluster-17759.0	BM_3	7.00	0.93	581	--	--	--	--	--	--	--	--	--	--	--	--	--	--	--	--	--	--	--	--	--	--	--	--	--	--	--	--
Cluster-1776.0	BM_3	3.00	0.46	541	--	--	--	--	--	--	--	--	--	--	--	--	--	--	--	--	--	--	--	--	--	--	--	--	--	--	--	--
Cluster-17761.0	BM_3	14.00	0.65	1194	--	--	--	--	--	--	--	--	--	--	--	--	--	--	--	--	--	--	--	--	--	--	--	--	--	--	--	--
Cluster-17770.0	BM_3	2.00	0.34	509	--	--	--	--	--	--	--	--	--	--	--	--	--	--	--	--	--	--	--	--	--	--	--	--	--	--	--	--
Cluster-17775.0	BM_3	6.00	0.90	544	--	--	--	--	--	--	--	--	--	--	--	--	--	--	--	--	--	--	--	--	--	--	--	--	--	--	--	--
Cluster-17785.0	BM_3	4.00	1.17	402	--	--	--	--	--	--	--	--	--	--	--	--	--	--	--	--	--	--	--	--	--	--	--	--	--	--	--	--
Cluster-17786.0	BM_3	9.00	0.56	956	--	--	--	--	--	--	--	--	--	--	--	--	--	--	--	--	--	--	--	--	--	--	--	--	--	--	--	--
Cluster-1779.0	BM_3	5.00	1.71	381	--	--	--	--	--	--	--	--	--	--	--	--	--	--	--	--	--	--	--	--	--	--	--	--	--	--	--	--
Cluster-17793.0	BM_3	9.08	0.73	794	--	--	--	--	--	--	--	--	--	--	--	--	--	--	--	--	--	--	--	--	--	--	--	--	--	--	--	--
Cluster-17799.0	BM_3	7.05	0.34	1148	--	--	--	--	--	--	--	--	--	--	--	--	--	--	--	--	--	--	--	--	--	--	--	--	--	--	--	--
Cluster-17801.0	BM_3	3.50	0.33	721	270004930	EFA01378.1	158	2.2e-08	gustatory receptor 29 [Tribolium castaneum]	--	--	--	--	--	--	--	--	--	--	--	--	--	PF06151//PF01534//PF08395	Trehalose receptor//Frizzled/Smoothened family membrane region//7tm Chemosensory receptor	GO:0007166//GO:0050912//GO:0050909//GO:0007607//GO:0007187	cell surface receptor signaling pathway//detection of chemical stimulus involved in sensory perception of taste//sensory perception of taste//obsolete taste perception//G-protein coupled receptor signaling pathway, coupled to cyclic nucleotide second messenger	GO:0008527	taste receptor activity	GO:0016020//GO:0016021	membrane//integral component of membrane	--	--
Cluster-17804.0	BM_3	7.00	0.51	848	--	--	--	--	--	--	--	--	--	--	--	--	--	--	--	--	--	--	--	--	--	--	--	--	--	--	--	--
Cluster-17810.0	BM_3	2.00	3.54	261	--	--	--	--	--	--	--	--	--	--	--	--	--	--	--	--	--	--	--	--	--	--	--	--	--	--	--	--
Cluster-17818.0	BM_3	12.00	0.74	962	--	--	--	--	--	--	--	--	--	--	--	--	--	--	--	--	--	--	--	--	--	--	--	--	--	--	--	--
Cluster-17819.0	BM_3	2.70	0.32	627	--	--	--	--	--	--	--	--	--	--	--	--	--	--	--	--	--	--	PF00089	Trypsin	GO:0006508	proteolysis	GO:0004252	serine-type endopeptidase activity	--	--	--	--
Cluster-17820.0	BM_3	9.65	0.57	998	--	--	--	--	--	--	--	--	--	--	--	--	--	--	--	--	--	--	--	--	--	--	--	--	--	--	--	--
Cluster-17821.0	BM_3	6.00	0.38	938	--	--	--	--	--	--	--	--	--	--	--	--	--	--	--	--	--	--	--	--	--	--	--	--	--	--	--	--
Cluster-17822.0	BM_3	2.00	0.61	396	--	--	--	--	--	--	--	--	--	--	--	--	--	--	--	--	--	--	--	--	--	--	--	--	--	--	--	--
Cluster-17824.0	BM_3	3.00	0.35	627	--	--	--	--	--	--	--	--	--	--	--	--	--	--	--	--	--	--	--	--	--	--	--	--	--	--	--	--
Cluster-1783.0	BM_3	9.00	0.39	1249	54607098	NP_075770.1	1976	6.0e-219	succinate dehydrogenase [ubiquinone] flavoprotein subunit, mitochondrial precursor [Mus musculus]>gi|52782785|sp|Q8K2B3.1|SDHA_MOUSE RecName: Full=Succinate dehydrogenase [ubiquinone] flavoprotein subunit, mitochondrial; AltName: Full=Flavoprotein subunit of complex II; Short=Fp; Flags: Precursor>gi|21618878|gb|AAH31849.1| Sdha protein [Mus musculus]>gi|26325474|dbj|BAC26491.1| unnamed protein pr…	18426857	NM_130428.1	1249	0	Rattus norvegicus succinate dehydrogenase complex, subunit A, flavoprotein (Fp) (Sdha), mRNA >gnl|BL_ORD_ID|463364 Rattus norvegicus SDHA mRNA for flavoprotein subunit of succinate-ubiquinone reductase, complete cds	K00234	SDHA, SDH1	succinate dehydrogenase (ubiquinone) flavoprotein subunit	http://www.genome.jp/dbget-bin/www_bget?ko:K00234	Q920L2	1991	4.5e-222	Succinate dehydrogenase [ubiquinone] flavoprotein subunit, mitochondrial OS=Rattus norvegicus GN=Sdha PE=1 SV=1	PF01134//PF07992//PF01266//PF01494	Glucose inhibited division protein A//Pyridine nucleotide-disulphide oxidoreductase//FAD dependent oxidoreductase//FAD binding domain	GO:0006119//GO:0006810//GO:0007399//GO:0022904//GO:0055114//GO:0008033//GO:0006105//GO:0006099	oxidative phosphorylation//transport//nervous system development//respiratory electron transport chain//oxidation-reduction process//tRNA processing//succinate metabolic process//tricarboxylic acid cycle	GO:0016491//GO:0008177//GO:0071949//GO:0050660	oxidoreductase activity//succinate dehydrogenase (ubiquinone) activity//FAD binding//flavin adenine dinucleotide binding	GO:0005743//GO:0045281	mitochondrial inner membrane//succinate dehydrogenase complex	KOG2403	Succinate dehydrogenase, flavoprotein subunit
Cluster-17831.0	BM_3	2.00	0.62	395	--	--	--	--	--	--	--	--	--	--	--	--	--	--	--	--	--	--	--	--	--	--	--	--	--	--	--	--
Cluster-17835.0	BM_3	4.00	0.61	539	--	--	--	--	--	--	--	--	--	--	--	--	--	--	--	--	--	--	--	--	--	--	--	--	--	--	--	--
Cluster-1785.0	BM_3	5.00	0.83	515	--	--	--	--	--	--	--	--	--	--	--	--	--	--	--	--	--	--	--	--	--	--	--	--	--	--	--	--
Cluster-17864.0	BM_3	2.00	0.46	445	241106442	XP_002410049.1	277	2.2e-22	nuclear receptor, putative [Ixodes scapularis]>gi|215492869|gb|EEC02510.1| nuclear receptor, putative [Ixodes scapularis]	--	--	--	--	--	--	--	--	--	--	--	--	--	--	--	--	--	GO:0005488	binding	--	--	--	--
Cluster-17874.0	BM_3	3.00	0.48	524	391330369	XP_003739635.1	571	2.1e-56	PREDICTED: fatty acid synthase-like [Metaseiulus occidentalis]	--	--	--	--	--	K00665	FASN	fatty acid synthase, animal type	http://www.genome.jp/dbget-bin/www_bget?ko:K00665	P19096	411	3.1e-39	Fatty acid synthase OS=Mus musculus GN=Fasn PE=1 SV=2	--	--	--	--	--	--	--	--	KOG1202	Animal-type fatty acid synthase and related proteins
Cluster-1788.0	BM_3	11.00	0.53	1164	--	--	--	--	--	--	--	--	--	--	--	--	--	--	--	--	--	--	--	--	--	--	--	--	--	--	--	--
Cluster-17888.0	BM_3	13.00	0.60	1203	189233776	XP_001814509.1	567	1.4e-55	PREDICTED: cathepsin L1 [Tribolium castaneum]>gi|270015148|gb|EFA11596.1| cathepsin K precursor [Tribolium castaneum]	--	--	--	--	--	K01368	CTSS	cathepsin S	http://www.genome.jp/dbget-bin/www_bget?ko:K01368	Q9R014	276	3.2e-23	Cathepsin J OS=Mus musculus GN=Ctsj PE=2 SV=2	PF00112	Papain family cysteine protease	GO:0006508	proteolysis	GO:0008234	cysteine-type peptidase activity	--	--	KOG1543	Cysteine proteinase Cathepsin L
Cluster-17899.1	BM_3	4.00	0.50	603	--	--	--	--	--	241172982	XM_002410771.1	52	3.23459e-16	Ixodes scapularis LIM domain-containing protein, putative, mRNA	--	--	--	--	--	--	--	--	PF00412	LIM domain	--	--	GO:0008270	zinc ion binding	--	--	--	--
Cluster-1790.0	BM_3	2.00	0.47	438	--	--	--	--	--	--	--	--	--	--	--	--	--	--	--	--	--	--	--	--	--	--	--	--	--	--	--	--
Cluster-17903.0	BM_3	2.00	4.71	250	--	--	--	--	--	--	--	--	--	--	--	--	--	--	--	--	--	--	--	--	--	--	--	--	--	--	--	--
Cluster-17903.1	BM_3	11.35	0.45	1364	--	--	--	--	--	--	--	--	--	--	--	--	--	--	--	--	--	--	--	--	--	--	--	--	--	--	--	--
Cluster-1791.0	BM_3	3.00	1.29	354	--	--	--	--	--	--	--	--	--	--	--	--	--	--	--	--	--	--	--	--	--	--	--	--	--	--	--	--
Cluster-17914.1	BM_3	2.00	0.45	449	--	--	--	--	--	--	--	--	--	--	--	--	--	--	--	--	--	--	--	--	--	--	--	--	--	--	--	--
Cluster-17916.0	BM_3	29.00	4.45	538	--	--	--	--	--	--	--	--	--	--	--	--	--	--	--	--	--	--	--	--	--	--	--	--	--	--	--	--
Cluster-1792.0	BM_3	2.00	0.36	494	--	--	--	--	--	--	--	--	--	--	--	--	--	--	--	--	--	--	--	--	--	--	--	--	--	--	--	--
Cluster-17926.0	BM_3	31.00	0.46	3186	--	--	--	--	--	--	--	--	--	--	--	--	--	--	--	--	--	--	PF16954	Haem-transporter, endosomal/lysosomal, haem-responsive gene	GO:0015886	heme transport	GO:0015232	heme transporter activity	--	--	--	--
Cluster-17932.0	BM_3	3.48	1.00	406	--	--	--	--	--	--	--	--	--	--	--	--	--	--	--	--	--	--	--	--	--	--	--	--	--	--	--	--
Cluster-1794.0	BM_3	2.00	0.31	534	--	--	--	--	--	--	--	--	--	--	--	--	--	--	--	--	--	--	--	--	--	--	--	--	--	--	--	--
Cluster-17950.0	BM_3	2.00	0.32	527	--	--	--	--	--	--	--	--	--	--	--	--	--	--	--	--	--	--	--	--	--	--	--	--	--	--	--	--
Cluster-17959.1	BM_3	3.00	0.39	589	241752327	XP_002401046.1	586	4.3e-58	ADP-ribose pyrophosphatase, putative [Ixodes scapularis]>gi|215508301|gb|EEC17755.1| ADP-ribose pyrophosphatase, putative [Ixodes scapularis]	--	--	--	--	--	K13987	NUDT5	ADP-sugar pyrophosphatase / 8-oxo-dGDP phosphatase	http://www.genome.jp/dbget-bin/www_bget?ko:K13987	Q9UKK9	331	6.5e-30	ADP-sugar pyrophosphatase OS=Homo sapiens GN=NUDT5 PE=1 SV=1	--	--	--	--	GO:0016787	hydrolase activity	--	--	--	--
Cluster-17969.0	BM_3	2.00	0.37	490	--	--	--	--	--	--	--	--	--	--	--	--	--	--	--	--	--	--	--	--	--	--	--	--	--	--	--	--
Cluster-1797.0	BM_3	6.00	1.56	421	--	--	--	--	--	--	--	--	--	--	--	--	--	--	--	--	--	--	--	--	--	--	--	--	--	--	--	--
Cluster-17973.0	BM_3	2.00	0.80	362	--	--	--	--	--	--	--	--	--	--	--	--	--	--	--	--	--	--	--	--	--	--	--	--	--	--	--	--
Cluster-1798.0	BM_3	6.00	0.68	639	--	--	--	--	--	--	--	--	--	--	--	--	--	--	--	--	--	--	--	--	--	--	--	--	--	--	--	--
Cluster-1799.0	BM_3	2.00	2.54	276	--	--	--	--	--	--	--	--	--	--	--	--	--	--	--	--	--	--	--	--	--	--	--	--	--	--	--	--
Cluster-17994.0	BM_3	7.00	0.43	969	755472894	XP_006543746.2	776	6.6e-80	PREDICTED: LOW QUALITY PROTEIN: histone H3.3C isoform X1 [Mus musculus]	318068040	NM_002107.4	969	0	Homo sapiens H3 histone, family 3A (H3F3A), mRNA	K11253	H3	histone H3	http://www.genome.jp/dbget-bin/www_bget?ko:K11253	Q6P823	676	1.1e-69	Histone H3.3 OS=Xenopus tropicalis GN=TGas113e22.1 PE=1 SV=3	PF00125//PF15715	Core histone H2A/H2B/H3/H4//PCNA-associated factor	GO:0006974//GO:0051726	cellular response to DNA damage stimulus//regulation of cell cycle	GO:0003677	DNA binding	--	--	KOG1745	Histones H3 and H4
Cluster-18001.0	BM_3	2.00	0.90	349	--	--	--	--	--	--	--	--	--	--	--	--	--	--	--	--	--	--	--	--	--	--	--	--	--	--	--	--
Cluster-18005.0	BM_3	6.43	0.56	756	--	--	--	--	--	--	--	--	--	--	--	--	--	--	--	--	--	--	--	--	--	--	--	--	--	--	--	--
Cluster-18006.0	BM_3	4.00	0.55	570	--	--	--	--	--	--	--	--	--	--	--	--	--	--	--	--	--	--	--	--	--	--	--	--	--	--	--	--
Cluster-18013.0	BM_3	4.00	0.38	713	--	--	--	--	--	--	--	--	--	--	--	--	--	--	--	--	--	--	--	--	--	--	--	--	--	--	--	--
Cluster-18020.0	BM_3	2.00	0.35	501	--	--	--	--	--	--	--	--	--	--	--	--	--	--	--	--	--	--	--	--	--	--	--	--	--	--	--	--
Cluster-18024.0	BM_3	4.00	0.38	709	--	--	--	--	--	--	--	--	--	--	--	--	--	--	--	--	--	--	--	--	--	--	--	--	--	--	--	--
Cluster-18045.0	BM_3	7.00	0.40	1016	--	--	--	--	--	--	--	--	--	--	--	--	--	--	--	--	--	--	--	--	--	--	--	--	--	--	--	--
Cluster-18047.0	BM_3	13.00	0.46	1490	--	--	--	--	--	--	--	--	--	--	--	--	--	--	--	--	--	--	--	--	--	--	--	--	--	--	--	--
Cluster-18047.1	BM_3	29.00	0.73	1997	--	--	--	--	--	462289455	APGK01054810.1	90	8.37887e-37	Dendroctonus ponderosae Seq01054820, whole genome shotgun sequence	--	--	--	--	--	--	--	--	--	--	--	--	--	--	--	--	--	--
Cluster-18047.2	BM_3	2.00	0.41	464	--	--	--	--	--	--	--	--	--	--	--	--	--	--	--	--	--	--	--	--	--	--	--	--	--	--	--	--
Cluster-1805.0	BM_3	6.00	1.03	508	--	--	--	--	--	--	--	--	--	--	--	--	--	--	--	--	--	--	PF01063	Amino-transferase class IV	GO:0008152	metabolic process	GO:0003824	catalytic activity	--	--	--	--
Cluster-18054.0	BM_3	2.00	0.46	445	--	--	--	--	--	--	--	--	--	--	--	--	--	--	--	--	--	--	--	--	--	--	--	--	--	--	--	--
Cluster-18062.0	BM_3	2.00	0.42	459	--	--	--	--	--	--	--	--	--	--	--	--	--	--	--	--	--	--	--	--	--	--	--	--	--	--	--	--
Cluster-18064.0	BM_3	2.00	0.54	415	--	--	--	--	--	--	--	--	--	--	--	--	--	--	--	--	--	--	--	--	--	--	--	--	--	--	--	--
Cluster-18066.0	BM_3	2.00	0.64	389	--	--	--	--	--	--	--	--	--	--	--	--	--	--	--	--	--	--	--	--	--	--	--	--	--	--	--	--
Cluster-1807.0	BM_3	7.00	0.39	1028	--	--	--	--	--	--	--	--	--	--	--	--	--	--	--	--	--	--	--	--	--	--	--	--	--	--	--	--
Cluster-18078.0	BM_3	2.00	0.41	466	--	--	--	--	--	--	--	--	--	--	--	--	--	--	--	--	--	--	--	--	--	--	--	--	--	--	--	--
Cluster-18091.0	BM_3	1.00	1.25	277	--	--	--	--	--	--	--	--	--	--	--	--	--	--	--	--	--	--	--	--	--	--	--	--	--	--	--	--
Cluster-18094.0	BM_3	6.11	0.48	806	642910986	XP_008193496.1	353	6.1e-31	PREDICTED: protein scarlet-like [Tribolium castaneum]>gi|744677523|gb|AJD07061.1| brown [Tribolium castaneum]	--	--	--	--	--	--	--	--	--	P45843	152	5.1e-09	Protein scarlet OS=Drosophila melanogaster GN=st PE=1 SV=3	PF01061	ABC-2 type transporter	--	--	--	--	GO:0016020	membrane	--	--
Cluster-18095.0	BM_3	3.00	0.58	480	--	--	--	--	--	--	--	--	--	--	--	--	--	--	--	--	--	--	--	--	--	--	--	--	--	--	--	--
Cluster-1810.0	BM_3	2.00	0.42	463	--	--	--	--	--	--	--	--	--	--	--	--	--	--	--	--	--	--	--	--	--	--	--	--	--	--	--	--
Cluster-1810.1	BM_3	9.00	0.31	1508	--	--	--	--	--	--	--	--	--	--	--	--	--	--	--	--	--	--	--	--	--	--	--	--	--	--	--	--
Cluster-1810.2	BM_3	5.00	0.42	778	--	--	--	--	--	--	--	--	--	--	--	--	--	--	--	--	--	--	--	--	--	--	--	--	--	--	--	--
Cluster-18100.0	BM_3	5.00	0.78	533	332245592	XP_003271942.1	714	5.6e-73	PREDICTED: 40S ribosomal protein S18 [Nomascus leucogenys]	92444018	BC012322.1	533	0	Homo sapiens mRNA similar to IGF-II mRNA-binding protein 2 (cDNA clone IMAGE:4652395)	K02964	RP-S18e, RPS18	small subunit ribosomal protein S18e	http://www.genome.jp/dbget-bin/www_bget?ko:K02964	Q3T0R1	697	2.1e-72	40S ribosomal protein S18 OS=Bos taurus GN=RPS18 PE=2 SV=3	PF00416	Ribosomal protein S13/S18	GO:0006412//GO:0042254	translation//ribosome biogenesis	GO:0003723//GO:0003735	RNA binding//structural constituent of ribosome	GO:0005622//GO:0005840	intracellular//ribosome	KOG3311	Ribosomal protein S18
Cluster-18107.0	BM_3	17.00	0.97	1020	--	--	--	--	--	--	--	--	--	--	--	--	--	--	--	--	--	--	PF15184	Mitochondrial import receptor subunit TOM6 homolog	--	--	--	--	GO:0005742	mitochondrial outer membrane translocase complex	--	--
Cluster-18109.0	BM_3	5.00	1.04	464	--	--	--	--	--	--	--	--	--	--	--	--	--	--	--	--	--	--	--	--	--	--	--	--	--	--	--	--
Cluster-18111.0	BM_3	6.00	0.36	974	--	--	--	--	--	--	--	--	--	--	--	--	--	--	--	--	--	--	PF02705	K+ potassium transporter	GO:0071805//GO:0006813	potassium ion transmembrane transport//potassium ion transport	GO:0015079	potassium ion transmembrane transporter activity	GO:0016020	membrane	--	--
Cluster-18114.0	BM_3	7.00	0.56	800	--	--	--	--	--	--	--	--	--	--	--	--	--	--	--	--	--	--	--	--	--	--	--	--	--	--	--	--
Cluster-1812.0	BM_3	4.00	0.31	809	--	--	--	--	--	--	--	--	--	--	--	--	--	--	--	--	--	--	--	--	--	--	--	--	--	--	--	--
Cluster-18121.0	BM_3	9.00	0.52	1015	--	--	--	--	--	--	--	--	--	--	--	--	--	--	--	--	--	--	--	--	--	--	--	--	--	--	--	--
Cluster-18123.0	BM_3	18.00	0.62	1512	--	--	--	--	--	--	--	--	--	--	--	--	--	--	--	--	--	--	--	--	--	--	--	--	--	--	--	--
Cluster-18127.0	BM_3	3.00	1.01	383	642912934	XP_008201313.1	163	3.1e-09	PREDICTED: uncharacterized protein LOC103315149 isoform X3 [Tribolium castaneum]	--	--	--	--	--	--	--	--	--	--	--	--	--	PF14659	Phage integrase, N-terminal SAM-like domain	GO:0015074	DNA integration	GO:0003677	DNA binding	--	--	--	--
Cluster-18127.1	BM_3	9.00	2.45	414	642912932	XP_008201312.1	176	1.0e-10	PREDICTED: uncharacterized protein LOC103315149 isoform X2 [Tribolium castaneum]	--	--	--	--	--	--	--	--	--	--	--	--	--	--	--	--	--	--	--	--	--	--	--
Cluster-18134.0	BM_3	9.00	0.39	1271	--	--	--	--	--	--	--	--	--	--	--	--	--	--	--	--	--	--	--	--	--	--	--	--	--	--	--	--
Cluster-18137.0	BM_3	3.62	0.34	719	--	--	--	--	--	--	--	--	--	--	--	--	--	--	--	--	--	--	--	--	--	--	--	--	--	--	--	--
Cluster-18140.0	BM_3	7.00	0.32	1216	--	--	--	--	--	--	--	--	--	--	--	--	--	--	--	--	--	--	--	--	--	--	--	--	--	--	--	--
Cluster-18145.0	BM_3	28.03	1.18	1293	642928332	XP_008195538.1	877	1.7e-91	PREDICTED: phospholipase A1 2 [Tribolium castaneum]>gi|270010341|gb|EFA06789.1| hypothetical protein TcasGA2_TC009725 [Tribolium castaneum]	--	--	--	--	--	K19404	LIPH_I	phosphatidic acid-selective&#160;phospholipase A1	http://www.genome.jp/dbget-bin/www_bget?ko:K19404	Q641F6	391	1.6e-36	Lipase member H-B OS=Xenopus laevis GN=liph-b PE=2 SV=1	PF01764//PF07819//PF06821	Lipase (class 3)//PGAP1-like protein//Serine hydrolase	GO:0006505//GO:0006629//GO:0006886	GPI anchor metabolic process//lipid metabolic process//intracellular protein transport	GO:0016788//GO:0016787	hydrolase activity, acting on ester bonds//hydrolase activity	--	--	--	--
Cluster-18147.0	BM_3	22.25	0.79	1488	91086405	XP_966655.1	238	2.4e-17	PREDICTED: retinol dehydrogenase 12 [Tribolium castaneum]>gi|270010298|gb|EFA06746.1| hypothetical protein TcasGA2_TC009680 [Tribolium castaneum]	--	--	--	--	--	--	--	--	--	--	--	--	--	--	--	GO:0055114	oxidation-reduction process	GO:0000166//GO:0016491	nucleotide binding//oxidoreductase activity	--	--	--	--
Cluster-18148.0	BM_3	5.00	0.47	718	--	--	--	--	--	--	--	--	--	--	--	--	--	--	--	--	--	--	--	--	--	--	--	--	--	--	--	--
Cluster-1815.0	BM_3	3.00	0.73	433	--	--	--	--	--	--	--	--	--	--	--	--	--	--	--	--	--	--	--	--	--	--	--	--	--	--	--	--
Cluster-18155.0	BM_3	2.00	0.93	346	--	--	--	--	--	--	--	--	--	--	--	--	--	--	--	--	--	--	--	--	--	--	--	--	--	--	--	--
Cluster-18157.0	BM_3	3.00	2.06	313	--	--	--	--	--	--	--	--	--	--	--	--	--	--	--	--	--	--	--	--	--	--	--	--	--	--	--	--
Cluster-18160.0	BM_3	8.00	0.32	1349	--	--	--	--	--	--	--	--	--	--	--	--	--	--	--	--	--	--	--	--	--	--	--	--	--	--	--	--
Cluster-18168.0	BM_3	4.00	2.38	324	--	--	--	--	--	--	--	--	--	--	--	--	--	--	--	--	--	--	--	--	--	--	--	--	--	--	--	--
Cluster-1818.0	BM_3	2.00	0.47	440	--	--	--	--	--	--	--	--	--	--	--	--	--	--	--	--	--	--	--	--	--	--	--	--	--	--	--	--
Cluster-18198.0	BM_3	3.12	0.39	605	642936074	XP_008198292.1	359	9.2e-32	PREDICTED: telomerase-binding protein EST1A [Tribolium castaneum]>gi|642936076|ref|XP_008198293.1| PREDICTED: telomerase-binding protein EST1A [Tribolium castaneum]	--	--	--	--	--	K11124	SMG6, EST1A	protein SMG6	http://www.genome.jp/dbget-bin/www_bget?ko:K11124	Q86US8	179	2.8e-12	Telomerase-binding protein EST1A OS=Homo sapiens GN=SMG6 PE=1 SV=2	--	--	--	--	--	--	--	--	--	--
Cluster-1821.0	BM_3	2.00	0.35	500	--	--	--	--	--	--	--	--	--	--	--	--	--	--	--	--	--	--	--	--	--	--	--	--	--	--	--	--
Cluster-1822.0	BM_3	4.00	0.94	439	--	--	--	--	--	--	--	--	--	--	--	--	--	--	--	--	--	--	--	--	--	--	--	--	--	--	--	--
Cluster-1823.0	BM_3	3.00	0.68	447	--	--	--	--	--	--	--	--	--	--	--	--	--	--	--	--	--	--	--	--	--	--	--	--	--	--	--	--
Cluster-18230.0	BM_3	1.00	0.39	366	--	--	--	--	--	--	--	--	--	--	--	--	--	--	--	--	--	--	PF08272	Topoisomerase I zinc-ribbon-like	GO:0006265	DNA topological change	GO:0003677//GO:0003918	DNA binding//DNA topoisomerase type II (ATP-hydrolyzing) activity	GO:0005694	chromosome	--	--
Cluster-18237.0	BM_3	4.00	0.34	760	478256752	ENN76933.1	260	3.5e-20	hypothetical protein YQE_06580, partial [Dendroctonus ponderosae]>gi|546679209|gb|ERL89703.1| hypothetical protein D910_07066 [Dendroctonus ponderosae]	--	--	--	--	--	--	--	--	--	--	--	--	--	--	--	--	--	--	--	--	--	--	--
Cluster-18244.0	BM_3	8.00	0.61	825	--	--	--	--	--	--	--	--	--	--	--	--	--	--	--	--	--	--	--	--	--	--	--	--	--	--	--	--
Cluster-18249.0	BM_3	12.00	1.77	550	--	--	--	--	--	--	--	--	--	--	--	--	--	--	--	--	--	--	--	--	--	--	--	--	--	--	--	--
Cluster-1825.0	BM_3	3.00	0.78	422	--	--	--	--	--	--	--	--	--	--	--	--	--	--	--	--	--	--	--	--	--	--	--	--	--	--	--	--
Cluster-18254.0	BM_3	25.74	0.61	2095	91089117	XP_972346.1	1913	2.0e-211	PREDICTED: pickpocket protein 28-like [Tribolium castaneum]	--	--	--	--	--	K03440	ASICN	amiloride-sensitive sodium channel, other	http://www.genome.jp/dbget-bin/www_bget?ko:K03440	Q86LG1	502	3.4e-49	Pickpocket protein 28 OS=Drosophila melanogaster GN=ppk28 PE=1 SV=2	PF00858	Amiloride-sensitive sodium channel	GO:0006814	sodium ion transport	GO:0005272	sodium channel activity	GO:0016020	membrane	--	--
Cluster-18258.0	BM_3	12.95	0.34	1928	780649216	XP_011689959.1	1198	1.5e-128	PREDICTED: uncharacterized protein LOC105451287 [Wasmannia auropunctata]	--	--	--	--	--	--	--	--	--	--	--	--	--	PF00312	Ribosomal protein S15	GO:0006412//GO:0042254	translation//ribosome biogenesis	GO:0003735	structural constituent of ribosome	GO:0005622//GO:0005840	intracellular//ribosome	--	--
Cluster-1826.1	BM_3	5.00	0.48	712	--	--	--	--	--	--	--	--	--	--	--	--	--	--	--	--	--	--	--	--	--	--	--	--	--	--	--	--
Cluster-18261.0	BM_3	4.04	0.35	762	478267188	ENN83007.1	473	7.0e-45	hypothetical protein YQE_00629, partial [Dendroctonus ponderosae]>gi|546675279|gb|ERL86515.1| hypothetical protein D910_03919 [Dendroctonus ponderosae]>gi|546678073|gb|ERL88792.1| hypothetical protein D910_06174 [Dendroctonus ponderosae]	--	--	--	--	--	--	--	--	--	--	--	--	--	--	--	--	--	--	--	--	--	--	--
Cluster-18263.0	BM_3	12.00	0.35	1734	--	--	--	--	--	--	--	--	--	--	--	--	--	--	--	--	--	--	--	--	--	--	--	--	--	--	--	--
Cluster-18266.0	BM_3	2.00	0.34	514	--	--	--	--	--	--	--	--	--	--	--	--	--	--	--	--	--	--	--	--	--	--	--	--	--	--	--	--
Cluster-18273.0	BM_3	2.00	0.33	521	--	--	--	--	--	--	--	--	--	--	--	--	--	--	--	--	--	--	--	--	--	--	--	--	--	--	--	--
Cluster-18275.0	BM_3	2.00	0.92	347	762081924	XP_011422687.1	186	6.1e-12	PREDICTED: nidogen-2-like [Crassostrea gigas]	--	--	--	--	--	--	--	--	--	--	--	--	--	PF00219	Insulin-like growth factor binding protein	GO:0001558	regulation of cell growth	GO:0005520	insulin-like growth factor binding	GO:0005576//GO:0016942	extracellular region//insulin-like growth factor binding protein complex	--	--
Cluster-18279.0	BM_3	2.00	0.62	393	--	--	--	--	--	--	--	--	--	--	--	--	--	--	--	--	--	--	--	--	--	--	--	--	--	--	--	--
Cluster-18281.0	BM_3	4.00	0.41	683	--	--	--	--	--	--	--	--	--	--	--	--	--	--	--	--	--	--	--	--	--	--	--	--	--	--	--	--
Cluster-18289.0	BM_3	6.68	0.42	948	91083351	XP_975052.1	407	3.9e-37	PREDICTED: gamma-tubulin complex component 3 [Tribolium castaneum]>gi|270007769|gb|EFA04217.1| hypothetical protein TcasGA2_TC014466 [Tribolium castaneum]	--	--	--	--	--	--	--	--	--	Q9FG37	141	1.1e-07	Gamma-tubulin complex component 3 OS=Arabidopsis thaliana GN=GCP3 PE=1 SV=1	PF04130	Spc97 / Spc98 family	GO:0007020//GO:0000226//GO:0090063	microtubule nucleation//microtubule cytoskeleton organization//positive regulation of microtubule nucleation	--	--	GO:0000922//GO:0005815	spindle pole//microtubule organizing center	KOG2000	Gamma-tubulin complex, DGRIP91/SPC98 component
Cluster-1829.0	BM_3	7.00	0.70	692	--	--	--	--	--	--	--	--	--	--	--	--	--	--	--	--	--	--	PF03824	High-affinity nickel-transport protein	GO:0015675//GO:0035444	nickel cation transport//nickel cation transmembrane transport	GO:0046872//GO:0015099	metal ion binding//nickel cation transmembrane transporter activity	GO:0016021	integral component of membrane	--	--
Cluster-18290.0	BM_3	6.00	1.31	454	--	--	--	--	--	--	--	--	--	--	--	--	--	--	--	--	--	--	--	--	--	--	--	--	--	--	--	--
Cluster-18294.1	BM_3	5.00	0.32	937	307170898	EFN63007.1	172	6.9e-10	hypothetical protein EAG_00424, partial [Camponotus floridanus]	--	--	--	--	--	--	--	--	--	--	--	--	--	--	--	--	--	--	--	--	--	--	--
Cluster-18295.0	BM_3	8.58	0.91	665	--	--	--	--	--	--	--	--	--	--	--	--	--	--	--	--	--	--	--	--	--	--	--	--	--	--	--	--
Cluster-18297.0	BM_3	4.00	1.50	369	--	--	--	--	--	--	--	--	--	--	--	--	--	--	--	--	--	--	--	--	--	--	--	--	--	--	--	--
Cluster-18297.1	BM_3	5.00	1.24	429	--	--	--	--	--	--	--	--	--	--	--	--	--	--	--	--	--	--	--	--	--	--	--	--	--	--	--	--
Cluster-183.0	BM_3	9.00	1.87	463	--	--	--	--	--	--	--	--	--	--	--	--	--	--	--	--	--	--	--	--	--	--	--	--	--	--	--	--
Cluster-1831.0	BM_3	4.00	1.29	389	--	--	--	--	--	--	--	--	--	--	--	--	--	--	--	--	--	--	--	--	--	--	--	--	--	--	--	--
Cluster-1832.0	BM_3	4.00	1.11	410	--	--	--	--	--	--	--	--	--	--	--	--	--	--	--	--	--	--	--	--	--	--	--	--	--	--	--	--
Cluster-18322.0	BM_3	15.00	0.71	1172	--	--	--	--	--	--	--	--	--	--	--	--	--	--	--	--	--	--	--	--	--	--	--	--	--	--	--	--
Cluster-18329.0	BM_3	4.00	0.47	623	--	--	--	--	--	--	--	--	--	--	--	--	--	--	--	--	--	--	--	--	--	--	--	--	--	--	--	--
Cluster-18334.0	BM_3	12.68	0.63	1137	91083477	XP_971633.1	1433	5.0e-156	PREDICTED: two pore potassium channel protein sup-9 [Tribolium castaneum]>gi|270010816|gb|EFA07264.1| hypothetical protein TcasGA2_TC013295 [Tribolium castaneum]	--	--	--	--	--	K04919	KCNK9	potassium channel subfamily K member 9	http://www.genome.jp/dbget-bin/www_bget?ko:K04919	O17185	655	3.4e-67	Two pore potassium channel protein sup-9 OS=Caenorhabditis elegans GN=sup-9 PE=1 SV=2	PF08114//PF04790//PF00520	ATPase proteolipid family//Sarcoglycan complex subunit protein//Ion transport protein	GO:0006811//GO:0050790//GO:0071805//GO:0006813//GO:0055085	ion transport//regulation of catalytic activity//potassium ion transmembrane transport//potassium ion transport//transmembrane transport	GO:0030234//GO:0005267//GO:0005216	enzyme regulator activity//potassium channel activity//ion channel activity	GO:0016012//GO:0016020//GO:0016021	sarcoglycan complex//membrane//integral component of membrane	KOG4404	Tandem pore domain K+ channel TASK3/THIK-1
Cluster-18345.0	BM_3	60.31	3.70	965	332376733	AEE63506.1	531	1.7e-51	unknown [Dendroctonus ponderosae]>gi|478250681|gb|ENN71173.1| hypothetical protein YQE_12103, partial [Dendroctonus ponderosae]>gi|546678633|gb|ERL89215.1| hypothetical protein D910_06589 [Dendroctonus ponderosae]	--	--	--	--	--	--	--	--	--	--	--	--	--	--	--	--	--	--	--	--	--	--	--
Cluster-18346.0	BM_3	3.00	0.74	430	--	--	--	--	--	--	--	--	--	--	--	--	--	--	--	--	--	--	--	--	--	--	--	--	--	--	--	--
Cluster-18349.0	BM_3	41.00	1.54	1414	--	--	--	--	--	--	--	--	--	--	--	--	--	--	--	--	--	--	--	--	--	--	--	--	--	--	--	--
Cluster-18350.0	BM_3	5.00	0.31	948	--	--	--	--	--	--	--	--	--	--	--	--	--	--	--	--	--	--	--	--	--	--	--	--	--	--	--	--
Cluster-18355.0	BM_3	6.00	0.93	536	--	--	--	--	--	--	--	--	--	--	--	--	--	--	--	--	--	--	--	--	--	--	--	--	--	--	--	--
Cluster-18356.0	BM_3	12.30	0.69	1030	242003106	XP_002422611.1	543	7.3e-53	serine protease snake precursor, putative [Pediculus humanus corporis]>gi|212505412|gb|EEB09873.1| serine protease snake precursor, putative [Pediculus humanus corporis]	--	--	--	--	--	K09641	TMPRSS11D	transmembrane protease, serine 11D	http://www.genome.jp/dbget-bin/www_bget?ko:K09641	P05049	399	1.5e-37	Serine protease snake OS=Drosophila melanogaster GN=snk PE=1 SV=2	PF00089	Trypsin	GO:0006508	proteolysis	GO:0004252//GO:0016787	serine-type endopeptidase activity//hydrolase activity	--	--	--	--
Cluster-1836.0	BM_3	3.00	4.24	271	--	--	--	--	--	--	--	--	--	--	--	--	--	--	--	--	--	--	--	--	--	--	--	--	--	--	--	--
Cluster-18375.1	BM_3	17.07	0.61	1476	642927632	XP_008195342.1	514	2.4e-49	PREDICTED: dual specificity protein phosphatase 23-like isoform X1 [Tribolium castaneum]	--	--	--	--	--	K14165	K14165	atypical dual specificity phosphatase	http://www.genome.jp/dbget-bin/www_bget?ko:K14165	Q9BVJ7	315	1.2e-27	Dual specificity protein phosphatase 23 OS=Homo sapiens GN=DUSP23 PE=1 SV=1	PF00782//PF05706//PF00102	Dual specificity phosphatase, catalytic domain//Cyclin-dependent kinase inhibitor 3 (CDKN3)//Protein-tyrosine phosphatase	GO:0006570//GO:0006470	tyrosine metabolic process//protein dephosphorylation	GO:0008138//GO:0004721//GO:0004725	protein tyrosine/serine/threonine phosphatase activity//phosphoprotein phosphatase activity//protein tyrosine phosphatase activity	--	--	--	--
Cluster-18378.0	BM_3	1.00	0.52	336	--	--	--	--	--	--	--	--	--	--	--	--	--	--	--	--	--	--	--	--	--	--	--	--	--	--	--	--
Cluster-18379.0	BM_3	4.00	0.42	667	821034413	XP_003271695.2	462	1.2e-43	PREDICTED: LOW QUALITY PROTEIN: SH3 domain-binding glutamic acid-rich-like protein 3 [Nomascus leucogenys]	110227860	NM_031286.3	667	0	Homo sapiens SH3 domain binding glutamate-rich protein like 3 (SH3BGRL3), mRNA	--	--	--	--	Q3ZCL8	462	4.8e-45	SH3 domain-binding glutamic acid-rich-like protein 3 OS=Bos taurus GN=SH3BGRL3 PE=3 SV=1	PF00462	Glutaredoxin	GO:0045454//GO:0006118	cell redox homeostasis//obsolete electron transport	GO:0009055//GO:0015035	electron carrier activity//protein disulfide oxidoreductase activity	--	--	KOG4023	Uncharacterized conserved protein
Cluster-18382.0	BM_3	1.00	0.82	301	--	--	--	--	--	--	--	--	--	--	--	--	--	--	--	--	--	--	--	--	--	--	--	--	--	--	--	--
Cluster-18383.0	BM_3	1.00	0.41	358	--	--	--	--	--	--	--	--	--	--	--	--	--	--	--	--	--	--	--	--	--	--	--	--	--	--	--	--
Cluster-18386.0	BM_3	16.00	0.34	2298	546673070	ERL84743.1	2116	6.5e-235	hypothetical protein D910_02168 [Dendroctonus ponderosae]	--	--	--	--	--	K01359	PCSK1	proprotein convertase subtilisin/kexin type 1	http://www.genome.jp/dbget-bin/www_bget?ko:K01359	Q9GLR1	1550	1.1e-170	Neuroendocrine convertase 1 OS=Bos taurus GN=PCSK1 PE=2 SV=1	PF01483//PF03544//PF00082	Proprotein convertase P-domain//Gram-negative bacterial TonB protein C-terminal//Subtilase family	GO:0006508//GO:0006810	proteolysis//transport	GO:0004252	serine-type endopeptidase activity	--	--	KOG3525	Subtilisin-like proprotein convertase
Cluster-18388.0	BM_3	4.00	0.49	611	--	--	--	--	--	--	--	--	--	--	--	--	--	--	--	--	--	--	--	--	--	--	--	--	--	--	--	--
Cluster-1839.0	BM_3	3.00	0.39	592	--	--	--	--	--	--	--	--	--	--	--	--	--	--	--	--	--	--	--	--	--	--	--	--	--	--	--	--
Cluster-18390.0	BM_3	44.00	0.52	3929	--	--	--	--	--	--	--	--	--	--	--	--	--	--	--	--	--	--	--	--	--	--	--	--	--	--	--	--
Cluster-18392.0	BM_3	29.62	0.99	1563	546685567	ERL95054.1	542	1.4e-52	hypothetical protein D910_12324 [Dendroctonus ponderosae]	--	--	--	--	--	--	--	--	--	Q9D3D0	201	2.1e-14	Alpha-tocopherol transfer protein-like OS=Mus musculus GN=Ttpal PE=2 SV=3	PF00861	Ribosomal L18p/L5e family	GO:0006412//GO:0042254	translation//ribosome biogenesis	GO:0003735	structural constituent of ribosome	GO:0005622//GO:0005840	intracellular//ribosome	--	--
Cluster-18392.1	BM_3	12.13	0.41	1532	546685567	ERL95054.1	542	1.4e-52	hypothetical protein D910_12324 [Dendroctonus ponderosae]	--	--	--	--	--	--	--	--	--	Q9D3D0	201	2.0e-14	Alpha-tocopherol transfer protein-like OS=Mus musculus GN=Ttpal PE=2 SV=3	PF00861	Ribosomal L18p/L5e family	GO:0042254//GO:0006412	ribosome biogenesis//translation	GO:0003735	structural constituent of ribosome	GO:0005840//GO:0005622	ribosome//intracellular	--	--
Cluster-18402.0	BM_3	6.00	0.69	635	--	--	--	--	--	--	--	--	--	--	--	--	--	--	--	--	--	--	--	--	--	--	--	--	--	--	--	--
Cluster-18425.0	BM_3	1.00	0.47	345	--	--	--	--	--	--	--	--	--	--	--	--	--	--	--	--	--	--	--	--	--	--	--	--	--	--	--	--
Cluster-1843.1	BM_3	2.00	0.67	384	--	--	--	--	--	--	--	--	--	--	--	--	--	--	--	--	--	--	--	--	--	--	--	--	--	--	--	--
Cluster-1844.0	BM_3	4.00	0.57	558	--	--	--	--	--	--	--	--	--	--	--	--	--	--	--	--	--	--	--	--	--	--	--	--	--	--	--	--
Cluster-18440.0	BM_3	26.00	0.82	1637	--	--	--	--	--	--	--	--	--	--	--	--	--	--	--	--	--	--	--	--	--	--	--	--	--	--	--	--
Cluster-18442.0	BM_3	21.00	0.66	1646	--	--	--	--	--	--	--	--	--	--	--	--	--	--	--	--	--	--	--	--	--	--	--	--	--	--	--	--
Cluster-18445.1	BM_3	8.00	0.34	1273	817195545	XP_012273314.1	369	1.3e-32	PREDICTED: uncharacterized protein LOC105695884 [Orussus abietinus]	--	--	--	--	--	--	--	--	--	--	--	--	--	--	--	--	--	--	--	--	--	--	--
Cluster-18447.0	BM_3	4.00	1.15	405	--	--	--	--	--	--	--	--	--	--	--	--	--	--	--	--	--	--	--	--	--	--	--	--	--	--	--	--
Cluster-18453.0	BM_3	14.00	0.50	1476	478255255	ENN75484.1	436	2.7e-40	hypothetical protein YQE_08033, partial [Dendroctonus ponderosae]	--	--	--	--	--	--	--	--	--	--	--	--	--	--	--	--	--	--	--	--	--	--	--
Cluster-18459.0	BM_3	8.00	0.32	1331	270015961	EFA12409.1	537	4.7e-52	hypothetical protein TcasGA2_TC016411 [Tribolium castaneum]	--	--	--	--	--	--	--	--	--	Q8IY51	291	6.4e-25	Tigger transposable element-derived protein 4 OS=Homo sapiens GN=TIGD4 PE=2 SV=2	PF01498//PF03184	Transposase//DDE superfamily endonuclease	GO:0006313//GO:0015074	transposition, DNA-mediated//DNA integration	GO:0003676//GO:0003677	nucleic acid binding//DNA binding	--	--	KOG3105	DNA-binding centromere protein B (CENP-B)
Cluster-1847.0	BM_3	4.00	0.69	507	--	--	--	--	--	--	--	--	--	--	--	--	--	--	--	--	--	--	--	--	--	--	--	--	--	--	--	--
Cluster-18470.0	BM_3	2.00	0.33	521	--	--	--	--	--	--	--	--	--	--	--	--	--	--	--	--	--	--	--	--	--	--	--	--	--	--	--	--
Cluster-18471.0	BM_3	8.24	0.52	946	--	--	--	--	--	--	--	--	--	--	--	--	--	--	--	--	--	--	--	--	--	--	--	--	--	--	--	--
Cluster-18479.0	BM_3	11.22	0.32	1796	--	--	--	--	--	--	--	--	--	--	--	--	--	--	--	--	--	--	PF02106	Fanconi anaemia group C protein	GO:0006281	DNA repair	--	--	--	--	--	--
Cluster-18485.0	BM_3	3.58	0.70	476	478254113	ENN74397.1	161	6.6e-09	hypothetical protein YQE_09015, partial [Dendroctonus ponderosae]>gi|546685434|gb|ERL94938.1| hypothetical protein D910_12210, partial [Dendroctonus ponderosae]	--	--	--	--	--	--	--	--	--	--	--	--	--	PF00884	Sulfatase	GO:0008152	metabolic process	GO:0008484	sulfuric ester hydrolase activity	--	--	--	--
Cluster-18491.0	BM_3	20.95	0.74	1485	270004482	EFA00930.1	659	3.7e-66	hypothetical protein TcasGA2_TC003836 [Tribolium castaneum]	--	--	--	--	--	K07962	ARL13B, ARL2L1	ADP-ribosylation factor-like protein 13B	http://www.genome.jp/dbget-bin/www_bget?ko:K07962	Q8JHI3	272	1.1e-22	ADP-ribosylation factor-like protein 13B OS=Danio rerio GN=arl13b PE=1 SV=1	PF00025//PF02421//PF00816//PF00503//PF01926//PF08477	ADP-ribosylation factor family//Ferrous iron transport protein B//H-NS histone family//G-protein alpha subunit//50S ribosome-binding GTPase//Ras of Complex, Roc, domain of DAPkinase	GO:0006355//GO:0007186//GO:0015684//GO:0007264//GO:0007165	regulation of transcription, DNA-templated//G-protein coupled receptor signaling pathway//ferrous iron transport//small GTPase mediated signal transduction//signal transduction	GO:0004871//GO:0019001//GO:0005525//GO:0031683//GO:0003677//GO:0015093//GO:0003924	signal transducer activity//guanyl nucleotide binding//GTP binding//G-protein beta/gamma-subunit complex binding//DNA binding//ferrous iron transmembrane transporter activity//GTPase activity	GO:0005622//GO:0016021	intracellular//integral component of membrane	KOG0076	GTP-binding ADP-ribosylation factor-like protein yARL3
Cluster-18499.0	BM_3	7.00	0.42	985	--	--	--	--	--	--	--	--	--	--	--	--	--	--	--	--	--	--	--	--	--	--	--	--	--	--	--	--
Cluster-18504.0	BM_3	6.00	1.75	403	--	--	--	--	--	--	--	--	--	--	--	--	--	--	--	--	--	--	--	--	--	--	--	--	--	--	--	--
Cluster-18509.0	BM_3	36.00	1.45	1338	--	--	--	--	--	--	--	--	--	--	--	--	--	--	--	--	--	--	PF00181	Ribosomal Proteins L2, RNA binding domain	GO:0006412//GO:0042254	translation//ribosome biogenesis	GO:0003735	structural constituent of ribosome	GO:0005622//GO:0005840	intracellular//ribosome	--	--
Cluster-18512.1	BM_3	14.48	1.19	782	--	--	--	--	--	--	--	--	--	--	--	--	--	--	--	--	--	--	--	--	--	--	--	--	--	--	--	--
Cluster-18517.0	BM_3	3.00	0.43	559	30025643	AAP04352.1	560	4.2e-55	40S ribosomal protein S12 [Dermacentor variabilis]	192335737	EU829350.1	43	3.00565e-11	Linum usitatissimum clone LU0013H04 mRNA sequence	K02951	RP-S12e, RPS12	small subunit ribosomal protein S12e	http://www.genome.jp/dbget-bin/www_bget?ko:K02951	P25398	496	4.6e-49	40S ribosomal protein S12 OS=Homo sapiens GN=RPS12 PE=1 SV=3	--	--	--	--	--	--	--	--	KOG3406	40S ribosomal protein S12
Cluster-1854.0	BM_3	2.00	0.33	516	270015858	EFA12306.1	159	1.2e-08	hypothetical protein TcasGA2_TC016101 [Tribolium castaneum]	--	--	--	--	--	--	--	--	--	--	--	--	--	--	--	--	--	--	--	--	--	--	--
Cluster-18545.0	BM_3	2.00	0.45	448	--	--	--	--	--	--	--	--	--	--	--	--	--	--	--	--	--	--	--	--	--	--	--	--	--	--	--	--
Cluster-18553.0	BM_3	4.00	0.38	708	--	--	--	--	--	--	--	--	--	--	--	--	--	--	--	--	--	--	--	--	--	--	--	--	--	--	--	--
Cluster-18560.1	BM_3	2.00	0.35	504	--	--	--	--	--	--	--	--	--	--	--	--	--	--	--	--	--	--	--	--	--	--	--	--	--	--	--	--
Cluster-18566.0	BM_3	2.00	0.35	503	--	--	--	--	--	--	--	--	--	--	--	--	--	--	--	--	--	--	--	--	--	--	--	--	--	--	--	--
Cluster-1857.0	BM_3	2.00	0.68	382	149059538	EDM10476.1	150	9.9e-08	rCG55199 [Rattus norvegicus]	260099752	AC128255.3	382	0	Rattus norvegicus BAC CH230-42J13 (Children's Hospital Oakland Research Institute Rat (BN/SsNHsd/MCW) BAC library) complete sequence	--	--	--	--	--	--	--	--	--	--	--	--	--	--	--	--	--	--
Cluster-1858.0	BM_3	4.00	0.69	506	--	--	--	--	--	--	--	--	--	--	--	--	--	--	--	--	--	--	--	--	--	--	--	--	--	--	--	--
Cluster-18588.0	BM_3	6.00	0.53	750	--	--	--	--	--	--	--	--	--	--	--	--	--	--	--	--	--	--	--	--	--	--	--	--	--	--	--	--
Cluster-18598.1	BM_3	6.00	0.31	1087	--	--	--	--	--	--	--	--	--	--	--	--	--	--	--	--	--	--	--	--	--	--	--	--	--	--	--	--
Cluster-18601.0	BM_3	8.00	1.45	495	--	--	--	--	--	--	--	--	--	--	--	--	--	--	--	--	--	--	--	--	--	--	--	--	--	--	--	--
Cluster-18602.0	BM_3	1.00	2.63	246	--	--	--	--	--	--	--	--	--	--	--	--	--	--	--	--	--	--	--	--	--	--	--	--	--	--	--	--
Cluster-18607.0	BM_3	13.00	0.37	1771	--	--	--	--	--	--	--	--	--	--	--	--	--	--	--	--	--	--	--	--	--	--	--	--	--	--	--	--
Cluster-18608.0	BM_3	10.12	0.32	1614	91094721	XP_970562.1	1333	2.8e-144	PREDICTED: solute carrier family 22 member 1 [Tribolium castaneum]>gi|270016527|gb|EFA12973.1| hypothetical protein TcasGA2_TC010997 [Tribolium castaneum]	--	--	--	--	--	--	--	--	--	Q9VCA2	534	5.2e-53	Organic cation transporter protein OS=Drosophila melanogaster GN=Orct PE=1 SV=1	PF00083//PF07690	Sugar (and other) transporter//Major Facilitator Superfamily	GO:0006810//GO:0055085	transport//transmembrane transport	GO:0005215//GO:0022857	transporter activity//transmembrane transporter activity	GO:0016021//GO:0016020	integral component of membrane//membrane	--	--
Cluster-18610.0	BM_3	3.00	0.99	385	--	--	--	--	--	--	--	--	--	--	--	--	--	--	--	--	--	--	--	--	--	--	--	--	--	--	--	--
Cluster-18611.0	BM_3	12.00	0.33	1820	826443606	XP_012530812.1	1420	2.6e-154	PREDICTED: gastrin/cholecystokinin type B receptor-like isoform X1 [Monomorium pharaonis]>gi|826443611|ref|XP_012530813.1| PREDICTED: gastrin/cholecystokinin type B receptor-like isoform X1 [Monomorium pharaonis]	--	--	--	--	--	--	--	--	--	--	--	--	--	PF00001	7 transmembrane receptor (rhodopsin family)	GO:0007186	G-protein coupled receptor signaling pathway	GO:0004930	G-protein coupled receptor activity	GO:0016021	integral component of membrane	--	--
Cluster-18613.0	BM_3	12.00	0.58	1152	--	--	--	--	--	--	--	--	--	--	--	--	--	--	--	--	--	--	--	--	--	--	--	--	--	--	--	--
Cluster-18615.0	BM_3	12.35	1.58	595	--	--	--	--	--	--	--	--	--	--	--	--	--	--	--	--	--	--	--	--	--	--	--	--	--	--	--	--
Cluster-18618.0	BM_3	3.00	0.77	423	--	--	--	--	--	--	--	--	--	--	--	--	--	--	--	--	--	--	--	--	--	--	--	--	--	--	--	--
Cluster-18619.0	BM_3	5.00	1.22	433	241828736	XP_002416676.1	596	2.2e-59	ribosomal protein S15Aa, putative [Ixodes scapularis]>gi|215511140|gb|EEC20593.1| ribosomal protein S15Aa, putative [Ixodes scapularis]	--	--	--	--	--	K02957	RP-S15Ae, RPS15A	small subunit ribosomal protein S15Ae	http://www.genome.jp/dbget-bin/www_bget?ko:K02957	P48149	580	6.4e-59	40S ribosomal protein S15Aa OS=Drosophila melanogaster GN=RpS15Aa PE=1 SV=2	PF00410	Ribosomal protein S8	GO:0006412//GO:0042254	translation//ribosome biogenesis	GO:0003735	structural constituent of ribosome	GO:0005840	ribosome	KOG1754	40S ribosomal protein S15/S22
Cluster-18626.0	BM_3	3.00	0.40	578	--	--	--	--	--	--	--	--	--	--	--	--	--	--	--	--	--	--	--	--	--	--	--	--	--	--	--	--
Cluster-1863.0	BM_3	2.00	0.40	469	--	--	--	--	--	--	--	--	--	--	--	--	--	--	--	--	--	--	--	--	--	--	--	--	--	--	--	--
Cluster-18633.0	BM_3	1.00	0.54	332	--	--	--	--	--	--	--	--	--	--	--	--	--	--	--	--	--	--	--	--	--	--	--	--	--	--	--	--
Cluster-18639.0	BM_3	3.00	0.32	657	--	--	--	--	--	--	--	--	--	--	--	--	--	--	--	--	--	--	--	--	--	--	--	--	--	--	--	--
Cluster-18649.0	BM_3	3.84	0.31	799	--	--	--	--	--	--	--	--	--	--	--	--	--	--	--	--	--	--	--	--	--	--	--	--	--	--	--	--
Cluster-1865.0	BM_3	3.00	0.48	528	--	--	--	--	--	--	--	--	--	--	--	--	--	--	--	--	--	--	--	--	--	--	--	--	--	--	--	--
Cluster-18651.0	BM_3	16.88	0.43	1972	91080763	XP_967505.1	1365	6.7e-148	PREDICTED: otopetrin-2 isoform X2 [Tribolium castaneum]>gi|270005880|gb|EFA02328.1| hypothetical protein TcasGA2_TC007996 [Tribolium castaneum]	--	--	--	--	--	--	--	--	--	Q80SX5	148	3.6e-08	Otopetrin-2 OS=Mus musculus GN=Otop2 PE=2 SV=1	--	--	--	--	--	--	--	--	KOG4740	Uncharacterized conserved protein
Cluster-18651.1	BM_3	26.00	1.53	997	642919667	XP_008192015.1	580	3.6e-57	PREDICTED: otopetrin-2 isoform X1 [Tribolium castaneum]	--	--	--	--	--	--	--	--	--	Q7RTS6	136	4.5e-07	Otopetrin-2 OS=Homo sapiens GN=OTOP2 PE=2 SV=3	--	--	--	--	--	--	--	--	--	--
Cluster-18657.0	BM_3	4.00	0.79	475	--	--	--	--	--	--	--	--	--	--	--	--	--	--	--	--	--	--	--	--	--	--	--	--	--	--	--	--
Cluster-18659.0	BM_3	11.00	0.43	1357	861590661	KMQ82764.1	151	2.7e-07	mariner transposase [Lasius niger]	--	--	--	--	--	--	--	--	--	--	--	--	--	--	--	--	--	--	--	--	--	--	--
Cluster-18662.0	BM_3	19.00	1.48	815	--	--	--	--	--	--	--	--	--	--	--	--	--	--	--	--	--	--	--	--	--	--	--	--	--	--	--	--
Cluster-18664.0	BM_3	4.00	0.34	770	--	--	--	--	--	--	--	--	--	--	--	--	--	--	--	--	--	--	--	--	--	--	--	--	--	--	--	--
Cluster-1867.0	BM_3	3.00	0.56	489	--	--	--	--	--	--	--	--	--	--	--	--	--	--	--	--	--	--	--	--	--	--	--	--	--	--	--	--
Cluster-18673.0	BM_3	29.95	1.30	1261	189238206	XP_969047.2	1438	1.5e-156	PREDICTED: bumetanide-sensitive sodium-(potassium)-chloride cotransporter [Tribolium castaneum]	--	--	--	--	--	K10951	SLC12A2, NKCC1	solute carrier family 12 (sodium/potassium/chloride transporter), member 2	http://www.genome.jp/dbget-bin/www_bget?ko:K10951	P55011	1005	9.8e-108	Solute carrier family 12 member 2 OS=Homo sapiens GN=SLC12A2 PE=1 SV=1	PF03522//PF00324	Solute carrier family 12//Amino acid permease	GO:0006810//GO:0006811//GO:0055085	transport//ion transport//transmembrane transport	GO:0005215	transporter activity	GO:0016020	membrane	KOG2083	Na+/K+ symporter
Cluster-18676.0	BM_3	1.00	0.77	305	--	--	--	--	--	--	--	--	--	--	--	--	--	--	--	--	--	--	--	--	--	--	--	--	--	--	--	--
Cluster-187.0	BM_3	5.00	0.98	476	--	--	--	--	--	--	--	--	--	--	--	--	--	--	--	--	--	--	--	--	--	--	--	--	--	--	--	--
Cluster-1871.0	BM_3	3.00	0.47	534	--	--	--	--	--	--	--	--	--	--	--	--	--	--	--	--	--	--	--	--	--	--	--	--	--	--	--	--
Cluster-1872.0	BM_3	5.00	0.70	566	--	--	--	--	--	--	--	--	--	--	--	--	--	--	--	--	--	--	--	--	--	--	--	--	--	--	--	--
Cluster-1874.0	BM_3	1.00	0.72	310	--	--	--	--	--	--	--	--	--	--	--	--	--	--	--	--	--	--	--	--	--	--	--	--	--	--	--	--
Cluster-1875.0	BM_3	4.00	0.32	800	--	--	--	--	--	--	--	--	--	--	--	--	--	--	--	--	--	--	--	--	--	--	--	--	--	--	--	--
Cluster-1876.0	BM_3	1.00	0.82	301	--	--	--	--	--	--	--	--	--	--	--	--	--	--	--	--	--	--	--	--	--	--	--	--	--	--	--	--
Cluster-188.0	BM_3	3.03	0.37	615	--	--	--	--	--	--	--	--	--	--	--	--	--	--	--	--	--	--	--	--	--	--	--	--	--	--	--	--
Cluster-1883.0	BM_3	2.00	0.70	378	--	--	--	--	--	--	--	--	--	--	--	--	--	--	--	--	--	--	--	--	--	--	--	--	--	--	--	--
Cluster-1886.0	BM_3	8.00	0.33	1296	--	--	--	--	--	--	--	--	--	--	--	--	--	--	--	--	--	--	--	--	--	--	--	--	--	--	--	--
Cluster-189.0	BM_3	3.00	2.31	305	--	--	--	--	--	--	--	--	--	--	--	--	--	--	--	--	--	--	--	--	--	--	--	--	--	--	--	--
Cluster-1891.0	BM_3	1.00	0.31	393	--	--	--	--	--	--	--	--	--	--	--	--	--	--	--	--	--	--	--	--	--	--	--	--	--	--	--	--
Cluster-1895.0	BM_3	3.00	0.71	439	--	--	--	--	--	--	--	--	--	--	--	--	--	--	--	--	--	--	--	--	--	--	--	--	--	--	--	--
Cluster-1896.0	BM_3	2.00	0.42	461	--	--	--	--	--	--	--	--	--	--	--	--	--	--	--	--	--	--	--	--	--	--	--	--	--	--	--	--
Cluster-1900.0	BM_3	6.00	1.03	508	--	--	--	--	--	--	--	--	--	--	--	--	--	--	--	--	--	--	--	--	--	--	--	--	--	--	--	--
Cluster-1914.0	BM_3	4.00	0.37	731	--	--	--	--	--	--	--	--	--	--	--	--	--	--	--	--	--	--	--	--	--	--	--	--	--	--	--	--
Cluster-1918.0	BM_3	5.00	0.40	792	149036421	EDL91039.1	1279	2.5e-138	rCG56483, isoform CRA_a [Rattus norvegicus]	38383123	BC062394.1	792	0	Rattus norvegicus methionine adenosyltransferase II, alpha, mRNA (cDNA clone MGC:72314 IMAGE:5622019), complete cds	K00789	metK	S-adenosylmethionine synthetase	http://www.genome.jp/dbget-bin/www_bget?ko:K00789	Q3THS6	1179	4.1e-128	S-adenosylmethionine synthase isoform type-2 OS=Mus musculus GN=Mat2a PE=2 SV=2	PF02772//PF00438	S-adenosylmethionine synthetase, central domain//S-adenosylmethionine synthetase, N-terminal domain	GO:0006556//GO:0006555	S-adenosylmethionine biosynthetic process//methionine metabolic process	GO:0004478	methionine adenosyltransferase activity	--	--	KOG1506	S-adenosylmethionine synthetase
Cluster-1920.0	BM_3	4.00	0.67	514	478254709	ENN74950.1	230	7.1e-17	hypothetical protein YQE_08527, partial [Dendroctonus ponderosae]	--	--	--	--	--	--	--	--	--	P0DJD1	124	5.7e-06	RANBP2-like and GRIP domain-containing protein 2 OS=Homo sapiens GN=RGPD2 PE=2 SV=1	--	--	--	--	--	--	--	--	--	--
Cluster-193.0	BM_3	4.00	0.48	618	--	--	--	--	--	--	--	--	--	--	--	--	--	--	--	--	--	--	--	--	--	--	--	--	--	--	--	--
Cluster-1933.0	BM_3	4.00	0.35	748	--	--	--	--	--	--	--	--	--	--	--	--	--	--	--	--	--	--	--	--	--	--	--	--	--	--	--	--
Cluster-1935.0	BM_3	2.00	0.37	492	--	--	--	--	--	--	--	--	--	--	--	--	--	--	--	--	--	--	PF00096//PF00412	Zinc finger, C2H2 type//LIM domain	--	--	GO:0046872//GO:0008270	metal ion binding//zinc ion binding	--	--	--	--
Cluster-1936.0	BM_3	4.00	0.76	483	--	--	--	--	--	--	--	--	--	--	--	--	--	--	--	--	--	--	--	--	--	--	--	--	--	--	--	--
Cluster-1937.0	BM_3	6.00	0.78	589	--	--	--	--	--	--	--	--	--	--	--	--	--	--	--	--	--	--	--	--	--	--	--	--	--	--	--	--
Cluster-1945.0	BM_3	4.00	0.67	513	--	--	--	--	--	--	--	--	--	--	--	--	--	--	--	--	--	--	--	--	--	--	--	--	--	--	--	--
Cluster-1946.0	BM_3	4.00	0.65	523	--	--	--	--	--	--	--	--	--	--	--	--	--	--	--	--	--	--	--	--	--	--	--	--	--	--	--	--
Cluster-1947.0	BM_3	3.00	0.78	422	--	--	--	--	--	--	--	--	--	--	--	--	--	--	--	--	--	--	--	--	--	--	--	--	--	--	--	--
Cluster-195.0	BM_3	6.00	0.80	581	--	--	--	--	--	--	--	--	--	--	--	--	--	--	--	--	--	--	PF16965	Ceramide synthase regulator	GO:0006874	cellular calcium ion homeostasis	GO:0030234	enzyme regulator activity	GO:0030176	integral component of endoplasmic reticulum membrane	--	--
Cluster-1950.0	BM_3	2.00	0.70	377	--	--	--	--	--	--	--	--	--	--	--	--	--	--	--	--	--	--	--	--	--	--	--	--	--	--	--	--
Cluster-1951.0	BM_3	4.00	0.48	619	--	--	--	--	--	--	--	--	--	--	--	--	--	--	--	--	--	--	--	--	--	--	--	--	--	--	--	--
Cluster-1962.0	BM_3	16.00	0.50	1657	478249860	ENN70367.1	494	5.6e-47	hypothetical protein YQE_12874, partial [Dendroctonus ponderosae]	--	--	--	--	--	--	--	--	--	Q9NQW6	260	3.1e-21	Actin-binding protein anillin OS=Homo sapiens GN=ANLN PE=1 SV=2	PF13000	Acetyl-coenzyme A transporter 1	GO:0015876	acetyl-CoA transport	GO:0008521	acetyl-CoA transporter activity	GO:0016021	integral component of membrane	--	--
Cluster-1962.1	BM_3	3.00	0.43	555	--	--	--	--	--	--	--	--	--	--	--	--	--	--	--	--	--	--	PF06018	CodY GAF-like domain	--	--	GO:0003677//GO:0005525	DNA binding//GTP binding	--	--	--	--
Cluster-1964.0	BM_3	3.00	1.15	367	--	--	--	--	--	--	--	--	--	--	--	--	--	--	--	--	--	--	--	--	--	--	--	--	--	--	--	--
Cluster-1969.0	BM_3	5.00	0.93	487	--	--	--	--	--	--	--	--	--	--	--	--	--	--	--	--	--	--	PF03348	Serine incorporator (Serinc)	--	--	--	--	GO:0016020	membrane	--	--
Cluster-197.1	BM_3	126.74	16.10	597	--	--	--	--	--	--	--	--	--	--	--	--	--	--	--	--	--	--	PF00451	Scorpion short toxin, BmKK2	GO:0006810//GO:0009405	transport//pathogenesis	GO:0008200	ion channel inhibitor activity	GO:0005576	extracellular region	--	--
Cluster-197.2	BM_3	5.26	0.36	886	--	--	--	--	--	--	--	--	--	--	--	--	--	--	--	--	--	--	--	--	--	--	--	--	--	--	--	--
[truncated: 39,681 more rows]
