# Supplementary material for: Transcriptome analysis in different developmental stages of Batocera horsfieldi (Coleoptera: Cerambycidae) and comparison of candidate olfactory genes
Source: PLoS One. 2018 Feb 23;13(2):e0192730. doi: 10.1371/journal.pone.0192730 (PMC5825065; doi:10.1371/journal.pone.0192730)
Supplement: S10 Text — (XLS) [file pone.0192730.s010.xls]

gene_id	Sample_name	Read_count	FPKM	Gene Length	NR GI	NR ID	NR Score	NR Evalue	NR Description	NT GI	NT ID	NT Score	NT Evalue	NT Description	KO ID	KO Name	KO Description	Http Link	Swissprot ID	Swissprot Score	Swissprot Evalue	Swissprot Description	PFAM ID	PFAM description	Gene Ontology Biological Pathway	BP Description	Gene Ontology Molecular Function	MF Description	Gene Ontology Cellular Component	CC Description	KOG ID	KOG Description
Cluster-100.0	BP_1	5.00	0.36	1005	--	--	--	--	--	--	--	--	--	--	--	--	--	--	--	--	--	--	--	--	--	--	--	--	--	--	--	--
Cluster-100.1	BP_1	3.00	1.39	404	--	--	--	--	--	--	--	--	--	--	--	--	--	--	--	--	--	--	--	--	--	--	--	--	--	--	--	--
Cluster-10005.0	BP_1	2.00	0.32	615	--	--	--	--	--	--	--	--	--	--	--	--	--	--	--	--	--	--	--	--	--	--	--	--	--	--	--	--
Cluster-10006.0	BP_1	13.85	0.86	1130	290463025	ADD24560.1	165	5.4e-09	Heat shock protein homolog [Lepeophtheirus salmonis]>gi|290561282|gb|ADD38043.1| Heat shock protein homolog [Lepeophtheirus salmonis]	--	--	--	--	--	--	--	--	--	P82147	153	5.5e-09	Protein lethal(2)essential for life OS=Drosophila melanogaster GN=l(2)efl PE=1 SV=1	--	--	--	--	--	--	--	--	KOG3591	Alpha crystallins
Cluster-10008.0	BP_1	7.00	0.84	722	--	--	--	--	--	--	--	--	--	--	--	--	--	--	--	--	--	--	--	--	--	--	--	--	--	--	--	--
Cluster-10011.0	BP_1	2.00	2.10	335	--	--	--	--	--	--	--	--	--	--	--	--	--	--	--	--	--	--	--	--	--	--	--	--	--	--	--	--
Cluster-10012.0	BP_1	8.00	0.82	799	675377463	KFM70365.1	232	6.5e-17	Chondroitin proteoglycan 2, partial [Stegodyphus mimosarum]	--	--	--	--	--	--	--	--	--	O76217	148	1.5e-08	Peritrophin-1 OS=Anopheles gambiae GN=Aper1 PE=2 SV=2	PF01607	Chitin binding Peritrophin-A domain	GO:0006030	chitin metabolic process	GO:0008061	chitin binding	GO:0005576	extracellular region	--	--
Cluster-10018.0	BP_1	3.00	0.38	705	78042492	NP_001030186.1	564	1.8e-55	60S ribosomal protein L23 [Bos taurus]>gi|74267764|gb|AAI02557.1| Ribosomal protein L23 [Bos taurus]	697089344	XM_009659287.1	699	0	Verticillium dahliae VdLs.17 60S ribosomal protein L23 mRNA	K02894	RP-L23e, RPL23	large subunit ribosomal protein L23e	http://www.genome.jp/dbget-bin/www_bget?ko:K02894	P0CX41	579	1.4e-58	60S ribosomal protein L23-A OS=Saccharomyces cerevisiae (strain ATCC 204508 / S288c) GN=RPL23A PE=1 SV=1	PF00238	Ribosomal protein L14p/L23e	GO:0006412//GO:0042254	translation//ribosome biogenesis	GO:0003735	structural constituent of ribosome	GO:0022625//GO:0005840	cytosolic large ribosomal subunit//ribosome	KOG0901	60S ribosomal protein L14/L17/L23
Cluster-10026.0	BP_1	4.00	0.92	518	332374154	AEE62218.1	465	4.0e-44	unknown [Dendroctonus ponderosae]	625276072	XM_007631468.1	57	4.57159e-19	PREDICTED: Cricetulus griseus glycine cleavage system protein H (aminomethyl carrier) (Gcsh), transcript variant X2, mRNA	K02437	gcvH, GCSH	glycine cleavage system H protein	http://www.genome.jp/dbget-bin/www_bget?ko:K02437	P23434	451	7.0e-44	Glycine cleavage system H protein, mitochondrial OS=Homo sapiens GN=GCSH PE=1 SV=2	--	--	--	--	--	--	--	--	KOG3373	Glycine cleavage system H protein (lipoate-binding)
Cluster-10035.0	BP_1	4.00	0.31	971	--	--	--	--	--	--	--	--	--	--	--	--	--	--	--	--	--	--	--	--	--	--	--	--	--	--	--	--
Cluster-10039.0	BP_1	12.00	0.80	1066	156539833	XP_001600606.1	148	4.8e-07	PREDICTED: MD-2-related lipid-recognition protein-like, partial [Nasonia vitripennis]	--	--	--	--	--	--	--	--	--	--	--	--	--	--	--	--	--	--	--	--	--	--	--
Cluster-10050.0	BP_1	2.00	0.61	462	253735765	NP_001156673.1	209	1.7e-14	cuticle protein precursor [Acyrthosiphon pisum]>gi|239791853|dbj|BAH72338.1| ACYPI001681 [Acyrthosiphon pisum]	--	--	--	--	--	--	--	--	--	--	--	--	--	PF00379	Insect cuticle protein	--	--	GO:0042302	structural constituent of cuticle	--	--	--	--
Cluster-10052.0	BP_1	1.00	0.33	452	--	--	--	--	--	--	--	--	--	--	--	--	--	--	--	--	--	--	--	--	--	--	--	--	--	--	--	--
Cluster-10059.0	BP_1	1.00	0.50	395	--	--	--	--	--	--	--	--	--	--	--	--	--	--	--	--	--	--	--	--	--	--	--	--	--	--	--	--
Cluster-10061.0	BP_1	8.00	0.32	1601	642915636	XP_008190692.1	890	6.5e-93	PREDICTED: orthodenticle-2 isoform X1 [Tribolium castaneum]	847154230	XM_012968359.1	62	2.45693e-21	PREDICTED: Xenopus (Silurana) tropicalis cone-rod homeobox (crx), transcript variant X1, mRNA	K09326	OTX1	homeobox protein OTX1	http://www.genome.jp/dbget-bin/www_bget?ko:K09326	Q90267	373	2.4e-34	Homeobox protein OTX1 A OS=Danio rerio GN=otx1a PE=2 SV=1	PF05920//PF03999//PF00046	Homeobox KN domain//Microtubule associated protein (MAP65/ASE1 family)//Homeobox domain	GO:0000226//GO:0000910//GO:0006355	microtubule cytoskeleton organization//cytokinesis//regulation of transcription, DNA-templated	GO:0003677//GO:0008017	DNA binding//microtubule binding	GO:0045298	tubulin complex	KOG2251	Homeobox transcription factor
Cluster-10063.0	BP_1	3.00	0.36	721	--	--	--	--	--	--	--	--	--	--	--	--	--	--	--	--	--	--	--	--	--	--	--	--	--	--	--	--
Cluster-10066.0	BP_1	3.00	0.40	678	--	--	--	--	--	--	--	--	--	--	--	--	--	--	--	--	--	--	--	--	--	--	--	--	--	--	--	--
Cluster-10071.0	BP_1	15.00	0.64	1506	--	--	--	--	--	--	--	--	--	--	--	--	--	--	--	--	--	--	--	--	--	--	--	--	--	--	--	--
Cluster-10071.1	BP_1	9.00	0.43	1366	--	--	--	--	--	--	--	--	--	--	--	--	--	--	--	--	--	--	--	--	--	--	--	--	--	--	--	--
Cluster-10073.0	BP_1	4.00	0.36	869	762131867	XP_011449112.1	358	1.7e-31	PREDICTED: protein PRRC2C-like [Crassostrea gigas]	--	--	--	--	--	--	--	--	--	P48634	315	6.9e-28	Protein PRRC2A OS=Homo sapiens GN=PRRC2A PE=1 SV=3	PF02535//PF01080	ZIP Zinc transporter//Presenilin	GO:0030001//GO:0055085	metal ion transport//transmembrane transport	GO:0004190//GO:0046873	aspartic-type endopeptidase activity//metal ion transmembrane transporter activity	GO:0016021//GO:0016020	integral component of membrane//membrane	KOG4817	Unnamed protein
Cluster-10078.0	BP_1	2.00	0.31	627	795132708	XP_011834745.1	961	1.5e-101	PREDICTED: 60S ribosomal protein L18 isoform X4 [Mandrillus leucophaeus]	394995139	NM_000979.3	627	0	Homo sapiens ribosomal protein L18 (RPL18), transcript variant 1, mRNA	K02883	RP-L18e, RPL18	large subunit ribosomal protein L18e	http://www.genome.jp/dbget-bin/www_bget?ko:K02883	Q07020	962	4.7e-103	60S ribosomal protein L18 OS=Homo sapiens GN=RPL18 PE=1 SV=2	--	--	--	--	--	--	--	--	KOG1714	60s ribosomal protein L18
Cluster-10082.0	BP_1	6.00	0.48	933	91088161	XP_976346.1	483	5.9e-46	PREDICTED: uncharacterized protein LOC660496 [Tribolium castaneum]>gi|270012122|gb|EFA08570.1| hypothetical protein TcasGA2_TC006225 [Tribolium castaneum]	--	--	--	--	--	--	--	--	--	--	--	--	--	--	--	--	--	--	--	--	--	--	--
Cluster-10083.0	BP_1	11.00	1.96	584	--	--	--	--	--	--	--	--	--	--	--	--	--	--	--	--	--	--	--	--	--	--	--	--	--	--	--	--
Cluster-10090.0	BP_1	1.00	0.45	407	--	--	--	--	--	--	--	--	--	--	--	--	--	--	--	--	--	--	--	--	--	--	--	--	--	--	--	--
Cluster-10099.0	BP_1	2.00	0.85	415	321479079	EFX90035.1	502	1.7e-48	hypothetical protein DAPPUDRAFT_300090 [Daphnia pulex]	--	--	--	--	--	--	--	--	--	Q8BHN5	291	2.0e-25	RNA-binding protein 45 OS=Mus musculus GN=Rbm45 PE=2 SV=1	PF08777//PF00076	RNA binding motif//RNA recognition motif. (a.k.a. RRM, RBD, or RNP domain)	--	--	GO:0003723//GO:0003676	RNA binding//nucleic acid binding	--	--	--	--
Cluster-10103.1	BP_1	3.00	0.98	451	321465982	EFX76980.1	396	3.5e-36	hypothetical protein DAPPUDRAFT_306029 [Daphnia pulex]	--	--	--	--	--	K03783	punA	purine-nucleoside phosphorylase	http://www.genome.jp/dbget-bin/www_bget?ko:K03783	P55859	323	4.2e-29	Purine nucleoside phosphorylase OS=Bos taurus GN=PNP PE=1 SV=3	PF01048	Phosphorylase superfamily	GO:0009116	nucleoside metabolic process	GO:0003824	catalytic activity	--	--	KOG3984	Purine nucleoside phosphorylase
Cluster-10105.0	BP_1	2.00	0.88	411	--	--	--	--	--	768311759	CP010987.1	411	0	Verticillium dahliae VdLs.17 chromosome 8, complete sequence	--	--	--	--	--	--	--	--	--	--	--	--	--	--	--	--	--	--
Cluster-10106.0	BP_1	2.00	0.60	465	--	--	--	--	--	--	--	--	--	--	--	--	--	--	--	--	--	--	--	--	--	--	--	--	--	--	--	--
Cluster-10121.0	BP_1	6.83	0.32	1404	342326191	AEL23011.1	612	9.9e-61	reticulon-1 [Cherax quadricarinatus]	--	--	--	--	--	--	--	--	--	Q6IFY7	513	1.2e-50	Reticulon-1-A OS=Xenopus laevis GN=rtn1-a PE=2 SV=1	--	--	--	--	--	--	--	--	KOG1792	Reticulon
Cluster-10123.0	BP_1	1.00	0.49	398	--	--	--	--	--	--	--	--	--	--	--	--	--	--	--	--	--	--	--	--	--	--	--	--	--	--	--	--
Cluster-10127.0	BP_1	2.00	0.38	563	817081421	XP_012263224.1	147	3.3e-07	PREDICTED: cleavage and polyadenylation specificity factor subunit CG7185 isoform X1 [Athalia rosae]	--	--	--	--	--	--	--	--	--	Q9VSH4	127	2.8e-06	Cleavage and polyadenylation specificity factor subunit CG7185 OS=Drosophila melanogaster GN=CG7185 PE=1 SV=2	--	--	--	--	--	--	--	--	--	--
Cluster-10136.0	BP_1	2.00	0.38	564	--	--	--	--	--	--	--	--	--	--	--	--	--	--	--	--	--	--	--	--	--	--	--	--	--	--	--	--
Cluster-10138.0	BP_1	3.00	0.84	479	--	--	--	--	--	--	--	--	--	--	--	--	--	--	--	--	--	--	--	--	--	--	--	--	--	--	--	--
Cluster-10141.0	BP_1	3.00	0.76	499	--	--	--	--	--	--	--	--	--	--	--	--	--	--	--	--	--	--	--	--	--	--	--	--	--	--	--	--
Cluster-10143.0	BP_1	1.00	0.79	354	121511992	ABM55447.1	284	2.7e-23	ribosome-associated membrane protein [Xenopsylla cheopis]	--	--	--	--	--	--	--	--	--	Q3T073	257	1.5e-21	Stress-associated endoplasmic reticulum protein 2 OS=Bos taurus GN=SERP2 PE=3 SV=1	PF06624	Ribosome associated membrane protein RAMP4	--	--	--	--	GO:0005783	endoplasmic reticulum	KOG3491	Predicted membrane protein
Cluster-10147.0	BP_1	3.00	0.38	698	--	--	--	--	--	--	--	--	--	--	--	--	--	--	--	--	--	--	--	--	--	--	--	--	--	--	--	--
Cluster-1015.0	BP_1	1.00	0.90	345	--	--	--	--	--	--	--	--	--	--	--	--	--	--	--	--	--	--	--	--	--	--	--	--	--	--	--	--
Cluster-10150.0	BP_1	4.00	0.37	855	167522202	XP_001745439.1	495	2.2e-47	hypothetical protein [Monosiga brevicollis MX1]>gi|163776397|gb|EDQ90017.1| predicted protein [Monosiga brevicollis MX1]	697089544	XM_009659386.1	783	0	Verticillium dahliae VdLs.17 60S ribosomal protein L18 mRNA	K02883	RP-L18e, RPL18	large subunit ribosomal protein L18e	http://www.genome.jp/dbget-bin/www_bget?ko:K02883	Q8TFH1	526	2.3e-52	60S ribosomal protein L18-B OS=Schizosaccharomyces pombe (strain 972 / ATCC 24843) GN=rpl1802 PE=1 SV=1	--	--	--	--	--	--	GO:0030529	intracellular ribonucleoprotein complex	KOG1714	60s ribosomal protein L18
Cluster-10152.0	BP_1	6.00	0.94	625	--	--	--	--	--	--	--	--	--	--	--	--	--	--	--	--	--	--	--	--	--	--	--	--	--	--	--	--
Cluster-10156.0	BP_1	3.00	0.65	534	675367356	KFM60258.1	275	4.5e-22	Tripartite motif-containing protein 2, partial [Stegodyphus mimosarum]	602675044	XM_007442945.1	59	3.65088e-20	PREDICTED: Python bivittatus tripartite motif containing 3 (TRIM3), mRNA	K11997	TRIM2_3	tripartite motif-containing protein 2/3	http://www.genome.jp/dbget-bin/www_bget?ko:K11997	Q9ESN6	241	1.6e-19	Tripartite motif-containing protein 2 OS=Mus musculus GN=Trim2 PE=1 SV=1	PF00097//PF12861//PF14634//PF13639	Zinc finger, C3HC4 type (RING finger)//Anaphase-promoting complex subunit 11 RING-H2 finger//zinc-RING finger domain//Ring finger domain	GO:0016567	protein ubiquitination	GO:0005515//GO:0046872//GO:0004842//GO:0008270	protein binding//metal ion binding//ubiquitin-protein transferase activity//zinc ion binding	GO:0005680	anaphase-promoting complex	KOG2177	Predicted E3 ubiquitin ligase
Cluster-10159.0	BP_1	23.66	0.90	1646	546680629	ERL90867.1	1258	1.4e-135	hypothetical protein D910_08212 [Dendroctonus ponderosae]	--	--	--	--	--	K11418	HDAC11	histone deacetylase 11	http://www.genome.jp/dbget-bin/www_bget?ko:K11418	Q9GKU5	991	5.4e-106	Histone deacetylase 11 OS=Macaca fascicularis GN=HDAC11 PE=2 SV=2	--	--	--	--	--	--	--	--	KOG1344	Predicted histone deacetylase
Cluster-10160.0	BP_1	2.00	0.70	442	--	--	--	--	--	--	--	--	--	--	--	--	--	--	--	--	--	--	--	--	--	--	--	--	--	--	--	--
Cluster-10164.0	BP_1	3.00	0.45	641	--	--	--	--	--	--	--	--	--	--	--	--	--	--	--	--	--	--	--	--	--	--	--	--	--	--	--	--
Cluster-10170.0	BP_1	4.00	1.47	434	--	--	--	--	--	--	--	--	--	--	--	--	--	--	--	--	--	--	--	--	--	--	--	--	--	--	--	--
Cluster-10173.0	BP_1	2.00	0.44	530	--	--	--	--	--	--	--	--	--	--	--	--	--	--	--	--	--	--	--	--	--	--	--	--	--	--	--	--
Cluster-10176.0	BP_1	8.00	0.35	1463	4502681	NP_001772.1	827	1.2e-85	early activation antigen CD69 [Homo sapiens]>gi|584906|sp|Q07108.1|CD69_HUMAN RecName: Full=Early activation antigen CD69; AltName: Full=Activation inducer molecule; Short=AIM; AltName: Full=BL-AC/P26; AltName: Full=C-type lectin domain family 2 member C; AltName: Full=EA1; AltName: Full=Early T-cell activation antigen p60; AltName: Full=GP32/28; AltName: Full=Leukocyte surface antigen Leu-23; Al…	13937862	BC007037.1	1463	0	Homo sapiens CD69 molecule, mRNA (cDNA clone MGC:12409 IMAGE:3950403), complete cds	K06502	CD69	CD69 antigen	http://www.genome.jp/dbget-bin/www_bget?ko:K06502	Q07108	827	5.0e-87	Early activation antigen CD69 OS=Homo sapiens GN=CD69 PE=1 SV=1	--	--	GO:0007165//GO:0035690	signal transduction//cellular response to drug	GO:0004888//GO:0030246	transmembrane signaling receptor activity//carbohydrate binding	GO:0005887//GO:0009897	integral component of plasma membrane//external side of plasma membrane	--	--
Cluster-10177.0	BP_1	1.00	0.39	427	--	--	--	--	--	--	--	--	--	--	--	--	--	--	--	--	--	--	--	--	--	--	--	--	--	--	--	--
Cluster-10178.0	BP_1	4.00	0.46	739	--	--	--	--	--	--	--	--	--	--	--	--	--	--	--	--	--	--	--	--	--	--	--	--	--	--	--	--
Cluster-10179.0	BP_1	2.00	0.78	425	--	--	--	--	--	--	--	--	--	--	--	--	--	--	--	--	--	--	--	--	--	--	--	--	--	--	--	--
Cluster-10180.1	BP_1	6.00	0.32	1271	--	--	--	--	--	--	--	--	--	--	--	--	--	--	--	--	--	--	--	--	--	--	--	--	--	--	--	--
Cluster-10184.0	BP_1	6.00	0.45	984	--	--	--	--	--	--	--	--	--	--	--	--	--	--	--	--	--	--	--	--	--	--	--	--	--	--	--	--
Cluster-10186.0	BP_1	5.00	0.40	939	--	--	--	--	--	--	--	--	--	--	--	--	--	--	--	--	--	--	--	--	--	--	--	--	--	--	--	--
Cluster-10193.0	BP_1	1.00	0.35	443	--	--	--	--	--	768311754	CP010982.1	434	0	Verticillium dahliae VdLs.17 chromosome 3, complete sequence	--	--	--	--	--	--	--	--	--	--	--	--	--	--	--	--	--	--
Cluster-10197.0	BP_1	4.00	1.67	417	--	--	--	--	--	--	--	--	--	--	--	--	--	--	--	--	--	--	--	--	--	--	--	--	--	--	--	--
Cluster-10199.0	BP_1	8.00	0.64	939	852428	AAA82155.1	965	7.7e-102	ornithine decarboxylase antizyme, partial [Homo sapiens]	663071198	NM_004152.3	939	0	Homo sapiens ornithine decarboxylase antizyme 1 (OAZ1), transcript variant 1, mRNA	K16548	OAZ1	ornithine decarboxylase antizyme 1	http://www.genome.jp/dbget-bin/www_bget?ko:K16548	P54368	791	4.8e-83	Ornithine decarboxylase antizyme 1 OS=Homo sapiens GN=OAZ1 PE=1 SV=3	--	--	--	--	--	--	--	--	--	--
Cluster-102.0	BP_1	2.00	0.31	625	--	--	--	--	--	--	--	--	--	--	--	--	--	--	--	--	--	--	PF04574	Protein of unknown function (DUF592)	GO:0006355//GO:0006807//GO:0006342//GO:0006476	regulation of transcription, DNA-templated//nitrogen compound metabolic process//chromatin silencing//protein deacetylation	GO:0008270//GO:0016811//GO:0051287//GO:0017136	zinc ion binding//hydrolase activity, acting on carbon-nitrogen (but not peptide) bonds, in linear amides//NAD binding//NAD-dependent histone deacetylase activity	GO:0000118	histone deacetylase complex	--	--
Cluster-1020.0	BP_1	2.00	1.10	386	--	--	--	--	--	--	--	--	--	--	--	--	--	--	--	--	--	--	PF02701	Dof domain, zinc finger	GO:0006355	regulation of transcription, DNA-templated	GO:0003677	DNA binding	--	--	--	--
Cluster-10203.0	BP_1	5.00	0.56	756	--	--	--	--	--	--	--	--	--	--	--	--	--	--	--	--	--	--	PF02940	mRNA capping enzyme, beta chain	--	--	GO:0004651	polynucleotide 5'-phosphatase activity	--	--	--	--
Cluster-10205.0	BP_1	3.00	1.15	428	--	--	--	--	--	--	--	--	--	--	--	--	--	--	--	--	--	--	PF03824	High-affinity nickel-transport protein	GO:0035444//GO:0015675	nickel cation transmembrane transport//nickel cation transport	GO:0015099//GO:0046872	nickel cation transmembrane transporter activity//metal ion binding	GO:0016021	integral component of membrane	--	--
Cluster-10206.0	BP_1	10.21	0.59	1186	--	--	--	--	--	--	--	--	--	--	--	--	--	--	--	--	--	--	--	--	--	--	--	--	--	--	--	--
Cluster-10209.0	BP_1	2.00	0.64	455	719769482	XP_010218741.1	647	2.8e-65	PREDICTED: LOW QUALITY PROTEIN: KRAB-A domain-containing protein 2, partial [Tinamus guttatus]	21104878	AC122145.1	446	0	Oryza sativa Japonica Group chromosome 10 clone OSJNAa0034B05, complete sequence	--	--	--	--	P0CT40	206	1.6e-15	Transposon Tf2-9 polyprotein OS=Schizosaccharomyces pombe (strain 972 / ATCC 24843) GN=Tf2-9 PE=3 SV=1	PF00665	Integrase core domain	GO:0015074	DNA integration	--	--	--	--	--	--
Cluster-1021.0	BP_1	1.00	0.49	398	--	--	--	--	--	--	--	--	--	--	--	--	--	--	--	--	--	--	--	--	--	--	--	--	--	--	--	--
Cluster-10213.0	BP_1	3.00	0.43	651	874480210	XP_012957241.1	1171	6.9e-126	PREDICTED: splicing factor 3B subunit 1, partial [Anas platyrhynchos]	821562778	NM_012433.3	642	0	Homo sapiens splicing factor 3b, subunit 1, 155kDa (SF3B1), transcript variant 1, mRNA	K12828	SF3B1, SAP155	splicing factor 3B subunit 1	http://www.genome.jp/dbget-bin/www_bget?ko:K12828	O75533	1171	2.9e-127	Splicing factor 3B subunit 1 OS=Homo sapiens GN=SF3B1 PE=1 SV=3	PF15324	Hedgehog signalling target	GO:0007224	smoothened signaling pathway	--	--	--	--	KOG0213	Splicing factor 3b, subunit 1
Cluster-10217.1	BP_1	5.00	0.75	639	--	--	--	--	--	--	--	--	--	--	--	--	--	--	--	--	--	--	--	--	--	--	--	--	--	--	--	--
Cluster-10227.0	BP_1	4.00	0.56	664	321469983	EFX80961.1	800	7.4e-83	hypothetical protein DAPPUDRAFT_303785 [Daphnia pulex]	262401480	FJ774679.1	354	0	Scylla paramamosain matrix metalloproteinase 1 isoform 1 mRNA, partial cds	K07763	MMP14	matrix metalloproteinase-14 (membrane-inserted)	http://www.genome.jp/dbget-bin/www_bget?ko:K07763	O55123	411	3.9e-39	Stromelysin-2 OS=Mus musculus GN=Mmp10 PE=2 SV=1	PF01400//PF00413	Astacin (Peptidase family M12A)//Matrixin	GO:0006508	proteolysis	GO:0004222//GO:0008270	metalloendopeptidase activity//zinc ion binding	GO:0031012	extracellular matrix	--	--
Cluster-10232.0	BP_1	2.00	0.31	631	--	--	--	--	--	--	--	--	--	--	--	--	--	--	--	--	--	--	--	--	--	--	--	--	--	--	--	--
Cluster-10236.0	BP_1	4.00	0.85	536	--	--	--	--	--	--	--	--	--	--	--	--	--	--	--	--	--	--	--	--	--	--	--	--	--	--	--	--
Cluster-10244.0	BP_1	3.00	0.43	657	241829658	XP_002414770.1	346	3.2e-30	brahma/SWI2-related protein BRG-1 [Ixodes scapularis]>gi|215508982|gb|EEC18435.1| brahma/SWI2-related protein BRG-1 [Ixodes scapularis]	347966576	XM_321283.5	36	2.77681e-07	Anopheles gambiae str. PEST AGAP001786-PA (AgaP_AGAP001786) mRNA, complete cds	K11653	ARID1	AT-rich interactive domain-containing protein 1	http://www.genome.jp/dbget-bin/www_bget?ko:K11653	Q8IN94	287	9.2e-25	Trithorax group protein osa OS=Drosophila melanogaster GN=osa PE=1 SV=1	--	--	--	--	--	--	--	--	KOG2510	SWI-SNF chromatin-remodeling complex protein
Cluster-10246.0	BP_1	5.37	0.72	680	282721012	NP_001164206.1	258	5.3e-20	NADH dehydrogenase (ubiquinone) Fe-S protein 5, 15kDa (NADH-coenzyme Q reductase) [Tribolium castaneum]>gi|642927503|ref|XP_008195295.1| PREDICTED: NADH dehydrogenase (ubiquinone) Fe-S protein 5, 15kDa (NADH-coenzyme Q reductase) isoform X1 [Tribolium castaneum]>gi|270011055|gb|EFA07503.1| hypothetical protein TcasGA2_TC009578 [Tribolium castaneum]	--	--	--	--	--	K03938	NDUFS5	NADH dehydrogenase (ubiquinone) Fe-S protein 5	http://www.genome.jp/dbget-bin/www_bget?ko:K03938	--	--	--	--	--	--	--	--	--	--	--	--	--	--
Cluster-10253.0	BP_1	3.00	0.63	538	--	--	--	--	--	--	--	--	--	--	--	--	--	--	--	--	--	--	--	--	--	--	--	--	--	--	--	--
Cluster-10254.0	BP_1	2.00	0.43	532	--	--	--	--	--	40806986	BC065293.1	531	0	Homo sapiens lipopolysaccharide-induced TNF factor, mRNA (cDNA clone IMAGE:6060454)	--	--	--	--	--	--	--	--	--	--	--	--	--	--	--	--	--	--
Cluster-10259.0	BP_1	12.00	0.47	1619	115291336	ABI93174.1	558	2.1e-54	chicadae/profilin [Litopenaeus vannamei]	115291335	DQ907943.1	206	2.2192e-101	Litopenaeus vannamei chicadae/profilin mRNA, complete cds	K05759	PFN	profilin	http://www.genome.jp/dbget-bin/www_bget?ko:K05759	P25843	385	9.8e-36	Profilin OS=Drosophila melanogaster GN=chic PE=1 SV=1	--	--	--	--	--	--	--	--	KOG1755	Profilin
Cluster-10260.0	BP_1	1.00	0.35	443	--	--	--	--	--	--	--	--	--	--	--	--	--	--	--	--	--	--	--	--	--	--	--	--	--	--	--	--
Cluster-10265.0	BP_1	3.00	2.91	340	--	--	--	--	--	--	--	--	--	--	--	--	--	--	--	--	--	--	--	--	--	--	--	--	--	--	--	--
Cluster-10269.0	BP_1	3.00	0.85	477	--	--	--	--	--	--	--	--	--	--	--	--	--	--	--	--	--	--	--	--	--	--	--	--	--	--	--	--
Cluster-10274.0	BP_1	2.00	0.43	534	--	--	--	--	--	--	--	--	--	--	--	--	--	--	--	--	--	--	--	--	--	--	--	--	--	--	--	--
Cluster-10279.0	BP_1	2.00	0.50	502	--	--	--	--	--	--	--	--	--	--	--	--	--	--	--	--	--	--	--	--	--	--	--	--	--	--	--	--
Cluster-10283.0	BP_1	6.00	0.48	946	--	--	--	--	--	--	--	--	--	--	--	--	--	--	--	--	--	--	--	--	--	--	--	--	--	--	--	--
Cluster-10285.0	BP_1	1.00	0.60	378	871248769	XP_005103573.2	229	6.9e-17	PREDICTED: scavenger receptor class B member 1-like [Aplysia californica]	--	--	--	--	--	K12384	SCARB2, LIMP2, CD36L2	lysosome membrane protein 2	http://www.genome.jp/dbget-bin/www_bget?ko:K12384	Q14108	210	4.5e-16	Lysosome membrane protein 2 OS=Homo sapiens GN=SCARB2 PE=1 SV=2	PF01130	CD36 family	GO:0007155	cell adhesion	--	--	GO:0016020	membrane	--	--
Cluster-10286.0	BP_1	20.00	0.51	2329	514258350	AGO46415.1	1179	2.9e-126	succinate dehydrogenase complex subunit A, partial [Reticulitermes flavipes]	699631991	XM_009909805.1	249	4.01298e-125	PREDICTED: Picoides pubescens succinate dehydrogenase complex, subunit B, iron sulfur (Ip) (SDHB), mRNA	K00235	SDHB, SDH2	succinate dehydrogenase (ubiquinone) iron-sulfur subunit	http://www.genome.jp/dbget-bin/www_bget?ko:K00235	P21914	1121	6.4e-121	Succinate dehydrogenase [ubiquinone] iron-sulfur subunit, mitochondrial OS=Drosophila melanogaster GN=SdhB PE=2 SV=2	PF13085//PF00111	2Fe-2S iron-sulfur cluster binding domain//2Fe-2S iron-sulfur cluster binding domain	GO:0006118	obsolete electron transport	GO:0051536//GO:0009055	iron-sulfur cluster binding//electron carrier activity	--	--	KOG3049	Succinate dehydrogenase, Fe-S protein subunit
Cluster-1029.0	BP_1	2.00	0.37	571	--	--	--	--	--	--	--	--	--	--	--	--	--	--	--	--	--	--	--	--	--	--	--	--	--	--	--	--
Cluster-103.0	BP_1	2.00	0.37	570	--	--	--	--	--	--	--	--	--	--	--	--	--	--	--	--	--	--	--	--	--	--	--	--	--	--	--	--
Cluster-10305.0	BP_1	3.00	0.34	751	768409033	XP_011550695.1	283	7.5e-23	PREDICTED: uncharacterized protein LOC105382497 [Plutella xylostella]>gi|768414443|ref|XP_011569386.1| PREDICTED: uncharacterized protein LOC105398844 [Plutella xylostella]>gi|768425970|ref|XP_011554009.1| PREDICTED: uncharacterized protein LOC105385346 [Plutella xylostella]>gi|768430372|ref|XP_011556410.1| PREDICTED: uncharacterized protein LOC105387393 [Plutella xylostella]>gi|768434887|ref|XP_…	--	--	--	--	--	--	--	--	--	--	--	--	--	PF03822	NAF domain	GO:0007165	signal transduction	--	--	--	--	--	--
Cluster-10306.0	BP_1	1.00	1.14	330	--	--	--	--	--	224923140	AC235376.1	318	2.28567e-164	Glycine max strain Williams 82 clone GM_WBb0107M20, complete sequence	--	--	--	--	--	--	--	--	--	--	--	--	--	--	--	--	--	--
Cluster-10307.0	BP_1	1.00	0.39	425	--	--	--	--	--	--	--	--	--	--	--	--	--	--	--	--	--	--	--	--	--	--	--	--	--	--	--	--
Cluster-1031.0	BP_1	1.00	0.39	425	--	--	--	--	--	--	--	--	--	--	--	--	--	--	--	--	--	--	--	--	--	--	--	--	--	--	--	--
Cluster-10325.0	BP_1	2.00	0.41	547	--	--	--	--	--	--	--	--	--	--	--	--	--	--	--	--	--	--	--	--	--	--	--	--	--	--	--	--
Cluster-10332.0	BP_1	4.00	0.32	936	556748490	XP_005969688.1	562	4.1e-55	PREDICTED: COBW domain-containing protein DDB_G0274527-like [Pantholops hodgsonii]	589105832	XM_006964877.1	274	1.99891e-139	Trichoderma reesei QM6a predicted protein (TRIREDRAFT_61227), partial mRNA	--	--	--	--	P94400	541	4.6e-54	Putative metal chaperone YciC OS=Bacillus subtilis (strain 168) GN=yciC PE=2 SV=1	PF03193//PF02367//PF01443//PF01637//PF03205	Protein of unknown function, DUF258//Threonylcarbamoyl adenosine biosynthesis protein TsaE//Viral (Superfamily 1) RNA helicase//Archaeal ATPase//Molybdopterin guanine dinucleotide synthesis protein B	GO:0006777//GO:0002949	Mo-molybdopterin cofactor biosynthetic process//tRNA threonylcarbamoyladenosine modification	GO:0003924//GO:0005524//GO:0005525	GTPase activity//ATP binding//GTP binding	--	--	KOG2743	Cobalamin synthesis protein
Cluster-10334.0	BP_1	2.32	0.32	675	--	--	--	--	--	--	--	--	--	--	--	--	--	--	--	--	--	--	--	--	--	--	--	--	--	--	--	--
Cluster-10335.1	BP_1	5.00	0.82	609	560971194	XP_006207950.1	460	1.8e-43	PREDICTED: DIS3-like exonuclease 2 [Vicugna pacos]	--	--	--	--	--	K18758	DIS3L2	DIS3-like exonuclease 2	http://www.genome.jp/dbget-bin/www_bget?ko:K18758	Q8IYB7	447	2.4e-43	DIS3-like exonuclease 2 OS=Homo sapiens GN=DIS3L2 PE=1 SV=4	--	--	--	--	--	--	--	--	KOG2102	Exosomal 3'-5' exoribonuclease complex, subunit Rrp44/Dis3
Cluster-10337.0	BP_1	4.00	0.57	656	--	--	--	--	--	--	--	--	--	--	--	--	--	--	--	--	--	--	--	--	--	--	--	--	--	--	--	--
Cluster-10338.0	BP_1	12.00	2.68	525	558200952	XP_006131500.1	140	2.0e-06	PREDICTED: cytochrome c oxidase subunit 7A2, mitochondrial-like [Pelodiscus sinensis]	262401022	FJ774692.1	502	0	Scylla paramamosain cytochrome c oxidase subunit VIIA putative mRNA, complete cds	--	--	--	--	--	--	--	--	--	--	--	--	--	--	--	--	--	--
Cluster-10340.1	BP_1	3.00	0.32	772	646711216	KDR16467.1	479	1.4e-45	Nuclear factor interleukin-3-regulated protein [Zootermopsis nevadensis]	692912720	KM413537.1	81	3.17506e-32	Andrena (Melandrena) sp. BF-2014 isolate 1542and ultra conserved element locus uce-1245 genomic sequence	K12114	VRI	vrille	http://www.genome.jp/dbget-bin/www_bget?ko:K12114	Q6IMZ0	241	2.3e-19	Nuclear factor interleukin-3-regulated protein OS=Rattus norvegicus GN=Nfil3 PE=2 SV=1	PF03131//PF07716//PF00170	bZIP Maf transcription factor//Basic region leucine zipper//bZIP transcription factor	GO:0006355	regulation of transcription, DNA-templated	GO:0003700//GO:0043565//GO:0003677	transcription factor activity, sequence-specific DNA binding//sequence-specific DNA binding//DNA binding	GO:0005667//GO:0005634	transcription factor complex//nucleus	KOG3119	Basic region leucine zipper transcription factor
Cluster-10340.3	BP_1	6.00	0.53	879	641673178	XP_008186225.1	178	1.3e-10	PREDICTED: LOW QUALITY PROTEIN: G-box-binding factor [Acyrthosiphon pisum]	--	--	--	--	--	K12114	VRI	vrille	http://www.genome.jp/dbget-bin/www_bget?ko:K12114	--	--	--	--	PF09726//PF00170	Transmembrane protein//bZIP transcription factor	GO:0006355	regulation of transcription, DNA-templated	GO:0003700//GO:0043565	transcription factor activity, sequence-specific DNA binding//sequence-specific DNA binding	GO:0005667//GO:0016021	transcription factor complex//integral component of membrane	--	--
Cluster-10340.4	BP_1	4.00	4.71	328	--	--	--	--	--	--	--	--	--	--	--	--	--	--	--	--	--	--	--	--	--	--	--	--	--	--	--	--
Cluster-10341.0	BP_1	2.00	8.36	272	--	--	--	--	--	--	--	--	--	--	--	--	--	--	--	--	--	--	--	--	--	--	--	--	--	--	--	--
Cluster-10343.0	BP_1	3.00	0.33	766	194376478	BAG62998.1	1126	1.3e-120	unnamed protein product [Homo sapiens]	194376477	AK301484.1	766	0	Homo sapiens cDNA FLJ51121 complete cds, highly similar to Interleukin-10 receptor alpha chain precursor	K05134	IL10RA	interleukin 10 receptor alpha	http://www.genome.jp/dbget-bin/www_bget?ko:K05134	Q13651	1118	4.7e-121	Interleukin-10 receptor subunit alpha OS=Homo sapiens GN=IL10RA PE=1 SV=2	--	--	--	--	--	--	--	--	--	--
Cluster-10346.0	BP_1	13.00	0.84	1092	34365139	CAE45921.1	1711	2.8e-188	hypothetical protein [Homo sapiens]	49258099	BC073765.1	1050	0	Homo sapiens immunoglobulin heavy constant alpha 2 (A2m marker), mRNA (cDNA clone IMAGE:4765168)	K06856	IGH	immunoglobulin heavy chain	http://www.genome.jp/dbget-bin/www_bget?ko:K06856	P01877	1673	3.0e-185	Ig alpha-2 chain C region OS=Homo sapiens GN=IGHA2 PE=1 SV=3	PF13895//PF09085	Immunoglobulin domain//Adhesion molecule, immunoglobulin-like	GO:0007155	cell adhesion	GO:0005515	protein binding	GO:0016020	membrane	--	--
Cluster-10346.1	BP_1	4.00	1.23	461	34529114	BAC85640.1	641	1.4e-64	unnamed protein product [Homo sapiens]	34527232	AK130433.1	426	0	Homo sapiens cDNA FLJ26923 fis, clone RCT04885, highly similar to Ig alpha-1 chain C region	K06856	IGH	immunoglobulin heavy chain	http://www.genome.jp/dbget-bin/www_bget?ko:K06856	P01876	514	3.1e-51	Ig alpha-1 chain C region OS=Homo sapiens GN=IGHA1 PE=1 SV=2	--	--	--	--	--	--	--	--	--	--
Cluster-10347.0	BP_1	8.00	0.60	983	--	--	--	--	--	697075246	XM_009653737.1	768	0	Verticillium dahliae VdLs.17 hypothetical protein partial mRNA	--	--	--	--	--	--	--	--	--	--	--	--	--	--	--	--	--	--
Cluster-10350.0	BP_1	1.00	1.03	336	--	--	--	--	--	--	--	--	--	--	--	--	--	--	--	--	--	--	--	--	--	--	--	--	--	--	--	--
Cluster-10359.0	BP_1	29.00	1.65	1199	642935674	XP_974741.2	529	3.5e-51	PREDICTED: biogenesis of lysosome-related organelles complex 1 subunit 1 [Tribolium castaneum]	--	--	--	--	--	--	--	--	--	A1Z9S1	419	8.3e-40	Biogenesis of lysosome-related organelles complex 1 subunit 1 OS=Drosophila melanogaster GN=blos1 PE=1 SV=2	PF06320	GCN5-like protein 1 (GCN5L1)	--	--	--	--	GO:0031083	BLOC-1 complex	KOG3390	General control of amino-acid synthesis 5-like 1
Cluster-10360.0	BP_1	1.00	0.36	437	--	--	--	--	--	--	--	--	--	--	--	--	--	--	--	--	--	--	--	--	--	--	--	--	--	--	--	--
Cluster-10372.0	BP_1	5.00	0.34	1063	--	--	--	--	--	--	--	--	--	--	--	--	--	--	--	--	--	--	--	--	--	--	--	--	--	--	--	--
Cluster-10376.0	BP_1	15.00	0.68	1427	270006387	EFA02835.1	929	1.8e-97	hypothetical protein TcasGA2_TC007536 [Tribolium castaneum]	871223279	XM_013080795.1	39	1.33312e-08	PREDICTED: Aplysia californica cholecystokinin receptor-like (LOC101846804), mRNA	K04196	CCKLR	cholecystokinin-like receptor	http://www.genome.jp/dbget-bin/www_bget?ko:K04196	P70031	403	7.1e-38	Cholecystokinin receptor OS=Xenopus laevis GN=cckar PE=2 SV=1	PF00001	7 transmembrane receptor (rhodopsin family)	GO:0007186	G-protein coupled receptor signaling pathway	GO:0004930	G-protein coupled receptor activity	GO:0016021	integral component of membrane	KOG3656	FOG: 7 transmembrane receptor
Cluster-10376.1	BP_1	13.00	0.59	1423	642919561	XP_008191924.1	648	6.7e-65	PREDICTED: cholecystokinin receptor type A-like [Tribolium castaneum]>gi|482678622|gb|AGK29938.1| sulfakinin receptor 1, partial [Tribolium castaneum]	61967918	AY865608.1	105	2.71908e-45	Periplaneta americana perisulfakinin receptor mRNA, complete cds	K04196	CCKLR	cholecystokinin-like receptor	http://www.genome.jp/dbget-bin/www_bget?ko:K04196	P70031	258	4.6e-21	Cholecystokinin receptor OS=Xenopus laevis GN=cckar PE=2 SV=1	PF00001	7 transmembrane receptor (rhodopsin family)	GO:0007186	G-protein coupled receptor signaling pathway	GO:0004930	G-protein coupled receptor activity	GO:0016021	integral component of membrane	KOG3656	FOG: 7 transmembrane receptor
Cluster-10382.0	BP_1	2.00	0.31	625	--	--	--	--	--	--	--	--	--	--	--	--	--	--	--	--	--	--	--	--	--	--	--	--	--	--	--	--
Cluster-10385.0	BP_1	1.00	0.64	372	--	--	--	--	--	--	--	--	--	--	--	--	--	--	--	--	--	--	--	--	--	--	--	--	--	--	--	--
Cluster-10394.0	BP_1	3.00	4.85	311	--	--	--	--	--	--	--	--	--	--	--	--	--	--	--	--	--	--	--	--	--	--	--	--	--	--	--	--
Cluster-10397.0	BP_1	3.00	1.44	400	--	--	--	--	--	--	--	--	--	--	--	--	--	--	--	--	--	--	--	--	--	--	--	--	--	--	--	--
Cluster-10398.0	BP_1	14.06	0.41	2076	642917255	XP_008199223.1	1249	2.0e-134	PREDICTED: coiled-coil and C2 domain-containing protein 2A [Tribolium castaneum]	--	--	--	--	--	--	--	--	--	Q8CFW7	552	5.4e-55	Coiled-coil and C2 domain-containing protein 2A OS=Mus musculus GN=Cc2d2a PE=1 SV=1	PF00168	C2 domain	--	--	GO:0005515	protein binding	--	--	--	--
Cluster-104.0	BP_1	3.00	0.55	574	--	--	--	--	--	--	--	--	--	--	--	--	--	--	--	--	--	--	--	--	--	--	--	--	--	--	--	--
Cluster-1041.0	BP_1	1.00	0.84	350	--	--	--	--	--	--	--	--	--	--	--	--	--	--	--	--	--	--	--	--	--	--	--	--	--	--	--	--
Cluster-10413.0	BP_1	2.00	0.72	436	--	--	--	--	--	--	--	--	--	--	--	--	--	--	--	--	--	--	--	--	--	--	--	--	--	--	--	--
Cluster-10416.0	BP_1	3.00	0.56	571	--	--	--	--	--	--	--	--	--	--	--	--	--	--	--	--	--	--	--	--	--	--	--	--	--	--	--	--
Cluster-10419.0	BP_1	8.00	0.34	1525	--	--	--	--	--	--	--	--	--	--	--	--	--	--	--	--	--	--	--	--	--	--	--	--	--	--	--	--
Cluster-10425.0	BP_1	2.00	0.40	551	13628721	O76484.1	790	8.8e-82	RecName: Full=Casein kinase II subunit alpha; Short=CK II subunit alpha [Spodoptera frugiperda]>gi|3249055|gb|AAC24041.1| casein kinase II alpha subunit [Spodoptera frugiperda]	50344983	NM_001002164.1	175	1.23844e-84	Danio rerio zgc:86598 (zgc:86598), mRNA >gnl|BL_ORD_ID|611559 Danio rerio zgc:86598, mRNA (cDNA clone MGC:86598 IMAGE:6891713), complete cds	K03097	CSNK2A	casein kinase II subunit alpha	http://www.genome.jp/dbget-bin/www_bget?ko:K03097	O76484	790	3.6e-83	Casein kinase II subunit alpha OS=Spodoptera frugiperda PE=2 SV=1	PF00069//PF01335	Protein kinase domain//Death effector domain	GO:0006468//GO:0042981	protein phosphorylation//regulation of apoptotic process	GO:0005524//GO:0005515//GO:0004672	ATP binding//protein binding//protein kinase activity	--	--	KOG0668	Casein kinase II, alpha subunit
Cluster-10429.0	BP_1	3.00	0.84	478	--	--	--	--	--	768311754	CP010982.1	466	0	Verticillium dahliae VdLs.17 chromosome 3, complete sequence	--	--	--	--	Q870L2	222	2.3e-17	Siderophore iron transporter mirB OS=Emericella nidulans (strain FGSC A4 / ATCC 38163 / CBS 112.46 / NRRL 194 / M139) GN=mirB PE=3 SV=1	--	--	--	--	--	--	--	--	--	--
Cluster-10430.0	BP_1	7.00	0.53	979	544512774	XP_005589973.1	992	5.9e-105	PREDICTED: 60S ribosomal protein L13a isoform X1 [Macaca fascicularis]>gi|635040461|ref|XP_007995756.1| PREDICTED: 60S ribosomal protein L13a isoform X1 [Chlorocebus sabaeus]	395132448	NM_012423.3	979	0	Homo sapiens ribosomal protein L13a (RPL13A), transcript variant 1, mRNA	K02872	RP-L13Ae, RPL13A	large subunit ribosomal protein L13Ae	http://www.genome.jp/dbget-bin/www_bget?ko:K02872	P40429	974	3.0e-104	60S ribosomal protein L13a OS=Homo sapiens GN=RPL13A PE=1 SV=2	PF00572	Ribosomal protein L13	GO:0006412//GO:0042254	translation//ribosome biogenesis	GO:0003735	structural constituent of ribosome	GO:0005840	ribosome	KOG3204	60S ribosomal protein L13a
Cluster-10434.0	BP_1	1.00	0.38	430	641656935	XP_008180154.1	277	2.1e-22	PREDICTED: uncharacterized protein LOC103308498 [Acyrthosiphon pisum]	--	--	--	--	--	--	--	--	--	--	--	--	--	--	--	--	--	--	--	--	--	--	--
Cluster-10439.1	BP_1	16.00	0.80	1326	642933705	XP_974874.3	967	6.4e-102	PREDICTED: protein OSCP1 [Tribolium castaneum]	--	--	--	--	--	--	--	--	--	Q8BHW2	295	2.2e-25	Protein OSCP1 OS=Mus musculus GN=Oscp1 PE=2 SV=1	--	--	--	--	--	--	--	--	--	--
Cluster-10450.0	BP_1	2.00	0.49	506	--	--	--	--	--	--	--	--	--	--	--	--	--	--	--	--	--	--	--	--	--	--	--	--	--	--	--	--
Cluster-10451.0	BP_1	3.00	0.48	617	--	--	--	--	--	--	--	--	--	--	--	--	--	--	--	--	--	--	--	--	--	--	--	--	--	--	--	--
Cluster-10456.0	BP_1	1.00	0.68	366	--	--	--	--	--	--	--	--	--	--	--	--	--	--	--	--	--	--	--	--	--	--	--	--	--	--	--	--
Cluster-10461.0	BP_1	5.00	0.38	975	831783402	XP_012757037.1	238	1.6e-17	hypothetical protein SAMD00019534_022850 [Acytostelium subglobosum LB1]>gi|735857669|dbj|GAM19110.1| hypothetical protein SAMD00019534_022850 [Acytostelium subglobosum LB1]	697081950	XM_009656042.1	909	0	Verticillium dahliae VdLs.17 hypothetical protein partial mRNA	--	--	--	--	P55023	167	1.1e-10	Tyrosinase OS=Streptomyces lincolnensis GN=melC2 PE=3 SV=2	PF00264	Common central domain of tyrosinase	GO:0008152	metabolic process	GO:0016491	oxidoreductase activity	--	--	--	--
Cluster-10464.0	BP_1	3.00	0.84	479	--	--	--	--	--	--	--	--	--	--	--	--	--	--	--	--	--	--	--	--	--	--	--	--	--	--	--	--
Cluster-10465.0	BP_1	1.00	0.75	358	642925502	XP_008194577.1	217	1.6e-15	PREDICTED: immediate early response 3-interacting protein 1 [Tribolium castaneum]	--	--	--	--	--	--	--	--	--	Q9CR20	136	1.6e-07	Immediate early response 3-interacting protein 1 OS=Mus musculus GN=Ier3ip1 PE=3 SV=1	--	--	--	--	--	--	--	--	--	--
Cluster-10466.0	BP_1	1.00	1.08	333	369724800	AEX20235.1	315	6.4e-27	pacifastin-related serine protease inhibitor [Portunus trituberculatus]	385270634	JF827348.1	203	1.95671e-100	Portunus trituberculatus pacifastin-like serine protease inhibitor (PLC3) mRNA, partial cds	--	--	--	--	--	--	--	--	PF00093//PF05375	von Willebrand factor type C domain//Pacifastin inhibitor (LCMII)	--	--	GO:0030414//GO:0005515	peptidase inhibitor activity//protein binding	--	--	--	--
Cluster-10467.0	BP_1	4.00	0.54	680	--	--	--	--	--	--	--	--	--	--	--	--	--	--	--	--	--	--	PF01529	DHHC palmitoyltransferase	--	--	GO:0008270	zinc ion binding	--	--	--	--
Cluster-10468.0	BP_1	5.50	0.35	1104	826502136	XP_012542232.1	192	3.9e-12	PREDICTED: pro-resilin-like [Monomorium pharaonis]	--	--	--	--	--	--	--	--	--	Q9V7U0	147	2.7e-08	Pro-resilin OS=Drosophila melanogaster GN=resilin PE=1 SV=1	PF06455//PF01299//PF01213//PF00379	NADH dehydrogenase subunit 5 C-terminus//Lysosome-associated membrane glycoprotein (Lamp)//Adenylate cyclase associated (CAP) N terminal//Insect cuticle protein	GO:0006744//GO:0006814//GO:0055114//GO:0015992//GO:0006120//GO:0042773//GO:0007010	ubiquinone biosynthetic process//sodium ion transport//oxidation-reduction process//proton transport//mitochondrial electron transport, NADH to ubiquinone//ATP synthesis coupled electron transport//cytoskeleton organization	GO:0008137//GO:0042302//GO:0003779	NADH dehydrogenase (ubiquinone) activity//structural constituent of cuticle//actin binding	GO:0016020	membrane	--	--
Cluster-10469.0	BP_1	2.00	1.07	389	--	--	--	--	--	--	--	--	--	--	--	--	--	--	--	--	--	--	--	--	--	--	--	--	--	--	--	--
Cluster-10469.1	BP_1	1.00	0.67	368	817201074	XP_012276275.1	331	9.9e-29	PREDICTED: fibril-forming collagen alpha chain-like [Orussus abietinus]	--	--	--	--	--	K06236	COL1AS	collagen, type I/II/III/V/XI/XXIV/XXVII, alpha	http://www.genome.jp/dbget-bin/www_bget?ko:K06236	Q6P4Z2	303	7.2e-27	Collagen alpha-1(II) chain OS=Xenopus tropicalis GN=col2a1 PE=2 SV=1	PF01410	Fibrillar collagen C-terminal domain	--	--	GO:0005201	extracellular matrix structural constituent	GO:0005581//GO:0005578	collagen trimer//proteinaceous extracellular matrix	--	--
Cluster-10470.0	BP_1	1.00	0.46	405	--	--	--	--	--	--	--	--	--	--	--	--	--	--	--	--	--	--	--	--	--	--	--	--	--	--	--	--
Cluster-10473.0	BP_1	1.00	0.54	388	--	--	--	--	--	--	--	--	--	--	--	--	--	--	--	--	--	--	--	--	--	--	--	--	--	--	--	--
Cluster-10475.0	BP_1	7.00	0.67	835	378556263	AFC17961.1	715	6.7e-73	O-methyltransferase [Litopenaeus vannamei]	--	--	--	--	--	--	--	--	--	Q86IC8	394	4.6e-37	Probable caffeoyl-CoA O-methyltransferase 2 OS=Dictyostelium discoideum GN=omt6 PE=1 SV=1	PF01596//PF01209	O-methyltransferase//ubiE/COQ5 methyltransferase family	--	--	GO:0008168//GO:0008171	methyltransferase activity//O-methyltransferase activity	--	--	KOG1663	O-methyltransferase
Cluster-10480.0	BP_1	3.16	0.85	486	--	--	--	--	--	--	--	--	--	--	--	--	--	--	--	--	--	--	--	--	--	--	--	--	--	--	--	--
Cluster-10488.0	BP_1	3.00	0.34	744	--	--	--	--	--	--	--	--	--	--	--	--	--	--	--	--	--	--	--	--	--	--	--	--	--	--	--	--
Cluster-1049.0	BP_1	1.00	0.41	418	--	--	--	--	--	--	--	--	--	--	--	--	--	--	--	--	--	--	--	--	--	--	--	--	--	--	--	--
Cluster-10496.0	BP_1	3.00	0.43	652	--	--	--	--	--	--	--	--	--	--	--	--	--	--	--	--	--	--	--	--	--	--	--	--	--	--	--	--
Cluster-10497.0	BP_1	13.00	0.41	1933	157954037	NP_001103251.1	1992	1.3e-220	ligand-gated chloride channel homolog 3 [Tribolium castaneum]>gi|156447611|gb|ABU63598.1| GABA-gated ion channel [Tribolium castaneum]>gi|270006356|gb|EFA02804.1| ligand-gated chloride channel homolog 3 [Tribolium castaneum]	662198442	XM_008474121.1	282	1.50166e-143	PREDICTED: Diaphorina citri gamma-aminobutyric acid receptor subunit beta-like (LOC103509497), mRNA	K05181	GABRB	gamma-aminobutyric acid receptor subunit beta	http://www.genome.jp/dbget-bin/www_bget?ko:K05181	Q08832	1670	1.2e-184	Gamma-aminobutyric acid receptor subunit beta-like OS=Drosophila melanogaster GN=Lcch3 PE=1 SV=2	PF02931//PF02160//PF04277//PF02932	Neurotransmitter-gated ion-channel ligand binding domain//Cauliflower mosaic virus peptidase (A3)//Oxaloacetate decarboxylase, gamma chain//Neurotransmitter-gated ion-channel transmembrane region	GO:0006560//GO:0007214//GO:0006821//GO:0006811//GO:0006508//GO:0006810//GO:0006525//GO:0071436//GO:0006090//GO:0006814	proline metabolic process//gamma-aminobutyric acid signaling pathway//chloride transport//ion transport//proteolysis//transport//arginine metabolic process//sodium ion export//pyruvate metabolic process//sodium ion transport	GO:0004190//GO:0004890//GO:0015081//GO:0005230//GO:0008948	aspartic-type endopeptidase activity//GABA-A receptor activity//sodium ion transmembrane transporter activity//extracellular ligand-gated ion channel activity//oxaloacetate decarboxylase activity	GO:0005886//GO:0016020//GO:0030054//GO:0016021//GO:0045211	plasma membrane//membrane//cell junction//integral component of membrane//postsynaptic membrane	KOG3643	GABA receptor
Cluster-10507.0	BP_1	2.00	0.50	502	--	--	--	--	--	--	--	--	--	--	--	--	--	--	--	--	--	--	--	--	--	--	--	--	--	--	--	--
Cluster-10511.0	BP_1	6.00	0.47	956	646693425	KDR07697.1	285	5.6e-23	Proton-coupled amino acid transporter 4 [Zootermopsis nevadensis]	--	--	--	--	--	--	--	--	--	Q9SVG0	133	9.7e-07	Amino acid transporter ANTL2 OS=Arabidopsis thaliana GN=At4g38250 PE=1 SV=1	PF00810	ER lumen protein retaining receptor	GO:0006621	protein retention in ER lumen	GO:0046923	ER retention sequence binding	GO:0005783//GO:0016021	endoplasmic reticulum//integral component of membrane	--	--
Cluster-10525.0	BP_1	2.00	0.44	528	646711262	KDR16497.1	649	1.9e-65	FERM and PDZ domain-containing protein 4 [Zootermopsis nevadensis]	--	--	--	--	--	--	--	--	--	Q14CM0	485	8.1e-48	FERM and PDZ domain-containing protein 4 OS=Homo sapiens GN=FRMPD4 PE=1 SV=1	PF00595//PF13180	PDZ domain (Also known as DHR or GLGF)//PDZ domain	--	--	GO:0005515	protein binding	--	--	KOG3552	FERM domain protein FRM-8
Cluster-10529.0	BP_1	4.00	0.36	863	--	--	--	--	--	--	--	--	--	--	--	--	--	--	--	--	--	--	PF02924	Bacteriophage lambda head decoration protein D	--	--	--	--	GO:0019028	viral capsid	--	--
Cluster-1053.0	BP_1	12.00	2.19	577	--	--	--	--	--	--	--	--	--	--	--	--	--	--	--	--	--	--	--	--	--	--	--	--	--	--	--	--
Cluster-10539.0	BP_1	6.00	0.44	1004	--	--	--	--	--	--	--	--	--	--	--	--	--	--	--	--	--	--	PF07941	Potassium channel Kv1.4 tandem inactivation domain	GO:0006813	potassium ion transport	GO:0030955//GO:0005249	potassium ion binding//voltage-gated potassium channel activity	GO:0016021//GO:0008076	integral component of membrane//voltage-gated potassium channel complex	--	--
Cluster-10544.0	BP_1	2.00	1.21	377	--	--	--	--	--	--	--	--	--	--	--	--	--	--	--	--	--	--	--	--	--	--	--	--	--	--	--	--
Cluster-10552.0	BP_1	5.00	0.32	1112	--	--	--	--	--	697087309	XM_009658272.1	912	0	Verticillium dahliae VdLs.17 1,3-beta-glucanosyltransferase gel1 partial mRNA	--	--	--	--	B0XT72	629	3.4e-64	1,3-beta-glucanosyltransferase gel1 OS=Neosartorya fumigata (strain CEA10 / CBS 144.89 / FGSC A1163) GN=gel1 PE=1 SV=1	PF00150	Cellulase (glycosyl hydrolase family 5)	GO:0005975	carbohydrate metabolic process	GO:0004553	hydrolase activity, hydrolyzing O-glycosyl compounds	--	--	--	--
Cluster-10557.0	BP_1	4.00	0.35	885	805778680	XP_012138583.1	884	1.8e-92	PREDICTED: protein furry [Megachile rotundata]	--	--	--	--	--	--	--	--	--	Q9VT28	759	2.3e-79	Protein furry OS=Drosophila melanogaster GN=fry PE=1 SV=2	--	--	--	--	--	--	--	--	KOG1825	Fry-like conserved proteins
Cluster-1056.0	BP_1	1.00	0.43	412	--	--	--	--	--	--	--	--	--	--	--	--	--	--	--	--	--	--	--	--	--	--	--	--	--	--	--	--
Cluster-10564.0	BP_1	1.00	0.61	376	--	--	--	--	--	--	--	--	--	--	--	--	--	--	--	--	--	--	--	--	--	--	--	--	--	--	--	--
Cluster-10566.0	BP_1	2.44	0.41	603	--	--	--	--	--	--	--	--	--	--	--	--	--	--	--	--	--	--	--	--	--	--	--	--	--	--	--	--
Cluster-10573.0	BP_1	4.00	0.73	576	514695405	XP_004995273.1	212	9.7e-15	60S acidic ribosomal protein P1 [Salpingoeca rosetta]>gi|326437339|gb|EGD82909.1| 60S acidic ribosomal protein P1 [Salpingoeca rosetta]	697069444	XM_009651611.1	558	0	Verticillium dahliae VdLs.17 60S acidic ribosomal protein P1 mRNA	K02942	RP-LP1, RPLP1	large subunit ribosomal protein LP1	http://www.genome.jp/dbget-bin/www_bget?ko:K02942	P50344	274	2.6e-23	60S acidic ribosomal protein P1 OS=Davidiella tassiana GN=CLAH12 PE=1 SV=1	PF01213	Adenylate cyclase associated (CAP) N terminal	GO:0042254//GO:0007010//GO:0006414	ribosome biogenesis//cytoskeleton organization//translational elongation	GO:0003779//GO:0003735	actin binding//structural constituent of ribosome	GO:0005840	ribosome	KOG1762	60s acidic ribosomal protein P1
Cluster-10578.0	BP_1	5.00	0.60	725	291242137	XP_002740964.1	830	2.7e-86	PREDICTED: ADP-ribosylation factor 1-like isoform X3 [Saccoglossus kowalevskii]>gi|291242139|ref|XP_002740965.1| PREDICTED: ADP-ribosylation factor 1-like isoform X4 [Saccoglossus kowalevskii]>gi|585709105|ref|XP_006824295.1| PREDICTED: ADP-ribosylation factor 1-like isoform X5 [Saccoglossus kowalevskii]>gi|585709112|ref|XP_006824296.1| PREDICTED: ADP-ribosylation factor 1-like isoform X6 [Saccog…	697067848	XM_009650814.1	722	0	Verticillium dahliae VdLs.17 ADP-ribosylation factor mRNA	K06883	K06883	uncharacterized protein	http://www.genome.jp/dbget-bin/www_bget?ko:K06883	P34727	883	7.9e-94	ADP-ribosylation factor OS=Ajellomyces capsulatus GN=ARF PE=1 SV=3	PF01926//PF08477//PF00071//PF04670//PF00025//PF01591//PF00503	50S ribosome-binding GTPase//Ras of Complex, Roc, domain of DAPkinase//Ras family//Gtr1/RagA G protein conserved region//ADP-ribosylation factor family//6-phosphofructo-2-kinase//G-protein alpha subunit	GO:0007186//GO:0007264//GO:0006013//GO:0006000//GO:0007165	G-protein coupled receptor signaling pathway//small GTPase mediated signal transduction//mannose metabolic process//fructose metabolic process//signal transduction	GO:0005525//GO:0004871//GO:0019001//GO:0005524//GO:0031683//GO:0003873//GO:0003924	GTP binding//signal transducer activity//guanyl nucleotide binding//ATP binding//G-protein beta/gamma-subunit complex binding//6-phosphofructo-2-kinase activity//GTPase activity	--	--	KOG0070	GTP-binding ADP-ribosylation factor Arf1
Cluster-10579.0	BP_1	2.00	1.32	369	126697458	ABO26686.1	146	2.8e-07	40S ribosomal protein S18 [Haliotis discus discus]>gi|363894932|gb|AEW42983.1| putative 40S ribosomal protein S18 [Haliotis diversicolor]	768311755	CP010983.1	315	1.20306e-162	Verticillium dahliae VdLs.17 chromosome 4, complete sequence	--	--	--	--	P34788	157	6.1e-10	40S ribosomal protein S18 OS=Arabidopsis thaliana GN=RPS18A PE=1 SV=1	PF00416	Ribosomal protein S13/S18	GO:0042254//GO:0006412	ribosome biogenesis//translation	GO:0003735//GO:0003723	structural constituent of ribosome//RNA binding	GO:0005840//GO:0005622	ribosome//intracellular	KOG3311	Ribosomal protein S18
Cluster-10579.1	BP_1	7.00	2.54	436	156372342	XP_001628997.1	511	1.6e-49	predicted protein [Nematostella vectensis]>gi|156215987|gb|EDO36934.1| predicted protein [Nematostella vectensis]	697079366	XM_009655153.1	436	0	Verticillium dahliae VdLs.17 40S ribosomal protein S18 mRNA	K02964	RP-S18e, RPS18	small subunit ribosomal protein S18e	http://www.genome.jp/dbget-bin/www_bget?ko:K02964	P0CX56	521	4.5e-52	40S ribosomal protein S18-B OS=Saccharomyces cerevisiae (strain ATCC 204508 / S288c) GN=RPS18B PE=1 SV=1	PF00416	Ribosomal protein S13/S18	GO:0006412//GO:0042254	translation//ribosome biogenesis	GO:0003735//GO:0003723	structural constituent of ribosome//RNA binding	GO:0005622//GO:0005840	intracellular//ribosome	KOG3311	Ribosomal protein S18
Cluster-10587.0	BP_1	3.00	0.54	580	817071271	XP_012257692.1	200	2.4e-13	PREDICTED: uncharacterized protein LOC105686971 [Athalia rosae]	--	--	--	--	--	--	--	--	--	P59808	179	2.7e-12	SAM and SH3 domain-containing protein 1 OS=Mus musculus GN=Sash1 PE=1 SV=1	PF07647//PF00536	SAM domain (Sterile alpha motif)//SAM domain (Sterile alpha motif)	--	--	GO:0005515	protein binding	--	--	--	--
Cluster-10588.0	BP_1	14.00	0.54	1643	751773601	XP_011213405.1	1921	1.9e-212	PREDICTED: NADH-ubiquinone oxidoreductase 49 kDa subunit [Bactrocera dorsalis]	641722986	XM_008153074.1	260	2.1592e-131	PREDICTED: Eptesicus fuscus NADH dehydrogenase (ubiquinone) Fe-S protein 2, 49kDa (NADH-coenzyme Q reductase) (NDUFS2), mRNA	K03935	NDUFS2	NADH dehydrogenase (ubiquinone) Fe-S protein 2	http://www.genome.jp/dbget-bin/www_bget?ko:K03935	Q641Y2	1781	1.3e-197	NADH dehydrogenase [ubiquinone] iron-sulfur protein 2, mitochondrial OS=Rattus norvegicus GN=Ndufs2 PE=1 SV=1	PF00374//PF00346	Nickel-dependent hydrogenase//Respiratory-chain NADH dehydrogenase, 49 Kd subunit	GO:0055114	oxidation-reduction process	GO:0048038//GO:0051287//GO:0016151//GO:0016651	quinone binding//NAD binding//nickel cation binding//oxidoreductase activity, acting on NAD(P)H	--	--	KOG2870	NADH:ubiquinone oxidoreductase, NDUFS2/49 kDa subunit
Cluster-1059.0	BP_1	1.00	0.38	428	--	--	--	--	--	--	--	--	--	--	--	--	--	--	--	--	--	--	--	--	--	--	--	--	--	--	--	--
Cluster-10594.0	BP_1	21.47	0.86	1588	642927592	XP_008195328.1	1586	1.3e-173	PREDICTED: cyclin-dependent kinase-like 4 isoform X3 [Tribolium castaneum]	844839798	XM_012937545.1	64	1.88356e-22	Schistosoma haematobium Cyclin-dependent kinase-like 1 mRNA	K08824	CDKL	cyclin-dependent kinase-like	http://www.genome.jp/dbget-bin/www_bget?ko:K08824	Q00532	1129	5.2e-122	Cyclin-dependent kinase-like 1 OS=Homo sapiens GN=CDKL1 PE=1 SV=5	PF00069//PF06293//PF07714	Protein kinase domain//Lipopolysaccharide kinase (Kdo/WaaP) family//Protein tyrosine kinase	GO:0006468	protein phosphorylation	GO:0005524//GO:0016773//GO:0004672	ATP binding//phosphotransferase activity, alcohol group as acceptor//protein kinase activity	GO:0016020	membrane	KOG0593	Predicted protein kinase KKIAMRE
Cluster-10594.1	BP_1	13.53	0.50	1692	642927590	XP_008195327.1	1645	2.0e-180	PREDICTED: cyclin-dependent kinase-like 4 isoform X2 [Tribolium castaneum]	844839798	XM_012937545.1	64	2.00969e-22	Schistosoma haematobium Cyclin-dependent kinase-like 1 mRNA	K08824	CDKL	cyclin-dependent kinase-like	http://www.genome.jp/dbget-bin/www_bget?ko:K08824	Q00532	1129	5.5e-122	Cyclin-dependent kinase-like 1 OS=Homo sapiens GN=CDKL1 PE=1 SV=5	PF07714//PF06293//PF00069	Protein tyrosine kinase//Lipopolysaccharide kinase (Kdo/WaaP) family//Protein kinase domain	GO:0006468	protein phosphorylation	GO:0005524//GO:0016773//GO:0004672	ATP binding//phosphotransferase activity, alcohol group as acceptor//protein kinase activity	GO:0016020	membrane	KOG0593	Predicted protein kinase KKIAMRE
Cluster-10595.0	BP_1	3.00	0.61	547	--	--	--	--	--	--	--	--	--	--	--	--	--	--	--	--	--	--	--	--	--	--	--	--	--	--	--	--
Cluster-106.0	BP_1	4.00	0.32	930	546675956	ERL87051.1	200	3.9e-13	hypothetical protein D910_04452 [Dendroctonus ponderosae]	--	--	--	--	--	--	--	--	--	P27780	174	1.7e-11	Pupal cuticle protein Edg-84A OS=Drosophila melanogaster GN=Edg84A PE=2 SV=1	PF00379	Insect cuticle protein	--	--	GO:0042302	structural constituent of cuticle	--	--	--	--
Cluster-1060.0	BP_1	1.00	0.33	451	--	--	--	--	--	--	--	--	--	--	--	--	--	--	--	--	--	--	--	--	--	--	--	--	--	--	--	--
Cluster-10601.1	BP_1	1.00	0.38	429	241998476	XP_002433881.1	214	4.3e-15	O-linked N-acetylglucosamine transferase, OGT, putative [Ixodes scapularis]>gi|215495640|gb|EEC05281.1| O-linked N-acetylglucosamine transferase, OGT, putative, partial [Ixodes scapularis]	--	--	--	--	--	--	--	--	--	Q6DCD5	165	8.4e-11	Transmembrane and TPR repeat-containing protein 2 OS=Xenopus laevis GN=tmtc2 PE=2 SV=1	PF07721//PF13181//PF03127//PF13371//PF13374//PF00515//PF13176//PF13414	Tetratricopeptide repeat//Tetratricopeptide repeat//GAT domain//Tetratricopeptide repeat//Tetratricopeptide repeat//Tetratricopeptide repeat//Tetratricopeptide repeat//TPR repeat	GO:0006886	intracellular protein transport	GO:0005515//GO:0042802	protein binding//identical protein binding	GO:0005622	intracellular	KOG4626	O-linked N-acetylglucosamine transferase OGT
Cluster-10601.2	BP_1	3.00	0.40	681	281364285	NP_995615.2	144	8.9e-07	CG31690 [Drosophila melanogaster]>gi|347595774|sp|Q9VQE9.3|TMTC1_DROME RecName: Full=Transmembrane and TPR repeat-containing protein CG31690>gi|272406866|gb|AAS64621.2| CG31690 [Drosophila melanogaster]>gi|544735043|gb|AGW25598.1| FI21357p1 [Drosophila melanogaster]	--	--	--	--	--	--	--	--	--	Q9VQE9	144	3.7e-08	Transmembrane and TPR repeat-containing protein CG31690 OS=Drosophila melanogaster GN=CG31690 PE=2 SV=3	PF07721//PF00515//PF13181//PF13371//PF06003//PF13174//PF13414	Tetratricopeptide repeat//Tetratricopeptide repeat//Tetratricopeptide repeat//Tetratricopeptide repeat//Survival motor neuron protein (SMN)//Tetratricopeptide repeat//TPR repeat	GO:0006397	mRNA processing	GO:0005515//GO:0042802//GO:0003723	protein binding//identical protein binding//RNA binding	GO:0005737//GO:0005634	cytoplasm//nucleus	--	--
Cluster-10608.0	BP_1	1.00	0.72	362	--	--	--	--	--	--	--	--	--	--	--	--	--	--	--	--	--	--	--	--	--	--	--	--	--	--	--	--
Cluster-1061.0	BP_1	2.00	0.62	461	--	--	--	--	--	--	--	--	--	--	--	--	--	--	--	--	--	--	--	--	--	--	--	--	--	--	--	--
Cluster-10614.0	BP_1	5.00	0.31	1126	--	--	--	--	--	--	--	--	--	--	--	--	--	--	--	--	--	--	--	--	--	--	--	--	--	--	--	--
Cluster-10615.0	BP_1	6.00	1.58	490	256539088	ACU82846.1	392	1.1e-35	acyl-CoA-binding protein [Fenneropenaeus chinensis]	198473999	XM_001356482.2	34	2.63575e-06	Drosophila pseudoobscura pseudoobscura GA21120 (Dpse\GA21120), partial mRNA	K08762	DBI, ACBP	diazepam-binding inhibitor (GABA receptor modulator, acyl-CoA-binding protein)	http://www.genome.jp/dbget-bin/www_bget?ko:K08762	P45883	323	4.6e-29	Acyl-CoA-binding protein homolog OS=Pelophylax ridibundus PE=1 SV=2	PF00887	Acyl CoA binding protein	--	--	GO:0000062	fatty-acyl-CoA binding	--	--	KOG0817	Acyl-CoA-binding protein
Cluster-10628.0	BP_1	9.00	0.50	1215	--	--	--	--	--	--	--	--	--	--	--	--	--	--	--	--	--	--	--	--	--	--	--	--	--	--	--	--
Cluster-10629.0	BP_1	27.00	12.01	409	268306418	ACY95330.1	484	2.0e-46	ribosomal protein L31 [Manduca sexta]	317143691	XM_003189479.1	54	1.65286e-17	Aspergillus oryzae RIB40 60S ribosomal protein L31, partial mRNA	K02910	RP-L31e, RPL31	large subunit ribosomal protein L31e	http://www.genome.jp/dbget-bin/www_bget?ko:K02910	Q9GP16	481	1.8e-47	60S ribosomal protein L31 OS=Heliothis virescens GN=RpL31 PE=2 SV=1	PF01198//PF09618	Ribosomal protein L31e//CRISPR-associated protein (Cas_Csy4)	GO:0042254//GO:0006412//GO:0043571	ribosome biogenesis//translation//maintenance of CRISPR repeat elements	GO:0004519//GO:0003735	endonuclease activity//structural constituent of ribosome	GO:0005840//GO:0005622	ribosome//intracellular	KOG0893	60S ribosomal protein L31
Cluster-10632.0	BP_1	18.00	0.84	1403	--	--	--	--	--	--	--	--	--	--	--	--	--	--	--	--	--	--	--	--	--	--	--	--	--	--	--	--
Cluster-10633.0	BP_1	2.00	0.56	477	--	--	--	--	--	685853246	XM_009255381.1	94	1.13385e-39	Fusarium pseudograminearum CS3096 hypothetical protein partial mRNA	--	--	--	--	P40441	140	7.4e-08	Putative hexose transporter 12 OS=Saccharomyces cerevisiae (strain ATCC 204508 / S288c) GN=HXT12 PE=5 SV=1	PF00083	Sugar (and other) transporter	GO:0055085	transmembrane transport	GO:0022857	transmembrane transporter activity	GO:0016021	integral component of membrane	--	--
Cluster-10634.0	BP_1	2.00	0.49	503	--	--	--	--	--	--	--	--	--	--	--	--	--	--	--	--	--	--	--	--	--	--	--	--	--	--	--	--
Cluster-10635.0	BP_1	6.00	0.44	999	226510663	ACO59906.1	1192	3.9e-128	eukaryotic translation initiation factor 3 subunit G [Penaeus monodon]	226510662	FJ829364.1	393	0	Penaeus monodon eukaryotic translation initiation factor 3 subunit G mRNA, complete cds	K03248	EIF3G	translation initiation factor 3 subunit G	http://www.genome.jp/dbget-bin/www_bget?ko:K03248	Q6DRC4	742	2.4e-77	Eukaryotic translation initiation factor 3 subunit G OS=Danio rerio GN=eif3g PE=1 SV=1	PF00076	RNA recognition motif. (a.k.a. RRM, RBD, or RNP domain)	--	--	GO:0003676	nucleic acid binding	--	--	KOG0122	Translation initiation factor 3, subunit g (eIF-3g)
Cluster-10637.0	BP_1	15.00	2.01	680	302136424	ADK94169.1	797	1.7e-82	nucleoside diphosphate kinase [Eriocheir sinensis]	262401098	FJ774730.1	563	0	Scylla paramamosain oncoprotein nm23 mRNA, partial cds	K00940	ndk, NME	nucleoside-diphosphate kinase	http://www.genome.jp/dbget-bin/www_bget?ko:K00940	P19804	619	3.0e-63	Nucleoside diphosphate kinase B OS=Rattus norvegicus GN=Nme2 PE=1 SV=1	PF04505//PF00334	Interferon-induced transmembrane protein//Nucleoside diphosphate kinase	GO:0006144//GO:0006183//GO:0006228//GO:0009607//GO:0006165//GO:0006206//GO:0006241	purine nucleobase metabolic process//GTP biosynthetic process//UTP biosynthetic process//response to biotic stimulus//nucleoside diphosphate phosphorylation//pyrimidine nucleobase metabolic process//CTP biosynthetic process	GO:0004550	nucleoside diphosphate kinase activity	GO:0016021	integral component of membrane	KOG0888	Nucleoside diphosphate kinase
Cluster-10638.0	BP_1	2.00	0.44	531	746842668	XP_011051557.1	250	3.5e-19	PREDICTED: uncharacterized protein LOC105144375 [Acromyrmex echinatior]	--	--	--	--	--	--	--	--	--	--	--	--	--	PF08013	Tagatose 6 phosphate kinase	GO:0019402	galactitol metabolic process	--	--	--	--	--	--
Cluster-10639.0	BP_1	22.00	0.39	3212	676492822	XP_009066045.1	1606	1.2e-175	hypothetical protein LOTGIDRAFT_133686 [Lottia gigantea]>gi|556094637|gb|ESO83290.1| hypothetical protein LOTGIDRAFT_133686 [Lottia gigantea]	692930310	KM422250.1	57	2.99799e-18	Mischocyttarus flavitarsis isolate 10255mis ultra conserved element locus uce-877 genomic sequence	K03260	EIF4G	translation initiation factor 4G	http://www.genome.jp/dbget-bin/www_bget?ko:K03260	Q5R7J9	826	1.4e-86	Eukaryotic translation initiation factor 4 gamma 2 OS=Pongo abelii GN=EIF4G2 PE=2 SV=2	PF02854//PF02020	MIF4G domain//eIF4-gamma/eIF5/eIF2-epsilon	--	--	GO:0005515//GO:0003723	protein binding//RNA binding	--	--	KOG0401	Translation initiation factor 4F, ribosome/mRNA-bridging subunit (eIF-4G)
Cluster-10648.0	BP_1	16.00	0.42	2239	826411277	XP_012542665.1	822	7.0e-85	PREDICTED: uncharacterized protein LOC105840305 [Monomorium pharaonis]	--	--	--	--	--	--	--	--	--	--	--	--	--	PF08240//PF01295	Alcohol dehydrogenase GroES-like domain//Adenylate cyclase, class-I	GO:0055114//GO:0006144//GO:0006171	oxidation-reduction process//purine nucleobase metabolic process//cAMP biosynthetic process	GO:0004016	adenylate cyclase activity	--	--	--	--
Cluster-10649.0	BP_1	3.00	0.95	457	--	--	--	--	--	--	--	--	--	--	--	--	--	--	--	--	--	--	--	--	--	--	--	--	--	--	--	--
Cluster-10650.2	BP_1	1.00	0.54	388	--	--	--	--	--	--	--	--	--	--	--	--	--	--	--	--	--	--	--	--	--	--	--	--	--	--	--	--
Cluster-10653.0	BP_1	9.00	0.67	990	330827280	XP_003291772.1	207	6.4e-14	hypothetical protein DICPUDRAFT_156413 [Dictyostelium purpureum]>gi|325078031|gb|EGC31706.1| hypothetical protein DICPUDRAFT_156413 [Dictyostelium purpureum]	768311756	CP010984.1	978	0	Verticillium dahliae VdLs.17 chromosome 5, complete sequence	--	--	--	--	P87216	400	1.1e-37	Protein vip1 OS=Schizosaccharomyces pombe (strain 972 / ATCC 24843) GN=vip1 PE=1 SV=1	PF08777//PF00076	RNA binding motif//RNA recognition motif. (a.k.a. RRM, RBD, or RNP domain)	--	--	GO:0003723//GO:0003676	RNA binding//nucleic acid binding	--	--	--	--
Cluster-10655.0	BP_1	5.00	0.62	710	242014266	XP_002427812.1	169	1.2e-09	nesprin, putative [Pediculus humanus corporis]>gi|212512281|gb|EEB15074.1| nesprin, putative [Pediculus humanus corporis]	--	--	--	--	--	--	--	--	--	--	--	--	--	PF04364//PF09432	DNA polymerase III chi subunit, HolC//Tho complex subunit THP2	GO:0006368//GO:0006406//GO:0006260	transcription elongation from RNA polymerase II promoter//mRNA export from nucleus//DNA replication	GO:0003887//GO:0003677	DNA-directed DNA polymerase activity//DNA binding	GO:0042575//GO:0000446	DNA polymerase complex//nucleoplasmic THO complex	--	--
Cluster-10657.0	BP_1	3.00	0.50	603	795126095	XP_011789589.1	253	1.8e-19	PREDICTED: regulator of G-protein signaling 1 [Colobus angolensis palliatus]	56682943	NM_002922.3	603	0	Homo sapiens regulator of G-protein signaling 1 (RGS1), mRNA	K16449	RGS	regulator of G-protein signaling	http://www.genome.jp/dbget-bin/www_bget?ko:K16449	Q08116	253	7.4e-21	Regulator of G-protein signaling 1 OS=Homo sapiens GN=RGS1 PE=1 SV=3	--	--	--	--	--	--	--	--	--	--
Cluster-10658.1	BP_1	1.00	0.64	371	--	--	--	--	--	--	--	--	--	--	--	--	--	--	--	--	--	--	PF06657//PF03063//PF04216	Centrosome microtubule-binding domain of Cep57//Prismane/CO dehydrogenase family//Protein involved in formate dehydrogenase formation	GO:0055114	oxidation-reduction process	GO:0016491//GO:0008017	oxidoreductase activity//microtubule binding	GO:0005737//GO:0045298	cytoplasm//tubulin complex	--	--
Cluster-10660.0	BP_1	12.00	0.38	1906	--	--	--	--	--	--	--	--	--	--	--	--	--	--	--	--	--	--	--	--	--	--	--	--	--	--	--	--
Cluster-10674.0	BP_1	4.59	0.35	966	642916047	XP_008190871.1	494	3.3e-47	PREDICTED: ras-GEF domain-containing family member 1B-like isoform X3 [Tribolium castaneum]	--	--	--	--	--	--	--	--	--	--	--	--	--	--	--	--	--	--	--	--	--	--	--
Cluster-10681.0	BP_1	4.00	1.05	490	190702371	ACE75264.1	336	3.5e-29	DNA Pol B2 domain-containing protein [Glyptapanteles flavicoxis]	--	--	--	--	--	--	--	--	--	--	--	--	--	--	--	--	--	--	--	--	--	--	--
Cluster-10696.0	BP_1	4.00	0.55	668	--	--	--	--	--	768311759	CP010987.1	668	0	Verticillium dahliae VdLs.17 chromosome 8, complete sequence	--	--	--	--	--	--	--	--	PF15682	Musculoskeletal, temporally activated-embryonic nuclear protein 1	GO:0035988//GO:0042246//GO:0002062	chondrocyte proliferation//tissue regeneration//chondrocyte differentiation	--	--	GO:0005634	nucleus	--	--
Cluster-10707.0	BP_1	15.07	1.14	974	--	--	--	--	--	--	--	--	--	--	--	--	--	--	--	--	--	--	--	--	--	--	--	--	--	--	--	--
Cluster-10714.0	BP_1	3.00	0.53	586	--	--	--	--	--	--	--	--	--	--	--	--	--	--	--	--	--	--	--	--	--	--	--	--	--	--	--	--
Cluster-1072.0	BP_1	4.00	0.64	616	--	--	--	--	--	--	--	--	--	--	--	--	--	--	--	--	--	--	--	--	--	--	--	--	--	--	--	--
Cluster-10746.0	BP_1	1.00	0.37	433	--	--	--	--	--	--	--	--	--	--	--	--	--	--	--	--	--	--	PF04664	Opioid growth factor receptor (OGFr) conserved region	GO:0007165	signal transduction	GO:0004872	receptor activity	GO:0016020	membrane	--	--
Cluster-10749.0	BP_1	2.00	0.69	444	--	--	--	--	--	--	--	--	--	--	--	--	--	--	--	--	--	--	--	--	--	--	--	--	--	--	--	--
Cluster-1076.0	BP_1	2.00	0.37	571	--	--	--	--	--	--	--	--	--	--	--	--	--	--	--	--	--	--	--	--	--	--	--	--	--	--	--	--
Cluster-10760.0	BP_1	41.00	0.74	3161	--	--	--	--	--	462430528	APGK01014989.1	80	4.83248e-31	Dendroctonus ponderosae Seq01014997, whole genome shotgun sequence	--	--	--	--	--	--	--	--	--	--	--	--	--	--	--	--	--	--
Cluster-10761.0	BP_1	7.00	0.52	992	102939		819	6.9e-85	hypothetical protein 2 - cabbage looper transposon TED (fragment)	--	--	--	--	--	--	--	--	--	P04323	678	6.4e-70	Retrovirus-related Pol polyprotein from transposon 17.6 OS=Drosophila melanogaster GN=pol PE=3 SV=1	--	--	--	--	--	--	--	--	--	--
Cluster-10762.3	BP_1	1.00	0.74	359	--	--	--	--	--	--	--	--	--	--	--	--	--	--	--	--	--	--	--	--	--	--	--	--	--	--	--	--
Cluster-10773.0	BP_1	11.00	0.95	890	--	--	--	--	--	--	--	--	--	--	--	--	--	--	--	--	--	--	PF05132//PF04931//PF04147//PF01080//PF14721//PF04546//PF04194//PF03896//PF02535//PF04006//PF03985//PF02724	RNA polymerase III RPC4//DNA polymerase phi//Nop14-like family//Presenilin//Apoptosis-inducing factor, mitochondrion-associated, C-term//Sigma-70, non-essential region//Programmed cell death protein 2, C-terminal putative domain//Translocon-associated protein (TRAP), alpha subunit//ZIP Zinc transporter//Mpp10 protein//Paf1//CDC45-like protein	GO:0055085//GO:0006270//GO:0016570//GO:0006260//GO:0006383//GO:0006364//GO:0006355//GO:0030001//GO:0006351//GO:0006368//GO:0006144//GO:0006206//GO:0006352	transmembrane transport//DNA replication initiation//histone modification//DNA replication//transcription from RNA polymerase III promoter//rRNA processing//regulation of transcription, DNA-templated//metal ion transport//transcription, DNA-templated//transcription elongation from RNA polymerase II promoter//purine nucleobase metabolic process//pyrimidine nucleobase metabolic process//DNA-templat…	GO:0003700//GO:0004190//GO:0003887//GO:0046983//GO:0016987//GO:0046873//GO:0003899//GO:0003677	transcription factor activity, sequence-specific DNA binding//aspartic-type endopeptidase activity//DNA-directed DNA polymerase activity//protein dimerization activity//sigma factor activity//metal ion transmembrane transporter activity//DNA-directed RNA polymerase activity//DNA binding	GO:0005666//GO:0005730//GO:0005667//GO:0005732//GO:0034457//GO:0016593//GO:0016021//GO:0042575//GO:0005737//GO:0032040//GO:0005789//GO:0005634//GO:0016020	DNA-directed RNA polymerase III complex//nucleolus//transcription factor complex//small nucleolar ribonucleoprotein complex//Mpp10 complex//Cdc73/Paf1 complex//integral component of membrane//DNA polymerase complex//cytoplasm//small-subunit processome//endoplasmic reticulum membrane//nucleus//membrane	--	--
Cluster-10776.0	BP_1	10.00	0.68	1057	665798419	XP_008547084.1	368	1.5e-32	PREDICTED: collagen alpha-2(IV) chain [Microplitis demolitor]	--	--	--	--	--	K06237	COL4A	collagen, type IV, alpha	http://www.genome.jp/dbget-bin/www_bget?ko:K06237	P17140	313	1.4e-27	Collagen alpha-2(IV) chain OS=Caenorhabditis elegans GN=let-2 PE=1 SV=2	PF02948	Amelogenin	GO:0007275	multicellular organismal development	--	--	GO:0005578	proteinaceous extracellular matrix	KOG3544	Collagens (type IV and type XIII), and related proteins
Cluster-10783.0	BP_1	3.00	0.32	774	--	--	--	--	--	--	--	--	--	--	--	--	--	--	--	--	--	--	--	--	--	--	--	--	--	--	--	--
Cluster-10785.0	BP_1	1.00	0.34	444	--	--	--	--	--	--	--	--	--	--	--	--	--	--	--	--	--	--	--	--	--	--	--	--	--	--	--	--
Cluster-10788.0	BP_1	1.00	0.71	363	--	--	--	--	--	768311754	CP010982.1	357	0	Verticillium dahliae VdLs.17 chromosome 3, complete sequence	--	--	--	--	--	--	--	--	--	--	--	--	--	--	--	--	--	--
Cluster-10791.0	BP_1	2.00	0.37	576	829755793	XP_012618011.1	268	3.1e-21	PREDICTED: anaphase-promoting complex subunit 16 isoform X1 [Microcebus murinus]	335892805	NR_038392.1	573	0	Homo sapiens anaphase promoting complex subunit 16 (ANAPC16), transcript variant 6, non-coding RNA	--	--	--	--	Q58DR0	268	1.3e-22	Anaphase-promoting complex subunit 16 OS=Bos taurus GN=ANAPC16 PE=3 SV=1	--	--	--	--	--	--	--	--	--	--
Cluster-10794.0	BP_1	8.00	1.10	671	656985105	AID18683.1	943	2.0e-99	aspartate aminotransferase [Fenneropenaeus chinensis]	--	--	--	--	--	K14455	GOT2	aspartate aminotransferase, mitochondrial	http://www.genome.jp/dbget-bin/www_bget?ko:K14455	P05202	752	1.1e-78	Aspartate aminotransferase, mitochondrial OS=Mus musculus GN=Got2 PE=1 SV=1	PF00155	Aminotransferase class I and II	GO:0009058	biosynthetic process	GO:0030170	pyridoxal phosphate binding	--	--	KOG1411	Aspartate aminotransferase/Glutamic oxaloacetic transaminase AAT1/GOT2
Cluster-10797.1	BP_1	3.00	0.33	767	91089533	XP_971109.1	778	3.0e-80	PREDICTED: synaptogyrin-1 [Tribolium castaneum]>gi|270011384|gb|EFA07832.1| hypothetical protein TcasGA2_TC005401 [Tribolium castaneum]	--	--	--	--	--	--	--	--	--	O43759	497	4.8e-49	Synaptogyrin-1 OS=Homo sapiens GN=SYNGR1 PE=1 SV=2	PF01284	Membrane-associating domain	--	--	--	--	GO:0016021//GO:0016020	integral component of membrane//membrane	--	--
Cluster-108.0	BP_1	1.00	1.55	313	--	--	--	--	--	--	--	--	--	--	--	--	--	--	--	--	--	--	--	--	--	--	--	--	--	--	--	--
Cluster-10814.0	BP_1	2.00	0.32	613	299829164	YP_003735174.1	609	9.6e-61	cytochrome c oxidase subunit III [Apis cerana]>gi|238800121|gb|ACR55913.1| cytochrome c oxidase subunit III [Apis cerana]>gi|702076551|gb|AIW06353.1| cytochrome c oxidase subunit III (mitochondrion) [Apis cerana]	702076545	KM244704.1	604	0	Apis cerana isolate CL24 mitochondrion, partial genome	K02262	COX3	cytochrome c oxidase subunit 3	http://www.genome.jp/dbget-bin/www_bget?ko:K02262	P34843	490	2.5e-48	Cytochrome c oxidase subunit 3 OS=Apis mellifera ligustica GN=COIII PE=3 SV=1	--	--	--	--	--	--	--	--	KOG4664	Cytochrome oxidase subunit III and related proteins
Cluster-10815.2	BP_1	17.00	0.48	2110	642927152	XP_008195159.1	574	3.8e-56	PREDICTED: uncharacterized protein LOC103313501 [Tribolium castaneum]	--	--	--	--	--	--	--	--	--	--	--	--	--	--	--	--	--	--	--	--	--	--	--
Cluster-10818.0	BP_1	4.00	0.55	667	328899359	AEB54635.1	933	2.8e-98	eukaryotic translation initiation factor 3 subunit 12 [Procambarus clarkii]	--	--	--	--	--	K15028	EIF3K	translation initiation factor 3 subunit K	http://www.genome.jp/dbget-bin/www_bget?ko:K15028	Q6GNI4	721	4.4e-75	Eukaryotic translation initiation factor 3 subunit K OS=Xenopus laevis GN=eif3k PE=2 SV=1	--	--	--	--	--	--	--	--	KOG3252	Uncharacterized conserved protein
Cluster-10821.0	BP_1	4.00	0.56	660	780012564	XP_781796.2	383	1.7e-34	PREDICTED: uncharacterized protein LOC576388 [Strongylocentrotus purpuratus]	697079697	XM_009655268.1	660	0	Verticillium dahliae VdLs.17 histone H4.2 mRNA	K11254	H4	histone H4	http://www.genome.jp/dbget-bin/www_bget?ko:K11254	P27996	380	1.5e-35	Histone H4 OS=Solaster stimpsoni PE=3 SV=2	PF02969//PF00125//PF02291	TATA box binding protein associated factor (TAF)//Core histone H2A/H2B/H3/H4//Transcription initiation factor IID, 31kD subunit	GO:0006352	DNA-templated transcription, initiation	GO:0003677	DNA binding	GO:0005634	nucleus	--	--
Cluster-10826.0	BP_1	2.00	0.81	421	262401159	ACY66482.1	413	3.5e-38	NADH:ubiquinone dehydrogenase [Scylla paramamosain]	262401158	FJ774761.1	306	1.39911e-157	Scylla paramamosain NADH:ubiquinone dehydrogenase mRNA, partial cds	K03960	NDUFB4	NADH dehydrogenase (ubiquinone) 1 beta subcomplex subunit 4	http://www.genome.jp/dbget-bin/www_bget?ko:K03960	--	--	--	--	PF07225	NADH-ubiquinone oxidoreductase B15 subunit (NDUFB4)	GO:0015992//GO:0006814//GO:0006744//GO:0006120	proton transport//sodium ion transport//ubiquinone biosynthetic process//mitochondrial electron transport, NADH to ubiquinone	GO:0008137	NADH dehydrogenase (ubiquinone) activity	GO:0005739	mitochondrion	--	--
Cluster-10834.0	BP_1	2.00	0.40	551	662210117	XP_008478685.1	431	3.8e-40	PREDICTED: ethanolamine-phosphate phospho-lyase-like [Diaphorina citri]	--	--	--	--	--	K18202	AGXT2L2	5-phosphonooxy-L-lysine phospho-lyase	http://www.genome.jp/dbget-bin/www_bget?ko:K18202	Q8R1K4	422	1.7e-40	5-phosphohydroxy-L-lysine phospho-lyase OS=Mus musculus GN=Phykpl PE=2 SV=1	PF00202	Aminotransferase class-III	--	--	GO:0030170//GO:0008483	pyridoxal phosphate binding//transaminase activity	--	--	KOG1404	Alanine-glyoxylate aminotransferase AGT2
Cluster-10835.0	BP_1	2.00	0.47	512	646714840	KDR18673.1	169	8.4e-10	Sequestosome-1 [Zootermopsis nevadensis]	--	--	--	--	--	--	--	--	--	--	--	--	--	PF00564	PB1 domain	--	--	GO:0005515	protein binding	--	--	--	--
Cluster-10836.0	BP_1	1.00	2.65	289	--	--	--	--	--	768311759	CP010987.1	212	1.65796e-105	Verticillium dahliae VdLs.17 chromosome 8, complete sequence	--	--	--	--	--	--	--	--	--	--	--	--	--	--	--	--	--	--
Cluster-10836.2	BP_1	16.00	0.82	1305	470427696	XP_004338018.1	185	3.0e-11	serine rich protein [Acanthamoeba castellanii str. Neff]>gi|440794860|gb|ELR16005.1| serine rich protein [Acanthamoeba castellanii str. Neff]	768311759	CP010987.1	1271	0	Verticillium dahliae VdLs.17 chromosome 8, complete sequence	--	--	--	--	--	--	--	--	--	--	--	--	--	--	--	--	--	--
Cluster-10838.0	BP_1	1.00	0.42	415	241595414	XP_002404471.1	451	1.4e-42	hypothetical protein IscW_ISCW008711 [Ixodes scapularis]>gi|215502354|gb|EEC11848.1| hypothetical protein IscW_ISCW008711, partial [Ixodes scapularis]	--	--	--	--	--	K04650	NCOR1, N-CoR	nuclear receptor co-repressor 1	http://www.genome.jp/dbget-bin/www_bget?ko:K04650	Q60974	386	1.9e-36	Nuclear receptor corepressor 1 OS=Mus musculus GN=Ncor1 PE=1 SV=1	--	--	--	--	GO:0003677//GO:0003682	DNA binding//chromatin binding	GO:0000785//GO:0005634	chromatin//nucleus	KOG1878	Nuclear receptor coregulator SMRT/SMRTER, contains Myb-like domains
Cluster-10841.0	BP_1	2.00	0.41	547	826502937	XP_012542387.1	845	3.7e-88	PREDICTED: serine/threonine-protein kinase 4 isoform X1 [Monomorium pharaonis]	241674070	XM_002411461.1	233	7.03847e-117	Ixodes scapularis serine/threonine protein kinase, putative, mRNA	K08838	STK24_25_MST4	serine/threonine-protein kinase 24/25/MST4	http://www.genome.jp/dbget-bin/www_bget?ko:K08838	Q9Z2W1	764	3.7e-80	Serine/threonine-protein kinase 25 OS=Mus musculus GN=Stk25 PE=2 SV=2	PF00069//PF07714	Protein kinase domain//Protein tyrosine kinase	GO:0006468	protein phosphorylation	GO:0005524//GO:0004672	ATP binding//protein kinase activity	--	--	KOG0201	Serine/threonine protein kinase
Cluster-10845.0	BP_1	1.00	1.52	314	--	--	--	--	--	--	--	--	--	--	--	--	--	--	--	--	--	--	--	--	--	--	--	--	--	--	--	--
Cluster-10846.0	BP_1	3.00	0.31	795	307173019	EFN64161.1	237	1.7e-17	FK506-binding protein 4 [Camponotus floridanus]	--	--	--	--	--	--	--	--	--	Q38931	152	5.0e-09	Peptidyl-prolyl cis-trans isomerase FKBP62 OS=Arabidopsis thaliana GN=FKBP62 PE=1 SV=2	PF06728//PF13371//PF13181//PF00515//PF13414//PF13174	GPI transamidase subunit PIG-U//Tetratricopeptide repeat//Tetratricopeptide repeat//Tetratricopeptide repeat//TPR repeat//Tetratricopeptide repeat	GO:0006506	GPI anchor biosynthetic process	GO:0005515	protein binding	GO:0016021	integral component of membrane	KOG0543	FKBP-type peptidyl-prolyl cis-trans isomerase
Cluster-10849.0	BP_1	7.00	1.06	635	--	--	--	--	--	--	--	--	--	--	--	--	--	--	--	--	--	--	PF02072	Prepro-orexin	GO:0007218//GO:0007631	neuropeptide signaling pathway//feeding behavior	--	--	--	--	--	--
Cluster-1085.0	BP_1	6.00	2.03	446	--	--	--	--	--	--	--	--	--	--	--	--	--	--	--	--	--	--	--	--	--	--	--	--	--	--	--	--
Cluster-10850.0	BP_1	5.00	0.50	811	755785705	XP_003995546.2	1077	6.9e-115	PREDICTED: 40S ribosomal protein S6 [Felis catus]	158256465	AK291517.1	811	0	Homo sapiens cDNA FLJ78049 complete cds, highly similar to Homo sapiens ribosomal protein S6 (RPS6), mRNA	K02991	RP-S6e, RPS6	small subunit ribosomal protein S6e	http://www.genome.jp/dbget-bin/www_bget?ko:K02991	P62755	1069	2.4e-115	40S ribosomal protein S6 OS=Rattus norvegicus GN=Rps6 PE=1 SV=1	PF02567//PF01092	Phenazine biosynthesis-like protein//Ribosomal protein S6e	GO:0042254//GO:0009058//GO:0006412	ribosome biogenesis//biosynthetic process//translation	GO:0003735//GO:0003824	structural constituent of ribosome//catalytic activity	GO:0005840//GO:0005622	ribosome//intracellular	KOG1646	40S ribosomal protein S6
Cluster-10854.0	BP_1	4.00	0.53	686	--	--	--	--	--	--	--	--	--	--	--	--	--	--	--	--	--	--	--	--	--	--	--	--	--	--	--	--
Cluster-10868.0	BP_1	1.00	0.62	375	--	--	--	--	--	--	--	--	--	--	--	--	--	--	--	--	--	--	--	--	--	--	--	--	--	--	--	--
Cluster-10869.0	BP_1	11.00	0.38	1790	--	--	--	--	--	--	--	--	--	--	--	--	--	--	--	--	--	--	--	--	--	--	--	--	--	--	--	--
Cluster-10870.0	BP_1	2.00	0.55	482	119619953	EAW99547.1	362	3.3e-32	thymosin, beta 10, isoform CRA_a, partial [Homo sapiens]>gi|119619954|gb|EAW99548.1| thymosin, beta 10, isoform CRA_a, partial [Homo sapiens]	79150724	BC107889.1	463	0	Homo sapiens cDNA clone IMAGE:6651898	K13785	TMSB10	thymosin beta 10	http://www.genome.jp/dbget-bin/www_bget?ko:K13785	P63313	219	5.2e-17	Thymosin beta-10 OS=Homo sapiens GN=TMSB10 PE=1 SV=2	PF02205//PF01290	WH2 motif//Thymosin beta-4 family	GO:0007015//GO:0042989	actin filament organization//sequestering of actin monomers	GO:0003779//GO:0003785	actin binding//actin monomer binding	GO:0005737//GO:0005856	cytoplasm//cytoskeleton	--	--
Cluster-10877.0	BP_1	2.00	0.70	441	--	--	--	--	--	--	--	--	--	--	--	--	--	--	--	--	--	--	--	--	--	--	--	--	--	--	--	--
Cluster-10880.0	BP_1	5.00	0.52	794	--	--	--	--	--	--	--	--	--	--	--	--	--	--	--	--	--	--	--	--	--	--	--	--	--	--	--	--
Cluster-10882.0	BP_1	11.00	0.86	955	385152623	AFI43796.1	511	3.4e-49	ALF1 [Scylla paramamosain]	385152622	JQ069030.1	942	0	Scylla paramamosain ALF1 mRNA, complete cds	--	--	--	--	C0KJQ4	462	6.8e-45	Anti-lipopolysaccharide factor OS=Portunus trituberculatus GN=ALF PE=2 SV=2	PF00538	linker histone H1 and H5 family	GO:0006334	nucleosome assembly	GO:0003677	DNA binding	GO:0005634//GO:0000786	nucleus//nucleosome	--	--
Cluster-10889.0	BP_1	2.00	0.36	583	--	--	--	--	--	--	--	--	--	--	--	--	--	--	--	--	--	--	--	--	--	--	--	--	--	--	--	--
Cluster-10894.0	BP_1	8.57	0.91	781	--	--	--	--	--	--	--	--	--	--	--	--	--	--	--	--	--	--	--	--	--	--	--	--	--	--	--	--
Cluster-10896.0	BP_1	3.00	0.64	536	45361441	NP_989297.1	479	9.9e-46	glutamate-ammonia ligase [Xenopus (Silurana) tropicalis]>gi|847161303|ref|XP_012825210.1| PREDICTED: glutamate-ammonia ligase isoform X1 [Xenopus (Silurana) tropicalis]>gi|39794524|gb|AAH64185.1| hypothetical protein MGC75673 [Xenopus (Silurana) tropicalis]	697079735	XM_009655281.1	422	0	Verticillium dahliae VdLs.17 glutamine synthetase partial mRNA	K01915	glnA, GLUL	glutamine synthetase	http://www.genome.jp/dbget-bin/www_bget?ko:K01915	Q12613	642	5.1e-66	Glutamine synthetase OS=Colletotrichum gloeosporioides GN=GLN1 PE=3 SV=1	PF00120	Glutamine synthetase, catalytic domain	GO:0006807//GO:0009252//GO:0006542	nitrogen compound metabolic process//peptidoglycan biosynthetic process//glutamine biosynthetic process	GO:0005524//GO:0004356	ATP binding//glutamate-ammonia ligase activity	--	--	KOG0683	Glutamine synthetase
Cluster-10897.0	BP_1	15.00	14.55	340	238683727	ACR54142.1	417	9.7e-39	ribosomal protein rps21 [Palaemon varians]	262401362	FJ774863.1	199	3.35067e-98	Scylla paramamosain ribosomal protein S21 mRNA, partial cds	K02971	RP-S21e, RPS21	small subunit ribosomal protein S21e	http://www.genome.jp/dbget-bin/www_bget?ko:K02971	Q6DDC6	342	2.0e-31	40S ribosomal protein S21 OS=Xenopus tropicalis GN=rps21 PE=3 SV=1	PF01249	Ribosomal protein S21e	GO:0042254//GO:0006412	ribosome biogenesis//translation	GO:0003735	structural constituent of ribosome	GO:0005840//GO:0005622	ribosome//intracellular	KOG3486	40S ribosomal protein S21
Cluster-10898.0	BP_1	1.00	3.01	284	--	--	--	--	--	--	--	--	--	--	--	--	--	--	--	--	--	--	--	--	--	--	--	--	--	--	--	--
Cluster-10899.0	BP_1	1.00	0.32	456	625253909	XP_007618292.1	354	2.6e-31	PREDICTED: LOW QUALITY PROTEIN: zinc finger protein 658B-like isoform X2 [Cricetulus griseus]	95105603	DQ503469.1	369	0	Callinectes sapidus snail-like zinc-finger protein mRNA, partial cds	K05706	SNAI2, SLUG	snail 2	http://www.genome.jp/dbget-bin/www_bget?ko:K05706	P10076	334	2.3e-30	Zinc finger protein 26 OS=Mus musculus GN=Zfp26 PE=2 SV=2	PF01428//PF05191//PF16622//PF02892//PF13912//PF13465//PF01155//PF00096	AN1-like Zinc finger//Adenylate kinase, active site lid//zinc-finger C2H2-type//BED zinc finger//C2H2-type zinc finger//Zinc-finger double domain//Hydrogenase/urease nickel incorporation, metallochaperone, hypA//Zinc finger, C2H2 type	GO:0046034//GO:0006144//GO:0006464	ATP metabolic process//purine nucleobase metabolic process//cellular protein modification process	GO:0016151//GO:0003677//GO:0004017//GO:0046872//GO:0008270	nickel cation binding//DNA binding//adenylate kinase activity//metal ion binding//zinc ion binding	--	--	--	--
Cluster-109.0	BP_1	2.00	0.33	605	--	--	--	--	--	--	--	--	--	--	--	--	--	--	--	--	--	--	--	--	--	--	--	--	--	--	--	--
Cluster-1090.0	BP_1	2.00	0.47	515	--	--	--	--	--	--	--	--	--	--	--	--	--	--	--	--	--	--	--	--	--	--	--	--	--	--	--	--
Cluster-10904.0	BP_1	1.00	0.33	451	--	--	--	--	--	--	--	--	--	--	--	--	--	--	--	--	--	--	--	--	--	--	--	--	--	--	--	--
Cluster-10916.0	BP_1	5.00	0.48	830	--	--	--	--	--	--	--	--	--	--	--	--	--	--	--	--	--	--	PF01825	GPCR proteolysis site, GPS, motif	--	--	--	--	GO:0016020	membrane	--	--
Cluster-1092.1	BP_1	1.00	0.33	450	--	--	--	--	--	--	--	--	--	--	--	--	--	--	--	--	--	--	--	--	--	--	--	--	--	--	--	--
Cluster-10922.0	BP_1	14.00	0.73	1284	675862458	XP_009016789.1	1209	5.4e-130	hypothetical protein HELRODRAFT_185520 [Helobdella robusta]>gi|555701623|gb|ESO04856.1| hypothetical protein HELRODRAFT_185520 [Helobdella robusta]	697083906	XM_009656719.1	1272	0	Verticillium dahliae VdLs.17 glyceraldehyde-3-phosphate dehydrogenase mRNA	K00134	GAPDH, gapA	glyceraldehyde 3-phosphate dehydrogenase	http://www.genome.jp/dbget-bin/www_bget?ko:K00134	P54117	1494	2.0e-164	Glyceraldehyde-3-phosphate dehydrogenase OS=Colletotrichum lindemuthianum GN=GPDA PE=3 SV=1	PF00044//PF02826//PF02800//PF01113	Glyceraldehyde 3-phosphate dehydrogenase, NAD binding domain//D-isomer specific 2-hydroxyacid dehydrogenase, NAD binding domain//Glyceraldehyde 3-phosphate dehydrogenase, C-terminal domain//Dihydrodipicolinate reductase, N-terminus	GO:0009085//GO:0055114//GO:0009089	lysine biosynthetic process//oxidation-reduction process//lysine biosynthetic process via diaminopimelate	GO:0051287//GO:0016620//GO:0008839	NAD binding//oxidoreductase activity, acting on the aldehyde or oxo group of donors, NAD or NADP as acceptor//4-hydroxy-tetrahydrodipicolinate reductase	--	--	KOG0657	Glyceraldehyde 3-phosphate dehydrogenase
Cluster-10923.0	BP_1	4.38	0.38	885	642927632	XP_008195342.1	514	1.4e-49	PREDICTED: dual specificity protein phosphatase 23-like isoform X1 [Tribolium castaneum]	--	--	--	--	--	K14165	K14165	atypical dual specificity phosphatase	http://www.genome.jp/dbget-bin/www_bget?ko:K14165	Q9BVJ7	315	7.0e-28	Dual specificity protein phosphatase 23 OS=Homo sapiens GN=DUSP23 PE=1 SV=1	PF00782//PF00102//PF05706	Dual specificity phosphatase, catalytic domain//Protein-tyrosine phosphatase//Cyclin-dependent kinase inhibitor 3 (CDKN3)	GO:0006570//GO:0006470	tyrosine metabolic process//protein dephosphorylation	GO:0004721//GO:0008138//GO:0004725	phosphoprotein phosphatase activity//protein tyrosine/serine/threonine phosphatase activity//protein tyrosine phosphatase activity	--	--	--	--
Cluster-1093.0	BP_1	3.00	1.33	409	--	--	--	--	--	--	--	--	--	--	--	--	--	--	--	--	--	--	--	--	--	--	--	--	--	--	--	--
Cluster-10930.0	BP_1	4.00	0.32	946	755951669	XP_011301836.1	206	8.0e-14	PREDICTED: apolipoprotein D-like [Fopius arisanus]>gi|755951672|ref|XP_011301837.1| PREDICTED: apolipoprotein D-like [Fopius arisanus]	--	--	--	--	--	--	--	--	--	--	--	--	--	PF03973	Triabin	GO:0030682	evasion or tolerance of host defense response	--	--	--	--	--	--
Cluster-10937.0	BP_1	3.00	0.43	658	--	--	--	--	--	--	--	--	--	--	--	--	--	--	--	--	--	--	--	--	--	--	--	--	--	--	--	--
Cluster-10938.0	BP_1	2.00	0.32	615	751241751	XP_011174991.1	221	9.5e-16	PREDICTED: uncharacterized protein LOC105207257, partial [Solenopsis invicta]	--	--	--	--	--	--	--	--	--	--	--	--	--	--	--	--	--	--	--	--	--	--	--
Cluster-10940.0	BP_1	13.00	0.59	1423	831313304	XP_012689175.1	729	2.7e-74	PREDICTED: putative nuclease HARBI1 [Clupea harengus]	--	--	--	--	--	--	--	--	--	Q6AZB8	365	1.8e-33	Putative nuclease HARBI1 OS=Danio rerio GN=harbi1 PE=2 SV=1	PF04625//PF04827//PF01609//PF03950	DEC-1 protein, N-terminal region//Plant transposon protein//Transposase DDE domain//tRNA synthetases class I (E and Q), anti-codon binding domain	GO:0006418//GO:0007304//GO:0006313	tRNA aminoacylation for protein translation//chorion-containing eggshell formation//transposition, DNA-mediated	GO:0000166//GO:0004803//GO:0004812//GO:0003677//GO:0005213//GO:0016788//GO:0005524	nucleotide binding//transposase activity//aminoacyl-tRNA ligase activity//DNA binding//structural constituent of chorion//hydrolase activity, acting on ester bonds//ATP binding	GO:0005576//GO:0005737//GO:0042600	extracellular region//cytoplasm//chorion	--	--
Cluster-10948.0	BP_1	7.60	17.01	296	--	--	--	--	--	--	--	--	--	--	--	--	--	--	--	--	--	--	--	--	--	--	--	--	--	--	--	--
Cluster-10953.0	BP_1	54.00	6.06	754	642936435	XP_008198433.1	188	7.8e-12	PREDICTED: uncharacterized protein LOC103314358 [Tribolium castaneum]	--	--	--	--	--	--	--	--	--	--	--	--	--	--	--	--	--	--	--	--	--	--	--
Cluster-10957.0	BP_1	1.00	0.40	424	--	--	--	--	--	--	--	--	--	--	--	--	--	--	--	--	--	--	--	--	--	--	--	--	--	--	--	--
Cluster-10962.0	BP_1	8.00	0.65	929	395133291	AFN44699.1	497	1.4e-47	cystatin A precursor [Portunus trituberculatus]	395133290	JQ950686.1	328	1.90097e-169	Portunus trituberculatus cystatin A precursor, gene, complete cds	K13907	CSTA_B	cystatin-A/B	http://www.genome.jp/dbget-bin/www_bget?ko:K13907	P01040	205	4.2e-15	Cystatin-A OS=Homo sapiens GN=CSTA PE=1 SV=1	PF00031	Cystatin domain	--	--	GO:0004869	cysteine-type endopeptidase inhibitor activity	--	--	--	--
Cluster-10968.0	BP_1	2.00	0.64	456	--	--	--	--	--	--	--	--	--	--	--	--	--	--	--	--	--	--	--	--	--	--	--	--	--	--	--	--
Cluster-10970.0	BP_1	1.00	0.79	354	--	--	--	--	--	--	--	--	--	--	--	--	--	--	--	--	--	--	--	--	--	--	--	--	--	--	--	--
Cluster-10972.0	BP_1	1.00	0.58	381	--	--	--	--	--	--	--	--	--	--	--	--	--	--	--	--	--	--	--	--	--	--	--	--	--	--	--	--
Cluster-10975.0	BP_1	2.00	0.38	564	665786580	XP_008553119.1	143	9.6e-07	PREDICTED: protein sarah [Microplitis demolitor]>gi|665786582|ref|XP_008553127.1| PREDICTED: protein sarah [Microplitis demolitor]>gi|607305088|gb|EZA46082.1| sarah-like protein [Microplitis demolitor]	768311756	CP010984.1	555	0	Verticillium dahliae VdLs.17 chromosome 5, complete sequence	--	--	--	--	--	--	--	--	PF04847	Calcipressin	GO:0019722	calcium-mediated signaling	--	--	--	--	--	--
Cluster-10990.0	BP_1	14.19	0.34	2479	270016623	EFA13069.1	2558	3.9e-286	hypothetical protein TcasGA2_TC006868 [Tribolium castaneum]	--	--	--	--	--	--	--	--	--	P0CT41	970	2.2e-103	Transposon Tf2-12 polyprotein OS=Schizosaccharomyces pombe (strain 972 / ATCC 24843) GN=Tf2-12 PE=3 SV=1	PF00665//PF13683	Integrase core domain//Integrase core domain	GO:0015074	DNA integration	--	--	--	--	--	--
Cluster-10992.0	BP_1	3.00	0.34	745	--	--	--	--	--	462370203	APGK01025934.1	54	3.12451e-17	Dendroctonus ponderosae Seq01025944, whole genome shotgun sequence	--	--	--	--	--	--	--	--	--	--	--	--	--	--	--	--	--	--
Cluster-10993.0	BP_1	1.00	0.93	343	--	--	--	--	--	--	--	--	--	--	--	--	--	--	--	--	--	--	--	--	--	--	--	--	--	--	--	--
Cluster-10996.1	BP_1	4.00	0.58	648	568248334	ETN58199.1	235	2.4e-17	hypothetical protein AND_010221 [Anopheles darlingi]	--	--	--	--	--	--	--	--	--	--	--	--	--	--	--	--	--	--	--	--	--	--	--
Cluster-10997.0	BP_1	1.00	0.39	425	--	--	--	--	--	--	--	--	--	--	--	--	--	--	--	--	--	--	--	--	--	--	--	--	--	--	--	--
Cluster-110.0	BP_1	10.00	68.51	256	--	--	--	--	--	--	--	--	--	--	--	--	--	--	--	--	--	--	--	--	--	--	--	--	--	--	--	--
Cluster-11008.0	BP_1	2.00	0.58	471	242024350	XP_002432591.1	525	4.1e-51	conserved hypothetical protein [Pediculus humanus corporis]>gi|212518051|gb|EEB19853.1| conserved hypothetical protein [Pediculus humanus corporis]	--	--	--	--	--	--	--	--	--	Q28FA9	282	2.5e-24	Trimeric intracellular cation channel type B OS=Xenopus tropicalis GN=tmem38b PE=2 SV=1	PF05197	TRIC channel	GO:0006812//GO:0015672	cation transport//monovalent inorganic cation transport	GO:0005261	cation channel activity	GO:0016020	membrane	KOG3944	Uncharacterized conserved protein
Cluster-11013.0	BP_1	17.00	0.54	1909	91078376	XP_974169.1	2142	5.2e-238	PREDICTED: tyramine beta-hydroxylase [Tribolium castaneum]>gi|270003980|gb|EFA00428.1| hypothetical protein TcasGA2_TC003282 [Tribolium castaneum]>gi|390979538|dbj|BAM21526.1| tyramine beta hydroxylase, partial [Tribolium castaneum]	--	--	--	--	--	K00503	DBH	dopamine beta-monooxygenase	http://www.genome.jp/dbget-bin/www_bget?ko:K00503	Q86B61	1286	3.9e-140	Tyramine beta-hydroxylase OS=Drosophila melanogaster GN=Tbh PE=1 SV=1	PF01082	Copper type II ascorbate-dependent monooxygenase, N-terminal domain	GO:0006570//GO:0055114//GO:0006584	tyrosine metabolic process//oxidation-reduction process//catecholamine metabolic process	GO:0016715//GO:0004500//GO:0004497//GO:0005507	oxidoreductase activity, acting on paired donors, with incorporation or reduction of molecular oxygen, reduced ascorbate as one donor, and incorporation of one atom of oxygen//dopamine beta-monooxygenase activity//monooxygenase activity//copper ion binding	--	--	KOG3568	Dopamine beta-monooxygenase
Cluster-11019.0	BP_1	3.00	0.35	737	--	--	--	--	--	--	--	--	--	--	--	--	--	--	--	--	--	--	--	--	--	--	--	--	--	--	--	--
Cluster-11021.0	BP_1	1.00	0.71	363	--	--	--	--	--	--	--	--	--	--	--	--	--	--	--	--	--	--	--	--	--	--	--	--	--	--	--	--
Cluster-11025.0	BP_1	8.00	0.61	974	--	--	--	--	--	--	--	--	--	--	--	--	--	--	--	--	--	--	--	--	--	--	--	--	--	--	--	--
Cluster-11026.1	BP_1	22.56	1.02	1432	642917777	XP_008191282.1	906	8.2e-95	PREDICTED: ADP-ribosylation factor-like protein 13B [Tribolium castaneum]	--	--	--	--	--	K07962	ARL13B, ARL2L1	ADP-ribosylation factor-like protein 13B	http://www.genome.jp/dbget-bin/www_bget?ko:K07962	Q3SXY8	427	1.2e-40	ADP-ribosylation factor-like protein 13B OS=Homo sapiens GN=ARL13B PE=1 SV=1	PF08477//PF01926//PF00503//PF00071//PF00025	Ras of Complex, Roc, domain of DAPkinase//50S ribosome-binding GTPase//G-protein alpha subunit//Ras family//ADP-ribosylation factor family	GO:0007264//GO:0007186//GO:0007165	small GTPase mediated signal transduction//G-protein coupled receptor signaling pathway//signal transduction	GO:0005525//GO:0019001//GO:0004871//GO:0003924//GO:0031683	GTP binding//guanyl nucleotide binding//signal transducer activity//GTPase activity//G-protein beta/gamma-subunit complex binding	--	--	KOG0070	GTP-binding ADP-ribosylation factor Arf1
Cluster-11036.0	BP_1	5.00	0.42	908	--	--	--	--	--	--	--	--	--	--	--	--	--	--	--	--	--	--	PF01169	Uncharacterized protein family UPF0016	--	--	--	--	GO:0016020	membrane	--	--
Cluster-11039.0	BP_1	1.00	0.38	430	827536713	XP_012544501.1	210	1.2e-14	PREDICTED: venom protease [Bombyx mori]	--	--	--	--	--	--	--	--	--	--	--	--	--	PF00089	Trypsin	GO:0006508	proteolysis	GO:0004252	serine-type endopeptidase activity	--	--	--	--
Cluster-11045.0	BP_1	2.00	0.32	615	--	--	--	--	--	--	--	--	--	--	--	--	--	--	--	--	--	--	--	--	--	--	--	--	--	--	--	--
Cluster-11048.0	BP_1	1.00	0.56	384	--	--	--	--	--	262335977	CP001805.1	342	1.23038e-177	Vibrio sp. Ex25 chromosome 1, complete sequence	--	--	--	--	--	--	--	--	--	--	--	--	--	--	--	--	--	--
Cluster-11050.0	BP_1	14.00	0.33	2477	--	--	--	--	--	--	--	--	--	--	--	--	--	--	--	--	--	--	--	--	--	--	--	--	--	--	--	--
Cluster-11062.0	BP_1	5.00	1.22	505	--	--	--	--	--	573985760	XM_006670738.1	120	4.24417e-54	Cordyceps militaris CM01 glucose repressible protein Grg1 (CCM_05594), partial mRNA	--	--	--	--	P22151	228	4.9e-18	Glucose-repressible gene protein OS=Neurospora crassa (strain ATCC 24698 / 74-OR23-1A / CBS 708.71 / DSM 1257 / FGSC 987) GN=grg-1 PE=2 SV=1	--	--	--	--	--	--	--	--	KOG0460	Mitochondrial translation elongation factor Tu
Cluster-11063.0	BP_1	3.00	0.48	614	--	--	--	--	--	--	--	--	--	--	--	--	--	--	--	--	--	--	--	--	--	--	--	--	--	--	--	--
Cluster-11068.1	BP_1	3.00	3.59	327	--	--	--	--	--	392303569	JX102602.1	283	6.47139e-145	Scylla paramamosain microsatellite Spm31 sequence	--	--	--	--	--	--	--	--	--	--	--	--	--	--	--	--	--	--
Cluster-1107.0	BP_1	4.00	0.45	758	--	--	--	--	--	--	--	--	--	--	--	--	--	--	--	--	--	--	--	--	--	--	--	--	--	--	--	--
Cluster-11072.0	BP_1	8.00	0.35	1462	--	--	--	--	--	--	--	--	--	--	--	--	--	--	--	--	--	--	--	--	--	--	--	--	--	--	--	--
Cluster-11074.0	BP_1	7.00	0.55	954	662188029	XP_008487669.1	190	5.7e-12	PREDICTED: uncharacterized protein LOC103524433 [Diaphorina citri]>gi|662188031|ref|XP_008487670.1| PREDICTED: uncharacterized protein LOC103524433 [Diaphorina citri]>gi|662219621|ref|XP_008483903.1| PREDICTED: uncharacterized protein LOC103520579 [Diaphorina citri]	--	--	--	--	--	--	--	--	--	--	--	--	--	PF01064//PF17064	Activin types I and II receptor domain//Sleepless protein	GO:1903818//GO:0030431//GO:0032222//GO:0007178//GO:0016310//GO:0009069	positive regulation of voltage-gated potassium channel activity//sleep//regulation of synaptic transmission, cholinergic//transmembrane receptor protein serine/threonine kinase signaling pathway//phosphorylation//serine family amino acid metabolic process	GO:0004675//GO:0034235	transmembrane receptor protein serine/threonine kinase activity//GPI anchor binding	GO:0016020	membrane	--	--
Cluster-11082.1	BP_1	16.30	0.69	1507	91095179	XP_971501.1	905	1.1e-94	PREDICTED: protein regulator of cytokinesis 1 [Tribolium castaneum]>gi|270015868|gb|EFA12316.1| hypothetical protein TcasGA2_TC005107 [Tribolium castaneum]	--	--	--	--	--	--	--	--	--	Q99K43	536	2.8e-53	Protein regulator of cytokinesis 1 OS=Mus musculus GN=Prc1 PE=2 SV=2	PF03999	Microtubule associated protein (MAP65/ASE1 family)	GO:0000226//GO:0000910	microtubule cytoskeleton organization//cytokinesis	GO:0008017	microtubule binding	GO:0045298	tubulin complex	KOG4302	Microtubule-associated protein essential for anaphase spindle elongation
Cluster-11084.0	BP_1	1.00	3.09	283	--	--	--	--	--	--	--	--	--	--	--	--	--	--	--	--	--	--	--	--	--	--	--	--	--	--	--	--
Cluster-11084.1	BP_1	4.00	0.62	629	--	--	--	--	--	--	--	--	--	--	--	--	--	--	--	--	--	--	--	--	--	--	--	--	--	--	--	--
Cluster-11085.1	BP_1	5.00	0.58	741	--	--	--	--	--	--	--	--	--	--	--	--	--	--	--	--	--	--	--	--	--	--	--	--	--	--	--	--
Cluster-11090.0	BP_1	2.00	0.62	461	--	--	--	--	--	--	--	--	--	--	--	--	--	--	--	--	--	--	--	--	--	--	--	--	--	--	--	--
Cluster-11091.0	BP_1	6.00	0.33	1234	--	--	--	--	--	--	--	--	--	--	--	--	--	--	--	--	--	--	--	--	--	--	--	--	--	--	--	--
Cluster-11094.0	BP_1	2.00	2.53	324	--	--	--	--	--	--	--	--	--	--	--	--	--	--	--	--	--	--	--	--	--	--	--	--	--	--	--	--
Cluster-11096.0	BP_1	2.00	0.31	630	260823866	XP_002606889.1	319	4.2e-27	hypothetical protein BRAFLDRAFT_91658 [Branchiostoma floridae]>gi|229292234|gb|EEN62899.1| hypothetical protein BRAFLDRAFT_91658 [Branchiostoma floridae]	--	--	--	--	--	K04679	MADHIP, SARA	MAD, mothers against decapentaplegic interacting protein	http://www.genome.jp/dbget-bin/www_bget?ko:K04679	O95405	293	1.8e-25	Zinc finger FYVE domain-containing protein 9 OS=Homo sapiens GN=ZFYVE9 PE=1 SV=2	PF01363	FYVE zinc finger	--	--	GO:0046872	metal ion binding	--	--	KOG1841	Smad anchor for receptor activation
Cluster-111.0	BP_1	1.00	0.56	384	--	--	--	--	--	--	--	--	--	--	--	--	--	--	--	--	--	--	--	--	--	--	--	--	--	--	--	--
Cluster-11106.0	BP_1	3.00	1.16	427	--	--	--	--	--	404312705	AC253545.1	409	0	Prunus persica clone JGIBIXB-13E11, complete sequence	--	--	--	--	--	--	--	--	--	--	--	--	--	--	--	--	--	--
Cluster-11116.0	BP_1	5.00	0.73	647	675368007	KFM60909.1	353	4.9e-31	Glucose-6-phosphate translocase, partial [Stegodyphus mimosarum]	--	--	--	--	--	--	--	--	--	O43826	277	1.3e-23	Glucose-6-phosphate translocase OS=Homo sapiens GN=SLC37A4 PE=1 SV=1	PF00083//PF07690//PF03137	Sugar (and other) transporter//Major Facilitator Superfamily//Organic Anion Transporter Polypeptide (OATP) family	GO:0006810//GO:0055085	transport//transmembrane transport	GO:0005215//GO:0022857	transporter activity//transmembrane transporter activity	GO:0016021//GO:0016020	integral component of membrane//membrane	--	--
Cluster-11117.0	BP_1	8.00	2.06	494	457866969	CCQ18595.1	194	1.0e-12	40S ribosomal protein S25 [Sycon ciliatum]	697083099	XM_009656438.1	462	0	Verticillium dahliae VdLs.17 40S ribosomal protein S25 mRNA	K02975	RP-S25e, RPS25	small subunit ribosomal protein S25e	http://www.genome.jp/dbget-bin/www_bget?ko:K02975	Q7SC06	303	9.6e-27	40S ribosomal protein S25 OS=Neurospora crassa (strain ATCC 24698 / 74-OR23-1A / CBS 708.71 / DSM 1257 / FGSC 987) GN=rps-25 PE=3 SV=1	PF08220//PF01047	DeoR-like helix-turn-helix domain//MarR family	GO:0006355	regulation of transcription, DNA-templated	GO:0003700	transcription factor activity, sequence-specific DNA binding	GO:0005667//GO:0005622	transcription factor complex//intracellular	KOG1767	40S ribosomal protein S25
Cluster-11118.1	BP_1	3.00	0.37	708	189053993	BAG36500.1	992	4.3e-105	unnamed protein product [Homo sapiens]	635372930	NM_001292022.1	708	0	Homo sapiens transporter 1, ATP-binding cassette, sub-family B (MDR/TAP) (TAP1), transcript variant 2, mRNA	K05653	ABCB2, TAP1	ATP-binding cassette, subfamily B (MDR/TAP), member 2	http://www.genome.jp/dbget-bin/www_bget?ko:K05653	Q03518	992	1.8e-106	Antigen peptide transporter 1 OS=Homo sapiens GN=TAP1 PE=1 SV=2	PF00005	ABC transporter	--	--	GO:0016887//GO:0005524	ATPase activity//ATP binding	--	--	KOG0055	Multidrug/pheromone exporter, ABC superfamily
Cluster-11126.0	BP_1	3.00	1.12	432	646708714	KDR14901.1	359	6.6e-32	hypothetical protein L798_11120 [Zootermopsis nevadensis]	--	--	--	--	--	K10885	XRCC5, KU80, G22P2	ATP-dependent DNA helicase 2 subunit 2	http://www.genome.jp/dbget-bin/www_bget?ko:K10885	--	--	--	--	--	--	--	--	--	--	--	--	--	--
Cluster-11138.0	BP_1	3.00	0.85	476	--	--	--	--	--	--	--	--	--	--	--	--	--	--	--	--	--	--	--	--	--	--	--	--	--	--	--	--
Cluster-11144.0	BP_1	3.00	0.45	635	751443870	XP_011196653.1	258	5.0e-20	PREDICTED: NADH dehydrogenase [ubiquinone] 1 alpha subcomplex subunit 11 [Bactrocera cucurbitae]	--	--	--	--	--	--	--	--	--	--	--	--	--	--	--	--	--	--	--	--	--	--	--
Cluster-11146.0	BP_1	3.00	0.61	549	645011499	XP_003428015.2	204	7.9e-14	PREDICTED: vascular endothelial growth factor C [Nasonia vitripennis]	--	--	--	--	--	--	--	--	--	--	--	--	--	--	--	--	--	--	--	--	--	--	--
Cluster-11147.0	BP_1	1.00	0.32	457	646711477	KDR16622.1	689	3.8e-70	Dihydrolipoyl dehydrogenase, mitochondrial [Zootermopsis nevadensis]	799328813	XM_012194231.1	45	1.8771e-12	Cryptococcus neoformans var. grubii H99 dihydrolipoyl dehydrogenase mRNA	K00382	DLD, lpd, pdhD	dihydrolipoamide dehydrogenase	http://www.genome.jp/dbget-bin/www_bget?ko:K00382	Q8CIZ7	665	9.4e-69	Dihydrolipoyl dehydrogenase, mitochondrial OS=Cricetulus griseus GN=DLD PE=2 SV=1	PF01821//PF02852	Anaphylotoxin-like domain//Pyridine nucleotide-disulphide oxidoreductase, dimerisation domain	GO:0055114//GO:0045454	oxidation-reduction process//cell redox homeostasis	--	--	GO:0005576	extracellular region	KOG1335	Dihydrolipoamide dehydrogenase
Cluster-11148.0	BP_1	3.00	0.72	509	817062510	XP_012252915.1	186	8.9e-12	PREDICTED: protein charybde-like [Athalia rosae]	--	--	--	--	--	--	--	--	--	Q8VHZ5	158	6.5e-10	DNA damage-inducible transcript 4-like protein OS=Mus musculus GN=Ddit4l PE=2 SV=1	PF07809	RTP801 C-terminal region	GO:0009968	negative regulation of signal transduction	--	--	GO:0005737	cytoplasm	--	--
Cluster-11155.0	BP_1	3.00	0.52	594	256261643	ACU65942.1	248	6.7e-19	prophenoloxidase-activating factor [Eriocheir sinensis]	256261642	FJ608827.1	69	1.12888e-25	Eriocheir sinensis prophenoloxidase-activating factor (PPAF) mRNA, complete cds	K09640	TMPRSS9	transmembrane protease, serine 9	http://www.genome.jp/dbget-bin/www_bget?ko:K09640	Q402U7	177	4.7e-12	Serine protease 44 OS=Mus musculus GN=Prss44 PE=2 SV=1	PF00089//PF05035	Trypsin//2-keto-3-deoxy-galactonokinase	GO:0034194//GO:0006012//GO:0006508	D-galactonate catabolic process//galactose metabolic process//proteolysis	GO:0004252//GO:0008671	serine-type endopeptidase activity//2-dehydro-3-deoxygalactonokinase activity	--	--	--	--
Cluster-11155.1	BP_1	2.00	3.17	312	--	--	--	--	--	--	--	--	--	--	--	--	--	--	--	--	--	--	PF13520	Amino acid permease	GO:0003333//GO:0006865	amino acid transmembrane transport//amino acid transport	GO:0015171	amino acid transmembrane transporter activity	GO:0016020	membrane	--	--
Cluster-11155.2	BP_1	7.00	0.67	830	296023724	ADG83846.1	857	2.3e-89	serine proteinase-like protein [Scylla paramamosain]	256261642	FJ608827.1	85	2.04654e-34	Eriocheir sinensis prophenoloxidase-activating factor (PPAF) mRNA, complete cds	--	--	--	--	Q7RTY7	219	8.9e-17	Ovochymase-1 OS=Homo sapiens GN=OVCH1 PE=2 SV=2	PF00089	Trypsin	GO:0006508	proteolysis	GO:0004252	serine-type endopeptidase activity	--	--	--	--
Cluster-11161.0	BP_1	1.00	1.18	328	35844	CAA32151.1	565	6.4e-56	unnamed protein product [Homo sapiens]>gi|190848|gb|AAA60249.1| ribonuclease/angiogenin inhibitor [Homo sapiens]	767966279	XM_011520263.1	328	6.26773e-170	PREDICTED: Homo sapiens ribonuclease/angiogenin inhibitor 1 (RNH1), transcript variant X9, mRNA >gnl|BL_ORD_ID|28055282 PREDICTED: Homo sapiens ribonuclease/angiogenin inhibitor 1 (RNH1), transcript variant X9, mRNA	K16634	RNH1	ribonuclease inhibitor	http://www.genome.jp/dbget-bin/www_bget?ko:K16634	P13489	565	2.6e-57	Ribonuclease inhibitor OS=Homo sapiens GN=RNH1 PE=1 SV=2	PF00560//PF13516//PF02102	Leucine Rich Repeat//Leucine Rich repeat//Deuterolysin metalloprotease (M35) family	GO:0006402//GO:0006264//GO:0051252//GO:0045765//GO:0006508	mRNA catabolic process//mitochondrial DNA replication//regulation of RNA metabolic process//regulation of angiogenesis//proteolysis	GO:0005515//GO:0004222//GO:0003723//GO:0004523//GO:0000287//GO:0042803//GO:0008428	protein binding//metalloendopeptidase activity//RNA binding//RNA-DNA hybrid ribonuclease activity//magnesium ion binding//protein homodimerization activity//ribonuclease inhibitor activity	GO:0005634//GO:0005739//GO:0032311	nucleus//mitochondrion//angiogenin-PRI complex	--	--
Cluster-11162.0	BP_1	2.00	1.59	354	--	--	--	--	--	--	--	--	--	--	--	--	--	--	--	--	--	--	--	--	--	--	--	--	--	--	--	--
Cluster-11164.0	BP_1	3.00	0.45	641	--	--	--	--	--	768311759	CP010987.1	638	0	Verticillium dahliae VdLs.17 chromosome 8, complete sequence	--	--	--	--	O74252	381	1.1e-35	Transcription factor steA OS=Emericella nidulans (strain FGSC A4 / ATCC 38163 / CBS 112.46 / NRRL 194 / M139) GN=steA PE=2 SV=1	PF02200	STE like transcription factor	GO:0006355	regulation of transcription, DNA-templated	GO:0003700	transcription factor activity, sequence-specific DNA binding	GO:0005634//GO:0005667	nucleus//transcription factor complex	--	--
Cluster-11175.0	BP_1	25.00	0.33	4253	422418		193	1.2e-11	pol protein - fruit fly (Drosophila ananassae) transposon Tom (fragment)>gi|394705|emb|CAA80824.1| pol protein [Drosophila ananassae]	--	--	--	--	--	--	--	--	--	P20825	182	8.9e-12	Retrovirus-related Pol polyprotein from transposon 297 OS=Drosophila melanogaster GN=pol PE=3 SV=1	PF07966	A1 Propeptide	GO:0006508	proteolysis	GO:0004190	aspartic-type endopeptidase activity	--	--	--	--
Cluster-11176.0	BP_1	2.00	0.36	580	--	--	--	--	--	--	--	--	--	--	--	--	--	--	--	--	--	--	--	--	--	--	--	--	--	--	--	--
Cluster-1118.0	BP_1	2.00	1.32	369	--	--	--	--	--	--	--	--	--	--	--	--	--	--	--	--	--	--	--	--	--	--	--	--	--	--	--	--
Cluster-11180.0	BP_1	5.00	0.95	565	--	--	--	--	--	--	--	--	--	--	--	--	--	--	--	--	--	--	--	--	--	--	--	--	--	--	--	--
Cluster-11187.0	BP_1	4.00	0.64	617	91082049	XP_971459.1	530	1.4e-51	PREDICTED: follicle cell protein 3C-1 [Tribolium castaneum]	--	--	--	--	--	--	--	--	--	P11450	318	2.2e-28	Follicle cell protein 3C-1 OS=Drosophila melanogaster GN=Fcp3C PE=2 SV=3	--	--	--	--	--	--	--	--	--	--
Cluster-11192.0	BP_1	3.00	0.52	591	157105561	XP_001648922.1	723	5.6e-74	AAEL004338-PA [Aedes aegypti]>gi|108880044|gb|EAT44269.1| AAEL004338-PA [Aedes aegypti]	148234683	NM_001090876.1	153	2.26449e-72	Xenopus laevis pyruvate dehydrogenase (lipoamide) beta (pdhb-a), mRNA >gnl|BL_ORD_ID|2631596 Xenopus laevis pyruvate dehydrogenase E1-beta subunit, mRNA (cDNA clone MGC:81357 IMAGE:6633613), complete cds	K00162	PDHB, pdhB	pyruvate dehydrogenase E1 component beta subunit	http://www.genome.jp/dbget-bin/www_bget?ko:K00162	Q9D051	642	5.7e-66	Pyruvate dehydrogenase E1 component subunit beta, mitochondrial OS=Mus musculus GN=Pdhb PE=1 SV=1	--	--	GO:0008152	metabolic process	GO:0003824	catalytic activity	--	--	KOG0524	Pyruvate dehydrogenase E1, beta subunit
Cluster-11193.0	BP_1	6.81	0.67	817	--	--	--	--	--	--	--	--	--	--	--	--	--	--	--	--	--	--	--	--	--	--	--	--	--	--	--	--
Cluster-11197.0	BP_1	2.00	0.44	529	--	--	--	--	--	--	--	--	--	--	--	--	--	--	--	--	--	--	--	--	--	--	--	--	--	--	--	--
Cluster-11204.1	BP_1	1.00	1.02	337	--	--	--	--	--	--	--	--	--	--	--	--	--	--	--	--	--	--	--	--	--	--	--	--	--	--	--	--
Cluster-11209.0	BP_1	2.00	0.82	419	767971406	XP_011519291.1	645	4.4e-65	PREDICTED: tyrosine-protein phosphatase non-receptor type 6 isoform X2 [Homo sapiens]	767971407	XR_931520.1	404	0	PREDICTED: Homo sapiens protein tyrosine phosphatase, non-receptor type 6 (PTPN6), transcript variant X4, misc_RNA	K05697	PTPN6, SHP-1	tyrosine-protein phosphatase non-receptor type 6	http://www.genome.jp/dbget-bin/www_bget?ko:K05697	P29350	645	1.8e-66	Tyrosine-protein phosphatase non-receptor type 6 OS=Homo sapiens GN=PTPN6 PE=1 SV=1	PF15666//PF00102	Germinal center-associated lymphoma//Protein-tyrosine phosphatase	GO:0050855//GO:0006470//GO:0006570//GO:2000401	regulation of B cell receptor signaling pathway//protein dephosphorylation//tyrosine metabolic process//regulation of lymphocyte migration	GO:0004725	protein tyrosine phosphatase activity	--	--	KOG0790	Protein tyrosine phosphatase Corkscrew and related SH2 domain enzymes
Cluster-11214.0	BP_1	1.00	0.40	421	--	--	--	--	--	768311752	CP010980.1	403	0	Verticillium dahliae VdLs.17 chromosome 1, complete sequence	--	--	--	--	--	--	--	--	--	--	--	--	--	--	--	--	--	--
Cluster-11215.0	BP_1	2.00	0.42	537	762084667	XP_011424831.1	259	3.2e-20	PREDICTED: histone H1-delta-like [Crassostrea gigas]>gi|762163539|ref|XP_011420060.1| PREDICTED: histone H1-delta-like [Crassostrea gigas]>gi|405971941|gb|EKC36743.1| Histone H5 [Crassostrea gigas]>gi|405977348|gb|EKC41805.1| Histone H5 [Crassostrea gigas]	262401068	FJ774715.1	204	9.11885e-101	Scylla paramamosain histone H1-like protein mRNA, partial cds	K11275	H1_5	histone H1/5	http://www.genome.jp/dbget-bin/www_bget?ko:K11275	P06144	222	2.6e-17	Late histone H1 OS=Lytechinus pictus PE=3 SV=1	PF07382//PF00538//PF01873	Histone H1-like nucleoprotein HC2//linker histone H1 and H5 family//Domain found in IF2B/IF5	GO:0006334//GO:0006446//GO:0006413//GO:0030261	nucleosome assembly//regulation of translational initiation//translational initiation//chromosome condensation	GO:0003677//GO:0003743	DNA binding//translation initiation factor activity	GO:0000786//GO:0005634//GO:0005840	nucleosome//nucleus//ribosome	--	--
Cluster-11220.0	BP_1	3.00	0.52	593	--	--	--	--	--	--	--	--	--	--	--	--	--	--	--	--	--	--	--	--	--	--	--	--	--	--	--	--
Cluster-11221.0	BP_1	2.00	0.68	446	--	--	--	--	--	--	--	--	--	--	--	--	--	--	--	--	--	--	PF08041	PetM family of cytochrome b6f complex subunit 7	--	--	--	--	GO:0009512	cytochrome b6f complex	--	--
Cluster-11222.0	BP_1	4.00	0.34	905	642940003	XP_008198877.1	219	2.4e-15	PREDICTED: uncharacterized protein LOC103314473, partial [Tribolium castaneum]	--	--	--	--	--	--	--	--	--	--	--	--	--	PF03972	MmgE/PrpD family	--	--	GO:0016829	lyase activity	--	--	--	--
Cluster-11228.0	BP_1	4.00	0.47	729	--	--	--	--	--	--	--	--	--	--	--	--	--	--	--	--	--	--	--	--	--	--	--	--	--	--	--	--
Cluster-11229.0	BP_1	6.00	0.85	657	--	--	--	--	--	768311754	CP010982.1	657	0	Verticillium dahliae VdLs.17 chromosome 3, complete sequence	--	--	--	--	--	--	--	--	--	--	--	--	--	--	--	--	--	--
Cluster-11238.0	BP_1	21.00	0.68	1891	--	--	--	--	--	--	--	--	--	--	--	--	--	--	--	--	--	--	--	--	--	--	--	--	--	--	--	--
Cluster-11247.0	BP_1	3.00	1.21	421	--	--	--	--	--	--	--	--	--	--	--	--	--	--	--	--	--	--	--	--	--	--	--	--	--	--	--	--
Cluster-1125.0	BP_1	5.00	0.31	1125	--	--	--	--	--	--	--	--	--	--	--	--	--	--	--	--	--	--	--	--	--	--	--	--	--	--	--	--
Cluster-11259.0	BP_1	3.00	0.60	554	--	--	--	--	--	--	--	--	--	--	--	--	--	--	--	--	--	--	--	--	--	--	--	--	--	--	--	--
Cluster-11261.1	BP_1	10.00	0.36	1711	--	--	--	--	--	--	--	--	--	--	--	--	--	--	--	--	--	--	--	--	--	--	--	--	--	--	--	--
Cluster-11261.2	BP_1	6.00	0.31	1282	--	--	--	--	--	--	--	--	--	--	--	--	--	--	--	--	--	--	--	--	--	--	--	--	--	--	--	--
Cluster-11270.0	BP_1	6.36	0.98	630	--	--	--	--	--	--	--	--	--	--	--	--	--	--	--	--	--	--	--	--	--	--	--	--	--	--	--	--
Cluster-11271.0	BP_1	15.91	0.33	2815	642940025	XP_008191587.1	1881	1.4e-207	PREDICTED: 1-phosphatidylinositol 4,5-bisphosphate phosphodiesterase gamma-1 [Tribolium castaneum]	--	--	--	--	--	K01116	PLCG1	phosphatidylinositol phospholipase C, gamma-1	http://www.genome.jp/dbget-bin/www_bget?ko:K01116	Q62077	1294	6.7e-141	1-phosphatidylinositol 4,5-bisphosphate phosphodiesterase gamma-1 OS=Mus musculus GN=Plcg1 PE=1 SV=2	PF13405//PF00036//PF13833//PF13499	EF-hand domain//EF hand//EF-hand domain pair//EF-hand domain pair	--	--	GO:0005509	calcium ion binding	--	--	KOG1264	Phospholipase C
Cluster-1128.0	BP_1	2.00	1.14	382	--	--	--	--	--	--	--	--	--	--	--	--	--	--	--	--	--	--	--	--	--	--	--	--	--	--	--	--
Cluster-11282.0	BP_1	2.00	0.83	418	--	--	--	--	--	--	--	--	--	--	--	--	--	--	--	--	--	--	--	--	--	--	--	--	--	--	--	--
Cluster-1129.0	BP_1	15.00	1.28	901	--	--	--	--	--	--	--	--	--	--	--	--	--	--	--	--	--	--	--	--	--	--	--	--	--	--	--	--
Cluster-11299.1	BP_1	2.00	0.39	556	759054208	XP_011336299.1	275	4.7e-22	PREDICTED: uncharacterized protein LOC105278712 isoform X2 [Cerapachys biroi]	--	--	--	--	--	K01047	PLA2G, SPLA2	secretory phospholipase A2	http://www.genome.jp/dbget-bin/www_bget?ko:K01047	Q7M4I6	248	2.6e-20	Phospholipase A2 OS=Bombus pensylvanicus PE=1 SV=1	--	--	--	--	--	--	--	--	--	--
Cluster-11300.0	BP_1	4.00	1.37	444	--	--	--	--	--	--	--	--	--	--	--	--	--	--	--	--	--	--	--	--	--	--	--	--	--	--	--	--
Cluster-11300.1	BP_1	2.00	1.14	382	--	--	--	--	--	--	--	--	--	--	--	--	--	--	--	--	--	--	--	--	--	--	--	--	--	--	--	--
Cluster-11302.0	BP_1	6.00	0.36	1149	478522514	XP_004435463.1	955	1.4e-100	PREDICTED: rho GDP-dissociation inhibitor 2 [Ceratotherium simum simum]	574957229	NM_001175.5	1146	0	Homo sapiens Rho GDP dissociation inhibitor (GDI) beta (ARHGDIB), mRNA	K12462	ARHGDI, RHOGDI	Rho GDP-dissociation inhibitor	http://www.genome.jp/dbget-bin/www_bget?ko:K12462	Q9TU03	943	1.4e-100	Rho GDP-dissociation inhibitor 2 OS=Bos taurus GN=ARHGDIB PE=2 SV=3	PF02115	RHO protein GDP dissociation inhibitor	--	--	GO:0005094	Rho GDP-dissociation inhibitor activity	GO:0005737	cytoplasm	KOG3205	Rho GDP-dissociation inhibitor
Cluster-11303.0	BP_1	3.00	0.55	575	--	--	--	--	--	--	--	--	--	--	--	--	--	--	--	--	--	--	--	--	--	--	--	--	--	--	--	--
Cluster-11312.0	BP_1	16.54	0.93	1214	675371336	KFM64238.1	447	1.2e-41	RNA-directed DNA polymerase from mobile element jockey, partial [Stegodyphus mimosarum]	--	--	--	--	--	--	--	--	--	--	--	--	--	--	--	--	--	--	--	--	--	--	--
Cluster-11313.0	BP_1	2.00	1.17	380	--	--	--	--	--	45860987	AC135498.3	365	0	Oryza sativa Japonica Group chromosome 11 clone OSJNBa0010M24, complete sequence	--	--	--	--	--	--	--	--	--	--	--	--	--	--	--	--	--	--
Cluster-11314.0	BP_1	7.00	0.37	1269	--	--	--	--	--	--	--	--	--	--	--	--	--	--	--	--	--	--	--	--	--	--	--	--	--	--	--	--
Cluster-11321.0	BP_1	1.00	6.85	256	--	--	--	--	--	--	--	--	--	--	--	--	--	--	--	--	--	--	--	--	--	--	--	--	--	--	--	--
Cluster-11325.0	BP_1	4.21	1.10	491	--	--	--	--	--	--	--	--	--	--	--	--	--	--	--	--	--	--	--	--	--	--	--	--	--	--	--	--
Cluster-11327.0	BP_1	2.00	0.57	475	270016031	EFA12479.1	147	2.8e-07	hypothetical protein TcasGA2_TC001503 [Tribolium castaneum]	--	--	--	--	--	--	--	--	--	--	--	--	--	PF00098	Zinc knuckle	--	--	GO:0003676//GO:0008270	nucleic acid binding//zinc ion binding	--	--	--	--
Cluster-11328.0	BP_1	5.00	0.31	1135	--	--	--	--	--	--	--	--	--	--	--	--	--	--	--	--	--	--	--	--	--	--	--	--	--	--	--	--
Cluster-1133.0	BP_1	3.00	0.84	478	--	--	--	--	--	--	--	--	--	--	--	--	--	--	--	--	--	--	--	--	--	--	--	--	--	--	--	--
Cluster-11333.0	BP_1	2.00	0.51	497	795176426	XP_011843698.1	347	1.9e-30	PREDICTED: uncharacterized protein LOC105545383 [Mandrillus leucophaeus]	34528198	AK130958.1	497	0	Homo sapiens cDNA FLJ27448 fis, clone DMC07139	K02942	RP-LP1, RPLP1	large subunit ribosomal protein LP1	http://www.genome.jp/dbget-bin/www_bget?ko:K02942	P05386	318	1.8e-28	60S acidic ribosomal protein P1 OS=Homo sapiens GN=RPLP1 PE=1 SV=1	PF04625	DEC-1 protein, N-terminal region	GO:0007304	chorion-containing eggshell formation	GO:0005213	structural constituent of chorion	GO:0005576//GO:0042600	extracellular region//chorion	KOG1762	60s acidic ribosomal protein P1
Cluster-11337.0	BP_1	3.00	0.94	459	--	--	--	--	--	--	--	--	--	--	--	--	--	--	--	--	--	--	--	--	--	--	--	--	--	--	--	--
Cluster-11342.0	BP_1	4.00	0.35	885	321479240	EFX90196.1	355	3.9e-31	hypothetical protein DAPPUDRAFT_232727 [Daphnia pulex]	--	--	--	--	--	K17384	SPRY3	protein sprouty homolog 3	http://www.genome.jp/dbget-bin/www_bget?ko:K17384	O44783	311	2.0e-27	Protein sprouty OS=Drosophila melanogaster GN=sty PE=1 SV=2	PF05210	Sprouty protein (Spry)	GO:0007275//GO:0009966	multicellular organismal development//regulation of signal transduction	--	--	GO:0016020	membrane	--	--
Cluster-11349.0	BP_1	8.72	0.80	855	270016431	EFA12877.1	365	2.6e-32	hypothetical protein TcasGA2_TC011555 [Tribolium castaneum]	--	--	--	--	--	--	--	--	--	--	--	--	--	PF13912//PF01581//PF00096	C2H2-type zinc finger//FMRFamide related peptide family//Zinc finger, C2H2 type	GO:0007218	neuropeptide signaling pathway	GO:0046872	metal ion binding	--	--	--	--
Cluster-1135.0	BP_1	4.00	1.26	458	--	--	--	--	--	--	--	--	--	--	--	--	--	--	--	--	--	--	--	--	--	--	--	--	--	--	--	--
Cluster-11352.0	BP_1	3.00	0.32	777	321454284	EFX65461.1	1032	1.1e-109	hypothetical protein DAPPUDRAFT_303630 [Daphnia pulex]	--	--	--	--	--	K03253	EIF3B	translation initiation factor 3 subunit B	http://www.genome.jp/dbget-bin/www_bget?ko:K03253	Q1HDZ5	1000	2.3e-107	Eukaryotic translation initiation factor 3 subunit B OS=Bombyx mori GN=eIF3-S9 PE=2 SV=1	--	--	--	--	--	--	--	--	KOG2314	Translation initiation factor 3, subunit b (eIF-3b)
Cluster-11357.0	BP_1	7.00	0.50	1021	--	--	--	--	--	--	--	--	--	--	--	--	--	--	--	--	--	--	PF15151	Response gene to complement 32 protein family	GO:0051726	regulation of cell cycle	--	--	--	--	--	--
Cluster-11358.0	BP_1	15.00	1.56	791	--	--	--	--	--	--	--	--	--	--	--	--	--	--	--	--	--	--	PF01442	Apolipoprotein A1/A4/E domain	GO:0006869//GO:0042157	lipid transport//lipoprotein metabolic process	GO:0008289	lipid binding	GO:0005576	extracellular region	--	--
Cluster-1136.0	BP_1	2.00	0.46	518	--	--	--	--	--	--	--	--	--	--	--	--	--	--	--	--	--	--	--	--	--	--	--	--	--	--	--	--
Cluster-11360.0	BP_1	8.00	0.31	1638	817076761	XP_012260670.1	232	1.3e-16	PREDICTED: sequestosome-1 [Athalia rosae]	--	--	--	--	--	K14381	SQSTM1	sequestosome 1	http://www.genome.jp/dbget-bin/www_bget?ko:K14381	Q13501	187	9.1e-13	Sequestosome-1 OS=Homo sapiens GN=SQSTM1 PE=1 SV=1	--	--	--	--	--	--	--	--	--	--
Cluster-11361.0	BP_1	2.00	0.58	471	646699710	KDR10208.1	547	1.1e-53	Ubiquitin thioesterase trabid [Zootermopsis nevadensis]	--	--	--	--	--	K11862	ZRANB1, TRABID	ubiquitin thioesterase ZRANB1	http://www.genome.jp/dbget-bin/www_bget?ko:K11862	Q9VH90	481	2.1e-47	Ubiquitin thioesterase trabid OS=Drosophila melanogaster GN=trbd PE=1 SV=1	--	--	--	--	--	--	--	--	--	--
Cluster-11362.1	BP_1	6.00	0.36	1155	--	--	--	--	--	--	--	--	--	--	--	--	--	--	--	--	--	--	--	--	--	--	--	--	--	--	--	--
Cluster-11364.0	BP_1	5.00	1.32	490	--	--	--	--	--	--	--	--	--	--	--	--	--	--	--	--	--	--	--	--	--	--	--	--	--	--	--	--
Cluster-11366.0	BP_1	6.00	1.50	501	--	--	--	--	--	--	--	--	--	--	--	--	--	--	--	--	--	--	--	--	--	--	--	--	--	--	--	--
Cluster-11369.0	BP_1	6.00	0.43	1018	646700278	KDR10482.1	492	5.9e-47	NADH dehydrogenase [ubiquinone] iron-sulfur protein 4, mitochondrial [Zootermopsis nevadensis]	--	--	--	--	--	K03937	NDUFS4	NADH dehydrogenase (ubiquinone) Fe-S protein 4	http://www.genome.jp/dbget-bin/www_bget?ko:K03937	Q9CXZ1	442	1.5e-42	NADH dehydrogenase [ubiquinone] iron-sulfur protein 4, mitochondrial OS=Mus musculus GN=Ndufs4 PE=1 SV=3	PF04800	ETC complex I subunit conserved region	GO:0022900	electron transport chain	GO:0016651	oxidoreductase activity, acting on NAD(P)H	--	--	KOG3389	NADH:ubiquinone oxidoreductase, NDUFS4/18 kDa subunit
Cluster-11373.0	BP_1	7.00	0.54	961	675374711	KFM67613.1	834	1.2e-86	putative cysteine proteinase, partial [Stegodyphus mimosarum]	--	--	--	--	--	K01373	CTSF	cathepsin F	http://www.genome.jp/dbget-bin/www_bget?ko:K01373	Q9VN93	717	1.9e-74	Putative cysteine proteinase CG12163 OS=Drosophila melanogaster GN=CG12163 PE=2 SV=2	PF00112//PF03051	Papain family cysteine protease//Peptidase C1-like family	GO:0006508	proteolysis	GO:0008234//GO:0004197	cysteine-type peptidase activity//cysteine-type endopeptidase activity	--	--	KOG1542	Cysteine proteinase Cathepsin F
Cluster-11382.0	BP_1	4.00	0.36	871	291241290	XP_002740546.1	269	3.6e-21	PREDICTED: apolipoprotein D-like [Saccoglossus kowalevskii]	--	--	--	--	--	K03098	APOD	apolipoprotein D and lipocalin family protein	http://www.genome.jp/dbget-bin/www_bget?ko:K03098	Q32KY0	247	5.3e-20	Apolipoprotein D OS=Bos taurus GN=APOD PE=2 SV=1	PF03973//PF05965	Triabin//F/Y rich C-terminus	GO:0030682	evasion or tolerance of host defense response	--	--	GO:0005634	nucleus	--	--
Cluster-11388.0	BP_1	18.35	0.49	2216	642935504	XP_008198037.1	2277	1.3e-253	PREDICTED: rap guanine nucleotide exchange factor 4 isoform X4 [Tribolium castaneum]	462320817	APGK01043512.1	96	4.30289e-40	Dendroctonus ponderosae Seq01043522, whole genome shotgun sequence	K04351	RAPGEF4, EPAC2	Rap guanine nucleotide exchange factor 4	http://www.genome.jp/dbget-bin/www_bget?ko:K04351	Q8WZA2	1218	3.4e-132	Rap guanine nucleotide exchange factor 4 OS=Homo sapiens GN=RAPGEF4 PE=1 SV=1	PF00617	RasGEF domain	GO:0007264//GO:0043087	small GTPase mediated signal transduction//regulation of GTPase activity	GO:0005085	guanyl-nucleotide exchange factor activity	--	--	KOG2378	cAMP-regulated guanine nucleotide exchange factor
Cluster-1139.0	BP_1	2.86	0.36	708	--	--	--	--	--	--	--	--	--	--	--	--	--	--	--	--	--	--	--	--	--	--	--	--	--	--	--	--
Cluster-11390.0	BP_1	10.00	1.30	692	--	--	--	--	--	--	--	--	--	--	--	--	--	--	--	--	--	--	--	--	--	--	--	--	--	--	--	--
Cluster-11393.0	BP_1	1.00	0.33	452	--	--	--	--	--	--	--	--	--	--	--	--	--	--	--	--	--	--	--	--	--	--	--	--	--	--	--	--
Cluster-114.0	BP_1	6.37	0.92	650	--	--	--	--	--	--	--	--	--	--	--	--	--	--	--	--	--	--	--	--	--	--	--	--	--	--	--	--
Cluster-1140.0	BP_1	2.00	0.32	619	--	--	--	--	--	--	--	--	--	--	--	--	--	--	--	--	--	--	--	--	--	--	--	--	--	--	--	--
Cluster-11407.0	BP_1	13.10	0.49	1678	675383246	KFM76143.1	197	1.6e-12	Protein bunched, class 2/F isoform, partial [Stegodyphus mimosarum]	--	--	--	--	--	--	--	--	--	Q24523	172	5.1e-11	Protein bunched, class 2/F/G isoform OS=Drosophila melanogaster GN=bun PE=2 SV=4	PF01166//PF08395//PF06156//PF11365//PF07716	TSC-22/dip/bun family//7tm Chemosensory receptor//Protein of unknown function (DUF972)//Protein of unknown function (DUF3166)//Basic region leucine zipper	GO:0006355//GO:0050909//GO:0006260//GO:0010506	regulation of transcription, DNA-templated//sensory perception of taste//DNA replication//regulation of autophagy	GO:0043565//GO:0003700	sequence-specific DNA binding//transcription factor activity, sequence-specific DNA binding	GO:0005615//GO:0016021//GO:0005667	extracellular space//integral component of membrane//transcription factor complex	KOG4797	Transcriptional regulator
Cluster-11408.0	BP_1	14.00	0.59	1522	817075170	XP_012259808.1	1882	5.8e-208	PREDICTED: mitochondrial-processing peptidase subunit beta [Athalia rosae]	338224315	HM217796.1	447	0	Scylla paramamosain mitochondrial processing peptidase beta subunit mRNA, partial cds; nuclear gene for mitochondrial product	K17732	PMPCB, MAS1	mitochondrial-processing peptidase subunit beta	http://www.genome.jp/dbget-bin/www_bget?ko:K17732	Q3SZ71	1709	2.7e-189	Mitochondrial-processing peptidase subunit beta OS=Bos taurus GN=PMPCB PE=2 SV=1	PF00893//PF08367//PF01457	Small Multidrug Resistance protein//Peptidase M16C associated//Leishmanolysin	GO:0007155//GO:0006508	cell adhesion//proteolysis	GO:0004222	metalloendopeptidase activity	GO:0016021//GO:0016020	integral component of membrane//membrane	KOG0960	Mitochondrial processing peptidase, beta subunit, and related enzymes (insulinase superfamily)
Cluster-11410.2	BP_1	3.00	0.91	464	--	--	--	--	--	--	--	--	--	--	--	--	--	--	--	--	--	--	--	--	--	--	--	--	--	--	--	--
Cluster-11411.0	BP_1	9.00	0.37	1536	--	--	--	--	--	--	--	--	--	--	--	--	--	--	--	--	--	--	--	--	--	--	--	--	--	--	--	--
Cluster-11416.0	BP_1	40.00	5.79	651	570341954	AHE77375.1	299	9.0e-25	small heat shock protein [Lissorhoptrus oryzophilus]	--	--	--	--	--	K09542	CRYAB	crystallin, alpha B	http://www.genome.jp/dbget-bin/www_bget?ko:K09542	P82147	232	2.2e-18	Protein lethal(2)essential for life OS=Drosophila melanogaster GN=l(2)efl PE=1 SV=1	--	--	--	--	--	--	--	--	--	--
Cluster-11419.0	BP_1	2.00	0.44	527	--	--	--	--	--	--	--	--	--	--	--	--	--	--	--	--	--	--	--	--	--	--	--	--	--	--	--	--
Cluster-11421.0	BP_1	18.00	7.16	423	264667055	ACY71124.1	335	3.9e-29	60S acidic ribosomal protein P2-like protein [Scylla paramamosain]	264667054	FJ790490.1	376	0	Scylla paramamosain 60S acidic ribosomal protein P2-like protein mRNA, complete cds	K02943	RP-LP2, RPLP2	large subunit ribosomal protein LP2	http://www.genome.jp/dbget-bin/www_bget?ko:K02943	P02399	196	2.1e-14	60S acidic ribosomal protein P2 OS=Artemia salina PE=1 SV=1	--	--	--	--	--	--	--	--	KOG3449	60S acidic ribosomal protein P2
Cluster-11431.0	BP_1	8.00	0.31	1605	328775837	XP_003249075.1	571	6.4e-56	PREDICTED: ets DNA-binding protein pokkuri-like isoform X1 [Apis mellifera]>gi|571547123|ref|XP_006557272.1| PREDICTED: ets DNA-binding protein pokkuri-like isoform X2 [Apis mellifera]	768438393	XM_011562475.1	153	6.38086e-72	PREDICTED: Plutella xylostella ets DNA-binding protein pokkuri (LOC105391065), mRNA	K03211	ETV6_7, yan	ETS translocation variant 6/7	http://www.genome.jp/dbget-bin/www_bget?ko:K03211	Q01842	495	1.7e-48	Ets DNA-binding protein pokkuri OS=Drosophila melanogaster GN=aop PE=1 SV=2	PF02198//PF00178	Sterile alpha motif (SAM)/Pointed domain//Ets-domain	GO:0006355	regulation of transcription, DNA-templated	GO:0003700//GO:0043565	transcription factor activity, sequence-specific DNA binding//sequence-specific DNA binding	GO:0005667//GO:0005634	transcription factor complex//nucleus	KOG3804	Transcription factor NERF and related proteins, contain ETS domain
Cluster-11433.0	BP_1	2.00	0.35	586	637381565	XP_008123890.1	305	1.6e-25	PREDICTED: uncharacterized protein LOC103282930 [Anolis carolinensis]	690940211	LN450103.1	132	1.05899e-60	Spirometra erinaceieuropaei genome assembly S_erinaceieuropaei ,scaffold SPER_contig0198769	--	--	--	--	--	--	--	--	--	--	--	--	--	--	--	--	--	--
Cluster-11435.0	BP_1	1.00	0.82	352	573877719	XP_006627101.1	206	2.9e-14	PREDICTED: mitogen-activated protein kinase kinase kinase 1-like [Lepisosteus oculatus]	--	--	--	--	--	K04416	MAP3K1, MEKK1	mitogen-activated protein kinase kinase kinase 1	http://www.genome.jp/dbget-bin/www_bget?ko:K04416	P53349	191	6.6e-14	Mitogen-activated protein kinase kinase kinase 1 OS=Mus musculus GN=Map3k1 PE=1 SV=3	--	--	--	--	--	--	--	--	--	--
Cluster-11436.1	BP_1	1.00	0.94	342	--	--	--	--	--	--	--	--	--	--	--	--	--	--	--	--	--	--	--	--	--	--	--	--	--	--	--	--
Cluster-11437.0	BP_1	5.00	0.36	1003	478251184	ENN71660.1	478	2.4e-45	hypothetical protein YQE_11758, partial [Dendroctonus ponderosae]>gi|546682138|gb|ERL92119.1| hypothetical protein D910_09439 [Dendroctonus ponderosae]	--	--	--	--	--	--	--	--	--	P24638	371	2.6e-34	Lysosomal acid phosphatase OS=Mus musculus GN=Acp2 PE=2 SV=2	PF00328	Histidine phosphatase superfamily (branch 2)	GO:0006771//GO:0019497	riboflavin metabolic process//hexachlorocyclohexane metabolic process	GO:0003993	acid phosphatase activity	--	--	KOG3720	Lysosomal & prostatic acid phosphatases
Cluster-11438.0	BP_1	2.00	1.70	349	593762830	XP_007120058.1	574	6.2e-57	PREDICTED: 60S ribosomal protein L10 [Physeter catodon]	746817425	NM_001256577.2	332	4.01225e-172	Homo sapiens ribosomal protein L10 (RPL10), transcript variant 2, mRNA	K02866	RP-L10e, RPL10	large subunit ribosomal protein L10e	http://www.genome.jp/dbget-bin/www_bget?ko:K02866	Q6ZWV3	529	4.2e-53	60S ribosomal protein L10 OS=Mus musculus GN=Rpl10 PE=1 SV=3	PF00252	Ribosomal protein L16p/L10e	GO:0042254//GO:0006412	ribosome biogenesis//translation	GO:0003735	structural constituent of ribosome	GO:0005840	ribosome	KOG0857	60s ribosomal protein L10
Cluster-11438.1	BP_1	1.00	0.38	428	821015621	XP_012360595.1	698	3.2e-71	PREDICTED: 60S ribosomal protein L10-like isoform X2 [Nomascus leucogenys]	746817431	NM_001303625.1	428	0	Homo sapiens ribosomal protein L10 (RPL10), transcript variant 5, mRNA	K02866	RP-L10e, RPL10	large subunit ribosomal protein L10e	http://www.genome.jp/dbget-bin/www_bget?ko:K02866	Q4R7Y2	652	2.8e-67	60S ribosomal protein L10 OS=Macaca fascicularis GN=RPL10 PE=2 SV=1	PF00252	Ribosomal protein L16p/L10e	GO:0006412//GO:0042254	translation//ribosome biogenesis	GO:0003735	structural constituent of ribosome	GO:0005840	ribosome	KOG0857	60s ribosomal protein L10
Cluster-11439.0	BP_1	6.00	0.65	771	--	--	--	--	--	697082215	XM_009656134.1	680	0	Verticillium dahliae VdLs.17 hypothetical protein mRNA	--	--	--	--	--	--	--	--	--	--	--	--	--	--	--	--	--	--
Cluster-11440.0	BP_1	8.00	0.46	1194	321478815	EFX89772.1	534	9.3e-52	hypothetical protein DAPPUDRAFT_303124 [Daphnia pulex]	--	--	--	--	--	--	--	--	--	Q58D84	431	3.4e-41	Follistatin-related protein 1 OS=Bos taurus GN=FSTL1 PE=2 SV=1	PF13499//PF07648//PF13405//PF13833//PF00036//PF00050//PF12763	EF-hand domain pair//Kazal-type serine protease inhibitor domain//EF-hand domain//EF-hand domain pair//EF hand//Kazal-type serine protease inhibitor domain//Cytoskeletal-regulatory complex EF hand	--	--	GO:0005515//GO:0005509	protein binding//calcium ion binding	--	--	KOG3649	FOG: Kazal-type serine protease inhibitor domain
Cluster-11441.0	BP_1	4.00	0.32	932	675371070	KFM63972.1	1100	1.7e-117	Neuron navigator 2, partial [Stegodyphus mimosarum]	831211856	XM_003781174.2	75	8.36283e-29	PREDICTED: Otolemur garnettii neuron navigator 2 (NAV2), transcript variant X3, mRNA	K19483	NAV2	neuron navigator 2	http://www.genome.jp/dbget-bin/www_bget?ko:K19483	Q8IVL1	959	1.6e-102	Neuron navigator 2 OS=Homo sapiens GN=NAV2 PE=1 SV=3	PF03193//PF03266//PF04851//PF10662//PF00910//PF00437//PF00448//PF07724//PF02367//PF02562//PF05970//PF07728//PF08477//PF01695//PF00158//PF00004//PF06309	Protein of unknown function, DUF258//NTPase//Type III restriction enzyme, res subunit//Ethanolamine utilisation - propanediol utilisation//RNA helicase//Type II/IV secretion system protein//SRP54-type protein, GTPase domain//AAA domain (Cdc48 subfamily)//Threonylcarbamoyl adenosine biosynthesis protein TsaE//PhoH-like protein//PIF1-like helicase//AAA domain (dynein-related subfamily)//Ras of Comp…	GO:0002949//GO:0000723//GO:0007264//GO:0006576//GO:0006355//GO:0006614//GO:0006810//GO:0006281	tRNA threonylcarbamoyladenosine modification//telomere maintenance//small GTPase mediated signal transduction//cellular biogenic amine metabolic process//regulation of transcription, DNA-templated//SRP-dependent cotranslational protein targeting to membrane//transport//DNA repair	GO:0005525//GO:0003724//GO:0003678//GO:0003723//GO:0003677//GO:0016887//GO:0005524//GO:0016787//GO:0098519//GO:0003924//GO:0008134	GTP binding//RNA helicase activity//DNA helicase activity//RNA binding//DNA binding//ATPase activity//ATP binding//hydrolase activity//nucleotide phosphatase activity, acting on free nucleotides//GTPase activity//transcription factor binding	GO:0005657//GO:0005667	replication fork//transcription factor complex	--	--
Cluster-11449.0	BP_1	2.00	0.38	567	--	--	--	--	--	--	--	--	--	--	--	--	--	--	--	--	--	--	PF05109	Herpes virus major outer envelope glycoprotein (BLLF1)	GO:0019058	viral life cycle	--	--	GO:0019031	viral envelope	--	--
Cluster-11450.0	BP_1	2.00	0.90	407	--	--	--	--	--	--	--	--	--	--	--	--	--	--	--	--	--	--	--	--	--	--	--	--	--	--	--	--
Cluster-11452.0	BP_1	7.08	0.46	1086	--	--	--	--	--	--	--	--	--	--	--	--	--	--	--	--	--	--	--	--	--	--	--	--	--	--	--	--
Cluster-11452.1	BP_1	1.92	1.12	380	--	--	--	--	--	--	--	--	--	--	--	--	--	--	--	--	--	--	--	--	--	--	--	--	--	--	--	--
Cluster-11453.1	BP_1	2.00	0.71	439	--	--	--	--	--	--	--	--	--	--	--	--	--	--	--	--	--	--	--	--	--	--	--	--	--	--	--	--
Cluster-11455.0	BP_1	5.00	1.06	537	--	--	--	--	--	--	--	--	--	--	--	--	--	--	--	--	--	--	--	--	--	--	--	--	--	--	--	--
Cluster-11458.0	BP_1	3.00	0.33	761	758213832	AJO62229.1	278	2.9e-22	olfactory receptor OR10 [Tenebrio molitor]	--	--	--	--	--	--	--	--	--	O46077	144	4.1e-08	Odorant receptor 2a OS=Drosophila melanogaster GN=Or2a PE=2 SV=2	PF02949	7tm Odorant receptor	GO:0007608//GO:0007187	sensory perception of smell//G-protein coupled receptor signaling pathway, coupled to cyclic nucleotide second messenger	GO:0004984//GO:0005549	olfactory receptor activity//odorant binding	GO:0016020	membrane	--	--
Cluster-11462.0	BP_1	6.00	0.53	875	215274047	ACJ64921.1	1155	6.7e-124	nicotinic acetylcholine receptor alpha 2 [Leptinotarsa decemlineata]	752868800	XM_011253184.1	104	5.92737e-45	PREDICTED: Camponotus floridanus acetylcholine receptor subunit alpha-L1 (LOC105248417), transcript variant X3, mRNA	K05312	CHRNN	nicotinic acetylcholine receptor, invertebrate	http://www.genome.jp/dbget-bin/www_bget?ko:K05312	P17644	877	4.7e-93	Acetylcholine receptor subunit alpha-like 2 OS=Drosophila melanogaster GN=nAChRalpha2 PE=2 SV=1	PF02932	Neurotransmitter-gated ion-channel transmembrane region	GO:0006811	ion transport	--	--	GO:0016020	membrane	KOG3645	Acetylcholine receptor
Cluster-11465.0	BP_1	4.00	0.65	610	262401111	ACY66458.1	254	1.4e-19	putative RNA polymerase II transcriptional coactivator [Scylla paramamosain]	262401110	FJ774736.1	398	0	Scylla paramamosain putative RNA polymerase II transcriptional coactivator mRNA, complete cds	--	--	--	--	Q5ZK63	201	8.0e-15	Activated RNA polymerase II transcriptional coactivator p15 OS=Gallus gallus GN=SUB1 PE=2 SV=1	PF02229//PF08070//PF00172	Transcriptional Coactivator p15 (PC4)//DTHCT (NUC029) region//Fungal Zn(2)-Cys(6) binuclear cluster domain	GO:0006265//GO:0006355	DNA topological change//regulation of transcription, DNA-templated	GO:0008270//GO:0003918//GO:0003713//GO:0005524//GO:0003677//GO:0000981	zinc ion binding//DNA topoisomerase type II (ATP-hydrolyzing) activity//transcription coactivator activity//ATP binding//DNA binding//RNA polymerase II transcription factor activity, sequence-specific DNA binding	GO:0005667//GO:0005634	transcription factor complex//nucleus	KOG2712	Transcriptional coactivator
Cluster-11475.2	BP_1	2.00	0.64	454	--	--	--	--	--	--	--	--	--	--	--	--	--	--	--	--	--	--	PF00553	Cellulose binding domain	GO:0005975	carbohydrate metabolic process	GO:0030246//GO:0004553	carbohydrate binding//hydrolase activity, hydrolyzing O-glycosyl compounds	--	--	--	--
Cluster-11476.0	BP_1	3.00	1.65	386	--	--	--	--	--	--	--	--	--	--	--	--	--	--	--	--	--	--	--	--	--	--	--	--	--	--	--	--
Cluster-11489.0	BP_1	1.00	1.46	316	--	--	--	--	--	--	--	--	--	--	--	--	--	--	--	--	--	--	--	--	--	--	--	--	--	--	--	--
Cluster-11495.0	BP_1	2.00	45.00	224	--	--	--	--	--	--	--	--	--	--	--	--	--	--	--	--	--	--	PF05887	Procyclic acidic repetitive protein (PARP)	--	--	--	--	GO:0016020	membrane	--	--
Cluster-11498.0	BP_1	7.00	0.39	1232	--	--	--	--	--	--	--	--	--	--	--	--	--	--	--	--	--	--	--	--	--	--	--	--	--	--	--	--
Cluster-115.0	BP_1	2.00	0.42	541	--	--	--	--	--	--	--	--	--	--	--	--	--	--	--	--	--	--	--	--	--	--	--	--	--	--	--	--
Cluster-11504.2	BP_1	5.00	0.80	618	156374958	XP_001629850.1	366	1.5e-32	predicted protein [Nematostella vectensis]>gi|156374960|ref|XP_001629851.1| predicted protein [Nematostella vectensis]>gi|156216859|gb|EDO37787.1| predicted protein [Nematostella vectensis]>gi|156216860|gb|EDO37788.1| predicted protein [Nematostella vectensis]	697068807	XM_009651293.1	595	0	Verticillium dahliae VdLs.17 40S ribosomal protein S20 mRNA	K02969	RP-S20e, RPS20	small subunit ribosomal protein S20e	http://www.genome.jp/dbget-bin/www_bget?ko:K02969	P23403	355	1.1e-32	40S ribosomal protein S20 OS=Xenopus laevis GN=rps20 PE=1 SV=1	--	--	GO:0042254//GO:0006412	ribosome biogenesis//translation	GO:0003735	structural constituent of ribosome	GO:0005840//GO:0015935	ribosome//small ribosomal subunit	KOG0900	40S ribosomal protein S20
Cluster-11506.0	BP_1	5.00	1.88	431	238683705	ACR54131.1	355	1.9e-31	NADH dehydrogenase [Palaemon varians]	--	--	--	--	--	K03959	NDUFB3	NADH dehydrogenase (ubiquinone) 1 beta subcomplex subunit 3	http://www.genome.jp/dbget-bin/www_bget?ko:K03959	Q9CQZ6	155	1.2e-09	NADH dehydrogenase [ubiquinone] 1 beta subcomplex subunit 3 OS=Mus musculus GN=Ndufb3 PE=1 SV=1	PF08122	NADH-ubiquinone oxidoreductase B12 subunit family	GO:0022900	electron transport chain	--	--	GO:0005739//GO:0005747	mitochondrion//mitochondrial respiratory chain complex I	KOG4631	NADH:ubiquinone oxidoreductase, NDUFB3/B12 subunit
Cluster-11509.0	BP_1	4.73	0.71	639	--	--	--	--	--	--	--	--	--	--	--	--	--	--	--	--	--	--	--	--	--	--	--	--	--	--	--	--
Cluster-11511.0	BP_1	1.00	0.35	439	--	--	--	--	--	--	--	--	--	--	--	--	--	--	--	--	--	--	--	--	--	--	--	--	--	--	--	--
Cluster-11513.0	BP_1	9.00	0.45	1335	321463706	EFX74720.1	1315	2.8e-142	hypothetical protein DAPPUDRAFT_56817 [Daphnia pulex]	--	--	--	--	--	K00486	KMO	kynurenine 3-monooxygenase	http://www.genome.jp/dbget-bin/www_bget?ko:K00486	Q7Q6A7	1201	1.9e-130	Kynurenine 3-monooxygenase OS=Anopheles gambiae GN=kh PE=3 SV=2	PF08491//PF01494//PF07992//PF02737//PF01134//PF01210//PF02558//PF00070//PF03721//PF01266	Squalene epoxidase//FAD binding domain//Pyridine nucleotide-disulphide oxidoreductase//3-hydroxyacyl-CoA dehydrogenase, NAD binding domain//Glucose inhibited division protein A//NAD-dependent glycerol-3-phosphate dehydrogenase N-terminus//Ketopantoate reductase PanE/ApbA//Pyridine nucleotide-disulphide oxidoreductase//UDP-glucose/GDP-mannose dehydrogenase family, NAD binding domain//FAD dependent…	GO:0006631//GO:0006552//GO:0046168//GO:0006633//GO:0018874//GO:0006568//GO:0006554//GO:0008033//GO:0055114//GO:0006694//GO:0006574//GO:0006550//GO:0015940//GO:0016114	fatty acid metabolic process//leucine catabolic process//glycerol-3-phosphate catabolic process//fatty acid biosynthetic process//benzoate metabolic process//tryptophan metabolic process//lysine catabolic process//tRNA processing//oxidation-reduction process//steroid biosynthetic process//valine catabolic process//isoleucine catabolic process//pantothenate biosynthetic process//terpenoid biosynth…	GO:0008677//GO:0050660//GO:0016491//GO:0051287//GO:0003857//GO:0004506//GO:0071949//GO:0016616	2-dehydropantoate 2-reductase activity//flavin adenine dinucleotide binding//oxidoreductase activity//NAD binding//3-hydroxyacyl-CoA dehydrogenase activity//squalene monooxygenase activity//FAD binding//oxidoreductase activity, acting on the CH-OH group of donors, NAD or NADP as acceptor	GO:0016021	integral component of membrane	KOG2614	Kynurenine 3-monooxygenase and related flavoprotein monooxygenases
Cluster-11514.0	BP_1	2.00	0.54	484	--	--	--	--	--	--	--	--	--	--	--	--	--	--	--	--	--	--	--	--	--	--	--	--	--	--	--	--
Cluster-11517.0	BP_1	10.00	0.46	1408	--	--	--	--	--	--	--	--	--	--	--	--	--	--	--	--	--	--	--	--	--	--	--	--	--	--	--	--
Cluster-11522.0	BP_1	1.00	0.52	391	--	--	--	--	--	--	--	--	--	--	--	--	--	--	--	--	--	--	--	--	--	--	--	--	--	--	--	--
Cluster-11525.0	BP_1	1.00	0.42	415	676448460	XP_009051739.1	407	1.7e-37	hypothetical protein LOTGIDRAFT_228426 [Lottia gigantea]>gi|556109247|gb|ESO97899.1| hypothetical protein LOTGIDRAFT_228426 [Lottia gigantea]	262401385	FJ774875.1	251	5.16911e-127	Scylla paramamosain small nuclear ribonucleoprotein SM D3 (snRNP core protein D3) (SM-D3)-like protein mRNA, partial cds	K11088	SNRPD3, SMD3	small nuclear ribonucleoprotein D3	http://www.genome.jp/dbget-bin/www_bget?ko:K11088	O44437	398	7.8e-38	Small nuclear ribonucleoprotein Sm D3 OS=Drosophila melanogaster GN=SmD3 PE=1 SV=1	--	--	--	--	--	--	--	--	KOG3172	Small nuclear ribonucleoprotein Sm D3
Cluster-11526.0	BP_1	4.00	0.37	847	291239024	XP_002739423.1	904	8.2e-95	PREDICTED: T-complex protein 1 subunit zeta [Saccoglossus kowalevskii]	--	--	--	--	--	K09498	CCT6	T-complex protein 1 subunit zeta	http://www.genome.jp/dbget-bin/www_bget?ko:K09498	Q92526	838	1.5e-88	T-complex protein 1 subunit zeta-2 OS=Homo sapiens GN=CCT6B PE=1 SV=5	PF00118	TCP-1/cpn60 chaperonin family	--	--	GO:0005524	ATP binding	--	--	KOG0359	Chaperonin complex component, TCP-1 zeta subunit (CCT6)
Cluster-11534.0	BP_1	1.00	0.33	448	836712689	XP_012790459.1	566	6.8e-56	PREDICTED: 60S ribosomal protein L35a [Sorex araneus]	92446709	BC001783.1	448	0	Homo sapiens mRNA similar to ribosomal protein L35a (cDNA clone IMAGE:3355533)	K02917	RP-L35Ae, RPL35A	large subunit ribosomal protein L35Ae	http://www.genome.jp/dbget-bin/www_bget?ko:K02917	Q5R8K6	566	2.8e-57	60S ribosomal protein L35a OS=Pongo abelii GN=RPL35A PE=3 SV=1	PF01782//PF01247	RimM N-terminal domain//Ribosomal protein L35Ae	GO:0042254//GO:0006412//GO:0006364	ribosome biogenesis//translation//rRNA processing	GO:0003735	structural constituent of ribosome	GO:0005840//GO:0005622	ribosome//intracellular	KOG0887	60S ribosomal protein L35A/L37
Cluster-11546.0	BP_1	5.00	0.50	815	321458009	EFX69085.1	503	2.5e-48	hypothetical protein DAPPUDRAFT_203047 [Daphnia pulex]	765152108	XM_004080310.2	77	5.62256e-30	PREDICTED: Oryzias latipes eukaryotic translation initiation factor 3 subunit C-like (LOC101174301), mRNA	K03252	EIF3C	translation initiation factor 3 subunit C	http://www.genome.jp/dbget-bin/www_bget?ko:K03252	B5ME19	490	3.3e-48	Eukaryotic translation initiation factor 3 subunit C-like protein OS=Homo sapiens GN=EIF3CL PE=3 SV=1	PF01399	PCI domain	--	--	GO:0005515	protein binding	--	--	KOG1076	Translation initiation factor 3, subunit c (eIF-3c)
Cluster-11548.0	BP_1	1.00	0.34	446	--	--	--	--	--	--	--	--	--	--	--	--	--	--	--	--	--	--	--	--	--	--	--	--	--	--	--	--
Cluster-11549.0	BP_1	4.00	0.75	570	--	--	--	--	--	--	--	--	--	--	--	--	--	--	--	--	--	--	--	--	--	--	--	--	--	--	--	--
Cluster-1155.0	BP_1	37.00	0.99	2217	--	--	--	--	--	--	--	--	--	--	--	--	--	--	--	--	--	--	--	--	--	--	--	--	--	--	--	--
Cluster-11550.0	BP_1	5.00	0.59	730	--	--	--	--	--	--	--	--	--	--	--	--	--	--	--	--	--	--	--	--	--	--	--	--	--	--	--	--
Cluster-11551.0	BP_1	6.00	0.34	1214	--	--	--	--	--	--	--	--	--	--	--	--	--	--	--	--	--	--	--	--	--	--	--	--	--	--	--	--
Cluster-11553.0	BP_1	12.00	0.31	2309	91093327	XP_968638.1	1504	6.0e-164	PREDICTED: glutamate receptor 2 [Tribolium castaneum]>gi|270014215|gb|EFA10663.1| hypothetical protein TcasGA2_TC016300 [Tribolium castaneum]	--	--	--	--	--	--	--	--	--	Q9Z2W8	210	2.8e-15	Glutamate receptor 4 OS=Mus musculus GN=Gria4 PE=1 SV=2	PF10613//PF00060//PF02449	Ligated ion channel L-glutamate- and glycine-binding site//Ligand-gated ion channel//Beta-galactosidase	GO:0006027//GO:0007268//GO:0007165//GO:0006012//GO:0006811//GO:0046486//GO:0005975//GO:0006687	glycosaminoglycan catabolic process//synaptic transmission//signal transduction//galactose metabolic process//ion transport//glycerolipid metabolic process//carbohydrate metabolic process//glycosphingolipid metabolic process	GO:0004970//GO:0005234//GO:0004565//GO:0005230	ionotropic glutamate receptor activity//extracellular-glutamate-gated ion channel activity//beta-galactosidase activity//extracellular ligand-gated ion channel activity	GO:0009341//GO:0016020	beta-galactosidase complex//membrane	--	--
Cluster-11557.0	BP_1	1.00	1.14	330	--	--	--	--	--	--	--	--	--	--	--	--	--	--	--	--	--	--	--	--	--	--	--	--	--	--	--	--
Cluster-11560.0	BP_1	7.00	0.56	941	--	--	--	--	--	--	--	--	--	--	--	--	--	--	--	--	--	--	PF00379	Insect cuticle protein	--	--	GO:0042302	structural constituent of cuticle	--	--	--	--
Cluster-11566.0	BP_1	2.00	0.47	516	--	--	--	--	--	--	--	--	--	--	--	--	--	--	--	--	--	--	--	--	--	--	--	--	--	--	--	--
Cluster-11567.0	BP_1	2.00	1.51	358	--	--	--	--	--	--	--	--	--	--	--	--	--	--	--	--	--	--	--	--	--	--	--	--	--	--	--	--
Cluster-11576.0	BP_1	1.00	0.40	422	--	--	--	--	--	--	--	--	--	--	--	--	--	--	--	--	--	--	--	--	--	--	--	--	--	--	--	--
Cluster-1158.0	BP_1	1.00	0.64	372	--	--	--	--	--	--	--	--	--	--	--	--	--	--	--	--	--	--	--	--	--	--	--	--	--	--	--	--
Cluster-11580.0	BP_1	11.00	0.65	1168	--	--	--	--	--	--	--	--	--	--	--	--	--	--	--	--	--	--	--	--	--	--	--	--	--	--	--	--
Cluster-11584.0	BP_1	1.00	0.37	432	--	--	--	--	--	--	--	--	--	--	--	--	--	--	--	--	--	--	--	--	--	--	--	--	--	--	--	--
Cluster-11588.0	BP_1	25.00	3.34	681	256002943	ACU52718.1	889	3.6e-93	ribosomal protein L10a [Fenneropenaeus merguiensis]	256002942	FJ623402.1	309	5.013e-159	Fenneropenaeus merguiensis ribosomal protein L10a mRNA, complete cds	K02865	RP-L10Ae, RPL10A	large subunit ribosomal protein L10Ae	http://www.genome.jp/dbget-bin/www_bget?ko:K02865	Q963B6	780	6.5e-82	60S ribosomal protein L10a OS=Spodoptera frugiperda GN=RpL10A PE=2 SV=1	PF00787	PX domain	--	--	GO:0035091	phosphatidylinositol binding	--	--	KOG1570	60S ribosomal protein L10A
Cluster-11590.0	BP_1	5.00	0.53	782	817186742	XP_012287885.1	256	1.0e-19	PREDICTED: rho GTPase-activating protein 21 isoform X5 [Orussus abietinus]	--	--	--	--	--	--	--	--	--	--	--	--	--	--	--	--	--	--	--	--	--	--	--
Cluster-11591.0	BP_1	4.00	0.47	732	--	--	--	--	--	--	--	--	--	--	--	--	--	--	--	--	--	--	--	--	--	--	--	--	--	--	--	--
Cluster-11592.0	BP_1	4.20	1.39	449	--	--	--	--	--	--	--	--	--	--	--	--	--	--	--	--	--	--	--	--	--	--	--	--	--	--	--	--
Cluster-11593.0	BP_1	2.00	0.80	423	--	--	--	--	--	--	--	--	--	--	--	--	--	--	--	--	--	--	--	--	--	--	--	--	--	--	--	--
Cluster-11599.0	BP_1	27.44	0.57	2762	--	--	--	--	--	--	--	--	--	--	--	--	--	--	--	--	--	--	--	--	--	--	--	--	--	--	--	--
Cluster-116.0	BP_1	3.00	3.36	331	--	--	--	--	--	--	--	--	--	--	--	--	--	--	--	--	--	--	--	--	--	--	--	--	--	--	--	--
Cluster-11607.0	BP_1	12.00	0.34	2093	--	--	--	--	--	697084372	XM_009656886.1	1849	0	Verticillium dahliae VdLs.17 septation protein SUN4 partial mRNA	--	--	--	--	Q4WGL5	557	1.4e-55	Secreted beta-glucosidase sun1 OS=Neosartorya fumigata (strain ATCC MYA-4609 / Af293 / CBS 101355 / FGSC A1100) GN=sun1 PE=1 SV=1	--	--	--	--	--	--	--	--	--	--
Cluster-11608.0	BP_1	2.00	0.46	520	795179018	XP_011800353.1	588	2.2e-58	PREDICTED: uncharacterized protein LOC105513924 [Colobus angolensis palliatus]	214829180	NM_001026.4	520	0	Homo sapiens ribosomal protein S24 (RPS24), transcript variant c, mRNA	K02974	RP-S24e, RPS24	small subunit ribosomal protein S24e	http://www.genome.jp/dbget-bin/www_bget?ko:K02974	P62847	584	2.7e-59	40S ribosomal protein S24 OS=Homo sapiens GN=RPS24 PE=1 SV=1	PF01282	Ribosomal protein S24e	GO:0006412//GO:0042254	translation//ribosome biogenesis	GO:0003735	structural constituent of ribosome	GO:0005622//GO:0005840	intracellular//ribosome	KOG3424	40S ribosomal protein S24
Cluster-11616.0	BP_1	3.00	0.36	723	--	--	--	--	--	--	--	--	--	--	--	--	--	--	--	--	--	--	--	--	--	--	--	--	--	--	--	--
Cluster-11617.0	BP_1	3.00	0.32	780	646711680	KDR16771.1	744	2.7e-76	hypothetical protein L798_09300, partial [Zootermopsis nevadensis]	--	--	--	--	--	--	--	--	--	P85831	704	4.8e-73	Prohormone-4 OS=Apis mellifera PE=1 SV=1	PF00057	Low-density lipoprotein receptor domain class A	--	--	GO:0005515	protein binding	--	--	--	--
Cluster-11628.0	BP_1	1.00	0.40	423	--	--	--	--	--	--	--	--	--	--	--	--	--	--	--	--	--	--	PF00707	Translation initiation factor IF-3, C-terminal domain	GO:0006413	translational initiation	--	--	--	--	--	--
Cluster-11633.0	BP_1	3.00	0.51	596	--	--	--	--	--	--	--	--	--	--	--	--	--	--	--	--	--	--	--	--	--	--	--	--	--	--	--	--
Cluster-11643.0	BP_1	1.00	0.66	369	--	--	--	--	--	--	--	--	--	--	--	--	--	--	--	--	--	--	--	--	--	--	--	--	--	--	--	--
Cluster-1165.0	BP_1	2.00	0.55	481	--	--	--	--	--	--	--	--	--	--	--	--	--	--	--	--	--	--	--	--	--	--	--	--	--	--	--	--
Cluster-1165.1	BP_1	3.00	2.18	361	--	--	--	--	--	--	--	--	--	--	--	--	--	--	--	--	--	--	--	--	--	--	--	--	--	--	--	--
Cluster-11652.0	BP_1	13.00	0.32	2423	--	--	--	--	--	--	--	--	--	--	--	--	--	--	--	--	--	--	PF08300	Hepatitis C virus non-structural 5a zinc finger domain	--	--	GO:0008270	zinc ion binding	--	--	--	--
Cluster-11658.1	BP_1	3.00	0.61	547	--	--	--	--	--	--	--	--	--	--	--	--	--	--	--	--	--	--	--	--	--	--	--	--	--	--	--	--
Cluster-11659.0	BP_1	14.00	1.60	747	--	--	--	--	--	697072011	XM_009652608.1	698	0	Verticillium dahliae VdLs.17 hypothetical protein mRNA	--	--	--	--	--	--	--	--	PF04741	InvH outer membrane lipoprotein	GO:0009405	pathogenesis	--	--	--	--	--	--
Cluster-11662.0	BP_1	2.00	0.34	601	--	--	--	--	--	597569085	KF990036.1	457	0	Prunus kansuensis chloroplast, complete genome	--	--	--	--	--	--	--	--	PF02419	PsbL protein	GO:0015979	photosynthesis	--	--	GO:0016020//GO:0009539//GO:0009523	membrane//photosystem II reaction center//photosystem II	--	--
Cluster-11668.0	BP_1	6.00	0.35	1189	--	--	--	--	--	--	--	--	--	--	--	--	--	--	--	--	--	--	PF05365	Ubiquinol-cytochrome C reductase, UQCRX/QCR9 like	GO:0006122	mitochondrial electron transport, ubiquinol to cytochrome c	--	--	GO:0005750//GO:0005743	mitochondrial respiratory chain complex III//mitochondrial inner membrane	--	--
Cluster-11668.1	BP_1	3.00	0.31	788	--	--	--	--	--	--	--	--	--	--	--	--	--	--	--	--	--	--	--	--	--	--	--	--	--	--	--	--
Cluster-11686.0	BP_1	26.01	0.78	2007	--	--	--	--	--	--	--	--	--	--	--	--	--	--	--	--	--	--	PF14144//PF00220	Seed dormancy control//Neurohypophysial hormones, N-terminal Domain	GO:0006351//GO:0007218	transcription, DNA-templated//neuropeptide signaling pathway	GO:0043565//GO:0005185	sequence-specific DNA binding//neurohypophyseal hormone activity	GO:0005576	extracellular region	--	--
Cluster-11687.0	BP_1	7.00	0.46	1075	470364926	XP_004365977.1	410	2.0e-37	60S ribosomal protein L6 [Capsaspora owczarzaki ATCC 30864]>gi|765549051|gb|KJE89672.1| 60S ribosomal protein L6 [Capsaspora owczarzaki ATCC 30864]	697067842	XM_009650811.1	609	0	Verticillium dahliae VdLs.17 60S ribosomal protein L6-3 partial mRNA	K02934	RP-L6e, RPL6	large subunit ribosomal protein L6e	http://www.genome.jp/dbget-bin/www_bget?ko:K02934	P05739	467	2.0e-45	60S ribosomal protein L6-B OS=Saccharomyces cerevisiae (strain ATCC 204508 / S288c) GN=RPL6B PE=1 SV=4	PF01159	Ribosomal protein L6e	GO:0042254//GO:0006412	ribosome biogenesis//translation	GO:0003735	structural constituent of ribosome	GO:0005840//GO:0005622	ribosome//intracellular	KOG1694	60s ribosomal protein L6
Cluster-11692.0	BP_1	9.00	0.47	1286	--	--	--	--	--	--	--	--	--	--	--	--	--	--	--	--	--	--	--	--	--	--	--	--	--	--	--	--
Cluster-11697.0	BP_1	1.00	1.52	314	675798858	XP_008955633.1	452	7.8e-43	PREDICTED: LOW QUALITY PROTEIN: phosphatidylinositol 4,5-bisphosphate 3-kinase catalytic subunit alpha isoform [Pan paniscus]	302489111	NG_027450.1	314	3.61869e-162	Homo sapiens phosphatidylinositol-4,5-bisphosphate 3-kinase, catalytic subunit alpha pseudogene (LOC100422375) on chromosome 22	K00922	PIK3C	phosphatidylinositol-4,5-bisphosphate 3-kinase	http://www.genome.jp/dbget-bin/www_bget?ko:K00922	P42337	300	1.4e-26	Phosphatidylinositol 4,5-bisphosphate 3-kinase catalytic subunit alpha isoform OS=Mus musculus GN=Pik3ca PE=1 SV=2	PF04901//PF02985	Receptor activity modifying family//HEAT repeat	GO:0006886//GO:0015031//GO:0008277	intracellular protein transport//protein transport//regulation of G-protein coupled receptor protein signaling pathway	GO:0008565//GO:0005515	protein transporter activity//protein binding	GO:0016021	integral component of membrane	--	--
Cluster-11702.0	BP_1	14.79	0.45	1994	642916232	XP_008190940.1	219	5.2e-15	PREDICTED: two pore potassium channel protein sup-9 isoform X1 [Tribolium castaneum]	--	--	--	--	--	--	--	--	--	--	--	--	--	--	--	--	--	--	--	--	--	--	--
Cluster-11705.0	BP_1	2.00	0.58	472	--	--	--	--	--	768311752	CP010980.1	427	0	Verticillium dahliae VdLs.17 chromosome 1, complete sequence	--	--	--	--	--	--	--	--	--	--	--	--	--	--	--	--	--	--
Cluster-1171.0	BP_1	2.00	1.04	392	--	--	--	--	--	--	--	--	--	--	--	--	--	--	--	--	--	--	--	--	--	--	--	--	--	--	--	--
Cluster-11718.0	BP_1	3.00	0.62	544	642924967	XP_008194119.1	366	1.3e-32	PREDICTED: coiled-coil domain-containing protein CG32809 isoform X11 [Tribolium castaneum]	--	--	--	--	--	--	--	--	--	Q7KW14	326	2.3e-29	Coiled-coil domain-containing protein CG32809 OS=Drosophila melanogaster GN=CG32809 PE=2 SV=1	PF07989	Centrosomin N-terminal motif 1	--	--	--	--	GO:0005815	microtubule organizing center	--	--
Cluster-11726.0	BP_1	2.72	0.68	499	861633328	KMQ90923.1	351	6.4e-31	transposable element tc3 transposase, partial [Lasius niger]	--	--	--	--	--	--	--	--	--	--	--	--	--	--	--	--	--	--	--	--	--	--	--
Cluster-11751.0	BP_1	2.00	0.44	528	--	--	--	--	--	--	--	--	--	--	--	--	--	--	--	--	--	--	--	--	--	--	--	--	--	--	--	--
Cluster-11754.0	BP_1	10.00	0.32	1914	646698220	KDR09498.1	884	3.9e-92	Leukocyte receptor cluster member 8-like protein [Zootermopsis nevadensis]	560994976	XM_006219520.1	69	3.7866e-25	PREDICTED: Vicugna pacos leukocyte receptor cluster (LRC) member 8 (LENG8), mRNA	--	--	--	--	Q8CBY3	729	1.5e-75	Leukocyte receptor cluster member 8 homolog OS=Mus musculus GN=Leng8 PE=1 SV=1	PF01940	Integral membrane protein DUF92	--	--	--	--	GO:0016021	integral component of membrane	KOG1861	Leucine permease transcriptional regulator
Cluster-11757.0	BP_1	1.00	0.35	442	--	--	--	--	--	--	--	--	--	--	--	--	--	--	--	--	--	--	--	--	--	--	--	--	--	--	--	--
Cluster-11759.0	BP_1	11.00	0.39	1758	646721398	KDR22763.1	1019	7.9e-108	Sodium/calcium exchanger 1, partial [Zootermopsis nevadensis]	594064356	XM_006056135.1	118	2.00289e-52	PREDICTED: Bubalus bubalis solute carrier family 8 (sodium/calcium exchanger), member 3 (SLC8A3), transcript variant X3, mRNA	K05849	SLC8A, NCX	solute carrier family 8 (sodium/calcium exchanger)	http://www.genome.jp/dbget-bin/www_bget?ko:K05849	P48767	929	8.9e-99	Sodium/calcium exchanger 1 OS=Felis catus GN=SLC8A1 PE=2 SV=1	PF01699	Sodium/calcium exchanger protein	GO:0055085	transmembrane transport	--	--	GO:0016021	integral component of membrane	KOG1306	Ca2+/Na+ exchanger NCX1 and related proteins
Cluster-11760.0	BP_1	1.00	0.38	431	--	--	--	--	--	--	--	--	--	--	--	--	--	--	--	--	--	--	--	--	--	--	--	--	--	--	--	--
Cluster-11767.0	BP_1	1.00	0.43	414	--	--	--	--	--	--	--	--	--	--	--	--	--	--	--	--	--	--	PF07989//PF05924//PF09302//PF07716//PF06005//PF01576//PF13851	Centrosomin N-terminal motif 1//SAMP Motif//XLF-Cernunnos, XRcc4-like factor, NHEJ component//Basic region leucine zipper//Protein of unknown function (DUF904)//Myosin tail//Growth-arrest specific micro-tubule binding	GO:0043093//GO:0000917//GO:0048870//GO:0016055//GO:0006302//GO:0006355	FtsZ-dependent cytokinesis//barrier septum assembly//cell motility//Wnt signaling pathway//double-strand break repair//regulation of transcription, DNA-templated	GO:0003774//GO:0003700//GO:0008013//GO:0043565	motor activity//transcription factor activity, sequence-specific DNA binding//beta-catenin binding//sequence-specific DNA binding	GO:0005667//GO:0005634//GO:0005737//GO:0016342//GO:0005815//GO:0016459//GO:0031514	transcription factor complex//nucleus//cytoplasm//catenin complex//microtubule organizing center//myosin complex//motile cilium	--	--
Cluster-11772.0	BP_1	1.00	1.87	304	--	--	--	--	--	--	--	--	--	--	--	--	--	--	--	--	--	--	PF01975//PF12300	Survival protein SurE//Protein of unknown function (DUF3628)	--	--	GO:0016787//GO:0016817	hydrolase activity//hydrolase activity, acting on acid anhydrides	--	--	--	--
Cluster-11774.0	BP_1	2.00	0.37	573	--	--	--	--	--	--	--	--	--	--	--	--	--	--	--	--	--	--	--	--	--	--	--	--	--	--	--	--
Cluster-11776.0	BP_1	3.00	0.31	789	--	--	--	--	--	--	--	--	--	--	--	--	--	--	--	--	--	--	--	--	--	--	--	--	--	--	--	--
Cluster-11779.0	BP_1	6.00	0.53	878	--	--	--	--	--	392303592	JX102625.1	297	3.06408e-152	Scylla paramamosain microsatellite Spm54 sequence	--	--	--	--	--	--	--	--	--	--	--	--	--	--	--	--	--	--
Cluster-11786.0	BP_1	2.00	0.52	494	--	--	--	--	--	392303567	JX102600.1	346	9.65705e-180	Scylla paramamosain microsatellite Spm29 sequence	--	--	--	--	--	--	--	--	--	--	--	--	--	--	--	--	--	--
Cluster-11791.0	BP_1	1.00	0.36	437	--	--	--	--	--	--	--	--	--	--	--	--	--	--	--	--	--	--	--	--	--	--	--	--	--	--	--	--
Cluster-11797.0	BP_1	4.00	0.37	855	--	--	--	--	--	--	--	--	--	--	--	--	--	--	--	--	--	--	--	--	--	--	--	--	--	--	--	--
Cluster-118.0	BP_1	5.00	0.86	593	--	--	--	--	--	--	--	--	--	--	--	--	--	--	--	--	--	--	--	--	--	--	--	--	--	--	--	--
Cluster-11800.0	BP_1	4.00	0.33	925	--	--	--	--	--	--	--	--	--	--	--	--	--	--	--	--	--	--	--	--	--	--	--	--	--	--	--	--
Cluster-11802.0	BP_1	3.00	0.92	462	--	--	--	--	--	--	--	--	--	--	--	--	--	--	--	--	--	--	--	--	--	--	--	--	--	--	--	--
Cluster-11806.0	BP_1	4.00	0.33	926	803007392	XP_011966855.1	570	4.8e-56	PREDICTED: 40S ribosomal protein S7 isoform X1, partial [Ovis aries]	768311754	CP010982.1	648	0	Verticillium dahliae VdLs.17 chromosome 3, complete sequence	K02993	RP-S7e, RPS7	small subunit ribosomal protein S7e	http://www.genome.jp/dbget-bin/www_bget?ko:K02993	O43105	833	6.3e-88	40S ribosomal protein S7 OS=Neurospora crassa (strain ATCC 24698 / 74-OR23-1A / CBS 708.71 / DSM 1257 / FGSC 987) GN=crp-15 PE=3 SV=2	PF01251	Ribosomal protein S7e	GO:0006412//GO:0042254	translation//ribosome biogenesis	GO:0003735	structural constituent of ribosome	GO:0005622//GO:0005840	intracellular//ribosome	KOG3320	40S ribosomal protein S7
Cluster-11808.0	BP_1	3.00	2.29	357	91078376	XP_974169.1	252	1.4e-19	PREDICTED: tyramine beta-hydroxylase [Tribolium castaneum]>gi|270003980|gb|EFA00428.1| hypothetical protein TcasGA2_TC003282 [Tribolium castaneum]>gi|390979538|dbj|BAM21526.1| tyramine beta hydroxylase, partial [Tribolium castaneum]	--	--	--	--	--	K00503	DBH	dopamine beta-monooxygenase	http://www.genome.jp/dbget-bin/www_bget?ko:K00503	--	--	--	--	--	--	GO:0006584//GO:0006570//GO:0055114	catecholamine metabolic process//tyrosine metabolic process//oxidation-reduction process	GO:0005507//GO:0004500	copper ion binding//dopamine beta-monooxygenase activity	--	--	--	--
Cluster-11816.0	BP_1	7.00	0.46	1079	--	--	--	--	--	--	--	--	--	--	--	--	--	--	--	--	--	--	--	--	--	--	--	--	--	--	--	--
Cluster-11817.0	BP_1	2.00	1.16	381	--	--	--	--	--	--	--	--	--	--	--	--	--	--	--	--	--	--	--	--	--	--	--	--	--	--	--	--
Cluster-11828.0	BP_1	1.00	0.31	459	4758774	NP_004539.1	629	3.4e-63	NADH dehydrogenase [ubiquinone] 1 beta subcomplex subunit 10 [Homo sapiens]>gi|6093491|sp|O96000.3|NDUBA_HUMAN RecName: Full=NADH dehydrogenase [ubiquinone] 1 beta subcomplex subunit 10; AltName: Full=Complex I-PDSW; Short=CI-PDSW; AltName: Full=NADH-ubiquinone oxidoreductase PDSW subunit>gi|4894372|gb|AAD32453.1|AF067169_1 NADH-ubiquinone oxidoreductase PDSW subunit homolog [Homo sapiens]>gi|416…	164697477	AK311744.1	446	0	Homo sapiens cDNA, FLJ92003, Homo sapiens NADH dehydrogenase (ubiquinone) 1 beta subcomplex, 10,22kDa (NDUFB10), mRNA	K03966	NDUFB10	NADH dehydrogenase (ubiquinone) 1 beta subcomplex subunit 10	http://www.genome.jp/dbget-bin/www_bget?ko:K03966	O96000	629	1.4e-64	NADH dehydrogenase [ubiquinone] 1 beta subcomplex subunit 10 OS=Homo sapiens GN=NDUFB10 PE=1 SV=3	--	--	GO:0015992//GO:0006744//GO:0006814//GO:0044281//GO:0006120	proton transport//ubiquinone biosynthetic process//sodium ion transport//small molecule metabolic process//mitochondrial electron transport, NADH to ubiquinone	GO:0008137//GO:0005515	NADH dehydrogenase (ubiquinone) activity//protein binding	GO:0005747	mitochondrial respiratory chain complex I	KOG4009	NADH-ubiquinone oxidoreductase, subunit NDUFB10/PDSW
Cluster-11829.0	BP_1	7.00	0.47	1059	--	--	--	--	--	--	--	--	--	--	--	--	--	--	--	--	--	--	--	--	--	--	--	--	--	--	--	--
Cluster-11832.0	BP_1	4.00	0.50	706	524890724	XP_005101905.1	1031	1.3e-109	PREDICTED: tubulin beta-4B chain [Aplysia californica]	689542279	LL999081.1	266	4.16995e-135	Strongyloides stercoralis genome assembly S_stercoralis_PV0001 ,scaffold SSTP_scaffold0000014	K07375	TUBB	tubulin beta	http://www.genome.jp/dbget-bin/www_bget?ko:K07375	P68371	1025	2.6e-110	Tubulin beta-4B chain OS=Homo sapiens GN=TUBB4B PE=1 SV=1	PF00091	Tubulin/FtsZ family, GTPase domain	--	--	GO:0003924	GTPase activity	--	--	KOG1375	Beta tubulin
Cluster-11836.0	BP_1	3.00	0.49	611	--	--	--	--	--	--	--	--	--	--	--	--	--	--	--	--	--	--	PF00957	Synaptobrevin	GO:0016192	vesicle-mediated transport	--	--	GO:0016021	integral component of membrane	--	--
Cluster-11851.0	BP_1	6.00	0.48	939	328713745	XP_003245170.1	415	4.6e-38	PREDICTED: anion exchange protein 3-like isoform X1 [Acyrthosiphon pisum]	--	--	--	--	--	K13856	SLC4A3, AE3	solute carrier family 4 (anion exchanger), member 3	http://www.genome.jp/dbget-bin/www_bget?ko:K13856	O18917	395	4.0e-37	Anion exchange protein 3 OS=Oryctolagus cuniculus GN=SLC4A3 PE=2 SV=1	PF00955	HCO3- transporter family	GO:0006820	anion transport	--	--	GO:0016021	integral component of membrane	--	--
Cluster-11856.0	BP_1	1.00	0.32	455	--	--	--	--	--	--	--	--	--	--	--	--	--	--	--	--	--	--	--	--	--	--	--	--	--	--	--	--
Cluster-11858.0	BP_1	3.00	0.35	738	321474958	EFX85922.1	535	4.4e-52	hypothetical protein DAPPUDRAFT_45422, partial [Daphnia pulex]	645007906	XM_008205536.1	159	1.32223e-75	PREDICTED: Nasonia vitripennis band 7 protein AGAP004871-like (LOC100119576), mRNA	K17286	STOM	erythrocyte band 7 integral membrane protein	http://www.genome.jp/dbget-bin/www_bget?ko:K17286	Q9VZA4	480	4.3e-47	Band 7 protein CG42540 OS=Drosophila melanogaster GN=CG42540 PE=2 SV=2	--	--	--	--	--	--	--	--	KOG2621	Prohibitins and stomatins of the PID superfamily
Cluster-11859.0	BP_1	4.25	0.55	692	--	--	--	--	--	--	--	--	--	--	--	--	--	--	--	--	--	--	--	--	--	--	--	--	--	--	--	--
Cluster-11864.0	BP_1	16.00	0.86	1252	499002174	XP_004534773.1	523	1.8e-50	PREDICTED: cofilin/actin-depolymerizing factor homolog [Ceratitis capitata]	338224338	HM217810.1	365	0	Scylla paramamosain actin-depolymerizing factor 4-like mRNA, partial sequence	K05765	CFL	cofilin	http://www.genome.jp/dbget-bin/www_bget?ko:K05765	P45594	517	3.8e-51	Cofilin/actin-depolymerizing factor homolog OS=Drosophila melanogaster GN=tsr PE=2 SV=1	PF00241	Cofilin/tropomyosin-type actin-binding protein	--	--	GO:0003779	actin binding	GO:0005622	intracellular	KOG1735	Actin depolymerizing factor
Cluster-11868.0	BP_1	3.00	0.41	668	--	--	--	--	--	--	--	--	--	--	--	--	--	--	--	--	--	--	--	--	--	--	--	--	--	--	--	--
Cluster-11872.0	BP_1	5.00	0.65	689	270017036	EFA13482.1	382	2.3e-34	hypothetical protein TcasGA2_TC002033 [Tribolium castaneum]	--	--	--	--	--	--	--	--	--	Q95SX7	147	1.7e-08	Probable RNA-directed DNA polymerase from transposon BS OS=Drosophila melanogaster GN=RTase PE=2 SV=1	--	--	--	--	--	--	--	--	--	--
Cluster-11877.0	BP_1	2.00	0.48	509	--	--	--	--	--	462339191	APGK01036907.1	230	3.03945e-115	Dendroctonus ponderosae Seq01036917, whole genome shotgun sequence	--	--	--	--	--	--	--	--	--	--	--	--	--	--	--	--	--	--
Cluster-11879.0	BP_1	40.82	1.37	1836	241708208	XP_002413321.1	869	2.0e-90	LIM domain-binding protein, putative [Ixodes scapularis]>gi|215507135|gb|EEC16629.1| LIM domain-binding protein, putative, partial [Ixodes scapularis]	338224401	HM217844.1	467	0	Scylla paramamosain LIM domain-binding protein-like mRNA, partial sequence	--	--	--	--	A1ZA47	812	3.4e-85	PDZ and LIM domain protein Zasp OS=Drosophila melanogaster GN=Zasp52 PE=1 SV=2	PF00412//PF00020	LIM domain//TNFR/NGFR cysteine-rich region	--	--	GO:0016740//GO:0008270//GO:0005515//GO:0046872	transferase activity//zinc ion binding//protein binding//metal ion binding	--	--	KOG1703	Adaptor protein Enigma and related PDZ-LIM proteins
Cluster-11880.0	BP_1	11.00	0.85	962	700894661	AIU99749.1	376	1.6e-33	mitochondrial cytochrome c oxidase subunit VIb [Litopenaeus vannamei]	392303568	JX102601.1	436	0	Scylla paramamosain microsatellite Spm30 sequence	K02267	COX6B	cytochrome c oxidase subunit 6b	http://www.genome.jp/dbget-bin/www_bget?ko:K02267	O94581	258	3.1e-21	Cytochrome c oxidase subunit 6B OS=Schizosaccharomyces pombe (strain 972 / ATCC 24843) GN=cox12 PE=3 SV=2	PF02297//PF02072	Cytochrome oxidase c subunit VIb//Prepro-orexin	GO:0007631//GO:0007218//GO:0006123//GO:0015992	feeding behavior//neuropeptide signaling pathway//mitochondrial electron transport, cytochrome c to oxygen//proton transport	GO:0004129	cytochrome-c oxidase activity	GO:0005739//GO:0045277	mitochondrion//respiratory chain complex IV	KOG3057	Cytochrome c oxidase, subunit VIb/COX12
Cluster-11888.0	BP_1	15.00	2.03	675	3287776	P81388.1	274	7.4e-22	RecName: Full=Cuticle protein AMP4; AltName: Full=HA-AMP4 [Homarus americanus]	--	--	--	--	--	--	--	--	--	P81576	302	1.7e-26	Cuticle protein AM1159 OS=Cancer pagurus PE=1 SV=1	PF02214//PF00379	BTB/POZ domain//Insect cuticle protein	GO:0051260	protein homooligomerization	GO:0042302	structural constituent of cuticle	--	--	--	--
Cluster-1189.0	BP_1	2.00	0.56	477	--	--	--	--	--	--	--	--	--	--	--	--	--	--	--	--	--	--	--	--	--	--	--	--	--	--	--	--
Cluster-11890.0	BP_1	1.00	0.75	358	119579909	EAW59505.1	511	1.3e-49	hCG2043213, partial [Homo sapiens]	21410210	BC030984.1	340	1.4737e-176	Homo sapiens cDNA clone MGC:32654 IMAGE:4701898, complete cds	--	--	--	--	P06316	406	7.9e-39	Ig lambda chain V-I region BL2 OS=Homo sapiens PE=2 SV=1	--	--	--	--	--	--	--	--	--	--
Cluster-11894.0	BP_1	3.00	0.45	639	150010589	NP_003632.3	651	1.3e-65	interferon-induced transmembrane protein 1 [Homo sapiens]>gi|311771581|ref|NP_001185687.1| interferon-induced transmembrane protein 1 [Pan troglodytes]>gi|397468804|ref|XP_003806061.1| PREDICTED: interferon-induced transmembrane protein 1 [Pan paniscus]>gi|694942607|ref|XP_009457888.1| PREDICTED: interferon-induced transmembrane protein 1 isoform X1 [Pan troglodytes]>gi|1177476|emb|CAA59337.1| in…	150010588	NM_003641.3	639	0	Homo sapiens interferon induced transmembrane protein 1 (IFITM1), mRNA	K06566	IFITM	interferon induced transmembrane protein	http://www.genome.jp/dbget-bin/www_bget?ko:K06566	P13164	646	2.1e-66	Interferon-induced transmembrane protein 1 OS=Homo sapiens GN=IFITM1 PE=1 SV=3	PF04505	Interferon-induced transmembrane protein	GO:0035455//GO:0030336//GO:0051607//GO:0008285//GO:0007165//GO:0045669//GO:0045071//GO:0035456//GO:0009607//GO:0050776//GO:0046597//GO:0034341//GO:0060337	response to interferon-alpha//negative regulation of cell migration//defense response to virus//negative regulation of cell proliferation//signal transduction//positive regulation of osteoblast differentiation//negative regulation of viral genome replication//response to interferon-beta//response to biotic stimulus//regulation of immune response//negative regulation of viral entry into host cell/…	GO:0005057//GO:0005515	receptor signaling protein activity//protein binding	GO:0005886//GO:0016021	plasma membrane//integral component of membrane	--	--
Cluster-11898.0	BP_1	6.00	0.78	691	328900032	AEB54654.1	268	3.8e-21	ATPase inhibitory factor 1 [Procambarus clarkii]	--	--	--	--	--	--	--	--	--	A8XZB0	157	1.2e-09	ATPase inhibitor mai-2, mitochondrial OS=Caenorhabditis briggsae GN=mai-2 PE=3 SV=1	PF04568	Mitochondrial ATPase inhibitor, IATP	GO:0032780	negative regulation of ATPase activity	GO:0042030	ATPase inhibitor activity	GO:0005739	mitochondrion	--	--
Cluster-11900.0	BP_1	2.00	0.51	495	--	--	--	--	--	--	--	--	--	--	--	--	--	--	--	--	--	--	PF01213	Adenylate cyclase associated (CAP) N terminal	GO:0007010	cytoskeleton organization	GO:0003779	actin binding	--	--	--	--
Cluster-11902.0	BP_1	3.00	0.32	780	--	--	--	--	--	--	--	--	--	--	--	--	--	--	--	--	--	--	--	--	--	--	--	--	--	--	--	--
Cluster-11905.0	BP_1	4.00	0.46	743	--	--	--	--	--	--	--	--	--	--	--	--	--	--	--	--	--	--	--	--	--	--	--	--	--	--	--	--
Cluster-11909.0	BP_1	2.00	3.58	306	241608408	XP_002405974.1	233	1.9e-17	multiple pdz domain protein, putative [Ixodes scapularis]>gi|215500730|gb|EEC10224.1| multiple pdz domain protein, putative [Ixodes scapularis]	--	--	--	--	--	K06092	INADL, PATJ	InaD-like protein	http://www.genome.jp/dbget-bin/www_bget?ko:K06092	Q63ZW7	203	2.3e-15	InaD-like protein OS=Mus musculus GN=Inadl PE=1 SV=2	PF00595//PF13180	PDZ domain (Also known as DHR or GLGF)//PDZ domain	--	--	GO:0005515	protein binding	--	--	--	--
Cluster-11910.1	BP_1	9.00	0.41	1427	873228375	CEM15978.1	974	1.1e-102	unnamed protein product [Vitrella brassicaformis CCMP3155]	768311752	CP010980.1	1192	0	Verticillium dahliae VdLs.17 chromosome 1, complete sequence	K00049	GRHPR	glyoxylate/hydroxypyruvate reductase	http://www.genome.jp/dbget-bin/www_bget?ko:K00049	Q07103	1674	2.9e-185	Formate dehydrogenase OS=Neurospora crassa (strain ATCC 24698 / 74-OR23-1A / CBS 708.71 / DSM 1257 / FGSC 987) GN=fdh PE=2 SV=1	PF03446//PF02826//PF00389	NAD binding domain of 6-phosphogluconate dehydrogenase//D-isomer specific 2-hydroxyacid dehydrogenase, NAD binding domain//D-isomer specific 2-hydroxyacid dehydrogenase, catalytic domain	GO:0055114//GO:0019521//GO:0008152//GO:0006098	oxidation-reduction process//D-gluconate metabolic process//metabolic process//pentose-phosphate shunt	GO:0051287//GO:0016616//GO:0004616	NAD binding//oxidoreductase activity, acting on the CH-OH group of donors, NAD or NADP as acceptor//phosphogluconate dehydrogenase (decarboxylating) activity	--	--	KOG0069	Glyoxylate/hydroxypyruvate reductase (D-isomer-specific 2-hydroxy acid dehydrogenase superfamily)
Cluster-11911.0	BP_1	5.37	0.42	952	--	--	--	--	--	--	--	--	--	--	--	--	--	--	--	--	--	--	--	--	--	--	--	--	--	--	--	--
Cluster-11916.0	BP_1	6.00	0.66	760	--	--	--	--	--	--	--	--	--	--	--	--	--	--	--	--	--	--	--	--	--	--	--	--	--	--	--	--
Cluster-11932.0	BP_1	1.01	1.74	308	--	--	--	--	--	--	--	--	--	--	--	--	--	--	--	--	--	--	--	--	--	--	--	--	--	--	--	--
Cluster-11944.0	BP_1	3.00	0.41	670	--	--	--	--	--	--	--	--	--	--	--	--	--	--	--	--	--	--	--	--	--	--	--	--	--	--	--	--
Cluster-11949.0	BP_1	3.00	0.58	563	--	--	--	--	--	--	--	--	--	--	--	--	--	--	--	--	--	--	--	--	--	--	--	--	--	--	--	--
Cluster-1195.0	BP_1	1.00	0.31	461	270005976	EFA02424.1	516	4.4e-50	hypothetical protein TcasGA2_TC008109 [Tribolium castaneum]	--	--	--	--	--	K10414	DYNC2H, DNCH2	dynein heavy chain 2, cytosolic	http://www.genome.jp/dbget-bin/www_bget?ko:K10414	Q45VK7	242	1.1e-19	Cytoplasmic dynein 2 heavy chain 1 OS=Mus musculus GN=Dync2h1 PE=1 SV=1	--	--	--	--	--	--	--	--	KOG3595	Dyneins, heavy chain
Cluster-11953.0	BP_1	26.34	1.31	1334	571330962	AHF27413.1	737	3.0e-75	putative sugar transporter 1 [Phaedon cochleariae]	--	--	--	--	--	--	--	--	--	Q291H8	271	1.3e-22	Facilitated trehalose transporter Tret1 OS=Drosophila pseudoobscura pseudoobscura GN=Tret1 PE=3 SV=3	PF00083//PF07690	Sugar (and other) transporter//Major Facilitator Superfamily	GO:0055085	transmembrane transport	GO:0022857	transmembrane transporter activity	GO:0016021	integral component of membrane	--	--
Cluster-11958.0	BP_1	6.98	0.33	1399	91091260	XP_968992.1	495	3.6e-47	PREDICTED: uncharacterized protein LOC657439 [Tribolium castaneum]>gi|270014116|gb|EFA10564.1| hypothetical protein TcasGA2_TC012820 [Tribolium castaneum]	--	--	--	--	--	--	--	--	--	--	--	--	--	--	--	--	--	--	--	--	--	--	--
Cluster-11959.0	BP_1	1.00	0.39	426	795290659	XP_011821377.1	718	1.5e-73	PREDICTED: oxysterols receptor LXR-beta isoform X2 [Mandrillus leucophaeus]	649121746	KJ897727.1	426	0	Synthetic construct Homo sapiens clone ccsbBroadEn_07121 NR1H2 gene, encodes complete protein	K08535	NR1H2, LXRB	liver X receptor beta	http://www.genome.jp/dbget-bin/www_bget?ko:K08535	P55055	718	6.3e-75	Oxysterols receptor LXR-beta OS=Homo sapiens GN=NR1H2 PE=1 SV=2	PF00104	Ligand-binding domain of nuclear hormone receptor	GO:0043401//GO:0006355	steroid hormone mediated signaling pathway//regulation of transcription, DNA-templated	--	--	--	--	--	--
Cluster-11967.0	BP_1	21.87	0.54	2395	642915111	XP_008190414.1	536	1.1e-51	PREDICTED: uncharacterized protein LOC103312184 isoform X3 [Tribolium castaneum]	--	--	--	--	--	--	--	--	--	--	--	--	--	PF15216	Thymic stromal lymphopoietin	GO:0007165	signal transduction	GO:0005125	cytokine activity	--	--	--	--
Cluster-1197.0	BP_1	5.00	1.10	528	--	--	--	--	--	--	--	--	--	--	--	--	--	--	--	--	--	--	--	--	--	--	--	--	--	--	--	--
Cluster-1198.0	BP_1	2.00	0.43	536	--	--	--	--	--	--	--	--	--	--	--	--	--	--	--	--	--	--	--	--	--	--	--	--	--	--	--	--
Cluster-11983.1	BP_1	2.00	0.83	417	--	--	--	--	--	--	--	--	--	--	--	--	--	--	--	--	--	--	--	--	--	--	--	--	--	--	--	--
Cluster-11985.0	BP_1	3.00	0.37	710	--	--	--	--	--	--	--	--	--	--	--	--	--	--	--	--	--	--	PF00168	C2 domain	--	--	GO:0005515	protein binding	--	--	--	--
Cluster-11996.0	BP_1	20.00	0.48	2447	817187793	XP_012288450.1	1795	1.1e-197	PREDICTED: polypyrimidine tract-binding protein 2 isoform X6 [Orussus abietinus]	817187794	XM_012433028.1	117	1.00843e-51	PREDICTED: Orussus abietinus polypyrimidine tract-binding protein 1 (LOC105704095), transcript variant X11, mRNA	K14948	PTBP2, NPTB	polypyrimidine tract-binding protein 2	http://www.genome.jp/dbget-bin/www_bget?ko:K14948	P26599	1472	1.3e-161	Polypyrimidine tract-binding protein 1 OS=Homo sapiens GN=PTBP1 PE=1 SV=1	PF01974//PF00076	tRNA intron endonuclease, catalytic C-terminal domain//RNA recognition motif. (a.k.a. RRM, RBD, or RNP domain)	GO:0051252//GO:0006388	regulation of RNA metabolic process//tRNA splicing, via endonucleolytic cleavage and ligation	GO:0000213//GO:0003676	tRNA-intron endonuclease activity//nucleic acid binding	GO:0000214	tRNA-intron endonuclease complex	KOG1190	Polypyrimidine tract-binding protein
Cluster-11996.2	BP_1	37.00	0.50	4138	--	--	--	--	--	372461088	JF715240.1	53	6.47937e-16	Fenneropenaeus indicus clone Lvan052 microsatellite sequence	--	--	--	--	--	--	--	--	--	--	--	--	--	--	--	--	--	--
Cluster-11997.1	BP_1	6.00	1.00	605	--	--	--	--	--	--	--	--	--	--	--	--	--	--	--	--	--	--	--	--	--	--	--	--	--	--	--	--
Cluster-11998.0	BP_1	3.00	0.37	717	--	--	--	--	--	768311757	CP010985.1	513	0	Verticillium dahliae VdLs.17 chromosome 6, complete sequence	--	--	--	--	O94489	201	9.5e-15	Elongation factor 3 OS=Schizosaccharomyces pombe (strain 972 / ATCC 24843) GN=tef3 PE=1 SV=1	PF02985	HEAT repeat	--	--	GO:0005515	protein binding	--	--	--	--
Cluster-12008.0	BP_1	1.00	0.35	441	--	--	--	--	--	--	--	--	--	--	--	--	--	--	--	--	--	--	--	--	--	--	--	--	--	--	--	--
Cluster-12009.0	BP_1	5.00	0.40	939	762126085	XP_011446088.1	782	1.3e-80	PREDICTED: 40S ribosomal protein S6-like [Crassostrea gigas]	589102872	XM_006963397.1	544	0	Trichoderma reesei QM6a 40s ribosomal protein S6 (TRIREDRAFT_120781), mRNA	K02991	RP-S6e, RPS6	small subunit ribosomal protein S6e	http://www.genome.jp/dbget-bin/www_bget?ko:K02991	Q9C0Z7	879	3.0e-93	40S ribosomal protein S6-B OS=Schizosaccharomyces pombe (strain 972 / ATCC 24843) GN=rps602 PE=1 SV=1	PF03811//PF01092	InsA N-terminal domain//Ribosomal protein S6e	GO:0006412//GO:0042254//GO:0006313	translation//ribosome biogenesis//transposition, DNA-mediated	GO:0003735	structural constituent of ribosome	GO:0005622//GO:0005840	intracellular//ribosome	KOG1646	40S ribosomal protein S6
Cluster-12013.0	BP_1	6.00	0.70	735	--	--	--	--	--	--	--	--	--	--	--	--	--	--	--	--	--	--	--	--	--	--	--	--	--	--	--	--
Cluster-12017.0	BP_1	1.00	8.68	249	--	--	--	--	--	--	--	--	--	--	--	--	--	--	--	--	--	--	--	--	--	--	--	--	--	--	--	--
Cluster-12017.1	BP_1	1.00	0.60	377	--	--	--	--	--	--	--	--	--	--	--	--	--	--	--	--	--	--	--	--	--	--	--	--	--	--	--	--
Cluster-12021.0	BP_1	1.00	3.53	278	--	--	--	--	--	--	--	--	--	--	--	--	--	--	--	--	--	--	--	--	--	--	--	--	--	--	--	--
Cluster-12030.0	BP_1	3.00	1.02	446	--	--	--	--	--	--	--	--	--	--	--	--	--	--	--	--	--	--	--	--	--	--	--	--	--	--	--	--
Cluster-12037.0	BP_1	1.00	4.30	271	--	--	--	--	--	--	--	--	--	--	--	--	--	--	--	--	--	--	PF00879	Defensin propeptide	GO:0006952	defense response	--	--	--	--	--	--
Cluster-12041.0	BP_1	9.94	0.41	1547	642934722	XP_008197785.1	1306	3.7e-141	PREDICTED: uncharacterized protein LOC658747 [Tribolium castaneum]	--	--	--	--	--	--	--	--	--	--	--	--	--	PF03340	Poxvirus rifampicin resistance protein	GO:0046677	response to antibiotic	--	--	--	--	--	--
Cluster-12042.0	BP_1	1.00	0.88	347	--	--	--	--	--	--	--	--	--	--	--	--	--	--	--	--	--	--	--	--	--	--	--	--	--	--	--	--
Cluster-12050.0	BP_1	2.00	0.41	547	--	--	--	--	--	665821186	NM_003795.5	547	0	Homo sapiens sorting nexin 3 (SNX3), transcript variant 1, mRNA	--	--	--	--	--	--	--	--	--	--	--	--	--	--	--	--	--	--
Cluster-12052.0	BP_1	3.00	0.95	457	--	--	--	--	--	--	--	--	--	--	--	--	--	--	--	--	--	--	--	--	--	--	--	--	--	--	--	--
Cluster-12060.0	BP_1	3.00	0.32	772	242017931	XP_002429437.1	207	5.0e-14	hypothetical protein Phum_PHUM433170 [Pediculus humanus corporis]>gi|212514369|gb|EEB16699.1| hypothetical protein Phum_PHUM433170 [Pediculus humanus corporis]	--	--	--	--	--	--	--	--	--	--	--	--	--	--	--	--	--	--	--	--	--	--	--
Cluster-12064.0	BP_1	1.00	0.48	401	--	--	--	--	--	--	--	--	--	--	--	--	--	--	--	--	--	--	--	--	--	--	--	--	--	--	--	--
Cluster-12071.1	BP_1	19.00	1.45	971	312190935	ADQ43366.1	718	3.5e-73	HMGBa [Litopenaeus vannamei]	755987004	XM_011313072.1	44	1.49149e-11	PREDICTED: Fopius arisanus high mobility group protein DSP1 (LOC105271495), transcript variant X2, mRNA	K10802	HMGB1	high mobility group protein B1	http://www.genome.jp/dbget-bin/www_bget?ko:K10802	Q24537	494	1.4e-48	High mobility group protein DSP1 OS=Drosophila melanogaster GN=Dsp1 PE=2 SV=1	PF06524//PF00178//PF04690//PF02936	NOA36 protein//Ets-domain//YABBY protein//Cytochrome c oxidase subunit IV	GO:0006123//GO:0007275//GO:0015992//GO:0006355	mitochondrial electron transport, cytochrome c to oxygen//multicellular organismal development//proton transport//regulation of transcription, DNA-templated	GO:0003700//GO:0004129//GO:0043565//GO:0008270	transcription factor activity, sequence-specific DNA binding//cytochrome-c oxidase activity//sequence-specific DNA binding//zinc ion binding	GO:0005667//GO:0045277//GO:0005634	transcription factor complex//respiratory chain complex IV//nucleus	KOG0381	HMG box-containing protein
Cluster-12076.0	BP_1	4.00	0.71	585	646708822	KDR14969.1	542	5.4e-53	NADH dehydrogenase [ubiquinone] 1 beta subcomplex subunit 9 [Zootermopsis nevadensis]	--	--	--	--	--	K03965	NDUFB9	NADH dehydrogenase (ubiquinone) 1 beta subcomplex subunit 9	http://www.genome.jp/dbget-bin/www_bget?ko:K03965	Q0MQE9	325	3.2e-29	NADH dehydrogenase [ubiquinone] 1 beta subcomplex subunit 9 OS=Gorilla gorilla gorilla GN=NDUFB9 PE=2 SV=3	PF09452//PF02628	ESCRT-I subunit Mvb12//Cytochrome oxidase assembly protein	GO:0055114//GO:0032509//GO:0006784	oxidation-reduction process//endosome transport via multivesicular body sorting pathway//heme a biosynthetic process	GO:0016627//GO:0043130	oxidoreductase activity, acting on the CH-CH group of donors//ubiquitin binding	GO:0000813//GO:0016021	ESCRT I complex//integral component of membrane	KOG3466	NADH:ubiquinone oxidoreductase, NDUFB9/B22 subunit
Cluster-12077.0	BP_1	14.00	1.89	676	--	--	--	--	--	--	--	--	--	--	--	--	--	--	--	--	--	--	--	--	--	--	--	--	--	--	--	--
Cluster-12081.0	BP_1	16.00	1.04	1092	475051484	AGI56293.1	137	9.2e-06	thrombospondin II [Penaeus monodon]	--	--	--	--	--	--	--	--	--	--	--	--	--	PF01607	Chitin binding Peritrophin-A domain	GO:0006030	chitin metabolic process	GO:0008061	chitin binding	GO:0005576	extracellular region	--	--
Cluster-12082.0	BP_1	40.00	13.21	450	238625711	ACR48137.1	642	1.0e-64	ribosomal protein S24 [Rimicaris exoculata]	225711521	BT077183.1	144	1.70789e-67	Caligus rogercresseyi clone crog-evp-503-233 40S ribosomal protein S15Aa putative mRNA, complete cds	K02957	RP-S15Ae, RPS15A	small subunit ribosomal protein S15Ae	http://www.genome.jp/dbget-bin/www_bget?ko:K02957	Q6XIM8	618	2.6e-63	40S ribosomal protein S15a OS=Drosophila yakuba GN=RpS15Aa PE=2 SV=3	PF00410	Ribosomal protein S8	GO:0006412//GO:0042254	translation//ribosome biogenesis	GO:0003735	structural constituent of ribosome	GO:0005840	ribosome	KOG1754	40S ribosomal protein S15/S22
Cluster-12083.0	BP_1	12.00	47.35	274	28316886	AAL68340.2	278	1.0e-22	RH06643p, partial [Drosophila melanogaster]	338224478	HM217888.1	161	3.50021e-77	Scylla paramamosain ribosomal protein S29 CG8495-PA-like protein-like mRNA, partial sequence	K02980	RP-S29e, RPS29	small subunit ribosomal protein S29e	http://www.genome.jp/dbget-bin/www_bget?ko:K02980	Q9VH69	269	4.6e-23	40S ribosomal protein S29 OS=Drosophila melanogaster GN=RpS29 PE=1 SV=1	PF00253	Ribosomal protein S14p/S29e	GO:0006412//GO:0042254	translation//ribosome biogenesis	GO:0003735	structural constituent of ribosome	GO:0005622//GO:0005840	intracellular//ribosome	KOG3506	40S ribosomal protein S29
Cluster-12084.0	BP_1	27.00	34.72	323	769857127	XP_011640188.1	381	1.4e-34	PREDICTED: 60S ribosomal protein L37a [Pogonomyrmex barbatus]	545364453	XM_005647230.1	62	4.55273e-22	Coccomyxa subellipsoidea C-169 60S ribosomal protein L37a mRNA	K02921	RP-L37Ae, RPL37A	large subunit ribosomal protein L37Ae	http://www.genome.jp/dbget-bin/www_bget?ko:K02921	O61598	377	1.7e-35	60S ribosomal protein L37a OS=Ostertagia ostertagi GN=rpl-37a PE=3 SV=3	PF01780//PF10717	Ribosomal L37ae protein family//Occlusion-derived virus envelope protein ODV-E18	GO:0006412//GO:0042254	translation//ribosome biogenesis	GO:0003735	structural constituent of ribosome	GO:0005622//GO:0005840//GO:0019031	intracellular//ribosome//viral envelope	KOG0402	60S ribosomal protein L37
Cluster-12087.0	BP_1	1.00	0.33	449	--	--	--	--	--	--	--	--	--	--	--	--	--	--	--	--	--	--	PF06281	Protein of unknown function (DUF1035)	--	--	GO:0005198	structural molecule activity	GO:0016021	integral component of membrane	--	--
Cluster-12088.0	BP_1	2.00	0.88	410	--	--	--	--	--	--	--	--	--	--	--	--	--	--	--	--	--	--	--	--	--	--	--	--	--	--	--	--
Cluster-12089.0	BP_1	2.00	0.60	465	--	--	--	--	--	16476	X52631.1	459	0	Arabidopsis thaliana DNA for rRNA intergenic region;heterogeneous EcoRI fragment	--	--	--	--	--	--	--	--	PF00951	Arterivirus GL envelope glycoprotein	--	--	--	--	GO:0019031	viral envelope	--	--
Cluster-12090.0	BP_1	3.00	0.33	761	270008606	EFA05054.1	459	2.9e-43	hypothetical protein TcasGA2_TC015149 [Tribolium castaneum]	--	--	--	--	--	--	--	--	--	--	--	--	--	PF00665	Integrase core domain	GO:0015074	DNA integration	--	--	--	--	--	--
Cluster-121.0	BP_1	9.00	3.43	429	--	--	--	--	--	--	--	--	--	--	--	--	--	--	--	--	--	--	--	--	--	--	--	--	--	--	--	--
Cluster-12100.0	BP_1	1.00	0.33	450	675384854	KFM77751.1	186	7.9e-12	Neural cell adhesion molecule 1, partial [Stegodyphus mimosarum]	--	--	--	--	--	--	--	--	--	A2AJ76	171	1.8e-11	Hemicentin-2 OS=Mus musculus GN=Hmcn2 PE=2 SV=1	PF13895	Immunoglobulin domain	--	--	GO:0005515	protein binding	--	--	--	--
Cluster-12109.0	BP_1	1.00	0.47	403	--	--	--	--	--	--	--	--	--	--	--	--	--	--	--	--	--	--	--	--	--	--	--	--	--	--	--	--
Cluster-12111.0	BP_1	2.00	0.50	501	--	--	--	--	--	--	--	--	--	--	--	--	--	--	--	--	--	--	--	--	--	--	--	--	--	--	--	--
Cluster-12113.0	BP_1	13.00	1.20	852	--	--	--	--	--	--	--	--	--	--	--	--	--	--	--	--	--	--	--	--	--	--	--	--	--	--	--	--
Cluster-12114.0	BP_1	7.00	0.36	1306	--	--	--	--	--	--	--	--	--	--	--	--	--	--	--	--	--	--	--	--	--	--	--	--	--	--	--	--
Cluster-12115.0	BP_1	5.00	0.63	704	--	--	--	--	--	--	--	--	--	--	--	--	--	--	--	--	--	--	--	--	--	--	--	--	--	--	--	--
Cluster-12116.0	BP_1	6.00	0.33	1229	358442122	AEU11366.1	480	1.7e-45	Broad-complex protein isoform 4 [Penaeus monodon]	--	--	--	--	--	--	--	--	--	P42284	311	2.8e-27	Longitudinals lacking protein, isoforms H/M/V OS=Drosophila melanogaster GN=lola PE=1 SV=2	PF00651	BTB/POZ domain	--	--	GO:0005515	protein binding	--	--	--	--
Cluster-12118.0	BP_1	13.00	0.69	1264	270015451	EFA11899.1	200	5.3e-13	hypothetical protein TcasGA2_TC004056 [Tribolium castaneum]	--	--	--	--	--	--	--	--	--	--	--	--	--	--	--	--	--	--	--	--	--	--	--
Cluster-12119.0	BP_1	1.00	5.65	262	--	--	--	--	--	527461739	KC894734.1	262	2.3786e-133	Homo sapiens MHC class I antigen (HLA-E) gene, HLA-E*01:03:01:01 variant allele, complete cds	--	--	--	--	--	--	--	--	--	--	--	--	--	--	--	--	--	--
Cluster-12121.0	BP_1	6.00	1.01	601	--	--	--	--	--	--	--	--	--	--	--	--	--	--	--	--	--	--	PF03943	TAP C-terminal domain	GO:0051028	mRNA transport	--	--	GO:0005634	nucleus	--	--
Cluster-12124.0	BP_1	1.00	0.89	346	704301209	XP_010162934.1	380	1.9e-34	PREDICTED: uncharacterized protein LOC104522366, partial [Caprimulgus carolinensis]	313184264	FN823234.1	247	7.08736e-125	Malus x domestica genomic sequence for BAC clone MC-12 containing a Mal d 1 gene cluster	--	--	--	--	--	--	--	--	--	--	--	--	--	--	--	--	--	--
Cluster-12131.0	BP_1	8.00	0.39	1355	443711829	ELU05417.1	1564	3.9e-171	hypothetical protein CAPTEDRAFT_177589 [Capitella teleta]	334362268	HQ441033.1	106	7.18968e-46	Epinephelus coioides betaine homocysteine S-methyltansferase mRNA, partial cds	K00544	BHMT	betaine-homocysteine S-methyltransferase	http://www.genome.jp/dbget-bin/www_bget?ko:K00544	Q5I597	1482	5.1e-163	Betaine--homocysteine S-methyltransferase 1 OS=Bos taurus GN=BHMT PE=2 SV=1	--	--	--	--	--	--	--	--	--	--
Cluster-12146.0	BP_1	5.00	1.88	431	--	--	--	--	--	--	--	--	--	--	--	--	--	--	--	--	--	--	--	--	--	--	--	--	--	--	--	--
Cluster-1215.1	BP_1	9.00	0.46	1308	--	--	--	--	--	--	--	--	--	--	--	--	--	--	--	--	--	--	--	--	--	--	--	--	--	--	--	--
Cluster-12150.0	BP_1	16.00	0.51	1923	664761724	XP_008538493.1	210	5.6e-14	PREDICTED: pepsin A [Equus przewalskii]	42742378	AY524792.1	1923	0	Verticillium dahliae aspartic protease-like protein mRNA, complete cds	--	--	--	--	Q4WDN4	319	5.3e-28	Probable aspartic-type endopeptidase opsB OS=Neosartorya fumigata (strain ATCC MYA-4609 / Af293 / CBS 101355 / FGSC A1100) GN=opsB PE=3 SV=1	PF00026	Eukaryotic aspartyl protease	GO:0006508	proteolysis	GO:0004190	aspartic-type endopeptidase activity	--	--	KOG1339	Aspartyl protease
Cluster-12159.0	BP_1	10.00	1.58	621	--	--	--	--	--	--	--	--	--	--	--	--	--	--	--	--	--	--	--	--	--	--	--	--	--	--	--	--
Cluster-12160.0	BP_1	7.00	0.37	1283	345452833	AEN94568.1	1745	3.8e-192	flotillin-1 [Scylla paramamosain]	345452832	HQ260914.1	1250	0	Scylla paramamosain flotillin-1 mRNA, complete cds	K07192	FLOT	flotillin	http://www.genome.jp/dbget-bin/www_bget?ko:K07192	O61491	1401	1.2e-153	Flotillin-1 OS=Drosophila melanogaster GN=Flo-1 PE=2 SV=1	--	--	--	--	--	--	--	--	KOG2668	Flotillins
Cluster-12174.0	BP_1	2.00	0.35	586	--	--	--	--	--	768311755	CP010983.1	586	0	Verticillium dahliae VdLs.17 chromosome 4, complete sequence	--	--	--	--	--	--	--	--	--	--	--	--	--	--	--	--	--	--
Cluster-12176.0	BP_1	2.00	0.41	545	478252239	ENN72667.1	188	5.6e-12	hypothetical protein YQE_10765, partial [Dendroctonus ponderosae]>gi|546675740|gb|ERL86872.1| hypothetical protein D910_04275 [Dendroctonus ponderosae]	--	--	--	--	--	--	--	--	--	Q7KRI2	169	3.7e-11	Longitudinals lacking protein-like OS=Drosophila melanogaster GN=lolal PE=1 SV=1	PF00651	BTB/POZ domain	--	--	GO:0005515	protein binding	--	--	--	--
Cluster-12179.0	BP_1	6.00	0.83	668	--	--	--	--	--	--	--	--	--	--	--	--	--	--	--	--	--	--	--	--	--	--	--	--	--	--	--	--
Cluster-12180.0	BP_1	2.00	0.47	513	--	--	--	--	--	--	--	--	--	--	--	--	--	--	--	--	--	--	--	--	--	--	--	--	--	--	--	--
Cluster-12186.0	BP_1	2.00	3.82	303	--	--	--	--	--	--	--	--	--	--	--	--	--	--	--	--	--	--	--	--	--	--	--	--	--	--	--	--
Cluster-12188.0	BP_1	2.00	0.31	624	195132161	XP_002010512.1	798	1.2e-82	GI15973 [Drosophila mojavensis]>gi|193908962|gb|EDW07829.1| GI15973 [Drosophila mojavensis]	--	--	--	--	--	K06233	LRP2	low density lipoprotein-related protein 2	http://www.genome.jp/dbget-bin/www_bget?ko:K06233	P98158	542	2.4e-54	Low-density lipoprotein receptor-related protein 2 OS=Rattus norvegicus GN=Lrp2 PE=1 SV=1	PF00057//PF07645//PF07353	Low-density lipoprotein receptor domain class A//Calcium-binding EGF domain//Uroplakin II	GO:0061024	membrane organization	GO:0005509//GO:0005515	calcium ion binding//protein binding	GO:0030176//GO:0016020	integral component of endoplasmic reticulum membrane//membrane	KOG1215	Low-density lipoprotein receptors containing Ca2+-binding EGF-like domains
Cluster-12190.0	BP_1	4.00	0.42	784	--	--	--	--	--	--	--	--	--	--	--	--	--	--	--	--	--	--	--	--	--	--	--	--	--	--	--	--
Cluster-12191.0	BP_1	1.00	0.44	410	--	--	--	--	--	--	--	--	--	--	--	--	--	--	--	--	--	--	--	--	--	--	--	--	--	--	--	--
Cluster-12194.0	BP_1	3.92	0.36	855	677427621	KFQ29170.1	542	7.9e-53	40S ribosomal protein S15a, partial [Mesitornis unicolor]	697090699	XM_009659928.1	531	0	Verticillium dahliae VdLs.17 40S ribosomal protein S22 mRNA	K02957	RP-S15Ae, RPS15A	small subunit ribosomal protein S15Ae	http://www.genome.jp/dbget-bin/www_bget?ko:K02957	Q7RV75	645	3.7e-66	40S ribosomal protein S22 OS=Neurospora crassa (strain ATCC 24698 / 74-OR23-1A / CBS 708.71 / DSM 1257 / FGSC 987) GN=crp-27 PE=3 SV=1	PF00410	Ribosomal protein S8	GO:0006412//GO:0042254	translation//ribosome biogenesis	GO:0003735	structural constituent of ribosome	GO:0005840	ribosome	KOG1754	40S ribosomal protein S15/S22
Cluster-12195.0	BP_1	1.00	1.24	325	--	--	--	--	--	55296639	AP006751.2	307	2.92757e-158	Oryza sativa Japonica Group genomic DNA, chromosome 6, BAC clone:B1460A05	--	--	--	--	--	--	--	--	--	--	--	--	--	--	--	--	--	--
Cluster-122.2	BP_1	1.00	0.31	461	--	--	--	--	--	--	--	--	--	--	--	--	--	--	--	--	--	--	--	--	--	--	--	--	--	--	--	--
Cluster-12201.0	BP_1	6.00	0.38	1109	201067638	ACH92925.1	1510	5.8e-165	beta-catenin [Parhyale hawaiensis]	475393000	AB699355.1	125	1.6056e-56	Hemicentrotus pulcherrimus mRNA for beta-catenin, complete cds	K02105	CTNNB1	catenin beta 1	http://www.genome.jp/dbget-bin/www_bget?ko:K02105	P18824	1248	5.7e-136	Armadillo segment polarity protein OS=Drosophila melanogaster GN=arm PE=1 SV=1	PF00514	Armadillo/beta-catenin-like repeat	--	--	GO:0005515	protein binding	--	--	KOG4203	Armadillo/beta-Catenin/plakoglobin
Cluster-12206.0	BP_1	7.95	0.66	913	--	--	--	--	--	--	--	--	--	--	--	--	--	--	--	--	--	--	--	--	--	--	--	--	--	--	--	--
Cluster-1221.0	BP_1	1.00	0.64	372	--	--	--	--	--	--	--	--	--	--	--	--	--	--	--	--	--	--	--	--	--	--	--	--	--	--	--	--
Cluster-12211.0	BP_1	4.00	0.41	793	646702911	KDR11879.1	769	3.5e-79	putative NADH dehydrogenase [ubiquinone] flavoprotein 2, mitochondrial [Zootermopsis nevadensis]	--	--	--	--	--	K03943	NDUFV2	NADH dehydrogenase (ubiquinone) flavoprotein 2	http://www.genome.jp/dbget-bin/www_bget?ko:K03943	Q0MQI9	728	8.1e-76	NADH dehydrogenase [ubiquinone] flavoprotein 2, mitochondrial OS=Pan troglodytes GN=NDUFV2 PE=2 SV=1	--	--	--	--	--	--	--	--	KOG3196	NADH:ubiquinone oxidoreductase, NDUFV2/24 kD subunit
Cluster-12212.0	BP_1	1.00	0.34	445	194376884	BAG63003.1	755	8.2e-78	unnamed protein product [Homo sapiens]	194376883	AK301492.1	439	0	Homo sapiens cDNA FLJ51122 complete cds, highly similar to Interleukin-10 receptor alpha chain precursor	K05134	IL10RA	interleukin 10 receptor alpha	http://www.genome.jp/dbget-bin/www_bget?ko:K05134	Q13651	755	3.4e-79	Interleukin-10 receptor subunit alpha OS=Homo sapiens GN=IL10RA PE=1 SV=2	--	--	--	--	--	--	--	--	--	--
Cluster-12214.0	BP_1	1.00	0.44	410	--	--	--	--	--	--	--	--	--	--	--	--	--	--	--	--	--	--	--	--	--	--	--	--	--	--	--	--
Cluster-12217.0	BP_1	4.00	0.72	579	291237198	XP_002738523.1	153	6.8e-08	PREDICTED: adenomatous polyposis coli protein [Saccoglossus kowalevskii]	--	--	--	--	--	--	--	--	--	--	--	--	--	PF05924//PF05923	SAMP Motif//APC cysteine-rich region	GO:0016055	Wnt signaling pathway	GO:0008013	beta-catenin binding	GO:0016342	catenin complex	--	--
Cluster-12225.0	BP_1	3.00	0.63	539	--	--	--	--	--	--	--	--	--	--	--	--	--	--	--	--	--	--	--	--	--	--	--	--	--	--	--	--
Cluster-12226.0	BP_1	3.00	0.37	712	187131234	NP_001119631.1	433	2.9e-40	cytochrome c-like protein [Acyrthosiphon pisum]>gi|89574471|gb|ABD76366.1| cytochrome c-like protein [Acyrthosiphon pisum]>gi|239789815|dbj|BAH71507.1| ACYPI000041 [Acyrthosiphon pisum]	697065808	XM_009649796.1	700	0	Verticillium dahliae VdLs.17 cytochrome c mRNA	K08738	CYC	cytochrome c	http://www.genome.jp/dbget-bin/www_bget?ko:K08738	Q4HVX7	528	1.1e-52	Cytochrome c OS=Gibberella zeae (strain PH-1 / ATCC MYA-4620 / FGSC 9075 / NRRL 31084) GN=CYC1 PE=3 SV=2	PF13442//PF00034	Cytochrome C oxidase, cbb3-type, subunit III//Cytochrome c	GO:0022900//GO:0006118	electron transport chain//obsolete electron transport	GO:0009055//GO:0020037//GO:0005506	electron carrier activity//heme binding//iron ion binding	GO:0070469//GO:0005739	respiratory chain//mitochondrion	KOG3453	Cytochrome c
Cluster-12228.0	BP_1	3.00	0.32	773	755794928	XP_011288004.1	220	1.5e-15	PREDICTED: zinc finger protein 345 isoform X2 [Felis catus]	--	--	--	--	--	K09228	KRAB	KRAB domain-containing zinc finger protein	http://www.genome.jp/dbget-bin/www_bget?ko:K09228	Q8TF32	215	2.4e-16	Zinc finger protein 431 OS=Homo sapiens GN=ZNF431 PE=2 SV=2	PF00412//PF13912//PF00628//PF13465//PF00096//PF01155//PF00130	LIM domain//C2H2-type zinc finger//PHD-finger//Zinc-finger double domain//Zinc finger, C2H2 type//Hydrogenase/urease nickel incorporation, metallochaperone, hypA//Phorbol esters/diacylglycerol binding domain (C1 domain)	GO:0035556//GO:0006464	intracellular signal transduction//cellular protein modification process	GO:0005515//GO:0046872//GO:0016151//GO:0008270	protein binding//metal ion binding//nickel cation binding//zinc ion binding	--	--	--	--
Cluster-12231.0	BP_1	3.00	0.34	749	--	--	--	--	--	--	--	--	--	--	--	--	--	--	--	--	--	--	--	--	--	--	--	--	--	--	--	--
Cluster-12235.1	BP_1	2.00	0.80	422	815818684	XP_012230508.1	152	6.5e-08	PREDICTED: zinc finger homeobox protein 4 isoform X1 [Linepithema humile]>gi|815818686|ref|XP_012230509.1| PREDICTED: zinc finger homeobox protein 4 isoform X1 [Linepithema humile]>gi|815818688|ref|XP_012230510.1| PREDICTED: zinc finger homeobox protein 4 isoform X1 [Linepithema humile]>gi|815818690|ref|XP_012230511.1| PREDICTED: zinc finger homeobox protein 4 isoform X1 [Linepithema humile]>gi|8…	--	--	--	--	--	--	--	--	--	P28167	125	3.6e-06	Zinc finger protein 2 OS=Drosophila melanogaster GN=zfh2 PE=1 SV=2	--	--	--	--	--	--	--	--	--	--
Cluster-12238.0	BP_1	2.00	0.40	552	--	--	--	--	--	--	--	--	--	--	--	--	--	--	--	--	--	--	PF12106	Colicin C terminal ribonuclease domain	GO:0051252	regulation of RNA metabolic process	GO:0004540	ribonuclease activity	--	--	--	--
Cluster-12252.0	BP_1	7.00	2.11	465	--	--	--	--	--	--	--	--	--	--	--	--	--	--	--	--	--	--	--	--	--	--	--	--	--	--	--	--
Cluster-12260.0	BP_1	2.00	0.39	559	--	--	--	--	--	--	--	--	--	--	--	--	--	--	--	--	--	--	--	--	--	--	--	--	--	--	--	--
Cluster-12261.1	BP_1	19.00	0.36	3008	330795076	XP_003285601.1	1985	1.3e-219	hypothetical protein DICPUDRAFT_46211 [Dictyostelium purpureum]>gi|325084423|gb|EGC37851.1| hypothetical protein DICPUDRAFT_46211 [Dictyostelium purpureum]	768311755	CP010983.1	2971	0	Verticillium dahliae VdLs.17 chromosome 4, complete sequence	--	--	--	--	P31540	3483	0.0e+00	Heat shock protein hsp98 OS=Neurospora crassa (strain ATCC 24698 / 74-OR23-1A / CBS 708.71 / DSM 1257 / FGSC 987) GN=hsp98 PE=1 SV=2	PF07724//PF00448//PF00437//PF00910//PF01637//PF04851//PF00005//PF07726//PF03266//PF02861//PF03193//PF06309//PF00004//PF13304//PF00158//PF01695//PF07728//PF08477//PF02367//PF06414	AAA domain (Cdc48 subfamily)//SRP54-type protein, GTPase domain//Type II/IV secretion system protein//RNA helicase//Archaeal ATPase//Type III restriction enzyme, res subunit//ABC transporter//ATPase family associated with various cellular activities (AAA)//NTPase//Clp amino terminal domain, pathogenicity island component//Protein of unknown function, DUF258//Torsin//ATPase family associated with …	GO:0019538//GO:0006355//GO:0006810//GO:0006614//GO:0007264//GO:0002949	protein metabolic process//regulation of transcription, DNA-templated//transport//SRP-dependent cotranslational protein targeting to membrane//small GTPase mediated signal transduction//tRNA threonylcarbamoyladenosine modification	GO:0016887//GO:0016301//GO:0008134//GO:0003924//GO:0098519//GO:0016787//GO:0005524//GO:0003724//GO:0005525//GO:0003677//GO:0003723	ATPase activity//kinase activity//transcription factor binding//GTPase activity//nucleotide phosphatase activity, acting on free nucleotides//hydrolase activity//ATP binding//RNA helicase activity//GTP binding//DNA binding//RNA binding	GO:0005667	transcription factor complex	KOG1051	Chaperone HSP104 and related ATP-dependent Clp proteases
Cluster-12261.2	BP_1	7.00	0.39	1224	--	--	--	--	--	697089892	XM_009659560.1	1215	0	Verticillium dahliae VdLs.17 hypothetical protein partial mRNA	--	--	--	--	--	--	--	--	PF02468	Photosystem II reaction centre N protein (psbN)	GO:0015979	photosynthesis	--	--	GO:0016020//GO:0009523//GO:0009539	membrane//photosystem II//photosystem II reaction center	--	--
Cluster-12262.0	BP_1	10.00	0.64	1100	340367953	XP_003382517.1	747	1.7e-76	PREDICTED: 60S ribosomal protein L15-like [Amphimedon queenslandica]	697089716	XM_009659472.1	823	0	Verticillium dahliae VdLs.17 60S ribosomal protein L15-B partial mRNA	K02877	RP-L15e, RPL15	large subunit ribosomal protein L15e	http://www.genome.jp/dbget-bin/www_bget?ko:K02877	Q8X034	942	1.7e-100	60S ribosomal protein L15 OS=Neurospora crassa (strain ATCC 24698 / 74-OR23-1A / CBS 708.71 / DSM 1257 / FGSC 987) GN=rpl-15 PE=3 SV=1	PF00827	Ribosomal L15	GO:0042254//GO:0006412	ribosome biogenesis//translation	GO:0003735	structural constituent of ribosome	GO:0005840	ribosome	KOG1678	60s ribosomal protein L15
Cluster-12263.0	BP_1	15.00	0.63	1518	328796226	AEB40302.1	1250	1.1e-134	mitochondrial ATP synthase gamma subunit precursor [Litopenaeus vannamei]	577029966	KF648350.1	59	1.08251e-19	Biomphalaria glabrata ATP synthase subunit mitochondrial-like protein mRNA, partial cds	K02136	ATPeF1G, ATP5C1, ATP3	F-type H+-transporting ATPase subunit gamma	http://www.genome.jp/dbget-bin/www_bget?ko:K02136	O01666	926	1.7e-98	ATP synthase subunit gamma, mitochondrial OS=Drosophila melanogaster GN=ATPsyn-gamma PE=2 SV=2	PF00231	ATP synthase	GO:0015992//GO:0006119//GO:0015986	proton transport//oxidative phosphorylation//ATP synthesis coupled proton transport	GO:0046961//GO:0046933	proton-transporting ATPase activity, rotational mechanism//proton-transporting ATP synthase activity, rotational mechanism	GO:0045259//GO:0045261	proton-transporting ATP synthase complex//proton-transporting ATP synthase complex, catalytic core F(1)	KOG1531	F0F1-type ATP synthase, gamma subunit
Cluster-12264.1	BP_1	1.00	0.52	391	--	--	--	--	--	--	--	--	--	--	--	--	--	--	--	--	--	--	--	--	--	--	--	--	--	--	--	--
Cluster-12265.0	BP_1	4.00	0.40	815	478263033	ENN81433.1	707	5.5e-72	hypothetical protein YQE_02126, partial [Dendroctonus ponderosae]>gi|546686062|gb|ERL95462.1| hypothetical protein D910_12724 [Dendroctonus ponderosae]	697088158	XM_009658695.1	745	0	Verticillium dahliae VdLs.17 malate dehydrogenase partial mRNA	K00026	MDH2	malate dehydrogenase	http://www.genome.jp/dbget-bin/www_bget?ko:K00026	P83778	668	7.6e-69	Malate dehydrogenase, cytoplasmic OS=Candida albicans (strain SC5314 / ATCC MYA-2876) GN=MDH1 PE=1 SV=2	PF00056//PF02866	lactate/malate dehydrogenase, NAD binding domain//lactate/malate dehydrogenase, alpha/beta C-terminal domain	GO:0055114	oxidation-reduction process	GO:0016491//GO:0016616	oxidoreductase activity//oxidoreductase activity, acting on the CH-OH group of donors, NAD or NADP as acceptor	--	--	KOG1494	NAD-dependent malate dehydrogenase
Cluster-12266.0	BP_1	3.00	1.09	436	--	--	--	--	--	--	--	--	--	--	--	--	--	--	--	--	--	--	--	--	--	--	--	--	--	--	--	--
Cluster-12268.0	BP_1	10.00	0.71	1019	--	--	--	--	--	--	--	--	--	--	--	--	--	--	--	--	--	--	--	--	--	--	--	--	--	--	--	--
Cluster-12270.0	BP_1	3.00	0.51	597	--	--	--	--	--	--	--	--	--	--	--	--	--	--	--	--	--	--	--	--	--	--	--	--	--	--	--	--
Cluster-12273.0	BP_1	8.00	1.65	545	--	--	--	--	--	--	--	--	--	--	--	--	--	--	--	--	--	--	--	--	--	--	--	--	--	--	--	--
Cluster-12281.0	BP_1	4.00	1.03	494	--	--	--	--	--	--	--	--	--	--	--	--	--	--	--	--	--	--	--	--	--	--	--	--	--	--	--	--
Cluster-12282.0	BP_1	4.00	1.81	407	--	--	--	--	--	--	--	--	--	--	--	--	--	--	--	--	--	--	--	--	--	--	--	--	--	--	--	--
Cluster-12290.0	BP_1	6.00	0.32	1259	--	--	--	--	--	--	--	--	--	--	--	--	--	--	--	--	--	--	--	--	--	--	--	--	--	--	--	--
Cluster-12294.1	BP_1	3.00	2.42	353	--	--	--	--	--	--	--	--	--	--	--	--	--	--	--	--	--	--	--	--	--	--	--	--	--	--	--	--
Cluster-12297.0	BP_1	8.00	0.51	1102	--	--	--	--	--	--	--	--	--	--	--	--	--	--	--	--	--	--	--	--	--	--	--	--	--	--	--	--
Cluster-123.0	BP_1	5.63	0.72	697	--	--	--	--	--	--	--	--	--	--	--	--	--	--	--	--	--	--	--	--	--	--	--	--	--	--	--	--
Cluster-1230.0	BP_1	1.00	3.25	281	--	--	--	--	--	--	--	--	--	--	--	--	--	--	--	--	--	--	--	--	--	--	--	--	--	--	--	--
Cluster-12303.0	BP_1	3.00	0.38	699	--	--	--	--	--	--	--	--	--	--	--	--	--	--	--	--	--	--	--	--	--	--	--	--	--	--	--	--
Cluster-12305.0	BP_1	2.00	0.31	631	--	--	--	--	--	525346500	KC793971.1	168	1.11336e-80	Scylla paramamosain clone Scpa79 microsatellite sequence	--	--	--	--	--	--	--	--	--	--	--	--	--	--	--	--	--	--
Cluster-12308.1	BP_1	7.00	0.53	972	--	--	--	--	--	--	--	--	--	--	--	--	--	--	--	--	--	--	--	--	--	--	--	--	--	--	--	--
Cluster-12309.0	BP_1	4.00	0.76	565	744603787	XP_010991488.1	860	6.9e-90	PREDICTED: 40S ribosomal protein S11 [Camelus dromedarius]	395132454	NM_001015.4	565	0	Homo sapiens ribosomal protein S11 (RPS11), mRNA	K02949	RP-S11e, RPS11	small subunit ribosomal protein S11e	http://www.genome.jp/dbget-bin/www_bget?ko:K02949	P62280	824	4.3e-87	40S ribosomal protein S11 OS=Homo sapiens GN=RPS11 PE=1 SV=3	PF00366	Ribosomal protein S17	GO:0006412//GO:0042254	translation//ribosome biogenesis	GO:0003735	structural constituent of ribosome	GO:0005622//GO:0005840	intracellular//ribosome	KOG1728	40S ribosomal protein S11
Cluster-12314.0	BP_1	5.00	0.51	798	--	--	--	--	--	--	--	--	--	--	--	--	--	--	--	--	--	--	--	--	--	--	--	--	--	--	--	--
Cluster-12316.0	BP_1	1.00	17.61	230	--	--	--	--	--	--	--	--	--	--	--	--	--	--	--	--	--	--	--	--	--	--	--	--	--	--	--	--
Cluster-12324.0	BP_1	18.00	0.48	2220	189233873	XP_001812850.1	927	4.6e-97	PREDICTED: galanin receptor type 3 [Tribolium castaneum]	--	--	--	--	--	--	--	--	--	Q9Z309	524	1.0e-51	Calcium and integrin-binding family member 2 OS=Mus musculus GN=Cib2 PE=1 SV=1	PF00001//PF13499//PF13405//PF13833//PF00036//PF12763//PF13202	7 transmembrane receptor (rhodopsin family)//EF-hand domain pair//EF-hand domain//EF-hand domain pair//EF hand//Cytoskeletal-regulatory complex EF hand//EF hand	GO:0007186	G-protein coupled receptor signaling pathway	GO:0005515//GO:0004930//GO:0005509	protein binding//G-protein coupled receptor activity//calcium ion binding	GO:0016021	integral component of membrane	KOG0034	Ca2+/calmodulin-dependent protein phosphatase (calcineurin subunit B), EF-Hand superfamily protein
Cluster-12328.1	BP_1	32.91	0.79	2455	478267817	ENN83104.1	727	8.0e-74	hypothetical protein YQE_00535, partial [Dendroctonus ponderosae]	--	--	--	--	--	--	--	--	--	--	--	--	--	--	--	--	--	--	--	--	--	--	--
Cluster-12333.0	BP_1	2.00	0.77	428	--	--	--	--	--	--	--	--	--	--	--	--	--	--	--	--	--	--	--	--	--	--	--	--	--	--	--	--
Cluster-12344.0	BP_1	10.00	0.57	1192	--	--	--	--	--	--	--	--	--	--	--	--	--	--	--	--	--	--	--	--	--	--	--	--	--	--	--	--
Cluster-12352.0	BP_1	1.00	0.39	427	725571770	XP_010338387.1	564	1.1e-55	PREDICTED: LOW QUALITY PROTEIN: 60S ribosomal protein L34 [Saimiri boliviensis boliviensis]	578809310	XM_005263172.2	426	0	PREDICTED: Homo sapiens ribosomal protein L34 (RPL34), transcript variant X1, mRNA	K02915	RP-L34e, RPL34	large subunit ribosomal protein L34e	http://www.genome.jp/dbget-bin/www_bget?ko:K02915	P49207	524	2.0e-52	60S ribosomal protein L34 OS=Homo sapiens GN=RPL34 PE=1 SV=3	PF08534//PF01199	Redoxin//Ribosomal protein L34e	GO:0042254//GO:0006412	ribosome biogenesis//translation	GO:0003735//GO:0016491	structural constituent of ribosome//oxidoreductase activity	GO:0005840//GO:0005622	ribosome//intracellular	KOG1790	60s ribosomal protein L34
Cluster-12355.0	BP_1	3.00	0.41	676	--	--	--	--	--	--	--	--	--	--	--	--	--	--	--	--	--	--	--	--	--	--	--	--	--	--	--	--
Cluster-12357.0	BP_1	5.00	1.61	454	--	--	--	--	--	768311755	CP010983.1	454	0	Verticillium dahliae VdLs.17 chromosome 4, complete sequence	--	--	--	--	--	--	--	--	--	--	--	--	--	--	--	--	--	--
Cluster-12358.0	BP_1	3.00	0.84	478	29134779	BAC66140.1	787	1.7e-81	projectin [Procambarus clarkii]	29134778	AB055927.1	186	8.1849e-91	Procambarus clarkii mRNA for projectin, complete cds	K12567	TTN	titin	http://www.genome.jp/dbget-bin/www_bget?ko:K12567	Q23551	407	8.2e-39	Twitchin OS=Caenorhabditis elegans GN=unc-22 PE=1 SV=3	PF00041	Fibronectin type III domain	--	--	GO:0005515	protein binding	--	--	KOG0613	Projectin/twitchin and related proteins
Cluster-1236.0	BP_1	4.00	1.32	450	--	--	--	--	--	--	--	--	--	--	--	--	--	--	--	--	--	--	--	--	--	--	--	--	--	--	--	--
Cluster-12362.1	BP_1	36.88	1.00	2192	642931676	XP_008196683.1	173	1.2e-09	PREDICTED: uncharacterized protein LOC103313928 [Tribolium castaneum]	--	--	--	--	--	--	--	--	--	--	--	--	--	PF13606//PF00023	Ankyrin repeat//Ankyrin repeat	--	--	GO:0005515	protein binding	--	--	--	--
Cluster-12366.0	BP_1	3.31	0.49	642	--	--	--	--	--	--	--	--	--	--	--	--	--	--	--	--	--	--	--	--	--	--	--	--	--	--	--	--
Cluster-12367.0	BP_1	2.00	0.84	416	--	--	--	--	--	768311752	CP010980.1	416	0	Verticillium dahliae VdLs.17 chromosome 1, complete sequence	--	--	--	--	--	--	--	--	--	--	--	--	--	--	--	--	--	--
Cluster-12368.0	BP_1	3.00	0.66	528	--	--	--	--	--	--	--	--	--	--	--	--	--	--	--	--	--	--	--	--	--	--	--	--	--	--	--	--
Cluster-12368.1	BP_1	2.00	0.50	501	--	--	--	--	--	--	--	--	--	--	--	--	--	--	--	--	--	--	--	--	--	--	--	--	--	--	--	--
Cluster-12369.0	BP_1	2.00	0.62	459	--	--	--	--	--	--	--	--	--	--	--	--	--	--	--	--	--	--	--	--	--	--	--	--	--	--	--	--
Cluster-12377.0	BP_1	1.00	0.68	367	--	--	--	--	--	--	--	--	--	--	--	--	--	--	--	--	--	--	--	--	--	--	--	--	--	--	--	--
Cluster-12378.0	BP_1	5.00	0.41	927	--	--	--	--	--	--	--	--	--	--	--	--	--	--	--	--	--	--	PF10596	U6-snRNA interacting domain of PrP8	--	--	GO:0017070	U6 snRNA binding	--	--	--	--
Cluster-12387.0	BP_1	1.00	0.55	386	--	--	--	--	--	--	--	--	--	--	--	--	--	--	--	--	--	--	--	--	--	--	--	--	--	--	--	--
Cluster-12388.0	BP_1	7.23	0.53	998	478257368	ENN77526.1	502	4.0e-48	hypothetical protein YQE_05974, partial [Dendroctonus ponderosae]>gi|546685339|gb|ERL94866.1| hypothetical protein D910_12139 [Dendroctonus ponderosae]	--	--	--	--	--	--	--	--	--	Q5VTB9	231	4.4e-18	E3 ubiquitin-protein ligase RNF220 OS=Homo sapiens GN=RNF220 PE=1 SV=1	PF11789//PF13639//PF14634//PF12678//PF00097	Zinc-finger of the MIZ type in Nse subunit//Ring finger domain//zinc-RING finger domain//RING-H2 zinc finger//Zinc finger, C3HC4 type (RING finger)	--	--	GO:0008270//GO:0005515//GO:0046872	zinc ion binding//protein binding//metal ion binding	--	--	--	--
Cluster-12391.0	BP_1	2.00	0.47	512	--	--	--	--	--	--	--	--	--	--	--	--	--	--	--	--	--	--	--	--	--	--	--	--	--	--	--	--
Cluster-12395.0	BP_1	3.00	0.38	699	762124837	XP_011445430.1	168	1.5e-09	PREDICTED: dachshund homolog 1-like [Crassostrea gigas]	--	--	--	--	--	--	--	--	--	Q9QYB2	145	2.9e-08	Dachshund homolog 1 OS=Mus musculus GN=Dach1 PE=1 SV=1	PF10099//PF07941//PF00521//PF00452	Anti-sigma-K factor rskA//Potassium channel Kv1.4 tandem inactivation domain//DNA gyrase/topoisomerase IV, subunit A//Apoptosis regulator proteins, Bcl-2 family	GO:0006265//GO:0042981//GO:0006813	DNA topological change//regulation of apoptotic process//potassium ion transport	GO:0003918//GO:0005249//GO:0030955//GO:0005524//GO:0003677	DNA topoisomerase type II (ATP-hydrolyzing) activity//voltage-gated potassium channel activity//potassium ion binding//ATP binding//DNA binding	GO:0008076//GO:0016021//GO:0005886	voltage-gated potassium channel complex//integral component of membrane//plasma membrane	--	--
Cluster-124.0	BP_1	2.85	0.37	691	--	--	--	--	--	--	--	--	--	--	--	--	--	--	--	--	--	--	--	--	--	--	--	--	--	--	--	--
Cluster-12400.0	BP_1	8.00	0.31	1640	--	--	--	--	--	--	--	--	--	--	--	--	--	--	--	--	--	--	--	--	--	--	--	--	--	--	--	--
Cluster-12410.0	BP_1	8.00	0.82	798	156537009	XP_001608297.1	466	4.8e-44	PREDICTED: prefoldin subunit 5 [Nasonia vitripennis]	342326311	JF284525.1	71	1.19058e-26	Cherax quadricarinatus clone v1-34 prefoldin subunit mRNA, partial cds	K04797	pfdA, PFDN5	prefoldin alpha subunit	http://www.genome.jp/dbget-bin/www_bget?ko:K04797	Q9WU28	381	1.4e-35	Prefoldin subunit 5 OS=Mus musculus GN=Pfdn5 PE=2 SV=1	--	--	--	--	--	--	--	--	KOG3048	Molecular chaperone Prefoldin, subunit 5
Cluster-12415.0	BP_1	8.22	0.34	1555	642922038	XP_001811088.2	1289	3.4e-139	PREDICTED: uncharacterized protein LOC100141516 [Tribolium castaneum]	--	--	--	--	--	--	--	--	--	Q8JH92	369	6.8e-34	Blood vessel epicardial substance-A OS=Xenopus laevis GN=bves-a PE=1 SV=1	PF04831	Popeye protein conserved region	--	--	--	--	GO:0016020	membrane	--	--
Cluster-12416.0	BP_1	6.00	0.65	769	--	--	--	--	--	--	--	--	--	--	--	--	--	--	--	--	--	--	--	--	--	--	--	--	--	--	--	--
Cluster-12418.1	BP_1	6.00	0.37	1122	831759145	XP_012749557.1	692	4.2e-70	hypothetical protein SAMD00019534_106680 [Acytostelium subglobosum LB1]>gi|735994323|dbj|GAM27492.1| hypothetical protein SAMD00019534_106680 [Acytostelium subglobosum LB1]	697066190	XM_009649987.1	1119	0	Verticillium dahliae VdLs.17 heat shock protein sks2 mRNA	K03283	HSPA1_8	heat shock 70kDa protein 1/8	http://www.genome.jp/dbget-bin/www_bget?ko:K03283	P87222	1080	1.8e-116	Heat shock protein SSB1 OS=Candida albicans (strain WO-1) GN=SSB1 PE=3 SV=2	PF02782	FGGY family of carbohydrate kinases, C-terminal domain	GO:0005975	carbohydrate metabolic process	GO:0016773	phosphotransferase activity, alcohol group as acceptor	--	--	KOG0101	Molecular chaperones HSP70/HSC70, HSP70 superfamily
Cluster-12419.0	BP_1	4.00	1.74	412	--	--	--	--	--	--	--	--	--	--	--	--	--	--	--	--	--	--	--	--	--	--	--	--	--	--	--	--
Cluster-12421.0	BP_1	3.00	0.35	739	817221735	XP_012286323.1	158	2.3e-08	PREDICTED: death-associated protein 1 isoform X1 [Orussus abietinus]	--	--	--	--	--	--	--	--	--	--	--	--	--	PF06422	CDR ABC transporter	GO:0006810	transport	GO:0042626//GO:0005524	ATPase activity, coupled to transmembrane movement of substances//ATP binding	GO:0016021	integral component of membrane	--	--
Cluster-12423.0	BP_1	6.00	0.48	942	--	--	--	--	--	--	--	--	--	--	--	--	--	--	--	--	--	--	--	--	--	--	--	--	--	--	--	--
Cluster-12427.0	BP_1	7.00	1.14	611	309242901	BAJ22990.1	529	1.8e-51	cytochrome c [Marsupenaeus japonicus]	--	--	--	--	--	K08738	CYC	cytochrome c	http://www.genome.jp/dbget-bin/www_bget?ko:K08738	Q6QLW4	495	6.5e-49	Cytochrome c OS=Pectinaria gouldii PE=3 SV=1	PF13442//PF00034	Cytochrome C oxidase, cbb3-type, subunit III//Cytochrome c	GO:0006118	obsolete electron transport	GO:0020037//GO:0009055	heme binding//electron carrier activity	--	--	KOG3453	Cytochrome c
Cluster-1243.0	BP_1	2.00	0.44	530	--	--	--	--	--	--	--	--	--	--	--	--	--	--	--	--	--	--	--	--	--	--	--	--	--	--	--	--
Cluster-12444.0	BP_1	3.00	0.34	755	4502683	NP_001773.1	956	6.8e-101	B-cell differentiation antigen CD72 [Homo sapiens]>gi|116029|sp|P21854.1|CD72_HUMAN RecName: Full=B-cell differentiation antigen CD72; AltName: Full=Lyb-2; AltName: CD_antigen=CD72>gi|187263|gb|AAA36189.1| B cell differentiation antigen [Homo sapiens]>gi|20987445|gb|AAH30227.1| CD72 molecule [Homo sapiens]>gi|56044158|dbj|BAD72857.1| CD72 antigen [Homo sapiens]>gi|56044160|dbj|BAD72858.1| CD72 an…	62088753	AB209587.1	755	0	Homo sapiens mRNA for CD72 antigen variant protein	K06504	CD72	CD72 antigen	http://www.genome.jp/dbget-bin/www_bget?ko:K06504	P21854	956	2.8e-102	B-cell differentiation antigen CD72 OS=Homo sapiens GN=CD72 PE=2 SV=1	--	--	GO:0007165//GO:0007411//GO:0007155	signal transduction//axon guidance//cell adhesion	GO:0004888//GO:0005102//GO:0030246	transmembrane signaling receptor activity//receptor binding//carbohydrate binding	GO:0005887	integral component of plasma membrane	--	--
Cluster-12446.0	BP_1	28.00	3.16	752	--	--	--	--	--	--	--	--	--	--	--	--	--	--	--	--	--	--	--	--	--	--	--	--	--	--	--	--
Cluster-12448.1	BP_1	4.00	0.85	538	--	--	--	--	--	--	--	--	--	--	--	--	--	--	--	--	--	--	--	--	--	--	--	--	--	--	--	--
Cluster-12451.0	BP_1	1.00	0.31	458	821030051	XP_012359262.1	302	2.8e-25	PREDICTED: 60S acidic ribosomal protein P2 isoform X2 [Nomascus leucogenys]	78217389	NM_001004.3	454	0	Homo sapiens ribosomal protein, large, P2 (RPLP2), mRNA	K02943	RP-LP2, RPLP2	large subunit ribosomal protein LP2	http://www.genome.jp/dbget-bin/www_bget?ko:K02943	P05387	302	1.2e-26	60S acidic ribosomal protein P2 OS=Homo sapiens GN=RPLP2 PE=1 SV=1	PF03540	Transcription initiation factor TFIID 23-30kDa subunit	GO:0006352	DNA-templated transcription, initiation	--	--	GO:0005634	nucleus	KOG3449	60S acidic ribosomal protein P2
Cluster-12452.0	BP_1	15.00	0.32	2745	657189749	AID47197.1	2978	0.0e+00	peroxinectin [Macrophthalmus japonicus]	295293390	GU002547.1	508	0	Eriocheir sinensis peroxinectin mRNA, complete cds	K19511	PXDN, VPO1	peroxidase	http://www.genome.jp/dbget-bin/www_bget?ko:K19511	Q9VEG6	1110	1.4e-119	Chorion peroxidase OS=Drosophila melanogaster GN=Pxt PE=2 SV=3	PF08177	Small acid-soluble spore protein N family	GO:0030436	asexual sporulation	--	--	GO:0042601	endospore-forming forespore	KOG2408	Peroxidase/oxygenase
Cluster-12455.0	BP_1	1.90	0.66	443	827544917	XP_012545052.1	192	1.6e-12	PREDICTED: activating signal cointegrator 1 complex subunit 2 homolog isoform X4 [Bombyx mori]	392303569	JX102602.1	127	4.7354e-58	Scylla paramamosain microsatellite Spm31 sequence	--	--	--	--	--	--	--	--	--	--	--	--	--	--	--	--	--	--
Cluster-12462.0	BP_1	1.00	0.43	412	817087113	XP_012266318.1	185	9.4e-12	PREDICTED: centromere protein J [Athalia rosae]>gi|817087115|ref|XP_012266319.1| PREDICTED: centromere protein J [Athalia rosae]	--	--	--	--	--	K11502	CENPJ	centromere protein J	http://www.genome.jp/dbget-bin/www_bget?ko:K11502	Q569L8	153	2.0e-09	Centromere protein J OS=Mus musculus GN=Cenpj PE=2 SV=2	--	--	--	--	--	--	--	--	--	--
Cluster-12479.0	BP_1	3.00	0.55	574	270006323	EFA02771.1	394	7.6e-36	hypothetical protein TcasGA2_TC008506 [Tribolium castaneum]	--	--	--	--	--	--	--	--	--	P41996	134	4.4e-07	Chondroitin proteoglycan-2 OS=Caenorhabditis elegans GN=cpg-2 PE=1 SV=3	PF01607	Chitin binding Peritrophin-A domain	GO:0006030	chitin metabolic process	GO:0008061	chitin binding	GO:0005576	extracellular region	--	--
Cluster-12481.0	BP_1	2.00	0.59	468	221139854	NP_001034527.2	184	1.4e-11	protein krueppel [Tribolium castaneum]>gi|270001305|gb|EEZ97752.1| kruppel [Tribolium castaneum]	--	--	--	--	--	--	--	--	--	--	--	--	--	--	--	--	--	GO:0005488	binding	--	--	--	--
Cluster-12483.0	BP_1	10.00	0.50	1324	--	--	--	--	--	--	--	--	--	--	--	--	--	--	--	--	--	--	--	--	--	--	--	--	--	--	--	--
Cluster-12483.1	BP_1	9.00	2.73	464	478250065	ENN70571.1	294	2.4e-24	hypothetical protein YQE_12746, partial [Dendroctonus ponderosae]	--	--	--	--	--	--	--	--	--	--	--	--	--	--	--	--	--	--	--	--	--	--	--
Cluster-12483.2	BP_1	29.00	0.59	2811	--	--	--	--	--	--	--	--	--	--	--	--	--	--	--	--	--	--	--	--	--	--	--	--	--	--	--	--
Cluster-12487.0	BP_1	6.00	0.80	682	762149289	XP_011412581.1	184	2.0e-11	PREDICTED: sortilin-related receptor-like isoform X2 [Crassostrea gigas]	--	--	--	--	--	--	--	--	--	Q92673	145	2.8e-08	Sortilin-related receptor OS=Homo sapiens GN=SORL1 PE=1 SV=2	PF14991	Protein melan-A	--	--	--	--	GO:0042470	melanosome	--	--
Cluster-12494.0	BP_1	2.00	0.53	490	805823179	XP_012151570.1	425	1.7e-39	PREDICTED: ELAV-like protein 1 isoform X2 [Megachile rotundata]	645001491	XM_008211331.1	185	3.0232e-90	PREDICTED: Nasonia vitripennis ELAV-like protein 1 (LOC100119488), transcript variant X9, mRNA	K13208	ELAVL2_3_4	ELAV like protein 2/3/4	http://www.genome.jp/dbget-bin/www_bget?ko:K13208	Q7SZT7	374	5.6e-35	ELAV-like protein 4 OS=Xenopus laevis GN=elavl4 PE=2 SV=1	PF00076	RNA recognition motif. (a.k.a. RRM, RBD, or RNP domain)	--	--	GO:0003676	nucleic acid binding	--	--	KOG0145	RNA-binding protein ELAV/HU (RRM superfamily)
Cluster-12495.0	BP_1	12.00	0.48	1576	91076012	XP_966490.1	1129	1.2e-120	PREDICTED: succinyl-CoA ligase subunit alpha, mitochondrial [Tribolium castaneum]>gi|91076014|ref|XP_975865.1| PREDICTED: succinyl-CoA ligase subunit alpha, mitochondrial [Tribolium castaneum]>gi|270014681|gb|EFA11129.1| hypothetical protein TcasGA2_TC004730 [Tribolium castaneum]	573952920	XM_006658670.1	101	5.05153e-43	PREDICTED: Oryza brachyantha probable succinyl-CoA ligase [ADP-forming] subunit alpha, mitochondrial-like (LOC102706771), partial mRNA	K01899	LSC1	succinyl-CoA synthetase alpha subunit	http://www.genome.jp/dbget-bin/www_bget?ko:K01899	P13086	1060	5.1e-114	Succinyl-CoA ligase [ADP/GDP-forming] subunit alpha, mitochondrial OS=Rattus norvegicus GN=Suclg1 PE=2 SV=2	PF02629//PF00549//PF13380	CoA binding domain//CoA-ligase//CoA binding domain	GO:0006099//GO:0008152//GO:0019643	tricarboxylic acid cycle//metabolic process//reductive tricarboxylic acid cycle	GO:0004775//GO:0000166//GO:0048037//GO:0003878//GO:0003824	succinate-CoA ligase (ADP-forming) activity//nucleotide binding//cofactor binding//ATP citrate synthase activity//catalytic activity	GO:0042709	succinate-CoA ligase complex	KOG1255	Succinyl-CoA synthetase, alpha subunit
Cluster-12499.0	BP_1	2.00	0.38	568	357607758	EHJ65677.1	339	1.8e-29	putative One cut domain family member 2 [Danaus plexippus]	817205366	XM_012423169.1	107	8.0894e-47	PREDICTED: Orussus abietinus homeobox protein onecut (LOC105698701), mRNA	K08026	ONECUT1, HNF6	one cut domain, family member 1, hepatocyte nuclear factor 6	http://www.genome.jp/dbget-bin/www_bget?ko:K08026	Q9NJB5	327	1.8e-29	Homeobox protein onecut OS=Drosophila melanogaster GN=onecut PE=2 SV=2	PF05920//PF00046	Homeobox KN domain//Homeobox domain	GO:0006355	regulation of transcription, DNA-templated	GO:0003677	DNA binding	--	--	KOG2252	CCAAT displacement protein and related homeoproteins
Cluster-125.1	BP_1	10.00	0.52	1279	--	--	--	--	--	--	--	--	--	--	--	--	--	--	--	--	--	--	--	--	--	--	--	--	--	--	--	--
Cluster-12503.0	BP_1	2.00	0.31	630	--	--	--	--	--	--	--	--	--	--	--	--	--	--	--	--	--	--	--	--	--	--	--	--	--	--	--	--
Cluster-12504.0	BP_1	25.00	12.94	392	328899610	AEB54642.1	468	1.4e-44	ribosomal protein L35 [Procambarus clarkii]	262401437	FJ774901.1	388	0	Scylla paramamosain ribosomal protein L35 mRNA, complete cds	K02918	RP-L35e, RPL35	large subunit ribosomal protein L35e	http://www.genome.jp/dbget-bin/www_bget?ko:K02918	Q6ZWV7	351	2.1e-32	60S ribosomal protein L35 OS=Mus musculus GN=Rpl35 PE=2 SV=1	PF00831//PF00466	Ribosomal L29 protein//Ribosomal protein L10	GO:0006412//GO:0042254	translation//ribosome biogenesis	GO:0003735	structural constituent of ribosome	GO:0005622//GO:0005840	intracellular//ribosome	KOG3436	60S ribosomal protein L35
Cluster-12506.0	BP_1	1.00	0.94	342	470306014	XP_004363340.1	171	3.3e-10	hypothetical protein CAOG_03612 [Capsaspora owczarzaki ATCC 30864]>gi|765552076|gb|KJE92697.1| hypothetical protein CAOG_003612 [Capsaspora owczarzaki ATCC 30864]	697076615	XM_009654199.1	302	1.86452e-155	Verticillium dahliae VdLs.17 NADH:ubiquinone oxidoreductase 11.5kD subunit partial mRNA	--	--	--	--	--	--	--	--	PF02297//PF00941	Cytochrome oxidase c subunit VIb//FAD binding domain in molybdopterin dehydrogenase	GO:0006123//GO:0055114//GO:0015992	mitochondrial electron transport, cytochrome c to oxygen//oxidation-reduction process//proton transport	GO:0016491//GO:0004129	oxidoreductase activity//cytochrome-c oxidase activity	GO:0045277//GO:0005739	respiratory chain complex IV//mitochondrion	--	--
Cluster-1251.0	BP_1	1.00	0.51	394	--	--	--	--	--	--	--	--	--	--	--	--	--	--	--	--	--	--	--	--	--	--	--	--	--	--	--	--
Cluster-12511.0	BP_1	4.00	0.74	574	157118570	XP_001653203.1	208	2.8e-14	AAEL008353-PB [Aedes aegypti]>gi|157118572|ref|XP_001653204.1| AAEL008353-PA [Aedes aegypti]>gi|94468574|gb|ABF18136.1| ribosomal protein L28 [Aedes aegypti]>gi|108875657|gb|EAT39882.1| AAEL008353-PB [Aedes aegypti]>gi|108875658|gb|EAT39883.1| AAEL008353-PA [Aedes aegypti]	697088156	XM_009658694.1	560	0	Verticillium dahliae VdLs.17 60S ribosomal protein L28 mRNA	--	--	--	--	O82204	221	3.6e-17	60S ribosomal protein L28-1 OS=Arabidopsis thaliana GN=RPL28A PE=2 SV=1	PF05722	Ustilago B locus mating-type protein	--	--	GO:0003677	DNA binding	GO:0005634	nucleus	KOG3412	60S ribosomal protein L28
Cluster-12515.0	BP_1	2.00	0.36	580	--	--	--	--	--	--	--	--	--	--	--	--	--	--	--	--	--	--	--	--	--	--	--	--	--	--	--	--
Cluster-12518.0	BP_1	16.00	0.73	1420	321456768	EFX67868.1	1721	2.5e-189	hypothetical protein DAPPUDRAFT_231787 [Daphnia pulex]	731507340	XM_010599007.1	435	0	PREDICTED: Loxodonta africana protein phosphatase 1, catalytic subunit, alpha isozyme (PPP1CA), mRNA	K06269	PPP1C	serine/threonine-protein phosphatase PP1 catalytic subunit	http://www.genome.jp/dbget-bin/www_bget?ko:K06269	Q3T0E7	1633	1.7e-180	Serine/threonine-protein phosphatase PP1-alpha catalytic subunit OS=Bos taurus GN=PPP1CA PE=2 SV=1	PF00149	Calcineurin-like phosphoesterase	--	--	GO:0016787	hydrolase activity	--	--	KOG0374	Serine/threonine specific protein phosphatase PP1, catalytic subunit
Cluster-12525.0	BP_1	1.00	0.33	452	--	--	--	--	--	--	--	--	--	--	--	--	--	--	--	--	--	--	--	--	--	--	--	--	--	--	--	--
Cluster-12531.0	BP_1	8.00	1.94	507	--	--	--	--	--	573984618	XM_006670167.1	39	4.54236e-09	Cordyceps militaris CM01 hypothetical protein (CCM_05022), partial mRNA	--	--	--	--	--	--	--	--	PF16934//PF00272//PF01557	Two-component Enterococcus faecalis cytolysin (EFC)//Cecropin family//Fumarylacetoacetate (FAA) hydrolase family	GO:0050830//GO:0008152	defense response to Gram-positive bacterium//metabolic process	GO:0003824	catalytic activity	GO:0005576	extracellular region	--	--
Cluster-12535.0	BP_1	9.00	0.63	1028	321467446	EFX78436.1	1065	2.1e-113	hypothetical protein DAPPUDRAFT_305161 [Daphnia pulex]	56306665	CR726103.2	37	1.23182e-07	Tetraodon nigroviridis full-length cDNA	K03247	EIF3H	translation initiation factor 3 subunit H	http://www.genome.jp/dbget-bin/www_bget?ko:K03247	Q9GV27	1046	1.4e-112	Eukaryotic translation initiation factor 3 subunit H OS=Bombyx mori PE=2 SV=1	PF02116//PF01398//PF09207	Fungal pheromone mating factor STE2 GPCR//JAB1/Mov34/MPN/PAD-1 ubiquitin protease//Yeast killer toxin	GO:0009405//GO:0007186//GO:0008219//GO:0019236//GO:0007606	pathogenesis//G-protein coupled receptor signaling pathway//cell death//response to pheromone//sensory perception of chemical stimulus	GO:0005515//GO:0004932	protein binding//mating-type factor pheromone receptor activity	GO:0005576//GO:0016020	extracellular region//membrane	KOG1560	Translation initiation factor 3, subunit h (eIF-3h)
Cluster-12548.0	BP_1	35.00	1.00	2105	642929675	XP_008195931.1	392	4.8e-35	PREDICTED: uncharacterized protein LOC103313712 [Tribolium castaneum]	--	--	--	--	--	--	--	--	--	--	--	--	--	--	--	--	--	--	--	--	--	--	--
Cluster-1255.0	BP_1	7.00	1.39	554	--	--	--	--	--	--	--	--	--	--	--	--	--	--	--	--	--	--	--	--	--	--	--	--	--	--	--	--
Cluster-12552.0	BP_1	2.00	0.91	406	--	--	--	--	--	--	--	--	--	--	--	--	--	--	--	--	--	--	--	--	--	--	--	--	--	--	--	--
Cluster-12557.0	BP_1	6.00	0.37	1128	831306691	XP_012685578.1	674	5.1e-68	PREDICTED: 60S acidic ribosomal protein P0 [Clupea harengus]>gi|831306693|ref|XP_012685579.1| PREDICTED: 60S acidic ribosomal protein P0 [Clupea harengus]	697067702	XM_009650741.1	962	0	Verticillium dahliae VdLs.17 60S acidic ribosomal protein P0 partial mRNA	K02941	RP-LP0, RPLP0	large subunit ribosomal protein LP0	http://www.genome.jp/dbget-bin/www_bget?ko:K02941	Q96TJ5	1076	5.1e-116	60S acidic ribosomal protein P0 OS=Neurospora crassa (strain ATCC 24698 / 74-OR23-1A / CBS 708.71 / DSM 1257 / FGSC 987) GN=p0 PE=2 SV=1	PF00466	Ribosomal protein L10	GO:0042254	ribosome biogenesis	--	--	GO:0005622	intracellular	KOG0815	60S acidic ribosomal protein P0
Cluster-12558.1	BP_1	6.00	0.50	910	356651196	AET34915.1	384	1.8e-34	heat shock protein 21 [Macrobrachium rosenbergii]	--	--	--	--	--	--	--	--	--	P02515	158	1.2e-09	Heat shock protein 22 OS=Drosophila melanogaster GN=Hsp22 PE=1 SV=4	PF03153//PF00108	Transcription factor IIA, alpha/beta subunit//Thiolase, N-terminal domain	GO:0008152//GO:0006367	metabolic process//transcription initiation from RNA polymerase II promoter	GO:0016747	transferase activity, transferring acyl groups other than amino-acyl groups	GO:0005672	transcription factor TFIIA complex	--	--
Cluster-12563.0	BP_1	3.00	0.40	686	--	--	--	--	--	--	--	--	--	--	--	--	--	--	--	--	--	--	--	--	--	--	--	--	--	--	--	--
Cluster-12564.0	BP_1	36.00	4.03	755	187179331	NP_001119643.1	704	1.1e-71	ribosomal protein L12 [Acyrthosiphon pisum]>gi|89574483|gb|ABD76372.1| putative ribosomal protein L12e [Acyrthosiphon pisum]>gi|239788182|dbj|BAH70782.1| ACYPI000059 [Acyrthosiphon pisum]	262401300	FJ774832.1	519	0	Scylla paramamosain ribosomal protein L12 mRNA, complete cds	K02870	RP-L12e, RPL12	large subunit ribosomal protein L12e	http://www.genome.jp/dbget-bin/www_bget?ko:K02870	P61866	661	4.5e-68	60S ribosomal protein L12 OS=Caenorhabditis elegans GN=rpl-12 PE=3 SV=1	PF00298	Ribosomal protein L11, RNA binding domain	GO:0006412//GO:0042254	translation//ribosome biogenesis	GO:0003735	structural constituent of ribosome	GO:0005840	ribosome	KOG0886	40S ribosomal protein S2
Cluster-12565.0	BP_1	1.00	0.42	415	--	--	--	--	--	1502302	X89530.1	111	3.45929e-49	Apis mellifera carnica DNA for Ava I repeat	--	--	--	--	--	--	--	--	--	--	--	--	--	--	--	--	--	--
Cluster-12570.0	BP_1	1.00	0.47	403	--	--	--	--	--	--	--	--	--	--	--	--	--	--	--	--	--	--	--	--	--	--	--	--	--	--	--	--
Cluster-12575.0	BP_1	1.00	0.58	381	470383049	XP_004333917.1	174	1.6e-10	PB1 domain containing protein [Acanthamoeba castellanii str. Neff]>gi|440790623|gb|ELR11904.1| PB1 domain containing protein [Acanthamoeba castellanii str. Neff]	768311753	CP010981.1	381	0	Verticillium dahliae VdLs.17 chromosome 2, complete sequence	--	--	--	--	Q9H6K1	153	1.8e-09	Uncharacterized protein C6orf106 OS=Homo sapiens GN=C6orf106 PE=1 SV=2	--	--	--	--	--	--	--	--	--	--
Cluster-12575.1	BP_1	3.00	0.45	638	--	--	--	--	--	768311753	CP010981.1	635	0	Verticillium dahliae VdLs.17 chromosome 2, complete sequence	--	--	--	--	--	--	--	--	--	--	--	--	--	--	--	--	--	--
Cluster-12579.0	BP_1	13.73	0.58	1510	157129529	XP_001661710.1	349	3.3e-30	AAEL011513-PA [Aedes aegypti]>gi|108872165|gb|EAT36390.1| AAEL011513-PA [Aedes aegypti]	--	--	--	--	--	--	--	--	--	--	--	--	--	PF01757	Acyltransferase family	--	--	GO:0016747	transferase activity, transferring acyl groups other than amino-acyl groups	--	--	--	--
Cluster-12583.0	BP_1	27.00	7.18	488	268306400	ACY95321.1	305	1.4e-25	ribosomal protein L28 [Manduca sexta]	--	--	--	--	--	K02903	RP-L28e, RPL28	large subunit ribosomal protein L28e	http://www.genome.jp/dbget-bin/www_bget?ko:K02903	Q962T2	293	1.4e-25	60S ribosomal protein L28 OS=Spodoptera frugiperda GN=RpL28 PE=2 SV=1	--	--	--	--	--	--	--	--	KOG3412	60S ribosomal protein L28
Cluster-12586.0	BP_1	8.00	1.07	680	557751038	XP_005175277.1	429	7.9e-40	PREDICTED: ATP synthase subunit d, mitochondrial-like [Musca domestica]>gi|557772473|ref|XP_005185893.1| PREDICTED: ATP synthase subunit d, mitochondrial-like [Musca domestica]>gi|557772475|ref|XP_005185894.1| PREDICTED: ATP synthase subunit d, mitochondrial-like [Musca domestica]	--	--	--	--	--	K02138	ATPeF0D, ATP5H, ATP7	F-type H+-transporting ATPase subunit d	http://www.genome.jp/dbget-bin/www_bget?ko:K02138	Q24251	381	1.2e-35	ATP synthase subunit d, mitochondrial OS=Drosophila melanogaster GN=ATPsyn-d PE=2 SV=2	PF08202	Mis12-Mtw1 protein family	GO:0051301//GO:0007059	cell division//chromosome segregation	--	--	GO:0000444	MIS12/MIND type complex	KOG3366	Mitochondrial F1F0-ATP synthase, subunit d/ATP7
Cluster-12587.0	BP_1	2.00	0.51	497	--	--	--	--	--	--	--	--	--	--	--	--	--	--	--	--	--	--	PF12515	Ca2+-ATPase N terminal autoinhibitory domain	--	--	GO:0005516	calmodulin binding	--	--	--	--
Cluster-12589.0	BP_1	2.00	0.45	522	242006139	XP_002423912.1	580	1.9e-57	syntaxin-1A, putative [Pediculus humanus corporis]>gi|212507175|gb|EEB11174.1| syntaxin-1A, putative [Pediculus humanus corporis]	645014656	XM_008205349.1	71	7.60474e-27	PREDICTED: Nasonia vitripennis syntaxin-1A (LOC100121257), transcript variant X3, mRNA	K04560	STX1A	syntaxin 1A	http://www.genome.jp/dbget-bin/www_bget?ko:K04560	Q24547	541	2.6e-54	Syntaxin-1A OS=Drosophila melanogaster GN=Syx1A PE=1 SV=1	PF04111//PF04871//PF00804//PF09177//PF01323//PF04136//PF15898//PF07851//PF06009//PF05478//PF01496//PF01920//PF03938//PF09036//PF04799//PF01499//PF08702//PF04513//PF03233//PF08074	Autophagy protein Apg6//Uso1 / p115 like vesicle tethering protein, C terminal region//Syntaxin//Syntaxin 6, N-terminal//DSBA-like thioredoxin domain//Sec34-like family//cGMP-dependent protein kinase interacting domain//TMPIT-like protein//Laminin Domain II//Prominin//V-type ATPase 116kDa subunit family//Prefoldin subunit//Outer membrane protein (OmpH-like)//Bcr-Abl oncoprotein oligomerisation do…	GO:0016310//GO:0048193//GO:0019089//GO:0030168//GO:0008053//GO:0019072//GO:0015992//GO:0006118//GO:0015991//GO:0006457//GO:0007155//GO:0006886//GO:0016192//GO:0006810//GO:0051258//GO:0006468//GO:0006914//GO:0009069//GO:0007165//GO:0015031//GO:0006355	phosphorylation//Golgi vesicle transport//transmission of virus//platelet activation//mitochondrial fusion//viral genome packaging//proton transport//obsolete electron transport//ATP hydrolysis coupled proton transport//protein folding//cell adhesion//intracellular protein transport//vesicle-mediated transport//transport//protein polymerization//protein phosphorylation//autophagy//serine family a…	GO:0005484//GO:0030674//GO:0003924//GO:0005524//GO:0004674//GO:0005102//GO:0051082//GO:0003677//GO:0015035//GO:0005198//GO:0005096//GO:0016818//GO:0015078//GO:0019901//GO:0008565//GO:0008270	SNAP receptor activity//protein binding, bridging//GTPase activity//ATP binding//protein serine/threonine kinase activity//receptor binding//unfolded protein binding//DNA binding//protein disulfide oxidoreductase activity//structural molecule activity//GTPase activator activity//hydrolase activity, acting on acid anhydrides, in phosphorus-containing anhydrides//hydrogen ion transmembrane transpor…	GO:0019028//GO:0005577//GO:0016272//GO:0019031//GO:0005634//GO:0033179//GO:0016020//GO:0005741//GO:0042025//GO:0016021//GO:0005737//GO:0005801//GO:0005622	viral capsid//fibrinogen complex//prefoldin complex//viral envelope//nucleus//proton-transporting V-type ATPase, V0 domain//membrane//mitochondrial outer membrane//host cell nucleus//integral component of membrane//cytoplasm//cis-Golgi network//intracellular	KOG0810	SNARE protein Syntaxin 1 and related proteins
Cluster-12591.0	BP_1	2.00	1.68	350	--	--	--	--	--	--	--	--	--	--	--	--	--	--	--	--	--	--	--	--	--	--	--	--	--	--	--	--
Cluster-126.0	BP_1	10.00	0.79	946	--	--	--	--	--	--	--	--	--	--	--	--	--	--	--	--	--	--	--	--	--	--	--	--	--	--	--	--
Cluster-126.2	BP_1	2.00	0.32	616	--	--	--	--	--	--	--	--	--	--	--	--	--	--	--	--	--	--	--	--	--	--	--	--	--	--	--	--
Cluster-12601.0	BP_1	2.00	0.53	487	--	--	--	--	--	--	--	--	--	--	--	--	--	--	--	--	--	--	PF01127	Succinate dehydrogenase/Fumarate reductase transmembrane subunit	--	--	GO:0016627	oxidoreductase activity, acting on the CH-CH group of donors	--	--	--	--
Cluster-12609.0	BP_1	1.00	0.38	429	--	--	--	--	--	768311753	CP010981.1	420	0	Verticillium dahliae VdLs.17 chromosome 2, complete sequence	--	--	--	--	--	--	--	--	--	--	--	--	--	--	--	--	--	--
Cluster-12610.0	BP_1	7.00	0.37	1281	--	--	--	--	--	--	--	--	--	--	--	--	--	--	--	--	--	--	--	--	--	--	--	--	--	--	--	--
Cluster-12612.0	BP_1	10.51	0.39	1696	478255839	ENN76047.1	806	3.8e-83	hypothetical protein YQE_07420, partial [Dendroctonus ponderosae]	--	--	--	--	--	K18630	TEKT3	tektin-3	http://www.genome.jp/dbget-bin/www_bget?ko:K18630	Q9BXF9	353	5.3e-32	Tektin-3 OS=Homo sapiens GN=TEKT3 PE=1 SV=1	--	--	--	--	--	--	--	--	--	--
Cluster-12613.0	BP_1	4.00	0.32	933	--	--	--	--	--	--	--	--	--	--	--	--	--	--	--	--	--	--	--	--	--	--	--	--	--	--	--	--
Cluster-12616.0	BP_1	2.00	0.39	561	--	--	--	--	--	--	--	--	--	--	--	--	--	--	--	--	--	--	--	--	--	--	--	--	--	--	--	--
Cluster-12618.0	BP_1	1.00	0.88	347	--	--	--	--	--	--	--	--	--	--	--	--	--	--	--	--	--	--	--	--	--	--	--	--	--	--	--	--
Cluster-12622.0	BP_1	4.00	0.33	924	--	--	--	--	--	768311759	CP010987.1	754	0	Verticillium dahliae VdLs.17 chromosome 8, complete sequence	--	--	--	--	--	--	--	--	--	--	--	--	--	--	--	--	--	--
Cluster-12625.0	BP_1	3.00	0.36	724	21666702	AAM73800.1	198	5.2e-13	SCYLLA-like protein [Penaeus monodon]	--	--	--	--	--	--	--	--	--	--	--	--	--	PF07809	RTP801 C-terminal region	GO:0009968	negative regulation of signal transduction	--	--	GO:0005737	cytoplasm	--	--
Cluster-12627.0	BP_1	2.00	0.44	531	--	--	--	--	--	--	--	--	--	--	--	--	--	--	--	--	--	--	--	--	--	--	--	--	--	--	--	--
Cluster-12628.0	BP_1	2.78	0.34	718	--	--	--	--	--	88605020	DQ386641.1	265	1.52656e-134	Apriona germari transferrin gene, complete cds	--	--	--	--	--	--	--	--	--	--	--	--	--	--	--	--	--	--
Cluster-12630.0	BP_1	1.00	0.50	395	871233167	XP_012938075.1	542	3.6e-53	PREDICTED: Kv channel-interacting protein 4-like [Aplysia californica]	--	--	--	--	--	--	--	--	--	Q2KI69	481	1.8e-47	Kv channel-interacting protein 4 OS=Bos taurus GN=KCNIP4 PE=2 SV=1	PF13202//PF13405//PF10591//PF13833//PF00036//PF13499	EF hand//EF-hand domain//Secreted protein acidic and rich in cysteine Ca binding region//EF-hand domain pair//EF hand//EF-hand domain pair	GO:0007165	signal transduction	GO:0005509	calcium ion binding	GO:0005578	proteinaceous extracellular matrix	--	--
Cluster-12631.0	BP_1	2.00	0.50	499	--	--	--	--	--	--	--	--	--	--	--	--	--	--	--	--	--	--	--	--	--	--	--	--	--	--	--	--
Cluster-12639.0	BP_1	7.00	0.80	747	--	--	--	--	--	--	--	--	--	--	--	--	--	--	--	--	--	--	--	--	--	--	--	--	--	--	--	--
Cluster-12644.0	BP_1	19.86	0.42	2722	478258661	ENN78711.1	1444	6.4e-157	hypothetical protein YQE_04883, partial [Dendroctonus ponderosae]>gi|546674933|gb|ERL86210.1| hypothetical protein D910_03621 [Dendroctonus ponderosae]	--	--	--	--	--	--	--	--	--	Q5JVL4	589	3.7e-59	EF-hand domain-containing protein 1 OS=Homo sapiens GN=EFHC1 PE=1 SV=1	--	--	--	--	--	--	--	--	KOG0043	Uncharacterized conserved protein, contains DM10 domain
Cluster-12648.0	BP_1	15.00	0.66	1468	478255344	ENN75570.1	521	3.7e-50	hypothetical protein YQE_07913, partial [Dendroctonus ponderosae]	--	--	--	--	--	K10420	DYNLT	dynein light chain Tctex-type 1	http://www.genome.jp/dbget-bin/www_bget?ko:K10420	Q94524	399	2.1e-37	Dynein light chain Tctex-type OS=Drosophila melanogaster GN=Dlc90F PE=1 SV=1	--	--	--	--	--	--	--	--	KOG4081	Dynein light chain
Cluster-12652.0	BP_1	53.78	2.24	1532	642931465	XP_008196595.1	1418	3.7e-154	PREDICTED: uncharacterized protein LOC103313903 [Tribolium castaneum]	--	--	--	--	--	--	--	--	--	--	--	--	--	--	--	--	--	--	--	--	--	--	--
Cluster-12656.0	BP_1	1.00	24.48	222	--	--	--	--	--	--	--	--	--	--	--	--	--	--	--	--	--	--	--	--	--	--	--	--	--	--	--	--
Cluster-12658.0	BP_1	3.00	0.50	603	--	--	--	--	--	--	--	--	--	--	--	--	--	--	--	--	--	--	--	--	--	--	--	--	--	--	--	--
Cluster-12662.0	BP_1	7.00	0.39	1215	806629217	AKB96212.1	1408	4.3e-153	heat shock protein cognate 3 [Cherax destructor]	443614324	JQ864187.1	757	0	Scylla paramamosain clone PXL009A01 70kD heat shock protein mRNA, partial cds	K09490	HSPA5, BIP	heat shock 70kDa protein 5	http://www.genome.jp/dbget-bin/www_bget?ko:K09490	P29844	1304	2.0e-142	Heat shock 70 kDa protein cognate 3 OS=Drosophila melanogaster GN=Hsc70-3 PE=2 SV=2	PF02782	FGGY family of carbohydrate kinases, C-terminal domain	GO:0005975	carbohydrate metabolic process	GO:0016773	phosphotransferase activity, alcohol group as acceptor	--	--	KOG0100	Molecular chaperones GRP78/BiP/KAR2, HSP70 superfamily
Cluster-1268.0	BP_1	2.00	8.86	270	--	--	--	--	--	--	--	--	--	--	--	--	--	--	--	--	--	--	--	--	--	--	--	--	--	--	--	--
Cluster-12680.0	BP_1	3.00	0.53	589	--	--	--	--	--	--	--	--	--	--	--	--	--	--	--	--	--	--	--	--	--	--	--	--	--	--	--	--
Cluster-12683.0	BP_1	2.00	0.63	458	646723943	KDR24377.1	475	2.5e-45	Muscle M-line assembly protein unc-89 [Zootermopsis nevadensis]	--	--	--	--	--	--	--	--	--	O01761	188	1.9e-13	Muscle M-line assembly protein unc-89 OS=Caenorhabditis elegans GN=unc-89 PE=1 SV=3	PF13895	Immunoglobulin domain	--	--	GO:0005515	protein binding	--	--	--	--
Cluster-12687.0	BP_1	4.00	0.31	955	--	--	--	--	--	--	--	--	--	--	--	--	--	--	--	--	--	--	--	--	--	--	--	--	--	--	--	--
Cluster-12692.0	BP_1	2.00	0.34	597	--	--	--	--	--	--	--	--	--	--	--	--	--	--	--	--	--	--	--	--	--	--	--	--	--	--	--	--
Cluster-12693.0	BP_1	5.89	0.76	692	--	--	--	--	--	--	--	--	--	--	--	--	--	--	--	--	--	--	--	--	--	--	--	--	--	--	--	--
Cluster-12696.0	BP_1	4.00	0.85	536	--	--	--	--	--	--	--	--	--	--	--	--	--	--	--	--	--	--	--	--	--	--	--	--	--	--	--	--
Cluster-127.0	BP_1	1.00	0.49	397	--	--	--	--	--	--	--	--	--	--	--	--	--	--	--	--	--	--	--	--	--	--	--	--	--	--	--	--
Cluster-1270.0	BP_1	1.00	0.32	456	--	--	--	--	--	--	--	--	--	--	--	--	--	--	--	--	--	--	--	--	--	--	--	--	--	--	--	--
Cluster-12722.2	BP_1	3.39	0.34	805	675377329	KFM70231.1	365	2.5e-32	Otopetrin-2, partial [Stegodyphus mimosarum]	262401328	FJ774846.1	139	1.89989e-64	Scylla paramamosain hypothetical protein mRNA, partial cds	--	--	--	--	--	--	--	--	PF12937	F-box-like	--	--	GO:0005515	protein binding	--	--	--	--
Cluster-12724.0	BP_1	2.00	0.31	623	--	--	--	--	--	--	--	--	--	--	--	--	--	--	--	--	--	--	--	--	--	--	--	--	--	--	--	--
Cluster-12726.0	BP_1	3.00	1.01	447	--	--	--	--	--	--	--	--	--	--	--	--	--	--	--	--	--	--	--	--	--	--	--	--	--	--	--	--
Cluster-12728.0	BP_1	3.00	0.34	747	762073480	XP_011433871.1	249	6.5e-19	PREDICTED: 60S ribosomal protein L14-like [Crassostrea gigas]	697073604	XM_009653160.1	706	0	Verticillium dahliae VdLs.17 60S ribosomal protein L14-B mRNA	K02875	RP-L14e, RPL14	large subunit ribosomal protein L14e	http://www.genome.jp/dbget-bin/www_bget?ko:K02875	P36105	312	1.3e-27	60S ribosomal protein L14-A OS=Saccharomyces cerevisiae (strain ATCC 204508 / S288c) GN=RPL14A PE=1 SV=1	PF01929	Ribosomal protein L14	GO:0042254//GO:0006412	ribosome biogenesis//translation	GO:0003735	structural constituent of ribosome	GO:0005840//GO:0005622	ribosome//intracellular	KOG3421	60S ribosomal protein L14
Cluster-12728.1	BP_1	5.00	0.41	924	694539863	XP_009496589.1	204	1.3e-13	hypothetical protein H696_04438 [Fonticula alba]>gi|627947038|gb|KCV69018.1| hypothetical protein H696_04438 [Fonticula alba]	302420324	XM_003007947.1	551	0	Verticillium albo-atrum VaMs.102 synaptobrevin, mRNA	K08513	VAMP4	vesicle-associated membrane protein 4	http://www.genome.jp/dbget-bin/www_bget?ko:K08513	Q92356	356	1.3e-32	Synaptobrevin homolog 1 OS=Schizosaccharomyces pombe (strain 972 / ATCC 24843) GN=syb1 PE=3 SV=1	PF00957	Synaptobrevin	GO:0016192	vesicle-mediated transport	--	--	GO:0016021	integral component of membrane	KOG0860	Synaptobrevin/VAMP-like protein
Cluster-1273.0	BP_1	1.00	0.57	383	--	--	--	--	--	--	--	--	--	--	--	--	--	--	--	--	--	--	--	--	--	--	--	--	--	--	--	--
Cluster-12730.0	BP_1	4.00	0.35	889	--	--	--	--	--	--	--	--	--	--	--	--	--	--	--	--	--	--	--	--	--	--	--	--	--	--	--	--
Cluster-12736.0	BP_1	6.00	0.82	670	751813218	AJG01356.1	568	5.9e-56	cuticular protein 15 [Eriocheir sinensis]	--	--	--	--	--	--	--	--	--	P81580	186	4.8e-13	Cuticle protein CP1158 OS=Cancer pagurus PE=1 SV=1	PF08140	Crustacean cuticle protein repeat	--	--	GO:0042302	structural constituent of cuticle	--	--	--	--
Cluster-12738.0	BP_1	3.00	0.47	622	--	--	--	--	--	--	--	--	--	--	--	--	--	--	--	--	--	--	--	--	--	--	--	--	--	--	--	--
Cluster-1274.1	BP_1	3.00	0.79	490	--	--	--	--	--	--	--	--	--	--	--	--	--	--	--	--	--	--	--	--	--	--	--	--	--	--	--	--
Cluster-12743.0	BP_1	3.00	0.94	458	694539621	XP_009496519.1	230	6.3e-17	30S ribosomal protein S14p/S29e [Fonticula alba]>gi|627946968|gb|KCV68948.1| 30S ribosomal protein S14p/S29e [Fonticula alba]	697066902	XM_009650343.1	449	0	Verticillium dahliae VdLs.17 hypothetical protein mRNA	K02980	RP-S29e, RPS29	small subunit ribosomal protein S29e	http://www.genome.jp/dbget-bin/www_bget?ko:K02980	Q9C2P2	274	2.1e-23	40S ribosomal protein S29 OS=Neurospora crassa (strain ATCC 24698 / 74-OR23-1A / CBS 708.71 / DSM 1257 / FGSC 987) GN=rps-29 PE=3 SV=1	PF00253	Ribosomal protein S14p/S29e	GO:0042254//GO:0006412	ribosome biogenesis//translation	GO:0003735	structural constituent of ribosome	GO:0005840//GO:0005622	ribosome//intracellular	KOG3506	40S ribosomal protein S29
Cluster-12752.0	BP_1	8.35	0.82	817	--	--	--	--	--	--	--	--	--	--	--	--	--	--	--	--	--	--	--	--	--	--	--	--	--	--	--	--
Cluster-12754.2	BP_1	12.71	0.31	2413	642935306	XP_008197960.1	662	2.7e-66	PREDICTED: CAP-Gly domain-containing linker protein 1 isoform X9 [Tribolium castaneum]	346714078	AK384606.1	43	1.36099e-10	Bombyx mori mRNA, clone: fcaL30A09	K10421	CLIP1, RSN	CAP-Gly domain-containing linker protein 1	http://www.genome.jp/dbget-bin/www_bget?ko:K10421	Q9VJE5	494	3.4e-48	Restin homolog OS=Drosophila melanogaster GN=CLIP-190 PE=1 SV=1	--	--	--	--	--	--	--	--	--	--
Cluster-12759.0	BP_1	7.00	0.31	1472	260814835	XP_002602119.1	1474	1.1e-160	hypothetical protein BRAFLDRAFT_125760 [Branchiostoma floridae]>gi|229287425|gb|EEN58131.1| hypothetical protein BRAFLDRAFT_125760 [Branchiostoma floridae]	597569085	KF990036.1	1451	0	Prunus kansuensis chloroplast, complete genome	K02133	ATPeF1B, ATP5B, ATP2	F-type H+-transporting ATPase subunit beta	http://www.genome.jp/dbget-bin/www_bget?ko:K02133	O03064	1474	4.7e-162	ATP synthase subunit beta, chloroplastic (Fragment) OS=Adiantum raddianum GN=atpB PE=3 SV=2	PF00006//PF01637//PF03193//PF00005//PF00910//PF00306//PF02823//PF00004	ATP synthase alpha/beta family, nucleotide-binding domain//Archaeal ATPase//Protein of unknown function, DUF258//ABC transporter//RNA helicase//ATP synthase alpha/beta chain, C terminal domain//ATP synthase, Delta/Epsilon chain, beta-sandwich domain//ATPase family associated with various cellular activities (AAA)	GO:0005975//GO:0015992//GO:0015986//GO:0015991//GO:0006119	carbohydrate metabolic process//proton transport//ATP synthesis coupled proton transport//ATP hydrolysis coupled proton transport//oxidative phosphorylation	GO:0016887//GO:0046961//GO:0008553//GO:0046933//GO:0005524//GO:0016757//GO:0003924//GO:0005525//GO:0003724//GO:0003723//GO:0016820	ATPase activity//proton-transporting ATPase activity, rotational mechanism//hydrogen-exporting ATPase activity, phosphorylative mechanism//proton-transporting ATP synthase activity, rotational mechanism//ATP binding//transferase activity, transferring glycosyl groups//GTPase activity//GTP binding//RNA helicase activity//RNA binding//hydrolase activity, acting on acid anhydrides, catalyzing transm…	GO:0033178//GO:0045259//GO:0045261	proton-transporting two-sector ATPase complex, catalytic domain//proton-transporting ATP synthase complex//proton-transporting ATP synthase complex, catalytic core F(1)	KOG1350	F0F1-type ATP synthase, beta subunit
Cluster-1276.0	BP_1	10.00	0.84	908	--	--	--	--	--	--	--	--	--	--	--	--	--	--	--	--	--	--	--	--	--	--	--	--	--	--	--	--
Cluster-12760.0	BP_1	1.00	0.57	383	--	--	--	--	--	697081608	XM_009655924.1	380	0	Verticillium dahliae VdLs.17 RNA-binding protein rsd1 partial mRNA	--	--	--	--	--	--	--	--	--	--	--	--	--	--	--	--	--	--
Cluster-12761.0	BP_1	1.00	0.33	450	--	--	--	--	--	--	--	--	--	--	--	--	--	--	--	--	--	--	PF02430//PF01708	Apical membrane antigen 1//Geminivirus putative movement protein	GO:0046740//GO:0009405	transport of virus in host, cell to cell//pathogenesis	--	--	GO:0016021//GO:0016020	integral component of membrane//membrane	--	--
Cluster-12767.0	BP_1	10.00	0.70	1029	91091192	XP_972192.1	698	7.7e-71	PREDICTED: 23 kDa integral membrane protein [Tribolium castaneum]>gi|270013115|gb|EFA09563.1| hypothetical protein TcasGA2_TC011677 [Tribolium castaneum]	--	--	--	--	--	--	--	--	--	Q61451	235	1.5e-18	Leukocyte surface antigen CD53 OS=Mus musculus GN=Cd53 PE=2 SV=2	PF00335	Tetraspanin family	--	--	--	--	GO:0016021	integral component of membrane	KOG3882	Tetraspanin family integral membrane protein
Cluster-12771.0	BP_1	2.00	0.52	494	641649269	XP_008185363.1	323	1.1e-27	PREDICTED: SCAN domain-containing protein 3-like [Acyrthosiphon pisum]	--	--	--	--	--	--	--	--	--	A4IFA3	125	4.2e-06	General transcription factor II-I repeat domain-containing protein 2 OS=Bos taurus GN=GTF2IRD2 PE=2 SV=1	--	--	--	--	--	--	--	--	--	--
Cluster-12772.0	BP_1	9.00	0.33	1714	675380079	KFM72981.1	856	6.1e-89	SRSF protein kinase 1, partial [Stegodyphus mimosarum]	768913861	XM_011621935.1	115	9.08059e-51	PREDICTED: Takifugu rubripes SRSF protein kinase 1 (srpk1), mRNA	K15409	SRPK1	serine/threonine-protein kinase SRPK1	http://www.genome.jp/dbget-bin/www_bget?ko:K15409	O70551	711	1.6e-73	SRSF protein kinase 1 OS=Mus musculus GN=Srpk1 PE=1 SV=2	PF00069	Protein kinase domain	GO:0006468	protein phosphorylation	GO:0005524//GO:0004672	ATP binding//protein kinase activity	--	--	KOG1290	Serine/threonine protein kinase
Cluster-12781.0	BP_1	2.00	4.58	295	--	--	--	--	--	--	--	--	--	--	--	--	--	--	--	--	--	--	PF00399	Yeast PIR protein repeat	GO:0042546	cell wall biogenesis	GO:0005199	structural constituent of cell wall	GO:0005618	cell wall	--	--
Cluster-12782.0	BP_1	3.00	0.97	453	270014355	EFA10803.1	422	3.4e-39	odorant binding protein 23 [Tribolium castaneum]	--	--	--	--	--	--	--	--	--	A7UR17	160	3.4e-10	General odorant-binding protein 72 (Fragment) OS=Anopheles gambiae GN=Obp72 PE=3 SV=1	PF01395	PBP/GOBP family	--	--	GO:0005549	odorant binding	--	--	--	--
Cluster-12785.0	BP_1	15.00	0.34	2540	--	--	--	--	--	--	--	--	--	--	--	--	--	--	--	--	--	--	--	--	--	--	--	--	--	--	--	--
Cluster-12785.2	BP_1	10.00	0.46	1408	--	--	--	--	--	--	--	--	--	--	--	--	--	--	--	--	--	--	--	--	--	--	--	--	--	--	--	--
Cluster-12788.0	BP_1	4.00	0.37	847	--	--	--	--	--	--	--	--	--	--	--	--	--	--	--	--	--	--	--	--	--	--	--	--	--	--	--	--
Cluster-12788.1	BP_1	1.00	0.32	456	--	--	--	--	--	--	--	--	--	--	--	--	--	--	--	--	--	--	PF03820	Tricarboxylate carrier	GO:0006811//GO:0055085	ion transport//transmembrane transport	GO:0015075	ion transmembrane transporter activity	GO:0016020	membrane	--	--
Cluster-12792.0	BP_1	3.00	1.54	393	3287775	P81387.1	306	8.4e-26	RecName: Full=Cuticle protein AMP3; AltName: Full=HA-AMP3 [Homarus americanus]	--	--	--	--	--	--	--	--	--	P81577	339	5.2e-31	Cuticle protein AM1199 OS=Cancer pagurus PE=1 SV=1	PF00379	Insect cuticle protein	--	--	GO:0042302	structural constituent of cuticle	--	--	--	--
Cluster-12792.1	BP_1	5.00	0.51	805	5921938	P81578.1	286	3.6e-23	RecName: Full=Cuticle protein AM1239; Short=CPAM1239 [Cancer pagurus]	--	--	--	--	--	--	--	--	--	P81578	286	1.5e-24	Cuticle protein AM1239 OS=Cancer pagurus PE=1 SV=1	PF01500//PF00379	Keratin, high sulfur B2 protein//Insect cuticle protein	--	--	GO:0042302	structural constituent of cuticle	GO:0045095	keratin filament	--	--
Cluster-12796.0	BP_1	2.00	1.09	387	--	--	--	--	--	--	--	--	--	--	--	--	--	--	--	--	--	--	--	--	--	--	--	--	--	--	--	--
Cluster-128.1	BP_1	22.27	0.85	1645	478255264	ENN75493.1	1555	5.2e-170	hypothetical protein YQE_08042, partial [Dendroctonus ponderosae]	--	--	--	--	--	K08155	SLC18A1_2, VMAT	MFS transporter, DHA1 family, solute carrier family 18 (vesicular amine transporter), member 1/2	http://www.genome.jp/dbget-bin/www_bget?ko:K08155	Q01827	660	1.3e-67	Synaptic vesicular amine transporter OS=Rattus norvegicus GN=Slc18a2 PE=1 SV=2	PF07690	Major Facilitator Superfamily	GO:0055085	transmembrane transport	--	--	GO:0016021	integral component of membrane	KOG3764	Vesicular amine transporter
Cluster-12801.0	BP_1	5.00	0.36	1002	641680650	XP_008189117.1	484	4.9e-46	PREDICTED: probable NADP-dependent mannitol dehydrogenase, partial [Acyrthosiphon pisum]	697075037	XM_009653666.1	792	0	Verticillium dahliae VdLs.17 L-xylulose reductase partial mRNA	--	--	--	--	Q8NK50	1149	1.6e-124	NADP-dependent mannitol dehydrogenase OS=Hypocrea jecorina GN=lxr1 PE=1 SV=1	PF00106	short chain dehydrogenase	GO:0008152	metabolic process	GO:0016491	oxidoreductase activity	--	--	KOG0725	Reductases with broad range of substrate specificities
Cluster-12808.0	BP_1	2.00	0.77	427	--	--	--	--	--	--	--	--	--	--	--	--	--	--	--	--	--	--	--	--	--	--	--	--	--	--	--	--
Cluster-12809.0	BP_1	10.00	0.31	1962	221229221	ACM09992.1	1494	7.3e-163	hypothetical ANK-like protein [Eriocheir sinensis]>gi|224036460|gb|ACN37115.1| predicted ANK-like protein [Eriocheir sinensis]	224036459	FJ402940.1	778	0	Eriocheir sinensis predicted ANK-like protein mRNA, complete cds	--	--	--	--	P16157	293	5.5e-25	Ankyrin-1 OS=Homo sapiens GN=ANK1 PE=1 SV=3	PF07525//PF00023//PF13606	SOCS box//Ankyrin repeat//Ankyrin repeat	GO:0035556	intracellular signal transduction	GO:0005515	protein binding	--	--	--	--
Cluster-12822.0	BP_1	1.00	0.33	450	--	--	--	--	--	--	--	--	--	--	--	--	--	--	--	--	--	--	--	--	--	--	--	--	--	--	--	--
Cluster-12826.0	BP_1	3.00	0.37	713	--	--	--	--	--	--	--	--	--	--	--	--	--	--	--	--	--	--	--	--	--	--	--	--	--	--	--	--
Cluster-12828.0	BP_1	8.00	0.39	1363	--	--	--	--	--	--	--	--	--	--	--	--	--	--	--	--	--	--	--	--	--	--	--	--	--	--	--	--
Cluster-12834.0	BP_1	7.00	0.31	1466	675379273	KFM72175.1	219	3.8e-15	putative ribonuclease, partial [Stegodyphus mimosarum]	--	--	--	--	--	--	--	--	--	--	--	--	--	--	--	--	--	--	--	--	--	--	--
Cluster-12839.0	BP_1	4.00	2.24	384	321466838	EFX77831.1	257	3.9e-20	hypothetical protein DAPPUDRAFT_305305 [Daphnia pulex]	--	--	--	--	--	K02129	ATPeF0E, ATP5I	F-type H+-transporting ATPase subunit e	http://www.genome.jp/dbget-bin/www_bget?ko:K02129	--	--	--	--	PF05680	ATP synthase E chain	GO:0015986//GO:0015992	ATP synthesis coupled proton transport//proton transport	GO:0015078	hydrogen ion transmembrane transporter activity	GO:0000276	mitochondrial proton-transporting ATP synthase complex, coupling factor F(o)	KOG4326	Mitochondrial F1F0-ATP synthase, subunit e
Cluster-12840.0	BP_1	2.00	8.12	273	--	--	--	--	--	--	--	--	--	--	--	--	--	--	--	--	--	--	--	--	--	--	--	--	--	--	--	--
Cluster-12841.0	BP_1	2.00	0.42	539	--	--	--	--	--	--	--	--	--	--	--	--	--	--	--	--	--	--	--	--	--	--	--	--	--	--	--	--
Cluster-12845.0	BP_1	7.00	0.51	997	546687063	ERL95973.1	289	2.0e-23	hypothetical protein D910_00717 [Dendroctonus ponderosae]	--	--	--	--	--	--	--	--	--	--	--	--	--	--	--	--	--	--	--	--	--	--	--
Cluster-12846.0	BP_1	7.00	0.40	1199	--	--	--	--	--	768311753	CP010981.1	1177	0	Verticillium dahliae VdLs.17 chromosome 2, complete sequence	--	--	--	--	O14405	550	5.4e-55	Endoglucanase-4 OS=Hypocrea jecorina GN=cel61a PE=1 SV=1	--	--	--	--	--	--	--	--	--	--
Cluster-12851.0	BP_1	2.00	1.23	375	--	--	--	--	--	--	--	--	--	--	--	--	--	--	--	--	--	--	--	--	--	--	--	--	--	--	--	--
Cluster-12855.0	BP_1	3.00	0.41	676	--	--	--	--	--	--	--	--	--	--	--	--	--	--	--	--	--	--	--	--	--	--	--	--	--	--	--	--
Cluster-12867.0	BP_1	7.00	0.33	1390	--	--	--	--	--	--	--	--	--	--	--	--	--	--	--	--	--	--	--	--	--	--	--	--	--	--	--	--
Cluster-12867.1	BP_1	4.00	0.40	804	--	--	--	--	--	--	--	--	--	--	--	--	--	--	--	--	--	--	--	--	--	--	--	--	--	--	--	--
Cluster-12877.0	BP_1	4.00	0.44	764	--	--	--	--	--	--	--	--	--	--	--	--	--	--	--	--	--	--	--	--	--	--	--	--	--	--	--	--
Cluster-12884.0	BP_1	2.00	0.38	568	--	--	--	--	--	--	--	--	--	--	--	--	--	--	--	--	--	--	--	--	--	--	--	--	--	--	--	--
Cluster-12887.0	BP_1	2.00	0.68	445	--	--	--	--	--	675324091	CP009079.1	421	0	Verticillium dahliae JR2 chromosome 2, complete sequence	--	--	--	--	--	--	--	--	--	--	--	--	--	--	--	--	--	--
Cluster-12888.0	BP_1	4.00	0.53	682	--	--	--	--	--	--	--	--	--	--	--	--	--	--	--	--	--	--	--	--	--	--	--	--	--	--	--	--
Cluster-12890.0	BP_1	1.00	0.39	426	780035922	XP_011667383.1	174	1.8e-10	PREDICTED: autophagy-related protein 9A [Strongylocentrotus purpuratus]	--	--	--	--	--	--	--	--	--	Q3T904	143	3.0e-08	Autophagy-related protein 9A OS=Bos taurus GN=ATG9A PE=2 SV=1	--	--	--	--	--	--	--	--	--	--
Cluster-12894.0	BP_1	8.00	0.91	750	--	--	--	--	--	--	--	--	--	--	--	--	--	--	--	--	--	--	--	--	--	--	--	--	--	--	--	--
Cluster-12896.0	BP_1	12.00	0.37	1971	--	--	--	--	--	768311752	CP010980.1	1968	0	Verticillium dahliae VdLs.17 chromosome 1, complete sequence	--	--	--	--	Q9UUD1	193	2.2e-13	Sterol regulatory element-binding protein 1 OS=Schizosaccharomyces pombe (strain 972 / ATCC 24843) GN=sre1 PE=1 SV=1	--	--	--	--	--	--	--	--	--	--
Cluster-129.1	BP_1	5.00	0.47	849	--	--	--	--	--	--	--	--	--	--	--	--	--	--	--	--	--	--	--	--	--	--	--	--	--	--	--	--
Cluster-12900.0	BP_1	2.00	0.73	434	--	--	--	--	--	697071511	XM_009652438.1	431	0	Verticillium dahliae VdLs.17 hypothetical protein partial mRNA	--	--	--	--	--	--	--	--	--	--	--	--	--	--	--	--	--	--
Cluster-12906.0	BP_1	5.00	0.44	882	--	--	--	--	--	--	--	--	--	--	--	--	--	--	--	--	--	--	--	--	--	--	--	--	--	--	--	--
Cluster-12907.0	BP_1	5.00	0.51	802	119595028	EAW74622.1	762	2.3e-78	protein tyrosine phosphatase, receptor type, C-associated protein, partial [Homo sapiens]	88683026	BC113859.1	802	0	Homo sapiens protein tyrosine phosphatase, receptor type, C-associated protein, mRNA (cDNA clone MGC:138603 IMAGE:40030438), complete cds >gnl|BL_ORD_ID|2361708 Homo sapiens protein tyrosine phosphatase, receptor type, C-associated protein, mRNA (cDNA clone MGC:138602 IMAGE:40030437), complete cds	--	--	--	--	Q14761	701	1.1e-72	Protein tyrosine phosphatase receptor type C-associated protein OS=Homo sapiens GN=PTPRCAP PE=1 SV=1	PF11770	GRB2-binding adapter (GAPT)	--	--	--	--	GO:0016021	integral component of membrane	--	--
Cluster-12912.0	BP_1	1.00	0.55	386	--	--	--	--	--	--	--	--	--	--	--	--	--	--	--	--	--	--	--	--	--	--	--	--	--	--	--	--
Cluster-12919.0	BP_1	2.85	0.32	761	641661148	XP_008181773.1	855	3.6e-89	PREDICTED: inactivation-no-after-potential D protein isoform X3 [Acyrthosiphon pisum]	--	--	--	--	--	K13804	INAD	inactivation no afterpotential D protein	http://www.genome.jp/dbget-bin/www_bget?ko:K13804	Q24008	470	6.4e-46	Inactivation-no-after-potential D protein OS=Drosophila melanogaster GN=inaD PE=1 SV=2	PF00595//PF03144//PF13180	PDZ domain (Also known as DHR or GLGF)//Elongation factor Tu domain 2//PDZ domain	--	--	GO:0005515//GO:0005525	protein binding//GTP binding	--	--	KOG3528	FOG: PDZ domain
Cluster-12920.0	BP_1	10.00	0.55	1233	642921619	XP_008192449.1	314	3.1e-26	PREDICTED: nose resistant to fluoxetine protein 6 [Tribolium castaneum]>gi|642921621|ref|XP_008192450.1| PREDICTED: nose resistant to fluoxetine protein 6 [Tribolium castaneum]	--	--	--	--	--	--	--	--	--	--	--	--	--	PF01757	Acyltransferase family	--	--	GO:0016747	transferase activity, transferring acyl groups other than amino-acyl groups	--	--	--	--
Cluster-12921.0	BP_1	3.00	0.39	687	--	--	--	--	--	--	--	--	--	--	--	--	--	--	--	--	--	--	--	--	--	--	--	--	--	--	--	--
Cluster-12922.0	BP_1	7.00	0.45	1092	--	--	--	--	--	--	--	--	--	--	--	--	--	--	--	--	--	--	--	--	--	--	--	--	--	--	--	--
Cluster-12927.0	BP_1	2.00	0.44	530	--	--	--	--	--	--	--	--	--	--	--	--	--	--	--	--	--	--	--	--	--	--	--	--	--	--	--	--
Cluster-12929.0	BP_1	1.00	0.40	421	--	--	--	--	--	--	--	--	--	--	--	--	--	--	--	--	--	--	--	--	--	--	--	--	--	--	--	--
Cluster-1293.0	BP_1	4.00	0.63	620	--	--	--	--	--	--	--	--	--	--	--	--	--	--	--	--	--	--	--	--	--	--	--	--	--	--	--	--
Cluster-12934.0	BP_1	4.00	0.56	666	--	--	--	--	--	--	--	--	--	--	--	--	--	--	--	--	--	--	--	--	--	--	--	--	--	--	--	--
Cluster-12937.0	BP_1	39.61	3.77	837	--	--	--	--	--	--	--	--	--	--	--	--	--	--	--	--	--	--	--	--	--	--	--	--	--	--	--	--
Cluster-12938.0	BP_1	5.79	0.80	666	--	--	--	--	--	--	--	--	--	--	--	--	--	--	--	--	--	--	--	--	--	--	--	--	--	--	--	--
Cluster-12946.0	BP_1	29.00	1.21	1528	546684937	ERL94519.1	840	3.9e-87	hypothetical protein D910_11796 [Dendroctonus ponderosae]	319433937	HQ881802.1	150	2.82313e-70	Culex pipiens complex sp. YL-2011 isolate UL4_M fork head domain transcription factor slp2 (CPIJ020030) gene, exon 2 and partial cds >gnl|BL_ORD_ID|10103406 Culex pipiens complex sp. YL-2011 isolate RD4_M fork head domain transcription factor slp2 (CPIJ020030) gene, exon 2 and partial cds	K09385	FOXG	forkhead box protein G	http://www.genome.jp/dbget-bin/www_bget?ko:K09385	P32031	495	1.6e-48	Fork head domain transcription factor slp2 OS=Drosophila melanogaster GN=slp2 PE=2 SV=2	PF00250	Forkhead domain	GO:0006355	regulation of transcription, DNA-templated	GO:0003700//GO:0043565	transcription factor activity, sequence-specific DNA binding//sequence-specific DNA binding	GO:0005667	transcription factor complex	KOG2294	Transcription factor of the Forkhead/HNF3 family
Cluster-12947.0	BP_1	34.08	0.41	4569	546677105	ERL88006.1	884	9.3e-92	hypothetical protein D910_05395 [Dendroctonus ponderosae]	--	--	--	--	--	--	--	--	--	Q6ZUX3	313	6.2e-27	Protein FAM179A OS=Homo sapiens GN=FAM179A PE=2 SV=2	PF02985	HEAT repeat	--	--	GO:0005515	protein binding	--	--	KOG2933	Uncharacterized conserved protein
Cluster-12949.0	BP_1	3.00	0.89	468	--	--	--	--	--	--	--	--	--	--	--	--	--	--	--	--	--	--	--	--	--	--	--	--	--	--	--	--
Cluster-12953.0	BP_1	4.00	0.61	633	--	--	--	--	--	--	--	--	--	--	--	--	--	--	--	--	--	--	--	--	--	--	--	--	--	--	--	--
Cluster-12954.0	BP_1	3.00	1.03	444	--	--	--	--	--	--	--	--	--	--	--	--	--	--	--	--	--	--	--	--	--	--	--	--	--	--	--	--
Cluster-12962.0	BP_1	6.00	0.62	791	--	--	--	--	--	--	--	--	--	--	--	--	--	--	--	--	--	--	PF08445	FR47-like protein	--	--	GO:0016747	transferase activity, transferring acyl groups other than amino-acyl groups	--	--	--	--
Cluster-12964.0	BP_1	4.00	1.56	426	512393274	AGO02162.1	232	3.4e-17	metallothionein [Scylla paramamosain]>gi|514995423|gb|AGO64127.1| metallothionein [Scylla paramamosain]	512393273	KC757379.1	422	0	Scylla paramamosain metallothionein mRNA, complete cds	--	--	--	--	Q9U620	226	7.0e-18	Copper-specific metallothionein-2 OS=Callinectes sapidus PE=3 SV=1	PF06112	Gammaherpesvirus capsid protein	--	--	--	--	GO:0019028	viral capsid	--	--
Cluster-12966.0	BP_1	3.00	0.31	793	646722097	KDR23200.1	538	2.1e-52	ORM1-like protein 3 [Zootermopsis nevadensis]	--	--	--	--	--	--	--	--	--	Q9CQZ0	501	1.7e-49	ORM1-like protein 2 OS=Mus musculus GN=Ormdl2 PE=2 SV=1	PF04061	ORMDL family	--	--	--	--	GO:0016021//GO:0005789	integral component of membrane//endoplasmic reticulum membrane	KOG3319	Predicted membrane protein
Cluster-12968.0	BP_1	12.00	1.27	781	861651512	KMQ97842.1	660	1.5e-66	arrestin-like protein [Lasius niger]	--	--	--	--	--	K04439	ARRB	beta-arrestin	http://www.genome.jp/dbget-bin/www_bget?ko:K04439	P32122	648	1.5e-66	Arrestin homolog OS=Locusta migratoria PE=2 SV=1	PF01899	Na+/H+ ion antiporter subunit	GO:0006812	cation transport	GO:0008324	cation transmembrane transporter activity	GO:0016021	integral component of membrane	KOG3865	Arrestin
Cluster-12968.1	BP_1	5.00	0.78	626	66517414	XP_623184.1	440	3.9e-41	PREDICTED: arrestin homolog isoform 2 [Apis mellifera]	--	--	--	--	--	K13805	ARR2	arrestin-2	http://www.genome.jp/dbget-bin/www_bget?ko:K13805	P32122	431	1.8e-41	Arrestin homolog OS=Locusta migratoria PE=2 SV=1	--	--	--	--	--	--	--	--	KOG3865	Arrestin
Cluster-12969.0	BP_1	2.00	0.48	511	--	--	--	--	--	--	--	--	--	--	--	--	--	--	--	--	--	--	--	--	--	--	--	--	--	--	--	--
Cluster-12969.3	BP_1	3.00	0.48	618	--	--	--	--	--	--	--	--	--	--	--	--	--	--	--	--	--	--	--	--	--	--	--	--	--	--	--	--
Cluster-12973.0	BP_1	1.00	1.87	304	--	--	--	--	--	--	--	--	--	--	--	--	--	--	--	--	--	--	PF08040	MNLL subunit	GO:0006118	obsolete electron transport	GO:0003954	NADH dehydrogenase activity	GO:0005739	mitochondrion	--	--
Cluster-12977.0	BP_1	2.00	0.54	484	--	--	--	--	--	--	--	--	--	--	--	--	--	--	--	--	--	--	--	--	--	--	--	--	--	--	--	--
Cluster-12982.0	BP_1	2.00	0.50	501	242022376	XP_002431616.1	486	1.4e-46	Excitatory amino acid transporter, putative [Pediculus humanus corporis]>gi|212516924|gb|EEB18878.1| Excitatory amino acid transporter, putative [Pediculus humanus corporis]	--	--	--	--	--	K05615	SLC1A4, SATT	solute carrier family 1 (glutamate/neutral amino acid transporter), member 4	http://www.genome.jp/dbget-bin/www_bget?ko:K05615	A2VDL4	346	1.0e-31	Neutral amino acid transporter A OS=Bos taurus GN=SLC1A4 PE=2 SV=1	PF00375	Sodium:dicarboxylate symporter family	GO:0006820//GO:0006812//GO:0006835	anion transport//cation transport//dicarboxylic acid transport	GO:0017153	sodium:dicarboxylate symporter activity	GO:0016020	membrane	KOG3787	Glutamate/aspartate and neutral amino acid transporters
Cluster-12986.0	BP_1	3.00	0.53	585	--	--	--	--	--	--	--	--	--	--	--	--	--	--	--	--	--	--	--	--	--	--	--	--	--	--	--	--
Cluster-12988.0	BP_1	2.00	0.34	598	470416617	XP_004336903.1	218	2.0e-15	acyl carrier protein [Acanthamoeba castellanii str. Neff]>gi|440793713|gb|ELR14890.1| acyl carrier protein [Acanthamoeba castellanii str. Neff]	697087803	XM_009658518.1	405	0	Verticillium dahliae VdLs.17 acyl carrier protein partial mRNA	K03955	NDUFAB1	NADH dehydrogenase (ubiquinone) 1 alpha/beta subcomplex 1	http://www.genome.jp/dbget-bin/www_bget?ko:K03955	P11943	387	2.1e-36	Acyl carrier protein, mitochondrial OS=Neurospora crassa (strain ATCC 24698 / 74-OR23-1A / CBS 708.71 / DSM 1257 / FGSC 987) GN=nuo-12 PE=1 SV=2	--	--	--	--	--	--	--	--	KOG1748	Acyl carrier protein/NADH-ubiquinone oxidoreductase, NDUFAB1/SDAP subunit
Cluster-12992.0	BP_1	3.00	1.50	396	--	--	--	--	--	--	--	--	--	--	--	--	--	--	--	--	--	--	--	--	--	--	--	--	--	--	--	--
Cluster-12998.0	BP_1	2.00	0.65	452	--	--	--	--	--	768311759	CP010987.1	405	0	Verticillium dahliae VdLs.17 chromosome 8, complete sequence	--	--	--	--	--	--	--	--	--	--	--	--	--	--	--	--	--	--
Cluster-12998.1	BP_1	6.00	0.60	808	--	--	--	--	--	768311759	CP010987.1	805	0	Verticillium dahliae VdLs.17 chromosome 8, complete sequence	--	--	--	--	--	--	--	--	PF00301//PF08465	Rubredoxin//Thymidine kinase from Herpesvirus C-terminal	GO:0006230//GO:0006206	TMP biosynthetic process//pyrimidine nucleobase metabolic process	GO:0004797//GO:0005524//GO:0005506	thymidine kinase activity//ATP binding//iron ion binding	--	--	--	--
Cluster-12999.0	BP_1	2.00	0.32	620	--	--	--	--	--	--	--	--	--	--	--	--	--	--	--	--	--	--	--	--	--	--	--	--	--	--	--	--
Cluster-13007.0	BP_1	6.00	0.49	928	769833894	XP_011647034.1	1043	6.9e-111	PREDICTED: myosin heavy chain, muscle isoform X5 [Pogonomyrmex barbatus]	346713534	AK388427.1	214	4.47446e-106	Bombyx mori mRNA, clone: fe8d23G20	K17751	MYH6_7	myosin heavy chain 6/7	http://www.genome.jp/dbget-bin/www_bget?ko:K17751	P24733	772	7.5e-81	Myosin heavy chain, striated muscle OS=Argopecten irradians PE=1 SV=1	PF03836//PF00612//PF01576//PF04871	RasGAP C-terminus//IQ calmodulin-binding motif//Myosin tail//Uso1 / p115 like vesicle tethering protein, C terminal region	GO:0007264//GO:0015031//GO:0006886	small GTPase mediated signal transduction//protein transport//intracellular protein transport	GO:0003774//GO:0008565//GO:0005515//GO:0005096	motor activity//protein transporter activity//protein binding//GTPase activator activity	GO:0005737//GO:0016020//GO:0016459	cytoplasm//membrane//myosin complex	--	--
Cluster-13009.0	BP_1	6.00	0.58	829	--	--	--	--	--	--	--	--	--	--	--	--	--	--	--	--	--	--	--	--	--	--	--	--	--	--	--	--
Cluster-13011.0	BP_1	15.00	0.43	2092	260815679	XP_002602600.1	1693	6.6e-186	hypothetical protein BRAFLDRAFT_281524 [Branchiostoma floridae]>gi|229287911|gb|EEN58612.1| hypothetical protein BRAFLDRAFT_281524 [Branchiostoma floridae]	542179116	XM_003443064.2	177	3.80792e-85	PREDICTED: Oreochromis niloticus glutaryl-CoA dehydrogenase, mitochondrial-like (LOC100704678), mRNA	K00252	GCDH, gcdH	glutaryl-CoA dehydrogenase	http://www.genome.jp/dbget-bin/www_bget?ko:K00252	Q2KHZ9	1623	3.5e-179	Glutaryl-CoA dehydrogenase, mitochondrial OS=Bos taurus GN=GCDH PE=2 SV=1	PF00444//PF02770//PF00441//PF02771	Ribosomal protein L36//Acyl-CoA dehydrogenase, middle domain//Acyl-CoA dehydrogenase, C-terminal domain//Acyl-CoA dehydrogenase, N-terminal domain	GO:0008152//GO:0006412//GO:0006118//GO:0042254//GO:0055114	metabolic process//translation//obsolete electron transport//ribosome biogenesis//oxidation-reduction process	GO:0003995//GO:0050660//GO:0003735//GO:0016627	acyl-CoA dehydrogenase activity//flavin adenine dinucleotide binding//structural constituent of ribosome//oxidoreductase activity, acting on the CH-CH group of donors	GO:0005622//GO:0005840	intracellular//ribosome	KOG0138	Glutaryl-CoA dehydrogenase
Cluster-13018.0	BP_1	20.00	0.46	2544	861645578	KMQ95155.1	3081	0.0e+00	aconitate mitochondrial-like protein [Lasius niger]	262401124	FJ774744.1	675	0	Scylla paramamosain aconitate hydratase mRNA, partial cds	K01681	ACO, acnA	aconitate hydratase	http://www.genome.jp/dbget-bin/www_bget?ko:K01681	Q99KI0	2885	0.0e+00	Aconitate hydratase, mitochondrial OS=Mus musculus GN=Aco2 PE=1 SV=1	PF00330//PF00694	Aconitase family (aconitate hydratase)//Aconitase C-terminal domain	GO:0008152	metabolic process	--	--	--	--	KOG0453	Aconitase/homoaconitase (aconitase superfamily)
Cluster-13020.0	BP_1	3.00	0.32	776	749732847	XP_011142553.1	732	6.6e-75	PREDICTED: protein neuralized isoform X2 [Harpegnathos saltator]	--	--	--	--	--	K01931	NEUR	protein neuralized	http://www.genome.jp/dbget-bin/www_bget?ko:K01931	Q24746	630	1.8e-64	Protein neuralized OS=Drosophila virilis GN=neur PE=3 SV=1	PF07700	Haem-NO-binding	--	--	GO:0020037	heme binding	--	--	KOG4625	Notch signaling protein Neuralized, Nuez domain
Cluster-13023.0	BP_1	4.00	0.57	656	--	--	--	--	--	16473	X15550.1	640	0	Arabidopsis thaliana 25S-18S ribosomal DNA spacer	--	--	--	--	--	--	--	--	--	--	--	--	--	--	--	--	--	--
Cluster-13027.0	BP_1	2.00	0.37	571	--	--	--	--	--	--	--	--	--	--	--	--	--	--	--	--	--	--	--	--	--	--	--	--	--	--	--	--
Cluster-13031.0	BP_1	4.00	1.13	476	803205511	XP_011963416.1	231	5.0e-17	PREDICTED: zinc finger protein 665-like isoform X3 [Ovis aries]	--	--	--	--	--	K10513	ZBTB41	zinc finger and BTB domain-containing protein 41	http://www.genome.jp/dbget-bin/www_bget?ko:K10513	Q6ZNA1	208	9.6e-16	Zinc finger protein 836 OS=Homo sapiens GN=ZNF836 PE=2 SV=2	PF00096//PF13465//PF01844//PF06467//PF13912	Zinc finger, C2H2 type//Zinc-finger double domain//HNH endonuclease//MYM-type Zinc finger with FCS sequence motif//C2H2-type zinc finger	--	--	GO:0003676//GO:0004519//GO:0008270//GO:0046872	nucleic acid binding//endonuclease activity//zinc ion binding//metal ion binding	--	--	--	--
Cluster-13034.1	BP_1	24.00	1.21	1322	642926535	XP_008194910.1	459	5.1e-43	PREDICTED: potassium/sodium hyperpolarization-activated cyclic nucleotide-gated channel 4-like [Tribolium castaneum]>gi|270009106|gb|EFA05554.1| hypothetical protein TcasGA2_TC015742 [Tribolium castaneum]	--	--	--	--	--	--	--	--	--	Q9MZS1	264	8.6e-22	Potassium/sodium hyperpolarization-activated cyclic nucleotide-gated channel 1 OS=Oryctolagus cuniculus GN=HCN1 PE=2 SV=2	--	--	--	--	--	--	--	--	KOG0498	K+-channel ERG and related proteins, contain PAS/PAC sensor domain
Cluster-13034.2	BP_1	10.00	0.95	836	752875624	XP_011255171.1	185	1.9e-11	PREDICTED: potassium/sodium hyperpolarization-activated cyclic nucleotide-gated channel 1-like [Camponotus floridanus]	--	--	--	--	--	--	--	--	--	--	--	--	--	PF02431	Chalcone-flavanone isomerase	--	--	GO:0016872	intramolecular lyase activity	--	--	--	--
Cluster-13035.0	BP_1	3.59	0.57	619	--	--	--	--	--	--	--	--	--	--	--	--	--	--	--	--	--	--	--	--	--	--	--	--	--	--	--	--
Cluster-13042.0	BP_1	3.00	0.34	749	321473453	EFX84420.1	595	4.9e-59	hypothetical protein DAPPUDRAFT_314716 [Daphnia pulex]	--	--	--	--	--	K00683	QPCT	glutaminyl-peptide cyclotransferase	http://www.genome.jp/dbget-bin/www_bget?ko:K00683	Q9CYK2	437	4.2e-42	Glutaminyl-peptide cyclotransferase OS=Mus musculus GN=Qpct PE=1 SV=2	PF05450	Nicastrin	GO:0016485	protein processing	--	--	GO:0016021	integral component of membrane	KOG3946	Glutaminyl cyclase
Cluster-13047.1	BP_1	6.00	0.74	715	24266981	AAN52387.1	623	2.7e-62	ribosomal protein S13 [Branchiostoma belcheri]	697084485	XM_009656927.1	706	0	Verticillium dahliae VdLs.17 40S ribosomal protein S13 mRNA	K02953	RP-S13e, RPS13	small subunit ribosomal protein S13e	http://www.genome.jp/dbget-bin/www_bget?ko:K02953	P33192	647	1.8e-66	40S ribosomal protein S13 OS=Candida maltosa GN=RPS13 PE=3 SV=2	PF00312//PF08069//PF00292	Ribosomal protein S15//Ribosomal S13/S15 N-terminal domain//'Paired box' domain	GO:0042254//GO:0006412//GO:0006355	ribosome biogenesis//translation//regulation of transcription, DNA-templated	GO:0003735//GO:0003677	structural constituent of ribosome//DNA binding	GO:0005840//GO:0005622	ribosome//intracellular	KOG0400	40S ribosomal protein S13
Cluster-13049.0	BP_1	6.00	0.40	1060	--	--	--	--	--	--	--	--	--	--	--	--	--	--	--	--	--	--	--	--	--	--	--	--	--	--	--	--
Cluster-13060.0	BP_1	2.00	0.44	531	758375345	AJO70013.1	757	5.7e-78	sodium bicarbonate cotransporter isoform NBC4 [Cherax destructor]	--	--	--	--	--	K13575	SLC4A4, NBC1	solute carrier family 4 (sodium bicarbonate cotransporter), member 4	http://www.genome.jp/dbget-bin/www_bget?ko:K13575	Q4U116	400	5.9e-38	Electrogenic sodium bicarbonate cotransporter 1 OS=Sus scrofa GN=SLC4A4 PE=1 SV=1	PF00955	HCO3- transporter family	GO:0006820	anion transport	--	--	GO:0016021	integral component of membrane	KOG1172	Na+-independent Cl/HCO3 exchanger AE1 and related transporters (SLC4 family)
Cluster-13063.0	BP_1	2.00	0.61	464	--	--	--	--	--	--	--	--	--	--	--	--	--	--	--	--	--	--	--	--	--	--	--	--	--	--	--	--
Cluster-13065.0	BP_1	8.00	0.37	1420	--	--	--	--	--	--	--	--	--	--	--	--	--	--	--	--	--	--	--	--	--	--	--	--	--	--	--	--
Cluster-13068.1	BP_1	4.00	0.62	625	--	--	--	--	--	--	--	--	--	--	--	--	--	--	--	--	--	--	--	--	--	--	--	--	--	--	--	--
Cluster-1307.1	BP_1	4.00	0.45	750	--	--	--	--	--	--	--	--	--	--	--	--	--	--	--	--	--	--	--	--	--	--	--	--	--	--	--	--
Cluster-13076.0	BP_1	2.00	0.98	398	--	--	--	--	--	--	--	--	--	--	--	--	--	--	--	--	--	--	--	--	--	--	--	--	--	--	--	--
Cluster-13077.0	BP_1	9.00	0.39	1481	780104289	XP_011675658.1	243	6.4e-18	PREDICTED: zinc finger protein OZF isoform X6 [Strongylocentrotus purpuratus]>gi|780104294|ref|XP_011675659.1| PREDICTED: zinc finger protein OZF isoform X6 [Strongylocentrotus purpuratus]	236460447	NM_001300.5	1478	0	Homo sapiens Kruppel-like factor 6 (KLF6), transcript variant A, mRNA	K09207	KLF6_7	krueppel-like factor 6/7	http://www.genome.jp/dbget-bin/www_bget?ko:K09207	Q99612	1196	8.2e-130	Krueppel-like factor 6 OS=Homo sapiens GN=KLF6 PE=1 SV=3	PF13465//PF00096//PF07535	Zinc-finger double domain//Zinc finger, C2H2 type//DBF zinc finger	--	--	GO:0046872//GO:0008270//GO:0003676	metal ion binding//zinc ion binding//nucleic acid binding	--	--	KOG1721	FOG: Zn-finger
Cluster-1308.0	BP_1	2.00	1.80	345	--	--	--	--	--	--	--	--	--	--	--	--	--	--	--	--	--	--	--	--	--	--	--	--	--	--	--	--
Cluster-13092.0	BP_1	13.00	0.75	1188	--	--	--	--	--	--	--	--	--	--	--	--	--	--	--	--	--	--	PF03345	Oligosaccharyltransferase 48 kDa subunit beta	GO:0018279	protein N-linked glycosylation via asparagine	--	--	GO:0005789	endoplasmic reticulum membrane	--	--
Cluster-13099.1	BP_1	4.00	0.39	827	242022973	XP_002431911.1	838	3.6e-87	conserved hypothetical protein [Pediculus humanus corporis]>gi|212517255|gb|EEB19173.1| conserved hypothetical protein [Pediculus humanus corporis]	--	--	--	--	--	--	--	--	--	Q0EEE2	451	1.1e-43	Patched domain-containing protein 3 OS=Mus musculus GN=Ptchd3 PE=1 SV=1	PF02460	Patched family	GO:0007165	signal transduction	GO:0008158	hedgehog receptor activity	GO:0016020	membrane	KOG1934	Predicted membrane protein (patched superfamily)
Cluster-131.0	BP_1	11.00	1.48	679	--	--	--	--	--	--	--	--	--	--	--	--	--	--	--	--	--	--	--	--	--	--	--	--	--	--	--	--
Cluster-13102.0	BP_1	2.00	0.57	475	--	--	--	--	--	--	--	--	--	--	--	--	--	--	--	--	--	--	--	--	--	--	--	--	--	--	--	--
Cluster-13106.0	BP_1	1.00	0.31	462	--	--	--	--	--	768311753	CP010981.1	456	0	Verticillium dahliae VdLs.17 chromosome 2, complete sequence	--	--	--	--	--	--	--	--	--	--	--	--	--	--	--	--	--	--
Cluster-13114.1	BP_1	5.00	1.30	492	--	--	--	--	--	--	--	--	--	--	--	--	--	--	--	--	--	--	--	--	--	--	--	--	--	--	--	--
Cluster-1312.0	BP_1	3.70	0.78	540	662192401	XP_008469056.1	193	1.5e-12	PREDICTED: uncharacterized protein LOC103506445 [Diaphorina citri]	--	--	--	--	--	--	--	--	--	--	--	--	--	PF05485	THAP domain	--	--	GO:0003676	nucleic acid binding	--	--	--	--
Cluster-13121.0	BP_1	9.00	1.35	637	--	--	--	--	--	--	--	--	--	--	--	--	--	--	--	--	--	--	--	--	--	--	--	--	--	--	--	--
Cluster-13129.0	BP_1	3.00	0.39	688	156351451	XP_001622517.1	140	2.6e-06	predicted protein [Nematostella vectensis]>gi|156209076|gb|EDO30417.1| predicted protein, partial [Nematostella vectensis]	--	--	--	--	--	--	--	--	--	--	--	--	--	--	--	--	--	--	--	--	--	--	--
Cluster-13134.0	BP_1	2.00	0.37	573	--	--	--	--	--	--	--	--	--	--	--	--	--	--	--	--	--	--	--	--	--	--	--	--	--	--	--	--
Cluster-1314.0	BP_1	2.00	0.91	406	--	--	--	--	--	--	--	--	--	--	--	--	--	--	--	--	--	--	--	--	--	--	--	--	--	--	--	--
Cluster-13140.1	BP_1	1.00	0.44	410	--	--	--	--	--	--	--	--	--	--	--	--	--	--	--	--	--	--	--	--	--	--	--	--	--	--	--	--
Cluster-13158.0	BP_1	4.00	0.36	874	10863877	NP_066928.1	869	9.7e-91	phospholipid scramblase 1 [Homo sapiens]>gi|767926939|ref|XP_011511206.1| PREDICTED: phospholipid scramblase 1 isoform X1 [Homo sapiens]>gi|14548191|sp|O15162.1|PLS1_HUMAN RecName: Full=Phospholipid scramblase 1; Short=PL scramblase 1; AltName: Full=Ca(2+)-dependent phospholipid scramblase 1; AltName: Full=Erythrocyte phospholipid scramblase; AltName: Full=MmTRA1b>gi|3510297|dbj|BAA32568.1| hMmTR…	767926945	XM_011512907.1	874	0	PREDICTED: Homo sapiens phospholipid scramblase 1 (PLSCR1), transcript variant X5, mRNA	--	--	--	--	O15162	869	4.0e-92	Phospholipid scramblase 1 OS=Homo sapiens GN=PLSCR1 PE=1 SV=1	--	--	GO:0033003//GO:0060368//GO:0030168//GO:0017121//GO:0051607//GO:0045944//GO:0045089//GO:0006915//GO:0006659//GO:2000373//GO:0035456//GO:0045071//GO:0006953//GO:0007165//GO:0015914	regulation of mast cell activation//regulation of Fc receptor mediated stimulatory signaling pathway//platelet activation//phospholipid scrambling//defense response to virus//positive regulation of transcription from RNA polymerase II promoter//positive regulation of innate immune response//apoptotic process//phosphatidylserine biosynthetic process//positive regulation of DNA topoisomerase (ATP-h…	GO:0019899//GO:0005509//GO:0017128//GO:0005154//GO:0003677//GO:0017124//GO:0042609//GO:0001077	enzyme binding//calcium ion binding//phospholipid scramblase activity//epidermal growth factor receptor binding//DNA binding//SH3 domain binding//CD4 receptor binding//transcriptional activator activity, RNA polymerase II core promoter proximal region sequence-specific binding	GO:0045121//GO:0005829//GO:0031012//GO:0005730//GO:0005794//GO:0005887	membrane raft//cytosol//extracellular matrix//nucleolus//Golgi apparatus//integral component of plasma membrane	KOG0621	Phospholipid scramblase
Cluster-13161.0	BP_1	17.00	0.65	1643	--	--	--	--	--	--	--	--	--	--	--	--	--	--	--	--	--	--	PF00641	Zn-finger in Ran binding protein and others	--	--	GO:0008270	zinc ion binding	--	--	--	--
Cluster-13162.0	BP_1	3.00	2.78	343	--	--	--	--	--	--	--	--	--	--	--	--	--	--	--	--	--	--	--	--	--	--	--	--	--	--	--	--
Cluster-13166.0	BP_1	2.00	0.48	509	--	--	--	--	--	--	--	--	--	--	--	--	--	--	--	--	--	--	--	--	--	--	--	--	--	--	--	--
Cluster-1317.0	BP_1	2.00	0.58	473	--	--	--	--	--	--	--	--	--	--	--	--	--	--	--	--	--	--	--	--	--	--	--	--	--	--	--	--
Cluster-13174.0	BP_1	11.99	0.31	2281	817074162	XP_012259260.1	711	5.3e-72	PREDICTED: uncharacterized protein LOC105687895 [Athalia rosae]	--	--	--	--	--	--	--	--	--	--	--	--	--	--	--	--	--	--	--	--	--	--	--
Cluster-13176.0	BP_1	3.00	0.47	624	--	--	--	--	--	--	--	--	--	--	--	--	--	--	--	--	--	--	--	--	--	--	--	--	--	--	--	--
Cluster-13179.0	BP_1	22.00	0.99	1437	288779616	BAI70369.1	445	2.3e-41	eukaryotic initiation factor 4E binding protein [Marsupenaeus japonicus]	--	--	--	--	--	K07205	EIF4EBP1	eukaryotic translation initiation factor 4E binding protein 1	http://www.genome.jp/dbget-bin/www_bget?ko:K07205	Q60876	268	3.2e-22	Eukaryotic translation initiation factor 4E-binding protein 1 OS=Mus musculus GN=Eif4ebp1 PE=1 SV=3	PF05456	Eukaryotic translation initiation factor 4E binding protein (EIF4EBP)	GO:0045947	negative regulation of translational initiation	GO:0008190	eukaryotic initiation factor 4E binding	--	--	--	--
Cluster-1319.0	BP_1	3.00	0.73	507	--	--	--	--	--	--	--	--	--	--	--	--	--	--	--	--	--	--	--	--	--	--	--	--	--	--	--	--
Cluster-132.0	BP_1	3.00	0.83	480	--	--	--	--	--	--	--	--	--	--	--	--	--	--	--	--	--	--	--	--	--	--	--	--	--	--	--	--
Cluster-13201.0	BP_1	2.00	0.55	482	383849796	XP_003700522.1	481	5.2e-46	PREDICTED: elongation of very long chain fatty acids protein AAEL008004-like [Megachile rotundata]	262401142	FJ774753.1	347	2.61513e-180	Scylla paramamosain elongation of very long chain fatty acids protein-like protein mRNA, partial cds	K10250	ELOVL7	elongation of very long chain fatty acids protein 7	http://www.genome.jp/dbget-bin/www_bget?ko:K10250	Q1HRV8	425	6.7e-41	Elongation of very long chain fatty acids protein AAEL008004 OS=Aedes aegypti GN=AAEL008004 PE=2 SV=2	PF01151	GNS1/SUR4 family	--	--	--	--	GO:0016021	integral component of membrane	--	--
Cluster-13205.0	BP_1	3.00	2.91	340	--	--	--	--	--	--	--	--	--	--	--	--	--	--	--	--	--	--	--	--	--	--	--	--	--	--	--	--
Cluster-13206.0	BP_1	11.00	0.31	2151	577297	BAA07643.1	1200	9.9e-129	KIAA0085 [Homo sapiens]	222418609	NM_006762.2	2148	0	Homo sapiens lysosomal protein transmembrane 5 (LAPTM5), mRNA	K12387	LAPTM	lysosomal-associated transmembrane protein	http://www.genome.jp/dbget-bin/www_bget?ko:K12387	Q13571	1167	2.7e-126	Lysosomal-associated transmembrane protein 5 OS=Homo sapiens GN=LAPTM5 PE=1 SV=1	PF03821	Golgi 4-transmembrane spanning transporter	--	--	--	--	GO:0016021	integral component of membrane	--	--
Cluster-13213.0	BP_1	1.00	0.53	389	754345551	XP_011270172.1	452	9.7e-43	hypothetical protein CAOG_08572, partial [Capsaspora owczarzaki ATCC 30864]	768311756	CP010984.1	389	0	Verticillium dahliae VdLs.17 chromosome 5, complete sequence	K04077	groEL, HSPD1	chaperonin GroEL	http://www.genome.jp/dbget-bin/www_bget?ko:K04077	P50142	570	8.3e-58	Heat shock protein 60, mitochondrial OS=Ajellomyces capsulatus GN=HSP60 PE=3 SV=2	PF00118	TCP-1/cpn60 chaperonin family	--	--	GO:0005524	ATP binding	--	--	KOG0356	Mitochondrial chaperonin, Cpn60/Hsp60p
Cluster-13219.0	BP_1	19.00	0.83	1475	817214031	XP_012283269.1	677	3.0e-68	PREDICTED: myophilin [Orussus abietinus]	--	--	--	--	--	--	--	--	--	P14318	442	2.2e-42	Muscle-specific protein 20 OS=Drosophila melanogaster GN=Mp20 PE=2 SV=2	PF05706//PF00307	Cyclin-dependent kinase inhibitor 3 (CDKN3)//Calponin homology (CH) domain	GO:0006570//GO:0006470	tyrosine metabolic process//protein dephosphorylation	GO:0004725//GO:0005515//GO:0004721	protein tyrosine phosphatase activity//protein binding//phosphoprotein phosphatase activity	--	--	KOG2046	Calponin
Cluster-13219.1	BP_1	1.00	1.68	309	--	--	--	--	--	--	--	--	--	--	--	--	--	--	--	--	--	--	--	--	--	--	--	--	--	--	--	--
Cluster-13222.0	BP_1	2.00	0.50	499	--	--	--	--	--	--	--	--	--	--	--	--	--	--	--	--	--	--	--	--	--	--	--	--	--	--	--	--
Cluster-13224.1	BP_1	19.00	4.34	520	--	--	--	--	--	--	--	--	--	--	--	--	--	--	--	--	--	--	--	--	--	--	--	--	--	--	--	--
Cluster-13227.0	BP_1	2.00	0.40	555	478260621	ENN80324.1	636	6.4e-64	hypothetical protein YQE_03317, partial [Dendroctonus ponderosae]	--	--	--	--	--	K11969	ARIH2	ariadne-2	http://www.genome.jp/dbget-bin/www_bget?ko:K11969	O76924	598	6.8e-61	Protein ariadne-2 OS=Drosophila melanogaster GN=ari-2 PE=2 SV=1	--	--	--	--	--	--	--	--	KOG1815	Predicted E3 ubiquitin ligase
Cluster-13228.0	BP_1	2.00	0.37	575	--	--	--	--	--	768311754	CP010982.1	566	0	Verticillium dahliae VdLs.17 chromosome 3, complete sequence	--	--	--	--	--	--	--	--	--	--	--	--	--	--	--	--	--	--
Cluster-1323.0	BP_1	4.00	2.80	364	--	--	--	--	--	--	--	--	--	--	--	--	--	--	--	--	--	--	--	--	--	--	--	--	--	--	--	--
Cluster-13235.0	BP_1	10.00	0.83	915	170068344	XP_001868829.1	892	2.2e-93	NADH dehydrogenase iron-sulfur protein 8, mitochondrial [Culex quinquefasciatus]>gi|167864397|gb|EDS27780.1| NADH dehydrogenase iron-sulfur protein 8, mitochondrial [Culex quinquefasciatus]	831240125	XM_003798303.2	212	5.70391e-105	PREDICTED: Otolemur garnettii NADH dehydrogenase (ubiquinone) Fe-S protein 8, 23kDa (NADH-coenzyme Q reductase) (NDUFS8), mRNA	K03941	NDUFS8	NADH dehydrogenase (ubiquinone) Fe-S protein 8	http://www.genome.jp/dbget-bin/www_bget?ko:K03941	P0CB98	831	1.1e-87	NADH dehydrogenase [ubiquinone] iron-sulfur protein 8, mitochondrial OS=Pongo pygmaeus GN=NDUFS8 PE=2 SV=1	PF08782//PF05187	c-SKI Smad4 binding domain//Electron transfer flavoprotein-ubiquinone oxidoreductase, 4Fe-4S	GO:0006118//GO:0055114	obsolete electron transport//oxidation-reduction process	GO:0016651//GO:0009055//GO:0004174//GO:0046332//GO:0051539	oxidoreductase activity, acting on NAD(P)H//electron carrier activity//electron-transferring-flavoprotein dehydrogenase activity//SMAD binding//4 iron, 4 sulfur cluster binding	GO:0016020	membrane	KOG3256	NADH:ubiquinone oxidoreductase, NDUFS8/23 kDa subunit
Cluster-13241.0	BP_1	3.00	0.32	776	--	--	--	--	--	--	--	--	--	--	--	--	--	--	--	--	--	--	--	--	--	--	--	--	--	--	--	--
Cluster-13243.0	BP_1	7.00	0.39	1231	262401390	ACY66597.1	211	2.7e-14	hypothetical protein [Scylla paramamosain]	262401389	FJ774877.1	270	4.43373e-137	Scylla paramamosain hypothetical protein mRNA, partial cds	--	--	--	--	--	--	--	--	--	--	--	--	--	--	--	--	--	--
Cluster-13243.1	BP_1	7.00	2.77	424	17549915	NP_509585.1	319	2.8e-27	TBB-4 [Caenorhabditis elegans]>gi|268576989|ref|XP_002643476.1| C. briggsae CBR-TBB-4 protein [Caenorhabditis briggsae]>gi|1174596|sp|P41937.1|TBB4_CAEEL RecName: Full=Tubulin beta-4 chain; AltName: Full=Beta-4-tubulin [Caenorhabditis elegans]>gi|3873688|emb|CAA86310.1| TBB-4 [Caenorhabditis elegans]	333411319	JF767013.1	163	4.38995e-78	Helicoverpa armigera beta-tubulin mRNA, complete cds	K07375	TUBB	tubulin beta	http://www.genome.jp/dbget-bin/www_bget?ko:K07375	O17449	319	1.2e-28	Tubulin beta-1 chain OS=Manduca sexta PE=2 SV=1	--	--	GO:0051258//GO:0007018//GO:0006184//GO:0007067//GO:0009792	protein polymerization//microtubule-based movement//obsolete GTP catabolic process//mitotic nuclear division//embryo development ending in birth or egg hatching	GO:0003924//GO:0005198//GO:0005525	GTPase activity//structural molecule activity//GTP binding	GO:0005737//GO:0005879	cytoplasm//axonemal microtubule	KOG1375	Beta tubulin
Cluster-13244.1	BP_1	1.00	0.45	408	--	--	--	--	--	--	--	--	--	--	--	--	--	--	--	--	--	--	--	--	--	--	--	--	--	--	--	--
Cluster-13247.0	BP_1	2.00	1.18	379	--	--	--	--	--	--	--	--	--	--	--	--	--	--	--	--	--	--	--	--	--	--	--	--	--	--	--	--
Cluster-13247.1	BP_1	6.00	0.76	701	751453875	XP_011181382.1	232	5.7e-17	PREDICTED: adult-specific rigid cuticular protein 15.5-like [Bactrocera cucurbitae]	--	--	--	--	--	--	--	--	--	P82119	179	3.3e-12	Cuticle protein 6 OS=Blaberus craniifer PE=1 SV=1	PF00379	Insect cuticle protein	--	--	GO:0042302	structural constituent of cuticle	--	--	--	--
Cluster-1325.0	BP_1	2.00	0.67	447	--	--	--	--	--	--	--	--	--	--	--	--	--	--	--	--	--	--	--	--	--	--	--	--	--	--	--	--
Cluster-1325.1	BP_1	6.00	0.50	911	--	--	--	--	--	--	--	--	--	--	--	--	--	--	--	--	--	--	PF03604	DNA directed RNA polymerase, 7 kDa subunit	GO:0006351//GO:0006206//GO:0006144	transcription, DNA-templated//pyrimidine nucleobase metabolic process//purine nucleobase metabolic process	GO:0003899//GO:0003677	DNA-directed RNA polymerase activity//DNA binding	GO:0005730	nucleolus	--	--
Cluster-13257.0	BP_1	3.00	0.48	620	--	--	--	--	--	--	--	--	--	--	--	--	--	--	--	--	--	--	--	--	--	--	--	--	--	--	--	--
Cluster-13263.0	BP_1	38.41	0.91	2472	270005719	EFA02167.1	2091	5.5e-232	hypothetical protein TcasGA2_TC007822 [Tribolium castaneum]	645014450	XM_008205260.1	171	9.76541e-82	PREDICTED: Nasonia vitripennis potassium voltage-gated channel subfamily KQT member 1-like (LOC100119507), mRNA	K04926	KCNQ1	potassium voltage-gated channel KQT-like subfamily member 1	http://www.genome.jp/dbget-bin/www_bget?ko:K04926	O73925	1445	1.8e-158	Potassium voltage-gated channel subfamily KQT member 1 OS=Squalus acanthias GN=KCNQ1 PE=2 SV=1	PF00612//PF04505//PF00520	IQ calmodulin-binding motif//Interferon-induced transmembrane protein//Ion transport protein	GO:0006811//GO:0009607//GO:0055085	ion transport//response to biotic stimulus//transmembrane transport	GO:0005515//GO:0005216	protein binding//ion channel activity	GO:0016021//GO:0016020	integral component of membrane//membrane	KOG1419	Voltage-gated K+ channel KCNQ
Cluster-13268.0	BP_1	2.00	0.50	502	--	--	--	--	--	--	--	--	--	--	--	--	--	--	--	--	--	--	--	--	--	--	--	--	--	--	--	--
Cluster-13269.0	BP_1	3.00	0.59	556	662186605	XP_008482994.1	207	3.6e-14	PREDICTED: eclosion hormone-like [Diaphorina citri]	--	--	--	--	--	--	--	--	--	P25331	150	6.0e-09	Eclosion hormone OS=Bombyx mori PE=1 SV=2	PF04736	Eclosion hormone	GO:0018990//GO:0007218	ecdysis, chitin-based cuticle//neuropeptide signaling pathway	GO:0008255	ecdysis-triggering hormone activity	--	--	--	--
Cluster-13279.0	BP_1	9.00	0.58	1093	--	--	--	--	--	--	--	--	--	--	--	--	--	--	--	--	--	--	--	--	--	--	--	--	--	--	--	--
Cluster-1328.0	BP_1	2.00	1.80	345	871218664	XP_012935438.1	252	1.3e-19	PREDICTED: calponin-1-like [Aplysia californica]	--	--	--	--	--	--	--	--	--	P26932	213	1.8e-16	Calponin-1 OS=Gallus gallus GN=CNN1 PE=1 SV=2	--	--	--	--	--	--	--	--	--	--
Cluster-13283.0	BP_1	3.00	3.36	331	--	--	--	--	--	--	--	--	--	--	--	--	--	--	--	--	--	--	--	--	--	--	--	--	--	--	--	--
Cluster-13284.0	BP_1	3.18	0.40	706	--	--	--	--	--	--	--	--	--	--	--	--	--	--	--	--	--	--	--	--	--	--	--	--	--	--	--	--
Cluster-13294.0	BP_1	1.00	0.39	426	--	--	--	--	--	--	--	--	--	--	--	--	--	--	--	--	--	--	--	--	--	--	--	--	--	--	--	--
Cluster-13296.0	BP_1	5.00	0.32	1107	--	--	--	--	--	--	--	--	--	--	--	--	--	--	--	--	--	--	--	--	--	--	--	--	--	--	--	--
Cluster-13298.0	BP_1	11.00	0.78	1023	--	--	--	--	--	--	--	--	--	--	--	--	--	--	--	--	--	--	--	--	--	--	--	--	--	--	--	--
Cluster-13299.0	BP_1	1.00	0.32	455	--	--	--	--	--	--	--	--	--	--	--	--	--	--	--	--	--	--	--	--	--	--	--	--	--	--	--	--
Cluster-133.0	BP_1	4.00	0.36	861	--	--	--	--	--	--	--	--	--	--	--	--	--	--	--	--	--	--	--	--	--	--	--	--	--	--	--	--
Cluster-13303.0	BP_1	20.00	0.47	2496	--	--	--	--	--	--	--	--	--	--	--	--	--	--	--	--	--	--	PF07716	Basic region leucine zipper	GO:0006355	regulation of transcription, DNA-templated	GO:0043565//GO:0003700	sequence-specific DNA binding//transcription factor activity, sequence-specific DNA binding	GO:0005667	transcription factor complex	--	--
Cluster-13306.0	BP_1	3.00	0.35	735	--	--	--	--	--	--	--	--	--	--	--	--	--	--	--	--	--	--	--	--	--	--	--	--	--	--	--	--
Cluster-13308.0	BP_1	4.00	0.41	794	333466057	AEF33797.1	1042	7.7e-111	Rab7 [Fenneropenaeus chinensis]	167466098	AB379643.1	307	7.6173e-158	Marsupenaeus japonicus Rab7 mRNA for WSDV receptor Rab7, complete cds	K07897	RAB7A	Ras-related protein Rab-7A	http://www.genome.jp/dbget-bin/www_bget?ko:K07897	P18067	922	2.6e-98	Ras-related protein Rab-7a OS=Canis familiaris GN=RAB7A PE=2 SV=1	PF00025//PF07728//PF00735//PF08477//PF01926//PF00485//PF00503//PF04670//PF00910//PF10662//PF00071//PF00005//PF03266//PF03193//PF01637	ADP-ribosylation factor family//AAA domain (dynein-related subfamily)//Septin//Ras of Complex, Roc, domain of DAPkinase//50S ribosome-binding GTPase//Phosphoribulokinase / Uridine kinase family//G-protein alpha subunit//Gtr1/RagA G protein conserved region//RNA helicase//Ethanolamine utilisation - propanediol utilisation//Ras family//ABC transporter//NTPase//Protein of unknown function, DUF258//A…	GO:0007264//GO:0008152//GO:0006576//GO:0007186//GO:0007165	small GTPase mediated signal transduction//metabolic process//cellular biogenic amine metabolic process//G-protein coupled receptor signaling pathway//signal transduction	GO:0004871//GO:0005525//GO:0003724//GO:0003723//GO:0016887//GO:0019001//GO:0016301//GO:0098519//GO:0031683//GO:0005524//GO:0003924	signal transducer activity//GTP binding//RNA helicase activity//RNA binding//ATPase activity//guanyl nucleotide binding//kinase activity//nucleotide phosphatase activity, acting on free nucleotides//G-protein beta/gamma-subunit complex binding//ATP binding//GTPase activity	--	--	KOG0394	Ras-related GTPase
Cluster-13309.0	BP_1	15.00	1.57	787	270007970	EFA04418.1	150	2.1e-07	hypothetical protein TcasGA2_TC014718 [Tribolium castaneum]	--	--	--	--	--	--	--	--	--	--	--	--	--	PF00797	N-acetyltransferase	GO:0008152//GO:0042967	metabolic process//acyl-carrier-protein biosynthetic process	GO:0016407	acetyltransferase activity	--	--	--	--
Cluster-13311.0	BP_1	5.00	40.51	251	241781184	XP_002400257.1	246	4.8e-19	ribosomal protein L39, putative [Ixodes scapularis]>gi|215510701|gb|EEC20154.1| ribosomal protein L39, putative [Ixodes scapularis]	225708741	BT075793.1	55	2.66446e-18	Caligus rogercresseyi clone crog-evm-507-292 60S ribosomal protein L39 putative mRNA, complete cds	K02924	RP-L39e, RPL39	large subunit ribosomal protein L39e	http://www.genome.jp/dbget-bin/www_bget?ko:K02924	Q6F482	225	5.4e-18	60S ribosomal protein L39 OS=Plutella xylostella GN=RpL39 PE=3 SV=1	PF00832	Ribosomal L39 protein	GO:0042254//GO:0006412	ribosome biogenesis//translation	GO:0003735	structural constituent of ribosome	GO:0005840//GO:0005622	ribosome//intracellular	KOG0002	60s ribosomal protein L39
Cluster-13313.0	BP_1	2.00	0.57	475	260796973	XP_002593479.1	235	1.7e-17	hypothetical protein BRAFLDRAFT_206590 [Branchiostoma floridae]>gi|229278703|gb|EEN49490.1| hypothetical protein BRAFLDRAFT_206590, partial [Branchiostoma floridae]	768931000	XM_011607966.1	56	1.50203e-18	PREDICTED: Takifugu rubripes U2 snRNP-associated SURP domain containing (u2surp), transcript variant X4, mRNA	K12842	SR140	U2-associated protein SR140	http://www.genome.jp/dbget-bin/www_bget?ko:K12842	O15042	228	4.6e-18	U2 snRNP-associated SURP motif-containing protein OS=Homo sapiens GN=U2SURP PE=1 SV=2	PF01805	Surp module	GO:0006396	RNA processing	GO:0000166//GO:0003723	nucleotide binding//RNA binding	--	--	KOG0151	Predicted splicing regulator, contains RRM, SWAP and RPR domains
Cluster-13316.0	BP_1	10.00	0.62	1129	--	--	--	--	--	--	--	--	--	--	--	--	--	--	--	--	--	--	--	--	--	--	--	--	--	--	--	--
Cluster-13316.1	BP_1	21.00	1.56	989	--	--	--	--	--	--	--	--	--	--	--	--	--	--	--	--	--	--	--	--	--	--	--	--	--	--	--	--
Cluster-13318.0	BP_1	12.00	2.09	590	--	--	--	--	--	--	--	--	--	--	--	--	--	--	--	--	--	--	--	--	--	--	--	--	--	--	--	--
Cluster-13323.0	BP_1	9.67	0.40	1528	766918539	XP_011498898.1	703	3.0e-71	PREDICTED: heterogeneous nuclear ribonucleoprotein A1, A2/B1 homolog [Ceratosolen solmsi marchali]	--	--	--	--	--	K13158	HNRNPA2B1	heterogeneous nuclear ribonucleoprotein A2/B1	http://www.genome.jp/dbget-bin/www_bget?ko:K13158	P21522	682	3.4e-70	Heterogeneous nuclear ribonucleoprotein A1, A2/B1 homolog OS=Schistocerca americana GN=HNRNP PE=2 SV=1	PF04828//PF16367//PF00076//PF03972//PF08777	Glutathione-dependent formaldehyde-activating enzyme//RNA recognition motif//RNA recognition motif. (a.k.a. RRM, RBD, or RNP domain)//MmgE/PrpD family//RNA binding motif	GO:0008152	metabolic process	GO:0016829//GO:0003723//GO:0016846//GO:0003676	lyase activity//RNA binding//carbon-sulfur lyase activity//nucleic acid binding	--	--	--	--
Cluster-13330.0	BP_1	10.95	0.46	1511	795018296	XP_011859159.1	612	1.1e-60	PREDICTED: putative nuclease HARBI1 [Vollenhovia emeryi]	--	--	--	--	--	--	--	--	--	Q6AZB8	293	4.3e-25	Putative nuclease HARBI1 OS=Danio rerio GN=harbi1 PE=2 SV=1	PF04827	Plant transposon protein	--	--	GO:0016788	hydrolase activity, acting on ester bonds	--	--	--	--
Cluster-13333.0	BP_1	1.00	0.52	391	--	--	--	--	--	--	--	--	--	--	--	--	--	--	--	--	--	--	PF04604	Type-A lantibiotic	GO:0042742	defense response to bacterium	--	--	GO:0005576	extracellular region	--	--
Cluster-13337.0	BP_1	4.00	0.60	638	--	--	--	--	--	--	--	--	--	--	--	--	--	--	--	--	--	--	--	--	--	--	--	--	--	--	--	--
Cluster-13338.0	BP_1	2.00	0.51	496	--	--	--	--	--	--	--	--	--	--	--	--	--	--	--	--	--	--	--	--	--	--	--	--	--	--	--	--
Cluster-13339.0	BP_1	1.00	0.85	349	449273737	EMC83151.1	174	1.5e-10	Enterin neuropeptide, partial [Columba livia]	--	--	--	--	--	--	--	--	--	--	--	--	--	--	--	--	--	--	--	--	--	--	--
Cluster-13340.0	BP_1	3.00	0.53	587	817077235	XP_012260933.1	816	9.1e-85	PREDICTED: semaphorin-1A [Athalia rosae]	--	--	--	--	--	K06842	SEMA6	semaphorin 6	http://www.genome.jp/dbget-bin/www_bget?ko:K06842	Q24322	785	1.5e-82	Semaphorin-1A OS=Drosophila melanogaster GN=Sema-1a PE=2 SV=2	PF01403	Sema domain	--	--	GO:0005515	protein binding	--	--	--	--
Cluster-13346.0	BP_1	1.00	0.60	378	--	--	--	--	--	--	--	--	--	--	--	--	--	--	--	--	--	--	--	--	--	--	--	--	--	--	--	--
Cluster-13347.0	BP_1	1.00	0.32	456	--	--	--	--	--	--	--	--	--	--	--	--	--	--	--	--	--	--	--	--	--	--	--	--	--	--	--	--
Cluster-13352.0	BP_1	2.00	4.37	297	--	--	--	--	--	--	--	--	--	--	--	--	--	--	--	--	--	--	--	--	--	--	--	--	--	--	--	--
Cluster-1336.0	BP_1	2.00	0.47	514	--	--	--	--	--	--	--	--	--	--	--	--	--	--	--	--	--	--	--	--	--	--	--	--	--	--	--	--
Cluster-13362.0	BP_1	6.00	2.76	405	--	--	--	--	--	--	--	--	--	--	--	--	--	--	--	--	--	--	--	--	--	--	--	--	--	--	--	--
Cluster-13363.0	BP_1	8.00	0.44	1229	--	--	--	--	--	--	--	--	--	--	--	--	--	--	--	--	--	--	--	--	--	--	--	--	--	--	--	--
Cluster-13365.0	BP_1	1.00	0.40	424	--	--	--	--	--	768311752	CP010980.1	421	0	Verticillium dahliae VdLs.17 chromosome 1, complete sequence	--	--	--	--	--	--	--	--	--	--	--	--	--	--	--	--	--	--
Cluster-1337.0	BP_1	7.00	1.59	522	--	--	--	--	--	--	--	--	--	--	--	--	--	--	--	--	--	--	--	--	--	--	--	--	--	--	--	--
Cluster-13374.0	BP_1	8.00	0.48	1151	--	--	--	--	--	--	--	--	--	--	--	--	--	--	--	--	--	--	--	--	--	--	--	--	--	--	--	--
Cluster-13377.0	BP_1	4.00	0.49	713	--	--	--	--	--	--	--	--	--	--	--	--	--	--	--	--	--	--	--	--	--	--	--	--	--	--	--	--
Cluster-13378.0	BP_1	1.00	0.49	398	--	--	--	--	--	--	--	--	--	--	--	--	--	--	--	--	--	--	--	--	--	--	--	--	--	--	--	--
Cluster-13389.0	BP_1	3.00	0.31	796	--	--	--	--	--	--	--	--	--	--	--	--	--	--	--	--	--	--	--	--	--	--	--	--	--	--	--	--
Cluster-13390.0	BP_1	1.00	0.74	359	--	--	--	--	--	--	--	--	--	--	--	--	--	--	--	--	--	--	--	--	--	--	--	--	--	--	--	--
Cluster-13398.0	BP_1	5.00	0.37	985	260787319	XP_002588701.1	253	2.9e-19	hypothetical protein BRAFLDRAFT_287422 [Branchiostoma floridae]>gi|229273869|gb|EEN44712.1| hypothetical protein BRAFLDRAFT_287422 [Branchiostoma floridae]	--	--	--	--	--	--	--	--	--	Q7M761	236	1.1e-18	Ovochymase-2 OS=Mus musculus GN=Ovch2 PE=2 SV=1	PF00089	Trypsin	GO:0006508	proteolysis	GO:0004252	serine-type endopeptidase activity	--	--	--	--
Cluster-134.0	BP_1	1.00	0.55	385	270003606	EFA00054.1	212	6.5e-15	hypothetical protein TcasGA2_TC002862 [Tribolium castaneum]	--	--	--	--	--	--	--	--	--	--	--	--	--	--	--	--	--	--	--	--	--	--	--
Cluster-13401.0	BP_1	13.38	1.21	863	--	--	--	--	--	--	--	--	--	--	--	--	--	--	--	--	--	--	--	--	--	--	--	--	--	--	--	--
Cluster-13402.0	BP_1	7.00	1.10	622	167519404	XP_001744042.1	385	9.2e-35	hypothetical protein [Monosiga brevicollis MX1]>gi|163778004|gb|EDQ91620.1| predicted protein [Monosiga brevicollis MX1]	768311755	CP010983.1	420	0	Verticillium dahliae VdLs.17 chromosome 4, complete sequence	K02915	RP-L34e, RPL34	large subunit ribosomal protein L34e	http://www.genome.jp/dbget-bin/www_bget?ko:K02915	P40525	425	8.7e-41	60S ribosomal protein L34-B OS=Saccharomyces cerevisiae (strain ATCC 204508 / S288c) GN=RPL34B PE=1 SV=1	PF01199//PF11575	Ribosomal protein L34e//FhuF 2Fe-2S C-terminal domain	GO:0006412//GO:0042254	translation//ribosome biogenesis	GO:0051537//GO:0003735	2 iron, 2 sulfur cluster binding//structural constituent of ribosome	GO:0005622//GO:0005840	intracellular//ribosome	KOG1790	60s ribosomal protein L34
Cluster-13404.0	BP_1	3.00	0.31	787	27263173	BAC45226.1	995	2.1e-105	synaptosome-associated protein of 25 kDa [Procambarus clarkii]	27263172	AB063359.1	312	1.254e-160	Procambarus clarkii SNAP25 mRNA for synaptosome-associated protein of 25 kDa, complete cds, tissue_type:brain	K18211	SNAP25	synaptosomal-associated protein 25	http://www.genome.jp/dbget-bin/www_bget?ko:K18211	P36975	824	5.9e-87	Synaptosomal-associated protein 25 OS=Drosophila melanogaster GN=Snap25 PE=2 SV=1	PF08651//PF05739	DASH complex subunit Duo1//SNARE domain	GO:0007067	mitotic nuclear division	GO:0005515	protein binding	GO:0042729//GO:0072686	DASH complex//mitotic spindle	KOG3065	SNAP-25 (synaptosome-associated protein) component of SNARE complex
Cluster-13408.0	BP_1	13.00	0.57	1480	642912001	XP_008199055.1	1651	3.5e-181	PREDICTED: uncharacterized protein LOC658308 isoform X1 [Tribolium castaneum]>gi|270014436|gb|EFA10884.1| hypothetical protein TcasGA2_TC001708 [Tribolium castaneum]	--	--	--	--	--	--	--	--	--	--	--	--	--	--	--	--	--	--	--	--	--	--	--
Cluster-13410.0	BP_1	2.00	0.71	439	91091514	XP_969527.1	430	3.9e-40	PREDICTED: transmembrane protein 181 [Tribolium castaneum]>gi|642936877|ref|XP_008194310.1| PREDICTED: transmembrane protein 181 [Tribolium castaneum]>gi|270000929|gb|EEZ97376.1| hypothetical protein TcasGA2_TC011201 [Tribolium castaneum]	--	--	--	--	--	--	--	--	--	Q9P2C4	155	1.2e-09	Transmembrane protein 181 OS=Homo sapiens GN=TMEM181 PE=1 SV=2	--	--	--	--	--	--	--	--	--	--
Cluster-13414.0	BP_1	11.00	0.40	1704	242020256	XP_002430571.1	521	4.3e-50	dual specificity protein phosphatase, putative [Pediculus humanus corporis]>gi|212515743|gb|EEB17833.1| dual specificity protein phosphatase, putative [Pediculus humanus corporis]	731256350	XM_010642486.1	81	7.1782e-32	PREDICTED: Fukomys damarensis dual specificity phosphatase 10 (Dusp10), transcript variant X2, mRNA	K04459	DUSP, MKP	dual specificity MAP kinase phosphatase	http://www.genome.jp/dbget-bin/www_bget?ko:K04459	Q0IID7	432	3.7e-41	Dual specificity protein phosphatase 10 OS=Bos taurus GN=DUSP10 PE=2 SV=1	PF00782//PF04179//PF00102	Dual specificity phosphatase, catalytic domain//Initiator tRNA phosphoribosyl transferase//Protein-tyrosine phosphatase	GO:0019988//GO:0006570//GO:0006470	charged-tRNA amino acid modification//tyrosine metabolic process//protein dephosphorylation	GO:0043399//GO:0004725//GO:0008138	tRNA A64-2'-O-ribosylphosphate transferase activity//protein tyrosine phosphatase activity//protein tyrosine/serine/threonine phosphatase activity	--	--	--	--
Cluster-13421.0	BP_1	4.00	0.62	629	--	--	--	--	--	--	--	--	--	--	--	--	--	--	--	--	--	--	--	--	--	--	--	--	--	--	--	--
Cluster-13427.0	BP_1	1.00	0.44	409	699059700	AIU39952.1	509	2.5e-49	cytochrome oxidase subunit 1, partial (mitochondrion) [Apis cerana]>gi|699059730|gb|AIU39967.1| cytochrome oxidase subunit 1, partial (mitochondrion) [Apis cerana]>gi|699059732|gb|AIU39968.1| cytochrome oxidase subunit 1, partial (mitochondrion) [Apis cerana]>gi|699059734|gb|AIU39969.1| cytochrome oxidase subunit 1, partial (mitochondrion) [Apis cerana]	788855597	KP259098.1	406	0	Apis cerana isolate 0606-C1-01 cytochrome oxidase subunit 1 (COI) gene, partial cds; mitochondrial	K02256	COX1	cytochrome c oxidase subunit 1	http://www.genome.jp/dbget-bin/www_bget?ko:K02256	P20374	507	1.8e-50	Cytochrome c oxidase subunit 1 OS=Apis mellifera ligustica GN=COI PE=3 SV=1	--	--	--	--	--	--	--	--	KOG4769	Cytochrome c oxidase, subunit I
Cluster-13429.0	BP_1	4.00	0.74	574	675870274	XP_009020697.1	194	1.2e-12	hypothetical protein HELRODRAFT_93038, partial [Helobdella robusta]>gi|555697972|gb|ESO01205.1| hypothetical protein HELRODRAFT_93038, partial [Helobdella robusta]	697069332	XM_009651555.1	574	0	Verticillium dahliae VdLs.17 60S ribosomal protein L22 mRNA	K02891	RP-L22e, RPL22	large subunit ribosomal protein L22e	http://www.genome.jp/dbget-bin/www_bget?ko:K02891	Q09668	266	2.2e-22	60S ribosomal protein L22 OS=Schizosaccharomyces pombe (strain 972 / ATCC 24843) GN=rpl22 PE=1 SV=3	PF01776//PF01852	Ribosomal L22e protein family//START domain	GO:0006412//GO:0042254	translation//ribosome biogenesis	GO:0008289//GO:0003735	lipid binding//structural constituent of ribosome	GO:0005622//GO:0005840	intracellular//ribosome	KOG3434	60S ribosomal protein L22
Cluster-13434.0	BP_1	2.00	0.46	519	321469134	EFX80115.1	345	3.3e-30	hypothetical protein DAPPUDRAFT_304194 [Daphnia pulex]	--	--	--	--	--	K00799	GST, gst	glutathione S-transferase	http://www.genome.jp/dbget-bin/www_bget?ko:K00799	P20432	227	6.6e-18	Glutathione S-transferase 1-1 OS=Drosophila melanogaster GN=GstD1 PE=1 SV=1	PF16519	Tetramerisation domain of TRPM	GO:0051262	protein tetramerization	--	--	--	--	--	--
Cluster-13451.0	BP_1	3.00	0.55	575	--	--	--	--	--	768311754	CP010982.1	572	0	Verticillium dahliae VdLs.17 chromosome 3, complete sequence	--	--	--	--	--	--	--	--	PF06657	Centrosome microtubule-binding domain of Cep57	--	--	GO:0008017	microtubule binding	GO:0045298	tubulin complex	--	--
Cluster-13459.1	BP_1	12.00	0.34	2124	--	--	--	--	--	--	--	--	--	--	--	--	--	--	--	--	--	--	--	--	--	--	--	--	--	--	--	--
Cluster-13461.1	BP_1	4.00	1.62	421	--	--	--	--	--	--	--	--	--	--	--	--	--	--	--	--	--	--	--	--	--	--	--	--	--	--	--	--
Cluster-13463.0	BP_1	2.00	0.45	522	--	--	--	--	--	--	--	--	--	--	--	--	--	--	--	--	--	--	--	--	--	--	--	--	--	--	--	--
Cluster-13464.0	BP_1	1.00	0.47	403	--	--	--	--	--	--	--	--	--	--	--	--	--	--	--	--	--	--	--	--	--	--	--	--	--	--	--	--
Cluster-1347.0	BP_1	3.00	0.54	579	--	--	--	--	--	--	--	--	--	--	--	--	--	--	--	--	--	--	--	--	--	--	--	--	--	--	--	--
Cluster-13471.0	BP_1	6.00	0.31	1286	23110987	NP_068769.2	1193	3.8e-128	B-lymphocyte antigen CD20 [Homo sapiens]>gi|23110989|ref|NP_690605.1| B-lymphocyte antigen CD20 [Homo sapiens]>gi|115968|sp|P11836.1|CD20_HUMAN RecName: Full=B-lymphocyte antigen CD20; AltName: Full=B-lymphocyte surface antigen B1; AltName: Full=Bp35; AltName: Full=Leukocyte surface antigen Leu-16; AltName: Full=Membrane-spanning 4-domains subfamily A member 1; AltName: CD_antigen=CD20>gi|29774|e…	29775	X07203.1	1286	0	Human mRNA for CD20 receptor (S7)	K06466	MS4A1, CD20	membrane-spanning 4-domains, subfamily A, member 1	http://www.genome.jp/dbget-bin/www_bget?ko:K06466	P11836	1193	1.6e-129	B-lymphocyte antigen CD20 OS=Homo sapiens GN=MS4A1 PE=1 SV=1	PF08219//PF04103	Outer membrane protein TOM13//CD20-like family	GO:0007165//GO:0042113//GO:0006955	signal transduction//B cell activation//immune response	GO:0005154	epidermal growth factor receptor binding	GO:0005887//GO:0009897//GO:0016021//GO:0005730//GO:0005741	integral component of plasma membrane//external side of plasma membrane//integral component of membrane//nucleolus//mitochondrial outer membrane	--	--
Cluster-13474.0	BP_1	15.00	2.00	682	411595986	AFW19996.1	600	1.2e-59	mitochondrial cytochrome c oxidase subunit Va [Litopenaeus vannamei]	--	--	--	--	--	K02264	COX5A	cytochrome c oxidase subunit 5a	http://www.genome.jp/dbget-bin/www_bget?ko:K02264	Q94514	415	1.4e-39	Cytochrome c oxidase subunit 5A, mitochondrial OS=Drosophila melanogaster GN=CoVa PE=2 SV=2	PF02284	Cytochrome c oxidase subunit Va	GO:0015992//GO:0006123	proton transport//mitochondrial electron transport, cytochrome c to oxygen	GO:0004129	cytochrome-c oxidase activity	GO:0045277//GO:0005743	respiratory chain complex IV//mitochondrial inner membrane	KOG4077	Cytochrome c oxidase, subunit Va/COX6
Cluster-13481.0	BP_1	2.00	2.36	328	--	--	--	--	--	--	--	--	--	--	--	--	--	--	--	--	--	--	--	--	--	--	--	--	--	--	--	--
Cluster-13486.0	BP_1	3.00	7.38	292	--	--	--	--	--	--	--	--	--	--	--	--	--	--	--	--	--	--	--	--	--	--	--	--	--	--	--	--
Cluster-1349.0	BP_1	7.00	1.16	605	--	--	--	--	--	--	--	--	--	--	--	--	--	--	--	--	--	--	PF01445	Viral small hydrophobic protein	--	--	--	--	GO:0016020	membrane	--	--
Cluster-13490.0	BP_1	7.00	0.38	1249	--	--	--	--	--	--	--	--	--	--	--	--	--	--	--	--	--	--	--	--	--	--	--	--	--	--	--	--
Cluster-13496.0	BP_1	7.00	0.37	1273	410912342	XP_003969649.1	655	9.2e-66	PREDICTED: 60S ribosomal protein L12 [Takifugu rubripes]	697076517	XM_009654164.1	821	0	Verticillium dahliae VdLs.17 60S ribosomal protein L12 mRNA	K02870	RP-L12e, RPL12	large subunit ribosomal protein L12e	http://www.genome.jp/dbget-bin/www_bget?ko:K02870	Q9C285	752	2.1e-78	60S ribosomal protein L12 OS=Neurospora crassa (strain ATCC 24698 / 74-OR23-1A / CBS 708.71 / DSM 1257 / FGSC 987) GN=rpl-12 PE=3 SV=1	PF00298	Ribosomal protein L11, RNA binding domain	GO:0006412//GO:0042254	translation//ribosome biogenesis	GO:0003735	structural constituent of ribosome	GO:0005840	ribosome	KOG0886	40S ribosomal protein S2
Cluster-135.0	BP_1	2.00	1.30	370	--	--	--	--	--	--	--	--	--	--	--	--	--	--	--	--	--	--	--	--	--	--	--	--	--	--	--	--
Cluster-13501.0	BP_1	2.00	0.83	418	--	--	--	--	--	697086829	XM_009658032.1	418	0	Verticillium dahliae VdLs.17 hypothetical protein mRNA	--	--	--	--	--	--	--	--	--	--	--	--	--	--	--	--	--	--
Cluster-13505.1	BP_1	1.00	0.74	360	--	--	--	--	--	--	--	--	--	--	--	--	--	--	--	--	--	--	--	--	--	--	--	--	--	--	--	--
Cluster-13506.0	BP_1	3.00	0.31	792	645002736	XP_008207982.1	222	9.3e-16	PREDICTED: uncharacterized protein LOC100116464 isoform X3 [Nasonia vitripennis]	--	--	--	--	--	--	--	--	--	--	--	--	--	--	--	--	--	--	--	--	--	--	--
Cluster-13508.0	BP_1	4.00	0.42	788	--	--	--	--	--	--	--	--	--	--	--	--	--	--	--	--	--	--	--	--	--	--	--	--	--	--	--	--
Cluster-13515.0	BP_1	1.00	0.42	415	--	--	--	--	--	332640072	CP002686.1	415	0	Arabidopsis thaliana chromosome 3, complete sequence	--	--	--	--	--	--	--	--	--	--	--	--	--	--	--	--	--	--
Cluster-13515.1	BP_1	4.00	0.89	525	--	--	--	--	--	332640072	CP002686.1	522	0	Arabidopsis thaliana chromosome 3, complete sequence	--	--	--	--	--	--	--	--	--	--	--	--	--	--	--	--	--	--
Cluster-13519.0	BP_1	7.00	0.36	1307	--	--	--	--	--	--	--	--	--	--	--	--	--	--	--	--	--	--	--	--	--	--	--	--	--	--	--	--
Cluster-13522.0	BP_1	2.00	0.47	513	871208251	XP_005090180.2	195	8.1e-13	PREDICTED: protein SFI1 homolog [Aplysia californica]>gi|871208254|ref|XP_012939858.1| PREDICTED: protein SFI1 homolog [Aplysia californica]	--	--	--	--	--	K16489	SFI1	protein SFI1	http://www.genome.jp/dbget-bin/www_bget?ko:K16489	A9CB34	166	7.7e-11	Protein SFI1 homolog OS=Papio anubis GN=SFI1 PE=3 SV=2	--	--	--	--	--	--	--	--	--	--
Cluster-13523.0	BP_1	11.00	0.92	913	270004918	EFA01366.1	450	3.9e-42	hypothetical protein TcasGA2_TC010351 [Tribolium castaneum]	--	--	--	--	--	K13915	LYZ	lysozyme C	http://www.genome.jp/dbget-bin/www_bget?ko:K13915	Q17005	276	2.4e-23	Lysozyme c-1 OS=Anopheles gambiae GN=AGAP007347 PE=2 SV=2	--	--	--	--	--	--	--	--	--	--
Cluster-13526.0	BP_1	2.00	0.42	542	321476934	EFX87893.1	434	1.7e-40	hypothetical protein DAPPUDRAFT_42690 [Daphnia pulex]	--	--	--	--	--	K05038	SLC6A5S	solute carrier family 6 (neurotransmitter transporter, amino acid) member 5/7/9/14	http://www.genome.jp/dbget-bin/www_bget?ko:K05038	Q9JMA9	380	1.2e-35	Sodium- and chloride-dependent neutral and basic amino acid transporter B(0+) OS=Mus musculus GN=Slc6a14 PE=2 SV=1	PF15836//PF00209	SSTK-interacting protein, TSSK6-activating co-chaperone protein//Sodium:neurotransmitter symporter family	GO:0006812//GO:0006836	cation transport//neurotransmitter transport	GO:0051087//GO:0005328	chaperone binding//neurotransmitter:sodium symporter activity	GO:0016021	integral component of membrane	--	--
Cluster-13531.0	BP_1	3.00	0.56	569	--	--	--	--	--	--	--	--	--	--	--	--	--	--	--	--	--	--	--	--	--	--	--	--	--	--	--	--
Cluster-13534.0	BP_1	5.50	0.35	1104	826502136	XP_012542232.1	192	3.9e-12	PREDICTED: pro-resilin-like [Monomorium pharaonis]	--	--	--	--	--	--	--	--	--	Q9V7U0	147	2.7e-08	Pro-resilin OS=Drosophila melanogaster GN=resilin PE=1 SV=1	PF01213//PF00379//PF01299	Adenylate cyclase associated (CAP) N terminal//Insect cuticle protein//Lysosome-associated membrane glycoprotein (Lamp)	GO:0007010	cytoskeleton organization	GO:0042302//GO:0003779	structural constituent of cuticle//actin binding	GO:0016020	membrane	--	--
Cluster-13536.0	BP_1	1.00	0.37	434	--	--	--	--	--	--	--	--	--	--	--	--	--	--	--	--	--	--	--	--	--	--	--	--	--	--	--	--
Cluster-13537.0	BP_1	2.00	0.57	476	--	--	--	--	--	--	--	--	--	--	--	--	--	--	--	--	--	--	--	--	--	--	--	--	--	--	--	--
Cluster-13542.0	BP_1	4.00	0.41	797	494593975	AGL39312.1	1059	8.2e-113	8-lipoxygenase [Penaeus monodon]	--	--	--	--	--	K00461	ALOX5	arachidonate 5-lipoxygenase	http://www.genome.jp/dbget-bin/www_bget?ko:K00461	O75342	252	1.3e-20	Arachidonate 12-lipoxygenase, 12R-type OS=Homo sapiens GN=ALOX12B PE=1 SV=1	PF00305	Lipoxygenase	GO:0055114	oxidation-reduction process	GO:0046872//GO:0016702	metal ion binding//oxidoreductase activity, acting on single donors with incorporation of molecular oxygen, incorporation of two atoms of oxygen	--	--	--	--
Cluster-13544.0	BP_1	2.00	0.45	521	--	--	--	--	--	--	--	--	--	--	--	--	--	--	--	--	--	--	--	--	--	--	--	--	--	--	--	--
Cluster-13547.0	BP_1	2.00	1.66	351	--	--	--	--	--	--	--	--	--	--	--	--	--	--	--	--	--	--	--	--	--	--	--	--	--	--	--	--
Cluster-13548.0	BP_1	1.00	0.60	377	338224500	AEI88123.1	570	2.0e-56	hypothetical protein [Scylla paramamosain]	338224499	HM217901.1	305	4.46145e-157	Scylla paramamosain hypothetical protein mRNA, partial cds	--	--	--	--	--	--	--	--	PF03067	Chitin binding domain	--	--	--	--	GO:0019028	viral capsid	--	--
Cluster-13552.0	BP_1	22.00	10.30	403	241564915	XP_002401963.1	339	1.3e-29	ribosomal protein S25, putative [Ixodes scapularis]>gi|215501939|gb|EEC11433.1| ribosomal protein S25, putative, partial [Ixodes scapularis]	262401431	FJ774898.1	190	4.06694e-93	Scylla paramamosain 40S ribosomal protein S25 mRNA, partial cds	K02975	RP-S25e, RPS25	small subunit ribosomal protein S25e	http://www.genome.jp/dbget-bin/www_bget?ko:K02975	Q962Q5	315	3.2e-28	40S ribosomal protein S25 OS=Spodoptera frugiperda GN=RpS25 PE=3 SV=1	PF01325//PF08220	Iron dependent repressor, N-terminal DNA binding domain//DeoR-like helix-turn-helix domain	GO:0006355	regulation of transcription, DNA-templated	GO:0003700//GO:0003677	transcription factor activity, sequence-specific DNA binding//DNA binding	GO:0005667//GO:0005622//GO:0005840	transcription factor complex//intracellular//ribosome	KOG1767	40S ribosomal protein S25
Cluster-13552.1	BP_1	4.00	1.03	495	--	--	--	--	--	--	--	--	--	--	--	--	--	--	--	--	--	--	--	--	--	--	--	--	--	--	--	--
Cluster-13555.0	BP_1	4.00	0.41	800	--	--	--	--	--	--	--	--	--	--	--	--	--	--	--	--	--	--	--	--	--	--	--	--	--	--	--	--
Cluster-1356.0	BP_1	3.00	14.97	266	--	--	--	--	--	--	--	--	--	--	--	--	--	--	--	--	--	--	--	--	--	--	--	--	--	--	--	--
Cluster-13564.0	BP_1	2.00	0.32	612	--	--	--	--	--	--	--	--	--	--	--	--	--	--	--	--	--	--	--	--	--	--	--	--	--	--	--	--
Cluster-13567.0	BP_1	2.00	0.59	470	--	--	--	--	--	--	--	--	--	--	--	--	--	--	--	--	--	--	--	--	--	--	--	--	--	--	--	--
Cluster-13568.0	BP_1	17.00	0.57	1832	14861878	AAK50057.2	1803	1.0e-198	Rh-like protein [Carcinus maenas]	899744425	KJ126844.2	1229	0	Portunus trituberculatus Rh protein mRNA, complete cds	K06580	SLC42A, RHAG, RHBG, RHCG	ammonium transporter Rh	http://www.genome.jp/dbget-bin/www_bget?ko:K06580	Q69D48	848	2.3e-89	Ammonium transporter Rh type B-A OS=Xenopus laevis GN=rhbg-a PE=2 SV=1	PF00909	Ammonium Transporter Family	GO:0015696	ammonium transport	GO:0008519	ammonium transmembrane transporter activity	GO:0016020	membrane	KOG3796	Ammonium transporter RHBG
Cluster-13569.0	BP_1	10.00	0.55	1226	227122182	ACP19562.1	813	4.2e-84	clip domain serine proteinase 1 [Penaeus monodon]	--	--	--	--	--	--	--	--	--	P13582	455	5.7e-44	Serine protease easter OS=Drosophila melanogaster GN=ea PE=1 SV=3	PF00089	Trypsin	GO:0006508	proteolysis	GO:0004252	serine-type endopeptidase activity	--	--	--	--
Cluster-13570.0	BP_1	7.00	0.84	725	470289819	XP_004342977.1	289	1.4e-23	FAD dependent sulfhydryl oxidase Erv2 [Capsaspora owczarzaki ATCC 30864]>gi|765557518|gb|KJE97794.1| FAD dependent sulfhydryl oxidase Erv2 [Capsaspora owczarzaki ATCC 30864]	697074776	XM_009653576.1	669	0	Verticillium dahliae VdLs.17 FAD-linked sulfhydryl oxidase ERV2 partial mRNA	K17783	ERV1, GFER, ALR	mitochondrial FAD-linked sulfhydryl oxidase	http://www.genome.jp/dbget-bin/www_bget?ko:K17783	Q12284	347	1.1e-31	FAD-linked sulfhydryl oxidase ERV2 OS=Saccharomyces cerevisiae (strain ATCC 204508 / S288c) GN=ERV2 PE=1 SV=1	PF04777	Erv1 / Alr family	GO:0055114	oxidation-reduction process	GO:0016972	thiol oxidase activity	--	--	KOG3355	Mitochondrial sulfhydryl oxidase involved in the biogenesis of cytosolic Fe/S proteins
Cluster-13572.2	BP_1	3.00	0.40	685	669326584	KFD66793.1	398	3.1e-36	LOW QUALITY PROTEIN: hypothetical protein M514_20937, partial [Trichuris suis]	404312713	AC253540.1	652	0	Prunus persica clone JGIBIXB-13K9, complete sequence	--	--	--	--	P10978	353	2.1e-32	Retrovirus-related Pol polyprotein from transposon TNT 1-94 OS=Nicotiana tabacum PE=2 SV=1	--	--	--	--	--	--	--	--	--	--
Cluster-13574.0	BP_1	21.00	0.99	1389	91082391	XP_969041.1	1141	4.5e-122	PREDICTED: alpha-tocopherol transfer protein-like [Tribolium castaneum]>gi|642922554|ref|XP_008193224.1| PREDICTED: alpha-tocopherol transfer protein-like [Tribolium castaneum]>gi|270007505|gb|EFA03953.1| hypothetical protein TcasGA2_TC014097 [Tribolium castaneum]	--	--	--	--	--	--	--	--	--	Q9BTX7	492	3.3e-48	Alpha-tocopherol transfer protein-like OS=Homo sapiens GN=TTPAL PE=1 SV=2	--	--	GO:0006810	transport	GO:0005215	transporter activity	GO:0005622	intracellular	--	--
Cluster-13580.0	BP_1	10.00	0.44	1468	--	--	--	--	--	--	--	--	--	--	--	--	--	--	--	--	--	--	--	--	--	--	--	--	--	--	--	--
Cluster-13584.0	BP_1	2.00	0.39	560	--	--	--	--	--	--	--	--	--	--	--	--	--	--	--	--	--	--	--	--	--	--	--	--	--	--	--	--
Cluster-13586.0	BP_1	6.00	0.39	1090	262401483	ACY66642.1	800	1.2e-82	thymosin beta [Scylla paramamosain]	262401482	FJ774741.1	632	0	Scylla paramamosain thymosin beta mRNA, complete cds	--	--	--	--	--	--	--	--	PF01290//PF02205	Thymosin beta-4 family//WH2 motif	GO:0007015	actin filament organization	GO:0003779//GO:0003785	actin binding//actin monomer binding	--	--	--	--
Cluster-13588.0	BP_1	8.29	0.36	1474	211922673	BAG80981.1	1112	1.1e-118	opsin [Triops longicaudatus]	755873530	XM_005182926.2	34	8.29423e-06	PREDICTED: Musca domestica opsin Rh1-like (LOC101898316), mRNA	K04255	OPN4, Rh2_7	r-opsin	http://www.genome.jp/dbget-bin/www_bget?ko:K04255	Q25158	925	2.2e-98	Compound eye opsin BCRH2 OS=Hemigrapsus sanguineus PE=2 SV=1	PF00001//PF04911	7 transmembrane receptor (rhodopsin family)//ATP synthase j chain	GO:0015992//GO:0007186//GO:0015986	proton transport//G-protein coupled receptor signaling pathway//ATP synthesis coupled proton transport	GO:0004930//GO:0015078	G-protein coupled receptor activity//hydrogen ion transmembrane transporter activity	GO:0045263//GO:0016021	proton-transporting ATP synthase complex, coupling factor F(o)//integral component of membrane	--	--
Cluster-13593.2	BP_1	23.49	0.72	1984	642911122	XP_008200589.1	2412	2.6e-269	PREDICTED: endoplasmic reticulum aminopeptidase 1-like isoform X4 [Tribolium castaneum]	462310582	APGK01047275.1	78	3.89997e-30	Dendroctonus ponderosae Seq01047285, whole genome shotgun sequence	K11141	ENPEP	glutamyl aminopeptidase	http://www.genome.jp/dbget-bin/www_bget?ko:K11141	Q10836	931	5.9e-99	Thyrotropin-releasing hormone-degrading ectoenzyme OS=Rattus norvegicus GN=Trhde PE=1 SV=1	PF01433	Peptidase family M1	--	--	GO:0008270//GO:0008237	zinc ion binding//metallopeptidase activity	--	--	--	--
Cluster-13595.0	BP_1	9.00	0.31	1776	--	--	--	--	--	--	--	--	--	--	--	--	--	--	--	--	--	--	--	--	--	--	--	--	--	--	--	--
Cluster-13609.0	BP_1	1.00	0.32	456	857978576	CEO95459.1	202	1.1e-13	hypothetical protein PBRA_004185 [Plasmodiophora brassicae]	697085153	XM_009657195.1	367	0	Verticillium dahliae VdLs.17 nucleosome binding protein mRNA	K11296	HMGB3	high mobility group protein B3	http://www.genome.jp/dbget-bin/www_bget?ko:K11296	P11632	261	6.6e-22	Non-histone chromosomal protein 6A OS=Saccharomyces cerevisiae (strain ATCC 204508 / S288c) GN=NHP6A PE=1 SV=1	PF08073	CHDNT (NUC034) domain	GO:0006355	regulation of transcription, DNA-templated	GO:0016818//GO:0005524//GO:0008270//GO:0003677	hydrolase activity, acting on acid anhydrides, in phosphorus-containing anhydrides//ATP binding//zinc ion binding//DNA binding	GO:0005634	nucleus	KOG0381	HMG box-containing protein
Cluster-13616.0	BP_1	3.00	0.54	583	321475463	EFX86426.1	213	7.6e-15	hypothetical protein DAPPUDRAFT_313136 [Daphnia pulex]	--	--	--	--	--	--	--	--	--	Q9UPN3	147	1.4e-08	Microtubule-actin cross-linking factor 1, isoforms 1/2/3/5 OS=Homo sapiens GN=MACF1 PE=1 SV=4	PF00435	Spectrin repeat	--	--	GO:0005515	protein binding	--	--	--	--
Cluster-13621.0	BP_1	2.00	0.53	490	--	--	--	--	--	--	--	--	--	--	--	--	--	--	--	--	--	--	--	--	--	--	--	--	--	--	--	--
Cluster-13629.0	BP_1	7.00	0.61	890	321477439	EFX88398.1	763	1.9e-78	hypothetical protein DAPPUDRAFT_305610 [Daphnia pulex]	--	--	--	--	--	--	--	--	--	Q3MHQ7	502	1.5e-49	Lysoplasmalogenase-like protein TMEM86A OS=Bos taurus GN=TMEM86A PE=2 SV=1	PF07947	YhhN-like protein	--	--	--	--	GO:0016021	integral component of membrane	--	--
Cluster-13630.0	BP_1	2.00	0.55	483	--	--	--	--	--	--	--	--	--	--	--	--	--	--	--	--	--	--	--	--	--	--	--	--	--	--	--	--
Cluster-13636.0	BP_1	4.00	0.96	510	--	--	--	--	--	--	--	--	--	--	--	--	--	--	--	--	--	--	--	--	--	--	--	--	--	--	--	--
Cluster-13641.0	BP_1	3.00	0.97	454	--	--	--	--	--	768311753	CP010981.1	451	0	Verticillium dahliae VdLs.17 chromosome 2, complete sequence	--	--	--	--	--	--	--	--	--	--	--	--	--	--	--	--	--	--
Cluster-13644.0	BP_1	9.00	0.44	1349	--	--	--	--	--	--	--	--	--	--	--	--	--	--	--	--	--	--	--	--	--	--	--	--	--	--	--	--
Cluster-13646.0	BP_1	4.00	0.38	842	--	--	--	--	--	--	--	--	--	--	--	--	--	--	--	--	--	--	--	--	--	--	--	--	--	--	--	--
Cluster-13651.0	BP_1	1.00	0.33	452	--	--	--	--	--	--	--	--	--	--	--	--	--	--	--	--	--	--	--	--	--	--	--	--	--	--	--	--
Cluster-13657.0	BP_1	4.00	0.35	887	--	--	--	--	--	--	--	--	--	--	--	--	--	--	--	--	--	--	--	--	--	--	--	--	--	--	--	--
Cluster-13667.0	BP_1	2.00	0.44	531	--	--	--	--	--	--	--	--	--	--	--	--	--	--	--	--	--	--	--	--	--	--	--	--	--	--	--	--
Cluster-1368.0	BP_1	2.00	0.49	506	--	--	--	--	--	--	--	--	--	--	--	--	--	--	--	--	--	--	PF00614	Phospholipase D Active site motif	--	--	GO:0003824	catalytic activity	--	--	--	--
Cluster-13691.0	BP_1	2.00	0.77	427	--	--	--	--	--	--	--	--	--	--	--	--	--	--	--	--	--	--	--	--	--	--	--	--	--	--	--	--
Cluster-13696.0	BP_1	5.00	0.51	802	662199111	XP_008472706.1	263	1.7e-20	PREDICTED: uncharacterized protein LOC103509851 [Diaphorina citri]	--	--	--	--	--	--	--	--	--	--	--	--	--	--	--	--	--	--	--	--	--	--	--
Cluster-137.0	BP_1	5.00	1.43	474	--	--	--	--	--	--	--	--	--	--	--	--	--	--	--	--	--	--	--	--	--	--	--	--	--	--	--	--
Cluster-1370.0	BP_1	2.00	0.41	547	--	--	--	--	--	--	--	--	--	--	--	--	--	--	--	--	--	--	--	--	--	--	--	--	--	--	--	--
Cluster-13700.0	BP_1	4.00	1.13	477	--	--	--	--	--	--	--	--	--	--	--	--	--	--	--	--	--	--	--	--	--	--	--	--	--	--	--	--
Cluster-13704.0	BP_1	2.00	0.61	463	345452849	AEN94576.1	604	2.8e-60	septin [Scylla paramamosain]	345452848	HQ260922.1	454	0	Scylla paramamosain septin mRNA, complete cds	K16939	SEPT6_8_11	septin 6/8/11	http://www.genome.jp/dbget-bin/www_bget?ko:K16939	P54359	448	1.4e-43	Septin-2 OS=Drosophila melanogaster GN=Sep2 PE=2 SV=2	PF00735//PF02918//PF01343	Septin//Pertussis toxin, subunit 2 and 3, C-terminal domain//Peptidase family S49	GO:0009405//GO:0006508	pathogenesis//proteolysis	GO:0008233//GO:0005525	peptidase activity//GTP binding	GO:0005576	extracellular region	--	--
Cluster-13711.0	BP_1	1.00	0.57	383	--	--	--	--	--	768311759	CP010987.1	380	0	Verticillium dahliae VdLs.17 chromosome 8, complete sequence	--	--	--	--	--	--	--	--	--	--	--	--	--	--	--	--	--	--
Cluster-13714.0	BP_1	7.00	2.63	431	167538127	XP_001750729.1	201	1.4e-13	hypothetical protein [Monosiga brevicollis MX1]>gi|163770753|gb|EDQ84434.1| predicted protein [Monosiga brevicollis MX1]	697089396	XM_009659312.1	409	0	Verticillium dahliae VdLs.17 60S ribosomal protein L29 mRNA	K02905	RP-L29e, RPL29	large subunit ribosomal protein L29e	http://www.genome.jp/dbget-bin/www_bget?ko:K02905	P05747	250	1.2e-20	60S ribosomal protein L29 OS=Saccharomyces cerevisiae (strain ATCC 204508 / S288c) GN=RPL29 PE=1 SV=3	PF01779	Ribosomal L29e protein family	GO:0042254//GO:0006412	ribosome biogenesis//translation	GO:0003735	structural constituent of ribosome	GO:0005840//GO:0005622	ribosome//intracellular	KOG3504	60S ribosomal protein L29
Cluster-13717.1	BP_1	3.00	0.58	562	255045899	ACU00106.1	714	5.9e-73	troponin-C isoform 6 [Homarus americanus]	298106305	HM448422.1	51	1.07954e-15	Homarus americanus troponin C isoform 3 mRNA, complete cds	--	--	--	--	P15159	429	2.7e-41	Troponin C OS=Tachypleus tridentatus PE=1 SV=1	PF00036//PF13833//PF13405//PF13499//PF03352//PF13202//PF12763	EF hand//EF-hand domain pair//EF-hand domain//EF-hand domain pair//Methyladenine glycosylase//EF hand//Cytoskeletal-regulatory complex EF hand	GO:0006284	base-excision repair	GO:0005509//GO:0008725//GO:0005515	calcium ion binding//DNA-3-methyladenine glycosylase activity//protein binding	--	--	KOG0027	Calmodulin and related proteins (EF-Hand superfamily)
Cluster-13719.0	BP_1	2.00	0.46	519	--	--	--	--	--	--	--	--	--	--	--	--	--	--	--	--	--	--	PF11789	Zinc-finger of the MIZ type in Nse subunit	--	--	GO:0008270	zinc ion binding	--	--	--	--
Cluster-1372.0	BP_1	2.00	0.59	469	--	--	--	--	--	--	--	--	--	--	--	--	--	--	--	--	--	--	--	--	--	--	--	--	--	--	--	--
Cluster-13721.0	BP_1	2.00	4.00	301	--	--	--	--	--	--	--	--	--	--	--	--	--	--	--	--	--	--	--	--	--	--	--	--	--	--	--	--
Cluster-13727.1	BP_1	2.00	0.34	594	--	--	--	--	--	--	--	--	--	--	--	--	--	--	--	--	--	--	--	--	--	--	--	--	--	--	--	--
Cluster-13729.0	BP_1	2.00	0.36	582	--	--	--	--	--	--	--	--	--	--	--	--	--	--	--	--	--	--	PF03083	Sugar efflux transporter for intercellular exchange	--	--	--	--	GO:0016021	integral component of membrane	--	--
Cluster-13741.0	BP_1	6.00	0.42	1029	--	--	--	--	--	--	--	--	--	--	--	--	--	--	--	--	--	--	PF00036//PF13499	EF hand//EF-hand domain pair	--	--	GO:0005509	calcium ion binding	--	--	--	--
Cluster-13745.0	BP_1	8.00	0.38	1377	--	--	--	--	--	--	--	--	--	--	--	--	--	--	--	--	--	--	PF01239	Protein prenyltransferase alpha subunit repeat	GO:0018342	protein prenylation	GO:0008318	protein prenyltransferase activity	--	--	--	--
Cluster-13747.0	BP_1	9.00	0.52	1184	33087164	AAP92779.1	419	2.0e-38	hemocyte kazal-type proteinase inhibitor [Penaeus monodon]	--	--	--	--	--	--	--	--	--	P31696	291	5.7e-25	Agrin OS=Gallus gallus GN=AGRN PE=1 SV=3	PF07648//PF00050//PF03554	Kazal-type serine protease inhibitor domain//Kazal-type serine protease inhibitor domain//UL73 viral envelope glycoprotein	--	--	GO:0005515	protein binding	GO:0019031	viral envelope	KOG3649	FOG: Kazal-type serine protease inhibitor domain
Cluster-13748.0	BP_1	10.00	0.56	1209	--	--	--	--	--	--	--	--	--	--	--	--	--	--	--	--	--	--	--	--	--	--	--	--	--	--	--	--
Cluster-13752.0	BP_1	71.00	1.48	2776	675367441	KFM60343.1	2153	4.0e-239	Polyadenylate-binding protein 1, partial [Stegodyphus mimosarum]	768921143	XM_003965840.2	220	6.33139e-109	PREDICTED: Takifugu rubripes poly(A) binding protein, cytoplasmic 1 (pabpc1), mRNA	K13126	PABPC	polyadenylate-binding protein	http://www.genome.jp/dbget-bin/www_bget?ko:K13126	P20965	1885	2.0e-209	Polyadenylate-binding protein 1-A OS=Xenopus laevis GN=pabpc1-a PE=1 SV=3	PF04815//PF08777//PF09377//PF00658//PF16367//PF00076	Sec23/Sec24 helical domain//RNA binding motif//SBDS protein C-terminal domain//Poly-adenylate binding protein, unique domain//RNA recognition motif//RNA recognition motif. (a.k.a. RRM, RBD, or RNP domain)	GO:0006888//GO:0006886//GO:0042254	ER to Golgi vesicle-mediated transport//intracellular protein transport//ribosome biogenesis	GO:0003676//GO:0003723	nucleic acid binding//RNA binding	GO:0030127	COPII vesicle coat	KOG0123	Polyadenylate-binding protein (RRM superfamily)
Cluster-13753.0	BP_1	2.00	0.34	601	--	--	--	--	--	--	--	--	--	--	--	--	--	--	--	--	--	--	PF09026//PF04931//PF00527	Centromere protein B dimerisation domain//DNA polymerase phi//E7 protein, Early protein	GO:0006351//GO:0006355//GO:0006260	transcription, DNA-templated//regulation of transcription, DNA-templated//DNA replication	GO:0003887//GO:0003677//GO:0003700//GO:0003682	DNA-directed DNA polymerase activity//DNA binding//transcription factor activity, sequence-specific DNA binding//chromatin binding	GO:0005667//GO:0042575//GO:0000785//GO:0005634//GO:0000775	transcription factor complex//DNA polymerase complex//chromatin//nucleus//chromosome, centromeric region	--	--
Cluster-13764.0	BP_1	14.00	0.38	2194	270016075	EFA12523.1	403	2.6e-36	hypothetical protein TcasGA2_TC003735 [Tribolium castaneum]	--	--	--	--	--	--	--	--	--	Q9NBX4	137	7.6e-07	Probable RNA-directed DNA polymerase from transposon X-element OS=Drosophila melanogaster GN=X-element\ORF2 PE=3 SV=1	PF04995	Heme exporter protein D (CcmD)	GO:0017004//GO:0015886	cytochrome complex assembly//heme transport	--	--	GO:0016021	integral component of membrane	--	--
Cluster-13768.0	BP_1	17.00	0.53	1960	--	--	--	--	--	--	--	--	--	--	--	--	--	--	--	--	--	--	--	--	--	--	--	--	--	--	--	--
Cluster-13777.0	BP_1	3.00	0.88	470	--	--	--	--	--	--	--	--	--	--	--	--	--	--	--	--	--	--	--	--	--	--	--	--	--	--	--	--
Cluster-13779.0	BP_1	3.00	0.49	609	--	--	--	--	--	--	--	--	--	--	--	--	--	--	--	--	--	--	PF00628//PF16866//PF00130	PHD-finger//PHD-finger//Phorbol esters/diacylglycerol binding domain (C1 domain)	GO:0035556	intracellular signal transduction	GO:0005515	protein binding	--	--	--	--
Cluster-13782.0	BP_1	5.00	0.32	1091	675385807	KFM78704.1	682	5.9e-69	hypothetical protein X975_23750, partial [Stegodyphus mimosarum]	--	--	--	--	--	--	--	--	--	Q9WV18	289	9.0e-25	Gamma-aminobutyric acid type B receptor subunit 1 OS=Mus musculus GN=Gabbr1 PE=1 SV=1	--	--	--	--	--	--	--	--	KOG1055	GABA-B ion channel receptor subunit GABABR1 and related subunits, G-protein coupled receptor superfamily
Cluster-13789.0	BP_1	2.00	0.40	551	--	--	--	--	--	--	--	--	--	--	--	--	--	--	--	--	--	--	PF09198	Bacteriophage T4 beta-glucosyltransferase	GO:0006304	DNA modification	GO:0033821	DNA beta-glucosyltransferase activity	--	--	--	--
Cluster-13794.0	BP_1	2.00	0.64	454	--	--	--	--	--	--	--	--	--	--	--	--	--	--	--	--	--	--	--	--	--	--	--	--	--	--	--	--
Cluster-13796.0	BP_1	2.00	0.32	616	242015135	XP_002428229.1	788	1.7e-81	Thrombospondin-3 precursor, putative [Pediculus humanus corporis]>gi|212512790|gb|EEB15491.1| Thrombospondin-3 precursor, putative [Pediculus humanus corporis]	--	--	--	--	--	K04659	THBS2S	thrombospondin 2/3/4/5	http://www.genome.jp/dbget-bin/www_bget?ko:K04659	Q9R0G6	537	8.9e-54	Cartilage oligomeric matrix protein OS=Mus musculus GN=Comp PE=1 SV=2	PF02412//PF07645//PF00008	Thrombospondin type 3 repeat//Calcium-binding EGF domain//EGF-like domain	GO:0007155	cell adhesion	GO:0005515//GO:0005509	protein binding//calcium ion binding	--	--	--	--
Cluster-13798.0	BP_1	6.00	1.68	478	156362157	XP_001625647.1	612	3.3e-61	predicted protein [Nematostella vectensis]>gi|156212490|gb|EDO33547.1| predicted protein [Nematostella vectensis]	697073707	XM_009653196.1	478	0	Verticillium dahliae VdLs.17 40S ribosomal protein S4-A mRNA	K02987	RP-S4e, RPS4	small subunit ribosomal protein S4e	http://www.genome.jp/dbget-bin/www_bget?ko:K02987	P87158	618	2.8e-63	40S ribosomal protein S4-A OS=Schizosaccharomyces pombe (strain 972 / ATCC 24843) GN=rps401 PE=2 SV=2	PF01479	S4 domain	GO:0006412//GO:0042254	translation//ribosome biogenesis	GO:0003723//GO:0003735	RNA binding//structural constituent of ribosome	GO:0005840	ribosome	KOG0378	40S ribosomal protein S4
Cluster-13801.0	BP_1	3.00	0.34	752	--	--	--	--	--	--	--	--	--	--	--	--	--	--	--	--	--	--	PF08039	Mitochondrial proteolipid	--	--	--	--	GO:0005739	mitochondrion	--	--
Cluster-13802.2	BP_1	1.00	4.70	268	--	--	--	--	--	--	--	--	--	--	--	--	--	--	--	--	--	--	--	--	--	--	--	--	--	--	--	--
Cluster-13807.0	BP_1	1.00	0.49	397	646700138	KDR10430.1	319	2.6e-27	Protein lunapark [Zootermopsis nevadensis]	--	--	--	--	--	--	--	--	--	Q1KKT4	309	1.6e-27	Protein lunapark-A OS=Takifugu rubripes GN=lnpa PE=3 SV=1	PF02675	S-adenosylmethionine decarboxylase	GO:0006560//GO:0008295//GO:0006525	proline metabolic process//spermidine biosynthetic process//arginine metabolic process	GO:0004014	adenosylmethionine decarboxylase activity	--	--	KOG2846	Predicted membrane protein
Cluster-13808.0	BP_1	3.00	0.35	732	861564699	KMQ81464.1	293	5.0e-24	hypothetical protein RF55_26248, partial [Lasius niger]	768311759	CP010987.1	732	0	Verticillium dahliae VdLs.17 chromosome 8, complete sequence	--	--	--	--	--	--	--	--	--	--	--	--	--	--	--	--	--	--
Cluster-13809.0	BP_1	7.00	0.51	999	--	--	--	--	--	--	--	--	--	--	--	--	--	--	--	--	--	--	--	--	--	--	--	--	--	--	--	--
Cluster-13811.0	BP_1	8.62	0.93	772	--	--	--	--	--	697067364	XM_009650572.1	724	0	Verticillium dahliae VdLs.17 hypothetical protein partial mRNA	--	--	--	--	--	--	--	--	--	--	--	--	--	--	--	--	--	--
Cluster-13811.1	BP_1	8.38	0.68	932	--	--	--	--	--	302414279	XM_003004926.1	761	0	Verticillium albo-atrum VaMs.102 hypothetical protein, mRNA	--	--	--	--	--	--	--	--	--	--	--	--	--	--	--	--	--	--
Cluster-13814.1	BP_1	9.00	0.51	1200	--	--	--	--	--	--	--	--	--	--	--	--	--	--	--	--	--	--	--	--	--	--	--	--	--	--	--	--
Cluster-13817.0	BP_1	1.00	0.39	426	--	--	--	--	--	--	--	--	--	--	--	--	--	--	--	--	--	--	--	--	--	--	--	--	--	--	--	--
Cluster-13822.0	BP_1	2.00	0.80	422	--	--	--	--	--	--	--	--	--	--	--	--	--	--	--	--	--	--	--	--	--	--	--	--	--	--	--	--
Cluster-1383.0	BP_1	3.00	0.65	533	--	--	--	--	--	--	--	--	--	--	--	--	--	--	--	--	--	--	--	--	--	--	--	--	--	--	--	--
Cluster-13836.0	BP_1	2.00	0.46	519	--	--	--	--	--	--	--	--	--	--	--	--	--	--	--	--	--	--	PF01213	Adenylate cyclase associated (CAP) N terminal	GO:0007010	cytoskeleton organization	GO:0003779	actin binding	--	--	--	--
Cluster-1384.0	BP_1	2.00	0.43	535	--	--	--	--	--	110681739	AC154129.2	108	2.11016e-47	Tribolium castaneum BAC T.cast_C6G7 () complete sequence	--	--	--	--	--	--	--	--	--	--	--	--	--	--	--	--	--	--
Cluster-13844.1	BP_1	1.00	0.34	445	--	--	--	--	--	--	--	--	--	--	--	--	--	--	--	--	--	--	--	--	--	--	--	--	--	--	--	--
Cluster-13844.3	BP_1	5.00	0.58	741	--	--	--	--	--	--	--	--	--	--	--	--	--	--	--	--	--	--	PF01523//PF01430	Putative modulator of DNA gyrase//Hsp33 protein	GO:0006457//GO:0006508	protein folding//proteolysis	GO:0008237//GO:0051082	metallopeptidase activity//unfolded protein binding	GO:0005737	cytoplasm	--	--
Cluster-13847.0	BP_1	2.00	0.47	514	119624064	EAX03659.1	692	1.9e-70	major histocompatibility complex, class II, DM alpha, isoform CRA_b [Homo sapiens]	207113141	NM_006120.3	494	0	Homo sapiens major histocompatibility complex, class II, DM alpha (HLA-DMA), mRNA	K06752	MHC2	major histocompatibility complex, class II	http://www.genome.jp/dbget-bin/www_bget?ko:K06752	P28067	637	1.9e-65	HLA class II histocompatibility antigen, DM alpha chain OS=Homo sapiens GN=HLA-DMA PE=1 SV=1	PF06743	FAST kinase-like protein, subdomain 1	--	--	GO:0004672	protein kinase activity	--	--	--	--
Cluster-13849.1	BP_1	4.00	0.31	950	755942011	XP_011298639.1	310	7.0e-26	PREDICTED: homeobox protein TGIF2-like isoform X2 [Fopius arisanus]	--	--	--	--	--	K19554	TGIF2L, TGIFL	homeobox protein TGIF2L	http://www.genome.jp/dbget-bin/www_bget?ko:K19554	Q8MIB8	201	1.2e-14	Homeobox protein TGIF2LX OS=Pongo pygmaeus GN=TGIF2LX PE=2 SV=1	PF05920//PF00046	Homeobox KN domain//Homeobox domain	GO:0006355	regulation of transcription, DNA-templated	GO:0003677	DNA binding	--	--	KOG0773	Transcription factor MEIS1 and related HOX domain proteins
Cluster-13850.0	BP_1	3.84	0.71	574	22758848	AAN05584.1	406	3.1e-37	ribosomal protein L30 [Argopecten irradians]	697072802	XM_009652887.1	574	0	Verticillium dahliae VdLs.17 60S ribosomal protein L30 mRNA	K02908	RP-L30e, RPL30	large subunit ribosomal protein L30e	http://www.genome.jp/dbget-bin/www_bget?ko:K02908	Q7S7F1	447	2.2e-43	60S ribosomal protein L30 OS=Neurospora crassa (strain ATCC 24698 / 74-OR23-1A / CBS 708.71 / DSM 1257 / FGSC 987) GN=rpl-30 PE=3 SV=1	--	--	--	--	--	--	--	--	KOG2988	60S ribosomal protein L30
Cluster-13851.0	BP_1	38.00	3.29	891	--	--	--	--	--	--	--	--	--	--	--	--	--	--	--	--	--	--	--	--	--	--	--	--	--	--	--	--
Cluster-13852.0	BP_1	3.65	0.42	743	642913056	XP_008201369.1	313	2.4e-26	PREDICTED: anosmin-1 [Tribolium castaneum]	--	--	--	--	--	--	--	--	--	P33005	144	4.0e-08	Anosmin-1 OS=Gallus gallus GN=KAL1 PE=2 SV=2	PF00095	WAP-type (Whey Acidic Protein) 'four-disulfide core'	--	--	GO:0030414	peptidase inhibitor activity	GO:0005576	extracellular region	--	--
Cluster-13856.0	BP_1	3.00	0.37	710	--	--	--	--	--	--	--	--	--	--	--	--	--	--	--	--	--	--	--	--	--	--	--	--	--	--	--	--
Cluster-13859.0	BP_1	2.00	0.46	519	--	--	--	--	--	--	--	--	--	--	--	--	--	--	--	--	--	--	--	--	--	--	--	--	--	--	--	--
Cluster-13862.0	BP_1	3.00	1.29	413	460027843	AFJ11397.2	512	1.1e-49	prostaglandin F synthase [Penaeus monodon]	--	--	--	--	--	K00011	E1.1.1.21, AKR1	aldehyde reductase	http://www.genome.jp/dbget-bin/www_bget?ko:K00011	P15121	351	2.2e-32	Aldose reductase OS=Homo sapiens GN=AKR1B1 PE=1 SV=3	--	--	--	--	--	--	--	--	KOG1577	Aldo/keto reductase family proteins
Cluster-13863.0	BP_1	2.00	0.71	440	--	--	--	--	--	--	--	--	--	--	--	--	--	--	--	--	--	--	PF01097	Arthropod defensin	GO:0006952	defense response	--	--	--	--	--	--
Cluster-13866.0	BP_1	3.00	0.54	579	--	--	--	--	--	697082532	XM_009656245.1	552	0	Verticillium dahliae VdLs.17 hypothetical protein mRNA	--	--	--	--	--	--	--	--	--	--	--	--	--	--	--	--	--	--
Cluster-13869.0	BP_1	2.00	0.45	525	--	--	--	--	--	--	--	--	--	--	--	--	--	--	--	--	--	--	--	--	--	--	--	--	--	--	--	--
Cluster-13870.0	BP_1	7.00	0.31	1448	646700024	KDR10371.1	1521	4.0e-166	putative isocitrate dehydrogenase [NAD] subunit alpha, mitochondrial [Zootermopsis nevadensis]	442616938	NM_167657.3	263	4.07811e-133	Drosophila melanogaster lethal (1) G0156 (l(1)G0156), transcript variant C, mRNA	K00030	IDH3	isocitrate dehydrogenase (NAD+)	http://www.genome.jp/dbget-bin/www_bget?ko:K00030	Q9VWH4	1445	1.1e-158	Probable isocitrate dehydrogenase [NAD] subunit alpha, mitochondrial OS=Drosophila melanogaster GN=l(1)G0156 PE=2 SV=1	PF00180	Isocitrate/isopropylmalate dehydrogenase	GO:0055114	oxidation-reduction process	GO:0016616	oxidoreductase activity, acting on the CH-OH group of donors, NAD or NADP as acceptor	--	--	KOG0785	Isocitrate dehydrogenase, alpha subunit
Cluster-13872.0	BP_1	5.00	0.57	748	--	--	--	--	--	--	--	--	--	--	--	--	--	--	--	--	--	--	--	--	--	--	--	--	--	--	--	--
Cluster-13877.0	BP_1	1.00	0.46	406	646721331	KDR22745.1	292	3.6e-24	Roundabout-like protein 1 [Zootermopsis nevadensis]	--	--	--	--	--	K06754	ROBO2	roundabout, axon guidance receptor 2	http://www.genome.jp/dbget-bin/www_bget?ko:K06754	Q9HCK4	243	7.2e-20	Roundabout homolog 2 OS=Homo sapiens GN=ROBO2 PE=1 SV=2	PF13895	Immunoglobulin domain	--	--	GO:0005515	protein binding	--	--	KOG4222	Axon guidance receptor Dscam
Cluster-13890.0	BP_1	17.00	0.77	1427	642914631	XP_008190292.1	479	2.7e-45	PREDICTED: uncharacterized protein LOC662396 [Tribolium castaneum]>gi|642914633|ref|XP_973587.2| PREDICTED: uncharacterized protein LOC662396 [Tribolium castaneum]>gi|270002275|gb|EEZ98722.1| hypothetical protein TcasGA2_TC001268 [Tribolium castaneum]	--	--	--	--	--	--	--	--	--	--	--	--	--	PF01223	DNA/RNA non-specific endonuclease	--	--	GO:0046872//GO:0003676//GO:0016787	metal ion binding//nucleic acid binding//hydrolase activity	--	--	--	--
Cluster-13897.1	BP_1	1.00	0.62	374	--	--	--	--	--	--	--	--	--	--	--	--	--	--	--	--	--	--	--	--	--	--	--	--	--	--	--	--
Cluster-13899.0	BP_1	1.00	0.81	353	--	--	--	--	--	--	--	--	--	--	--	--	--	--	--	--	--	--	--	--	--	--	--	--	--	--	--	--
Cluster-13900.0	BP_1	6.69	0.63	839	478263827	ENN82072.1	160	1.5e-08	hypothetical protein YQE_01551, partial [Dendroctonus ponderosae]>gi|546686111|gb|ERL95503.1| hypothetical protein D910_12765 [Dendroctonus ponderosae]	--	--	--	--	--	--	--	--	--	--	--	--	--	--	--	--	--	--	--	--	--	--	--
Cluster-1391.0	BP_1	7.00	0.62	877	--	--	--	--	--	--	--	--	--	--	--	--	--	--	--	--	--	--	--	--	--	--	--	--	--	--	--	--
Cluster-13911.0	BP_1	3.00	0.52	593	--	--	--	--	--	--	--	--	--	--	--	--	--	--	--	--	--	--	--	--	--	--	--	--	--	--	--	--
Cluster-13912.0	BP_1	6.00	0.45	982	--	--	--	--	--	--	--	--	--	--	--	--	--	--	--	--	--	--	PF00204	DNA gyrase B	GO:0006265	DNA topological change	GO:0003677//GO:0003918//GO:0005524	DNA binding//DNA topoisomerase type II (ATP-hydrolyzing) activity//ATP binding	--	--	--	--
Cluster-13913.0	BP_1	3.00	1.16	427	--	--	--	--	--	525346432	KC793905.1	199	4.30021e-98	Scylla paramamosain clone Scpa13 microsatellite sequence	--	--	--	--	--	--	--	--	--	--	--	--	--	--	--	--	--	--
Cluster-13918.0	BP_1	3.00	1.02	445	241727892	XP_002413783.1	366	1.0e-32	sodium/glucose cotransporter, putative [Ixodes scapularis]>gi|215507599|gb|EEC17091.1| sodium/glucose cotransporter, putative, partial [Ixodes scapularis]	--	--	--	--	--	K14382	SLC5A2, SGLT2	solute carrier family 5 (sodium/glucose cotransporter), member 2	http://www.genome.jp/dbget-bin/www_bget?ko:K14382	P53792	298	3.3e-26	Sodium/glucose cotransporter 2 OS=Rattus norvegicus GN=Slc5a2 PE=2 SV=1	PF00137//PF00474	ATP synthase subunit C//Sodium:solute symporter family	GO:0055085//GO:0006810//GO:0015991//GO:0015992	transmembrane transport//transport//ATP hydrolysis coupled proton transport//proton transport	GO:0005215//GO:0015078	transporter activity//hydrogen ion transmembrane transporter activity	GO:0016021//GO:0033177//GO:0016020	integral component of membrane//proton-transporting two-sector ATPase complex, proton-transporting domain//membrane	--	--
Cluster-13921.0	BP_1	3.00	0.86	474	443683514	ELT87741.1	526	3.1e-51	hypothetical protein CAPTEDRAFT_162451 [Capitella teleta]	--	--	--	--	--	K03462	NAMPT	nicotinamide phosphoribosyltransferase	http://www.genome.jp/dbget-bin/www_bget?ko:K03462	Q80Z29	410	3.6e-39	Nicotinamide phosphoribosyltransferase OS=Rattus norvegicus GN=Nampt PE=1 SV=1	--	--	--	--	--	--	--	--	--	--
Cluster-13935.0	BP_1	13.00	0.58	1445	646652496	KDQ78911.1	1937	2.3e-214	putative methylmalonate-semialdehyde dehydrogenase [acylating], mitochondrial [Zootermopsis nevadensis]	658913195	XM_008398364.1	249	2.46657e-125	PREDICTED: Poecilia reticulata methylmalonate-semialdehyde dehydrogenase [acylating], mitochondrial-like (LOC103457893), mRNA	K00140	mmsA, iolA, ALDH6A1	malonate-semialdehyde dehydrogenase (acetylating) / methylmalonate-semialdehyde dehydrogenase	http://www.genome.jp/dbget-bin/www_bget?ko:K00140	Q17M80	1834	8.4e-204	Probable methylmalonate-semialdehyde dehydrogenase [acylating], mitochondrial OS=Aedes aegypti GN=AAEL001134 PE=3 SV=1	PF00280//PF00171	Potato inhibitor I family//Aldehyde dehydrogenase family	GO:0055114//GO:0009611//GO:0008152	oxidation-reduction process//response to wounding//metabolic process	GO:0016491//GO:0004867	oxidoreductase activity//serine-type endopeptidase inhibitor activity	--	--	KOG2449	Methylmalonate semialdehyde dehydrogenase
Cluster-13937.0	BP_1	3.81	0.48	704	270004798	EFA01246.1	330	2.5e-28	serine protease H33 [Tribolium castaneum]	--	--	--	--	--	K03992	MASP1	mannan-binding lectin serine protease 1	http://www.genome.jp/dbget-bin/www_bget?ko:K03992	P13582	238	4.7e-19	Serine protease easter OS=Drosophila melanogaster GN=ea PE=1 SV=3	PF00089	Trypsin	GO:0006508	proteolysis	GO:0004252	serine-type endopeptidase activity	--	--	--	--
Cluster-13939.0	BP_1	9.00	0.53	1168	--	--	--	--	--	--	--	--	--	--	--	--	--	--	--	--	--	--	--	--	--	--	--	--	--	--	--	--
Cluster-13940.0	BP_1	1.00	0.33	451	--	--	--	--	--	--	--	--	--	--	--	--	--	--	--	--	--	--	--	--	--	--	--	--	--	--	--	--
Cluster-13942.0	BP_1	4.00	0.31	954	--	--	--	--	--	--	--	--	--	--	--	--	--	--	--	--	--	--	--	--	--	--	--	--	--	--	--	--
Cluster-13944.0	BP_1	16.00	13.61	349	328899629	AEB54643.1	495	9.0e-48	ribosomal protein L36 [Procambarus clarkii]	195469538	XM_002099659.1	75	2.94375e-29	Drosophila yakuba RpL36 (Dyak\RpL36), partial mRNA	K02920	RP-L36e, RPL36	large subunit ribosomal protein L36e	http://www.genome.jp/dbget-bin/www_bget?ko:K02920	Q5RAZ9	384	2.8e-36	60S ribosomal protein L36 OS=Pongo abelii GN=RPL36 PE=3 SV=3	PF01158	Ribosomal protein L36e	GO:0042254//GO:0006412	ribosome biogenesis//translation	GO:0003735	structural constituent of ribosome	GO:0005840//GO:0005622	ribosome//intracellular	KOG3452	60S ribosomal protein L36
Cluster-13946.0	BP_1	3.14	0.48	631	91094373	XP_970761.1	329	2.9e-28	PREDICTED: COP9 signalosome complex subunit 3 [Tribolium castaneum]>gi|270014914|gb|EFA11362.1| hypothetical protein TcasGA2_TC011519 [Tribolium castaneum]	--	--	--	--	--	K12177	COPS3, CSN3	COP9 signalosome complex subunit 3	http://www.genome.jp/dbget-bin/www_bget?ko:K12177	Q7ZTN8	221	4.0e-17	COP9 signalosome complex subunit 3 OS=Xenopus laevis GN=cops3 PE=2 SV=1	--	--	--	--	--	--	--	--	--	--
Cluster-13947.0	BP_1	5.00	0.51	805	675378771	KFM71673.1	536	3.7e-52	Hairy/enhancer-of-split related with YRPW motif protein 1, partial [Stegodyphus mimosarum]	644997701	XM_003426829.2	73	9.28807e-28	PREDICTED: Nasonia vitripennis hairy/enhancer-of-split related with YRPW motif protein (LOC100679013), transcript variant X4, mRNA	K09091	HEY	hairy and enhancer of split related with YRPW motif	http://www.genome.jp/dbget-bin/www_bget?ko:K09091	Q9C0J9	211	7.3e-16	Class E basic helix-loop-helix protein 41 OS=Homo sapiens GN=BHLHE41 PE=1 SV=1	PF00010//PF07527	Helix-loop-helix DNA-binding domain//Hairy Orange	GO:0006355	regulation of transcription, DNA-templated	GO:0003677//GO:0046983	DNA binding//protein dimerization activity	--	--	--	--
Cluster-13949.0	BP_1	2.00	0.31	622	--	--	--	--	--	--	--	--	--	--	--	--	--	--	--	--	--	--	--	--	--	--	--	--	--	--	--	--
Cluster-13957.0	BP_1	6.00	0.47	957	--	--	--	--	--	--	--	--	--	--	--	--	--	--	--	--	--	--	--	--	--	--	--	--	--	--	--	--
Cluster-13965.0	BP_1	2.00	28.95	235	241581367	XP_002403503.1	243	1.0e-18	fatty acid synthase, putative [Ixodes scapularis]>gi|215502217|gb|EEC11711.1| fatty acid synthase, putative [Ixodes scapularis]	--	--	--	--	--	K00665	FASN	fatty acid synthase, animal type	http://www.genome.jp/dbget-bin/www_bget?ko:K00665	P12276	211	2.1e-16	Fatty acid synthase OS=Gallus gallus GN=FASN PE=1 SV=5	--	--	GO:0042967//GO:0008152//GO:0006633	acyl-carrier-protein biosynthetic process//metabolic process//fatty acid biosynthetic process	GO:0016297//GO:0016491	acyl-[acyl-carrier-protein] hydrolase activity//oxidoreductase activity	GO:0005835	fatty acid synthase complex	KOG1202	Animal-type fatty acid synthase and related proteins
Cluster-13966.0	BP_1	9.00	0.97	773	742408646	AJB28949.1	573	1.8e-56	c-Jun protein [Litopenaeus vannamei]	--	--	--	--	--	K04449	JUND	transcription factor jun-D	http://www.genome.jp/dbget-bin/www_bget?ko:K04449	P18870	260	1.5e-21	Transcription factor AP-1 OS=Gallus gallus GN=JUN PE=1 SV=2	PF00170//PF07716//PF03131	bZIP transcription factor//Basic region leucine zipper//bZIP Maf transcription factor	GO:0006355	regulation of transcription, DNA-templated	GO:0003677//GO:0043565//GO:0003700	DNA binding//sequence-specific DNA binding//transcription factor activity, sequence-specific DNA binding	GO:0005634//GO:0005667	nucleus//transcription factor complex	--	--
Cluster-13966.1	BP_1	3.00	0.38	702	742408646	AJB28949.1	507	7.4e-49	c-Jun protein [Litopenaeus vannamei]	--	--	--	--	--	K04448	JUN	transcription factor AP-1	http://www.genome.jp/dbget-bin/www_bget?ko:K04448	P05412	358	5.7e-33	Transcription factor AP-1 OS=Homo sapiens GN=JUN PE=1 SV=2	PF03131//PF04977//PF00170//PF07716//PF06005	bZIP Maf transcription factor//Septum formation initiator//bZIP transcription factor//Basic region leucine zipper//Protein of unknown function (DUF904)	GO:0043093//GO:0000917//GO:0007049//GO:0006355	FtsZ-dependent cytokinesis//barrier septum assembly//cell cycle//regulation of transcription, DNA-templated	GO:0003677//GO:0003700//GO:0043565	DNA binding//transcription factor activity, sequence-specific DNA binding//sequence-specific DNA binding	GO:0005667//GO:0005634//GO:0005737	transcription factor complex//nucleus//cytoplasm	KOG0837	Transcriptional activator of the JUN family
Cluster-13967.0	BP_1	1.00	0.33	452	--	--	--	--	--	768311752	CP010980.1	452	0	Verticillium dahliae VdLs.17 chromosome 1, complete sequence	--	--	--	--	--	--	--	--	--	--	--	--	--	--	--	--	--	--
Cluster-13969.0	BP_1	2.00	0.32	614	--	--	--	--	--	--	--	--	--	--	--	--	--	--	--	--	--	--	--	--	--	--	--	--	--	--	--	--
Cluster-13972.0	BP_1	2.00	0.31	625	--	--	--	--	--	--	--	--	--	--	--	--	--	--	--	--	--	--	--	--	--	--	--	--	--	--	--	--
Cluster-13979.0	BP_1	32.00	3.11	826	--	--	--	--	--	--	--	--	--	--	--	--	--	--	--	--	--	--	PF01047	MarR family	GO:0006355	regulation of transcription, DNA-templated	GO:0003700	transcription factor activity, sequence-specific DNA binding	GO:0005667	transcription factor complex	--	--
Cluster-13980.0	BP_1	9.00	0.31	1815	405975834	EKC40376.1	1653	2.5e-181	Isocitrate dehydrogenase [NADP], mitochondrial [Crassostrea gigas]	594694304	XM_007194338.1	344	4.82042e-178	PREDICTED: Balaenoptera acutorostrata scammoni isocitrate dehydrogenase 2 (NADP+), mitochondrial (IDH2), transcript variant X2, mRNA	K00031	IDH1, IDH2, icd	isocitrate dehydrogenase	http://www.genome.jp/dbget-bin/www_bget?ko:K00031	P33198	1483	5.3e-163	Isocitrate dehydrogenase [NADP], mitochondrial (Fragment) OS=Sus scrofa GN=IDH2 PE=1 SV=1	PF00180	Isocitrate/isopropylmalate dehydrogenase	GO:0055114	oxidation-reduction process	GO:0016616	oxidoreductase activity, acting on the CH-OH group of donors, NAD or NADP as acceptor	--	--	KOG1526	NADP-dependent isocitrate dehydrogenase
Cluster-13983.0	BP_1	10.00	0.39	1630	478251025	ENN71506.1	382	5.4e-34	hypothetical protein YQE_11799, partial [Dendroctonus ponderosae]>gi|546679474|gb|ERL89938.1| hypothetical protein D910_07297 [Dendroctonus ponderosae]	--	--	--	--	--	K10048	CEBPB	CCAAT/enhancer binding protein (C/EBP), beta	http://www.genome.jp/dbget-bin/www_bget?ko:K10048	--	--	--	--	PF07716//PF00170//PF03131	Basic region leucine zipper//bZIP transcription factor//bZIP Maf transcription factor	GO:0006355	regulation of transcription, DNA-templated	GO:0003677//GO:0043565//GO:0003700	DNA binding//sequence-specific DNA binding//transcription factor activity, sequence-specific DNA binding	GO:0005634//GO:0005667	nucleus//transcription factor complex	--	--
Cluster-13984.0	BP_1	9.00	0.51	1208	260801887	XP_002595826.1	891	3.8e-93	hypothetical protein BRAFLDRAFT_115715 [Branchiostoma floridae]>gi|229281075|gb|EEN51838.1| hypothetical protein BRAFLDRAFT_115715 [Branchiostoma floridae]	697073948	XM_009653281.1	933	0	Verticillium dahliae VdLs.17 transaldolase partial mRNA	K00616	E2.2.1.2, talA, talB	transaldolase	http://www.genome.jp/dbget-bin/www_bget?ko:K00616	J9MJK9	1234	2.6e-134	Transaldolase OS=Fusarium oxysporum f. sp. lycopersici (strain 4287 / CBS 123668 / FGSC 9935 / NRRL 34936) GN=FOXG_03074 PE=1 SV=1	PF06662//PF00923	D-glucuronyl C5-epimerase C-terminus//Transaldolase	GO:0006024//GO:0005975	glycosaminoglycan biosynthetic process//carbohydrate metabolic process	GO:0003824//GO:0016857	catalytic activity//racemase and epimerase activity, acting on carbohydrates and derivatives	GO:0016021	integral component of membrane	KOG2772	Transaldolase
Cluster-13985.0	BP_1	6.00	0.80	679	--	--	--	--	--	--	--	--	--	--	--	--	--	--	--	--	--	--	--	--	--	--	--	--	--	--	--	--
Cluster-13986.0	BP_1	2.00	0.48	508	--	--	--	--	--	697069406	XM_009651592.1	383	0	Verticillium dahliae VdLs.17 hypothetical protein mRNA	--	--	--	--	Q9UTI9	155	1.4e-09	UPF0591 membrane protein C15E1.02c OS=Schizosaccharomyces pombe (strain 972 / ATCC 24843) GN=SPAC15E1.02c PE=3 SV=1	--	--	--	--	--	--	--	--	--	--
Cluster-13987.0	BP_1	4.00	1.68	416	241998180	XP_002433733.1	219	1.1e-15	ubiquinol-cytochrome C reductase hinge protein, putative [Ixodes scapularis]>gi|215495492|gb|EEC05133.1| ubiquinol-cytochrome C reductase hinge protein, putative [Ixodes scapularis]	262401202	FJ774783.1	246	3.11915e-124	Scylla paramamosain mitochondrial ubiquinol-cytochrome c reductase complex 11 kDa protein mRNA, partial cds; nuclear gene for mitochondrial product	K00416	QCR6, UQCRH	ubiquinol-cytochrome c reductase subunit 6	http://www.genome.jp/dbget-bin/www_bget?ko:K00416	P07919	172	1.3e-11	Cytochrome b-c1 complex subunit 6, mitochondrial OS=Homo sapiens GN=UQCRH PE=1 SV=2	--	--	GO:0006122//GO:0006118//GO:0006119//GO:0015992	mitochondrial electron transport, ubiquinol to cytochrome c//obsolete electron transport//oxidative phosphorylation//proton transport	GO:0008121	ubiquinol-cytochrome-c reductase activity	--	--	--	--
Cluster-13994.0	BP_1	2.00	0.42	541	--	--	--	--	--	--	--	--	--	--	--	--	--	--	--	--	--	--	--	--	--	--	--	--	--	--	--	--
Cluster-1400.0	BP_1	3.00	0.92	462	--	--	--	--	--	--	--	--	--	--	--	--	--	--	--	--	--	--	--	--	--	--	--	--	--	--	--	--
Cluster-14000.0	BP_1	12.07	0.34	2136	557332086	XP_006038864.1	931	1.5e-97	PREDICTED: zinc finger protein 850-like [Alligator sinensis]	--	--	--	--	--	K09228	KRAB	KRAB domain-containing zinc finger protein	http://www.genome.jp/dbget-bin/www_bget?ko:K09228	Q14591	897	5.5e-95	Zinc finger protein 271 OS=Homo sapiens GN=ZNF271 PE=2 SV=4	PF13465//PF01667//PF02892//PF00412//PF04810//PF13912//PF00471//PF00096//PF01155//PF07649//PF07776	Zinc-finger double domain//Ribosomal protein S27//BED zinc finger//LIM domain//Sec23/Sec24 zinc finger//C2H2-type zinc finger//Ribosomal protein L33//Zinc finger, C2H2 type//Hydrogenase/urease nickel incorporation, metallochaperone, hypA//C1-like domain//Zinc-finger associated domain (zf-AD)	GO:0006888//GO:0006412//GO:0042254//GO:0055114//GO:0006464//GO:0006886	ER to Golgi vesicle-mediated transport//translation//ribosome biogenesis//oxidation-reduction process//cellular protein modification process//intracellular protein transport	GO:0046872//GO:0003677//GO:0016151//GO:0008270//GO:0003735//GO:0047134	metal ion binding//DNA binding//nickel cation binding//zinc ion binding//structural constituent of ribosome//protein-disulfide reductase activity	GO:0005634//GO:0005622//GO:0005840//GO:0030127	nucleus//intracellular//ribosome//COPII vesicle coat	--	--
Cluster-14000.1	BP_1	41.93	1.21	2089	557332086	XP_006038864.1	931	1.5e-97	PREDICTED: zinc finger protein 850-like [Alligator sinensis]	--	--	--	--	--	K09228	KRAB	KRAB domain-containing zinc finger protein	http://www.genome.jp/dbget-bin/www_bget?ko:K09228	Q14591	897	5.4e-95	Zinc finger protein 271 OS=Homo sapiens GN=ZNF271 PE=2 SV=4	PF13912//PF02892//PF07776//PF00096//PF13465	C2H2-type zinc finger//BED zinc finger//Zinc-finger associated domain (zf-AD)//Zinc finger, C2H2 type//Zinc-finger double domain	--	--	GO:0046872//GO:0008270//GO:0003677	metal ion binding//zinc ion binding//DNA binding	GO:0005634	nucleus	--	--
Cluster-14001.0	BP_1	3.71	0.33	877	--	--	--	--	--	--	--	--	--	--	--	--	--	--	--	--	--	--	--	--	--	--	--	--	--	--	--	--
Cluster-14009.0	BP_1	3.00	0.47	624	675384101	KFM76998.1	189	4.9e-12	Cytochrome b-c1 complex subunit 9, partial [Stegodyphus mimosarum]	--	--	--	--	--	K00419	QCR9, UCRC	ubiquinol-cytochrome c reductase subunit 9	http://www.genome.jp/dbget-bin/www_bget?ko:K00419	P00130	176	6.5e-12	Cytochrome b-c1 complex subunit 9 OS=Bos taurus GN=UQCR10 PE=1 SV=3	PF15462//PF05365//PF15761	Bartter syndrome, infantile, with sensorineural deafness (Barttin)//Ubiquinol-cytochrome C reductase, UQCRX/QCR9 like//Immortalisation up-regulated protein	GO:0006821//GO:0006122	chloride transport//mitochondrial electron transport, ubiquinol to cytochrome c	--	--	GO:0005750//GO:0005634//GO:0005743	mitochondrial respiratory chain complex III//nucleus//mitochondrial inner membrane	--	--
Cluster-14010.1	BP_1	3.00	0.42	661	--	--	--	--	--	--	--	--	--	--	--	--	--	--	--	--	--	--	--	--	--	--	--	--	--	--	--	--
Cluster-14017.0	BP_1	3.00	0.33	769	356651210	AET34922.1	557	1.3e-54	interferon-related developmental regulator 1 [Macrobrachium rosenbergii]	--	--	--	--	--	--	--	--	--	Q12894	193	8.6e-14	Interferon-related developmental regulator 2 OS=Homo sapiens GN=IFRD2 PE=1 SV=3	--	--	--	--	--	--	--	--	KOG2842	Interferon-related protein PC4 like
Cluster-14018.1	BP_1	1.00	0.41	420	--	--	--	--	--	--	--	--	--	--	--	--	--	--	--	--	--	--	--	--	--	--	--	--	--	--	--	--
Cluster-14023.0	BP_1	2.00	0.31	625	--	--	--	--	--	--	--	--	--	--	--	--	--	--	--	--	--	--	--	--	--	--	--	--	--	--	--	--
Cluster-14031.0	BP_1	2.00	0.38	567	--	--	--	--	--	--	--	--	--	--	--	--	--	--	--	--	--	--	--	--	--	--	--	--	--	--	--	--
Cluster-14035.0	BP_1	4.00	0.58	651	328900207	AEB54658.1	532	8.6e-52	H+ transporting ATP synthase O subunit [Procambarus clarkii]	--	--	--	--	--	K02137	ATPeF0O, ATP5O, ATP5	F-type H+-transporting ATPase subunit O	http://www.genome.jp/dbget-bin/www_bget?ko:K02137	Q24439	420	3.4e-40	ATP synthase subunit O, mitochondrial OS=Drosophila melanogaster GN=Oscp PE=2 SV=2	PF00213	ATP synthase delta (OSCP) subunit	GO:0015986	ATP synthesis coupled proton transport	GO:0046933	proton-transporting ATP synthase activity, rotational mechanism	GO:0045259	proton-transporting ATP synthase complex	KOG1662	Mitochondrial F1F0-ATP synthase, subunit OSCP/ATP5
Cluster-1404.0	BP_1	2.00	0.66	449	--	--	--	--	--	--	--	--	--	--	--	--	--	--	--	--	--	--	--	--	--	--	--	--	--	--	--	--
Cluster-14040.0	BP_1	2.00	1.10	386	--	--	--	--	--	768311752	CP010980.1	383	0	Verticillium dahliae VdLs.17 chromosome 1, complete sequence	--	--	--	--	--	--	--	--	--	--	--	--	--	--	--	--	--	--
Cluster-14040.1	BP_1	1.00	0.60	378	--	--	--	--	--	768311752	CP010980.1	252	1.298e-127	Verticillium dahliae VdLs.17 chromosome 1, complete sequence	--	--	--	--	--	--	--	--	--	--	--	--	--	--	--	--	--	--
Cluster-14043.0	BP_1	3.00	0.38	704	--	--	--	--	--	--	--	--	--	--	--	--	--	--	--	--	--	--	--	--	--	--	--	--	--	--	--	--
Cluster-14047.1	BP_1	5.00	0.35	1022	--	--	--	--	--	--	--	--	--	--	--	--	--	--	--	--	--	--	--	--	--	--	--	--	--	--	--	--
Cluster-14052.0	BP_1	4.00	0.36	862	225713132	ACO12412.1	522	1.7e-50	60S ribosomal protein L9 [Lepeophtheirus salmonis]>gi|290561218|gb|ADD38011.1| 60S ribosomal protein L9 [Lepeophtheirus salmonis]	697068441	XM_009651110.1	859	0	Verticillium dahliae VdLs.17 60S ribosomal protein L9 mRNA	K02940	RP-L9e, RPL9	large subunit ribosomal protein L9e	http://www.genome.jp/dbget-bin/www_bget?ko:K02940	P51401	603	2.8e-61	60S ribosomal protein L9-B OS=Saccharomyces cerevisiae (strain ATCC 204508 / S288c) GN=RPL9B PE=1 SV=1	PF00347	Ribosomal protein L6	GO:0006412//GO:0042254	translation//ribosome biogenesis	GO:0003735//GO:0019843	structural constituent of ribosome//rRNA binding	GO:0005840	ribosome	KOG3255	60S ribosomal protein L9
Cluster-14053.0	BP_1	2.00	0.44	527	826412757	XP_012543462.1	299	7.3e-25	PREDICTED: piggyBac transposable element-derived protein 2-like [Monomorium pharaonis]	--	--	--	--	--	--	--	--	--	--	--	--	--	--	--	--	--	--	--	--	--	--	--
Cluster-14058.0	BP_1	1.00	0.35	440	328802835	AEB41038.1	543	3.1e-53	selenophosphate synthetase [Penaeus monodon]	826497213	XM_012685829.1	65	1.37334e-23	PREDICTED: Monomorium pharaonis selenide, water dikinase (LOC105839489), mRNA	K01008	selD, SEPHS	selenide, water dikinase	http://www.genome.jp/dbget-bin/www_bget?ko:K01008	O18373	319	1.2e-28	Selenide, water dikinase OS=Drosophila melanogaster GN=SelD PE=2 SV=1	--	--	--	--	--	--	--	--	KOG3939	Selenophosphate synthetase
Cluster-14059.0	BP_1	2.00	2.62	322	815797249	XP_012219310.1	145	3.2e-07	PREDICTED: heterogeneous nuclear ribonucleoprotein U isoform X2 [Linepithema humile]	--	--	--	--	--	--	--	--	--	--	--	--	--	PF02459	Adenoviral DNA terminal protein	GO:0006260	DNA replication	GO:0003677	DNA binding	--	--	--	--
Cluster-14060.0	BP_1	2.00	0.40	550	--	--	--	--	--	--	--	--	--	--	--	--	--	--	--	--	--	--	--	--	--	--	--	--	--	--	--	--
Cluster-14065.0	BP_1	6.34	0.37	1188	--	--	--	--	--	--	--	--	--	--	--	--	--	--	--	--	--	--	--	--	--	--	--	--	--	--	--	--
Cluster-14065.3	BP_1	10.12	0.62	1132	--	--	--	--	--	--	--	--	--	--	--	--	--	--	--	--	--	--	--	--	--	--	--	--	--	--	--	--
Cluster-14065.4	BP_1	7.28	0.44	1152	--	--	--	--	--	--	--	--	--	--	--	--	--	--	--	--	--	--	--	--	--	--	--	--	--	--	--	--
Cluster-14072.0	BP_1	11.00	0.76	1039	641649897	XP_008187410.1	256	1.4e-19	PREDICTED: uncharacterized protein LOC103310547 [Acyrthosiphon pisum]	--	--	--	--	--	--	--	--	--	--	--	--	--	PF02944	BESS motif	--	--	GO:0003677	DNA binding	--	--	--	--
Cluster-14076.0	BP_1	11.61	2.02	591	--	--	--	--	--	--	--	--	--	--	--	--	--	--	--	--	--	--	--	--	--	--	--	--	--	--	--	--
Cluster-14078.0	BP_1	2.00	0.45	524	321458747	EFX69810.1	293	3.6e-24	hypothetical protein DAPPUDRAFT_300683 [Daphnia pulex]	--	--	--	--	--	K10160	TLR4	toll-like receptor 4	http://www.genome.jp/dbget-bin/www_bget?ko:K10160	P82963	213	2.8e-16	Chaoptin (Fragment) OS=Tribolium castaneum GN=CHP PE=2 SV=1	PF00560//PF13855	Leucine Rich Repeat//Leucine rich repeat	--	--	GO:0005515	protein binding	--	--	--	--
Cluster-14081.0	BP_1	1.00	0.39	427	--	--	--	--	--	--	--	--	--	--	--	--	--	--	--	--	--	--	--	--	--	--	--	--	--	--	--	--
Cluster-14082.0	BP_1	8.00	1.03	697	171189511	ACB42236.1	510	3.3e-49	glutathione peroxidase [Metapenaeus ensis]>gi|171189513|gb|ACB42237.1| glutathione peroxidase [Metapenaeus ensis]	--	--	--	--	--	K00432	E1.11.1.9	glutathione peroxidase	http://www.genome.jp/dbget-bin/www_bget?ko:K00432	P30710	428	4.4e-41	Epididymal secretory glutathione peroxidase OS=Rattus norvegicus GN=Gpx5 PE=2 SV=1	PF00255	Glutathione peroxidase	GO:0006804//GO:0055114//GO:0006979//GO:0006749	obsolete peroxidase reaction//oxidation-reduction process//response to oxidative stress//glutathione metabolic process	GO:0004602//GO:0004601	glutathione peroxidase activity//peroxidase activity	--	--	KOG1651	Glutathione peroxidase
Cluster-14088.0	BP_1	5.00	0.62	711	665810088	XP_008553447.1	504	1.7e-48	PREDICTED: uncharacterized protein LOC103575436 [Microplitis demolitor]	--	--	--	--	--	--	--	--	--	--	--	--	--	--	--	--	--	--	--	--	--	--	--
Cluster-14089.0	BP_1	9.61	0.37	1650	91085917	XP_969488.1	1028	6.7e-109	PREDICTED: zinc transporter ZIP3 [Tribolium castaneum]>gi|270009956|gb|EFA06404.1| hypothetical protein TcasGA2_TC009283 [Tribolium castaneum]	--	--	--	--	--	K14709	SLC39A1_2_3, ZIP1_2_3	solute carrier family 39 (zinc transporter), member 1/2/3	http://www.genome.jp/dbget-bin/www_bget?ko:K14709	P59889	242	3.8e-19	Zinc transporter ZIP1 OS=Danio rerio GN=slc39a1 PE=2 SV=1	PF02535//PF00737//PF00509	ZIP Zinc transporter//Photosystem II 10 kDa phosphoprotein//Haemagglutinin	GO:0019064//GO:0030001//GO:0007165//GO:0055085//GO:0050821//GO:0015979	fusion of virus membrane with host plasma membrane//metal ion transport//signal transduction//transmembrane transport//protein stabilization//photosynthesis	GO:0046789//GO:0042301//GO:0046873	host cell surface receptor binding//phosphate ion binding//metal ion transmembrane transporter activity	GO:0019031//GO:0009523//GO:0009986//GO:0016020	viral envelope//photosystem II//cell surface//membrane	KOG1558	Fe2+/Zn2+ regulated transporter
Cluster-14092.0	BP_1	12.00	5.25	411	--	--	--	--	--	--	--	--	--	--	--	--	--	--	--	--	--	--	--	--	--	--	--	--	--	--	--	--
Cluster-14099.0	BP_1	13.04	2.38	577	694525039	XP_009492324.1	309	5.5e-26	40S ribosomal protein [Fonticula alba]>gi|627950834|gb|KCV72623.1| 40S ribosomal protein [Fonticula alba]	697090075	XM_009659649.1	516	0	Verticillium dahliae VdLs.17 40S ribosomal protein S26E mRNA	K02976	RP-S26e, RPS26	small subunit ribosomal protein S26e	http://www.genome.jp/dbget-bin/www_bget?ko:K02976	P21772	445	3.8e-43	40S ribosomal protein S26E OS=Neurospora crassa (strain ATCC 24698 / 74-OR23-1A / CBS 708.71 / DSM 1257 / FGSC 987) GN=rps-26 PE=3 SV=2	PF01283	Ribosomal protein S26e	GO:0042254//GO:0006412	ribosome biogenesis//translation	GO:0003735	structural constituent of ribosome	GO:0005840//GO:0005622	ribosome//intracellular	KOG1768	40s ribosomal protein S26
Cluster-14101.0	BP_1	2.00	0.60	465	--	--	--	--	--	--	--	--	--	--	--	--	--	--	--	--	--	--	--	--	--	--	--	--	--	--	--	--
Cluster-14102.0	BP_1	5.00	0.60	725	--	--	--	--	--	--	--	--	--	--	--	--	--	--	--	--	--	--	PF01186	Lysyl oxidase	GO:0055114	oxidation-reduction process	GO:0016641//GO:0005507	oxidoreductase activity, acting on the CH-NH2 group of donors, oxygen as acceptor//copper ion binding	--	--	--	--
Cluster-14115.0	BP_1	9.00	0.60	1071	--	--	--	--	--	697066096	XM_009649940.1	841	0	Verticillium dahliae VdLs.17 hypothetical protein partial mRNA	--	--	--	--	--	--	--	--	PF10099	Anti-sigma-K factor rskA	--	--	--	--	GO:0005886//GO:0016021	plasma membrane//integral component of membrane	--	--
Cluster-14124.0	BP_1	12.00	0.99	917	--	--	--	--	--	--	--	--	--	--	--	--	--	--	--	--	--	--	--	--	--	--	--	--	--	--	--	--
Cluster-14133.0	BP_1	24.00	0.36	3697	50513239	AAT77811.1	3637	0.0e+00	calpain B [Gecarcinus lateralis]	50513238	AY639153.1	1341	0	Gecarcinus lateralis calpain B (CalpB) mRNA, complete cds	K08585	CAPNN	calpain, invertebrate	http://www.genome.jp/dbget-bin/www_bget?ko:K08585	Q9VT65	2243	8.0e-251	Calpain-B OS=Drosophila melanogaster GN=CalpB PE=1 SV=2	PF13202//PF04204//PF00648//PF13833//PF00036//PF13405//PF13499	EF hand//Homoserine O-succinyltransferase//Calpain family cysteine protease//EF-hand domain pair//EF hand//EF-hand domain//EF-hand domain pair	GO:0042967//GO:0019281//GO:0006555//GO:0006508	acyl-carrier-protein biosynthetic process//L-methionine biosynthetic process from homoserine via O-succinyl-L-homoserine and cystathionine//methionine metabolic process//proteolysis	GO:0008899//GO:0004198//GO:0005509	homoserine O-succinyltransferase activity//calcium-dependent cysteine-type endopeptidase activity//calcium ion binding	GO:0005737//GO:0005622	cytoplasm//intracellular	KOG0045	Cytosolic Ca2+-dependent cysteine protease (calpain), large subunit (EF-Hand protein superfamily)
Cluster-14136.0	BP_1	2.00	0.52	493	--	--	--	--	--	--	--	--	--	--	--	--	--	--	--	--	--	--	--	--	--	--	--	--	--	--	--	--
Cluster-14139.0	BP_1	1.00	0.33	449	558156858	XP_006095906.1	228	1.1e-16	PREDICTED: thiosulfate sulfurtransferase/rhodanese-like domain-containing protein 3 [Myotis lucifugus]	--	--	--	--	--	--	--	--	--	Q9D0B5	193	5.0e-14	Thiosulfate sulfurtransferase/rhodanese-like domain-containing protein 3 OS=Mus musculus GN=Tstd3 PE=1 SV=1	--	--	--	--	--	--	--	--	KOG1530	Rhodanese-related sulfurtransferase
Cluster-14140.0	BP_1	2.00	0.73	434	166952385	ABZ04275.1	595	2.8e-59	ribosomal protein rpsA [Lineus viridis]	768311756	CP010984.1	430	0	Verticillium dahliae VdLs.17 chromosome 5, complete sequence	K02998	RP-SAe, RPSA	small subunit ribosomal protein SAe	http://www.genome.jp/dbget-bin/www_bget?ko:K02998	Q2GV75	719	4.9e-75	40S ribosomal protein S0 OS=Chaetomium globosum (strain ATCC 6205 / CBS 148.51 / DSM 1962 / NBRC 6347 / NRRL 1970) GN=RPS0 PE=3 SV=1	PF02993//PF00318	Minor capsid protein VI//Ribosomal protein S2	GO:0006412//GO:0042254	translation//ribosome biogenesis	GO:0003735	structural constituent of ribosome	GO:0005622//GO:0005840//GO:0019028	intracellular//ribosome//viral capsid	KOG0830	40S ribosomal protein SA (P40)/Laminin receptor 1
Cluster-14140.2	BP_1	4.00	0.51	699	--	--	--	--	--	768311756	CP010984.1	693	0	Verticillium dahliae VdLs.17 chromosome 5, complete sequence	--	--	--	--	--	--	--	--	--	--	--	--	--	--	--	--	--	--
Cluster-14143.0	BP_1	2.00	0.34	599	241679038	XP_002412625.1	542	5.5e-53	meiotic cell division protein Pelota/DOM34, putative [Ixodes scapularis]>gi|215506427|gb|EEC15921.1| meiotic cell division protein Pelota/DOM34, putative [Ixodes scapularis]	260833697	XM_002611803.1	68	4.09642e-25	Branchiostoma floridae hypothetical protein, mRNA	K06965	PELO, DOM34, pelA	protein pelota	http://www.genome.jp/dbget-bin/www_bget?ko:K06965	Q5RCE3	518	1.4e-51	Protein pelota homolog OS=Pongo abelii GN=PELO PE=2 SV=1	--	--	GO:0051301	cell division	--	--	--	--	KOG2869	Meiotic cell division protein Pelota/DOM34
Cluster-14144.0	BP_1	3.00	0.36	729	--	--	--	--	--	--	--	--	--	--	--	--	--	--	--	--	--	--	--	--	--	--	--	--	--	--	--	--
Cluster-14146.0	BP_1	2.00	0.38	563	847164383	XP_012826122.1	427	1.1e-39	PREDICTED: uncharacterized protein LOC105948364 [Xenopus (Silurana) tropicalis]	--	--	--	--	--	--	--	--	--	--	--	--	--	--	--	--	--	--	--	--	--	--	--
Cluster-14147.0	BP_1	3.00	0.32	779	219809650	ACL36283.1	271	1.9e-21	Kazal-type serine proteinase inhibitor 4 [Fenneropenaeus chinensis]	--	--	--	--	--	--	--	--	--	P82968	231	3.4e-18	Four-domain proteases inhibitor OS=Melithaea caledonica PE=1 SV=1	PF00050//PF07648	Kazal-type serine protease inhibitor domain//Kazal-type serine protease inhibitor domain	--	--	GO:0005515	protein binding	--	--	KOG3649	FOG: Kazal-type serine protease inhibitor domain
Cluster-14153.0	BP_1	40.35	3.34	917	642935895	XP_008198218.1	627	1.2e-62	PREDICTED: poly(A)-specific ribonuclease PARN-like domain-containing protein 1 isoform X1 [Tribolium castaneum]>gi|270013255|gb|EFA09703.1| hypothetical protein TcasGA2_TC011836 [Tribolium castaneum]	--	--	--	--	--	K01148	PARN	poly(A)-specific ribonuclease	http://www.genome.jp/dbget-bin/www_bget?ko:K01148	Q7ZU92	262	1.0e-21	Poly(A)-specific ribonuclease PARN OS=Danio rerio GN=parn PE=1 SV=2	PF04857	CAF1 family ribonuclease	--	--	--	--	GO:0005634	nucleus	KOG1990	Poly(A)-specific exoribonuclease PARN
Cluster-14158.0	BP_1	7.82	0.59	976	332376334	AEE63307.1	825	1.4e-85	unknown [Dendroctonus ponderosae]>gi|478257148|gb|ENN77311.1| hypothetical protein YQE_06137, partial [Dendroctonus ponderosae]>gi|546681446|gb|ERL91543.1| hypothetical protein D910_08873 [Dendroctonus ponderosae]	--	--	--	--	--	K02537	MAD2	mitotic spindle assembly checkpoint protein MAD2	http://www.genome.jp/dbget-bin/www_bget?ko:K02537	Q556Y9	469	1.1e-45	Mitotic spindle assembly checkpoint protein MAD2A OS=Dictyostelium discoideum GN=mad2l1-1 PE=3 SV=1	--	--	--	--	--	--	--	--	KOG3285	Spindle assembly checkpoint protein
Cluster-14158.1	BP_1	54.18	4.43	925	332376334	AEE63307.1	858	1.9e-89	unknown [Dendroctonus ponderosae]>gi|478257148|gb|ENN77311.1| hypothetical protein YQE_06137, partial [Dendroctonus ponderosae]>gi|546681446|gb|ERL91543.1| hypothetical protein D910_08873 [Dendroctonus ponderosae]	--	--	--	--	--	K02537	MAD2	mitotic spindle assembly checkpoint protein MAD2	http://www.genome.jp/dbget-bin/www_bget?ko:K02537	Q556Y9	494	1.3e-48	Mitotic spindle assembly checkpoint protein MAD2A OS=Dictyostelium discoideum GN=mad2l1-1 PE=3 SV=1	--	--	--	--	--	--	--	--	KOG3285	Spindle assembly checkpoint protein
Cluster-14160.0	BP_1	2.00	0.64	455	--	--	--	--	--	--	--	--	--	--	--	--	--	--	--	--	--	--	PF12328//PF02179	Rpp20 subunit of nuclear RNase MRP and P//BAG domain	GO:0008033//GO:0051252	tRNA processing//regulation of RNA metabolic process	GO:0004526//GO:0051087	ribonuclease P activity//chaperone binding	GO:0030677//GO:0005634	ribonuclease P complex//nucleus	--	--
Cluster-14161.0	BP_1	1.00	0.31	463	--	--	--	--	--	--	--	--	--	--	--	--	--	--	--	--	--	--	--	--	--	--	--	--	--	--	--	--
Cluster-1417.0	BP_1	3.00	0.71	513	--	--	--	--	--	--	--	--	--	--	--	--	--	--	--	--	--	--	--	--	--	--	--	--	--	--	--	--
Cluster-14170.0	BP_1	2.00	0.35	591	817058342	XP_012250629.1	817	7.0e-85	PREDICTED: transient receptor potential protein [Athalia rosae]	--	--	--	--	--	K05328	TRPCN	transient receptor potential cation channel subfamily C, invertebrate	http://www.genome.jp/dbget-bin/www_bget?ko:K05328	P19334	780	5.7e-82	Transient receptor potential protein OS=Drosophila melanogaster GN=trp PE=1 SV=3	PF00520	Ion transport protein	GO:0006811//GO:0055085	ion transport//transmembrane transport	GO:0005216	ion channel activity	GO:0016020	membrane	KOG3609	Receptor-activated Ca2+-permeable cation channels (STRPC family)
Cluster-14171.0	BP_1	2.00	0.37	572	294718621	ADF32023.1	465	4.5e-44	galectin [Eriocheir sinensis]	--	--	--	--	--	--	--	--	--	--	--	--	--	PF00337//PF02793	Galactoside-binding lectin//Hormone receptor domain	GO:0007186	G-protein coupled receptor signaling pathway	GO:0004930//GO:0030246	G-protein coupled receptor activity//carbohydrate binding	GO:0016020	membrane	--	--
Cluster-14173.0	BP_1	1.00	0.46	404	--	--	--	--	--	--	--	--	--	--	--	--	--	--	--	--	--	--	--	--	--	--	--	--	--	--	--	--
Cluster-14174.0	BP_1	3.00	0.41	675	--	--	--	--	--	--	--	--	--	--	--	--	--	--	--	--	--	--	--	--	--	--	--	--	--	--	--	--
Cluster-14177.0	BP_1	3.00	0.40	681	--	--	--	--	--	--	--	--	--	--	--	--	--	--	--	--	--	--	--	--	--	--	--	--	--	--	--	--
Cluster-14178.0	BP_1	3.00	1.73	381	817075459	XP_012259962.1	448	2.8e-42	PREDICTED: ras-related protein Rab-5B isoform X1 [Athalia rosae]	262401108	FJ774735.1	228	2.87449e-114	Scylla paramamosain rab5 mRNA, partial cds	K07889	RAB5C	Ras-related protein Rab-5C	http://www.genome.jp/dbget-bin/www_bget?ko:K07889	P51148	410	2.9e-39	Ras-related protein Rab-5C OS=Homo sapiens GN=RAB5C PE=1 SV=2	PF08477//PF00735//PF03193//PF01926//PF00071//PF00025//PF04670	Ras of Complex, Roc, domain of DAPkinase//Septin//Protein of unknown function, DUF258//50S ribosome-binding GTPase//Ras family//ADP-ribosylation factor family//Gtr1/RagA G protein conserved region	GO:0007264	small GTPase mediated signal transduction	GO:0005525//GO:0003924	GTP binding//GTPase activity	--	--	KOG0092	GTPase Rab5/YPT51 and related small G protein superfamily GTPases
Cluster-14185.0	BP_1	1.00	0.36	437	125487484	ABN42642.1	449	2.4e-42	elongation of very long chain fatty acids-like protein [Marsupenaeus japonicus]	--	--	--	--	--	K10250	ELOVL7	elongation of very long chain fatty acids protein 7	http://www.genome.jp/dbget-bin/www_bget?ko:K10250	Q1HRV8	359	2.7e-33	Elongation of very long chain fatty acids protein AAEL008004 OS=Aedes aegypti GN=AAEL008004 PE=2 SV=2	PF01151//PF00122	GNS1/SUR4 family//E1-E2 ATPase	--	--	GO:0000166//GO:0046872	nucleotide binding//metal ion binding	GO:0016021	integral component of membrane	--	--
Cluster-14192.0	BP_1	18.75	0.53	2131	--	--	--	--	--	--	--	--	--	--	--	--	--	--	--	--	--	--	--	--	--	--	--	--	--	--	--	--
Cluster-14194.0	BP_1	4.00	0.74	572	--	--	--	--	--	--	--	--	--	--	--	--	--	--	--	--	--	--	--	--	--	--	--	--	--	--	--	--
Cluster-14197.0	BP_1	2.00	0.34	599	189240426	XP_971297.2	331	1.6e-28	PREDICTED: neo-calmodulin-like isoform X3 [Tribolium castaneum]	--	--	--	--	--	K02183	CALM	calmodulin	http://www.genome.jp/dbget-bin/www_bget?ko:K02183	Q9HFY6	288	6.4e-25	Calmodulin OS=Blastocladiella emersonii GN=CMD1 PE=3 SV=3	PF01346//PF13405//PF10591//PF00036//PF13833//PF13499//PF13202	Domain amino terminal to FKBP-type peptidyl-prolyl isomerase//EF-hand domain//Secreted protein acidic and rich in cysteine Ca binding region//EF hand//EF-hand domain pair//EF-hand domain pair//EF hand	GO:0006457//GO:0007165	protein folding//signal transduction	GO:0005509	calcium ion binding	GO:0005578	proteinaceous extracellular matrix	KOG0027	Calmodulin and related proteins (EF-Hand superfamily)
Cluster-142.0	BP_1	3.00	1.38	405	--	--	--	--	--	--	--	--	--	--	--	--	--	--	--	--	--	--	--	--	--	--	--	--	--	--	--	--
Cluster-1420.0	BP_1	7.00	0.98	663	--	--	--	--	--	--	--	--	--	--	--	--	--	--	--	--	--	--	--	--	--	--	--	--	--	--	--	--
Cluster-14206.0	BP_1	3.00	0.50	601	675754918	XP_008971432.1	284	4.5e-23	PREDICTED: cytochrome P450 2W1 [Pan paniscus]	767945963	XM_005249888.3	601	0	PREDICTED: Homo sapiens chromosome 7 open reading frame 50 (C7orf50), transcript variant X9, mRNA	--	--	--	--	Q9BRJ6	130	1.4e-06	Uncharacterized protein C7orf50 OS=Homo sapiens GN=C7orf50 PE=1 SV=1	--	--	--	--	--	--	--	--	--	--
Cluster-14208.0	BP_1	14.42	0.50	1774	91086047	XP_973605.1	1543	1.4e-168	PREDICTED: protein turtle homolog B [Tribolium castaneum]	642927616	XM_968512.2	282	1.37586e-143	PREDICTED: Tribolium castaneum protein turtle homolog B (LOC662415), mRNA	--	--	--	--	O60500	195	1.2e-13	Nephrin OS=Homo sapiens GN=NPHS1 PE=1 SV=1	PF13895	Immunoglobulin domain	--	--	GO:0005515	protein binding	--	--	--	--
Cluster-1421.1	BP_1	2.00	0.87	412	--	--	--	--	--	--	--	--	--	--	--	--	--	--	--	--	--	--	--	--	--	--	--	--	--	--	--	--
Cluster-14212.0	BP_1	2.00	0.38	569	646710618	KDR16085.1	514	9.2e-50	Putative fatty acyl-CoA reductase [Zootermopsis nevadensis]	--	--	--	--	--	K13356	FAR	fatty acyl-CoA reductase	http://www.genome.jp/dbget-bin/www_bget?ko:K13356	A1ZAI5	453	4.5e-44	Putative fatty acyl-CoA reductase CG5065 OS=Drosophila melanogaster GN=CG5065 PE=3 SV=1	PF01413//PF03015	C-terminal tandem repeated domain in type 4 procollagen//Male sterility protein	--	--	GO:0005201//GO:0080019	extracellular matrix structural constituent//fatty-acyl-CoA reductase (alcohol-forming) activity	GO:0005581//GO:0005578	collagen trimer//proteinaceous extracellular matrix	KOG1221	Acyl-CoA reductase
Cluster-14213.1	BP_1	12.00	0.65	1241	--	--	--	--	--	--	--	--	--	--	--	--	--	--	--	--	--	--	--	--	--	--	--	--	--	--	--	--
Cluster-14214.0	BP_1	7.00	0.91	690	--	--	--	--	--	--	--	--	--	--	--	--	--	--	--	--	--	--	--	--	--	--	--	--	--	--	--	--
Cluster-14217.0	BP_1	6.00	0.52	885	256549318	ACU83213.1	256	1.2e-19	C-type lectin [Ruditapes philippinarum]	--	--	--	--	--	K06468	FCER2, CD23	Fc receptor, IgE, low affinity II	http://www.genome.jp/dbget-bin/www_bget?ko:K06468	P20693	215	2.8e-16	Low affinity immunoglobulin epsilon Fc receptor OS=Mus musculus GN=Fcer2 PE=2 SV=1	--	--	--	--	--	--	--	--	--	--
Cluster-14225.1	BP_1	3.00	0.42	659	--	--	--	--	--	--	--	--	--	--	--	--	--	--	--	--	--	--	--	--	--	--	--	--	--	--	--	--
Cluster-14232.0	BP_1	1.00	2.65	289	--	--	--	--	--	--	--	--	--	--	--	--	--	--	--	--	--	--	--	--	--	--	--	--	--	--	--	--
Cluster-14234.0	BP_1	4.00	0.83	542	--	--	--	--	--	--	--	--	--	--	--	--	--	--	--	--	--	--	--	--	--	--	--	--	--	--	--	--
Cluster-14237.0	BP_1	1.00	0.65	370	--	--	--	--	--	--	--	--	--	--	--	--	--	--	--	--	--	--	--	--	--	--	--	--	--	--	--	--
Cluster-14241.0	BP_1	6.00	0.44	1004	544481800	XP_005576133.1	674	4.6e-68	PREDICTED: serine/arginine-rich splicing factor 7 isoform X2 [Macaca fascicularis]	767915040	XR_939711.1	1004	0	PREDICTED: Homo sapiens serine/arginine-rich splicing factor 7 (SRSF7), transcript variant X6, misc_RNA	K12896	SFRS7	splicing factor, arginine/serine-rich 7	http://www.genome.jp/dbget-bin/www_bget?ko:K12896	Q16629	533	4.2e-53	Serine/arginine-rich splicing factor 7 OS=Homo sapiens GN=SRSF7 PE=1 SV=1	PF00098//PF00076//PF06495	Zinc knuckle//RNA recognition motif. (a.k.a. RRM, RBD, or RNP domain)//Fruit fly transformer protein	GO:0006397//GO:0046660	mRNA processing//female sex differentiation	GO:0003676//GO:0008270	nucleic acid binding//zinc ion binding	GO:0005634	nucleus	KOG0107	Alternative splicing factor SRp20/9G8 (RRM superfamily)
Cluster-14258.0	BP_1	2.00	0.36	577	241672378	XP_002411476.1	406	3.1e-37	ribosome biogenesis protein tsr1, putative [Ixodes scapularis]>gi|215504130|gb|EEC13624.1| ribosome biogenesis protein tsr1, putative [Ixodes scapularis]	--	--	--	--	--	K14799	TSR1	pre-rRNA-processing protein TSR1	http://www.genome.jp/dbget-bin/www_bget?ko:K14799	Q5XGY1	285	1.4e-24	Pre-rRNA-processing protein TSR1 homolog OS=Xenopus laevis GN=tsr1 PE=2 SV=1	PF08142	AARP2CN (NUC121) domain	GO:0042254	ribosome biogenesis	--	--	GO:0005634	nucleus	KOG1980	Uncharacterized conserved protein
Cluster-14259.0	BP_1	2.00	0.40	555	646721128	KDR22598.1	329	2.5e-28	Protein big brother [Zootermopsis nevadensis]	--	--	--	--	--	--	--	--	--	Q24040	297	5.4e-26	Protein big brother OS=Drosophila melanogaster GN=Bgb PE=2 SV=3	PF02312	Core binding factor beta subunit	--	--	GO:0003713	transcription coactivator activity	GO:0005667//GO:0005634	transcription factor complex//nucleus	--	--
Cluster-14262.0	BP_1	7.00	0.78	759	762114419	XP_011439989.1	445	1.2e-41	PREDICTED: 60S ribosomal protein L32-like [Crassostrea gigas]	697079200	XM_009655095.1	741	0	Verticillium dahliae VdLs.17 60S ribosomal protein L32 mRNA	K02912	RP-L32e, RPL32	large subunit ribosomal protein L32e	http://www.genome.jp/dbget-bin/www_bget?ko:K02912	Q7RXY1	582	6.6e-59	60S ribosomal protein L32 OS=Neurospora crassa (strain ATCC 24698 / 74-OR23-1A / CBS 708.71 / DSM 1257 / FGSC 987) GN=crp-63 PE=3 SV=1	PF01655//PF00957	Ribosomal protein L32//Synaptobrevin	GO:0042254//GO:0006412//GO:0016192	ribosome biogenesis//translation//vesicle-mediated transport	GO:0003735	structural constituent of ribosome	GO:0005840//GO:0016021//GO:0005622	ribosome//integral component of membrane//intracellular	KOG0878	60S ribosomal protein L32
Cluster-14263.0	BP_1	27.98	0.47	3354	357611789	EHJ67650.1	1126	5.9e-120	hypothetical protein KGM_11902 [Danaus plexippus]	--	--	--	--	--	--	--	--	--	--	--	--	--	PF12125//PF01805	D domain of beta-TrCP//Surp module	GO:0006396	RNA processing	GO:0003723//GO:0046983	RNA binding//protein dimerization activity	--	--	--	--
Cluster-14267.0	BP_1	9.00	0.45	1328	301500958	YP_003795423.1	1873	5.6e-207	photosystem I P700 chlorophyll a apoprotein A2 [Alveolata sp. CCMP3155]>gi|300069504|gb|ADJ66611.1| photosystem I P700 chlorophyll a apoprotein A2 (chloroplast) [Chromerida sp. RM11]	597569085	KF990036.1	1289	0	Prunus kansuensis chloroplast, complete genome	--	--	--	--	Q09X18	2396	5.2e-269	Photosystem I P700 chlorophyll a apoprotein A2 OS=Morus indica GN=psaB PE=3 SV=1	PF00223	Photosystem I psaA/psaB protein	GO:0015979	photosynthesis	--	--	GO:0009507//GO:0016021//GO:0009522//GO:0009579	chloroplast//integral component of membrane//photosystem I//thylakoid	--	--
Cluster-1427.0	BP_1	1.00	0.59	379	--	--	--	--	--	--	--	--	--	--	--	--	--	--	--	--	--	--	--	--	--	--	--	--	--	--	--	--
Cluster-14273.0	BP_1	5.00	0.31	1128	780661146	XP_011692855.1	390	4.4e-35	PREDICTED: far upstream element-binding protein 1 [Wasmannia auropunctata]>gi|780661150|ref|XP_011692856.1| PREDICTED: far upstream element-binding protein 1 [Wasmannia auropunctata]>gi|780661154|ref|XP_011692857.1| PREDICTED: far upstream element-binding protein 1 [Wasmannia auropunctata]	--	--	--	--	--	K13210	FUBP	far upstream element-binding protein	http://www.genome.jp/dbget-bin/www_bget?ko:K13210	Q92945	263	9.6e-22	Far upstream element-binding protein 2 OS=Homo sapiens GN=KHSRP PE=1 SV=4	PF00013//PF13014//PF04162//PF08493//PF07650	KH domain//KH domain//Gyrovirus capsid protein (VP1)//Aflatoxin regulatory protein//KH domain	GO:0045122//GO:0006355	aflatoxin biosynthetic process//regulation of transcription, DNA-templated	GO:0003677//GO:0003723	DNA binding//RNA binding	GO:0005634//GO:0019028	nucleus//viral capsid	KOG1676	K-homology type RNA binding proteins
Cluster-14274.2	BP_1	7.77	0.33	1524	665806284	XP_008551378.1	1795	7.1e-198	PREDICTED: zinc finger BED domain-containing protein 5-like [Microplitis demolitor]	665806283	XM_008553156.1	702	0	PREDICTED: Microplitis demolitor zinc finger BED domain-containing protein 5-like (LOC103573897), mRNA	--	--	--	--	A4Z944	1075	9.0e-116	Zinc finger BED domain-containing protein 5 OS=Canis familiaris GN=ZBED5 PE=3 SV=1	PF05699	hAT family C-terminal dimerisation region	--	--	GO:0046983	protein dimerization activity	--	--	--	--
Cluster-14277.0	BP_1	2.00	0.34	595	826421469	XP_012525694.1	283	5.9e-23	PREDICTED: la-related protein 6 isoform X2 [Monomorium pharaonis]	--	--	--	--	--	K18733	LARP6	la-related protein 6	http://www.genome.jp/dbget-bin/www_bget?ko:K18733	Q8BN59	245	6.2e-20	La-related protein 6 OS=Mus musculus GN=Larp6 PE=1 SV=1	PF08336	Prolyl 4-Hydroxylase alpha-subunit, N-terminal region	GO:0018401//GO:0006525//GO:0006560//GO:0055114	peptidyl-proline hydroxylation to 4-hydroxy-L-proline//arginine metabolic process//proline metabolic process//oxidation-reduction process	GO:0004656//GO:0016702	procollagen-proline 4-dioxygenase activity//oxidoreductase activity, acting on single donors with incorporation of molecular oxygen, incorporation of two atoms of oxygen	GO:0005783	endoplasmic reticulum	KOG2590	RNA-binding protein LARP/SRO9 and related La domain proteins
Cluster-1428.1	BP_1	3.00	0.36	721	--	--	--	--	--	--	--	--	--	--	--	--	--	--	--	--	--	--	--	--	--	--	--	--	--	--	--	--
Cluster-14280.0	BP_1	4.00	0.54	674	469664397	AGH70153.1	637	6.0e-64	60S ribosomal protein L7, partial [Placozoa sp. H4]	697090338	XM_009659780.1	626	0	Verticillium dahliae VdLs.17 60S ribosomal protein L7 partial mRNA	K02937	RP-L7e, RPL7	large subunit ribosomal protein L7e	http://www.genome.jp/dbget-bin/www_bget?ko:K02937	Q7SBD5	813	9.6e-86	60S ribosomal protein L7 OS=Neurospora crassa (strain ATCC 24698 / 74-OR23-1A / CBS 708.71 / DSM 1257 / FGSC 987) GN=rpl-7 PE=3 SV=2	--	--	--	--	--	--	--	--	KOG3184	60S ribosomal protein L7
Cluster-14281.0	BP_1	2.00	0.42	537	857972572	CEP01194.1	275	4.5e-22	hypothetical protein PBRA_008506 [Plasmodiophora brassicae]	768311753	CP010981.1	534	0	Verticillium dahliae VdLs.17 chromosome 2, complete sequence	K03243	EIF5B	translation initiation factor 5B	http://www.genome.jp/dbget-bin/www_bget?ko:K03243	P39730	269	9.2e-23	Eukaryotic translation initiation factor 5B OS=Saccharomyces cerevisiae (strain ATCC 204508 / S288c) GN=FUN12 PE=1 SV=2	PF01080//PF02724//PF04147//PF00503	Presenilin//CDC45-like protein//Nop14-like family//G-protein alpha subunit	GO:0006270//GO:0007165//GO:0007186	DNA replication initiation//signal transduction//G-protein coupled receptor signaling pathway	GO:0003924//GO:0031683//GO:0004190//GO:0019001//GO:0004871	GTPase activity//G-protein beta/gamma-subunit complex binding//aspartic-type endopeptidase activity//guanyl nucleotide binding//signal transducer activity	GO:0016021//GO:0032040	integral component of membrane//small-subunit processome	KOG1144	Translation initiation factor 5B (eIF-5B)
Cluster-14282.2	BP_1	15.32	0.83	1247	805767235	XP_012135536.1	715	1.0e-72	PREDICTED: RNA-binding protein squid isoform X8 [Megachile rotundata]	194741283	XM_001953084.1	173	3.75443e-83	Drosophila ananassae GF17370 (Dana\GF17370), mRNA	K03102	SQD	squid	http://www.genome.jp/dbget-bin/www_bget?ko:K03102	Q08473	710	1.6e-73	RNA-binding protein squid OS=Drosophila melanogaster GN=sqd PE=1 SV=3	PF08777//PF16367//PF00076	RNA binding motif//RNA recognition motif//RNA recognition motif. (a.k.a. RRM, RBD, or RNP domain)	--	--	GO:0003676//GO:0003723	nucleic acid binding//RNA binding	--	--	--	--
Cluster-14284.0	BP_1	2.00	0.32	621	--	--	--	--	--	--	--	--	--	--	--	--	--	--	--	--	--	--	--	--	--	--	--	--	--	--	--	--
Cluster-14293.0	BP_1	7.00	0.37	1275	827536514	XP_012553325.1	321	5.0e-27	PREDICTED: uncharacterized protein LOC105843014 [Bombyx mori]	--	--	--	--	--	--	--	--	--	--	--	--	--	PF07655//PF04147	Secretin N-terminal domain//Nop14-like family	GO:0009297	pilus assembly	--	--	GO:0019867//GO:0032040	outer membrane//small-subunit processome	--	--
Cluster-14294.0	BP_1	2.00	0.34	599	--	--	--	--	--	--	--	--	--	--	--	--	--	--	--	--	--	--	--	--	--	--	--	--	--	--	--	--
Cluster-14301.0	BP_1	3.00	0.39	691	--	--	--	--	--	--	--	--	--	--	--	--	--	--	--	--	--	--	--	--	--	--	--	--	--	--	--	--
Cluster-14303.0	BP_1	3.00	0.89	467	--	--	--	--	--	--	--	--	--	--	--	--	--	--	--	--	--	--	PF08650	DASH complex subunit Dad4	GO:0008608	attachment of spindle microtubules to kinetochore	--	--	GO:0072686//GO:0042729	mitotic spindle//DASH complex	--	--
Cluster-14304.0	BP_1	1.00	2.78	287	--	--	--	--	--	--	--	--	--	--	--	--	--	--	--	--	--	--	PF01783	Ribosomal L32p protein family	GO:0042254//GO:0006412	ribosome biogenesis//translation	GO:0003735	structural constituent of ribosome	GO:0015934//GO:0005840	large ribosomal subunit//ribosome	--	--
Cluster-14306.0	BP_1	2.00	0.34	598	--	--	--	--	--	--	--	--	--	--	--	--	--	--	--	--	--	--	--	--	--	--	--	--	--	--	--	--
Cluster-14307.0	BP_1	15.48	1.45	845	--	--	--	--	--	768311759	CP010987.1	477	0	Verticillium dahliae VdLs.17 chromosome 8, complete sequence	--	--	--	--	--	--	--	--	--	--	--	--	--	--	--	--	--	--
Cluster-14309.0	BP_1	14.87	0.65	1472	766931243	XP_011497794.1	215	1.1e-14	PREDICTED: proline-rich protein 4-like [Ceratosolen solmsi marchali]	--	--	--	--	--	--	--	--	--	--	--	--	--	--	--	--	--	--	--	--	--	--	--
Cluster-14310.0	BP_1	1.00	0.34	445	--	--	--	--	--	--	--	--	--	--	--	--	--	--	--	--	--	--	--	--	--	--	--	--	--	--	--	--
Cluster-14311.0	BP_1	8.31	0.94	749	91091262	XP_969068.1	669	1.3e-67	PREDICTED: uncharacterized protein LOC657519 [Tribolium castaneum]>gi|270014117|gb|EFA10565.1| hypothetical protein TcasGA2_TC012821 [Tribolium castaneum]	--	--	--	--	--	--	--	--	--	--	--	--	--	--	--	--	--	--	--	--	--	--	--
Cluster-14313.2	BP_1	6.00	0.37	1142	--	--	--	--	--	--	--	--	--	--	--	--	--	--	--	--	--	--	--	--	--	--	--	--	--	--	--	--
Cluster-14313.3	BP_1	5.00	0.84	602	321459849	EFX70898.1	381	2.6e-34	troponin C [Daphnia pulex]	642936036	XM_968886.2	62	8.91426e-22	PREDICTED: Tribolium castaneum troponin C, isoform 2 (LOC662809), mRNA	--	--	--	--	P06708	337	1.3e-30	Troponin C, isotype gamma OS=Astacus leptodactylus PE=1 SV=1	PF13202//PF00036//PF03874//PF12763//PF04277//PF13499//PF13405//PF13833	EF hand//EF hand//RNA polymerase Rpb4//Cytoskeletal-regulatory complex EF hand//Oxaloacetate decarboxylase, gamma chain//EF-hand domain pair//EF-hand domain//EF-hand domain pair	GO:0006525//GO:0006351//GO:0006560//GO:0006144//GO:0006090//GO:0006206//GO:0071436//GO:0006814	arginine metabolic process//transcription, DNA-templated//proline metabolic process//purine nucleobase metabolic process//pyruvate metabolic process//pyrimidine nucleobase metabolic process//sodium ion export//sodium ion transport	GO:0003899//GO:0005515//GO:0008948//GO:0005509//GO:0015081	DNA-directed RNA polymerase activity//protein binding//oxaloacetate decarboxylase activity//calcium ion binding//sodium ion transmembrane transporter activity	GO:0016020//GO:0005730	membrane//nucleolus	KOG0027	Calmodulin and related proteins (EF-Hand superfamily)
Cluster-14317.0	BP_1	20.00	0.86	1497	270017042	EFA13488.1	981	1.7e-103	hypothetical protein TcasGA2_TC004227 [Tribolium castaneum]	--	--	--	--	--	--	--	--	--	Q95SX7	336	4.4e-30	Probable RNA-directed DNA polymerase from transposon BS OS=Drosophila melanogaster GN=RTase PE=2 SV=1	--	--	--	--	--	--	--	--	--	--
Cluster-14317.1	BP_1	9.00	1.04	742	270017042	EFA13488.1	449	4.2e-42	hypothetical protein TcasGA2_TC004227 [Tribolium castaneum]	--	--	--	--	--	--	--	--	--	--	--	--	--	--	--	--	--	--	--	--	--	--	--
Cluster-1432.0	BP_1	1.00	0.31	462	--	--	--	--	--	--	--	--	--	--	--	--	--	--	--	--	--	--	--	--	--	--	--	--	--	--	--	--
Cluster-14320.1	BP_1	5.00	0.45	872	700589070	AIU94796.1	538	2.3e-52	hypothetical protein [Phragmatopoma lapidosa]	697089320	XM_009659275.1	734	0	Verticillium dahliae VdLs.17 peptidyl-prolyl cis-trans isomerase partial mRNA	K03767	PPIA	peptidyl-prolyl cis-trans isomerase A (cyclophilin A)	http://www.genome.jp/dbget-bin/www_bget?ko:K03767	P10255	634	7.1e-65	Peptidyl-prolyl cis-trans isomerase, mitochondrial OS=Neurospora crassa (strain ATCC 24698 / 74-OR23-1A / CBS 708.71 / DSM 1257 / FGSC 987) GN=csr-1 PE=1 SV=1	PF00160	Cyclophilin type peptidyl-prolyl cis-trans isomerase/CLD	GO:0006457//GO:0000413	protein folding//protein peptidyl-prolyl isomerization	GO:0003755	peptidyl-prolyl cis-trans isomerase activity	--	--	KOG0865	Cyclophilin type peptidyl-prolyl cis-trans isomerase
Cluster-14321.0	BP_1	1.00	0.77	356	270015511	EFA11959.1	161	4.9e-09	hypothetical protein TcasGA2_TC005046 [Tribolium castaneum]	--	--	--	--	--	--	--	--	--	--	--	--	--	--	--	--	--	--	--	--	--	--	--
Cluster-14324.0	BP_1	2.00	0.52	491	--	--	--	--	--	--	--	--	--	--	--	--	--	--	--	--	--	--	--	--	--	--	--	--	--	--	--	--
Cluster-14328.0	BP_1	25.75	1.58	1137	189238830	XP_969416.2	358	2.3e-31	PREDICTED: uncharacterized protein LOC657896 [Tribolium castaneum]	805796613	XM_012287939.1	40	2.93796e-09	PREDICTED: Megachile rotundata uncharacterized LOC100875523 (LOC100875523), mRNA	--	--	--	--	--	--	--	--	--	--	--	--	--	--	--	--	--	--
Cluster-14331.0	BP_1	1.00	0.71	363	--	--	--	--	--	--	--	--	--	--	--	--	--	--	--	--	--	--	--	--	--	--	--	--	--	--	--	--
Cluster-14332.0	BP_1	6.00	0.31	1290	--	--	--	--	--	--	--	--	--	--	--	--	--	--	--	--	--	--	--	--	--	--	--	--	--	--	--	--
Cluster-14342.0	BP_1	2.00	0.39	558	--	--	--	--	--	--	--	--	--	--	--	--	--	--	--	--	--	--	--	--	--	--	--	--	--	--	--	--
Cluster-14344.0	BP_1	3.00	1.00	448	--	--	--	--	--	--	--	--	--	--	--	--	--	--	--	--	--	--	--	--	--	--	--	--	--	--	--	--
Cluster-14345.0	BP_1	6.00	0.91	633	--	--	--	--	--	--	--	--	--	--	--	--	--	--	--	--	--	--	--	--	--	--	--	--	--	--	--	--
Cluster-14345.1	BP_1	28.00	3.27	736	--	--	--	--	--	--	--	--	--	--	--	--	--	--	--	--	--	--	--	--	--	--	--	--	--	--	--	--
Cluster-14348.0	BP_1	2.00	1.42	363	--	--	--	--	--	--	--	--	--	--	--	--	--	--	--	--	--	--	--	--	--	--	--	--	--	--	--	--
Cluster-14356.0	BP_1	1.00	0.37	433	--	--	--	--	--	--	--	--	--	--	--	--	--	--	--	--	--	--	--	--	--	--	--	--	--	--	--	--
Cluster-14356.1	BP_1	4.00	0.89	526	--	--	--	--	--	--	--	--	--	--	--	--	--	--	--	--	--	--	--	--	--	--	--	--	--	--	--	--
Cluster-14359.0	BP_1	4.00	1.22	463	--	--	--	--	--	--	--	--	--	--	--	--	--	--	--	--	--	--	--	--	--	--	--	--	--	--	--	--
Cluster-1436.0	BP_1	4.00	0.50	708	--	--	--	--	--	--	--	--	--	--	--	--	--	--	--	--	--	--	--	--	--	--	--	--	--	--	--	--
Cluster-14360.0	BP_1	1.00	1.08	333	--	--	--	--	--	768311752	CP010980.1	307	3.00777e-158	Verticillium dahliae VdLs.17 chromosome 1, complete sequence	--	--	--	--	--	--	--	--	PF09606	ARC105 or Med15 subunit of Mediator complex non-fungal	GO:0006357	regulation of transcription from RNA polymerase II promoter	GO:0001104	RNA polymerase II transcription cofactor activity	GO:0016592	mediator complex	--	--
Cluster-14362.0	BP_1	4.00	0.58	651	--	--	--	--	--	--	--	--	--	--	--	--	--	--	--	--	--	--	--	--	--	--	--	--	--	--	--	--
Cluster-14363.0	BP_1	3.00	0.76	498	506968643	AGM32665.1	513	1.1e-49	EMP24 domain-containing protein [Coptotermes formosanus]	--	--	--	--	--	--	--	--	--	B4JYU5	469	5.5e-46	Transmembrane emp24 domain-containing protein bai OS=Drosophila grimshawi GN=bai PE=3 SV=2	PF01105	emp24/gp25L/p24 family/GOLD	GO:0006810	transport	--	--	GO:0016021	integral component of membrane	KOG1691	emp24/gp25L/p24 family of membrane trafficking proteins
Cluster-14365.0	BP_1	11.00	0.81	993	514694820	XP_004994981.1	346	4.9e-30	ribosomal protein L35a [Salpingoeca rosetta]>gi|326437907|gb|EGD83477.1| ribosomal protein L35a [Salpingoeca rosetta]	768311752	CP010980.1	650	0	Verticillium dahliae VdLs.17 chromosome 1, complete sequence	K02917	RP-L35Ae, RPL35A	large subunit ribosomal protein L35Ae	http://www.genome.jp/dbget-bin/www_bget?ko:K02917	Q9USX4	408	1.3e-38	60S ribosomal protein L33-A OS=Schizosaccharomyces pombe (strain 972 / ATCC 24843) GN=rpl35b PE=3 SV=2	PF01247//PF01782	Ribosomal protein L35Ae//RimM N-terminal domain	GO:0006364//GO:0042254//GO:0006412	rRNA processing//ribosome biogenesis//translation	GO:0003735	structural constituent of ribosome	GO:0005840//GO:0005622	ribosome//intracellular	KOG0887	60S ribosomal protein L35A/L37
Cluster-14367.0	BP_1	5.20	0.45	885	91087247	XP_975518.1	237	1.9e-17	PREDICTED: proton-coupled folate transporter-like [Tribolium castaneum]>gi|642929756|ref|XP_008195961.1| PREDICTED: proton-coupled folate transporter-like [Tribolium castaneum]>gi|642929758|ref|XP_008195962.1| PREDICTED: proton-coupled folate transporter-like [Tribolium castaneum]>gi|642929760|ref|XP_008195963.1| PREDICTED: proton-coupled folate transporter-like [Tribolium castaneum]	--	--	--	--	--	K14613	SLC46A1_3	MFS transporter, PCFT/HCP family, solute carrier family 46 (folate transporter), member 1/3	http://www.genome.jp/dbget-bin/www_bget?ko:K14613	--	--	--	--	--	--	--	--	--	--	--	--	--	--
Cluster-14379.0	BP_1	4.00	0.34	907	--	--	--	--	--	--	--	--	--	--	--	--	--	--	--	--	--	--	--	--	--	--	--	--	--	--	--	--
Cluster-1438.1	BP_1	2.00	0.54	484	--	--	--	--	--	--	--	--	--	--	--	--	--	--	--	--	--	--	--	--	--	--	--	--	--	--	--	--
Cluster-1439.0	BP_1	1.00	0.36	437	--	--	--	--	--	--	--	--	--	--	--	--	--	--	--	--	--	--	--	--	--	--	--	--	--	--	--	--
Cluster-14394.0	BP_1	2.00	0.58	473	--	--	--	--	--	--	--	--	--	--	--	--	--	--	--	--	--	--	--	--	--	--	--	--	--	--	--	--
Cluster-14398.0	BP_1	1.00	1.46	316	512926407	XP_004931078.1	240	3.0e-18	PREDICTED: tyrosine aminotransferase [Bombyx mori]	--	--	--	--	--	K00815	TAT	tyrosine aminotransferase	http://www.genome.jp/dbget-bin/www_bget?ko:K00815	P17735	196	1.6e-14	Tyrosine aminotransferase OS=Homo sapiens GN=TAT PE=1 SV=1	PF00155//PF00839	Aminotransferase class I and II//Cysteine rich repeat	GO:0009058	biosynthetic process	GO:0030170	pyridoxal phosphate binding	GO:0016020	membrane	KOG0259	Tyrosine aminotransferase
Cluster-144.0	BP_1	3.00	2.21	360	646723380	KDR24014.1	157	1.4e-08	hypothetical protein L798_07957, partial [Zootermopsis nevadensis]	--	--	--	--	--	--	--	--	--	--	--	--	--	--	--	--	--	--	--	--	--	--	--
Cluster-1440.0	BP_1	1.00	0.83	351	--	--	--	--	--	--	--	--	--	--	--	--	--	--	--	--	--	--	--	--	--	--	--	--	--	--	--	--
Cluster-14408.0	BP_1	5.00	2.66	389	--	--	--	--	--	--	--	--	--	--	--	--	--	--	--	--	--	--	--	--	--	--	--	--	--	--	--	--
Cluster-14409.0	BP_1	2.00	1.75	347	--	--	--	--	--	--	--	--	--	--	--	--	--	--	--	--	--	--	--	--	--	--	--	--	--	--	--	--
Cluster-1441.0	BP_1	2.00	1.45	361	--	--	--	--	--	--	--	--	--	--	--	--	--	--	--	--	--	--	--	--	--	--	--	--	--	--	--	--
Cluster-14411.0	BP_1	2.00	4.37	297	--	--	--	--	--	--	--	--	--	--	--	--	--	--	--	--	--	--	--	--	--	--	--	--	--	--	--	--
Cluster-14414.1	BP_1	6.00	0.38	1108	321473502	EFX84469.1	147	6.5e-07	hypothetical protein DAPPUDRAFT_314800 [Daphnia pulex]	--	--	--	--	--	--	--	--	--	--	--	--	--	--	--	--	--	--	--	--	--	--	--
Cluster-14421.0	BP_1	2.00	0.87	412	395502364	XP_003755551.1	234	2.0e-17	PREDICTED: fumarylacetoacetase [Sarcophilus harrisii]	--	--	--	--	--	K01555	FAH, fahA	fumarylacetoacetase	http://www.genome.jp/dbget-bin/www_bget?ko:K01555	P16930	226	6.8e-18	Fumarylacetoacetase OS=Homo sapiens GN=FAH PE=1 SV=2	PF01557	Fumarylacetoacetate (FAA) hydrolase family	GO:0008152	metabolic process	GO:0003824	catalytic activity	--	--	KOG2843	Fumarylacetoacetase
Cluster-14424.0	BP_1	4.00	0.36	867	675389892	KFM82789.1	704	1.3e-71	Carbohydrate-responsive element-binding protein, partial [Stegodyphus mimosarum]	--	--	--	--	--	K09113	MLX	MAX-like protein X	http://www.genome.jp/dbget-bin/www_bget?ko:K09113	Q9NP71	552	2.3e-55	Carbohydrate-responsive element-binding protein OS=Homo sapiens GN=MLXIPL PE=1 SV=1	PF00170//PF00010//PF06005//PF01920//PF04977//PF16331//PF05478//PF02183//PF05557	bZIP transcription factor//Helix-loop-helix DNA-binding domain//Protein of unknown function (DUF904)//Prefoldin subunit//Septum formation initiator//TolA binding protein trimerisation//Prominin//Homeobox associated leucine zipper//Mitotic checkpoint protein	GO:0006457//GO:0070206//GO:0007094//GO:0006355//GO:0000917//GO:0043093//GO:0007049	protein folding//protein trimerization//mitotic spindle assembly checkpoint//regulation of transcription, DNA-templated//barrier septum assembly//FtsZ-dependent cytokinesis//cell cycle	GO:0046983//GO:0051082//GO:0043565//GO:0003700	protein dimerization activity//unfolded protein binding//sequence-specific DNA binding//transcription factor activity, sequence-specific DNA binding	GO:0016021//GO:0005667//GO:0005737//GO:0016272	integral component of membrane//transcription factor complex//cytoplasm//prefoldin complex	KOG3582	Mlx interactors and related transcription factors
Cluster-14425.0	BP_1	6.00	0.34	1216	--	--	--	--	--	--	--	--	--	--	--	--	--	--	--	--	--	--	--	--	--	--	--	--	--	--	--	--
Cluster-1443.0	BP_1	4.00	0.35	887	--	--	--	--	--	--	--	--	--	--	--	--	--	--	--	--	--	--	--	--	--	--	--	--	--	--	--	--
Cluster-14431.0	BP_1	3.00	0.61	550	662212063	XP_008479743.1	463	7.3e-44	PREDICTED: deoxyuridine 5'-triphosphate nucleotidohydrolase isoform X1 [Diaphorina citri]>gi|662212065|ref|XP_008479744.1| PREDICTED: deoxyuridine 5'-triphosphate nucleotidohydrolase isoform X2 [Diaphorina citri]>gi|662212067|ref|XP_008479745.1| PREDICTED: deoxyuridine 5'-triphosphate nucleotidohydrolase isoform X3 [Diaphorina citri]	--	--	--	--	--	K01520	dut, DUT	dUTP pyrophosphatase	http://www.genome.jp/dbget-bin/www_bget?ko:K01520	P70583	404	2.1e-38	Deoxyuridine 5'-triphosphate nucleotidohydrolase OS=Rattus norvegicus GN=Dut PE=2 SV=3	PF00692	dUTPase	GO:0046080	dUTP metabolic process	GO:0016787	hydrolase activity	--	--	KOG3370	dUTPase
Cluster-14434.0	BP_1	8.00	0.50	1113	--	--	--	--	--	--	--	--	--	--	--	--	--	--	--	--	--	--	--	--	--	--	--	--	--	--	--	--
Cluster-14437.0	BP_1	7.00	0.77	762	765558074	KJE98318.1	686	1.4e-69	40S ribosomal protein S9 [Capsaspora owczarzaki ATCC 30864]	697073414	XM_009653093.1	722	0	Verticillium dahliae VdLs.17 40S ribosomal protein S9 partial mRNA	K02997	RP-S9e, RPS9	small subunit ribosomal protein S9e	http://www.genome.jp/dbget-bin/www_bget?ko:K02997	P52810	782	4.3e-82	40S ribosomal protein S9 OS=Podospora anserina GN=RPS9 PE=3 SV=1	PF00163//PF01479	Ribosomal protein S4/S9 N-terminal domain//S4 domain	--	--	GO:0019843//GO:0003723	rRNA binding//RNA binding	GO:0005622	intracellular	KOG3301	Ribosomal protein S4
Cluster-14439.0	BP_1	3.00	0.85	476	--	--	--	--	--	--	--	--	--	--	--	--	--	--	--	--	--	--	--	--	--	--	--	--	--	--	--	--
Cluster-14440.0	BP_1	7.00	0.34	1355	--	--	--	--	--	--	--	--	--	--	--	--	--	--	--	--	--	--	--	--	--	--	--	--	--	--	--	--
Cluster-14441.0	BP_1	1.00	0.58	380	--	--	--	--	--	525346447	KC793919.1	175	8.31475e-85	Scylla paramamosain clone Scpa27 microsatellite sequence	--	--	--	--	--	--	--	--	--	--	--	--	--	--	--	--	--	--
Cluster-14444.0	BP_1	2.00	0.39	561	--	--	--	--	--	--	--	--	--	--	--	--	--	--	--	--	--	--	--	--	--	--	--	--	--	--	--	--
Cluster-14446.0	BP_1	11.67	0.65	1215	270012615	EFA09063.1	201	3.9e-13	hypothetical protein TcasGA2_TC006778 [Tribolium castaneum]	--	--	--	--	--	--	--	--	--	--	--	--	--	--	--	--	--	--	--	--	--	--	--
Cluster-14447.0	BP_1	30.00	2.73	861	--	--	--	--	--	--	--	--	--	--	--	--	--	--	--	--	--	--	--	--	--	--	--	--	--	--	--	--
Cluster-14448.0	BP_1	2.00	1.06	390	82795529	ABB91678.1	237	8.4e-18	calcified cuticle protein CP6.1 [Callinectes sapidus]	82795528	DQ288153.1	196	1.81281e-96	Callinectes sapidus calcified cuticle protein CP6.1 mRNA, complete cds	--	--	--	--	P81589	167	4.5e-11	Cuticle protein CP575 OS=Cancer pagurus PE=1 SV=1	PF00379	Insect cuticle protein	--	--	GO:0042302	structural constituent of cuticle	--	--	--	--
Cluster-14449.0	BP_1	3.00	1.04	442	--	--	--	--	--	--	--	--	--	--	--	--	--	--	--	--	--	--	--	--	--	--	--	--	--	--	--	--
Cluster-14450.1	BP_1	2.00	0.45	524	--	--	--	--	--	768311759	CP010987.1	498	0	Verticillium dahliae VdLs.17 chromosome 8, complete sequence	--	--	--	--	--	--	--	--	--	--	--	--	--	--	--	--	--	--
Cluster-14452.0	BP_1	3.63	1.06	471	--	--	--	--	--	--	--	--	--	--	--	--	--	--	--	--	--	--	--	--	--	--	--	--	--	--	--	--
Cluster-14454.0	BP_1	5.00	3.01	377	820837702	XP_012349958.1	355	1.7e-31	PREDICTED: RNA-binding protein 1-like isoform X2 [Apis florea]	685047507	LN596019.1	57	3.25025e-19	Cyprinus carpio genome assembly common carp genome ,scaffold 000001628	K12892	SFRS3	splicing factor, arginine/serine-rich 3	http://www.genome.jp/dbget-bin/www_bget?ko:K12892	Q02427	332	3.2e-30	RNA-binding protein 1 OS=Drosophila melanogaster GN=Rbp1 PE=2 SV=3	PF00076//PF16367	RNA recognition motif. (a.k.a. RRM, RBD, or RNP domain)//RNA recognition motif	--	--	GO:0003676	nucleic acid binding	--	--	KOG0107	Alternative splicing factor SRp20/9G8 (RRM superfamily)
Cluster-14459.0	BP_1	2.00	0.69	443	--	--	--	--	--	--	--	--	--	--	--	--	--	--	--	--	--	--	--	--	--	--	--	--	--	--	--	--
Cluster-14476.0	BP_1	1.00	1.33	321	--	--	--	--	--	--	--	--	--	--	--	--	--	--	--	--	--	--	--	--	--	--	--	--	--	--	--	--
Cluster-14480.0	BP_1	3.00	0.36	723	--	--	--	--	--	--	--	--	--	--	--	--	--	--	--	--	--	--	--	--	--	--	--	--	--	--	--	--
Cluster-14484.0	BP_1	8.00	0.45	1209	242017327	XP_002429141.1	1035	7.6e-110	conserved hypothetical protein [Pediculus humanus corporis]>gi|212514014|gb|EEB16403.1| conserved hypothetical protein [Pediculus humanus corporis]	262401072	FJ774717.1	322	5.39592e-166	Scylla paramamosain LUC7-like isoform b isoform 2 mRNA, partial cds	K13212	LUC7L2	RNA-binding protein Luc7-like 2	http://www.genome.jp/dbget-bin/www_bget?ko:K13212	Q9Y383	930	4.7e-99	Putative RNA-binding protein Luc7-like 2 OS=Homo sapiens GN=LUC7L2 PE=1 SV=2	PF01282//PF03194//PF07851	Ribosomal protein S24e//LUC7 N_terminus//TMPIT-like protein	GO:0006412//GO:0006376//GO:0042254	translation//mRNA splice site selection//ribosome biogenesis	GO:0003729//GO:0003735	mRNA binding//structural constituent of ribosome	GO:0005685//GO:0016021//GO:0005622//GO:0005840	U1 snRNP//integral component of membrane//intracellular//ribosome	KOG0796	Spliceosome subunit
Cluster-14486.0	BP_1	5.00	0.85	598	--	--	--	--	--	--	--	--	--	--	--	--	--	--	--	--	--	--	--	--	--	--	--	--	--	--	--	--
Cluster-14489.0	BP_1	2.00	0.40	552	--	--	--	--	--	525346479	KC793950.1	119	1.67472e-53	Scylla paramamosain clone Scpa58 microsatellite sequence	--	--	--	--	--	--	--	--	--	--	--	--	--	--	--	--	--	--
Cluster-14492.0	BP_1	3.00	3.93	322	--	--	--	--	--	--	--	--	--	--	--	--	--	--	--	--	--	--	--	--	--	--	--	--	--	--	--	--
Cluster-14494.0	BP_1	3.00	0.35	731	755954819	XP_011302900.1	221	1.1e-15	PREDICTED: NADH-ubiquinone oxidoreductase subunit 8 [Fopius arisanus]	597569085	KF990036.1	558	0	Prunus kansuensis chloroplast, complete genome	K03941	NDUFS8	NADH dehydrogenase (ubiquinone) Fe-S protein 8	http://www.genome.jp/dbget-bin/www_bget?ko:K03941	Q0ZIW4	859	4.8e-91	NAD(P)H-quinone oxidoreductase subunit I, chloroplastic OS=Vitis vinifera GN=ndhI PE=3 SV=1	PF00146	NADH dehydrogenase	GO:0055114	oxidation-reduction process	--	--	GO:0016020	membrane	--	--
Cluster-145.0	BP_1	6.43	0.41	1111	--	--	--	--	--	--	--	--	--	--	--	--	--	--	--	--	--	--	--	--	--	--	--	--	--	--	--	--
Cluster-14504.0	BP_1	10.00	1.04	792	662186613	XP_008483033.1	190	4.8e-12	PREDICTED: uncharacterized protein LOC103519719 [Diaphorina citri]	--	--	--	--	--	--	--	--	--	P82120	145	3.3e-08	Cuticle protein 7 OS=Blaberus craniifer PE=1 SV=1	PF00379	Insect cuticle protein	--	--	GO:0042302	structural constituent of cuticle	--	--	--	--
Cluster-14505.0	BP_1	8.00	0.61	975	--	--	--	--	--	--	--	--	--	--	--	--	--	--	--	--	--	--	--	--	--	--	--	--	--	--	--	--
[truncated: 33,608 more rows]
