# Supplementary material for: Transcriptome analysis in different developmental stages of Batocera horsfieldi (Coleoptera: Cerambycidae) and comparison of candidate olfactory genes
Source: PLoS One. 2018 Feb 23;13(2):e0192730. doi: 10.1371/journal.pone.0192730 (PMC5825065; doi:10.1371/journal.pone.0192730)
Supplement: S11 Text — (XLS) [file pone.0192730.s011.xls]

gene_id	Sample_name	Read_count	FPKM	Gene Length	NR GI	NR ID	NR Score	NR Evalue	NR Description	NT GI	NT ID	NT Score	NT Evalue	NT Description	KO ID	KO Name	KO Description	Http Link	Swissprot ID	Swissprot Score	Swissprot Evalue	Swissprot Description	PFAM ID	PFAM description	Gene Ontology Biological Pathway	BP Description	Gene Ontology Molecular Function	MF Description	Gene Ontology Cellular Component	CC Description	KOG ID	KOG Description
Cluster-100.0	BP_2	7.00	0.43	1005	--	--	--	--	--	--	--	--	--	--	--	--	--	--	--	--	--	--	--	--	--	--	--	--	--	--	--	--
Cluster-10002.0	BP_2	8.00	0.48	1031	--	--	--	--	--	42794088	AC135916.2	1025	0	Genomic sequence for Oryza sativa, Nipponbare strain, clone OSJNBa0088M06, from chromosome 5, complete sequence	--	--	--	--	--	--	--	--	--	--	--	--	--	--	--	--	--	--
Cluster-10006.0	BP_2	12.85	0.67	1130	290463025	ADD24560.1	165	5.4e-09	Heat shock protein homolog [Lepeophtheirus salmonis]>gi|290561282|gb|ADD38043.1| Heat shock protein homolog [Lepeophtheirus salmonis]	--	--	--	--	--	--	--	--	--	P82147	153	5.5e-09	Protein lethal(2)essential for life OS=Drosophila melanogaster GN=l(2)efl PE=1 SV=1	--	--	--	--	--	--	--	--	KOG3591	Alpha crystallins
Cluster-1001.0	BP_2	2.00	0.44	493	--	--	--	--	--	--	--	--	--	--	--	--	--	--	--	--	--	--	--	--	--	--	--	--	--	--	--	--
Cluster-10012.0	BP_2	5.00	0.43	799	675377463	KFM70365.1	232	6.5e-17	Chondroitin proteoglycan 2, partial [Stegodyphus mimosarum]	--	--	--	--	--	--	--	--	--	O76217	148	1.5e-08	Peritrophin-1 OS=Anopheles gambiae GN=Aper1 PE=2 SV=2	PF01607	Chitin binding Peritrophin-A domain	GO:0006030	chitin metabolic process	GO:0008061	chitin binding	GO:0005576	extracellular region	--	--
Cluster-10013.0	BP_2	9.48	0.47	1172	642912076	XP_008200791.1	499	1.0e-47	PREDICTED: U7 snRNA-associated Sm-like protein LSm11 [Tribolium castaneum]	--	--	--	--	--	--	--	--	--	Q7T076	195	7.7e-14	U7 snRNA-associated Sm-like protein LSm11 OS=Xenopus laevis GN=lsm11 PE=2 SV=1	--	--	--	--	--	--	--	--	--	--
Cluster-10016.0	BP_2	2.00	0.87	393	--	--	--	--	--	--	--	--	--	--	--	--	--	--	--	--	--	--	--	--	--	--	--	--	--	--	--	--
Cluster-10018.0	BP_2	7.00	0.75	705	78042492	NP_001030186.1	564	1.8e-55	60S ribosomal protein L23 [Bos taurus]>gi|74267764|gb|AAI02557.1| Ribosomal protein L23 [Bos taurus]	697089344	XM_009659287.1	699	0	Verticillium dahliae VdLs.17 60S ribosomal protein L23 mRNA	K02894	RP-L23e, RPL23	large subunit ribosomal protein L23e	http://www.genome.jp/dbget-bin/www_bget?ko:K02894	P0CX41	579	1.4e-58	60S ribosomal protein L23-A OS=Saccharomyces cerevisiae (strain ATCC 204508 / S288c) GN=RPL23A PE=1 SV=1	PF00238	Ribosomal protein L14p/L23e	GO:0006412//GO:0042254	translation//ribosome biogenesis	GO:0003735	structural constituent of ribosome	GO:0022625//GO:0005840	cytosolic large ribosomal subunit//ribosome	KOG0901	60S ribosomal protein L14/L17/L23
Cluster-1002.0	BP_2	2.00	0.31	581	--	--	--	--	--	--	--	--	--	--	--	--	--	--	--	--	--	--	--	--	--	--	--	--	--	--	--	--
Cluster-10026.0	BP_2	3.00	0.59	518	332374154	AEE62218.1	465	4.0e-44	unknown [Dendroctonus ponderosae]	625276072	XM_007631468.1	57	4.57159e-19	PREDICTED: Cricetulus griseus glycine cleavage system protein H (aminomethyl carrier) (Gcsh), transcript variant X2, mRNA	K02437	gcvH, GCSH	glycine cleavage system H protein	http://www.genome.jp/dbget-bin/www_bget?ko:K02437	P23434	451	7.0e-44	Glycine cleavage system H protein, mitochondrial OS=Homo sapiens GN=GCSH PE=1 SV=2	--	--	--	--	--	--	--	--	KOG3373	Glycine cleavage system H protein (lipoate-binding)
Cluster-1003.0	BP_2	2.00	0.53	459	--	--	--	--	--	--	--	--	--	--	--	--	--	--	--	--	--	--	--	--	--	--	--	--	--	--	--	--
Cluster-10039.0	BP_2	11.00	0.63	1066	156539833	XP_001600606.1	148	4.8e-07	PREDICTED: MD-2-related lipid-recognition protein-like, partial [Nasonia vitripennis]	--	--	--	--	--	--	--	--	--	--	--	--	--	--	--	--	--	--	--	--	--	--	--
Cluster-10040.0	BP_2	4.00	0.31	857	871248999	XP_012940950.1	767	6.4e-79	PREDICTED: C-Maf-inducing protein-like [Aplysia californica]>gi|871249002|ref|XP_012940951.1| PREDICTED: C-Maf-inducing protein-like [Aplysia californica]>gi|871249005|ref|XP_012940952.1| PREDICTED: C-Maf-inducing protein-like [Aplysia californica]>gi|871249008|ref|XP_012940953.1| PREDICTED: C-Maf-inducing protein-like [Aplysia californica]	--	--	--	--	--	--	--	--	--	Q8IY22	438	3.7e-42	C-Maf-inducing protein OS=Homo sapiens GN=CMIP PE=1 SV=3	PF01365	RIH domain	GO:0006816//GO:0070588	calcium ion transport//calcium ion transmembrane transport	GO:0005262	calcium channel activity	GO:0016020	membrane	--	--
Cluster-10041.0	BP_2	6.00	0.39	971	--	--	--	--	--	--	--	--	--	--	--	--	--	--	--	--	--	--	--	--	--	--	--	--	--	--	--	--
Cluster-10043.0	BP_2	2.00	0.96	383	--	--	--	--	--	--	--	--	--	--	--	--	--	--	--	--	--	--	--	--	--	--	--	--	--	--	--	--
Cluster-10050.0	BP_2	2.00	0.52	462	253735765	NP_001156673.1	209	1.7e-14	cuticle protein precursor [Acyrthosiphon pisum]>gi|239791853|dbj|BAH72338.1| ACYPI001681 [Acyrthosiphon pisum]	--	--	--	--	--	--	--	--	--	--	--	--	--	PF00379	Insect cuticle protein	--	--	GO:0042302	structural constituent of cuticle	--	--	--	--
Cluster-10053.0	BP_2	4.00	0.33	825	--	--	--	--	--	--	--	--	--	--	--	--	--	--	--	--	--	--	--	--	--	--	--	--	--	--	--	--
Cluster-10061.0	BP_2	11.00	0.37	1601	642915636	XP_008190692.1	890	6.5e-93	PREDICTED: orthodenticle-2 isoform X1 [Tribolium castaneum]	847154230	XM_012968359.1	62	2.45693e-21	PREDICTED: Xenopus (Silurana) tropicalis cone-rod homeobox (crx), transcript variant X1, mRNA	K09326	OTX1	homeobox protein OTX1	http://www.genome.jp/dbget-bin/www_bget?ko:K09326	Q90267	373	2.4e-34	Homeobox protein OTX1 A OS=Danio rerio GN=otx1a PE=2 SV=1	PF05920//PF03999//PF00046	Homeobox KN domain//Microtubule associated protein (MAP65/ASE1 family)//Homeobox domain	GO:0000226//GO:0000910//GO:0006355	microtubule cytoskeleton organization//cytokinesis//regulation of transcription, DNA-templated	GO:0003677//GO:0008017	DNA binding//microtubule binding	GO:0045298	tubulin complex	KOG2251	Homeobox transcription factor
Cluster-10065.0	BP_2	3.00	0.50	555	--	--	--	--	--	--	--	--	--	--	--	--	--	--	--	--	--	--	--	--	--	--	--	--	--	--	--	--
Cluster-10066.0	BP_2	3.00	0.34	678	--	--	--	--	--	--	--	--	--	--	--	--	--	--	--	--	--	--	--	--	--	--	--	--	--	--	--	--
Cluster-1007.0	BP_2	6.00	0.42	924	--	--	--	--	--	--	--	--	--	--	--	--	--	--	--	--	--	--	--	--	--	--	--	--	--	--	--	--
Cluster-10071.0	BP_2	10.00	0.36	1506	--	--	--	--	--	--	--	--	--	--	--	--	--	--	--	--	--	--	--	--	--	--	--	--	--	--	--	--
Cluster-10071.1	BP_2	9.00	0.37	1366	--	--	--	--	--	--	--	--	--	--	--	--	--	--	--	--	--	--	--	--	--	--	--	--	--	--	--	--
Cluster-10078.0	BP_2	3.00	0.40	627	795132708	XP_011834745.1	961	1.5e-101	PREDICTED: 60S ribosomal protein L18 isoform X4 [Mandrillus leucophaeus]	394995139	NM_000979.3	627	0	Homo sapiens ribosomal protein L18 (RPL18), transcript variant 1, mRNA	K02883	RP-L18e, RPL18	large subunit ribosomal protein L18e	http://www.genome.jp/dbget-bin/www_bget?ko:K02883	Q07020	962	4.7e-103	60S ribosomal protein L18 OS=Homo sapiens GN=RPL18 PE=1 SV=2	--	--	--	--	--	--	--	--	KOG1714	60s ribosomal protein L18
Cluster-10083.0	BP_2	4.00	0.60	584	--	--	--	--	--	--	--	--	--	--	--	--	--	--	--	--	--	--	--	--	--	--	--	--	--	--	--	--
Cluster-10094.0	BP_2	1.00	0.52	376	--	--	--	--	--	--	--	--	--	--	--	--	--	--	--	--	--	--	--	--	--	--	--	--	--	--	--	--
Cluster-10099.0	BP_2	1.00	0.36	415	321479079	EFX90035.1	502	1.7e-48	hypothetical protein DAPPUDRAFT_300090 [Daphnia pulex]	--	--	--	--	--	--	--	--	--	Q8BHN5	291	2.0e-25	RNA-binding protein 45 OS=Mus musculus GN=Rbm45 PE=2 SV=1	PF08777//PF00076	RNA binding motif//RNA recognition motif. (a.k.a. RRM, RBD, or RNP domain)	--	--	GO:0003723//GO:0003676	RNA binding//nucleic acid binding	--	--	--	--
Cluster-10106.0	BP_2	2.00	0.51	465	--	--	--	--	--	--	--	--	--	--	--	--	--	--	--	--	--	--	--	--	--	--	--	--	--	--	--	--
Cluster-10112.0	BP_2	3.00	0.67	489	--	--	--	--	--	--	--	--	--	--	--	--	--	--	--	--	--	--	--	--	--	--	--	--	--	--	--	--
Cluster-10117.0	BP_2	7.00	0.35	1170	--	--	--	--	--	768311757	CP010985.1	1158	0	Verticillium dahliae VdLs.17 chromosome 6, complete sequence	--	--	--	--	--	--	--	--	--	--	--	--	--	--	--	--	--	--
Cluster-1012.0	BP_2	2.00	0.60	439	--	--	--	--	--	--	--	--	--	--	--	--	--	--	--	--	--	--	--	--	--	--	--	--	--	--	--	--
Cluster-10121.0	BP_2	11.74	0.46	1404	342326191	AEL23011.1	612	9.9e-61	reticulon-1 [Cherax quadricarinatus]	--	--	--	--	--	--	--	--	--	Q6IFY7	513	1.2e-50	Reticulon-1-A OS=Xenopus laevis GN=rtn1-a PE=2 SV=1	--	--	--	--	--	--	--	--	KOG1792	Reticulon
Cluster-10126.0	BP_2	6.00	0.36	1022	642915674	XP_008190753.1	1118	1.5e-119	PREDICTED: trypsin-1 [Tribolium castaneum]	--	--	--	--	--	--	--	--	--	Q05319	433	1.7e-41	Serine proteinase stubble OS=Drosophila melanogaster GN=Sb PE=2 SV=2	PF00089	Trypsin	GO:0006508	proteolysis	GO:0004252	serine-type endopeptidase activity	--	--	--	--
Cluster-10138.0	BP_2	2.00	0.47	479	--	--	--	--	--	--	--	--	--	--	--	--	--	--	--	--	--	--	--	--	--	--	--	--	--	--	--	--
Cluster-10141.0	BP_2	3.00	0.64	499	--	--	--	--	--	--	--	--	--	--	--	--	--	--	--	--	--	--	--	--	--	--	--	--	--	--	--	--
Cluster-10142.0	BP_2	5.00	0.35	924	13021909	AAK11577.1	1291	1.2e-139	MHC class II antigen precursor [Homo sapiens]>gi|21635632|gb|AAM69677.1| MHC class II antigen [Homo sapiens]>gi|52840196|gb|AAU87992.1| MHC class II antigen [Homo sapiens]>gi|189054169|dbj|BAG36689.1| unnamed protein product [Homo sapiens]>gi|758095313|emb|CEL26596.1| MHC class II antigen [Homo sapiens]	52426772	NM_002122.3	918	0	Homo sapiens major histocompatibility complex, class II, DQ alpha 1 (HLA-DQA1), mRNA	K06752	MHC2	major histocompatibility complex, class II	http://www.genome.jp/dbget-bin/www_bget?ko:K06752	P01906	1143	7.1e-124	HLA class II histocompatibility antigen, DQ alpha 2 chain OS=Homo sapiens GN=HLA-DQA2 PE=1 SV=2	PF00993//PF13895	Class II histocompatibility antigen, alpha domain//Immunoglobulin domain	GO:0006955//GO:0031295//GO:0019882//GO:0060333//GO:0019886//GO:0050852	immune response//T cell costimulation//antigen processing and presentation//interferon-gamma-mediated signaling pathway//antigen processing and presentation of exogenous peptide antigen via MHC class II//T cell receptor signaling pathway	GO:0032395//GO:0005515	MHC class II receptor activity//protein binding	GO:0005887//GO:0012507//GO:0032588//GO:0071556//GO:0042613//GO:0005765//GO:0016020//GO:0010008//GO:0000139//GO:0030669	integral component of plasma membrane//ER to Golgi transport vesicle membrane//trans-Golgi network membrane//integral component of lumenal side of endoplasmic reticulum membrane//MHC class II protein complex//lysosomal membrane//membrane//endosome membrane//Golgi membrane//clathrin-coated endocytic vesicle membrane	--	--
Cluster-1015.0	BP_2	2.00	1.52	345	--	--	--	--	--	--	--	--	--	--	--	--	--	--	--	--	--	--	--	--	--	--	--	--	--	--	--	--
Cluster-10150.0	BP_2	14.00	1.09	855	167522202	XP_001745439.1	495	2.2e-47	hypothetical protein [Monosiga brevicollis MX1]>gi|163776397|gb|EDQ90017.1| predicted protein [Monosiga brevicollis MX1]	697089544	XM_009659386.1	783	0	Verticillium dahliae VdLs.17 60S ribosomal protein L18 mRNA	K02883	RP-L18e, RPL18	large subunit ribosomal protein L18e	http://www.genome.jp/dbget-bin/www_bget?ko:K02883	Q8TFH1	526	2.3e-52	60S ribosomal protein L18-B OS=Schizosaccharomyces pombe (strain 972 / ATCC 24843) GN=rpl1802 PE=1 SV=1	--	--	--	--	--	--	GO:0030529	intracellular ribonucleoprotein complex	KOG1714	60s ribosomal protein L18
Cluster-10153.0	BP_2	1.00	1.01	327	241602464	XP_002405189.1	254	7.4e-20	signal peptidase 12kDa subunit, putative [Ixodes scapularis]>gi|215500573|gb|EEC10067.1| signal peptidase 12kDa subunit, putative, partial [Ixodes scapularis]	--	--	--	--	--	K12946	SPCS1	signal peptidase complex subunit 1	http://www.genome.jp/dbget-bin/www_bget?ko:K12946	Q9VAL0	208	6.6e-16	Signal peptidase complex subunit 1 OS=Drosophila melanogaster GN=Spase12 PE=1 SV=2	PF05038//PF06645//PF06305	Cytochrome Cytochrome b558 alpha-subunit//Microsomal signal peptidase 12 kDa subunit (SPC12)//Protein of unknown function (DUF1049)	GO:0006465	signal peptide processing	GO:0008233//GO:0020037	peptidase activity//heme binding	GO:0005887//GO:0016021//GO:0005787	integral component of plasma membrane//integral component of membrane//signal peptidase complex	KOG4112	Signal peptidase subunit
Cluster-10159.0	BP_2	69.92	2.27	1646	546680629	ERL90867.1	1258	1.4e-135	hypothetical protein D910_08212 [Dendroctonus ponderosae]	--	--	--	--	--	K11418	HDAC11	histone deacetylase 11	http://www.genome.jp/dbget-bin/www_bget?ko:K11418	Q9GKU5	991	5.4e-106	Histone deacetylase 11 OS=Macaca fascicularis GN=HDAC11 PE=2 SV=2	--	--	--	--	--	--	--	--	KOG1344	Predicted histone deacetylase
Cluster-10168.0	BP_2	10.88	0.77	912	--	--	--	--	--	--	--	--	--	--	--	--	--	--	--	--	--	--	--	--	--	--	--	--	--	--	--	--
Cluster-10173.0	BP_2	6.00	1.11	530	--	--	--	--	--	--	--	--	--	--	--	--	--	--	--	--	--	--	--	--	--	--	--	--	--	--	--	--
Cluster-10174.0	BP_2	3.00	0.65	496	762133645	XP_011450032.1	243	2.1e-18	PREDICTED: nascent polypeptide-associated complex subunit alpha-like [Crassostrea gigas]	697073601	XM_009653159.1	469	0	Verticillium dahliae VdLs.17 nascent polypeptide-associated complex subunit alpha mRNA	K03626	EGD2, NACA	nascent polypeptide-associated complex subunit alpha	http://www.genome.jp/dbget-bin/www_bget?ko:K03626	A4RC89	368	2.8e-34	Nascent polypeptide-associated complex subunit alpha OS=Magnaporthe oryzae (strain 70-15 / ATCC MYA-4617 / FGSC 8958) GN=EGD2 PE=3 SV=1	PF05983	MED7 protein	GO:0006357	regulation of transcription from RNA polymerase II promoter	GO:0001104	RNA polymerase II transcription cofactor activity	GO:0016592	mediator complex	KOG2239	Transcription factor containing NAC and TS-N domains
Cluster-10176.0	BP_2	15.00	0.56	1463	4502681	NP_001772.1	827	1.2e-85	early activation antigen CD69 [Homo sapiens]>gi|584906|sp|Q07108.1|CD69_HUMAN RecName: Full=Early activation antigen CD69; AltName: Full=Activation inducer molecule; Short=AIM; AltName: Full=BL-AC/P26; AltName: Full=C-type lectin domain family 2 member C; AltName: Full=EA1; AltName: Full=Early T-cell activation antigen p60; AltName: Full=GP32/28; AltName: Full=Leukocyte surface antigen Leu-23; Al…	13937862	BC007037.1	1463	0	Homo sapiens CD69 molecule, mRNA (cDNA clone MGC:12409 IMAGE:3950403), complete cds	K06502	CD69	CD69 antigen	http://www.genome.jp/dbget-bin/www_bget?ko:K06502	Q07108	827	5.0e-87	Early activation antigen CD69 OS=Homo sapiens GN=CD69 PE=1 SV=1	--	--	GO:0007165//GO:0035690	signal transduction//cellular response to drug	GO:0004888//GO:0030246	transmembrane signaling receptor activity//carbohydrate binding	GO:0005887//GO:0009897	integral component of plasma membrane//external side of plasma membrane	--	--
Cluster-10177.0	BP_2	4.00	1.31	427	--	--	--	--	--	--	--	--	--	--	--	--	--	--	--	--	--	--	--	--	--	--	--	--	--	--	--	--
Cluster-10179.0	BP_2	1.00	0.33	425	--	--	--	--	--	--	--	--	--	--	--	--	--	--	--	--	--	--	--	--	--	--	--	--	--	--	--	--
Cluster-10185.0	BP_2	3.00	0.32	711	--	--	--	--	--	--	--	--	--	--	--	--	--	--	--	--	--	--	--	--	--	--	--	--	--	--	--	--
Cluster-10186.0	BP_2	6.00	0.41	939	--	--	--	--	--	--	--	--	--	--	--	--	--	--	--	--	--	--	--	--	--	--	--	--	--	--	--	--
Cluster-10191.0	BP_2	1.00	0.40	402	--	--	--	--	--	--	--	--	--	--	--	--	--	--	--	--	--	--	--	--	--	--	--	--	--	--	--	--
Cluster-10196.0	BP_2	10.18	0.45	1277	--	--	--	--	--	--	--	--	--	--	--	--	--	--	--	--	--	--	--	--	--	--	--	--	--	--	--	--
Cluster-10197.0	BP_2	2.00	0.71	417	--	--	--	--	--	--	--	--	--	--	--	--	--	--	--	--	--	--	--	--	--	--	--	--	--	--	--	--
Cluster-10199.0	BP_2	10.00	0.68	939	852428	AAA82155.1	965	7.7e-102	ornithine decarboxylase antizyme, partial [Homo sapiens]	663071198	NM_004152.3	939	0	Homo sapiens ornithine decarboxylase antizyme 1 (OAZ1), transcript variant 1, mRNA	K16548	OAZ1	ornithine decarboxylase antizyme 1	http://www.genome.jp/dbget-bin/www_bget?ko:K16548	P54368	791	4.8e-83	Ornithine decarboxylase antizyme 1 OS=Homo sapiens GN=OAZ1 PE=1 SV=3	--	--	--	--	--	--	--	--	--	--
Cluster-102.0	BP_2	5.00	0.66	625	--	--	--	--	--	--	--	--	--	--	--	--	--	--	--	--	--	--	PF04574	Protein of unknown function (DUF592)	GO:0006355//GO:0006807//GO:0006342//GO:0006476	regulation of transcription, DNA-templated//nitrogen compound metabolic process//chromatin silencing//protein deacetylation	GO:0008270//GO:0016811//GO:0051287//GO:0017136	zinc ion binding//hydrolase activity, acting on carbon-nitrogen (but not peptide) bonds, in linear amides//NAD binding//NAD-dependent histone deacetylase activity	GO:0000118	histone deacetylase complex	--	--
Cluster-1020.0	BP_2	4.00	1.86	386	--	--	--	--	--	--	--	--	--	--	--	--	--	--	--	--	--	--	PF02701	Dof domain, zinc finger	GO:0006355	regulation of transcription, DNA-templated	GO:0003677	DNA binding	--	--	--	--
Cluster-10201.0	BP_2	4.00	0.43	704	--	--	--	--	--	--	--	--	--	--	--	--	--	--	--	--	--	--	--	--	--	--	--	--	--	--	--	--
Cluster-10202.0	BP_2	2.00	4.56	288	--	--	--	--	--	--	--	--	--	--	--	--	--	--	--	--	--	--	--	--	--	--	--	--	--	--	--	--
Cluster-10217.1	BP_2	3.00	0.38	639	--	--	--	--	--	--	--	--	--	--	--	--	--	--	--	--	--	--	--	--	--	--	--	--	--	--	--	--
Cluster-10218.0	BP_2	7.00	0.78	686	731492245	XP_010591607.1	195	1.1e-12	PREDICTED: zinc finger protein 420-like [Loxodonta africana]	--	--	--	--	--	K09214	GL	glass	http://www.genome.jp/dbget-bin/www_bget?ko:K09214	P08045	179	3.2e-12	Zinc finger protein Xfin OS=Xenopus laevis PE=1 SV=1	--	--	--	--	--	--	--	--	--	--
Cluster-10227.0	BP_2	3.00	0.36	664	321469983	EFX80961.1	800	7.4e-83	hypothetical protein DAPPUDRAFT_303785 [Daphnia pulex]	262401480	FJ774679.1	354	0	Scylla paramamosain matrix metalloproteinase 1 isoform 1 mRNA, partial cds	K07763	MMP14	matrix metalloproteinase-14 (membrane-inserted)	http://www.genome.jp/dbget-bin/www_bget?ko:K07763	O55123	411	3.9e-39	Stromelysin-2 OS=Mus musculus GN=Mmp10 PE=2 SV=1	PF01400//PF00413	Astacin (Peptidase family M12A)//Matrixin	GO:0006508	proteolysis	GO:0004222//GO:0008270	metalloendopeptidase activity//zinc ion binding	GO:0031012	extracellular matrix	--	--
Cluster-10228.0	BP_2	5.00	0.47	762	--	--	--	--	--	--	--	--	--	--	--	--	--	--	--	--	--	--	--	--	--	--	--	--	--	--	--	--
Cluster-10241.0	BP_2	6.38	0.43	941	270003224	EEZ99671.1	224	6.5e-16	hypothetical protein TcasGA2_TC002428 [Tribolium castaneum]	--	--	--	--	--	--	--	--	--	--	--	--	--	PF00060//PF01777	Ligand-gated ion channel//Ribosomal L27e protein family	GO:0006412//GO:0007268//GO:0007165//GO:0006811//GO:0042254	translation//synaptic transmission//signal transduction//ion transport//ribosome biogenesis	GO:0004970//GO:0003735	ionotropic glutamate receptor activity//structural constituent of ribosome	GO:0016020//GO:0005622//GO:0005840	membrane//intracellular//ribosome	--	--
Cluster-10242.0	BP_2	4.00	0.62	575	--	--	--	--	--	313760628	NM_001199573.1	575	0	Homo sapiens tripartite motif containing 22 (TRIM22), transcript variant 2, mRNA	--	--	--	--	--	--	--	--	--	--	--	--	--	--	--	--	--	--
Cluster-10243.2	BP_2	7.00	0.34	1186	--	--	--	--	--	--	--	--	--	--	--	--	--	--	--	--	--	--	--	--	--	--	--	--	--	--	--	--
Cluster-10245.0	BP_2	2.00	0.57	448	414453458	AFX00006.1	203	8.4e-14	GTP-binding nuclear protein Ran [Mnemiopsis leidyi]	697084328	XM_009656871.1	445	0	Verticillium dahliae VdLs.17 GTP-binding nuclear protein GSP1/Ran mRNA	K07936	RAN	GTP-binding nuclear protein Ran	http://www.genome.jp/dbget-bin/www_bget?ko:K07936	Q7RVL0	255	3.2e-21	GTP-binding nuclear protein GSP1/Ran OS=Neurospora crassa (strain ATCC 24698 / 74-OR23-1A / CBS 708.71 / DSM 1257 / FGSC 987) GN=ran PE=2 SV=1	--	--	--	--	--	--	--	--	KOG0096	GTPase Ran/TC4/GSP1 (nuclear protein transport pathway), small G protein superfamily
Cluster-10249.0	BP_2	7.00	0.34	1191	--	--	--	--	--	--	--	--	--	--	--	--	--	--	--	--	--	--	--	--	--	--	--	--	--	--	--	--
Cluster-10260.0	BP_2	3.00	0.88	443	--	--	--	--	--	--	--	--	--	--	--	--	--	--	--	--	--	--	--	--	--	--	--	--	--	--	--	--
Cluster-10265.0	BP_2	2.00	1.64	340	--	--	--	--	--	--	--	--	--	--	--	--	--	--	--	--	--	--	--	--	--	--	--	--	--	--	--	--
Cluster-10279.0	BP_2	2.00	0.42	502	--	--	--	--	--	--	--	--	--	--	--	--	--	--	--	--	--	--	--	--	--	--	--	--	--	--	--	--
Cluster-10280.0	BP_2	5.00	0.52	713	507704385	XP_004716107.1	168	1.5e-09	PREDICTED: protein slowmo homolog 2 [Echinops telfairi]	768311754	CP010982.1	698	0	Verticillium dahliae VdLs.17 chromosome 3, complete sequence	--	--	--	--	Q05776	168	6.3e-11	Protein UPS1, mitochondrial OS=Saccharomyces cerevisiae (strain ATCC 204508 / S288c) GN=UPS1 PE=1 SV=1	--	--	--	--	--	--	--	--	--	--
Cluster-10286.0	BP_2	23.00	0.50	2329	514258350	AGO46415.1	1179	2.9e-126	succinate dehydrogenase complex subunit A, partial [Reticulitermes flavipes]	699631991	XM_009909805.1	249	4.01298e-125	PREDICTED: Picoides pubescens succinate dehydrogenase complex, subunit B, iron sulfur (Ip) (SDHB), mRNA	K00235	SDHB, SDH2	succinate dehydrogenase (ubiquinone) iron-sulfur subunit	http://www.genome.jp/dbget-bin/www_bget?ko:K00235	P21914	1121	6.4e-121	Succinate dehydrogenase [ubiquinone] iron-sulfur subunit, mitochondrial OS=Drosophila melanogaster GN=SdhB PE=2 SV=2	PF13085//PF00111	2Fe-2S iron-sulfur cluster binding domain//2Fe-2S iron-sulfur cluster binding domain	GO:0006118	obsolete electron transport	GO:0051536//GO:0009055	iron-sulfur cluster binding//electron carrier activity	--	--	KOG3049	Succinate dehydrogenase, Fe-S protein subunit
Cluster-10297.0	BP_2	11.00	0.44	1381	--	--	--	--	--	--	--	--	--	--	--	--	--	--	--	--	--	--	--	--	--	--	--	--	--	--	--	--
Cluster-10298.0	BP_2	2.00	0.38	522	299829170	YP_003735180.1	521	1.3e-50	cytochrome b [Apis cerana]>gi|238800127|gb|ACR55919.1| cytochrome b [Apis cerana]>gi|702076557|gb|AIW06359.1| cytochrome b (mitochondrion) [Apis cerana]	238800115	GQ162109.1	519	0	Apis cerana mitochondrion, complete genome	K00412	CYTB, petB	ubiquinol-cytochrome c reductase cytochrome b subunit	http://www.genome.jp/dbget-bin/www_bget?ko:K00412	P34845	509	1.3e-50	Cytochrome b OS=Apis mellifera ligustica GN=MT-CYB PE=3 SV=1	--	--	--	--	--	--	--	--	KOG4663	Cytochrome b
Cluster-10307.0	BP_2	2.00	0.67	425	--	--	--	--	--	--	--	--	--	--	--	--	--	--	--	--	--	--	--	--	--	--	--	--	--	--	--	--
Cluster-1031.0	BP_2	1.00	0.33	425	--	--	--	--	--	--	--	--	--	--	--	--	--	--	--	--	--	--	--	--	--	--	--	--	--	--	--	--
Cluster-10327.0	BP_2	7.00	0.94	620	646690477	KDR06880.1	541	7.4e-53	NADH dehydrogenase [ubiquinone] 1 beta subcomplex subunit 8, mitochondrial [Zootermopsis nevadensis]	--	--	--	--	--	K03964	NDUFB8	NADH dehydrogenase (ubiquinone) 1 beta subcomplex subunit 8	http://www.genome.jp/dbget-bin/www_bget?ko:K03964	Q02372	308	3.2e-27	NADH dehydrogenase [ubiquinone] 1 beta subcomplex subunit 8, mitochondrial OS=Bos taurus GN=NDUFB8 PE=1 SV=1	PF05821	NADH-ubiquinone oxidoreductase ASHI subunit (CI-ASHI or NDUFB8)	GO:0006120//GO:0006118//GO:0006814//GO:0006744//GO:0015992	mitochondrial electron transport, NADH to ubiquinone//obsolete electron transport//sodium ion transport//ubiquinone biosynthetic process//proton transport	GO:0003954//GO:0008137	NADH dehydrogenase activity//NADH dehydrogenase (ubiquinone) activity	GO:0005739	mitochondrion	KOG4040	NADH:ubiquinone oxidoreductase, NDUFB8/ASHI subunit
Cluster-10334.0	BP_2	3.20	0.37	675	--	--	--	--	--	--	--	--	--	--	--	--	--	--	--	--	--	--	--	--	--	--	--	--	--	--	--	--
Cluster-10337.0	BP_2	6.00	0.73	656	--	--	--	--	--	--	--	--	--	--	--	--	--	--	--	--	--	--	--	--	--	--	--	--	--	--	--	--
Cluster-10338.0	BP_2	14.00	2.66	525	558200952	XP_006131500.1	140	2.0e-06	PREDICTED: cytochrome c oxidase subunit 7A2, mitochondrial-like [Pelodiscus sinensis]	262401022	FJ774692.1	502	0	Scylla paramamosain cytochrome c oxidase subunit VIIA putative mRNA, complete cds	--	--	--	--	--	--	--	--	--	--	--	--	--	--	--	--	--	--
Cluster-10340.4	BP_2	3.00	2.98	328	--	--	--	--	--	--	--	--	--	--	--	--	--	--	--	--	--	--	--	--	--	--	--	--	--	--	--	--
Cluster-10341.0	BP_2	2.00	7.01	272	--	--	--	--	--	--	--	--	--	--	--	--	--	--	--	--	--	--	--	--	--	--	--	--	--	--	--	--
Cluster-10346.0	BP_2	20.00	1.10	1092	34365139	CAE45921.1	1711	2.8e-188	hypothetical protein [Homo sapiens]	49258099	BC073765.1	1050	0	Homo sapiens immunoglobulin heavy constant alpha 2 (A2m marker), mRNA (cDNA clone IMAGE:4765168)	K06856	IGH	immunoglobulin heavy chain	http://www.genome.jp/dbget-bin/www_bget?ko:K06856	P01877	1673	3.0e-185	Ig alpha-2 chain C region OS=Homo sapiens GN=IGHA2 PE=1 SV=3	PF13895//PF09085	Immunoglobulin domain//Adhesion molecule, immunoglobulin-like	GO:0007155	cell adhesion	GO:0005515	protein binding	GO:0016020	membrane	--	--
Cluster-10346.1	BP_2	2.00	0.52	461	34529114	BAC85640.1	641	1.4e-64	unnamed protein product [Homo sapiens]	34527232	AK130433.1	426	0	Homo sapiens cDNA FLJ26923 fis, clone RCT04885, highly similar to Ig alpha-1 chain C region	K06856	IGH	immunoglobulin heavy chain	http://www.genome.jp/dbget-bin/www_bget?ko:K06856	P01876	514	3.1e-51	Ig alpha-1 chain C region OS=Homo sapiens GN=IGHA1 PE=1 SV=2	--	--	--	--	--	--	--	--	--	--
Cluster-10362.0	BP_2	4.00	0.33	830	--	--	--	--	--	--	--	--	--	--	--	--	--	--	--	--	--	--	--	--	--	--	--	--	--	--	--	--
Cluster-10363.0	BP_2	5.00	1.12	490	--	--	--	--	--	--	--	--	--	--	--	--	--	--	--	--	--	--	--	--	--	--	--	--	--	--	--	--
Cluster-10374.0	BP_2	3.00	3.14	325	--	--	--	--	--	768311758	CP010986.1	316	2.90693e-163	Verticillium dahliae VdLs.17 chromosome 7, complete sequence	--	--	--	--	--	--	--	--	--	--	--	--	--	--	--	--	--	--
Cluster-10376.0	BP_2	21.00	0.81	1427	270006387	EFA02835.1	929	1.8e-97	hypothetical protein TcasGA2_TC007536 [Tribolium castaneum]	871223279	XM_013080795.1	39	1.33312e-08	PREDICTED: Aplysia californica cholecystokinin receptor-like (LOC101846804), mRNA	K04196	CCKLR	cholecystokinin-like receptor	http://www.genome.jp/dbget-bin/www_bget?ko:K04196	P70031	403	7.1e-38	Cholecystokinin receptor OS=Xenopus laevis GN=cckar PE=2 SV=1	PF00001	7 transmembrane receptor (rhodopsin family)	GO:0007186	G-protein coupled receptor signaling pathway	GO:0004930	G-protein coupled receptor activity	GO:0016021	integral component of membrane	KOG3656	FOG: 7 transmembrane receptor
Cluster-10385.0	BP_2	2.00	1.08	372	--	--	--	--	--	--	--	--	--	--	--	--	--	--	--	--	--	--	--	--	--	--	--	--	--	--	--	--
Cluster-10387.0	BP_2	1.00	0.93	332	410825534	AFV91538.1	176	8.4e-11	B-type preproallatostatin I, partial [Pandalopsis japonica]	--	--	--	--	--	--	--	--	--	P82003	124	3.7e-06	Prothoracicostatic peptide OS=Bombyx mori PE=1 SV=2	PF06377	Adipokinetic hormone	GO:0007165	signal transduction	GO:0005179	hormone activity	--	--	--	--
Cluster-10390.0	BP_2	2.00	0.76	408	--	--	--	--	--	--	--	--	--	--	--	--	--	--	--	--	--	--	--	--	--	--	--	--	--	--	--	--
Cluster-10397.0	BP_2	1.00	0.41	400	--	--	--	--	--	--	--	--	--	--	--	--	--	--	--	--	--	--	--	--	--	--	--	--	--	--	--	--
Cluster-10401.0	BP_2	1.00	0.75	346	--	--	--	--	--	--	--	--	--	--	--	--	--	--	--	--	--	--	--	--	--	--	--	--	--	--	--	--
Cluster-10402.0	BP_2	21.78	0.62	1842	478259621	ENN79474.1	466	1.1e-43	hypothetical protein YQE_04118, partial [Dendroctonus ponderosae]	--	--	--	--	--	--	--	--	--	--	--	--	--	PF13895	Immunoglobulin domain	--	--	GO:0005515	protein binding	--	--	--	--
Cluster-10404.0	BP_2	12.00	0.32	1926	795103249	XP_011829612.1	2814	0.0e+00	PREDICTED: signal transducer and activator of transcription 1-alpha/beta isoform X1 [Mandrillus leucophaeus]	189458859	NM_007315.3	1926	0	Homo sapiens signal transducer and activator of transcription 1, 91kDa (STAT1), transcript variant alpha, mRNA	K11220	STAT1	signal transducer and activator of transcription 1	http://www.genome.jp/dbget-bin/www_bget?ko:K11220	P42224	2822	0.0e+00	Signal transducer and activator of transcription 1-alpha/beta OS=Homo sapiens GN=STAT1 PE=1 SV=2	PF01017//PF02865//PF16519//PF05531//PF02864	STAT protein, all-alpha domain//STAT protein, protein interaction domain//Tetramerisation domain of TRPM//Nucleopolyhedrovirus P10 protein//STAT protein, DNA binding domain	GO:0007165//GO:0051262//GO:0006355	signal transduction//protein tetramerization//regulation of transcription, DNA-templated	GO:0003700//GO:0004871	transcription factor activity, sequence-specific DNA binding//signal transducer activity	GO:0005667//GO:0019028//GO:0005634	transcription factor complex//viral capsid//nucleus	--	--
Cluster-10419.0	BP_2	10.00	0.36	1525	--	--	--	--	--	--	--	--	--	--	--	--	--	--	--	--	--	--	--	--	--	--	--	--	--	--	--	--
Cluster-10420.0	BP_2	3.00	0.62	506	--	--	--	--	--	--	--	--	--	--	--	--	--	--	--	--	--	--	--	--	--	--	--	--	--	--	--	--
Cluster-10428.0	BP_2	2.00	0.31	576	641679599	XP_008188631.1	371	3.6e-33	PREDICTED: teneurin-m isoform X1 [Acyrthosiphon pisum]	--	--	--	--	--	--	--	--	--	O61307	356	8.0e-33	Teneurin-m OS=Drosophila melanogaster GN=Ten-m PE=1 SV=2	PF00552//PF08030//PF12404	Integrase DNA binding domain//Ferric reductase NAD binding domain//Peptidase	GO:0006508//GO:0055114	proteolysis//oxidation-reduction process	GO:0008235//GO:0004177//GO:0003676//GO:0030145//GO:0016491	metalloexopeptidase activity//aminopeptidase activity//nucleic acid binding//manganese ion binding//oxidoreductase activity	GO:0005737	cytoplasm	--	--
Cluster-10430.0	BP_2	13.00	0.83	979	544512774	XP_005589973.1	992	5.9e-105	PREDICTED: 60S ribosomal protein L13a isoform X1 [Macaca fascicularis]>gi|635040461|ref|XP_007995756.1| PREDICTED: 60S ribosomal protein L13a isoform X1 [Chlorocebus sabaeus]	395132448	NM_012423.3	979	0	Homo sapiens ribosomal protein L13a (RPL13A), transcript variant 1, mRNA	K02872	RP-L13Ae, RPL13A	large subunit ribosomal protein L13Ae	http://www.genome.jp/dbget-bin/www_bget?ko:K02872	P40429	974	3.0e-104	60S ribosomal protein L13a OS=Homo sapiens GN=RPL13A PE=1 SV=2	PF00572	Ribosomal protein L13	GO:0006412//GO:0042254	translation//ribosome biogenesis	GO:0003735	structural constituent of ribosome	GO:0005840	ribosome	KOG3204	60S ribosomal protein L13a
Cluster-10431.0	BP_2	6.00	0.42	914	--	--	--	--	--	--	--	--	--	--	--	--	--	--	--	--	--	--	--	--	--	--	--	--	--	--	--	--
Cluster-10439.1	BP_2	25.59	1.09	1326	642933705	XP_974874.3	967	6.4e-102	PREDICTED: protein OSCP1 [Tribolium castaneum]	--	--	--	--	--	--	--	--	--	Q8BHW2	295	2.2e-25	Protein OSCP1 OS=Mus musculus GN=Oscp1 PE=2 SV=1	--	--	--	--	--	--	--	--	--	--
Cluster-10443.0	BP_2	7.00	0.35	1166	--	--	--	--	--	--	--	--	--	--	--	--	--	--	--	--	--	--	--	--	--	--	--	--	--	--	--	--
Cluster-10446.0	BP_2	9.00	0.33	1474	115443589	YP_778608.1	555	4.2e-54	RNA polymerase beta prime subunit [Bigelowiella natans]>gi|122227443|sp|Q06J19.1|RPOC2_BIGNA RecName: Full=DNA-directed RNA polymerase subunit beta''; AltName: Full=PEP; AltName: Full=Plastid-encoded RNA polymerase subunit beta''; Short=RNA polymerase subunit beta'' (chloroplast) [Bigelowiella natans]>gi|110810234|gb|ABG91440.1| RNA polymerase beta prime subunit [Bigelowiella natans]	597569085	KF990036.1	1408	0	Prunus kansuensis chloroplast, complete genome	--	--	--	--	Q0ZJ30	2201	2.4e-246	DNA-directed RNA polymerase subunit beta'' OS=Vitis vinifera GN=rpoC2 PE=3 SV=1	PF05000//PF04998	RNA polymerase Rpb1, domain 4//RNA polymerase Rpb1, domain 5	GO:0006206//GO:0006351//GO:0006144	pyrimidine nucleobase metabolic process//transcription, DNA-templated//purine nucleobase metabolic process	GO:0003677//GO:0003899	DNA binding//DNA-directed RNA polymerase activity	GO:0005730	nucleolus	KOG0260	RNA polymerase II, large subunit
Cluster-10447.0	BP_2	2.00	0.70	419	--	--	--	--	--	--	--	--	--	--	--	--	--	--	--	--	--	--	--	--	--	--	--	--	--	--	--	--
Cluster-10449.0	BP_2	7.54	0.40	1114	478266693	ENN82870.1	474	7.9e-45	hypothetical protein YQE_00763, partial [Dendroctonus ponderosae]>gi|546684080|gb|ERL93799.1| hypothetical protein D910_11085 [Dendroctonus ponderosae]	--	--	--	--	--	--	--	--	--	Q8TEA1	227	1.4e-17	Putative methyltransferase NSUN6 OS=Homo sapiens GN=NSUN6 PE=1 SV=1	PF01472	PUA domain	--	--	GO:0003723	RNA binding	--	--	KOG1122	tRNA and rRNA cytosine-C5-methylase (nucleolar protein NOL1/NOP2)
Cluster-10451.0	BP_2	6.00	0.81	617	--	--	--	--	--	--	--	--	--	--	--	--	--	--	--	--	--	--	--	--	--	--	--	--	--	--	--	--
Cluster-10453.0	BP_2	6.00	0.32	1114	--	--	--	--	--	462323775	APGK01042367.1	62	1.69497e-21	Dendroctonus ponderosae Seq01042377, whole genome shotgun sequence	--	--	--	--	--	--	--	--	--	--	--	--	--	--	--	--	--	--
Cluster-10460.0	BP_2	2.72	0.82	439	670986342	XP_008684233.1	398	2.0e-36	PREDICTED: LOW QUALITY PROTEIN: polyubiquitin-B [Ursus maritimus]	298915776	FQ213278.1	367	0	Rattus norvegicus TL0AAA48YL20 mRNA sequence	K04551	UBB	ubiquitin B	http://www.genome.jp/dbget-bin/www_bget?ko:K04551	Q8MKD1	390	7.0e-37	Polyubiquitin-B OS=Equus caballus GN=UBB PE=2 SV=3	PF00240//PF14560	Ubiquitin family//Ubiquitin-like domain	--	--	GO:0005515	protein binding	--	--	KOG0001	Ubiquitin and ubiquitin-like proteins
Cluster-10468.0	BP_2	7.00	0.38	1104	826502136	XP_012542232.1	192	3.9e-12	PREDICTED: pro-resilin-like [Monomorium pharaonis]	--	--	--	--	--	--	--	--	--	Q9V7U0	147	2.7e-08	Pro-resilin OS=Drosophila melanogaster GN=resilin PE=1 SV=1	PF06455//PF01299//PF01213//PF00379	NADH dehydrogenase subunit 5 C-terminus//Lysosome-associated membrane glycoprotein (Lamp)//Adenylate cyclase associated (CAP) N terminal//Insect cuticle protein	GO:0006744//GO:0006814//GO:0055114//GO:0015992//GO:0006120//GO:0042773//GO:0007010	ubiquinone biosynthetic process//sodium ion transport//oxidation-reduction process//proton transport//mitochondrial electron transport, NADH to ubiquinone//ATP synthesis coupled electron transport//cytoskeleton organization	GO:0008137//GO:0042302//GO:0003779	NADH dehydrogenase (ubiquinone) activity//structural constituent of cuticle//actin binding	GO:0016020	membrane	--	--
Cluster-10469.1	BP_2	1.00	0.56	368	817201074	XP_012276275.1	331	9.9e-29	PREDICTED: fibril-forming collagen alpha chain-like [Orussus abietinus]	--	--	--	--	--	K06236	COL1AS	collagen, type I/II/III/V/XI/XXIV/XXVII, alpha	http://www.genome.jp/dbget-bin/www_bget?ko:K06236	Q6P4Z2	303	7.2e-27	Collagen alpha-1(II) chain OS=Xenopus tropicalis GN=col2a1 PE=2 SV=1	PF01410	Fibrillar collagen C-terminal domain	--	--	GO:0005201	extracellular matrix structural constituent	GO:0005581//GO:0005578	collagen trimer//proteinaceous extracellular matrix	--	--
Cluster-10470.0	BP_2	1.00	0.39	405	--	--	--	--	--	--	--	--	--	--	--	--	--	--	--	--	--	--	--	--	--	--	--	--	--	--	--	--
Cluster-10474.1	BP_2	2.00	1.01	378	642913543	XP_971895.2	141	1.1e-06	PREDICTED: RING finger protein 17 [Tribolium castaneum]	--	--	--	--	--	--	--	--	--	--	--	--	--	--	--	--	--	--	--	--	--	--	--
Cluster-10475.0	BP_2	9.00	0.73	835	378556263	AFC17961.1	715	6.7e-73	O-methyltransferase [Litopenaeus vannamei]	--	--	--	--	--	--	--	--	--	Q86IC8	394	4.6e-37	Probable caffeoyl-CoA O-methyltransferase 2 OS=Dictyostelium discoideum GN=omt6 PE=1 SV=1	PF01596//PF01209	O-methyltransferase//ubiE/COQ5 methyltransferase family	--	--	GO:0008168//GO:0008171	methyltransferase activity//O-methyltransferase activity	--	--	KOG1663	O-methyltransferase
Cluster-10480.0	BP_2	2.00	0.46	486	--	--	--	--	--	--	--	--	--	--	--	--	--	--	--	--	--	--	--	--	--	--	--	--	--	--	--	--
Cluster-10485.1	BP_2	2.00	0.40	512	755988172	XP_011311766.1	175	1.7e-10	PREDICTED: protein unzipped [Fopius arisanus]	--	--	--	--	--	--	--	--	--	--	--	--	--	--	--	--	--	--	--	--	--	--	--
Cluster-1049.0	BP_2	1.00	0.35	418	--	--	--	--	--	--	--	--	--	--	--	--	--	--	--	--	--	--	--	--	--	--	--	--	--	--	--	--
Cluster-10492.1	BP_2	4.00	0.45	682	--	--	--	--	--	--	--	--	--	--	--	--	--	--	--	--	--	--	--	--	--	--	--	--	--	--	--	--
Cluster-10497.0	BP_2	13.97	0.37	1933	157954037	NP_001103251.1	1992	1.3e-220	ligand-gated chloride channel homolog 3 [Tribolium castaneum]>gi|156447611|gb|ABU63598.1| GABA-gated ion channel [Tribolium castaneum]>gi|270006356|gb|EFA02804.1| ligand-gated chloride channel homolog 3 [Tribolium castaneum]	662198442	XM_008474121.1	282	1.50166e-143	PREDICTED: Diaphorina citri gamma-aminobutyric acid receptor subunit beta-like (LOC103509497), mRNA	K05181	GABRB	gamma-aminobutyric acid receptor subunit beta	http://www.genome.jp/dbget-bin/www_bget?ko:K05181	Q08832	1670	1.2e-184	Gamma-aminobutyric acid receptor subunit beta-like OS=Drosophila melanogaster GN=Lcch3 PE=1 SV=2	PF02931//PF02160//PF04277//PF02932	Neurotransmitter-gated ion-channel ligand binding domain//Cauliflower mosaic virus peptidase (A3)//Oxaloacetate decarboxylase, gamma chain//Neurotransmitter-gated ion-channel transmembrane region	GO:0006560//GO:0007214//GO:0006821//GO:0006811//GO:0006508//GO:0006810//GO:0006525//GO:0071436//GO:0006090//GO:0006814	proline metabolic process//gamma-aminobutyric acid signaling pathway//chloride transport//ion transport//proteolysis//transport//arginine metabolic process//sodium ion export//pyruvate metabolic process//sodium ion transport	GO:0004190//GO:0004890//GO:0015081//GO:0005230//GO:0008948	aspartic-type endopeptidase activity//GABA-A receptor activity//sodium ion transmembrane transporter activity//extracellular ligand-gated ion channel activity//oxaloacetate decarboxylase activity	GO:0005886//GO:0016020//GO:0030054//GO:0016021//GO:0045211	plasma membrane//membrane//cell junction//integral component of membrane//postsynaptic membrane	KOG3643	GABA receptor
Cluster-10507.0	BP_2	2.00	0.42	502	--	--	--	--	--	--	--	--	--	--	--	--	--	--	--	--	--	--	--	--	--	--	--	--	--	--	--	--
Cluster-10513.0	BP_2	6.00	0.40	945	--	--	--	--	--	--	--	--	--	--	--	--	--	--	--	--	--	--	--	--	--	--	--	--	--	--	--	--
Cluster-10515.0	BP_2	8.00	0.65	834	--	--	--	--	--	--	--	--	--	--	--	--	--	--	--	--	--	--	--	--	--	--	--	--	--	--	--	--
Cluster-10517.0	BP_2	15.00	0.36	2127	--	--	--	--	--	--	--	--	--	--	--	--	--	--	--	--	--	--	--	--	--	--	--	--	--	--	--	--
Cluster-10529.0	BP_2	4.00	0.31	863	--	--	--	--	--	--	--	--	--	--	--	--	--	--	--	--	--	--	PF02924	Bacteriophage lambda head decoration protein D	--	--	--	--	GO:0019028	viral capsid	--	--
Cluster-10537.0	BP_2	15.00	0.79	1128	--	--	--	--	--	--	--	--	--	--	--	--	--	--	--	--	--	--	--	--	--	--	--	--	--	--	--	--
Cluster-10538.0	BP_2	1.00	0.46	388	--	--	--	--	--	--	--	--	--	--	--	--	--	--	--	--	--	--	--	--	--	--	--	--	--	--	--	--
Cluster-10540.0	BP_2	4.00	0.43	700	556991284	XP_006000240.1	727	2.3e-74	PREDICTED: protein mab-21-like 1 [Latimeria chalumnae]	675895155	KJ670371.1	123	1.28676e-55	Miniopterus fuliginosus Mab-21-like 2 (Mab21l2) mRNA, complete cds	--	--	--	--	Q13394	721	4.6e-75	Protein mab-21-like 1 OS=Homo sapiens GN=MAB21L1 PE=1 SV=1	--	--	--	--	--	--	--	--	KOG3963	Mab-21-like cell fate specification proteins
Cluster-10541.0	BP_2	3.00	1.52	378	--	--	--	--	--	--	--	--	--	--	--	--	--	--	--	--	--	--	--	--	--	--	--	--	--	--	--	--
Cluster-10554.0	BP_2	1.00	1.39	310	--	--	--	--	--	48958545	AC146338.2	307	2.77718e-158	Oryza sativa Japonica Group chromosome 5 clone OSJNBa0093C16, complete sequence	--	--	--	--	--	--	--	--	--	--	--	--	--	--	--	--	--	--
Cluster-1056.0	BP_2	1.00	0.37	412	--	--	--	--	--	--	--	--	--	--	--	--	--	--	--	--	--	--	--	--	--	--	--	--	--	--	--	--
Cluster-10569.0	BP_2	5.00	0.33	967	--	--	--	--	--	--	--	--	--	--	--	--	--	--	--	--	--	--	--	--	--	--	--	--	--	--	--	--
Cluster-10571.0	BP_2	8.80	1.75	514	--	--	--	--	--	--	--	--	--	--	--	--	--	--	--	--	--	--	--	--	--	--	--	--	--	--	--	--
Cluster-10573.0	BP_2	3.00	0.47	576	514695405	XP_004995273.1	212	9.7e-15	60S acidic ribosomal protein P1 [Salpingoeca rosetta]>gi|326437339|gb|EGD82909.1| 60S acidic ribosomal protein P1 [Salpingoeca rosetta]	697069444	XM_009651611.1	558	0	Verticillium dahliae VdLs.17 60S acidic ribosomal protein P1 mRNA	K02942	RP-LP1, RPLP1	large subunit ribosomal protein LP1	http://www.genome.jp/dbget-bin/www_bget?ko:K02942	P50344	274	2.6e-23	60S acidic ribosomal protein P1 OS=Davidiella tassiana GN=CLAH12 PE=1 SV=1	PF01213	Adenylate cyclase associated (CAP) N terminal	GO:0042254//GO:0007010//GO:0006414	ribosome biogenesis//cytoskeleton organization//translational elongation	GO:0003779//GO:0003735	actin binding//structural constituent of ribosome	GO:0005840	ribosome	KOG1762	60s acidic ribosomal protein P1
Cluster-10578.0	BP_2	8.00	0.81	725	291242137	XP_002740964.1	830	2.7e-86	PREDICTED: ADP-ribosylation factor 1-like isoform X3 [Saccoglossus kowalevskii]>gi|291242139|ref|XP_002740965.1| PREDICTED: ADP-ribosylation factor 1-like isoform X4 [Saccoglossus kowalevskii]>gi|585709105|ref|XP_006824295.1| PREDICTED: ADP-ribosylation factor 1-like isoform X5 [Saccoglossus kowalevskii]>gi|585709112|ref|XP_006824296.1| PREDICTED: ADP-ribosylation factor 1-like isoform X6 [Saccog…	697067848	XM_009650814.1	722	0	Verticillium dahliae VdLs.17 ADP-ribosylation factor mRNA	K06883	K06883	uncharacterized protein	http://www.genome.jp/dbget-bin/www_bget?ko:K06883	P34727	883	7.9e-94	ADP-ribosylation factor OS=Ajellomyces capsulatus GN=ARF PE=1 SV=3	PF01926//PF08477//PF00071//PF04670//PF00025//PF01591//PF00503	50S ribosome-binding GTPase//Ras of Complex, Roc, domain of DAPkinase//Ras family//Gtr1/RagA G protein conserved region//ADP-ribosylation factor family//6-phosphofructo-2-kinase//G-protein alpha subunit	GO:0007186//GO:0007264//GO:0006013//GO:0006000//GO:0007165	G-protein coupled receptor signaling pathway//small GTPase mediated signal transduction//mannose metabolic process//fructose metabolic process//signal transduction	GO:0005525//GO:0004871//GO:0019001//GO:0005524//GO:0031683//GO:0003873//GO:0003924	GTP binding//signal transducer activity//guanyl nucleotide binding//ATP binding//G-protein beta/gamma-subunit complex binding//6-phosphofructo-2-kinase activity//GTPase activity	--	--	KOG0070	GTP-binding ADP-ribosylation factor Arf1
Cluster-10579.0	BP_2	1.00	0.56	369	126697458	ABO26686.1	146	2.8e-07	40S ribosomal protein S18 [Haliotis discus discus]>gi|363894932|gb|AEW42983.1| putative 40S ribosomal protein S18 [Haliotis diversicolor]	768311755	CP010983.1	315	1.20306e-162	Verticillium dahliae VdLs.17 chromosome 4, complete sequence	--	--	--	--	P34788	157	6.1e-10	40S ribosomal protein S18 OS=Arabidopsis thaliana GN=RPS18A PE=1 SV=1	PF00416	Ribosomal protein S13/S18	GO:0042254//GO:0006412	ribosome biogenesis//translation	GO:0003735//GO:0003723	structural constituent of ribosome//RNA binding	GO:0005840//GO:0005622	ribosome//intracellular	KOG3311	Ribosomal protein S18
Cluster-10579.1	BP_2	5.00	1.54	436	156372342	XP_001628997.1	511	1.6e-49	predicted protein [Nematostella vectensis]>gi|156215987|gb|EDO36934.1| predicted protein [Nematostella vectensis]	697079366	XM_009655153.1	436	0	Verticillium dahliae VdLs.17 40S ribosomal protein S18 mRNA	K02964	RP-S18e, RPS18	small subunit ribosomal protein S18e	http://www.genome.jp/dbget-bin/www_bget?ko:K02964	P0CX56	521	4.5e-52	40S ribosomal protein S18-B OS=Saccharomyces cerevisiae (strain ATCC 204508 / S288c) GN=RPS18B PE=1 SV=1	PF00416	Ribosomal protein S13/S18	GO:0006412//GO:0042254	translation//ribosome biogenesis	GO:0003735//GO:0003723	structural constituent of ribosome//RNA binding	GO:0005622//GO:0005840	intracellular//ribosome	KOG3311	Ribosomal protein S18
Cluster-10587.0	BP_2	2.00	0.31	580	817071271	XP_012257692.1	200	2.4e-13	PREDICTED: uncharacterized protein LOC105686971 [Athalia rosae]	--	--	--	--	--	--	--	--	--	P59808	179	2.7e-12	SAM and SH3 domain-containing protein 1 OS=Mus musculus GN=Sash1 PE=1 SV=1	PF07647//PF00536	SAM domain (Sterile alpha motif)//SAM domain (Sterile alpha motif)	--	--	GO:0005515	protein binding	--	--	--	--
Cluster-10588.0	BP_2	12.00	0.39	1643	751773601	XP_011213405.1	1921	1.9e-212	PREDICTED: NADH-ubiquinone oxidoreductase 49 kDa subunit [Bactrocera dorsalis]	641722986	XM_008153074.1	260	2.1592e-131	PREDICTED: Eptesicus fuscus NADH dehydrogenase (ubiquinone) Fe-S protein 2, 49kDa (NADH-coenzyme Q reductase) (NDUFS2), mRNA	K03935	NDUFS2	NADH dehydrogenase (ubiquinone) Fe-S protein 2	http://www.genome.jp/dbget-bin/www_bget?ko:K03935	Q641Y2	1781	1.3e-197	NADH dehydrogenase [ubiquinone] iron-sulfur protein 2, mitochondrial OS=Rattus norvegicus GN=Ndufs2 PE=1 SV=1	PF00374//PF00346	Nickel-dependent hydrogenase//Respiratory-chain NADH dehydrogenase, 49 Kd subunit	GO:0055114	oxidation-reduction process	GO:0048038//GO:0051287//GO:0016151//GO:0016651	quinone binding//NAD binding//nickel cation binding//oxidoreductase activity, acting on NAD(P)H	--	--	KOG2870	NADH:ubiquinone oxidoreductase, NDUFS2/49 kDa subunit
Cluster-1059.0	BP_2	2.00	0.65	428	--	--	--	--	--	--	--	--	--	--	--	--	--	--	--	--	--	--	--	--	--	--	--	--	--	--	--	--
Cluster-10593.0	BP_2	2.00	0.39	520	--	--	--	--	--	--	--	--	--	--	--	--	--	--	--	--	--	--	--	--	--	--	--	--	--	--	--	--
Cluster-10594.1	BP_2	18.00	0.56	1692	642927590	XP_008195327.1	1645	2.0e-180	PREDICTED: cyclin-dependent kinase-like 4 isoform X2 [Tribolium castaneum]	844839798	XM_012937545.1	64	2.00969e-22	Schistosoma haematobium Cyclin-dependent kinase-like 1 mRNA	K08824	CDKL	cyclin-dependent kinase-like	http://www.genome.jp/dbget-bin/www_bget?ko:K08824	Q00532	1129	5.5e-122	Cyclin-dependent kinase-like 1 OS=Homo sapiens GN=CDKL1 PE=1 SV=5	PF07714//PF06293//PF00069	Protein tyrosine kinase//Lipopolysaccharide kinase (Kdo/WaaP) family//Protein kinase domain	GO:0006468	protein phosphorylation	GO:0005524//GO:0016773//GO:0004672	ATP binding//phosphotransferase activity, alcohol group as acceptor//protein kinase activity	GO:0016020	membrane	KOG0593	Predicted protein kinase KKIAMRE
Cluster-106.0	BP_2	5.00	0.34	930	546675956	ERL87051.1	200	3.9e-13	hypothetical protein D910_04452 [Dendroctonus ponderosae]	--	--	--	--	--	--	--	--	--	P27780	174	1.7e-11	Pupal cuticle protein Edg-84A OS=Drosophila melanogaster GN=Edg84A PE=2 SV=1	PF00379	Insect cuticle protein	--	--	GO:0042302	structural constituent of cuticle	--	--	--	--
Cluster-10600.0	BP_2	2.00	0.43	497	--	--	--	--	--	--	--	--	--	--	--	--	--	--	--	--	--	--	--	--	--	--	--	--	--	--	--	--
Cluster-10601.1	BP_2	1.00	0.32	429	241998476	XP_002433881.1	214	4.3e-15	O-linked N-acetylglucosamine transferase, OGT, putative [Ixodes scapularis]>gi|215495640|gb|EEC05281.1| O-linked N-acetylglucosamine transferase, OGT, putative, partial [Ixodes scapularis]	--	--	--	--	--	--	--	--	--	Q6DCD5	165	8.4e-11	Transmembrane and TPR repeat-containing protein 2 OS=Xenopus laevis GN=tmtc2 PE=2 SV=1	PF07721//PF13181//PF03127//PF13371//PF13374//PF00515//PF13176//PF13414	Tetratricopeptide repeat//Tetratricopeptide repeat//GAT domain//Tetratricopeptide repeat//Tetratricopeptide repeat//Tetratricopeptide repeat//Tetratricopeptide repeat//TPR repeat	GO:0006886	intracellular protein transport	GO:0005515//GO:0042802	protein binding//identical protein binding	GO:0005622	intracellular	KOG4626	O-linked N-acetylglucosamine transferase OGT
Cluster-10615.0	BP_2	9.00	2.01	490	256539088	ACU82846.1	392	1.1e-35	acyl-CoA-binding protein [Fenneropenaeus chinensis]	198473999	XM_001356482.2	34	2.63575e-06	Drosophila pseudoobscura pseudoobscura GA21120 (Dpse\GA21120), partial mRNA	K08762	DBI, ACBP	diazepam-binding inhibitor (GABA receptor modulator, acyl-CoA-binding protein)	http://www.genome.jp/dbget-bin/www_bget?ko:K08762	P45883	323	4.6e-29	Acyl-CoA-binding protein homolog OS=Pelophylax ridibundus PE=1 SV=2	PF00887	Acyl CoA binding protein	--	--	GO:0000062	fatty-acyl-CoA binding	--	--	KOG0817	Acyl-CoA-binding protein
Cluster-10616.0	BP_2	2.00	1.54	344	--	--	--	--	--	--	--	--	--	--	--	--	--	--	--	--	--	--	--	--	--	--	--	--	--	--	--	--
Cluster-10623.0	BP_2	3.00	0.39	633	--	--	--	--	--	--	--	--	--	--	--	--	--	--	--	--	--	--	--	--	--	--	--	--	--	--	--	--
Cluster-10628.0	BP_2	10.00	0.48	1215	--	--	--	--	--	--	--	--	--	--	--	--	--	--	--	--	--	--	--	--	--	--	--	--	--	--	--	--
Cluster-10629.0	BP_2	29.00	10.94	409	268306418	ACY95330.1	484	2.0e-46	ribosomal protein L31 [Manduca sexta]	317143691	XM_003189479.1	54	1.65286e-17	Aspergillus oryzae RIB40 60S ribosomal protein L31, partial mRNA	K02910	RP-L31e, RPL31	large subunit ribosomal protein L31e	http://www.genome.jp/dbget-bin/www_bget?ko:K02910	Q9GP16	481	1.8e-47	60S ribosomal protein L31 OS=Heliothis virescens GN=RpL31 PE=2 SV=1	PF01198//PF09618	Ribosomal protein L31e//CRISPR-associated protein (Cas_Csy4)	GO:0042254//GO:0006412//GO:0043571	ribosome biogenesis//translation//maintenance of CRISPR repeat elements	GO:0004519//GO:0003735	endonuclease activity//structural constituent of ribosome	GO:0005840//GO:0005622	ribosome//intracellular	KOG0893	60S ribosomal protein L31
Cluster-10632.0	BP_2	23.00	0.91	1403	--	--	--	--	--	--	--	--	--	--	--	--	--	--	--	--	--	--	--	--	--	--	--	--	--	--	--	--
Cluster-10634.0	BP_2	2.00	0.42	503	--	--	--	--	--	--	--	--	--	--	--	--	--	--	--	--	--	--	--	--	--	--	--	--	--	--	--	--
Cluster-10637.0	BP_2	17.00	1.93	680	302136424	ADK94169.1	797	1.7e-82	nucleoside diphosphate kinase [Eriocheir sinensis]	262401098	FJ774730.1	563	0	Scylla paramamosain oncoprotein nm23 mRNA, partial cds	K00940	ndk, NME	nucleoside-diphosphate kinase	http://www.genome.jp/dbget-bin/www_bget?ko:K00940	P19804	619	3.0e-63	Nucleoside diphosphate kinase B OS=Rattus norvegicus GN=Nme2 PE=1 SV=1	PF04505//PF00334	Interferon-induced transmembrane protein//Nucleoside diphosphate kinase	GO:0006144//GO:0006183//GO:0006228//GO:0009607//GO:0006165//GO:0006206//GO:0006241	purine nucleobase metabolic process//GTP biosynthetic process//UTP biosynthetic process//response to biotic stimulus//nucleoside diphosphate phosphorylation//pyrimidine nucleobase metabolic process//CTP biosynthetic process	GO:0004550	nucleoside diphosphate kinase activity	GO:0016021	integral component of membrane	KOG0888	Nucleoside diphosphate kinase
Cluster-10644.0	BP_2	8.50	0.31	1486	--	--	--	--	--	462310857	APGK01047183.1	59	1.05915e-19	Dendroctonus ponderosae Seq01047193, whole genome shotgun sequence	--	--	--	--	--	--	--	--	--	--	--	--	--	--	--	--	--	--
Cluster-10650.1	BP_2	8.11	0.32	1398	558146105	XP_006119613.1	345	9.0e-30	PREDICTED: macrophage mannose receptor 1-like [Pelodiscus sinensis]	--	--	--	--	--	--	--	--	--	P22897	331	1.5e-29	Macrophage mannose receptor 1 OS=Homo sapiens GN=MRC1 PE=1 SV=1	--	--	--	--	--	--	--	--	--	--
Cluster-10650.2	BP_2	2.00	0.91	388	--	--	--	--	--	--	--	--	--	--	--	--	--	--	--	--	--	--	--	--	--	--	--	--	--	--	--	--
Cluster-10676.0	BP_2	7.00	0.32	1266	72058324	XP_798304.1	857	3.5e-89	PREDICTED: 40S ribosomal protein S3 [Strongylocentrotus purpuratus]	768311759	CP010987.1	1116	0	Verticillium dahliae VdLs.17 chromosome 8, complete sequence	K02985	RP-S3e, RPS3	small subunit ribosomal protein S3e	http://www.genome.jp/dbget-bin/www_bget?ko:K02985	O60128	876	8.9e-93	40S ribosomal protein S3 OS=Schizosaccharomyces pombe (strain 972 / ATCC 24843) GN=rps3 PE=1 SV=1	PF04728//PF07650	Lipoprotein leucine-zipper//KH domain	--	--	GO:0003723	RNA binding	GO:0019867	outer membrane	KOG3181	40S ribosomal protein S3
Cluster-10678.0	BP_2	4.00	0.35	800	--	--	--	--	--	--	--	--	--	--	--	--	--	--	--	--	--	--	--	--	--	--	--	--	--	--	--	--
Cluster-10685.1	BP_2	2.00	0.44	495	--	--	--	--	--	--	--	--	--	--	--	--	--	--	--	--	--	--	--	--	--	--	--	--	--	--	--	--
Cluster-10690.0	BP_2	1.00	0.35	418	--	--	--	--	--	--	--	--	--	--	--	--	--	--	--	--	--	--	--	--	--	--	--	--	--	--	--	--
Cluster-10707.0	BP_2	11.08	0.72	974	--	--	--	--	--	--	--	--	--	--	--	--	--	--	--	--	--	--	--	--	--	--	--	--	--	--	--	--
Cluster-10709.0	BP_2	24.00	0.36	3259	--	--	--	--	--	--	--	--	--	--	--	--	--	--	--	--	--	--	--	--	--	--	--	--	--	--	--	--
Cluster-10726.0	BP_2	3.00	1.15	407	--	--	--	--	--	--	--	--	--	--	--	--	--	--	--	--	--	--	--	--	--	--	--	--	--	--	--	--
Cluster-1073.0	BP_2	2.00	0.46	485	--	--	--	--	--	--	--	--	--	--	--	--	--	--	--	--	--	--	--	--	--	--	--	--	--	--	--	--
Cluster-10734.0	BP_2	3.00	0.47	574	--	--	--	--	--	--	--	--	--	--	--	--	--	--	--	--	--	--	--	--	--	--	--	--	--	--	--	--
Cluster-10737.0	BP_2	6.00	0.46	870	675756879	XP_008971810.1	1231	1.0e-132	PREDICTED: cytokine receptor common subunit gamma isoform X1 [Pan paniscus]	291045209	NM_000206.2	870	0	Homo sapiens interleukin 2 receptor, gamma (IL2RG), mRNA	K05070	IL2RG	interleukin 2 receptor gamma	http://www.genome.jp/dbget-bin/www_bget?ko:K05070	P31785	1231	4.2e-134	Cytokine receptor common subunit gamma OS=Homo sapiens GN=IL2RG PE=1 SV=1	PF00041//PF01542	Fibronectin type III domain//Hepatitis C virus core protein	--	--	GO:0005515//GO:0005198	protein binding//structural molecule activity	--	--	--	--
Cluster-10743.0	BP_2	5.00	0.72	600	666335959	AIG13068.1	708	3.1e-72	NMDA receptor subunit 1 variant A [Diploptera punctata]	--	--	--	--	--	K05208	GRIN1	glutamate receptor ionotropic, NMDA 1	http://www.genome.jp/dbget-bin/www_bget?ko:K05208	B3P2E5	633	6.3e-65	Glutamate [NMDA] receptor subunit 1 OS=Drosophila erecta GN=Nmdar1 PE=3 SV=1	PF00060	Ligand-gated ion channel	GO:0006811//GO:0007268//GO:0007165	ion transport//synaptic transmission//signal transduction	GO:0004970	ionotropic glutamate receptor activity	GO:0016020	membrane	KOG4440	NMDA selective glutamate-gated ion channel receptor subunit GRIN1
Cluster-10745.0	BP_2	7.00	0.37	1133	--	--	--	--	--	--	--	--	--	--	--	--	--	--	--	--	--	--	--	--	--	--	--	--	--	--	--	--
Cluster-10746.0	BP_2	1.00	0.31	433	--	--	--	--	--	--	--	--	--	--	--	--	--	--	--	--	--	--	PF04664	Opioid growth factor receptor (OGFr) conserved region	GO:0007165	signal transduction	GO:0004872	receptor activity	GO:0016020	membrane	--	--
Cluster-10755.0	BP_2	1.00	0.82	340	--	--	--	--	--	--	--	--	--	--	--	--	--	--	--	--	--	--	--	--	--	--	--	--	--	--	--	--
Cluster-10757.0	BP_2	2.00	0.39	518	--	--	--	--	--	--	--	--	--	--	--	--	--	--	--	--	--	--	--	--	--	--	--	--	--	--	--	--
Cluster-1076.0	BP_2	2.00	0.32	571	--	--	--	--	--	--	--	--	--	--	--	--	--	--	--	--	--	--	--	--	--	--	--	--	--	--	--	--
Cluster-10760.0	BP_2	26.00	0.40	3161	--	--	--	--	--	462430528	APGK01014989.1	80	4.83248e-31	Dendroctonus ponderosae Seq01014997, whole genome shotgun sequence	--	--	--	--	--	--	--	--	--	--	--	--	--	--	--	--	--	--
Cluster-10763.0	BP_2	2.00	0.43	500	--	--	--	--	--	--	--	--	--	--	--	--	--	--	--	--	--	--	--	--	--	--	--	--	--	--	--	--
Cluster-10773.0	BP_2	9.00	0.66	890	--	--	--	--	--	--	--	--	--	--	--	--	--	--	--	--	--	--	PF05132//PF04931//PF04147//PF01080//PF14721//PF04546//PF04194//PF03896//PF02535//PF04006//PF03985//PF02724	RNA polymerase III RPC4//DNA polymerase phi//Nop14-like family//Presenilin//Apoptosis-inducing factor, mitochondrion-associated, C-term//Sigma-70, non-essential region//Programmed cell death protein 2, C-terminal putative domain//Translocon-associated protein (TRAP), alpha subunit//ZIP Zinc transporter//Mpp10 protein//Paf1//CDC45-like protein	GO:0055085//GO:0006270//GO:0016570//GO:0006260//GO:0006383//GO:0006364//GO:0006355//GO:0030001//GO:0006351//GO:0006368//GO:0006144//GO:0006206//GO:0006352	transmembrane transport//DNA replication initiation//histone modification//DNA replication//transcription from RNA polymerase III promoter//rRNA processing//regulation of transcription, DNA-templated//metal ion transport//transcription, DNA-templated//transcription elongation from RNA polymerase II promoter//purine nucleobase metabolic process//pyrimidine nucleobase metabolic process//DNA-templat…	GO:0003700//GO:0004190//GO:0003887//GO:0046983//GO:0016987//GO:0046873//GO:0003899//GO:0003677	transcription factor activity, sequence-specific DNA binding//aspartic-type endopeptidase activity//DNA-directed DNA polymerase activity//protein dimerization activity//sigma factor activity//metal ion transmembrane transporter activity//DNA-directed RNA polymerase activity//DNA binding	GO:0005666//GO:0005730//GO:0005667//GO:0005732//GO:0034457//GO:0016593//GO:0016021//GO:0042575//GO:0005737//GO:0032040//GO:0005789//GO:0005634//GO:0016020	DNA-directed RNA polymerase III complex//nucleolus//transcription factor complex//small nucleolar ribonucleoprotein complex//Mpp10 complex//Cdc73/Paf1 complex//integral component of membrane//DNA polymerase complex//cytoplasm//small-subunit processome//endoplasmic reticulum membrane//nucleus//membrane	--	--
Cluster-10778.1	BP_2	15.55	0.34	2282	--	--	--	--	--	338224420	HM217854.1	258	3.90305e-130	Scylla paramamosain retinitis pigmentosa GTPase regulator-like protein-like protein-like mRNA, partial sequence	--	--	--	--	--	--	--	--	--	--	--	--	--	--	--	--	--	--
Cluster-10783.0	BP_2	4.00	0.37	774	--	--	--	--	--	--	--	--	--	--	--	--	--	--	--	--	--	--	--	--	--	--	--	--	--	--	--	--
Cluster-10785.0	BP_2	3.00	0.87	444	--	--	--	--	--	--	--	--	--	--	--	--	--	--	--	--	--	--	--	--	--	--	--	--	--	--	--	--
Cluster-10788.0	BP_2	3.00	1.80	363	--	--	--	--	--	768311754	CP010982.1	357	0	Verticillium dahliae VdLs.17 chromosome 3, complete sequence	--	--	--	--	--	--	--	--	--	--	--	--	--	--	--	--	--	--
Cluster-108.0	BP_2	4.00	5.23	313	--	--	--	--	--	--	--	--	--	--	--	--	--	--	--	--	--	--	--	--	--	--	--	--	--	--	--	--
Cluster-10803.0	BP_2	6.00	0.50	819	294942040	XP_002783366.1	595	5.4e-59	Elongation factor, putative [Perkinsus marinus ATCC 50983]>gi|239895781|gb|EER15162.1| Elongation factor, putative [Perkinsus marinus ATCC 50983]	768311757	CP010985.1	816	0	Verticillium dahliae VdLs.17 chromosome 6, complete sequence	K06185	ABCF2	ATP-binding cassette, subfamily F, member 2	http://www.genome.jp/dbget-bin/www_bget?ko:K06185	O93796	1219	9.7e-133	Elongation factor 3 OS=Candida glabrata (strain ATCC 2001 / CBS 138 / JCM 3761 / NBRC 0622 / NRRL Y-65) GN=TEF3 PE=3 SV=2	PF00005//PF13304	ABC transporter//AAA domain, putative AbiEii toxin, Type IV TA system	--	--	GO:0016887//GO:0005524	ATPase activity//ATP binding	--	--	KOG0062	ATPase component of ABC transporters with duplicated ATPase domains/Translation elongation factor EF-3b
Cluster-10806.0	BP_2	6.00	0.41	932	--	--	--	--	--	--	--	--	--	--	--	--	--	--	--	--	--	--	--	--	--	--	--	--	--	--	--	--
Cluster-10811.0	BP_2	1.00	20.91	222	--	--	--	--	--	--	--	--	--	--	--	--	--	--	--	--	--	--	--	--	--	--	--	--	--	--	--	--
Cluster-10815.2	BP_2	25.00	0.60	2110	642927152	XP_008195159.1	574	3.8e-56	PREDICTED: uncharacterized protein LOC103313501 [Tribolium castaneum]	--	--	--	--	--	--	--	--	--	--	--	--	--	--	--	--	--	--	--	--	--	--	--
Cluster-10816.0	BP_2	16.77	0.52	1702	91085531	XP_972280.1	413	1.4e-37	PREDICTED: beta-ureidopropionase [Tribolium castaneum]>gi|270009199|gb|EFA05647.1| hypothetical protein TcasGA2_TC015857 [Tribolium castaneum]	695028813	XM_009403524.1	53	2.63396e-16	PREDICTED: Musa acuminata subsp. malaccensis beta-ureidopropionase-like (LOC103985725), mRNA	K01431	UPB1	beta-ureidopropionase	http://www.genome.jp/dbget-bin/www_bget?ko:K01431	Q8H183	375	1.5e-34	Beta-ureidopropionase OS=Arabidopsis thaliana GN=PYD3 PE=1 SV=1	PF00795	Carbon-nitrogen hydrolase	GO:0006807	nitrogen compound metabolic process	GO:0016810	hydrolase activity, acting on carbon-nitrogen (but not peptide) bonds	--	--	KOG0808	Carbon-nitrogen hydrolase
Cluster-10818.0	BP_2	3.00	0.35	667	328899359	AEB54635.1	933	2.8e-98	eukaryotic translation initiation factor 3 subunit 12 [Procambarus clarkii]	--	--	--	--	--	K15028	EIF3K	translation initiation factor 3 subunit K	http://www.genome.jp/dbget-bin/www_bget?ko:K15028	Q6GNI4	721	4.4e-75	Eukaryotic translation initiation factor 3 subunit K OS=Xenopus laevis GN=eif3k PE=2 SV=1	--	--	--	--	--	--	--	--	KOG3252	Uncharacterized conserved protein
Cluster-10821.0	BP_2	4.00	0.48	660	780012564	XP_781796.2	383	1.7e-34	PREDICTED: uncharacterized protein LOC576388 [Strongylocentrotus purpuratus]	697079697	XM_009655268.1	660	0	Verticillium dahliae VdLs.17 histone H4.2 mRNA	K11254	H4	histone H4	http://www.genome.jp/dbget-bin/www_bget?ko:K11254	P27996	380	1.5e-35	Histone H4 OS=Solaster stimpsoni PE=3 SV=2	PF02969//PF00125//PF02291	TATA box binding protein associated factor (TAF)//Core histone H2A/H2B/H3/H4//Transcription initiation factor IID, 31kD subunit	GO:0006352	DNA-templated transcription, initiation	GO:0003677	DNA binding	GO:0005634	nucleus	--	--
Cluster-10826.0	BP_2	4.00	1.37	421	262401159	ACY66482.1	413	3.5e-38	NADH:ubiquinone dehydrogenase [Scylla paramamosain]	262401158	FJ774761.1	306	1.39911e-157	Scylla paramamosain NADH:ubiquinone dehydrogenase mRNA, partial cds	K03960	NDUFB4	NADH dehydrogenase (ubiquinone) 1 beta subcomplex subunit 4	http://www.genome.jp/dbget-bin/www_bget?ko:K03960	--	--	--	--	PF07225	NADH-ubiquinone oxidoreductase B15 subunit (NDUFB4)	GO:0015992//GO:0006814//GO:0006744//GO:0006120	proton transport//sodium ion transport//ubiquinone biosynthetic process//mitochondrial electron transport, NADH to ubiquinone	GO:0008137	NADH dehydrogenase (ubiquinone) activity	GO:0005739	mitochondrion	--	--
Cluster-10827.0	BP_2	3.00	0.55	531	198462178	XP_001352360.2	288	1.4e-23	GA16601 [Drosophila pseudoobscura pseudoobscura]>gi|198140184|gb|EAL29314.2| GA16601 [Drosophila pseudoobscura pseudoobscura]	--	--	--	--	--	--	--	--	--	--	--	--	--	PF04889//PF00879	Cwf15/Cwc15 cell cycle control protein//Defensin propeptide	GO:0006952//GO:0000398	defense response//mRNA splicing, via spliceosome	--	--	GO:0005681	spliceosomal complex	--	--
Cluster-10829.0	BP_2	1.00	1.42	309	--	--	--	--	--	--	--	--	--	--	--	--	--	--	--	--	--	--	--	--	--	--	--	--	--	--	--	--
Cluster-10830.0	BP_2	18.68	0.37	2499	--	--	--	--	--	--	--	--	--	--	--	--	--	--	--	--	--	--	--	--	--	--	--	--	--	--	--	--
Cluster-10832.0	BP_2	4.00	0.34	808	--	--	--	--	--	--	--	--	--	--	--	--	--	--	--	--	--	--	--	--	--	--	--	--	--	--	--	--
Cluster-10835.0	BP_2	3.00	0.60	512	646714840	KDR18673.1	169	8.4e-10	Sequestosome-1 [Zootermopsis nevadensis]	--	--	--	--	--	--	--	--	--	--	--	--	--	PF00564	PB1 domain	--	--	GO:0005515	protein binding	--	--	--	--
Cluster-10836.0	BP_2	2.00	4.45	289	--	--	--	--	--	768311759	CP010987.1	212	1.65796e-105	Verticillium dahliae VdLs.17 chromosome 8, complete sequence	--	--	--	--	--	--	--	--	--	--	--	--	--	--	--	--	--	--
Cluster-10836.2	BP_2	17.00	0.74	1305	470427696	XP_004338018.1	185	3.0e-11	serine rich protein [Acanthamoeba castellanii str. Neff]>gi|440794860|gb|ELR16005.1| serine rich protein [Acanthamoeba castellanii str. Neff]	768311759	CP010987.1	1271	0	Verticillium dahliae VdLs.17 chromosome 8, complete sequence	--	--	--	--	--	--	--	--	--	--	--	--	--	--	--	--	--	--
Cluster-10838.0	BP_2	1.00	0.36	415	241595414	XP_002404471.1	451	1.4e-42	hypothetical protein IscW_ISCW008711 [Ixodes scapularis]>gi|215502354|gb|EEC11848.1| hypothetical protein IscW_ISCW008711, partial [Ixodes scapularis]	--	--	--	--	--	K04650	NCOR1, N-CoR	nuclear receptor co-repressor 1	http://www.genome.jp/dbget-bin/www_bget?ko:K04650	Q60974	386	1.9e-36	Nuclear receptor corepressor 1 OS=Mus musculus GN=Ncor1 PE=1 SV=1	--	--	--	--	GO:0003677//GO:0003682	DNA binding//chromatin binding	GO:0000785//GO:0005634	chromatin//nucleus	KOG1878	Nuclear receptor coregulator SMRT/SMRTER, contains Myb-like domains
Cluster-10843.0	BP_2	3.00	0.38	638	--	--	--	--	--	--	--	--	--	--	--	--	--	--	--	--	--	--	--	--	--	--	--	--	--	--	--	--
Cluster-10845.0	BP_2	2.00	2.56	314	--	--	--	--	--	--	--	--	--	--	--	--	--	--	--	--	--	--	--	--	--	--	--	--	--	--	--	--
Cluster-1085.0	BP_2	2.00	0.58	446	--	--	--	--	--	--	--	--	--	--	--	--	--	--	--	--	--	--	--	--	--	--	--	--	--	--	--	--
Cluster-10850.0	BP_2	7.00	0.59	811	755785705	XP_003995546.2	1077	6.9e-115	PREDICTED: 40S ribosomal protein S6 [Felis catus]	158256465	AK291517.1	811	0	Homo sapiens cDNA FLJ78049 complete cds, highly similar to Homo sapiens ribosomal protein S6 (RPS6), mRNA	K02991	RP-S6e, RPS6	small subunit ribosomal protein S6e	http://www.genome.jp/dbget-bin/www_bget?ko:K02991	P62755	1069	2.4e-115	40S ribosomal protein S6 OS=Rattus norvegicus GN=Rps6 PE=1 SV=1	PF02567//PF01092	Phenazine biosynthesis-like protein//Ribosomal protein S6e	GO:0042254//GO:0009058//GO:0006412	ribosome biogenesis//biosynthetic process//translation	GO:0003735//GO:0003824	structural constituent of ribosome//catalytic activity	GO:0005840//GO:0005622	ribosome//intracellular	KOG1646	40S ribosomal protein S6
Cluster-10857.0	BP_2	1.00	2.07	292	--	--	--	--	--	--	--	--	--	--	--	--	--	--	--	--	--	--	--	--	--	--	--	--	--	--	--	--
Cluster-10861.0	BP_2	7.23	0.36	1163	--	--	--	--	--	--	--	--	--	--	--	--	--	--	--	--	--	--	--	--	--	--	--	--	--	--	--	--
Cluster-10862.2	BP_2	3.00	2.42	341	--	--	--	--	--	--	--	--	--	--	--	--	--	--	--	--	--	--	--	--	--	--	--	--	--	--	--	--
Cluster-10870.0	BP_2	5.00	1.16	482	119619953	EAW99547.1	362	3.3e-32	thymosin, beta 10, isoform CRA_a, partial [Homo sapiens]>gi|119619954|gb|EAW99548.1| thymosin, beta 10, isoform CRA_a, partial [Homo sapiens]	79150724	BC107889.1	463	0	Homo sapiens cDNA clone IMAGE:6651898	K13785	TMSB10	thymosin beta 10	http://www.genome.jp/dbget-bin/www_bget?ko:K13785	P63313	219	5.2e-17	Thymosin beta-10 OS=Homo sapiens GN=TMSB10 PE=1 SV=2	PF02205//PF01290	WH2 motif//Thymosin beta-4 family	GO:0007015//GO:0042989	actin filament organization//sequestering of actin monomers	GO:0003779//GO:0003785	actin binding//actin monomer binding	GO:0005737//GO:0005856	cytoplasm//cytoskeleton	--	--
Cluster-10879.0	BP_2	4.00	0.60	585	--	--	--	--	--	--	--	--	--	--	--	--	--	--	--	--	--	--	--	--	--	--	--	--	--	--	--	--
Cluster-10882.0	BP_2	5.00	0.33	955	385152623	AFI43796.1	511	3.4e-49	ALF1 [Scylla paramamosain]	385152622	JQ069030.1	942	0	Scylla paramamosain ALF1 mRNA, complete cds	--	--	--	--	C0KJQ4	462	6.8e-45	Anti-lipopolysaccharide factor OS=Portunus trituberculatus GN=ALF PE=2 SV=2	PF00538	linker histone H1 and H5 family	GO:0006334	nucleosome assembly	GO:0003677	DNA binding	GO:0005634//GO:0000786	nucleus//nucleosome	--	--
Cluster-10884.0	BP_2	2.00	0.35	547	--	--	--	--	--	--	--	--	--	--	--	--	--	--	--	--	--	--	--	--	--	--	--	--	--	--	--	--
Cluster-10885.0	BP_2	5.00	0.36	911	--	--	--	--	--	768311754	CP010982.1	880	0	Verticillium dahliae VdLs.17 chromosome 3, complete sequence	--	--	--	--	--	--	--	--	--	--	--	--	--	--	--	--	--	--
Cluster-10892.0	BP_2	1.00	0.47	385	--	--	--	--	--	--	--	--	--	--	--	--	--	--	--	--	--	--	--	--	--	--	--	--	--	--	--	--
Cluster-10894.0	BP_2	7.42	0.67	781	--	--	--	--	--	--	--	--	--	--	--	--	--	--	--	--	--	--	--	--	--	--	--	--	--	--	--	--
Cluster-10896.0	BP_2	2.00	0.36	536	45361441	NP_989297.1	479	9.9e-46	glutamate-ammonia ligase [Xenopus (Silurana) tropicalis]>gi|847161303|ref|XP_012825210.1| PREDICTED: glutamate-ammonia ligase isoform X1 [Xenopus (Silurana) tropicalis]>gi|39794524|gb|AAH64185.1| hypothetical protein MGC75673 [Xenopus (Silurana) tropicalis]	697079735	XM_009655281.1	422	0	Verticillium dahliae VdLs.17 glutamine synthetase partial mRNA	K01915	glnA, GLUL	glutamine synthetase	http://www.genome.jp/dbget-bin/www_bget?ko:K01915	Q12613	642	5.1e-66	Glutamine synthetase OS=Colletotrichum gloeosporioides GN=GLN1 PE=3 SV=1	PF00120	Glutamine synthetase, catalytic domain	GO:0006807//GO:0009252//GO:0006542	nitrogen compound metabolic process//peptidoglycan biosynthetic process//glutamine biosynthetic process	GO:0005524//GO:0004356	ATP binding//glutamate-ammonia ligase activity	--	--	KOG0683	Glutamine synthetase
Cluster-10897.0	BP_2	15.00	12.29	340	238683727	ACR54142.1	417	9.7e-39	ribosomal protein rps21 [Palaemon varians]	262401362	FJ774863.1	199	3.35067e-98	Scylla paramamosain ribosomal protein S21 mRNA, partial cds	K02971	RP-S21e, RPS21	small subunit ribosomal protein S21e	http://www.genome.jp/dbget-bin/www_bget?ko:K02971	Q6DDC6	342	2.0e-31	40S ribosomal protein S21 OS=Xenopus tropicalis GN=rps21 PE=3 SV=1	PF01249	Ribosomal protein S21e	GO:0042254//GO:0006412	ribosome biogenesis//translation	GO:0003735	structural constituent of ribosome	GO:0005840//GO:0005622	ribosome//intracellular	KOG3486	40S ribosomal protein S21
Cluster-109.0	BP_2	5.00	0.71	605	--	--	--	--	--	--	--	--	--	--	--	--	--	--	--	--	--	--	--	--	--	--	--	--	--	--	--	--
Cluster-1090.0	BP_2	2.00	0.40	515	--	--	--	--	--	--	--	--	--	--	--	--	--	--	--	--	--	--	--	--	--	--	--	--	--	--	--	--
Cluster-10902.0	BP_2	3.00	0.40	625	470290850	XP_004343237.1	211	1.4e-14	nucleosome assembly protein [Capsaspora owczarzaki ATCC 30864]>gi|765557244|gb|KJE97538.1| nucleosome assembly protein [Capsaspora owczarzaki ATCC 30864]	697091017	XM_009660030.1	472	0	Verticillium dahliae VdLs.17 nucleosome assembly protein partial mRNA	K11279	NAP1L1, NRP	nucleosome assembly protein 1-like 1	http://www.genome.jp/dbget-bin/www_bget?ko:K11279	Q5AAI8	228	6.1e-18	Nucleosome assembly protein 1 OS=Candida albicans (strain SC5314 / ATCC MYA-2876) GN=NAP1 PE=1 SV=1	PF00956	Nucleosome assembly protein (NAP)	GO:0006334	nucleosome assembly	--	--	GO:0005634	nucleus	KOG1507	Nucleosome assembly protein NAP-1
Cluster-10903.0	BP_2	2.00	0.37	531	662200596	XP_008473515.1	233	3.3e-17	PREDICTED: rho GTPase-activating protein 100F-like [Diaphorina citri]	--	--	--	--	--	--	--	--	--	Q9V9S7	176	5.5e-12	Rho GTPase-activating protein 100F OS=Drosophila melanogaster GN=RhoGAP100F PE=1 SV=2	PF08935//PF00620	Viral protein VP4 subunit//RhoGAP domain	GO:0007165	signal transduction	--	--	GO:0019030	icosahedral viral capsid	--	--
Cluster-1091.0	BP_2	2.00	1.54	344	--	--	--	--	--	--	--	--	--	--	--	--	--	--	--	--	--	--	--	--	--	--	--	--	--	--	--	--
Cluster-1092.0	BP_2	1.00	0.91	333	--	--	--	--	--	--	--	--	--	--	--	--	--	--	--	--	--	--	--	--	--	--	--	--	--	--	--	--
Cluster-1092.3	BP_2	2.00	0.88	392	--	--	--	--	--	--	--	--	--	--	--	--	--	--	--	--	--	--	--	--	--	--	--	--	--	--	--	--
Cluster-10922.0	BP_2	20.00	0.89	1284	675862458	XP_009016789.1	1209	5.4e-130	hypothetical protein HELRODRAFT_185520 [Helobdella robusta]>gi|555701623|gb|ESO04856.1| hypothetical protein HELRODRAFT_185520 [Helobdella robusta]	697083906	XM_009656719.1	1272	0	Verticillium dahliae VdLs.17 glyceraldehyde-3-phosphate dehydrogenase mRNA	K00134	GAPDH, gapA	glyceraldehyde 3-phosphate dehydrogenase	http://www.genome.jp/dbget-bin/www_bget?ko:K00134	P54117	1494	2.0e-164	Glyceraldehyde-3-phosphate dehydrogenase OS=Colletotrichum lindemuthianum GN=GPDA PE=3 SV=1	PF00044//PF02826//PF02800//PF01113	Glyceraldehyde 3-phosphate dehydrogenase, NAD binding domain//D-isomer specific 2-hydroxyacid dehydrogenase, NAD binding domain//Glyceraldehyde 3-phosphate dehydrogenase, C-terminal domain//Dihydrodipicolinate reductase, N-terminus	GO:0009085//GO:0055114//GO:0009089	lysine biosynthetic process//oxidation-reduction process//lysine biosynthetic process via diaminopimelate	GO:0051287//GO:0016620//GO:0008839	NAD binding//oxidoreductase activity, acting on the aldehyde or oxo group of donors, NAD or NADP as acceptor//4-hydroxy-tetrahydrodipicolinate reductase	--	--	KOG0657	Glyceraldehyde 3-phosphate dehydrogenase
Cluster-10925.0	BP_2	6.00	0.41	942	588481405	AHK23673.1	726	4.0e-74	class II fructose-1,6-bisphosphate aldolase [Chromera velia]	302405876	XM_003000729.1	777	0	Verticillium albo-atrum VaMs.102 fructose-bisphosphate aldolase, mRNA	--	--	--	--	P53444	890	1.6e-94	Fructose-bisphosphate aldolase OS=Neurospora crassa (strain ATCC 24698 / 74-OR23-1A / CBS 708.71 / DSM 1257 / FGSC 987) GN=fba PE=3 SV=2	PF03585//PF01116	Herpesvirus ICP4-like protein C-terminal region//Fructose-bisphosphate aldolase class-II	GO:0045893//GO:0005975	positive regulation of transcription, DNA-templated//carbohydrate metabolic process	GO:0008270//GO:0016832	zinc ion binding//aldehyde-lyase activity	GO:0042025	host cell nucleus	--	--
Cluster-1093.0	BP_2	1.00	0.38	409	--	--	--	--	--	--	--	--	--	--	--	--	--	--	--	--	--	--	--	--	--	--	--	--	--	--	--	--
Cluster-10933.0	BP_2	5.00	0.33	950	--	--	--	--	--	--	--	--	--	--	--	--	--	--	--	--	--	--	--	--	--	--	--	--	--	--	--	--
Cluster-10935.0	BP_2	1.00	0.46	388	--	--	--	--	--	--	--	--	--	--	--	--	--	--	--	--	--	--	--	--	--	--	--	--	--	--	--	--
Cluster-10940.0	BP_2	11.51	0.45	1423	831313304	XP_012689175.1	729	2.7e-74	PREDICTED: putative nuclease HARBI1 [Clupea harengus]	--	--	--	--	--	--	--	--	--	Q6AZB8	365	1.8e-33	Putative nuclease HARBI1 OS=Danio rerio GN=harbi1 PE=2 SV=1	PF04625//PF04827//PF01609//PF03950	DEC-1 protein, N-terminal region//Plant transposon protein//Transposase DDE domain//tRNA synthetases class I (E and Q), anti-codon binding domain	GO:0006418//GO:0007304//GO:0006313	tRNA aminoacylation for protein translation//chorion-containing eggshell formation//transposition, DNA-mediated	GO:0000166//GO:0004803//GO:0004812//GO:0003677//GO:0005213//GO:0016788//GO:0005524	nucleotide binding//transposase activity//aminoacyl-tRNA ligase activity//DNA binding//structural constituent of chorion//hydrolase activity, acting on ester bonds//ATP binding	GO:0005576//GO:0005737//GO:0042600	extracellular region//cytoplasm//chorion	--	--
Cluster-10948.0	BP_2	0.30	0.57	296	--	--	--	--	--	--	--	--	--	--	--	--	--	--	--	--	--	--	--	--	--	--	--	--	--	--	--	--
Cluster-10953.0	BP_2	42.00	4.01	754	642936435	XP_008198433.1	188	7.8e-12	PREDICTED: uncharacterized protein LOC103314358 [Tribolium castaneum]	--	--	--	--	--	--	--	--	--	--	--	--	--	--	--	--	--	--	--	--	--	--	--
Cluster-10954.0	BP_2	1.00	0.83	339	--	--	--	--	--	--	--	--	--	--	--	--	--	--	--	--	--	--	--	--	--	--	--	--	--	--	--	--
Cluster-10955.0	BP_2	8.00	0.44	1085	--	--	--	--	--	--	--	--	--	--	--	--	--	--	--	--	--	--	--	--	--	--	--	--	--	--	--	--
Cluster-10961.0	BP_2	2.00	0.36	540	--	--	--	--	--	--	--	--	--	--	--	--	--	--	--	--	--	--	--	--	--	--	--	--	--	--	--	--
Cluster-10968.0	BP_2	2.00	0.54	456	--	--	--	--	--	--	--	--	--	--	--	--	--	--	--	--	--	--	--	--	--	--	--	--	--	--	--	--
Cluster-10973.0	BP_2	3.00	0.50	557	270017204	EFA13650.1	303	2.6e-25	hypothetical protein TcasGA2_TC004985 [Tribolium castaneum]	--	--	--	--	--	--	--	--	--	--	--	--	--	--	--	--	--	--	--	--	--	--	--
Cluster-10975.0	BP_2	2.00	0.32	564	665786580	XP_008553119.1	143	9.6e-07	PREDICTED: protein sarah [Microplitis demolitor]>gi|665786582|ref|XP_008553127.1| PREDICTED: protein sarah [Microplitis demolitor]>gi|607305088|gb|EZA46082.1| sarah-like protein [Microplitis demolitor]	768311756	CP010984.1	555	0	Verticillium dahliae VdLs.17 chromosome 5, complete sequence	--	--	--	--	--	--	--	--	PF04847	Calcipressin	GO:0019722	calcium-mediated signaling	--	--	--	--	--	--
Cluster-10991.0	BP_2	2.00	0.42	504	--	--	--	--	--	--	--	--	--	--	--	--	--	--	--	--	--	--	--	--	--	--	--	--	--	--	--	--
Cluster-10994.0	BP_2	2.00	3.76	296	--	--	--	--	--	--	--	--	--	--	--	--	--	--	--	--	--	--	--	--	--	--	--	--	--	--	--	--
Cluster-11002.0	BP_2	3.00	0.38	644	--	--	--	--	--	--	--	--	--	--	--	--	--	--	--	--	--	--	--	--	--	--	--	--	--	--	--	--
Cluster-11013.0	BP_2	47.85	1.30	1909	91078376	XP_974169.1	2142	5.2e-238	PREDICTED: tyramine beta-hydroxylase [Tribolium castaneum]>gi|270003980|gb|EFA00428.1| hypothetical protein TcasGA2_TC003282 [Tribolium castaneum]>gi|390979538|dbj|BAM21526.1| tyramine beta hydroxylase, partial [Tribolium castaneum]	--	--	--	--	--	K00503	DBH	dopamine beta-monooxygenase	http://www.genome.jp/dbget-bin/www_bget?ko:K00503	Q86B61	1286	3.9e-140	Tyramine beta-hydroxylase OS=Drosophila melanogaster GN=Tbh PE=1 SV=1	PF01082	Copper type II ascorbate-dependent monooxygenase, N-terminal domain	GO:0006570//GO:0055114//GO:0006584	tyrosine metabolic process//oxidation-reduction process//catecholamine metabolic process	GO:0016715//GO:0004500//GO:0004497//GO:0005507	oxidoreductase activity, acting on paired donors, with incorporation or reduction of molecular oxygen, reduced ascorbate as one donor, and incorporation of one atom of oxygen//dopamine beta-monooxygenase activity//monooxygenase activity//copper ion binding	--	--	KOG3568	Dopamine beta-monooxygenase
Cluster-11021.0	BP_2	1.00	0.60	363	--	--	--	--	--	--	--	--	--	--	--	--	--	--	--	--	--	--	--	--	--	--	--	--	--	--	--	--
Cluster-11021.1	BP_2	1.00	9.07	243	--	--	--	--	--	--	--	--	--	--	--	--	--	--	--	--	--	--	--	--	--	--	--	--	--	--	--	--
Cluster-11025.0	BP_2	11.00	0.71	974	--	--	--	--	--	--	--	--	--	--	--	--	--	--	--	--	--	--	--	--	--	--	--	--	--	--	--	--
Cluster-11026.1	BP_2	25.14	0.97	1432	642917777	XP_008191282.1	906	8.2e-95	PREDICTED: ADP-ribosylation factor-like protein 13B [Tribolium castaneum]	--	--	--	--	--	K07962	ARL13B, ARL2L1	ADP-ribosylation factor-like protein 13B	http://www.genome.jp/dbget-bin/www_bget?ko:K07962	Q3SXY8	427	1.2e-40	ADP-ribosylation factor-like protein 13B OS=Homo sapiens GN=ARL13B PE=1 SV=1	PF08477//PF01926//PF00503//PF00071//PF00025	Ras of Complex, Roc, domain of DAPkinase//50S ribosome-binding GTPase//G-protein alpha subunit//Ras family//ADP-ribosylation factor family	GO:0007264//GO:0007186//GO:0007165	small GTPase mediated signal transduction//G-protein coupled receptor signaling pathway//signal transduction	GO:0005525//GO:0019001//GO:0004871//GO:0003924//GO:0031683	GTP binding//guanyl nucleotide binding//signal transducer activity//GTPase activity//G-protein beta/gamma-subunit complex binding	--	--	KOG0070	GTP-binding ADP-ribosylation factor Arf1
Cluster-11029.0	BP_2	3.00	0.33	697	307181574	EFN69123.1	235	2.5e-17	hypothetical protein EAG_14682, partial [Camponotus floridanus]	--	--	--	--	--	--	--	--	--	--	--	--	--	--	--	--	--	--	--	--	--	--	--
Cluster-11033.0	BP_2	4.00	0.40	730	641680650	XP_008189117.1	363	3.8e-32	PREDICTED: probable NADP-dependent mannitol dehydrogenase, partial [Acyrthosiphon pisum]	685856824	XM_009257170.1	259	3.3624e-131	Fusarium pseudograminearum CS3096 MTDH1 (MTDH1), partial mRNA	--	--	--	--	Q8NK50	803	1.5e-84	NADP-dependent mannitol dehydrogenase OS=Hypocrea jecorina GN=lxr1 PE=1 SV=1	PF00106	short chain dehydrogenase	GO:0008152	metabolic process	GO:0016491	oxidoreductase activity	--	--	KOG0725	Reductases with broad range of substrate specificities
Cluster-11039.0	BP_2	1.00	0.32	430	827536713	XP_012544501.1	210	1.2e-14	PREDICTED: venom protease [Bombyx mori]	--	--	--	--	--	--	--	--	--	--	--	--	--	PF00089	Trypsin	GO:0006508	proteolysis	GO:0004252	serine-type endopeptidase activity	--	--	--	--
Cluster-11051.0	BP_2	1.00	0.36	415	--	--	--	--	--	--	--	--	--	--	--	--	--	--	--	--	--	--	PF01671	African swine fever virus multigene family 360 protein	GO:0042330	taxis	--	--	--	--	--	--
Cluster-11052.1	BP_2	2.00	0.45	487	675375082	KFM67984.1	357	1.3e-31	Lysosome membrane protein 2, partial [Stegodyphus mimosarum]	--	--	--	--	--	K06259	CD36	CD36 antigen	http://www.genome.jp/dbget-bin/www_bget?ko:K06259	P16671	243	8.6e-20	Platelet glycoprotein 4 OS=Homo sapiens GN=CD36 PE=1 SV=2	PF01130	CD36 family	GO:0007155	cell adhesion	--	--	GO:0016020	membrane	KOG3776	Plasma membrane glycoprotein CD36 and related membrane receptors
Cluster-11062.0	BP_2	5.00	1.04	505	--	--	--	--	--	573985760	XM_006670738.1	120	4.24417e-54	Cordyceps militaris CM01 glucose repressible protein Grg1 (CCM_05594), partial mRNA	--	--	--	--	P22151	228	4.9e-18	Glucose-repressible gene protein OS=Neurospora crassa (strain ATCC 24698 / 74-OR23-1A / CBS 708.71 / DSM 1257 / FGSC 987) GN=grg-1 PE=2 SV=1	--	--	--	--	--	--	--	--	KOG0460	Mitochondrial translation elongation factor Tu
Cluster-11067.0	BP_2	12.00	0.36	1769	270016915	EFA13361.1	271	4.3e-21	hypothetical protein TcasGA2_TC002231 [Tribolium castaneum]	--	--	--	--	--	--	--	--	--	Q95SX7	178	1.1e-11	Probable RNA-directed DNA polymerase from transposon BS OS=Drosophila melanogaster GN=RTase PE=2 SV=1	--	--	--	--	--	--	--	--	--	--
Cluster-11068.1	BP_2	1.00	1.01	327	--	--	--	--	--	392303569	JX102602.1	283	6.47139e-145	Scylla paramamosain microsatellite Spm31 sequence	--	--	--	--	--	--	--	--	--	--	--	--	--	--	--	--	--	--
Cluster-11082.1	BP_2	15.03	0.54	1507	91095179	XP_971501.1	905	1.1e-94	PREDICTED: protein regulator of cytokinesis 1 [Tribolium castaneum]>gi|270015868|gb|EFA12316.1| hypothetical protein TcasGA2_TC005107 [Tribolium castaneum]	--	--	--	--	--	--	--	--	--	Q99K43	536	2.8e-53	Protein regulator of cytokinesis 1 OS=Mus musculus GN=Prc1 PE=2 SV=2	PF03999	Microtubule associated protein (MAP65/ASE1 family)	GO:0000226//GO:0000910	microtubule cytoskeleton organization//cytokinesis	GO:0008017	microtubule binding	GO:0045298	tubulin complex	KOG4302	Microtubule-associated protein essential for anaphase spindle elongation
Cluster-11084.1	BP_2	4.00	0.52	629	--	--	--	--	--	--	--	--	--	--	--	--	--	--	--	--	--	--	--	--	--	--	--	--	--	--	--	--
Cluster-11085.1	BP_2	5.00	0.49	741	--	--	--	--	--	--	--	--	--	--	--	--	--	--	--	--	--	--	--	--	--	--	--	--	--	--	--	--
Cluster-11099.0	BP_2	7.00	0.72	719	6857800	NP_002192.2	853	5.7e-89	interferon-stimulated gene 20 kDa protein isoform a [Homo sapiens]>gi|735367255|ref|NP_001290162.1| interferon-stimulated gene 20 kDa protein isoform a [Homo sapiens]>gi|735661408|ref|NP_001290163.1| interferon-stimulated gene 20 kDa protein isoform a [Homo sapiens]>gi|397499440|ref|XP_003820461.1| PREDICTED: interferon-stimulated gene 20 kDa protein [Pan paniscus]>gi|426380216|ref|XP_004056772.1…	767984014	XM_006720488.2	713	0	PREDICTED: Homo sapiens interferon stimulated exonuclease gene 20kDa (ISG20), transcript variant X1, mRNA	K12579	ISG20	interferon-stimulated gene 20 kDa protein	http://www.genome.jp/dbget-bin/www_bget?ko:K12579	Q96AZ6	853	2.4e-90	Interferon-stimulated gene 20 kDa protein OS=Homo sapiens GN=ISG20 PE=1 SV=2	PF01612	3'-5' exonuclease	GO:0006308//GO:0000738//GO:0051607//GO:0008283//GO:0006364//GO:0060337//GO:0051252//GO:0006401//GO:0006139	DNA catabolic process//DNA catabolic process, exonucleolytic//defense response to virus//cell proliferation//rRNA processing//type I interferon signaling pathway//regulation of RNA metabolic process//RNA catabolic process//nucleobase-containing compound metabolic process	GO:0003676//GO:0046872//GO:0003723//GO:0008408//GO:0000175//GO:0008310//GO:0008859	nucleic acid binding//metal ion binding//RNA binding//3'-5' exonuclease activity//3'-5'-exoribonuclease activity//single-stranded DNA 3'-5' exodeoxyribonuclease activity//exoribonuclease II activity	GO:0016605	PML body	KOG2249	3'-5' exonuclease
Cluster-111.0	BP_2	2.00	0.95	384	--	--	--	--	--	--	--	--	--	--	--	--	--	--	--	--	--	--	--	--	--	--	--	--	--	--	--	--
Cluster-11104.0	BP_2	12.55	0.39	1724	780678076	XP_011696906.1	990	1.8e-104	PREDICTED: leupaxin isoform X6 [Wasmannia auropunctata]	766928065	XM_011497756.1	192	1.43426e-93	PREDICTED: Ceratosolen solmsi marchali paxillin (LOC105360757), partial mRNA	K05760	PXN	paxillin	http://www.genome.jp/dbget-bin/www_bget?ko:K05760	P49023	800	7.9e-84	Paxillin OS=Homo sapiens GN=PXN PE=1 SV=3	PF01258//PF00412//PF01155//PF08047	Prokaryotic dksA/traR C4-type zinc finger//LIM domain//Hydrogenase/urease nickel incorporation, metallochaperone, hypA//Histidine operon leader peptide	GO:0006464//GO:0000105	cellular protein modification process//histidine biosynthetic process	GO:0008270//GO:0016151	zinc ion binding//nickel cation binding	--	--	KOG1703	Adaptor protein Enigma and related PDZ-LIM proteins
Cluster-11108.0	BP_2	2.00	0.58	444	--	--	--	--	--	--	--	--	--	--	--	--	--	--	--	--	--	--	--	--	--	--	--	--	--	--	--	--
Cluster-11112.0	BP_2	1.00	2.40	286	--	--	--	--	--	--	--	--	--	--	--	--	--	--	--	--	--	--	--	--	--	--	--	--	--	--	--	--
Cluster-11116.0	BP_2	4.00	0.50	647	675368007	KFM60909.1	353	4.9e-31	Glucose-6-phosphate translocase, partial [Stegodyphus mimosarum]	--	--	--	--	--	--	--	--	--	O43826	277	1.3e-23	Glucose-6-phosphate translocase OS=Homo sapiens GN=SLC37A4 PE=1 SV=1	PF00083//PF07690//PF03137	Sugar (and other) transporter//Major Facilitator Superfamily//Organic Anion Transporter Polypeptide (OATP) family	GO:0006810//GO:0055085	transport//transmembrane transport	GO:0005215//GO:0022857	transporter activity//transmembrane transporter activity	GO:0016021//GO:0016020	integral component of membrane//membrane	--	--
Cluster-11117.0	BP_2	14.00	3.07	494	457866969	CCQ18595.1	194	1.0e-12	40S ribosomal protein S25 [Sycon ciliatum]	697083099	XM_009656438.1	462	0	Verticillium dahliae VdLs.17 40S ribosomal protein S25 mRNA	K02975	RP-S25e, RPS25	small subunit ribosomal protein S25e	http://www.genome.jp/dbget-bin/www_bget?ko:K02975	Q7SC06	303	9.6e-27	40S ribosomal protein S25 OS=Neurospora crassa (strain ATCC 24698 / 74-OR23-1A / CBS 708.71 / DSM 1257 / FGSC 987) GN=rps-25 PE=3 SV=1	PF08220//PF01047	DeoR-like helix-turn-helix domain//MarR family	GO:0006355	regulation of transcription, DNA-templated	GO:0003700	transcription factor activity, sequence-specific DNA binding	GO:0005667//GO:0005622	transcription factor complex//intracellular	KOG1767	40S ribosomal protein S25
Cluster-11118.0	BP_2	4.00	0.42	708	820971343	XP_012358659.1	1083	1.2e-115	PREDICTED: antigen peptide transporter 1 isoform X2 [Nomascus leucogenys]	649103638	KJ892250.1	708	0	Synthetic construct Homo sapiens clone ccsbBroadEn_01644 TAP1 gene, encodes complete protein	K05653	ABCB2, TAP1	ATP-binding cassette, subfamily B (MDR/TAP), member 2	http://www.genome.jp/dbget-bin/www_bget?ko:K05653	Q03518	1099	6.9e-119	Antigen peptide transporter 1 OS=Homo sapiens GN=TAP1 PE=1 SV=2	PF00448//PF00005//PF03193//PF00664//PF13304	SRP54-type protein, GTPase domain//ABC transporter//Protein of unknown function, DUF258//ABC transporter transmembrane region//AAA domain, putative AbiEii toxin, Type IV TA system	GO:0055085//GO:0006614//GO:0006810	transmembrane transport//SRP-dependent cotranslational protein targeting to membrane//transport	GO:0016887//GO:0005525//GO:0042626//GO:0005524//GO:0003924	ATPase activity//GTP binding//ATPase activity, coupled to transmembrane movement of substances//ATP binding//GTPase activity	GO:0016021	integral component of membrane	KOG0058	Peptide exporter, ABC superfamily
Cluster-11118.1	BP_2	5.00	0.53	708	189053993	BAG36500.1	992	4.3e-105	unnamed protein product [Homo sapiens]	635372930	NM_001292022.1	708	0	Homo sapiens transporter 1, ATP-binding cassette, sub-family B (MDR/TAP) (TAP1), transcript variant 2, mRNA	K05653	ABCB2, TAP1	ATP-binding cassette, subfamily B (MDR/TAP), member 2	http://www.genome.jp/dbget-bin/www_bget?ko:K05653	Q03518	992	1.8e-106	Antigen peptide transporter 1 OS=Homo sapiens GN=TAP1 PE=1 SV=2	PF00005	ABC transporter	--	--	GO:0016887//GO:0005524	ATPase activity//ATP binding	--	--	KOG0055	Multidrug/pheromone exporter, ABC superfamily
Cluster-11126.0	BP_2	1.00	0.32	432	646708714	KDR14901.1	359	6.6e-32	hypothetical protein L798_11120 [Zootermopsis nevadensis]	--	--	--	--	--	K10885	XRCC5, KU80, G22P2	ATP-dependent DNA helicase 2 subunit 2	http://www.genome.jp/dbget-bin/www_bget?ko:K10885	--	--	--	--	--	--	--	--	--	--	--	--	--	--
Cluster-11128.0	BP_2	6.00	0.46	871	--	--	--	--	--	--	--	--	--	--	--	--	--	--	--	--	--	--	--	--	--	--	--	--	--	--	--	--
Cluster-11131.0	BP_2	6.00	0.45	884	675372527	KFM65429.1	596	4.4e-59	Cysteine and glycine-rich protein 2, partial [Stegodyphus mimosarum]	--	--	--	--	--	K09377	CSRP	cysteine and glycine-rich protein	http://www.genome.jp/dbget-bin/www_bget?ko:K09377	Q3MHY1	402	5.7e-38	Cysteine and glycine-rich protein 1 OS=Bos taurus GN=CSRP1 PE=2 SV=3	PF01641//PF17121//PF00412	SelR domain//Zinc finger, C3HC4 type (RING finger)//LIM domain	GO:0055114	oxidation-reduction process	GO:0008270//GO:0033743//GO:0005515	zinc ion binding//peptide-methionine (R)-S-oxide reductase activity//protein binding	--	--	KOG1700	Regulatory protein MLP and related LIM proteins
Cluster-11132.0	BP_2	3.00	0.32	703	--	--	--	--	--	--	--	--	--	--	--	--	--	--	--	--	--	--	--	--	--	--	--	--	--	--	--	--
Cluster-11142.0	BP_2	2.00	0.42	504	--	--	--	--	--	--	--	--	--	--	--	--	--	--	--	--	--	--	--	--	--	--	--	--	--	--	--	--
Cluster-11146.0	BP_2	3.00	0.52	549	645011499	XP_003428015.2	204	7.9e-14	PREDICTED: vascular endothelial growth factor C [Nasonia vitripennis]	--	--	--	--	--	--	--	--	--	--	--	--	--	--	--	--	--	--	--	--	--	--	--
Cluster-11152.0	BP_2	1.00	0.32	432	646708451	KDR14763.1	135	6.2e-06	Serine/threonine-protein kinase mig-15 [Zootermopsis nevadensis]	--	--	--	--	--	--	--	--	--	--	--	--	--	--	--	--	--	--	--	--	--	--	--
Cluster-11154.0	BP_2	2.00	0.36	537	662184817	XP_008473865.1	559	5.3e-55	PREDICTED: LOW QUALITY PROTEIN: spectrin beta chain, non-erythrocytic 1-like [Diaphorina citri]	--	--	--	--	--	K06115	SPTB	spectrin beta	http://www.genome.jp/dbget-bin/www_bget?ko:K06115	P16086	384	4.2e-36	Spectrin alpha chain, non-erythrocytic 1 OS=Rattus norvegicus GN=Sptan1 PE=1 SV=2	PF00435//PF07244	Spectrin repeat//Surface antigen variable number repeat	--	--	GO:0005515	protein binding	GO:0019867	outer membrane	KOG0040	Ca2+-binding actin-bundling protein (spectrin), alpha chain (EF-Hand protein superfamily)
Cluster-11155.0	BP_2	5.00	0.73	594	256261643	ACU65942.1	248	6.7e-19	prophenoloxidase-activating factor [Eriocheir sinensis]	256261642	FJ608827.1	69	1.12888e-25	Eriocheir sinensis prophenoloxidase-activating factor (PPAF) mRNA, complete cds	K09640	TMPRSS9	transmembrane protease, serine 9	http://www.genome.jp/dbget-bin/www_bget?ko:K09640	Q402U7	177	4.7e-12	Serine protease 44 OS=Mus musculus GN=Prss44 PE=2 SV=1	PF00089//PF05035	Trypsin//2-keto-3-deoxy-galactonokinase	GO:0034194//GO:0006012//GO:0006508	D-galactonate catabolic process//galactose metabolic process//proteolysis	GO:0004252//GO:0008671	serine-type endopeptidase activity//2-dehydro-3-deoxygalactonokinase activity	--	--	--	--
Cluster-11155.1	BP_2	1.00	1.33	312	--	--	--	--	--	--	--	--	--	--	--	--	--	--	--	--	--	--	PF13520	Amino acid permease	GO:0003333//GO:0006865	amino acid transmembrane transport//amino acid transport	GO:0015171	amino acid transmembrane transporter activity	GO:0016020	membrane	--	--
Cluster-11161.0	BP_2	2.00	1.99	328	35844	CAA32151.1	565	6.4e-56	unnamed protein product [Homo sapiens]>gi|190848|gb|AAA60249.1| ribonuclease/angiogenin inhibitor [Homo sapiens]	767966279	XM_011520263.1	328	6.26773e-170	PREDICTED: Homo sapiens ribonuclease/angiogenin inhibitor 1 (RNH1), transcript variant X9, mRNA >gnl|BL_ORD_ID|28055282 PREDICTED: Homo sapiens ribonuclease/angiogenin inhibitor 1 (RNH1), transcript variant X9, mRNA	K16634	RNH1	ribonuclease inhibitor	http://www.genome.jp/dbget-bin/www_bget?ko:K16634	P13489	565	2.6e-57	Ribonuclease inhibitor OS=Homo sapiens GN=RNH1 PE=1 SV=2	PF00560//PF13516//PF02102	Leucine Rich Repeat//Leucine Rich repeat//Deuterolysin metalloprotease (M35) family	GO:0006402//GO:0006264//GO:0051252//GO:0045765//GO:0006508	mRNA catabolic process//mitochondrial DNA replication//regulation of RNA metabolic process//regulation of angiogenesis//proteolysis	GO:0005515//GO:0004222//GO:0003723//GO:0004523//GO:0000287//GO:0042803//GO:0008428	protein binding//metalloendopeptidase activity//RNA binding//RNA-DNA hybrid ribonuclease activity//magnesium ion binding//protein homodimerization activity//ribonuclease inhibitor activity	GO:0005634//GO:0005739//GO:0032311	nucleus//mitochondrion//angiogenin-PRI complex	--	--
Cluster-11175.0	BP_2	28.63	0.32	4253	422418		193	1.2e-11	pol protein - fruit fly (Drosophila ananassae) transposon Tom (fragment)>gi|394705|emb|CAA80824.1| pol protein [Drosophila ananassae]	--	--	--	--	--	--	--	--	--	P20825	182	8.9e-12	Retrovirus-related Pol polyprotein from transposon 297 OS=Drosophila melanogaster GN=pol PE=3 SV=1	PF07966	A1 Propeptide	GO:0006508	proteolysis	GO:0004190	aspartic-type endopeptidase activity	--	--	--	--
Cluster-11184.0	BP_2	3.00	0.64	498	554595613	AGZ01980.1	688	5.4e-70	valosin-containing protein [Penaeus monodon]	554595612	KC570464.1	284	2.84581e-145	Penaeus monodon valosin-containing protein mRNA, complete cds	K13525	VCP, CDC48	transitional endoplasmic reticulum ATPase	http://www.genome.jp/dbget-bin/www_bget?ko:K13525	P23787	664	1.3e-68	Transitional endoplasmic reticulum ATPase OS=Xenopus laevis GN=vcp PE=1 SV=3	PF14532//PF01695//PF07728//PF01057//PF05496//PF00158//PF06068//PF00004//PF07724//PF07726//PF02562//PF01637//PF02367//PF04851//PF00910	Sigma-54 interaction domain//IstB-like ATP binding protein//AAA domain (dynein-related subfamily)//Parvovirus non-structural protein NS1//Holliday junction DNA helicase ruvB N-terminus//Sigma-54 interaction domain//TIP49 C-terminus//ATPase family associated with various cellular activities (AAA)//AAA domain (Cdc48 subfamily)//ATPase family associated with various cellular activities (AAA)//PhoH-l…	GO:0006310//GO:0002949//GO:0006281//GO:0019079//GO:0006355	DNA recombination//tRNA threonylcarbamoyladenosine modification//DNA repair//viral genome replication//regulation of transcription, DNA-templated	GO:0003677//GO:0003723//GO:0003678//GO:0003724//GO:0009378//GO:0008134//GO:0016787//GO:0005524//GO:0016887	DNA binding//RNA binding//DNA helicase activity//RNA helicase activity//four-way junction helicase activity//transcription factor binding//hydrolase activity//ATP binding//ATPase activity	GO:0005667//GO:0005657//GO:0009379	transcription factor complex//replication fork//Holliday junction helicase complex	KOG0730	AAA+-type ATPase
Cluster-11185.0	BP_2	2.00	0.95	384	--	--	--	--	--	--	--	--	--	--	--	--	--	--	--	--	--	--	--	--	--	--	--	--	--	--	--	--
Cluster-11190.0	BP_2	3.00	1.11	411	646721422	KDR22770.1	283	4.1e-23	UDP-glucuronosyltransferase 2B1, partial [Zootermopsis nevadensis]	--	--	--	--	--	K00699	UGT	glucuronosyltransferase	http://www.genome.jp/dbget-bin/www_bget?ko:K00699	P36514	181	1.1e-12	UDP-glucuronosyltransferase 2C1 (Fragment) OS=Oryctolagus cuniculus GN=UGT2C1 PE=2 SV=1	PF00201	UDP-glucoronosyl and UDP-glucosyl transferase	GO:0008152	metabolic process	GO:0016758	transferase activity, transferring hexosyl groups	--	--	--	--
Cluster-11198.0	BP_2	6.00	0.67	687	--	--	--	--	--	697086427	XM_009657831.1	675	0	Verticillium dahliae VdLs.17 hypothetical protein mRNA	--	--	--	--	P0CX33	149	9.7e-09	40S ribosomal protein S30-A OS=Saccharomyces cerevisiae (strain ATCC 204508 / S288c) GN=RPS30A PE=1 SV=1	PF04758	Ribosomal protein S30	GO:0042254//GO:0006412	ribosome biogenesis//translation	GO:0003735	structural constituent of ribosome	GO:0005840//GO:0005622	ribosome//intracellular	KOG0009	Ubiquitin-like/40S ribosomal S30 protein fusion
Cluster-11199.0	BP_2	12.00	0.63	1124	--	--	--	--	--	--	--	--	--	--	--	--	--	--	--	--	--	--	--	--	--	--	--	--	--	--	--	--
Cluster-11199.1	BP_2	5.00	0.42	819	--	--	--	--	--	--	--	--	--	--	--	--	--	--	--	--	--	--	--	--	--	--	--	--	--	--	--	--
Cluster-11204.1	BP_2	1.00	0.86	337	--	--	--	--	--	--	--	--	--	--	--	--	--	--	--	--	--	--	--	--	--	--	--	--	--	--	--	--
Cluster-11208.1	BP_2	2.00	0.51	464	301500969	YP_003795434.1	195	7.3e-13	ribosomal protein S8 [Alveolata sp. CCMP3155]>gi|300069515|gb|ADJ66622.1| ribosomal protein S8 (chloroplast) [Chromerida sp. RM11]	597569085	KF990036.1	464	0	Prunus kansuensis chloroplast, complete genome	--	--	--	--	Q49KW3	408	6.0e-39	30S ribosomal protein S8, chloroplastic OS=Eucalyptus globulus subsp. globulus GN=rps8 PE=3 SV=1	PF00410	Ribosomal protein S8	GO:0006412//GO:0042254	translation//ribosome biogenesis	GO:0003735//GO:0003723	structural constituent of ribosome//RNA binding	GO:0009536//GO:0005840//GO:0030529	plastid//ribosome//intracellular ribonucleoprotein complex	--	--
Cluster-11209.0	BP_2	1.00	0.35	419	767971406	XP_011519291.1	645	4.4e-65	PREDICTED: tyrosine-protein phosphatase non-receptor type 6 isoform X2 [Homo sapiens]	767971407	XR_931520.1	404	0	PREDICTED: Homo sapiens protein tyrosine phosphatase, non-receptor type 6 (PTPN6), transcript variant X4, misc_RNA	K05697	PTPN6, SHP-1	tyrosine-protein phosphatase non-receptor type 6	http://www.genome.jp/dbget-bin/www_bget?ko:K05697	P29350	645	1.8e-66	Tyrosine-protein phosphatase non-receptor type 6 OS=Homo sapiens GN=PTPN6 PE=1 SV=1	PF15666//PF00102	Germinal center-associated lymphoma//Protein-tyrosine phosphatase	GO:0050855//GO:0006470//GO:0006570//GO:2000401	regulation of B cell receptor signaling pathway//protein dephosphorylation//tyrosine metabolic process//regulation of lymphocyte migration	GO:0004725	protein tyrosine phosphatase activity	--	--	KOG0790	Protein tyrosine phosphatase Corkscrew and related SH2 domain enzymes
Cluster-11211.0	BP_2	1.00	0.53	373	--	--	--	--	--	768311757	CP010985.1	367	0	Verticillium dahliae VdLs.17 chromosome 6, complete sequence	--	--	--	--	Q9P8W3	165	7.3e-11	Zinc finger transcription factor ace1 OS=Hypocrea jecorina GN=ace1 PE=3 SV=1	--	--	--	--	--	--	--	--	--	--
Cluster-11215.0	BP_2	7.00	1.26	537	762084667	XP_011424831.1	259	3.2e-20	PREDICTED: histone H1-delta-like [Crassostrea gigas]>gi|762163539|ref|XP_011420060.1| PREDICTED: histone H1-delta-like [Crassostrea gigas]>gi|405971941|gb|EKC36743.1| Histone H5 [Crassostrea gigas]>gi|405977348|gb|EKC41805.1| Histone H5 [Crassostrea gigas]	262401068	FJ774715.1	204	9.11885e-101	Scylla paramamosain histone H1-like protein mRNA, partial cds	K11275	H1_5	histone H1/5	http://www.genome.jp/dbget-bin/www_bget?ko:K11275	P06144	222	2.6e-17	Late histone H1 OS=Lytechinus pictus PE=3 SV=1	PF07382//PF00538//PF01873	Histone H1-like nucleoprotein HC2//linker histone H1 and H5 family//Domain found in IF2B/IF5	GO:0006334//GO:0006446//GO:0006413//GO:0030261	nucleosome assembly//regulation of translational initiation//translational initiation//chromosome condensation	GO:0003677//GO:0003743	DNA binding//translation initiation factor activity	GO:0000786//GO:0005634//GO:0005840	nucleosome//nucleus//ribosome	--	--
Cluster-11222.0	BP_2	6.00	0.43	905	642940003	XP_008198877.1	219	2.4e-15	PREDICTED: uncharacterized protein LOC103314473, partial [Tribolium castaneum]	--	--	--	--	--	--	--	--	--	--	--	--	--	PF03972	MmgE/PrpD family	--	--	GO:0016829	lyase activity	--	--	--	--
Cluster-11229.0	BP_2	3.00	0.36	657	--	--	--	--	--	768311754	CP010982.1	657	0	Verticillium dahliae VdLs.17 chromosome 3, complete sequence	--	--	--	--	--	--	--	--	--	--	--	--	--	--	--	--	--	--
Cluster-11232.0	BP_2	2.00	0.71	417	--	--	--	--	--	--	--	--	--	--	--	--	--	--	--	--	--	--	--	--	--	--	--	--	--	--	--	--
Cluster-1124.0	BP_2	1.00	0.51	378	--	--	--	--	--	--	--	--	--	--	--	--	--	--	--	--	--	--	--	--	--	--	--	--	--	--	--	--
Cluster-11259.0	BP_2	3.00	0.51	554	--	--	--	--	--	--	--	--	--	--	--	--	--	--	--	--	--	--	--	--	--	--	--	--	--	--	--	--
Cluster-11271.0	BP_2	36.69	0.64	2815	642940025	XP_008191587.1	1881	1.4e-207	PREDICTED: 1-phosphatidylinositol 4,5-bisphosphate phosphodiesterase gamma-1 [Tribolium castaneum]	--	--	--	--	--	K01116	PLCG1	phosphatidylinositol phospholipase C, gamma-1	http://www.genome.jp/dbget-bin/www_bget?ko:K01116	Q62077	1294	6.7e-141	1-phosphatidylinositol 4,5-bisphosphate phosphodiesterase gamma-1 OS=Mus musculus GN=Plcg1 PE=1 SV=2	PF13405//PF00036//PF13833//PF13499	EF-hand domain//EF hand//EF-hand domain pair//EF-hand domain pair	--	--	GO:0005509	calcium ion binding	--	--	KOG1264	Phospholipase C
Cluster-11282.0	BP_2	2.00	0.70	418	--	--	--	--	--	--	--	--	--	--	--	--	--	--	--	--	--	--	--	--	--	--	--	--	--	--	--	--
Cluster-11292.0	BP_2	2.00	0.35	545	--	--	--	--	--	--	--	--	--	--	--	--	--	--	--	--	--	--	--	--	--	--	--	--	--	--	--	--
Cluster-11295.0	BP_2	6.00	0.50	824	--	--	--	--	--	--	--	--	--	--	--	--	--	--	--	--	--	--	PF05373	L-proline 3-hydroxylase, C-terminal	GO:0055114	oxidation-reduction process	GO:0016706	oxidoreductase activity, acting on paired donors, with incorporation or reduction of molecular oxygen, 2-oxoglutarate as one donor, and incorporation of one atom each of oxygen into both donors	--	--	--	--
Cluster-11296.0	BP_2	6.00	0.36	1022	--	--	--	--	--	--	--	--	--	--	--	--	--	--	--	--	--	--	PF00628//PF00643	PHD-finger//B-box zinc finger	--	--	GO:0005515//GO:0008270	protein binding//zinc ion binding	GO:0005622	intracellular	--	--
Cluster-1130.0	BP_2	5.00	0.31	1011	642939143	XP_008197185.1	431	6.9e-40	PREDICTED: acyl-CoA Delta(11) desaturase-like [Tribolium castaneum]>gi|642939145|ref|XP_008197190.1| PREDICTED: acyl-CoA Delta(11) desaturase-like [Tribolium castaneum]>gi|270016353|gb|EFA12799.1| hypothetical protein TcasGA2_TC014821 [Tribolium castaneum]>gi|576636746|gb|AHH30815.1| fatty acid desaturase D8 [Tribolium castaneum]	817201577	XM_012421119.1	47	3.34261e-13	PREDICTED: Orussus abietinus acyl-CoA Delta(11) desaturase-like (LOC105697631), transcript variant X2, mRNA	K00507	SCD, desC	stearoyl-CoA desaturase (delta-9 desaturase)	http://www.genome.jp/dbget-bin/www_bget?ko:K00507	O44390	296	1.3e-25	Acyl-CoA Delta(11) desaturase OS=Trichoplusia ni GN=D11DS PE=1 SV=2	PF10380	Transcription factor CRF1	GO:0006629//GO:0060962	lipid metabolic process//regulation of ribosomal protein gene transcription from RNA polymerase II promoter	GO:0003712//GO:0016491	transcription cofactor activity//oxidoreductase activity	GO:0005667	transcription factor complex	KOG1600	Fatty acid desaturase
Cluster-11300.0	BP_2	6.00	1.75	444	--	--	--	--	--	--	--	--	--	--	--	--	--	--	--	--	--	--	--	--	--	--	--	--	--	--	--	--
Cluster-11300.1	BP_2	1.00	0.48	382	--	--	--	--	--	--	--	--	--	--	--	--	--	--	--	--	--	--	--	--	--	--	--	--	--	--	--	--
Cluster-11301.0	BP_2	3.00	0.57	524	--	--	--	--	--	--	--	--	--	--	--	--	--	--	--	--	--	--	--	--	--	--	--	--	--	--	--	--
Cluster-11302.0	BP_2	9.00	0.46	1149	478522514	XP_004435463.1	955	1.4e-100	PREDICTED: rho GDP-dissociation inhibitor 2 [Ceratotherium simum simum]	574957229	NM_001175.5	1146	0	Homo sapiens Rho GDP dissociation inhibitor (GDI) beta (ARHGDIB), mRNA	K12462	ARHGDI, RHOGDI	Rho GDP-dissociation inhibitor	http://www.genome.jp/dbget-bin/www_bget?ko:K12462	Q9TU03	943	1.4e-100	Rho GDP-dissociation inhibitor 2 OS=Bos taurus GN=ARHGDIB PE=2 SV=3	PF02115	RHO protein GDP dissociation inhibitor	--	--	GO:0005094	Rho GDP-dissociation inhibitor activity	GO:0005737	cytoplasm	KOG3205	Rho GDP-dissociation inhibitor
Cluster-11312.0	BP_2	13.94	0.66	1214	675371336	KFM64238.1	447	1.2e-41	RNA-directed DNA polymerase from mobile element jockey, partial [Stegodyphus mimosarum]	--	--	--	--	--	--	--	--	--	--	--	--	--	--	--	--	--	--	--	--	--	--	--
Cluster-11313.0	BP_2	1.00	0.49	380	--	--	--	--	--	45860987	AC135498.3	365	0	Oryza sativa Japonica Group chromosome 11 clone OSJNBa0010M24, complete sequence	--	--	--	--	--	--	--	--	--	--	--	--	--	--	--	--	--	--
Cluster-11314.0	BP_2	9.00	0.41	1269	--	--	--	--	--	--	--	--	--	--	--	--	--	--	--	--	--	--	--	--	--	--	--	--	--	--	--	--
Cluster-11315.0	BP_2	3.00	0.33	690	393827419	AFN25964.1	1165	3.7e-125	innexin 1 [Cancer borealis]	393827418	JQ994479.1	396	0	Cancer borealis innexin 1 (Inx1) mRNA, complete cds	--	--	--	--	Q9XYN0	692	1.1e-71	Innexin inx1 OS=Schistocerca americana GN=inx1 PE=1 SV=1	PF00876	Innexin	--	--	--	--	GO:0005921	gap junction	--	--
Cluster-11322.0	BP_2	4.00	0.32	843	545196294	XP_005603298.1	1144	1.2e-122	PREDICTED: proteasome activator complex subunit 2 isoform X2 [Equus caballus]	578825986	XM_006720213.1	802	0	PREDICTED: Homo sapiens proteasome (prosome, macropain) activator subunit 2 (PA28 beta) (PSME2), transcript variant X1, mRNA	K06697	PSME2	proteasome activator subunit 2 (PA28 beta)	http://www.genome.jp/dbget-bin/www_bget?ko:K06697	Q9UL46	985	1.4e-105	Proteasome activator complex subunit 2 OS=Homo sapiens GN=PSME2 PE=1 SV=4	PF02252//PF02251	Proteasome activator pa28 beta subunit//Proteasome activator pa28 alpha subunit	--	--	--	--	GO:0008537	proteasome activator complex	KOG4470	Proteasome activator subunit
Cluster-11325.0	BP_2	3.00	0.67	491	--	--	--	--	--	--	--	--	--	--	--	--	--	--	--	--	--	--	--	--	--	--	--	--	--	--	--	--
Cluster-11333.0	BP_2	3.00	0.65	497	795176426	XP_011843698.1	347	1.9e-30	PREDICTED: uncharacterized protein LOC105545383 [Mandrillus leucophaeus]	34528198	AK130958.1	497	0	Homo sapiens cDNA FLJ27448 fis, clone DMC07139	K02942	RP-LP1, RPLP1	large subunit ribosomal protein LP1	http://www.genome.jp/dbget-bin/www_bget?ko:K02942	P05386	318	1.8e-28	60S acidic ribosomal protein P1 OS=Homo sapiens GN=RPLP1 PE=1 SV=1	PF04625	DEC-1 protein, N-terminal region	GO:0007304	chorion-containing eggshell formation	GO:0005213	structural constituent of chorion	GO:0005576//GO:0042600	extracellular region//chorion	KOG1762	60s acidic ribosomal protein P1
Cluster-11337.0	BP_2	2.00	0.53	459	--	--	--	--	--	--	--	--	--	--	--	--	--	--	--	--	--	--	--	--	--	--	--	--	--	--	--	--
Cluster-11339.0	BP_2	1.00	1.17	319	--	--	--	--	--	--	--	--	--	--	--	--	--	--	--	--	--	--	--	--	--	--	--	--	--	--	--	--
Cluster-1134.0	BP_2	1.00	1.76	299	--	--	--	--	--	--	--	--	--	--	--	--	--	--	--	--	--	--	--	--	--	--	--	--	--	--	--	--
Cluster-11348.0	BP_2	7.00	0.57	832	--	--	--	--	--	--	--	--	--	--	--	--	--	--	--	--	--	--	--	--	--	--	--	--	--	--	--	--
Cluster-11349.0	BP_2	6.64	0.52	855	270016431	EFA12877.1	365	2.6e-32	hypothetical protein TcasGA2_TC011555 [Tribolium castaneum]	--	--	--	--	--	--	--	--	--	--	--	--	--	PF13912//PF01581//PF00096	C2H2-type zinc finger//FMRFamide related peptide family//Zinc finger, C2H2 type	GO:0007218	neuropeptide signaling pathway	GO:0046872	metal ion binding	--	--	--	--
Cluster-1135.0	BP_2	12.00	3.20	458	--	--	--	--	--	--	--	--	--	--	--	--	--	--	--	--	--	--	--	--	--	--	--	--	--	--	--	--
Cluster-11354.0	BP_2	1.00	1.36	311	694539519	XP_009496490.1	145	3.1e-07	ATP synthase subunit beta, mitochondrial [Fonticula alba]>gi|627946939|gb|KCV68919.1| ATP synthase subunit beta, mitochondrial [Fonticula alba]	768311755	CP010983.1	311	1.66564e-160	Verticillium dahliae VdLs.17 chromosome 4, complete sequence	--	--	--	--	P23704	215	9.7e-17	ATP synthase subunit beta, mitochondrial OS=Neurospora crassa (strain ATCC 24698 / 74-OR23-1A / CBS 708.71 / DSM 1257 / FGSC 987) GN=atp-2 PE=2 SV=1	PF00306//PF10371	ATP synthase alpha/beta chain, C terminal domain//Domain of unknown function	GO:0015991//GO:0055114	ATP hydrolysis coupled proton transport//oxidation-reduction process	GO:0016820//GO:0016903	hydrolase activity, acting on acid anhydrides, catalyzing transmembrane movement of substances//oxidoreductase activity, acting on the aldehyde or oxo group of donors	GO:0033178	proton-transporting two-sector ATPase complex, catalytic domain	KOG1350	F0F1-type ATP synthase, beta subunit
Cluster-11358.0	BP_2	7.00	0.62	791	--	--	--	--	--	--	--	--	--	--	--	--	--	--	--	--	--	--	PF01442	Apolipoprotein A1/A4/E domain	GO:0006869//GO:0042157	lipid transport//lipoprotein metabolic process	GO:0008289	lipid binding	GO:0005576	extracellular region	--	--
Cluster-1136.0	BP_2	3.00	0.59	518	--	--	--	--	--	--	--	--	--	--	--	--	--	--	--	--	--	--	--	--	--	--	--	--	--	--	--	--
Cluster-11360.0	BP_2	11.00	0.36	1638	817076761	XP_012260670.1	232	1.3e-16	PREDICTED: sequestosome-1 [Athalia rosae]	--	--	--	--	--	K14381	SQSTM1	sequestosome 1	http://www.genome.jp/dbget-bin/www_bget?ko:K14381	Q13501	187	9.1e-13	Sequestosome-1 OS=Homo sapiens GN=SQSTM1 PE=1 SV=1	--	--	--	--	--	--	--	--	--	--
Cluster-11361.0	BP_2	2.00	0.49	471	646699710	KDR10208.1	547	1.1e-53	Ubiquitin thioesterase trabid [Zootermopsis nevadensis]	--	--	--	--	--	K11862	ZRANB1, TRABID	ubiquitin thioesterase ZRANB1	http://www.genome.jp/dbget-bin/www_bget?ko:K11862	Q9VH90	481	2.1e-47	Ubiquitin thioesterase trabid OS=Drosophila melanogaster GN=trbd PE=1 SV=1	--	--	--	--	--	--	--	--	--	--
Cluster-11366.0	BP_2	5.00	1.06	501	--	--	--	--	--	--	--	--	--	--	--	--	--	--	--	--	--	--	--	--	--	--	--	--	--	--	--	--
Cluster-11384.0	BP_2	1.00	0.45	389	--	--	--	--	--	--	--	--	--	--	--	--	--	--	--	--	--	--	--	--	--	--	--	--	--	--	--	--
Cluster-11388.0	BP_2	29.73	0.68	2216	642935504	XP_008198037.1	2277	1.3e-253	PREDICTED: rap guanine nucleotide exchange factor 4 isoform X4 [Tribolium castaneum]	462320817	APGK01043512.1	96	4.30289e-40	Dendroctonus ponderosae Seq01043522, whole genome shotgun sequence	K04351	RAPGEF4, EPAC2	Rap guanine nucleotide exchange factor 4	http://www.genome.jp/dbget-bin/www_bget?ko:K04351	Q8WZA2	1218	3.4e-132	Rap guanine nucleotide exchange factor 4 OS=Homo sapiens GN=RAPGEF4 PE=1 SV=1	PF00617	RasGEF domain	GO:0007264//GO:0043087	small GTPase mediated signal transduction//regulation of GTPase activity	GO:0005085	guanyl-nucleotide exchange factor activity	--	--	KOG2378	cAMP-regulated guanine nucleotide exchange factor
Cluster-11395.0	BP_2	1.00	0.41	398	--	--	--	--	--	768311753	CP010981.1	392	0	Verticillium dahliae VdLs.17 chromosome 2, complete sequence	--	--	--	--	O94131	383	4.1e-36	DNA-binding protein creA OS=Gibberella fujikuroi GN=CREA PE=3 SV=1	--	--	--	--	--	--	--	--	--	--
Cluster-11396.0	BP_2	6.00	0.49	829	--	--	--	--	--	597569085	KF990036.1	829	0	Prunus kansuensis chloroplast, complete genome	--	--	--	--	--	--	--	--	--	--	--	--	--	--	--	--	--	--
Cluster-114.0	BP_2	4.63	0.57	650	--	--	--	--	--	--	--	--	--	--	--	--	--	--	--	--	--	--	--	--	--	--	--	--	--	--	--	--
Cluster-11407.0	BP_2	13.24	0.42	1678	675383246	KFM76143.1	197	1.6e-12	Protein bunched, class 2/F isoform, partial [Stegodyphus mimosarum]	--	--	--	--	--	--	--	--	--	Q24523	172	5.1e-11	Protein bunched, class 2/F/G isoform OS=Drosophila melanogaster GN=bun PE=2 SV=4	PF01166//PF08395//PF06156//PF11365//PF07716	TSC-22/dip/bun family//7tm Chemosensory receptor//Protein of unknown function (DUF972)//Protein of unknown function (DUF3166)//Basic region leucine zipper	GO:0006355//GO:0050909//GO:0006260//GO:0010506	regulation of transcription, DNA-templated//sensory perception of taste//DNA replication//regulation of autophagy	GO:0043565//GO:0003700	sequence-specific DNA binding//transcription factor activity, sequence-specific DNA binding	GO:0005615//GO:0016021//GO:0005667	extracellular space//integral component of membrane//transcription factor complex	KOG4797	Transcriptional regulator
Cluster-11408.0	BP_2	14.00	0.50	1522	817075170	XP_012259808.1	1882	5.8e-208	PREDICTED: mitochondrial-processing peptidase subunit beta [Athalia rosae]	338224315	HM217796.1	447	0	Scylla paramamosain mitochondrial processing peptidase beta subunit mRNA, partial cds; nuclear gene for mitochondrial product	K17732	PMPCB, MAS1	mitochondrial-processing peptidase subunit beta	http://www.genome.jp/dbget-bin/www_bget?ko:K17732	Q3SZ71	1709	2.7e-189	Mitochondrial-processing peptidase subunit beta OS=Bos taurus GN=PMPCB PE=2 SV=1	PF00893//PF08367//PF01457	Small Multidrug Resistance protein//Peptidase M16C associated//Leishmanolysin	GO:0007155//GO:0006508	cell adhesion//proteolysis	GO:0004222	metalloendopeptidase activity	GO:0016021//GO:0016020	integral component of membrane//membrane	KOG0960	Mitochondrial processing peptidase, beta subunit, and related enzymes (insulinase superfamily)
Cluster-11410.2	BP_2	2.00	0.51	464	--	--	--	--	--	--	--	--	--	--	--	--	--	--	--	--	--	--	--	--	--	--	--	--	--	--	--	--
Cluster-11411.0	BP_2	15.00	0.53	1536	--	--	--	--	--	--	--	--	--	--	--	--	--	--	--	--	--	--	--	--	--	--	--	--	--	--	--	--
Cluster-11412.0	BP_2	1.00	0.32	431	--	--	--	--	--	697078179	XM_009654739.1	428	0	Verticillium dahliae VdLs.17 hypothetical protein mRNA	--	--	--	--	--	--	--	--	--	--	--	--	--	--	--	--	--	--
Cluster-11416.0	BP_2	37.00	4.55	651	570341954	AHE77375.1	299	9.0e-25	small heat shock protein [Lissorhoptrus oryzophilus]	--	--	--	--	--	K09542	CRYAB	crystallin, alpha B	http://www.genome.jp/dbget-bin/www_bget?ko:K09542	P82147	232	2.2e-18	Protein lethal(2)essential for life OS=Drosophila melanogaster GN=l(2)efl PE=1 SV=1	--	--	--	--	--	--	--	--	--	--
Cluster-1142.0	BP_2	3.00	1.42	384	--	--	--	--	--	--	--	--	--	--	--	--	--	--	--	--	--	--	--	--	--	--	--	--	--	--	--	--
Cluster-11421.0	BP_2	19.00	6.41	423	264667055	ACY71124.1	335	3.9e-29	60S acidic ribosomal protein P2-like protein [Scylla paramamosain]	264667054	FJ790490.1	376	0	Scylla paramamosain 60S acidic ribosomal protein P2-like protein mRNA, complete cds	K02943	RP-LP2, RPLP2	large subunit ribosomal protein LP2	http://www.genome.jp/dbget-bin/www_bget?ko:K02943	P02399	196	2.1e-14	60S acidic ribosomal protein P2 OS=Artemia salina PE=1 SV=1	--	--	--	--	--	--	--	--	KOG3449	60S acidic ribosomal protein P2
Cluster-11427.0	BP_2	6.55	0.43	956	--	--	--	--	--	--	--	--	--	--	--	--	--	--	--	--	--	--	--	--	--	--	--	--	--	--	--	--
Cluster-11431.2	BP_2	2.00	2.02	327	--	--	--	--	--	--	--	--	--	--	--	--	--	--	--	--	--	--	--	--	--	--	--	--	--	--	--	--
Cluster-11438.0	BP_2	4.00	2.88	349	593762830	XP_007120058.1	574	6.2e-57	PREDICTED: 60S ribosomal protein L10 [Physeter catodon]	746817425	NM_001256577.2	332	4.01225e-172	Homo sapiens ribosomal protein L10 (RPL10), transcript variant 2, mRNA	K02866	RP-L10e, RPL10	large subunit ribosomal protein L10e	http://www.genome.jp/dbget-bin/www_bget?ko:K02866	Q6ZWV3	529	4.2e-53	60S ribosomal protein L10 OS=Mus musculus GN=Rpl10 PE=1 SV=3	PF00252	Ribosomal protein L16p/L10e	GO:0042254//GO:0006412	ribosome biogenesis//translation	GO:0003735	structural constituent of ribosome	GO:0005840	ribosome	KOG0857	60s ribosomal protein L10
Cluster-11439.0	BP_2	11.00	1.01	771	--	--	--	--	--	697082215	XM_009656134.1	680	0	Verticillium dahliae VdLs.17 hypothetical protein mRNA	--	--	--	--	--	--	--	--	--	--	--	--	--	--	--	--	--	--
Cluster-1144.0	BP_2	3.00	0.61	509	--	--	--	--	--	--	--	--	--	--	--	--	--	--	--	--	--	--	--	--	--	--	--	--	--	--	--	--
Cluster-11440.1	BP_2	4.00	0.51	640	--	--	--	--	--	--	--	--	--	--	--	--	--	--	--	--	--	--	--	--	--	--	--	--	--	--	--	--
Cluster-11442.0	BP_2	15.07	0.40	1932	91079971	XP_969899.1	660	3.7e-66	PREDICTED: beta-1,3-galactosyltransferase 5 [Tribolium castaneum]>gi|270004606|gb|EFA01054.1| hypothetical protein TcasGA2_TC003970 [Tribolium castaneum]	--	--	--	--	--	--	--	--	--	Q9N293	331	2.1e-29	Beta-1,3-galactosyltransferase 5 (Fragment) OS=Gorilla gorilla gorilla GN=B3GALT5 PE=3 SV=2	PF01762//PF02434	Galactosyltransferase//Fringe-like	GO:0006486	protein glycosylation	GO:0008378//GO:0016757	galactosyltransferase activity//transferase activity, transferring glycosyl groups	GO:0016020	membrane	--	--
Cluster-11452.0	BP_2	9.13	0.51	1086	--	--	--	--	--	--	--	--	--	--	--	--	--	--	--	--	--	--	--	--	--	--	--	--	--	--	--	--
Cluster-11452.2	BP_2	7.81	0.80	723	--	--	--	--	--	--	--	--	--	--	--	--	--	--	--	--	--	--	--	--	--	--	--	--	--	--	--	--
Cluster-11454.0	BP_2	4.00	0.34	814	221128855	XP_002165357.1	927	1.7e-97	PREDICTED: succinate dehydrogenase [ubiquinone] iron-sulfur subunit, mitochondrial-like [Hydra vulgaris]	697067990	XM_009650885.1	683	0	Verticillium dahliae VdLs.17 succinate dehydrogenase iron-sulfur subunit partial mRNA	K00235	SDHB, SDH2	succinate dehydrogenase (ubiquinone) iron-sulfur subunit	http://www.genome.jp/dbget-bin/www_bget?ko:K00235	O42772	1094	3.0e-118	Succinate dehydrogenase [ubiquinone] iron-sulfur subunit, mitochondrial OS=Zymoseptoria tritici GN=SDH2 PE=3 SV=1	PF01845//PF00111//PF13085	CcdB protein//2Fe-2S iron-sulfur cluster binding domain//2Fe-2S iron-sulfur cluster binding domain	GO:0006118//GO:0006276	obsolete electron transport//plasmid maintenance	GO:0051536//GO:0008657//GO:0009055	iron-sulfur cluster binding//DNA topoisomerase (ATP-hydrolyzing) inhibitor activity//electron carrier activity	--	--	KOG3049	Succinate dehydrogenase, Fe-S protein subunit
Cluster-11457.0	BP_2	5.00	0.34	946	762160206	XP_011418314.1	154	8.5e-08	PREDICTED: rho GTPase-activating protein 21-like isoform X2 [Crassostrea gigas]	--	--	--	--	--	--	--	--	--	--	--	--	--	PF09726	Transmembrane protein	--	--	--	--	GO:0016021	integral component of membrane	--	--
Cluster-1146.0	BP_2	1.00	0.81	341	--	--	--	--	--	--	--	--	--	--	--	--	--	--	--	--	--	--	--	--	--	--	--	--	--	--	--	--
Cluster-11462.0	BP_2	15.00	1.13	875	215274047	ACJ64921.1	1155	6.7e-124	nicotinic acetylcholine receptor alpha 2 [Leptinotarsa decemlineata]	752868800	XM_011253184.1	104	5.92737e-45	PREDICTED: Camponotus floridanus acetylcholine receptor subunit alpha-L1 (LOC105248417), transcript variant X3, mRNA	K05312	CHRNN	nicotinic acetylcholine receptor, invertebrate	http://www.genome.jp/dbget-bin/www_bget?ko:K05312	P17644	877	4.7e-93	Acetylcholine receptor subunit alpha-like 2 OS=Drosophila melanogaster GN=nAChRalpha2 PE=2 SV=1	PF02932	Neurotransmitter-gated ion-channel transmembrane region	GO:0006811	ion transport	--	--	GO:0016020	membrane	KOG3645	Acetylcholine receptor
Cluster-11468.0	BP_2	2.00	0.39	518	--	--	--	--	--	--	--	--	--	--	--	--	--	--	--	--	--	--	--	--	--	--	--	--	--	--	--	--
Cluster-11475.2	BP_2	2.00	0.55	454	--	--	--	--	--	--	--	--	--	--	--	--	--	--	--	--	--	--	PF00553	Cellulose binding domain	GO:0005975	carbohydrate metabolic process	GO:0030246//GO:0004553	carbohydrate binding//hydrolase activity, hydrolyzing O-glycosyl compounds	--	--	--	--
Cluster-11486.0	BP_2	15.10	0.39	1977	642910986	XP_008193496.1	1097	8.0e-117	PREDICTED: protein scarlet-like [Tribolium castaneum]>gi|744677523|gb|AJD07061.1| brown [Tribolium castaneum]	--	--	--	--	--	K05679	ABCG1	ATP-binding cassette, subfamily G (WHITE), member 1	http://www.genome.jp/dbget-bin/www_bget?ko:K05679	P45843	656	4.5e-67	Protein scarlet OS=Drosophila melanogaster GN=st PE=1 SV=3	PF00005//PF01061//PF13304	ABC transporter//ABC-2 type transporter//AAA domain, putative AbiEii toxin, Type IV TA system	--	--	GO:0005524//GO:0016887	ATP binding//ATPase activity	GO:0016020	membrane	KOG0061	Transporter, ABC superfamily (Breast cancer resistance protein)
Cluster-11489.0	BP_2	1.00	1.23	316	--	--	--	--	--	--	--	--	--	--	--	--	--	--	--	--	--	--	--	--	--	--	--	--	--	--	--	--
Cluster-11490.0	BP_2	3.00	0.49	562	--	--	--	--	--	--	--	--	--	--	--	--	--	--	O94131	162	2.4e-10	DNA-binding protein creA OS=Gibberella fujikuroi GN=CREA PE=3 SV=1	--	--	--	--	--	--	--	--	--	--
Cluster-11495.0	BP_2	1.00	19.19	224	--	--	--	--	--	--	--	--	--	--	--	--	--	--	--	--	--	--	PF05887	Procyclic acidic repetitive protein (PARP)	--	--	--	--	GO:0016020	membrane	--	--
Cluster-11497.0	BP_2	3.00	0.33	687	675368181	KFM61083.1	243	3.0e-18	Solute carrier family 43 member 3, partial [Stegodyphus mimosarum]	--	--	--	--	--	--	--	--	--	--	--	--	--	PF00122	E1-E2 ATPase	--	--	GO:0000166//GO:0046872	nucleotide binding//metal ion binding	--	--	--	--
Cluster-115.0	BP_2	2.00	0.36	541	--	--	--	--	--	--	--	--	--	--	--	--	--	--	--	--	--	--	--	--	--	--	--	--	--	--	--	--
Cluster-11504.2	BP_2	7.00	0.95	618	156374958	XP_001629850.1	366	1.5e-32	predicted protein [Nematostella vectensis]>gi|156374960|ref|XP_001629851.1| predicted protein [Nematostella vectensis]>gi|156216859|gb|EDO37787.1| predicted protein [Nematostella vectensis]>gi|156216860|gb|EDO37788.1| predicted protein [Nematostella vectensis]	697068807	XM_009651293.1	595	0	Verticillium dahliae VdLs.17 40S ribosomal protein S20 mRNA	K02969	RP-S20e, RPS20	small subunit ribosomal protein S20e	http://www.genome.jp/dbget-bin/www_bget?ko:K02969	P23403	355	1.1e-32	40S ribosomal protein S20 OS=Xenopus laevis GN=rps20 PE=1 SV=1	--	--	GO:0042254//GO:0006412	ribosome biogenesis//translation	GO:0003735	structural constituent of ribosome	GO:0005840//GO:0015935	ribosome//small ribosomal subunit	KOG0900	40S ribosomal protein S20
Cluster-11506.0	BP_2	3.00	0.96	431	238683705	ACR54131.1	355	1.9e-31	NADH dehydrogenase [Palaemon varians]	--	--	--	--	--	K03959	NDUFB3	NADH dehydrogenase (ubiquinone) 1 beta subcomplex subunit 3	http://www.genome.jp/dbget-bin/www_bget?ko:K03959	Q9CQZ6	155	1.2e-09	NADH dehydrogenase [ubiquinone] 1 beta subcomplex subunit 3 OS=Mus musculus GN=Ndufb3 PE=1 SV=1	PF08122	NADH-ubiquinone oxidoreductase B12 subunit family	GO:0022900	electron transport chain	--	--	GO:0005739//GO:0005747	mitochondrion//mitochondrial respiratory chain complex I	KOG4631	NADH:ubiquinone oxidoreductase, NDUFB3/B12 subunit
Cluster-11512.0	BP_2	4.00	0.33	830	808137625	XP_012171066.1	175	2.7e-10	PREDICTED: balbiani ring protein 3-like [Bombus terrestris]	--	--	--	--	--	--	--	--	--	--	--	--	--	PF01607	Chitin binding Peritrophin-A domain	GO:0006030	chitin metabolic process	GO:0008061	chitin binding	GO:0005576	extracellular region	--	--
Cluster-11517.0	BP_2	9.00	0.35	1408	--	--	--	--	--	--	--	--	--	--	--	--	--	--	--	--	--	--	--	--	--	--	--	--	--	--	--	--
Cluster-11520.0	BP_2	2.00	0.38	527	221129750	XP_002160238.1	256	7.1e-20	PREDICTED: cytochrome b-c1 complex subunit 7-like [Hydra vulgaris]	697069428	XM_009651603.1	384	0	Verticillium dahliae VdLs.17 cytochrome b-c1 complex subunit 7 partial mRNA	K00417	QCR7, UQCRB	ubiquinol-cytochrome c reductase subunit 7	http://www.genome.jp/dbget-bin/www_bget?ko:K00417	Q871K1	364	8.7e-34	Cytochrome b-c1 complex subunit 7 OS=Neurospora crassa (strain ATCC 24698 / 74-OR23-1A / CBS 708.71 / DSM 1257 / FGSC 987) GN=qcr-7 PE=3 SV=1	PF02271	Ubiquinol-cytochrome C reductase complex 14kD subunit	GO:0006122	mitochondrial electron transport, ubiquinol to cytochrome c	--	--	GO:0005750	mitochondrial respiratory chain complex III	KOG3440	Ubiquinol cytochrome c reductase, subunit QCR7
Cluster-11522.0	BP_2	1.00	0.44	391	--	--	--	--	--	--	--	--	--	--	--	--	--	--	--	--	--	--	--	--	--	--	--	--	--	--	--	--
Cluster-11530.0	BP_2	5.16	0.36	921	642919127	XP_974300.2	635	1.4e-63	PREDICTED: glutathione S-transferase 1-like [Tribolium castaneum]	--	--	--	--	--	K00799	GST, gst	glutathione S-transferase	http://www.genome.jp/dbget-bin/www_bget?ko:K00799	Q9VG95	379	2.8e-35	Glutathione S-transferase D5 OS=Drosophila melanogaster GN=GstD5 PE=3 SV=2	PF13417//PF02798//PF13409	Glutathione S-transferase, N-terminal domain//Glutathione S-transferase, N-terminal domain//Glutathione S-transferase, N-terminal domain	--	--	GO:0005515	protein binding	--	--	--	--
Cluster-11542.0	BP_2	2.00	0.32	572	--	--	--	--	--	--	--	--	--	--	--	--	--	--	--	--	--	--	PF05297	Herpesvirus latent membrane protein 1 (LMP1)	GO:0019087	transformation of host cell by virus	--	--	GO:0016021	integral component of membrane	--	--
Cluster-11557.0	BP_2	1.00	0.96	330	--	--	--	--	--	--	--	--	--	--	--	--	--	--	--	--	--	--	--	--	--	--	--	--	--	--	--	--
Cluster-11560.0	BP_2	8.00	0.54	941	--	--	--	--	--	--	--	--	--	--	--	--	--	--	--	--	--	--	PF00379	Insect cuticle protein	--	--	GO:0042302	structural constituent of cuticle	--	--	--	--
Cluster-11567.0	BP_2	2.00	1.28	358	--	--	--	--	--	--	--	--	--	--	--	--	--	--	--	--	--	--	--	--	--	--	--	--	--	--	--	--
Cluster-11575.0	BP_2	11.76	0.49	1346	826417789	XP_012523702.1	1057	2.4e-112	PREDICTED: microtubule-actin cross-linking factor 1 isoform X31 [Monomorium pharaonis]	--	--	--	--	--	K10382	DST	dystonin	http://www.genome.jp/dbget-bin/www_bget?ko:K10382	D3ZHV2	817	6.6e-86	Microtubule-actin cross-linking factor 1 OS=Rattus norvegicus GN=Macf1 PE=1 SV=1	PF13499//PF13833//PF13405//PF00036//PF02187//PF13202	EF-hand domain pair//EF-hand domain pair//EF-hand domain//EF hand//Growth-Arrest-Specific Protein 2 Domain//EF hand	GO:0007050	cell cycle arrest	GO:0005509	calcium ion binding	--	--	KOG0516	Dystonin, GAS (Growth-arrest-specific protein), and related proteins
Cluster-1158.0	BP_2	4.00	2.16	372	--	--	--	--	--	--	--	--	--	--	--	--	--	--	--	--	--	--	--	--	--	--	--	--	--	--	--	--
Cluster-11580.0	BP_2	8.00	0.40	1168	--	--	--	--	--	--	--	--	--	--	--	--	--	--	--	--	--	--	--	--	--	--	--	--	--	--	--	--
Cluster-11584.0	BP_2	1.00	0.32	432	--	--	--	--	--	--	--	--	--	--	--	--	--	--	--	--	--	--	--	--	--	--	--	--	--	--	--	--
Cluster-11586.0	BP_2	2.00	0.54	457	--	--	--	--	--	--	--	--	--	--	--	--	--	--	--	--	--	--	--	--	--	--	--	--	--	--	--	--
Cluster-11588.0	BP_2	21.00	2.38	681	256002943	ACU52718.1	889	3.6e-93	ribosomal protein L10a [Fenneropenaeus merguiensis]	256002942	FJ623402.1	309	5.013e-159	Fenneropenaeus merguiensis ribosomal protein L10a mRNA, complete cds	K02865	RP-L10Ae, RPL10A	large subunit ribosomal protein L10Ae	http://www.genome.jp/dbget-bin/www_bget?ko:K02865	Q963B6	780	6.5e-82	60S ribosomal protein L10a OS=Spodoptera frugiperda GN=RpL10A PE=2 SV=1	PF00787	PX domain	--	--	GO:0035091	phosphatidylinositol binding	--	--	KOG1570	60S ribosomal protein L10A
Cluster-11593.0	BP_2	3.00	1.01	423	--	--	--	--	--	--	--	--	--	--	--	--	--	--	--	--	--	--	--	--	--	--	--	--	--	--	--	--
Cluster-11594.1	BP_2	5.00	1.90	408	312086078	XP_003144936.1	502	1.6e-48	heat shock 70kDa protein 5 [Loa loa]	768311753	CP010981.1	408	0	Verticillium dahliae VdLs.17 chromosome 2, complete sequence	K09490	HSPA5, BIP	heat shock 70kDa protein 5	http://www.genome.jp/dbget-bin/www_bget?ko:K09490	P78695	590	4.2e-60	78 kDa glucose-regulated protein homolog OS=Neurospora crassa (strain ATCC 24698 / 74-OR23-1A / CBS 708.71 / DSM 1257 / FGSC 987) GN=grp78 PE=3 SV=3	--	--	--	--	--	--	--	--	KOG0100	Molecular chaperones GRP78/BiP/KAR2, HSP70 superfamily
Cluster-116.0	BP_2	3.00	2.83	331	--	--	--	--	--	--	--	--	--	--	--	--	--	--	--	--	--	--	--	--	--	--	--	--	--	--	--	--
Cluster-11605.0	BP_2	2.00	0.72	414	765551624	KJE92245.1	533	4.2e-52	hypothetical protein CAOG_008680 [Capsaspora owczarzaki ATCC 30864]	768311752	CP010980.1	414	0	Verticillium dahliae VdLs.17 chromosome 1, complete sequence	K01958	PC, pyc	pyruvate carboxylase	http://www.genome.jp/dbget-bin/www_bget?ko:K01958	Q9HES8	651	3.6e-67	Pyruvate carboxylase OS=Aspergillus niger GN=pyc PE=3 SV=1	PF07478//PF02786//PF02655	D-ala D-ala ligase C-terminus//Carbamoyl-phosphate synthase L chain, ATP binding domain//ATP-grasp domain	GO:0046436//GO:0009252	D-alanine metabolic process//peptidoglycan biosynthetic process	GO:0005524//GO:0008716//GO:0046872	ATP binding//D-alanine-D-alanine ligase activity//metal ion binding	--	--	KOG0369	Pyruvate carboxylase
Cluster-11607.0	BP_2	17.28	0.42	2093	--	--	--	--	--	697084372	XM_009656886.1	1849	0	Verticillium dahliae VdLs.17 septation protein SUN4 partial mRNA	--	--	--	--	Q4WGL5	557	1.4e-55	Secreted beta-glucosidase sun1 OS=Neosartorya fumigata (strain ATCC MYA-4609 / Af293 / CBS 101355 / FGSC A1100) GN=sun1 PE=1 SV=1	--	--	--	--	--	--	--	--	--	--
Cluster-11615.0	BP_2	1.00	0.84	338	--	--	--	--	--	--	--	--	--	--	--	--	--	--	--	--	--	--	PF09402	Man1-Src1p-C-terminal domain	--	--	--	--	GO:0005639	integral component of nuclear inner membrane	--	--
Cluster-11624.0	BP_2	4.00	0.47	667	217418241	ACK44247.1	293	4.6e-24	vitelline membrane outer layer 1-like protein [Scylla paramamosain]	--	--	--	--	--	--	--	--	--	--	--	--	--	--	--	--	--	--	--	--	--	--	--
Cluster-11628.0	BP_2	1.00	0.34	423	--	--	--	--	--	--	--	--	--	--	--	--	--	--	--	--	--	--	PF00707	Translation initiation factor IF-3, C-terminal domain	GO:0006413	translational initiation	--	--	--	--	--	--
Cluster-11630.0	BP_2	4.00	0.46	674	--	--	--	--	--	--	--	--	--	--	--	--	--	--	--	--	--	--	--	--	--	--	--	--	--	--	--	--
Cluster-11631.0	BP_2	2.00	0.33	557	--	--	--	--	--	--	--	--	--	--	--	--	--	--	--	--	--	--	--	--	--	--	--	--	--	--	--	--
Cluster-11640.0	BP_2	11.78	0.38	1668	--	--	--	--	--	--	--	--	--	--	--	--	--	--	--	--	--	--	--	--	--	--	--	--	--	--	--	--
Cluster-11642.0	BP_2	19.02	0.85	1272	642925065	XP_008194155.1	948	9.8e-100	PREDICTED: uncharacterized protein LOC103313212 [Tribolium castaneum]	--	--	--	--	--	--	--	--	--	Q80T79	132	1.7e-06	CUB and sushi domain-containing protein 3 OS=Mus musculus GN=Csmd3 PE=2 SV=3	--	--	--	--	--	--	--	--	--	--
Cluster-11643.0	BP_2	2.00	1.12	369	--	--	--	--	--	--	--	--	--	--	--	--	--	--	--	--	--	--	--	--	--	--	--	--	--	--	--	--
Cluster-11644.1	BP_2	8.00	0.33	1364	321472254	EFX83224.1	1448	1.1e-157	hypothetical protein DAPPUDRAFT_315656 [Daphnia pulex]	760445908	XM_011401721.1	177	2.46024e-85	Auxenochlorella protothecoides NAD(P) transhydrogenase, mitochondrial partial mRNA	K00323	NNT	NAD(P) transhydrogenase	http://www.genome.jp/dbget-bin/www_bget?ko:K00323	Q13423	1127	7.6e-122	NAD(P) transhydrogenase, mitochondrial OS=Homo sapiens GN=NNT PE=1 SV=3	PF07992//PF00107//PF02826//PF01134	Pyridine nucleotide-disulphide oxidoreductase//Zinc-binding dehydrogenase//D-isomer specific 2-hydroxyacid dehydrogenase, NAD binding domain//Glucose inhibited division protein A	GO:0055114//GO:0008033	oxidation-reduction process//tRNA processing	GO:0050660//GO:0051287//GO:0016491	flavin adenine dinucleotide binding//NAD binding//oxidoreductase activity	--	--	--	--
Cluster-11651.0	BP_2	5.00	0.84	555	--	--	--	--	--	404312705	AC253545.1	454	0	Prunus persica clone JGIBIXB-13E11, complete sequence	--	--	--	--	--	--	--	--	--	--	--	--	--	--	--	--	--	--
Cluster-11655.1	BP_2	4.00	0.38	751	--	--	--	--	--	768311758	CP010986.1	729	0	Verticillium dahliae VdLs.17 chromosome 7, complete sequence	--	--	--	--	--	--	--	--	--	--	--	--	--	--	--	--	--	--
Cluster-11659.0	BP_2	15.00	1.45	747	--	--	--	--	--	697072011	XM_009652608.1	698	0	Verticillium dahliae VdLs.17 hypothetical protein mRNA	--	--	--	--	--	--	--	--	PF04741	InvH outer membrane lipoprotein	GO:0009405	pathogenesis	--	--	--	--	--	--
Cluster-11661.0	BP_2	15.58	0.39	2057	478250463	ENN70958.1	2171	2.4e-241	hypothetical protein YQE_12359, partial [Dendroctonus ponderosae]	--	--	--	--	--	K05313	GRIN	glutamate receptor, ionotropic, invertebrate	http://www.genome.jp/dbget-bin/www_bget?ko:K05313	P42260	532	1.1e-52	Glutamate receptor ionotropic, kainate 2 OS=Rattus norvegicus GN=Grik2 PE=1 SV=2	PF03100//PF10613//PF00060	CcmE//Ligated ion channel L-glutamate- and glycine-binding site//Ligand-gated ion channel	GO:0006811//GO:0017004//GO:0017003//GO:0007268//GO:0007165	ion transport//cytochrome complex assembly//protein-heme linkage//synaptic transmission//signal transduction	GO:0004970//GO:0005234	ionotropic glutamate receptor activity//extracellular-glutamate-gated ion channel activity	GO:0016020//GO:0005886	membrane//plasma membrane	KOG1052	Glutamate-gated kainate-type ion channel receptor subunit GluR5 and related subunits
Cluster-1167.0	BP_2	1.00	0.58	366	--	--	--	--	--	--	--	--	--	--	--	--	--	--	--	--	--	--	--	--	--	--	--	--	--	--	--	--
Cluster-11670.0	BP_2	2.00	0.56	449	--	--	--	--	--	768311756	CP010984.1	443	0	Verticillium dahliae VdLs.17 chromosome 5, complete sequence	--	--	--	--	--	--	--	--	--	--	--	--	--	--	--	--	--	--
Cluster-11672.0	BP_2	3.00	0.31	725	--	--	--	--	--	--	--	--	--	--	--	--	--	--	--	--	--	--	--	--	--	--	--	--	--	--	--	--
Cluster-11674.0	BP_2	2.00	0.39	516	328697334	XP_001945830.2	831	1.5e-86	PREDICTED: serine/threonine-protein kinase tricorner isoform X1 [Acyrthosiphon pisum]	817211608	XM_012426526.1	141	9.18177e-66	PREDICTED: Orussus abietinus serine/threonine-protein kinase tricorner (LOC105700568), transcript variant X4, mRNA	K08790	STK38, NDR	serine/threonine kinase 38	http://www.genome.jp/dbget-bin/www_bget?ko:K08790	Q9NBK5	793	1.5e-83	Serine/threonine-protein kinase tricorner OS=Drosophila melanogaster GN=trc PE=1 SV=1	PF00069//PF06293//PF07714	Protein kinase domain//Lipopolysaccharide kinase (Kdo/WaaP) family//Protein tyrosine kinase	GO:0006468	protein phosphorylation	GO:0005524//GO:0016773//GO:0004672	ATP binding//phosphotransferase activity, alcohol group as acceptor//protein kinase activity	GO:0016020	membrane	KOG0605	NDR and related serine/threonine kinases
Cluster-11680.0	BP_2	2.00	0.35	544	259013189	CAX63316.1	348	1.6e-30	TPA: putative angiotensin converting enzyme precursor [Carcinus maenas]	--	--	--	--	--	K01283	ACE	peptidyl-dipeptidase A	http://www.genome.jp/dbget-bin/www_bget?ko:K01283	Q10714	177	4.3e-12	Angiotensin-converting enzyme OS=Drosophila melanogaster GN=Ance PE=1 SV=3	PF01401	Angiotensin-converting enzyme	GO:0006508	proteolysis	GO:0008237//GO:0008241	metallopeptidase activity//peptidyl-dipeptidase activity	GO:0016020	membrane	--	--
Cluster-11686.0	BP_2	17.83	0.46	2007	--	--	--	--	--	--	--	--	--	--	--	--	--	--	--	--	--	--	PF14144//PF00220	Seed dormancy control//Neurohypophysial hormones, N-terminal Domain	GO:0006351//GO:0007218	transcription, DNA-templated//neuropeptide signaling pathway	GO:0043565//GO:0005185	sequence-specific DNA binding//neurohypophyseal hormone activity	GO:0005576	extracellular region	--	--
Cluster-11687.0	BP_2	6.00	0.34	1075	470364926	XP_004365977.1	410	2.0e-37	60S ribosomal protein L6 [Capsaspora owczarzaki ATCC 30864]>gi|765549051|gb|KJE89672.1| 60S ribosomal protein L6 [Capsaspora owczarzaki ATCC 30864]	697067842	XM_009650811.1	609	0	Verticillium dahliae VdLs.17 60S ribosomal protein L6-3 partial mRNA	K02934	RP-L6e, RPL6	large subunit ribosomal protein L6e	http://www.genome.jp/dbget-bin/www_bget?ko:K02934	P05739	467	2.0e-45	60S ribosomal protein L6-B OS=Saccharomyces cerevisiae (strain ATCC 204508 / S288c) GN=RPL6B PE=1 SV=4	PF01159	Ribosomal protein L6e	GO:0042254//GO:0006412	ribosome biogenesis//translation	GO:0003735	structural constituent of ribosome	GO:0005840//GO:0005622	ribosome//intracellular	KOG1694	60s ribosomal protein L6
Cluster-11692.0	BP_2	7.00	0.31	1286	--	--	--	--	--	--	--	--	--	--	--	--	--	--	--	--	--	--	--	--	--	--	--	--	--	--	--	--
Cluster-117.0	BP_2	2.00	0.38	525	--	--	--	--	--	--	--	--	--	--	--	--	--	--	--	--	--	--	--	--	--	--	--	--	--	--	--	--
Cluster-11702.0	BP_2	16.23	0.42	1994	642916232	XP_008190940.1	219	5.2e-15	PREDICTED: two pore potassium channel protein sup-9 isoform X1 [Tribolium castaneum]	--	--	--	--	--	--	--	--	--	--	--	--	--	--	--	--	--	--	--	--	--	--	--
Cluster-11705.0	BP_2	3.00	0.74	472	--	--	--	--	--	768311752	CP010980.1	427	0	Verticillium dahliae VdLs.17 chromosome 1, complete sequence	--	--	--	--	--	--	--	--	--	--	--	--	--	--	--	--	--	--
Cluster-11709.0	BP_2	1.08	0.47	393	531443907	AGT57833.1	266	3.7e-21	cytochrome P450 306a1, partial [Leptinotarsa decemlineata]	--	--	--	--	--	K10720	PHM	CYP306A1; ecdysteroid 25-hydroxylase	http://www.genome.jp/dbget-bin/www_bget?ko:K10720	Q9VWR5	162	1.7e-10	Cytochrome P450 306a1 OS=Drosophila melanogaster GN=phm PE=1 SV=1	PF00067	Cytochrome P450	GO:0055114	oxidation-reduction process	GO:0005506//GO:0020037//GO:0016705	iron ion binding//heme binding//oxidoreductase activity, acting on paired donors, with incorporation or reduction of molecular oxygen	--	--	--	--
Cluster-1171.0	BP_2	2.00	0.88	392	--	--	--	--	--	--	--	--	--	--	--	--	--	--	--	--	--	--	--	--	--	--	--	--	--	--	--	--
Cluster-11710.0	BP_2	13.00	0.43	1635	270016830	EFA13276.1	1202	4.4e-129	hypothetical protein TcasGA2_TC016027 [Tribolium castaneum]	--	--	--	--	--	--	--	--	--	P0CT40	397	4.0e-37	Transposon Tf2-9 polyprotein OS=Schizosaccharomyces pombe (strain 972 / ATCC 24843) GN=Tf2-9 PE=3 SV=1	PF13683//PF00665	Integrase core domain//Integrase core domain	GO:0015074	DNA integration	--	--	--	--	--	--
Cluster-11717.0	BP_2	3.00	0.33	698	817052889	XP_012258965.1	811	4.1e-84	PREDICTED: probable pyruvate dehydrogenase E1 component subunit alpha, mitochondrial [Athalia rosae]	--	--	--	--	--	K00161	PDHA, pdhA	pyruvate dehydrogenase E1 component alpha subunit	http://www.genome.jp/dbget-bin/www_bget?ko:K00161	P52899	734	1.4e-76	Probable pyruvate dehydrogenase E1 component subunit alpha, mitochondrial OS=Caenorhabditis elegans GN=T05H10.6 PE=3 SV=1	PF02775//PF00676//PF13292	Thiamine pyrophosphate enzyme, C-terminal TPP binding domain//Dehydrogenase E1 component//1-deoxy-D-xylulose-5-phosphate synthase	GO:0008152//GO:0016114//GO:0006694	metabolic process//terpenoid biosynthetic process//steroid biosynthetic process	GO:0003824//GO:0016624//GO:0008661//GO:0030976	catalytic activity//oxidoreductase activity, acting on the aldehyde or oxo group of donors, disulfide as acceptor//1-deoxy-D-xylulose-5-phosphate synthase activity//thiamine pyrophosphate binding	--	--	KOG0225	Pyruvate dehydrogenase E1, alpha subunit
Cluster-11729.0	BP_2	77.17	1.05	3504	642935498	XP_008198034.1	4844	0.0e+00	PREDICTED: rap guanine nucleotide exchange factor 4 isoform X1 [Tribolium castaneum]	676496084	XM_009068851.1	107	5.25027e-46	Lottia gigantea hypothetical protein partial mRNA	K04351	RAPGEF4, EPAC2	Rap guanine nucleotide exchange factor 4	http://www.genome.jp/dbget-bin/www_bget?ko:K04351	Q8WZA2	2594	1.5e-291	Rap guanine nucleotide exchange factor 4 OS=Homo sapiens GN=RAPGEF4 PE=1 SV=1	PF00610//PF00617	Domain found in Dishevelled, Egl-10, and Pleckstrin (DEP)//RasGEF domain	GO:0007264//GO:0035556//GO:0043087	small GTPase mediated signal transduction//intracellular signal transduction//regulation of GTPase activity	GO:0005085	guanyl-nucleotide exchange factor activity	--	--	KOG2378	cAMP-regulated guanine nucleotide exchange factor
Cluster-11732.0	BP_2	11.00	0.73	955	642931937	XP_008196785.1	437	1.3e-40	PREDICTED: uncharacterized protein LOC103313949 [Tribolium castaneum]	--	--	--	--	--	--	--	--	--	--	--	--	--	PF15550	Draxin	GO:0007411//GO:0016055	axon guidance//Wnt signaling pathway	--	--	GO:0005576	extracellular region	--	--
Cluster-11748.0	BP_2	2.00	0.79	404	--	--	--	--	--	--	--	--	--	--	--	--	--	--	--	--	--	--	--	--	--	--	--	--	--	--	--	--
Cluster-11760.0	BP_2	1.00	0.32	431	--	--	--	--	--	--	--	--	--	--	--	--	--	--	--	--	--	--	--	--	--	--	--	--	--	--	--	--
Cluster-11765.0	BP_2	7.44	0.51	935	--	--	--	--	--	--	--	--	--	--	--	--	--	--	--	--	--	--	--	--	--	--	--	--	--	--	--	--
Cluster-11766.0	BP_2	4.00	0.44	694	642919131	XP_008191749.1	428	1.1e-39	PREDICTED: uncharacterized protein LOC103312571 [Tribolium castaneum]	--	--	--	--	--	--	--	--	--	--	--	--	--	PF01607	Chitin binding Peritrophin-A domain	GO:0006030	chitin metabolic process	GO:0008061	chitin binding	GO:0005576	extracellular region	--	--
Cluster-11767.0	BP_2	2.00	0.72	414	--	--	--	--	--	--	--	--	--	--	--	--	--	--	--	--	--	--	PF07989//PF05924//PF09302//PF07716//PF06005//PF01576//PF13851	Centrosomin N-terminal motif 1//SAMP Motif//XLF-Cernunnos, XRcc4-like factor, NHEJ component//Basic region leucine zipper//Protein of unknown function (DUF904)//Myosin tail//Growth-arrest specific micro-tubule binding	GO:0043093//GO:0000917//GO:0048870//GO:0016055//GO:0006302//GO:0006355	FtsZ-dependent cytokinesis//barrier septum assembly//cell motility//Wnt signaling pathway//double-strand break repair//regulation of transcription, DNA-templated	GO:0003774//GO:0003700//GO:0008013//GO:0043565	motor activity//transcription factor activity, sequence-specific DNA binding//beta-catenin binding//sequence-specific DNA binding	GO:0005667//GO:0005634//GO:0005737//GO:0016342//GO:0005815//GO:0016459//GO:0031514	transcription factor complex//nucleus//cytoplasm//catenin complex//microtubule organizing center//myosin complex//motile cilium	--	--
Cluster-1177.0	BP_2	3.00	0.80	458	--	--	--	--	--	--	--	--	--	--	--	--	--	--	--	--	--	--	--	--	--	--	--	--	--	--	--	--
Cluster-11772.0	BP_2	1.00	1.57	304	--	--	--	--	--	--	--	--	--	--	--	--	--	--	--	--	--	--	PF01975//PF12300	Survival protein SurE//Protein of unknown function (DUF3628)	--	--	GO:0016787//GO:0016817	hydrolase activity//hydrolase activity, acting on acid anhydrides	--	--	--	--
Cluster-11779.0	BP_2	5.00	0.38	878	--	--	--	--	--	392303592	JX102625.1	297	3.06408e-152	Scylla paramamosain microsatellite Spm54 sequence	--	--	--	--	--	--	--	--	--	--	--	--	--	--	--	--	--	--
Cluster-11785.0	BP_2	2.00	0.94	385	--	--	--	--	--	--	--	--	--	--	--	--	--	--	--	--	--	--	PF00424	REV protein (anti-repression trans-activator protein)	GO:0006355	regulation of transcription, DNA-templated	GO:0003700	transcription factor activity, sequence-specific DNA binding	GO:0042025//GO:0005667	host cell nucleus//transcription factor complex	--	--
Cluster-11786.0	BP_2	2.00	0.44	494	--	--	--	--	--	392303567	JX102600.1	346	9.65705e-180	Scylla paramamosain microsatellite Spm29 sequence	--	--	--	--	--	--	--	--	--	--	--	--	--	--	--	--	--	--
Cluster-11790.0	BP_2	3.00	0.37	651	--	--	--	--	--	--	--	--	--	--	--	--	--	--	--	--	--	--	--	--	--	--	--	--	--	--	--	--
Cluster-11808.0	BP_2	7.15	4.62	357	91078376	XP_974169.1	252	1.4e-19	PREDICTED: tyramine beta-hydroxylase [Tribolium castaneum]>gi|270003980|gb|EFA00428.1| hypothetical protein TcasGA2_TC003282 [Tribolium castaneum]>gi|390979538|dbj|BAM21526.1| tyramine beta hydroxylase, partial [Tribolium castaneum]	--	--	--	--	--	K00503	DBH	dopamine beta-monooxygenase	http://www.genome.jp/dbget-bin/www_bget?ko:K00503	--	--	--	--	--	--	GO:0006584//GO:0006570//GO:0055114	catecholamine metabolic process//tyrosine metabolic process//oxidation-reduction process	GO:0005507//GO:0004500	copper ion binding//dopamine beta-monooxygenase activity	--	--	--	--
Cluster-1181.0	BP_2	3.00	0.96	431	--	--	--	--	--	--	--	--	--	--	--	--	--	--	--	--	--	--	--	--	--	--	--	--	--	--	--	--
Cluster-11814.0	BP_2	2.00	0.40	513	241998642	XP_002433964.1	803	2.6e-83	NADP-dependent isocitrate dehydrogenase, putative [Ixodes scapularis]>gi|215495723|gb|EEC05364.1| NADP-dependent isocitrate dehydrogenase, putative [Ixodes scapularis]	543725901	XM_005504021.1	162	1.93366e-77	PREDICTED: Columba livia isocitrate dehydrogenase 1 (NADP+), soluble (IDH1), mRNA	K00031	IDH1, IDH2, icd	isocitrate dehydrogenase	http://www.genome.jp/dbget-bin/www_bget?ko:K00031	Q6XUZ5	754	5.1e-79	Isocitrate dehydrogenase [NADP] cytoplasmic OS=Ovis aries GN=IDH1 PE=2 SV=1	PF00180	Isocitrate/isopropylmalate dehydrogenase	GO:0019643//GO:0006749//GO:0006102//GO:0055114//GO:0006099	reductive tricarboxylic acid cycle//glutathione metabolic process//isocitrate metabolic process//oxidation-reduction process//tricarboxylic acid cycle	GO:0016616//GO:0051287//GO:0004450//GO:0000287	oxidoreductase activity, acting on the CH-OH group of donors, NAD or NADP as acceptor//NAD binding//isocitrate dehydrogenase (NADP+) activity//magnesium ion binding	--	--	KOG1526	NADP-dependent isocitrate dehydrogenase
Cluster-11817.0	BP_2	1.00	0.49	381	--	--	--	--	--	--	--	--	--	--	--	--	--	--	--	--	--	--	--	--	--	--	--	--	--	--	--	--
Cluster-1182.0	BP_2	1.00	0.33	426	--	--	--	--	--	--	--	--	--	--	--	--	--	--	--	--	--	--	--	--	--	--	--	--	--	--	--	--
Cluster-11822.0	BP_2	1.00	0.68	353	--	--	--	--	--	--	--	--	--	--	--	--	--	--	--	--	--	--	--	--	--	--	--	--	--	--	--	--
Cluster-11827.0	BP_2	2.00	0.44	491	795201251	XP_011803990.1	478	1.2e-45	PREDICTED: serine/arginine-rich splicing factor 9 [Colobus angolensis palliatus]	821003590	XM_012509896.1	491	0	PREDICTED: Nomascus leucogenys serine/arginine-rich splicing factor 9 (SRSF9), transcript variant X2, mRNA	K12890	SFRS1_9	splicing factor, arginine/serine-rich 1/9	http://www.genome.jp/dbget-bin/www_bget?ko:K12890	Q13242	478	4.9e-47	Serine/arginine-rich splicing factor 9 OS=Homo sapiens GN=SRSF9 PE=1 SV=1	PF08777//PF00076	RNA binding motif//RNA recognition motif. (a.k.a. RRM, RBD, or RNP domain)	--	--	GO:0003723//GO:0003676	RNA binding//nucleic acid binding	--	--	KOG0105	Alternative splicing factor ASF/SF2 (RRM superfamily)
Cluster-11829.0	BP_2	7.00	0.40	1059	--	--	--	--	--	--	--	--	--	--	--	--	--	--	--	--	--	--	--	--	--	--	--	--	--	--	--	--
Cluster-11839.0	BP_2	2.00	0.59	442	--	--	--	--	--	--	--	--	--	--	--	--	--	--	--	--	--	--	--	--	--	--	--	--	--	--	--	--
Cluster-1184.0	BP_2	1.00	0.38	407	--	--	--	--	--	--	--	--	--	--	--	--	--	--	--	--	--	--	--	--	--	--	--	--	--	--	--	--
Cluster-11850.0	BP_2	5.00	0.41	827	--	--	--	--	--	--	--	--	--	--	--	--	--	--	--	--	--	--	PF07850	Renin receptor-like protein	GO:0007165	signal transduction	GO:0004872	receptor activity	GO:0016021	integral component of membrane	--	--
Cluster-11855.0	BP_2	18.97	0.45	2134	478502144	XP_004425383.1	360	2.5e-31	PREDICTED: macrophage mannose receptor 1 [Ceratotherium simum simum]	--	--	--	--	--	--	--	--	--	P22897	347	3.3e-31	Macrophage mannose receptor 1 OS=Homo sapiens GN=MRC1 PE=1 SV=1	--	--	--	--	--	--	--	--	--	--
Cluster-11862.0	BP_2	2.00	0.40	514	--	--	--	--	--	--	--	--	--	--	--	--	--	--	--	--	--	--	--	--	--	--	--	--	--	--	--	--
Cluster-11864.0	BP_2	8.00	0.37	1252	499002174	XP_004534773.1	523	1.8e-50	PREDICTED: cofilin/actin-depolymerizing factor homolog [Ceratitis capitata]	338224338	HM217810.1	365	0	Scylla paramamosain actin-depolymerizing factor 4-like mRNA, partial sequence	K05765	CFL	cofilin	http://www.genome.jp/dbget-bin/www_bget?ko:K05765	P45594	517	3.8e-51	Cofilin/actin-depolymerizing factor homolog OS=Drosophila melanogaster GN=tsr PE=2 SV=1	PF00241	Cofilin/tropomyosin-type actin-binding protein	--	--	GO:0003779	actin binding	GO:0005622	intracellular	KOG1735	Actin depolymerizing factor
Cluster-11879.0	BP_2	26.22	0.75	1836	241708208	XP_002413321.1	869	2.0e-90	LIM domain-binding protein, putative [Ixodes scapularis]>gi|215507135|gb|EEC16629.1| LIM domain-binding protein, putative, partial [Ixodes scapularis]	338224401	HM217844.1	467	0	Scylla paramamosain LIM domain-binding protein-like mRNA, partial sequence	--	--	--	--	A1ZA47	812	3.4e-85	PDZ and LIM domain protein Zasp OS=Drosophila melanogaster GN=Zasp52 PE=1 SV=2	PF00412//PF00020	LIM domain//TNFR/NGFR cysteine-rich region	--	--	GO:0016740//GO:0008270//GO:0005515//GO:0046872	transferase activity//zinc ion binding//protein binding//metal ion binding	--	--	KOG1703	Adaptor protein Enigma and related PDZ-LIM proteins
Cluster-11880.0	BP_2	13.00	0.85	962	700894661	AIU99749.1	376	1.6e-33	mitochondrial cytochrome c oxidase subunit VIb [Litopenaeus vannamei]	392303568	JX102601.1	436	0	Scylla paramamosain microsatellite Spm30 sequence	K02267	COX6B	cytochrome c oxidase subunit 6b	http://www.genome.jp/dbget-bin/www_bget?ko:K02267	O94581	258	3.1e-21	Cytochrome c oxidase subunit 6B OS=Schizosaccharomyces pombe (strain 972 / ATCC 24843) GN=cox12 PE=3 SV=2	PF02297//PF02072	Cytochrome oxidase c subunit VIb//Prepro-orexin	GO:0007631//GO:0007218//GO:0006123//GO:0015992	feeding behavior//neuropeptide signaling pathway//mitochondrial electron transport, cytochrome c to oxygen//proton transport	GO:0004129	cytochrome-c oxidase activity	GO:0005739//GO:0045277	mitochondrion//respiratory chain complex IV	KOG3057	Cytochrome c oxidase, subunit VIb/COX12
Cluster-11884.0	BP_2	6.81	2.73	402	478260022	ENN79811.1	169	6.6e-10	hypothetical protein YQE_03752, partial [Dendroctonus ponderosae]	--	--	--	--	--	--	--	--	--	--	--	--	--	--	--	--	--	--	--	--	--	--	--
Cluster-11888.0	BP_2	11.00	1.27	675	3287776	P81388.1	274	7.4e-22	RecName: Full=Cuticle protein AMP4; AltName: Full=HA-AMP4 [Homarus americanus]	--	--	--	--	--	--	--	--	--	P81576	302	1.7e-26	Cuticle protein AM1159 OS=Cancer pagurus PE=1 SV=1	PF02214//PF00379	BTB/POZ domain//Insect cuticle protein	GO:0051260	protein homooligomerization	GO:0042302	structural constituent of cuticle	--	--	--	--
Cluster-11890.0	BP_2	3.00	1.91	358	119579909	EAW59505.1	511	1.3e-49	hCG2043213, partial [Homo sapiens]	21410210	BC030984.1	340	1.4737e-176	Homo sapiens cDNA clone MGC:32654 IMAGE:4701898, complete cds	--	--	--	--	P06316	406	7.9e-39	Ig lambda chain V-I region BL2 OS=Homo sapiens PE=2 SV=1	--	--	--	--	--	--	--	--	--	--
Cluster-11894.0	BP_2	4.00	0.51	639	150010589	NP_003632.3	651	1.3e-65	interferon-induced transmembrane protein 1 [Homo sapiens]>gi|311771581|ref|NP_001185687.1| interferon-induced transmembrane protein 1 [Pan troglodytes]>gi|397468804|ref|XP_003806061.1| PREDICTED: interferon-induced transmembrane protein 1 [Pan paniscus]>gi|694942607|ref|XP_009457888.1| PREDICTED: interferon-induced transmembrane protein 1 isoform X1 [Pan troglodytes]>gi|1177476|emb|CAA59337.1| in…	150010588	NM_003641.3	639	0	Homo sapiens interferon induced transmembrane protein 1 (IFITM1), mRNA	K06566	IFITM	interferon induced transmembrane protein	http://www.genome.jp/dbget-bin/www_bget?ko:K06566	P13164	646	2.1e-66	Interferon-induced transmembrane protein 1 OS=Homo sapiens GN=IFITM1 PE=1 SV=3	PF04505	Interferon-induced transmembrane protein	GO:0035455//GO:0030336//GO:0051607//GO:0008285//GO:0007165//GO:0045669//GO:0045071//GO:0035456//GO:0009607//GO:0050776//GO:0046597//GO:0034341//GO:0060337	response to interferon-alpha//negative regulation of cell migration//defense response to virus//negative regulation of cell proliferation//signal transduction//positive regulation of osteoblast differentiation//negative regulation of viral genome replication//response to interferon-beta//response to biotic stimulus//regulation of immune response//negative regulation of viral entry into host cell/…	GO:0005057//GO:0005515	receptor signaling protein activity//protein binding	GO:0005886//GO:0016021	plasma membrane//integral component of membrane	--	--
Cluster-11896.0	BP_2	3.00	0.39	631	321460684	EFX71724.1	438	6.6e-41	hypothetical protein DAPPUDRAFT_308736 [Daphnia pulex]	696965230	XM_009555289.1	55	7.29441e-18	PREDICTED: Cuculus canorus zinc finger, C4H2 domain containing (ZC4H2), mRNA	--	--	--	--	Q7T3I0	371	1.6e-34	Zinc finger C4H2 domain-containing protein OS=Danio rerio GN=zc4h2 PE=2 SV=1	PF04716//PF04111//PF03854//PF04799//PF02251	ETC complex I subunit conserved region//Autophagy protein Apg6//P-11 zinc finger//fzo-like conserved region//Proteasome activator pa28 alpha subunit	GO:0006914//GO:0022904//GO:0008053	autophagy//respiratory electron transport chain//mitochondrial fusion	GO:0016651//GO:0003924//GO:0003723//GO:0008270	oxidoreductase activity, acting on NAD(P)H//GTPase activity//RNA binding//zinc ion binding	GO:0008537//GO:0016021//GO:0005743//GO:0005741	proteasome activator complex//integral component of membrane//mitochondrial inner membrane//mitochondrial outer membrane	--	--
Cluster-11898.0	BP_2	4.00	0.44	691	328900032	AEB54654.1	268	3.8e-21	ATPase inhibitory factor 1 [Procambarus clarkii]	--	--	--	--	--	--	--	--	--	A8XZB0	157	1.2e-09	ATPase inhibitor mai-2, mitochondrial OS=Caenorhabditis briggsae GN=mai-2 PE=3 SV=1	PF04568	Mitochondrial ATPase inhibitor, IATP	GO:0032780	negative regulation of ATPase activity	GO:0042030	ATPase inhibitor activity	GO:0005739	mitochondrion	--	--
Cluster-11909.1	BP_2	3.00	0.54	539	871236864	XP_005099774.2	409	1.3e-37	PREDICTED: ligand of Numb protein X 2-like [Aplysia californica]	--	--	--	--	--	K10692	LNX1_2	ligand of Numb protein X 1/2	http://www.genome.jp/dbget-bin/www_bget?ko:K10692	Q8N448	294	1.2e-25	Ligand of Numb protein X 2 OS=Homo sapiens GN=LNX2 PE=1 SV=1	PF00097//PF12678//PF17123//PF14634//PF04564//PF02176//PF03854//PF03145//PF13639//PF15965	Zinc finger, C3HC4 type (RING finger)//RING-H2 zinc finger//RING-like zinc finger//zinc-RING finger domain//U-box domain//TRAF-type zinc finger//P-11 zinc finger//Seven in absentia protein family//Ring finger domain//TRAF-like zinc-finger	GO:0006511//GO:0007275//GO:0016567	ubiquitin-dependent protein catabolic process//multicellular organismal development//protein ubiquitination	GO:0008270//GO:0046872//GO:0003723//GO:0005515//GO:0004842	zinc ion binding//metal ion binding//RNA binding//protein binding//ubiquitin-protein transferase activity	GO:0005634	nucleus	--	--
Cluster-11910.1	BP_2	13.00	0.50	1427	873228375	CEM15978.1	974	1.1e-102	unnamed protein product [Vitrella brassicaformis CCMP3155]	768311752	CP010980.1	1192	0	Verticillium dahliae VdLs.17 chromosome 1, complete sequence	K00049	GRHPR	glyoxylate/hydroxypyruvate reductase	http://www.genome.jp/dbget-bin/www_bget?ko:K00049	Q07103	1674	2.9e-185	Formate dehydrogenase OS=Neurospora crassa (strain ATCC 24698 / 74-OR23-1A / CBS 708.71 / DSM 1257 / FGSC 987) GN=fdh PE=2 SV=1	PF03446//PF02826//PF00389	NAD binding domain of 6-phosphogluconate dehydrogenase//D-isomer specific 2-hydroxyacid dehydrogenase, NAD binding domain//D-isomer specific 2-hydroxyacid dehydrogenase, catalytic domain	GO:0055114//GO:0019521//GO:0008152//GO:0006098	oxidation-reduction process//D-gluconate metabolic process//metabolic process//pentose-phosphate shunt	GO:0051287//GO:0016616//GO:0004616	NAD binding//oxidoreductase activity, acting on the CH-OH group of donors, NAD or NADP as acceptor//phosphogluconate dehydrogenase (decarboxylating) activity	--	--	KOG0069	Glyoxylate/hydroxypyruvate reductase (D-isomer-specific 2-hydroxy acid dehydrogenase superfamily)
Cluster-11917.1	BP_2	4.00	0.54	617	795457131	XP_011765426.1	643	1.1e-64	PREDICTED: heterogeneous nuclear ribonucleoproteins C1/C2 isoform X4 [Macaca nemestrina]>gi|795457135|ref|XP_011765427.1| PREDICTED: heterogeneous nuclear ribonucleoproteins C1/C2 isoform X4 [Macaca nemestrina]>gi|795457139|ref|XP_011765428.1| PREDICTED: heterogeneous nuclear ribonucleoproteins C1/C2 isoform X4 [Macaca nemestrina]	767980430	XM_011536712.1	617	0	PREDICTED: Homo sapiens heterogeneous nuclear ribonucleoprotein C (C1/C2) (HNRNPC), transcript variant X6, mRNA	K12884	HNRNPC	heterogeneous nuclear ribonucleoprotein C1/C2	http://www.genome.jp/dbget-bin/www_bget?ko:K12884	P07910	619	2.7e-63	Heterogeneous nuclear ribonucleoproteins C1/C2 OS=Homo sapiens GN=HNRNPC PE=1 SV=4	PF04636//PF07851//PF06156//PF04111	PA26 p53-induced protein (sestrin)//TMPIT-like protein//Protein of unknown function (DUF972)//Autophagy protein Apg6	GO:0006260//GO:0006914//GO:1901031	DNA replication//autophagy//regulation of response to reactive oxygen species	--	--	GO:0016021//GO:0005634	integral component of membrane//nucleus	--	--
Cluster-11921.0	BP_2	6.02	0.65	701	795044513	XP_011867945.1	273	1.0e-21	PREDICTED: uncharacterized protein LOC105562053 [Vollenhovia emeryi]	--	--	--	--	--	--	--	--	--	--	--	--	--	--	--	--	--	--	--	--	--	--	--
Cluster-11922.0	BP_2	2.00	0.45	489	157107178	XP_001649659.1	431	3.3e-40	AAEL004722-PA, partial [Aedes aegypti]>gi|108879640|gb|EAT43865.1| AAEL004722-PA, partial [Aedes aegypti]	--	--	--	--	--	K15369	TRAK1	trafficking kinesin-binding protein 1	http://www.genome.jp/dbget-bin/www_bget?ko:K15369	Q960V3	384	3.9e-36	Trafficking kinesin-binding protein milt OS=Drosophila melanogaster GN=milt PE=1 SV=1	PF07716//PF00170//PF06005//PF06156//PF04977//PF01166	Basic region leucine zipper//bZIP transcription factor//Protein of unknown function (DUF904)//Protein of unknown function (DUF972)//Septum formation initiator//TSC-22/dip/bun family	GO:0007049//GO:0043093//GO:0000917//GO:0006355//GO:0006260	cell cycle//FtsZ-dependent cytokinesis//barrier septum assembly//regulation of transcription, DNA-templated//DNA replication	GO:0003700//GO:0043565	transcription factor activity, sequence-specific DNA binding//sequence-specific DNA binding	GO:0005667//GO:0005737	transcription factor complex//cytoplasm	KOG4360	Uncharacterized coiled coil protein
Cluster-11923.0	BP_2	7.00	1.12	569	426387489	XP_004060199.1	318	4.9e-27	PREDICTED: elongation factor 1-delta-like [Gorilla gorilla gorilla]	697067858	XM_009650819.1	410	0	Verticillium dahliae VdLs.17 elongation factor 1-beta partial mRNA	K15410	EEF1D	elongation factor 1-delta	http://www.genome.jp/dbget-bin/www_bget?ko:K15410	O74173	338	9.7e-31	Elongation factor 1-beta OS=Schizosaccharomyces pombe (strain 972 / ATCC 24843) GN=tef5 PE=2 SV=1	PF00736	EF-1 guanine nucleotide exchange domain	GO:0006414//GO:0006448	translational elongation//regulation of translational elongation	GO:0003746	translation elongation factor activity	GO:0005840//GO:0005853	ribosome//eukaryotic translation elongation factor 1 complex	KOG1668	Elongation factor 1 beta/delta chain
Cluster-11926.0	BP_2	2.00	0.47	481	548458530	XP_005677902.1	575	6.6e-57	PREDICTED: peptidyl-prolyl cis-trans isomerase FKBP1A-like [Capra hircus]	315139017	NM_000801.4	481	0	Homo sapiens FK506 binding protein 1A, 12kDa (FKBP1A), transcript variant 1, mRNA	K09568	FKBP1	FK506-binding protein 1	http://www.genome.jp/dbget-bin/www_bget?ko:K09568	P62943	544	1.1e-54	Peptidyl-prolyl cis-trans isomerase FKBP1A OS=Oryctolagus cuniculus GN=FKBP1A PE=1 SV=2	PF00254	FKBP-type peptidyl-prolyl cis-trans isomerase	GO:0006457	protein folding	--	--	--	--	KOG0544	FKBP-type peptidyl-prolyl cis-trans isomerase
Cluster-11932.0	BP_2	1.14	1.65	308	--	--	--	--	--	--	--	--	--	--	--	--	--	--	--	--	--	--	--	--	--	--	--	--	--	--	--	--
Cluster-11939.0	BP_2	5.00	0.34	942	520958093	BAN59994.1	1043	7.0e-111	RNA binding protein Gbfne [Gryllus bimaculatus]>gi|520958096|dbj|BAN59995.1| RNA binding protein Gbfne [Gryllus bimaculatus]	--	--	--	--	--	K13208	ELAVL2_3_4	ELAV like protein 2/3/4	http://www.genome.jp/dbget-bin/www_bget?ko:K13208	Q61701	773	5.8e-81	ELAV-like protein 4 OS=Mus musculus GN=Elavl4 PE=1 SV=1	PF16367//PF00076//PF08675//PF08777//PF01024	RNA recognition motif//RNA recognition motif. (a.k.a. RRM, RBD, or RNP domain)//RNA binding domain//RNA binding motif//Colicin pore forming domain	GO:0051252//GO:0006402//GO:0050829//GO:0019835	regulation of RNA metabolic process//mRNA catabolic process//defense response to Gram-negative bacterium//cytolysis	GO:0046872//GO:0004535//GO:0003676//GO:0003723	metal ion binding//poly(A)-specific ribonuclease activity//nucleic acid binding//RNA binding	GO:0005737//GO:0005634//GO:0016021	cytoplasm//nucleus//integral component of membrane	KOG0145	RNA-binding protein ELAV/HU (RRM superfamily)
Cluster-11940.0	BP_2	2.00	0.56	450	470290578	XP_004343167.1	134	8.5e-06	SH3 domain-containing protein [Capsaspora owczarzaki ATCC 30864]>gi|765557156|gb|KJE97450.1| SH3 domain-containing protein [Capsaspora owczarzaki ATCC 30864]	768311756	CP010984.1	441	0	Verticillium dahliae VdLs.17 chromosome 5, complete sequence	--	--	--	--	O08641	127	2.3e-06	SH3 domain-containing YSC84-like protein 1 OS=Mus musculus GN=Sh3yl1 PE=1 SV=1	--	--	--	--	--	--	--	--	KOG1843	Uncharacterized conserved protein
Cluster-11947.0	BP_2	1.00	0.74	347	762081924	XP_011422687.1	196	4.2e-13	PREDICTED: nidogen-2-like [Crassostrea gigas]	--	--	--	--	--	--	--	--	--	--	--	--	--	PF00219	Insulin-like growth factor binding protein	GO:0001558	regulation of cell growth	GO:0005520	insulin-like growth factor binding	GO:0016942//GO:0005576	insulin-like growth factor binding protein complex//extracellular region	--	--
Cluster-11949.0	BP_2	3.00	0.49	563	--	--	--	--	--	--	--	--	--	--	--	--	--	--	--	--	--	--	--	--	--	--	--	--	--	--	--	--
Cluster-11953.0	BP_2	16.37	0.69	1334	571330962	AHF27413.1	737	3.0e-75	putative sugar transporter 1 [Phaedon cochleariae]	--	--	--	--	--	--	--	--	--	Q291H8	271	1.3e-22	Facilitated trehalose transporter Tret1 OS=Drosophila pseudoobscura pseudoobscura GN=Tret1 PE=3 SV=3	PF00083//PF07690	Sugar (and other) transporter//Major Facilitator Superfamily	GO:0055085	transmembrane transport	GO:0022857	transmembrane transporter activity	GO:0016021	integral component of membrane	--	--
Cluster-11955.0	BP_2	1.00	0.70	351	--	--	--	--	--	--	--	--	--	--	--	--	--	--	--	--	--	--	--	--	--	--	--	--	--	--	--	--
Cluster-11964.0	BP_2	10.00	0.33	1638	--	--	--	--	--	--	--	--	--	--	--	--	--	--	--	--	--	--	--	--	--	--	--	--	--	--	--	--
Cluster-11980.0	BP_2	1.00	0.34	421	321449650	EFX61998.1	342	6.0e-30	hypothetical protein DAPPUDRAFT_120652, partial [Daphnia pulex]	--	--	--	--	--	--	--	--	--	--	--	--	--	PF02822	Antistasin family	--	--	GO:0004867	serine-type endopeptidase inhibitor activity	--	--	--	--
Cluster-11981.0	BP_2	3.00	0.32	700	--	--	--	--	--	--	--	--	--	--	--	--	--	--	--	--	--	--	--	--	--	--	--	--	--	--	--	--
Cluster-11985.0	BP_2	3.00	0.32	710	--	--	--	--	--	--	--	--	--	--	--	--	--	--	--	--	--	--	PF00168	C2 domain	--	--	GO:0005515	protein binding	--	--	--	--
Cluster-11992.0	BP_2	2.00	0.31	578	--	--	--	--	--	--	--	--	--	--	--	--	--	--	--	--	--	--	--	--	--	--	--	--	--	--	--	--
Cluster-11993.0	BP_2	1.00	0.69	352	--	--	--	--	--	--	--	--	--	--	--	--	--	--	--	--	--	--	--	--	--	--	--	--	--	--	--	--
Cluster-11996.0	BP_2	18.00	0.37	2447	817187793	XP_012288450.1	1795	1.1e-197	PREDICTED: polypyrimidine tract-binding protein 2 isoform X6 [Orussus abietinus]	817187794	XM_012433028.1	117	1.00843e-51	PREDICTED: Orussus abietinus polypyrimidine tract-binding protein 1 (LOC105704095), transcript variant X11, mRNA	K14948	PTBP2, NPTB	polypyrimidine tract-binding protein 2	http://www.genome.jp/dbget-bin/www_bget?ko:K14948	P26599	1472	1.3e-161	Polypyrimidine tract-binding protein 1 OS=Homo sapiens GN=PTBP1 PE=1 SV=1	PF01974//PF00076	tRNA intron endonuclease, catalytic C-terminal domain//RNA recognition motif. (a.k.a. RRM, RBD, or RNP domain)	GO:0051252//GO:0006388	regulation of RNA metabolic process//tRNA splicing, via endonucleolytic cleavage and ligation	GO:0000213//GO:0003676	tRNA-intron endonuclease activity//nucleic acid binding	GO:0000214	tRNA-intron endonuclease complex	KOG1190	Polypyrimidine tract-binding protein
Cluster-11996.2	BP_2	33.00	0.38	4138	--	--	--	--	--	372461088	JF715240.1	53	6.47937e-16	Fenneropenaeus indicus clone Lvan052 microsatellite sequence	--	--	--	--	--	--	--	--	--	--	--	--	--	--	--	--	--	--
Cluster-11997.0	BP_2	2.00	0.74	411	617431084	XP_007561838.1	135	5.9e-06	PREDICTED: serine protease 27-like [Poecilia formosa]	--	--	--	--	--	--	--	--	--	--	--	--	--	--	--	--	--	--	--	--	--	--	--
Cluster-120.0	BP_2	2.00	7.01	272	--	--	--	--	--	--	--	--	--	--	--	--	--	--	--	--	--	--	--	--	--	--	--	--	--	--	--	--
Cluster-12005.0	BP_2	3.00	0.68	486	642920332	XP_975626.2	464	5.0e-44	PREDICTED: fasciculation and elongation protein zeta-2 [Tribolium castaneum]	--	--	--	--	--	--	--	--	--	Q9UHY8	356	6.8e-33	Fasciculation and elongation protein zeta-2 OS=Homo sapiens GN=FEZ2 PE=1 SV=2	--	--	--	--	--	--	--	--	KOG3919	Kinesin-associated fasciculation and elongation protein involved in axonal transport
Cluster-12007.0	BP_2	5.00	0.59	663	675388247	KFM81144.1	806	1.5e-83	UDP-N-acetylglucosamine--peptide N-acetylglucosaminyltransferase, partial [Stegodyphus mimosarum]	768937757	XM_003970462.2	160	3.28464e-76	PREDICTED: Takifugu rubripes O-linked N-acetylglucosamine (GlcNAc) transferase (ogt), mRNA	K09667	OGT	protein O-GlcNAc transferase	http://www.genome.jp/dbget-bin/www_bget?ko:K09667	P56558	763	5.9e-80	UDP-N-acetylglucosamine--peptide N-acetylglucosaminyltransferase 110 kDa subunit OS=Rattus norvegicus GN=Ogt PE=1 SV=1	PF13414//PF13176//PF13371//PF00515//PF13374//PF13174//PF10590//PF07721//PF13181	TPR repeat//Tetratricopeptide repeat//Tetratricopeptide repeat//Tetratricopeptide repeat//Tetratricopeptide repeat//Tetratricopeptide repeat//Pyridoxine 5'-phosphate oxidase C-terminal dimerisation region//Tetratricopeptide repeat//Tetratricopeptide repeat	GO:0055114	oxidation-reduction process	GO:0042802//GO:0005515//GO:0016638	identical protein binding//protein binding//oxidoreductase activity, acting on the CH-NH2 group of donors	--	--	KOG4626	O-linked N-acetylglucosamine transferase OGT
Cluster-12008.0	BP_2	5.00	1.49	441	--	--	--	--	--	--	--	--	--	--	--	--	--	--	--	--	--	--	--	--	--	--	--	--	--	--	--	--
Cluster-12009.0	BP_2	7.00	0.48	939	762126085	XP_011446088.1	782	1.3e-80	PREDICTED: 40S ribosomal protein S6-like [Crassostrea gigas]	589102872	XM_006963397.1	544	0	Trichoderma reesei QM6a 40s ribosomal protein S6 (TRIREDRAFT_120781), mRNA	K02991	RP-S6e, RPS6	small subunit ribosomal protein S6e	http://www.genome.jp/dbget-bin/www_bget?ko:K02991	Q9C0Z7	879	3.0e-93	40S ribosomal protein S6-B OS=Schizosaccharomyces pombe (strain 972 / ATCC 24843) GN=rps602 PE=1 SV=1	PF03811//PF01092	InsA N-terminal domain//Ribosomal protein S6e	GO:0006412//GO:0042254//GO:0006313	translation//ribosome biogenesis//transposition, DNA-mediated	GO:0003735	structural constituent of ribosome	GO:0005622//GO:0005840	intracellular//ribosome	KOG1646	40S ribosomal protein S6
Cluster-12010.0	BP_2	5.00	0.43	806	241849002	XP_002415663.1	765	1.0e-78	alternative splicing factor ASF/SF2, putative [Ixodes scapularis]>gi|215509877|gb|EEC19330.1| alternative splicing factor ASF/SF2, putative [Ixodes scapularis]	632965512	XM_007900738.1	101	2.53148e-43	PREDICTED: Callorhinchus milii serine/arginine-rich splicing factor 1 (srsf1), mRNA	K12890	SFRS1_9	splicing factor, arginine/serine-rich 1/9	http://www.genome.jp/dbget-bin/www_bget?ko:K12890	Q5ZML3	681	2.3e-70	Serine/arginine-rich splicing factor 1 OS=Gallus gallus GN=SRSF1 PE=1 SV=3	PF00076//PF16367//PF08777	RNA recognition motif. (a.k.a. RRM, RBD, or RNP domain)//RNA recognition motif//RNA binding motif	--	--	GO:0003676//GO:0003723//GO:0000166	nucleic acid binding//RNA binding//nucleotide binding	--	--	KOG0105	Alternative splicing factor ASF/SF2 (RRM superfamily)
Cluster-12018.1	BP_2	1.00	4.74	262	820983550	XP_012351476.1	445	4.3e-42	PREDICTED: 40S ribosomal protein SA isoform X1 [Nomascus leucogenys]	747165388	NM_001304288.1	262	2.3786e-133	Homo sapiens ribosomal protein SA (RPSA), transcript variant 3, mRNA	K02998	RP-SAe, RPSA	small subunit ribosomal protein SAe	http://www.genome.jp/dbget-bin/www_bget?ko:K02998	P08865	445	1.8e-43	40S ribosomal protein SA OS=Homo sapiens GN=RPSA PE=1 SV=4	--	--	--	--	--	--	--	--	--	--
Cluster-12021.1	BP_2	2.00	0.39	516	--	--	--	--	--	795403299	XM_012088108.1	57	4.5527e-19	PREDICTED: Cercocebus atys capping protein (actin filament) muscle Z-line, alpha 2 (CAPZA2), mRNA	--	--	--	--	--	--	--	--	PF09339	IclR helix-turn-helix domain	GO:0006355	regulation of transcription, DNA-templated	GO:0003677	DNA binding	--	--	--	--
Cluster-12035.0	BP_2	2.00	2.21	322	823471067	XP_012425625.1	414	2.1e-38	PREDICTED: eukaryotic translation initiation factor 2 subunit 2 isoform X1 [Taeniopygia guttata]	--	--	--	--	--	K03238	EIF2S2	translation initiation factor 2 subunit 2	http://www.genome.jp/dbget-bin/www_bget?ko:K03238	Q5E9D0	407	5.5e-39	Eukaryotic translation initiation factor 2 subunit 2 OS=Bos taurus GN=EIF2S2 PE=2 SV=1	PF01873	Domain found in IF2B/IF5	GO:0006446//GO:0006413	regulation of translational initiation//translational initiation	GO:0003743	translation initiation factor activity	GO:0005840	ribosome	KOG2768	Translation initiation factor 2, beta subunit (eIF-2beta)
Cluster-12036.0	BP_2	2.00	0.35	547	--	--	--	--	--	--	--	--	--	--	--	--	--	--	--	--	--	--	--	--	--	--	--	--	--	--	--	--
Cluster-12037.0	BP_2	1.00	3.61	271	--	--	--	--	--	--	--	--	--	--	--	--	--	--	--	--	--	--	PF00879	Defensin propeptide	GO:0006952	defense response	--	--	--	--	--	--
Cluster-12040.0	BP_2	0.73	0.31	394	--	--	--	--	--	--	--	--	--	--	--	--	--	--	--	--	--	--	--	--	--	--	--	--	--	--	--	--
Cluster-12041.0	BP_2	18.07	0.63	1547	642934722	XP_008197785.1	1306	3.7e-141	PREDICTED: uncharacterized protein LOC658747 [Tribolium castaneum]	--	--	--	--	--	--	--	--	--	--	--	--	--	PF03340	Poxvirus rifampicin resistance protein	GO:0046677	response to antibiotic	--	--	--	--	--	--
Cluster-12046.0	BP_2	1.00	0.49	380	--	--	--	--	--	697081306	XM_009655820.1	314	4.46863e-162	Verticillium dahliae VdLs.17 hypothetical protein partial mRNA	--	--	--	--	--	--	--	--	--	--	--	--	--	--	--	--	--	--
Cluster-12047.0	BP_2	7.00	0.42	1026	649572319	NP_001280533.1	182	5.2e-11	muscarinic acetylcholine receptor DM1 [Tribolium castaneum]>gi|270002879|gb|EEZ99326.1| hypothetical protein TcasGA2_TC004470 [Tribolium castaneum]>gi|485836758|tpg|DAA64508.1| TPA_inf: muscarinic acetylcholine receptor B-type [Tribolium castaneum]	--	--	--	--	--	--	--	--	--	P16395	142	9.4e-08	Muscarinic acetylcholine receptor DM1 OS=Drosophila melanogaster GN=mAChR-A PE=2 SV=2	--	--	--	--	--	--	--	--	--	--
Cluster-1205.0	BP_2	2.00	2.29	320	--	--	--	--	--	--	--	--	--	--	--	--	--	--	--	--	--	--	--	--	--	--	--	--	--	--	--	--
Cluster-12061.0	BP_2	2.00	0.40	515	--	--	--	--	--	353703739	NG_030372.1	515	0	Homo sapiens CD83 molecule (CD83), RefSeqGene on chromosome 6	--	--	--	--	--	--	--	--	--	--	--	--	--	--	--	--	--	--
Cluster-12068.0	BP_2	8.00	0.31	1433	815902986	XP_012237511.1	266	1.3e-20	PREDICTED: piggyBac transposable element-derived protein 4-like [Bombus impatiens]	--	--	--	--	--	--	--	--	--	--	--	--	--	--	--	--	--	--	--	--	--	--	--
Cluster-12069.0	BP_2	2.00	3.28	302	--	--	--	--	--	--	--	--	--	--	--	--	--	--	--	--	--	--	--	--	--	--	--	--	--	--	--	--
Cluster-12071.1	BP_2	13.00	0.84	971	312190935	ADQ43366.1	718	3.5e-73	HMGBa [Litopenaeus vannamei]	755987004	XM_011313072.1	44	1.49149e-11	PREDICTED: Fopius arisanus high mobility group protein DSP1 (LOC105271495), transcript variant X2, mRNA	K10802	HMGB1	high mobility group protein B1	http://www.genome.jp/dbget-bin/www_bget?ko:K10802	Q24537	494	1.4e-48	High mobility group protein DSP1 OS=Drosophila melanogaster GN=Dsp1 PE=2 SV=1	PF06524//PF00178//PF04690//PF02936	NOA36 protein//Ets-domain//YABBY protein//Cytochrome c oxidase subunit IV	GO:0006123//GO:0007275//GO:0015992//GO:0006355	mitochondrial electron transport, cytochrome c to oxygen//multicellular organismal development//proton transport//regulation of transcription, DNA-templated	GO:0003700//GO:0004129//GO:0043565//GO:0008270	transcription factor activity, sequence-specific DNA binding//cytochrome-c oxidase activity//sequence-specific DNA binding//zinc ion binding	GO:0005667//GO:0045277//GO:0005634	transcription factor complex//respiratory chain complex IV//nucleus	KOG0381	HMG box-containing protein
Cluster-12076.0	BP_2	5.00	0.75	585	646708822	KDR14969.1	542	5.4e-53	NADH dehydrogenase [ubiquinone] 1 beta subcomplex subunit 9 [Zootermopsis nevadensis]	--	--	--	--	--	K03965	NDUFB9	NADH dehydrogenase (ubiquinone) 1 beta subcomplex subunit 9	http://www.genome.jp/dbget-bin/www_bget?ko:K03965	Q0MQE9	325	3.2e-29	NADH dehydrogenase [ubiquinone] 1 beta subcomplex subunit 9 OS=Gorilla gorilla gorilla GN=NDUFB9 PE=2 SV=3	PF09452//PF02628	ESCRT-I subunit Mvb12//Cytochrome oxidase assembly protein	GO:0055114//GO:0032509//GO:0006784	oxidation-reduction process//endosome transport via multivesicular body sorting pathway//heme a biosynthetic process	GO:0016627//GO:0043130	oxidoreductase activity, acting on the CH-CH group of donors//ubiquitin binding	GO:0000813//GO:0016021	ESCRT I complex//integral component of membrane	KOG3466	NADH:ubiquinone oxidoreductase, NDUFB9/B22 subunit
Cluster-12077.0	BP_2	6.00	0.69	676	--	--	--	--	--	--	--	--	--	--	--	--	--	--	--	--	--	--	--	--	--	--	--	--	--	--	--	--
Cluster-12078.0	BP_2	1.00	0.37	410	655697654	XP_002710659.2	323	9.3e-28	PREDICTED: tribbles homolog 1 [Oryctolagus cuniculus]	--	--	--	--	--	K08814	TRIB1_2	tribbles homolog 1/2	http://www.genome.jp/dbget-bin/www_bget?ko:K08814	Q96RU8	317	1.9e-28	Tribbles homolog 1 OS=Homo sapiens GN=TRIB1 PE=1 SV=2	PF00069//PF07714	Protein kinase domain//Protein tyrosine kinase	GO:0006468	protein phosphorylation	GO:0005524//GO:0004672	ATP binding//protein kinase activity	--	--	KOG0583	Serine/threonine protein kinase
Cluster-12081.0	BP_2	22.00	1.21	1092	475051484	AGI56293.1	137	9.2e-06	thrombospondin II [Penaeus monodon]	--	--	--	--	--	--	--	--	--	--	--	--	--	PF01607	Chitin binding Peritrophin-A domain	GO:0006030	chitin metabolic process	GO:0008061	chitin binding	GO:0005576	extracellular region	--	--
Cluster-12082.0	BP_2	30.00	8.41	450	238625711	ACR48137.1	642	1.0e-64	ribosomal protein S24 [Rimicaris exoculata]	225711521	BT077183.1	144	1.70789e-67	Caligus rogercresseyi clone crog-evp-503-233 40S ribosomal protein S15Aa putative mRNA, complete cds	K02957	RP-S15Ae, RPS15A	small subunit ribosomal protein S15Ae	http://www.genome.jp/dbget-bin/www_bget?ko:K02957	Q6XIM8	618	2.6e-63	40S ribosomal protein S15a OS=Drosophila yakuba GN=RpS15Aa PE=2 SV=3	PF00410	Ribosomal protein S8	GO:0006412//GO:0042254	translation//ribosome biogenesis	GO:0003735	structural constituent of ribosome	GO:0005840	ribosome	KOG1754	40S ribosomal protein S15/S22
Cluster-12083.0	BP_2	9.00	29.80	274	28316886	AAL68340.2	278	1.0e-22	RH06643p, partial [Drosophila melanogaster]	338224478	HM217888.1	161	3.50021e-77	Scylla paramamosain ribosomal protein S29 CG8495-PA-like protein-like mRNA, partial sequence	K02980	RP-S29e, RPS29	small subunit ribosomal protein S29e	http://www.genome.jp/dbget-bin/www_bget?ko:K02980	Q9VH69	269	4.6e-23	40S ribosomal protein S29 OS=Drosophila melanogaster GN=RpS29 PE=1 SV=1	PF00253	Ribosomal protein S14p/S29e	GO:0006412//GO:0042254	translation//ribosome biogenesis	GO:0003735	structural constituent of ribosome	GO:0005622//GO:0005840	intracellular//ribosome	KOG3506	40S ribosomal protein S29
Cluster-12084.0	BP_2	23.00	24.92	323	769857127	XP_011640188.1	381	1.4e-34	PREDICTED: 60S ribosomal protein L37a [Pogonomyrmex barbatus]	545364453	XM_005647230.1	62	4.55273e-22	Coccomyxa subellipsoidea C-169 60S ribosomal protein L37a mRNA	K02921	RP-L37Ae, RPL37A	large subunit ribosomal protein L37Ae	http://www.genome.jp/dbget-bin/www_bget?ko:K02921	O61598	377	1.7e-35	60S ribosomal protein L37a OS=Ostertagia ostertagi GN=rpl-37a PE=3 SV=3	PF01780//PF10717	Ribosomal L37ae protein family//Occlusion-derived virus envelope protein ODV-E18	GO:0006412//GO:0042254	translation//ribosome biogenesis	GO:0003735	structural constituent of ribosome	GO:0005622//GO:0005840//GO:0019031	intracellular//ribosome//viral envelope	KOG0402	60S ribosomal protein L37
Cluster-12086.0	BP_2	5.00	0.35	913	--	--	--	--	--	404312705	AC253545.1	503	0	Prunus persica clone JGIBIXB-13E11, complete sequence	--	--	--	--	--	--	--	--	--	--	--	--	--	--	--	--	--	--
Cluster-12088.0	BP_2	1.00	0.37	410	--	--	--	--	--	--	--	--	--	--	--	--	--	--	--	--	--	--	--	--	--	--	--	--	--	--	--	--
Cluster-121.0	BP_2	1.00	0.32	429	--	--	--	--	--	--	--	--	--	--	--	--	--	--	--	--	--	--	--	--	--	--	--	--	--	--	--	--
Cluster-1210.0	BP_2	1.00	0.52	376	--	--	--	--	--	462392167	APGK01018185.1	54	1.5078e-17	Dendroctonus ponderosae Seq01018195, whole genome shotgun sequence	--	--	--	--	--	--	--	--	--	--	--	--	--	--	--	--	--	--
Cluster-12101.0	BP_2	3.00	0.59	515	--	--	--	--	--	--	--	--	--	--	--	--	--	--	--	--	--	--	--	--	--	--	--	--	--	--	--	--
Cluster-12105.0	BP_2	3.00	0.41	612	--	--	--	--	--	--	--	--	--	--	--	--	--	--	--	--	--	--	--	--	--	--	--	--	--	--	--	--
Cluster-12111.1	BP_2	2.00	0.39	519	675365558	KFM58460.1	137	4.4e-06	Na(+)/H(+) exchange regulatory cofactor NHE-RF2, partial [Stegodyphus mimosarum]	--	--	--	--	--	--	--	--	--	--	--	--	--	--	--	--	--	--	--	--	--	--	--
Cluster-12114.0	BP_2	10.00	0.43	1306	--	--	--	--	--	--	--	--	--	--	--	--	--	--	--	--	--	--	--	--	--	--	--	--	--	--	--	--
Cluster-12116.0	BP_2	8.00	0.38	1229	358442122	AEU11366.1	480	1.7e-45	Broad-complex protein isoform 4 [Penaeus monodon]	--	--	--	--	--	--	--	--	--	P42284	311	2.8e-27	Longitudinals lacking protein, isoforms H/M/V OS=Drosophila melanogaster GN=lola PE=1 SV=2	PF00651	BTB/POZ domain	--	--	GO:0005515	protein binding	--	--	--	--
Cluster-12118.0	BP_2	8.00	0.36	1264	270015451	EFA11899.1	200	5.3e-13	hypothetical protein TcasGA2_TC004056 [Tribolium castaneum]	--	--	--	--	--	--	--	--	--	--	--	--	--	--	--	--	--	--	--	--	--	--	--
Cluster-12119.0	BP_2	2.00	9.49	262	--	--	--	--	--	527461739	KC894734.1	262	2.3786e-133	Homo sapiens MHC class I antigen (HLA-E) gene, HLA-E*01:03:01:01 variant allele, complete cds	--	--	--	--	--	--	--	--	--	--	--	--	--	--	--	--	--	--
Cluster-12121.0	BP_2	3.00	0.43	601	--	--	--	--	--	--	--	--	--	--	--	--	--	--	--	--	--	--	PF03943	TAP C-terminal domain	GO:0051028	mRNA transport	--	--	GO:0005634	nucleus	--	--
Cluster-12124.0	BP_2	2.00	1.50	346	704301209	XP_010162934.1	380	1.9e-34	PREDICTED: uncharacterized protein LOC104522366, partial [Caprimulgus carolinensis]	313184264	FN823234.1	247	7.08736e-125	Malus x domestica genomic sequence for BAC clone MC-12 containing a Mal d 1 gene cluster	--	--	--	--	--	--	--	--	--	--	--	--	--	--	--	--	--	--
Cluster-12134.0	BP_2	7.59	0.97	639	--	--	--	--	--	--	--	--	--	--	--	--	--	--	--	--	--	--	--	--	--	--	--	--	--	--	--	--
Cluster-12143.0	BP_2	3.48	0.31	786	642938411	XP_008191057.1	585	7.5e-58	PREDICTED: uncharacterized MFS-type transporter C09D4.1 [Tribolium castaneum]	--	--	--	--	--	K08220	FLVCR, SLC49A1_2	MFS transporter, FLVCR family, feline leukemia virus subgroup C receptor-related protein	http://www.genome.jp/dbget-bin/www_bget?ko:K08220	Q9Y5Y0	373	1.2e-34	Feline leukemia virus subgroup C receptor-related protein 1 OS=Homo sapiens GN=FLVCR1 PE=1 SV=1	PF01891//PF00083//PF03137//PF07690	Cobalt uptake substrate-specific transmembrane region//Sugar (and other) transporter//Organic Anion Transporter Polypeptide (OATP) family//Major Facilitator Superfamily	GO:0006810//GO:0055085//GO:0000041	transport//transmembrane transport//transition metal ion transport	GO:0005215//GO:0022857	transporter activity//transmembrane transporter activity	GO:0016020//GO:0016021	membrane//integral component of membrane	KOG2563	Permease of the major facilitator superfamily
Cluster-12146.0	BP_2	6.00	1.91	431	--	--	--	--	--	--	--	--	--	--	--	--	--	--	--	--	--	--	--	--	--	--	--	--	--	--	--	--
Cluster-12149.0	BP_2	4.00	0.55	612	575526357	AHG99212.1	380	3.4e-34	syndecan [Fenneropenaeus chinensis]	807119194	KP732093.1	101	1.89533e-43	Litopenaeus vannamei syndecan precursor (SDC) mRNA, complete cds	K16337	SDC3	syndecan 3	http://www.genome.jp/dbget-bin/www_bget?ko:K16337	P49415	257	2.6e-21	Syndecan OS=Drosophila melanogaster GN=Sdc PE=2 SV=2	--	--	--	--	--	--	--	--	--	--
Cluster-12150.0	BP_2	24.00	0.65	1923	664761724	XP_008538493.1	210	5.6e-14	PREDICTED: pepsin A [Equus przewalskii]	42742378	AY524792.1	1923	0	Verticillium dahliae aspartic protease-like protein mRNA, complete cds	--	--	--	--	Q4WDN4	319	5.3e-28	Probable aspartic-type endopeptidase opsB OS=Neosartorya fumigata (strain ATCC MYA-4609 / Af293 / CBS 101355 / FGSC A1100) GN=opsB PE=3 SV=1	PF00026	Eukaryotic aspartyl protease	GO:0006508	proteolysis	GO:0004190	aspartic-type endopeptidase activity	--	--	KOG1339	Aspartyl protease
Cluster-12159.0	BP_2	7.00	0.94	621	--	--	--	--	--	--	--	--	--	--	--	--	--	--	--	--	--	--	--	--	--	--	--	--	--	--	--	--
Cluster-12163.0	BP_2	3.00	0.43	602	512914353	XP_004928121.1	666	2.3e-67	PREDICTED: MORN repeat-containing protein 4 [Bombyx mori]	--	--	--	--	--	--	--	--	--	Q6PGF2	410	4.6e-39	MORN repeat-containing protein 4 OS=Mus musculus GN=Morn4 PE=2 SV=1	--	--	--	--	--	--	--	--	KOG0231	Junctional membrane complex protein Junctophilin and related MORN repeat proteins
Cluster-12165.0	BP_2	7.44	0.39	1121	668443990	KFB34951.1	155	7.7e-08	hypothetical protein ZHAS_00000693 [Anopheles sinensis]	--	--	--	--	--	--	--	--	--	Q9Y3Q8	127	5.6e-06	TSC22 domain family protein 4 OS=Homo sapiens GN=TSC22D4 PE=1 SV=2	--	--	--	--	--	--	--	--	KOG4797	Transcriptional regulator
Cluster-12173.0	BP_2	6.00	0.37	997	6165618	AAF04618.1	1294	5.8e-140	gamma-interferon inducible lysosomal thiol reductase [Homo sapiens]	523498473	NM_006332.4	974	0	Homo sapiens interferon, gamma-inducible protein 30 (IFI30), mRNA	K08059	IFI30, GILT	interferon, gamma-inducible protein 30	http://www.genome.jp/dbget-bin/www_bget?ko:K08059	P13284	1252	1.8e-136	Gamma-interferon-inducible lysosomal thiol reductase OS=Homo sapiens GN=IFI30 PE=1 SV=3	--	--	--	--	--	--	--	--	KOG3160	Gamma-interferon inducible lysosomal thiol reductase
Cluster-12179.0	BP_2	6.00	0.70	668	--	--	--	--	--	--	--	--	--	--	--	--	--	--	--	--	--	--	--	--	--	--	--	--	--	--	--	--
Cluster-1218.0	BP_2	1.00	0.44	391	270016690	EFA13136.1	385	5.7e-35	hypothetical protein TcasGA2_TC002008 [Tribolium castaneum]	--	--	--	--	--	--	--	--	--	P20825	374	4.4e-35	Retrovirus-related Pol polyprotein from transposon 297 OS=Drosophila melanogaster GN=pol PE=3 SV=1	PF02905	Epstein Barr virus nuclear antigen-1, DNA-binding domain	GO:0006275//GO:0045893//GO:0006260	regulation of DNA replication//positive regulation of transcription, DNA-templated//DNA replication	GO:0003688//GO:0003677	DNA replication origin binding//DNA binding	GO:0046809//GO:0042025	replication compartment//host cell nucleus	KOG0017	FOG: Transposon-encoded proteins with TYA, reverse transcriptase, integrase domains in various combinations
Cluster-12191.0	BP_2	2.00	0.75	410	--	--	--	--	--	--	--	--	--	--	--	--	--	--	--	--	--	--	--	--	--	--	--	--	--	--	--	--
Cluster-12195.0	BP_2	7.00	7.32	325	--	--	--	--	--	55296639	AP006751.2	307	2.92757e-158	Oryza sativa Japonica Group genomic DNA, chromosome 6, BAC clone:B1460A05	--	--	--	--	--	--	--	--	--	--	--	--	--	--	--	--	--	--
Cluster-12196.0	BP_2	3.00	0.35	670	333470603	AEF33836.1	651	1.4e-65	collagenolytic serine protease protein [Eriocheir sinensis]	122003900	EF120997.1	328	1.35086e-169	Portunus pelagicus chymotrypsin-like serine protease (CTRY2) mRNA, partial cds	--	--	--	--	P36178	658	8.9e-68	Chymotrypsin BII OS=Litopenaeus vannamei PE=1 SV=1	PF00089	Trypsin	GO:0006508	proteolysis	GO:0004252	serine-type endopeptidase activity	--	--	--	--
Cluster-12208.0	BP_2	3.00	0.37	651	158299352	XP_319457.4	135	9.3e-06	AGAP010266-PA [Anopheles gambiae str. PEST]>gi|157014323|gb|EAA43647.4| AGAP010266-PA [Anopheles gambiae str. PEST]	--	--	--	--	--	--	--	--	--	--	--	--	--	--	--	--	--	--	--	--	--	--	--
Cluster-12210.0	BP_2	2.00	0.50	470	--	--	--	--	--	--	--	--	--	--	--	--	--	--	--	--	--	--	--	--	--	--	--	--	--	--	--	--
Cluster-12214.0	BP_2	1.00	0.37	410	--	--	--	--	--	--	--	--	--	--	--	--	--	--	--	--	--	--	--	--	--	--	--	--	--	--	--	--
Cluster-12217.0	BP_2	3.00	0.46	579	291237198	XP_002738523.1	153	6.8e-08	PREDICTED: adenomatous polyposis coli protein [Saccoglossus kowalevskii]	--	--	--	--	--	--	--	--	--	--	--	--	--	PF05924//PF05923	SAMP Motif//APC cysteine-rich region	GO:0016055	Wnt signaling pathway	GO:0008013	beta-catenin binding	GO:0016342	catenin complex	--	--
Cluster-12218.0	BP_2	6.00	0.71	663	237847765	ACR23314.1	861	6.2e-90	chitinase 4 precursor [Litopenaeus vannamei]	57158259	AP006878.1	35	1.00834e-06	Thermococcus kodakarensis KOD1 DNA, complete genome	K01183	E3.2.1.14	chitinase	http://www.genome.jp/dbget-bin/www_bget?ko:K01183	Q9W092	522	5.2e-52	Probable chitinase 2 OS=Drosophila melanogaster GN=Cht2 PE=1 SV=1	PF00704	Glycosyl hydrolases family 18	GO:0005975	carbohydrate metabolic process	GO:0004553	hydrolase activity, hydrolyzing O-glycosyl compounds	--	--	--	--
Cluster-12225.0	BP_2	4.00	0.72	539	--	--	--	--	--	--	--	--	--	--	--	--	--	--	--	--	--	--	--	--	--	--	--	--	--	--	--	--
Cluster-12226.0	BP_2	8.00	0.84	712	187131234	NP_001119631.1	433	2.9e-40	cytochrome c-like protein [Acyrthosiphon pisum]>gi|89574471|gb|ABD76366.1| cytochrome c-like protein [Acyrthosiphon pisum]>gi|239789815|dbj|BAH71507.1| ACYPI000041 [Acyrthosiphon pisum]	697065808	XM_009649796.1	700	0	Verticillium dahliae VdLs.17 cytochrome c mRNA	K08738	CYC	cytochrome c	http://www.genome.jp/dbget-bin/www_bget?ko:K08738	Q4HVX7	528	1.1e-52	Cytochrome c OS=Gibberella zeae (strain PH-1 / ATCC MYA-4620 / FGSC 9075 / NRRL 31084) GN=CYC1 PE=3 SV=2	PF13442//PF00034	Cytochrome C oxidase, cbb3-type, subunit III//Cytochrome c	GO:0022900//GO:0006118	electron transport chain//obsolete electron transport	GO:0009055//GO:0020037//GO:0005506	electron carrier activity//heme binding//iron ion binding	GO:0070469//GO:0005739	respiratory chain//mitochondrion	KOG3453	Cytochrome c
Cluster-1223.0	BP_2	5.00	0.63	642	--	--	--	--	--	--	--	--	--	--	--	--	--	--	--	--	--	--	--	--	--	--	--	--	--	--	--	--
Cluster-12238.0	BP_2	3.00	0.51	552	--	--	--	--	--	--	--	--	--	--	--	--	--	--	--	--	--	--	PF12106	Colicin C terminal ribonuclease domain	GO:0051252	regulation of RNA metabolic process	GO:0004540	ribonuclease activity	--	--	--	--
Cluster-12245.0	BP_2	3.00	0.70	483	358022787	AEU03846.1	509	3.0e-49	Smad2/3 [Branchiostoma belcheri tsingtauense]	683912140	XM_009090065.1	136	5.16075e-63	PREDICTED: Serinus canaria SMAD family member 3 (SMAD3), mRNA	K04500	SMAD2_3	mothers against decapentaplegic homolog 2/3	http://www.genome.jp/dbget-bin/www_bget?ko:K04500	P84023	467	9.1e-46	Mothers against decapentaplegic homolog 3 OS=Gallus gallus GN=SMAD3 PE=2 SV=1	PF03165	MH1 domain	GO:0006355	regulation of transcription, DNA-templated	--	--	GO:0005622	intracellular	KOG3701	TGFbeta receptor signaling protein SMAD and related proteins
Cluster-12246.0	BP_2	4.00	0.31	861	338224295	AEI88035.1	955	1.0e-100	hfb2 protein [Scylla paramamosain]	338224294	HM217784.1	573	0	Scylla paramamosain hfb2 protein mRNA, partial cds	--	--	--	--	Q9CQC6	631	1.6e-64	Basic leucine zipper and W2 domain-containing protein 1 OS=Mus musculus GN=Bzw1 PE=1 SV=1	PF02020	eIF4-gamma/eIF5/eIF2-epsilon	--	--	GO:0005515	protein binding	--	--	KOG2297	Predicted translation factor, contains W2 domain
Cluster-12252.0	BP_2	6.00	1.54	465	--	--	--	--	--	--	--	--	--	--	--	--	--	--	--	--	--	--	--	--	--	--	--	--	--	--	--	--
Cluster-1226.0	BP_2	1.00	0.50	379	--	--	--	--	--	--	--	--	--	--	--	--	--	--	--	--	--	--	--	--	--	--	--	--	--	--	--	--
Cluster-12261.0	BP_2	4.40	1.05	477	641680650	XP_008189117.1	176	1.2e-10	PREDICTED: probable NADP-dependent mannitol dehydrogenase, partial [Acyrthosiphon pisum]	768311754	CP010982.1	461	0	Verticillium dahliae VdLs.17 chromosome 3, complete sequence	--	--	--	--	Q8NK50	413	1.6e-39	NADP-dependent mannitol dehydrogenase OS=Hypocrea jecorina GN=lxr1 PE=1 SV=1	PF00106	short chain dehydrogenase	GO:0008152	metabolic process	GO:0016491	oxidoreductase activity	--	--	KOG0725	Reductases with broad range of substrate specificities
Cluster-12261.1	BP_2	26.00	0.42	3008	330795076	XP_003285601.1	1985	1.3e-219	hypothetical protein DICPUDRAFT_46211 [Dictyostelium purpureum]>gi|325084423|gb|EGC37851.1| hypothetical protein DICPUDRAFT_46211 [Dictyostelium purpureum]	768311755	CP010983.1	2971	0	Verticillium dahliae VdLs.17 chromosome 4, complete sequence	--	--	--	--	P31540	3483	0.0e+00	Heat shock protein hsp98 OS=Neurospora crassa (strain ATCC 24698 / 74-OR23-1A / CBS 708.71 / DSM 1257 / FGSC 987) GN=hsp98 PE=1 SV=2	PF07724//PF00448//PF00437//PF00910//PF01637//PF04851//PF00005//PF07726//PF03266//PF02861//PF03193//PF06309//PF00004//PF13304//PF00158//PF01695//PF07728//PF08477//PF02367//PF06414	AAA domain (Cdc48 subfamily)//SRP54-type protein, GTPase domain//Type II/IV secretion system protein//RNA helicase//Archaeal ATPase//Type III restriction enzyme, res subunit//ABC transporter//ATPase family associated with various cellular activities (AAA)//NTPase//Clp amino terminal domain, pathogenicity island component//Protein of unknown function, DUF258//Torsin//ATPase family associated with …	GO:0019538//GO:0006355//GO:0006810//GO:0006614//GO:0007264//GO:0002949	protein metabolic process//regulation of transcription, DNA-templated//transport//SRP-dependent cotranslational protein targeting to membrane//small GTPase mediated signal transduction//tRNA threonylcarbamoyladenosine modification	GO:0016887//GO:0016301//GO:0008134//GO:0003924//GO:0098519//GO:0016787//GO:0005524//GO:0003724//GO:0005525//GO:0003677//GO:0003723	ATPase activity//kinase activity//transcription factor binding//GTPase activity//nucleotide phosphatase activity, acting on free nucleotides//hydrolase activity//ATP binding//RNA helicase activity//GTP binding//DNA binding//RNA binding	GO:0005667	transcription factor complex	KOG1051	Chaperone HSP104 and related ATP-dependent Clp proteases
Cluster-12261.2	BP_2	16.00	0.75	1224	--	--	--	--	--	697089892	XM_009659560.1	1215	0	Verticillium dahliae VdLs.17 hypothetical protein partial mRNA	--	--	--	--	--	--	--	--	PF02468	Photosystem II reaction centre N protein (psbN)	GO:0015979	photosynthesis	--	--	GO:0016020//GO:0009523//GO:0009539	membrane//photosystem II//photosystem II reaction center	--	--
Cluster-12261.3	BP_2	8.00	0.37	1252	--	--	--	--	--	768311759	CP010987.1	1246	0	Verticillium dahliae VdLs.17 chromosome 8, complete sequence	--	--	--	--	--	--	--	--	--	--	--	--	--	--	--	--	--	--
Cluster-12262.0	BP_2	16.00	0.87	1100	340367953	XP_003382517.1	747	1.7e-76	PREDICTED: 60S ribosomal protein L15-like [Amphimedon queenslandica]	697089716	XM_009659472.1	823	0	Verticillium dahliae VdLs.17 60S ribosomal protein L15-B partial mRNA	K02877	RP-L15e, RPL15	large subunit ribosomal protein L15e	http://www.genome.jp/dbget-bin/www_bget?ko:K02877	Q8X034	942	1.7e-100	60S ribosomal protein L15 OS=Neurospora crassa (strain ATCC 24698 / 74-OR23-1A / CBS 708.71 / DSM 1257 / FGSC 987) GN=rpl-15 PE=3 SV=1	PF00827	Ribosomal L15	GO:0042254//GO:0006412	ribosome biogenesis//translation	GO:0003735	structural constituent of ribosome	GO:0005840	ribosome	KOG1678	60s ribosomal protein L15
Cluster-12263.0	BP_2	11.00	0.39	1518	328796226	AEB40302.1	1250	1.1e-134	mitochondrial ATP synthase gamma subunit precursor [Litopenaeus vannamei]	577029966	KF648350.1	59	1.08251e-19	Biomphalaria glabrata ATP synthase subunit mitochondrial-like protein mRNA, partial cds	K02136	ATPeF1G, ATP5C1, ATP3	F-type H+-transporting ATPase subunit gamma	http://www.genome.jp/dbget-bin/www_bget?ko:K02136	O01666	926	1.7e-98	ATP synthase subunit gamma, mitochondrial OS=Drosophila melanogaster GN=ATPsyn-gamma PE=2 SV=2	PF00231	ATP synthase	GO:0015992//GO:0006119//GO:0015986	proton transport//oxidative phosphorylation//ATP synthesis coupled proton transport	GO:0046961//GO:0046933	proton-transporting ATPase activity, rotational mechanism//proton-transporting ATP synthase activity, rotational mechanism	GO:0045259//GO:0045261	proton-transporting ATP synthase complex//proton-transporting ATP synthase complex, catalytic core F(1)	KOG1531	F0F1-type ATP synthase, gamma subunit
Cluster-12265.0	BP_2	4.00	0.34	815	478263033	ENN81433.1	707	5.5e-72	hypothetical protein YQE_02126, partial [Dendroctonus ponderosae]>gi|546686062|gb|ERL95462.1| hypothetical protein D910_12724 [Dendroctonus ponderosae]	697088158	XM_009658695.1	745	0	Verticillium dahliae VdLs.17 malate dehydrogenase partial mRNA	K00026	MDH2	malate dehydrogenase	http://www.genome.jp/dbget-bin/www_bget?ko:K00026	P83778	668	7.6e-69	Malate dehydrogenase, cytoplasmic OS=Candida albicans (strain SC5314 / ATCC MYA-2876) GN=MDH1 PE=1 SV=2	PF00056//PF02866	lactate/malate dehydrogenase, NAD binding domain//lactate/malate dehydrogenase, alpha/beta C-terminal domain	GO:0055114	oxidation-reduction process	GO:0016491//GO:0016616	oxidoreductase activity//oxidoreductase activity, acting on the CH-OH group of donors, NAD or NADP as acceptor	--	--	KOG1494	NAD-dependent malate dehydrogenase
Cluster-12266.0	BP_2	2.00	0.61	436	--	--	--	--	--	--	--	--	--	--	--	--	--	--	--	--	--	--	--	--	--	--	--	--	--	--	--	--
Cluster-12268.0	BP_2	11.00	0.67	1019	--	--	--	--	--	--	--	--	--	--	--	--	--	--	--	--	--	--	--	--	--	--	--	--	--	--	--	--
Cluster-12272.0	BP_2	29.63	0.35	4061	189239162	XP_972375.2	3835	0.0e+00	PREDICTED: NADPH oxidase 5 isoform X2 [Tribolium castaneum]	--	--	--	--	--	--	--	--	--	Q96PH1	1097	6.8e-118	NADPH oxidase 5 OS=Homo sapiens GN=NOX5 PE=1 SV=1	PF13202//PF13833//PF13405//PF00036//PF13499//PF08022	EF hand//EF-hand domain pair//EF-hand domain//EF hand//EF-hand domain pair//FAD-binding domain	GO:0055114	oxidation-reduction process	GO:0005509//GO:0016491	calcium ion binding//oxidoreductase activity	--	--	KOG0039	Ferric reductase, NADH/NADPH oxidase and related proteins
Cluster-12276.0	BP_2	23.63	0.36	3185	270004958	EFA01406.1	255	5.6e-19	odorant receptor 221 [Tribolium castaneum]	--	--	--	--	--	--	--	--	--	--	--	--	--	PF02949	7tm Odorant receptor	GO:0007608//GO:0007187	sensory perception of smell//G-protein coupled receptor signaling pathway, coupled to cyclic nucleotide second messenger	GO:0005549//GO:0004984	odorant binding//olfactory receptor activity	GO:0016020	membrane	--	--
Cluster-12277.1	BP_2	2.00	0.33	556	--	--	--	--	--	--	--	--	--	--	--	--	--	--	--	--	--	--	--	--	--	--	--	--	--	--	--	--
Cluster-1228.0	BP_2	7.00	0.69	741	--	--	--	--	--	--	--	--	--	--	--	--	--	--	--	--	--	--	--	--	--	--	--	--	--	--	--	--
Cluster-12282.0	BP_2	2.00	0.77	407	--	--	--	--	--	--	--	--	--	--	--	--	--	--	--	--	--	--	--	--	--	--	--	--	--	--	--	--
Cluster-12293.0	BP_2	10.30	0.63	1010	642938395	XP_971552.2	279	2.9e-22	PREDICTED: probable oligoribonuclease isoform X1 [Tribolium castaneum]	--	--	--	--	--	K13288	orn, REX2, REXO2	oligoribonuclease	http://www.genome.jp/dbget-bin/www_bget?ko:K13288	Q9VCI0	232	3.4e-18	Probable oligoribonuclease OS=Drosophila melanogaster GN=CG10214 PE=1 SV=1	PF02949//PF08395	7tm Odorant receptor//7tm Chemosensory receptor	GO:0007187//GO:0007608//GO:0050909	G-protein coupled receptor signaling pathway, coupled to cyclic nucleotide second messenger//sensory perception of smell//sensory perception of taste	GO:0005549//GO:0004984	odorant binding//olfactory receptor activity	GO:0016021//GO:0016020	integral component of membrane//membrane	KOG3242	Oligoribonuclease (3'->5' exoribonuclease)
Cluster-123.0	BP_2	6.37	0.69	697	--	--	--	--	--	--	--	--	--	--	--	--	--	--	--	--	--	--	--	--	--	--	--	--	--	--	--	--
Cluster-1230.0	BP_2	2.00	5.46	281	--	--	--	--	--	--	--	--	--	--	--	--	--	--	--	--	--	--	--	--	--	--	--	--	--	--	--	--
Cluster-12302.0	BP_2	2.00	0.53	458	--	--	--	--	--	--	--	--	--	--	--	--	--	--	--	--	--	--	--	--	--	--	--	--	--	--	--	--
Cluster-12304.0	BP_2	1.00	0.41	399	--	--	--	--	--	--	--	--	--	--	--	--	--	--	--	--	--	--	--	--	--	--	--	--	--	--	--	--
Cluster-12308.0	BP_2	3.00	0.35	672	--	--	--	--	--	--	--	--	--	--	--	--	--	--	--	--	--	--	--	--	--	--	--	--	--	--	--	--
Cluster-12308.1	BP_2	9.00	0.58	972	--	--	--	--	--	--	--	--	--	--	--	--	--	--	--	--	--	--	--	--	--	--	--	--	--	--	--	--
Cluster-12309.0	BP_2	6.00	0.97	565	744603787	XP_010991488.1	860	6.9e-90	PREDICTED: 40S ribosomal protein S11 [Camelus dromedarius]	395132454	NM_001015.4	565	0	Homo sapiens ribosomal protein S11 (RPS11), mRNA	K02949	RP-S11e, RPS11	small subunit ribosomal protein S11e	http://www.genome.jp/dbget-bin/www_bget?ko:K02949	P62280	824	4.3e-87	40S ribosomal protein S11 OS=Homo sapiens GN=RPS11 PE=1 SV=3	PF00366	Ribosomal protein S17	GO:0006412//GO:0042254	translation//ribosome biogenesis	GO:0003735	structural constituent of ribosome	GO:0005622//GO:0005840	intracellular//ribosome	KOG1728	40S ribosomal protein S11
Cluster-1231.0	BP_2	1.00	0.58	365	--	--	--	--	--	--	--	--	--	--	--	--	--	--	--	--	--	--	--	--	--	--	--	--	--	--	--	--
Cluster-12311.0	BP_2	7.00	0.44	996	--	--	--	--	--	259013218	NG_012920.1	996	0	Homo sapiens beta-2-microglobulin (B2M), RefSeqGene on chromosome 15	--	--	--	--	--	--	--	--	--	--	--	--	--	--	--	--	--	--
Cluster-12318.0	BP_2	5.00	0.32	982	--	--	--	--	--	--	--	--	--	--	--	--	--	--	--	--	--	--	PF09771	Transmembrane protein 188	GO:0035307	positive regulation of protein dephosphorylation	--	--	GO:0071595	Nem1-Spo7 phosphatase complex	--	--
Cluster-1232.0	BP_2	7.00	0.60	810	546685904	ERL95326.1	273	1.2e-21	hypothetical protein D910_12592 [Dendroctonus ponderosae]	--	--	--	--	--	--	--	--	--	--	--	--	--	--	--	--	--	--	--	--	--	--	--
Cluster-12324.1	BP_2	11.37	0.38	1610	189233873	XP_001812850.1	927	3.4e-97	PREDICTED: galanin receptor type 3 [Tribolium castaneum]	--	--	--	--	--	--	--	--	--	--	--	--	--	PF05817//PF00001	Oligosaccharyltransferase subunit Ribophorin II//7 transmembrane receptor (rhodopsin family)	GO:0007186//GO:0006487	G-protein coupled receptor signaling pathway//protein N-linked glycosylation	GO:0004930	G-protein coupled receptor activity	GO:0016021//GO:0008250	integral component of membrane//oligosaccharyltransferase complex	--	--
Cluster-12326.0	BP_2	6.00	0.35	1048	--	--	--	--	--	--	--	--	--	--	--	--	--	--	--	--	--	--	--	--	--	--	--	--	--	--	--	--
Cluster-12328.1	BP_2	30.27	0.61	2455	478267817	ENN83104.1	727	8.0e-74	hypothetical protein YQE_00535, partial [Dendroctonus ponderosae]	--	--	--	--	--	--	--	--	--	--	--	--	--	--	--	--	--	--	--	--	--	--	--
Cluster-12330.0	BP_2	1.00	1.21	317	--	--	--	--	--	--	--	--	--	--	--	--	--	--	--	--	--	--	--	--	--	--	--	--	--	--	--	--
Cluster-12334.0	BP_2	7.00	0.47	943	694531347	XP_009494141.1	155	6.5e-08	hypothetical protein H696_01964 [Fonticula alba]>gi|627949154|gb|KCV71018.1| hypothetical protein H696_01964 [Fonticula alba]	697079164	XM_009655082.1	383	0	Verticillium dahliae VdLs.17 hypothetical protein partial mRNA	--	--	--	--	--	--	--	--	PF06156//PF05236//PF00096	Protein of unknown function (DUF972)//Transcription initiation factor TFIID component TAF4 family//Zinc finger, C2H2 type	GO:0006352//GO:0006260	DNA-templated transcription, initiation//DNA replication	GO:0046872	metal ion binding	GO:0005669	transcription factor TFIID complex	--	--
Cluster-12344.0	BP_2	7.00	0.34	1192	--	--	--	--	--	--	--	--	--	--	--	--	--	--	--	--	--	--	--	--	--	--	--	--	--	--	--	--
Cluster-12352.0	BP_2	2.00	0.66	427	725571770	XP_010338387.1	564	1.1e-55	PREDICTED: LOW QUALITY PROTEIN: 60S ribosomal protein L34 [Saimiri boliviensis boliviensis]	578809310	XM_005263172.2	426	0	PREDICTED: Homo sapiens ribosomal protein L34 (RPL34), transcript variant X1, mRNA	K02915	RP-L34e, RPL34	large subunit ribosomal protein L34e	http://www.genome.jp/dbget-bin/www_bget?ko:K02915	P49207	524	2.0e-52	60S ribosomal protein L34 OS=Homo sapiens GN=RPL34 PE=1 SV=3	PF08534//PF01199	Redoxin//Ribosomal protein L34e	GO:0042254//GO:0006412	ribosome biogenesis//translation	GO:0003735//GO:0016491	structural constituent of ribosome//oxidoreductase activity	GO:0005840//GO:0005622	ribosome//intracellular	KOG1790	60s ribosomal protein L34
Cluster-12357.0	BP_2	5.00	1.37	454	--	--	--	--	--	768311755	CP010983.1	454	0	Verticillium dahliae VdLs.17 chromosome 4, complete sequence	--	--	--	--	--	--	--	--	--	--	--	--	--	--	--	--	--	--
Cluster-12362.1	BP_2	18.04	0.42	2192	642931676	XP_008196683.1	173	1.2e-09	PREDICTED: uncharacterized protein LOC103313928 [Tribolium castaneum]	--	--	--	--	--	--	--	--	--	--	--	--	--	PF13606//PF00023	Ankyrin repeat//Ankyrin repeat	--	--	GO:0005515	protein binding	--	--	--	--
Cluster-12362.2	BP_2	19.24	0.42	2293	642931676	XP_008196683.1	173	1.3e-09	PREDICTED: uncharacterized protein LOC103313928 [Tribolium castaneum]	--	--	--	--	--	--	--	--	--	--	--	--	--	PF13606//PF00023//PF00935	Ankyrin repeat//Ankyrin repeat//Ribosomal protein L44	GO:0042254//GO:0006412	ribosome biogenesis//translation	GO:0005515//GO:0003735	protein binding//structural constituent of ribosome	GO:0005840//GO:0005622	ribosome//intracellular	--	--
Cluster-12362.3	BP_2	22.76	0.49	2341	642931676	XP_008196683.1	173	1.3e-09	PREDICTED: uncharacterized protein LOC103313928 [Tribolium castaneum]	--	--	--	--	--	--	--	--	--	--	--	--	--	PF13606//PF00023	Ankyrin repeat//Ankyrin repeat	--	--	GO:0005515	protein binding	--	--	--	--
Cluster-12365.0	BP_2	2.00	0.47	481	--	--	--	--	--	--	--	--	--	--	--	--	--	--	--	--	--	--	--	--	--	--	--	--	--	--	--	--
Cluster-12367.0	BP_2	2.00	0.71	416	--	--	--	--	--	768311752	CP010980.1	416	0	Verticillium dahliae VdLs.17 chromosome 1, complete sequence	--	--	--	--	--	--	--	--	--	--	--	--	--	--	--	--	--	--
Cluster-12375.1	BP_2	3.00	0.72	476	--	--	--	--	--	768311753	CP010981.1	462	0	Verticillium dahliae VdLs.17 chromosome 2, complete sequence	--	--	--	--	--	--	--	--	PF07822	Neurotoxin B-IV-like protein	GO:0006810//GO:0009405	transport//pathogenesis	GO:0019871	sodium channel inhibitor activity	GO:0005576	extracellular region	--	--
Cluster-12378.0	BP_2	10.00	0.69	927	--	--	--	--	--	--	--	--	--	--	--	--	--	--	--	--	--	--	PF10596	U6-snRNA interacting domain of PrP8	--	--	GO:0017070	U6 snRNA binding	--	--	--	--
Cluster-12387.0	BP_2	3.00	1.40	386	--	--	--	--	--	--	--	--	--	--	--	--	--	--	--	--	--	--	--	--	--	--	--	--	--	--	--	--
Cluster-12388.0	BP_2	13.28	0.83	998	478257368	ENN77526.1	502	4.0e-48	hypothetical protein YQE_05974, partial [Dendroctonus ponderosae]>gi|546685339|gb|ERL94866.1| hypothetical protein D910_12139 [Dendroctonus ponderosae]	--	--	--	--	--	--	--	--	--	Q5VTB9	231	4.4e-18	E3 ubiquitin-protein ligase RNF220 OS=Homo sapiens GN=RNF220 PE=1 SV=1	PF11789//PF13639//PF14634//PF12678//PF00097	Zinc-finger of the MIZ type in Nse subunit//Ring finger domain//zinc-RING finger domain//RING-H2 zinc finger//Zinc finger, C3HC4 type (RING finger)	--	--	GO:0008270//GO:0005515//GO:0046872	zinc ion binding//protein binding//metal ion binding	--	--	--	--
Cluster-12391.0	BP_2	2.00	0.40	512	--	--	--	--	--	--	--	--	--	--	--	--	--	--	--	--	--	--	--	--	--	--	--	--	--	--	--	--
Cluster-12399.0	BP_2	5.00	0.36	907	--	--	--	--	--	697086183	XM_009657709.1	601	0	Verticillium dahliae VdLs.17 hypothetical protein partial mRNA	--	--	--	--	--	--	--	--	--	--	--	--	--	--	--	--	--	--
Cluster-124.0	BP_2	4.34	0.48	691	--	--	--	--	--	--	--	--	--	--	--	--	--	--	--	--	--	--	--	--	--	--	--	--	--	--	--	--
Cluster-12404.0	BP_2	2.00	0.41	510	--	--	--	--	--	--	--	--	--	--	--	--	--	--	--	--	--	--	--	--	--	--	--	--	--	--	--	--
Cluster-12410.0	BP_2	4.00	0.35	798	156537009	XP_001608297.1	466	4.8e-44	PREDICTED: prefoldin subunit 5 [Nasonia vitripennis]	342326311	JF284525.1	71	1.19058e-26	Cherax quadricarinatus clone v1-34 prefoldin subunit mRNA, partial cds	K04797	pfdA, PFDN5	prefoldin alpha subunit	http://www.genome.jp/dbget-bin/www_bget?ko:K04797	Q9WU28	381	1.4e-35	Prefoldin subunit 5 OS=Mus musculus GN=Pfdn5 PE=2 SV=1	--	--	--	--	--	--	--	--	KOG3048	Molecular chaperone Prefoldin, subunit 5
Cluster-12415.0	BP_2	12.00	0.42	1555	642922038	XP_001811088.2	1289	3.4e-139	PREDICTED: uncharacterized protein LOC100141516 [Tribolium castaneum]	--	--	--	--	--	--	--	--	--	Q8JH92	369	6.8e-34	Blood vessel epicardial substance-A OS=Xenopus laevis GN=bves-a PE=1 SV=1	PF04831	Popeye protein conserved region	--	--	--	--	GO:0016020	membrane	--	--
Cluster-12416.0	BP_2	4.00	0.37	769	--	--	--	--	--	--	--	--	--	--	--	--	--	--	--	--	--	--	--	--	--	--	--	--	--	--	--	--
Cluster-12418.0	BP_2	8.11	0.31	1437	348514686	XP_003444871.1	1675	5.5e-184	PREDICTED: heat shock 70 kDa protein-like [Oreochromis niloticus]	697066190	XM_009649987.1	926	0	Verticillium dahliae VdLs.17 heat shock protein sks2 mRNA	K03283	HSPA1_8	heat shock 70kDa protein 1/8	http://www.genome.jp/dbget-bin/www_bget?ko:K03283	P11142	1658	2.1e-183	Heat shock cognate 71 kDa protein OS=Homo sapiens GN=HSPA8 PE=1 SV=1	PF02782//PF06723	FGGY family of carbohydrate kinases, C-terminal domain//MreB/Mbl protein	GO:0000902//GO:0005975	cell morphogenesis//carbohydrate metabolic process	GO:0016773	phosphotransferase activity, alcohol group as acceptor	--	--	KOG0101	Molecular chaperones HSP70/HSC70, HSP70 superfamily
Cluster-12418.1	BP_2	12.00	0.64	1122	831759145	XP_012749557.1	692	4.2e-70	hypothetical protein SAMD00019534_106680 [Acytostelium subglobosum LB1]>gi|735994323|dbj|GAM27492.1| hypothetical protein SAMD00019534_106680 [Acytostelium subglobosum LB1]	697066190	XM_009649987.1	1119	0	Verticillium dahliae VdLs.17 heat shock protein sks2 mRNA	K03283	HSPA1_8	heat shock 70kDa protein 1/8	http://www.genome.jp/dbget-bin/www_bget?ko:K03283	P87222	1080	1.8e-116	Heat shock protein SSB1 OS=Candida albicans (strain WO-1) GN=SSB1 PE=3 SV=2	PF02782	FGGY family of carbohydrate kinases, C-terminal domain	GO:0005975	carbohydrate metabolic process	GO:0016773	phosphotransferase activity, alcohol group as acceptor	--	--	KOG0101	Molecular chaperones HSP70/HSC70, HSP70 superfamily
Cluster-12434.0	BP_2	3.00	0.50	555	820805584	AKG92783.1	388	3.7e-35	cycle [Leptinotarsa decemlineata]	--	--	--	--	--	K02296	ARNTL, BMAL1, CYC	aryl hydrocarbon receptor nuclear translocator-like protein 1	http://www.genome.jp/dbget-bin/www_bget?ko:K02296	O61734	317	2.6e-28	Protein cycle OS=Drosophila melanogaster GN=cyc PE=1 SV=2	PF08447//PF00989	PAS fold//PAS fold	GO:0006355	regulation of transcription, DNA-templated	GO:0005515	protein binding	--	--	KOG3753	Circadian clock protein period
Cluster-12441.0	BP_2	1.00	0.36	413	--	--	--	--	--	--	--	--	--	--	--	--	--	--	--	--	--	--	PF01213//PF05038	Adenylate cyclase associated (CAP) N terminal//Cytochrome Cytochrome b558 alpha-subunit	GO:0007010	cytoskeleton organization	GO:0020037//GO:0003779	heme binding//actin binding	--	--	--	--
Cluster-12446.0	BP_2	23.00	2.20	752	--	--	--	--	--	--	--	--	--	--	--	--	--	--	--	--	--	--	--	--	--	--	--	--	--	--	--	--
Cluster-12455.0	BP_2	2.99	0.88	443	827544917	XP_012545052.1	192	1.6e-12	PREDICTED: activating signal cointegrator 1 complex subunit 2 homolog isoform X4 [Bombyx mori]	392303569	JX102602.1	127	4.7354e-58	Scylla paramamosain microsatellite Spm31 sequence	--	--	--	--	--	--	--	--	--	--	--	--	--	--	--	--	--	--
Cluster-12459.0	BP_2	5.00	0.34	948	--	--	--	--	--	--	--	--	--	--	--	--	--	--	--	--	--	--	--	--	--	--	--	--	--	--	--	--
Cluster-1247.0	BP_2	1.00	0.35	417	--	--	--	--	--	--	--	--	--	--	--	--	--	--	--	--	--	--	--	--	--	--	--	--	--	--	--	--
Cluster-12483.0	BP_2	15.00	0.64	1324	--	--	--	--	--	--	--	--	--	--	--	--	--	--	--	--	--	--	--	--	--	--	--	--	--	--	--	--
Cluster-12483.1	BP_2	5.00	1.29	464	478250065	ENN70571.1	294	2.4e-24	hypothetical protein YQE_12746, partial [Dendroctonus ponderosae]	--	--	--	--	--	--	--	--	--	--	--	--	--	--	--	--	--	--	--	--	--	--	--
Cluster-12483.2	BP_2	23.00	0.40	2811	--	--	--	--	--	--	--	--	--	--	--	--	--	--	--	--	--	--	--	--	--	--	--	--	--	--	--	--
Cluster-12484.0	BP_2	3.98	0.57	599	--	--	--	--	--	--	--	--	--	--	--	--	--	--	--	--	--	--	PF14984	CD24 protein	GO:0007155	cell adhesion	--	--	--	--	--	--
Cluster-12485.0	BP_2	5.00	0.41	830	--	--	--	--	--	--	--	--	--	--	--	--	--	--	--	--	--	--	--	--	--	--	--	--	--	--	--	--
Cluster-12491.0	BP_2	2.00	0.33	558	--	--	--	--	--	--	--	--	--	--	--	--	--	--	--	--	--	--	--	--	--	--	--	--	--	--	--	--
Cluster-125.0	BP_2	16.00	0.86	1109	--	--	--	--	--	--	--	--	--	--	--	--	--	--	--	--	--	--	--	--	--	--	--	--	--	--	--	--
Cluster-125.1	BP_2	11.00	0.49	1279	--	--	--	--	--	--	--	--	--	--	--	--	--	--	--	--	--	--	--	--	--	--	--	--	--	--	--	--
Cluster-12504.0	BP_2	18.00	7.90	392	328899610	AEB54642.1	468	1.4e-44	ribosomal protein L35 [Procambarus clarkii]	262401437	FJ774901.1	388	0	Scylla paramamosain ribosomal protein L35 mRNA, complete cds	K02918	RP-L35e, RPL35	large subunit ribosomal protein L35e	http://www.genome.jp/dbget-bin/www_bget?ko:K02918	Q6ZWV7	351	2.1e-32	60S ribosomal protein L35 OS=Mus musculus GN=Rpl35 PE=2 SV=1	PF00831//PF00466	Ribosomal L29 protein//Ribosomal protein L10	GO:0006412//GO:0042254	translation//ribosome biogenesis	GO:0003735	structural constituent of ribosome	GO:0005622//GO:0005840	intracellular//ribosome	KOG3436	60S ribosomal protein L35
Cluster-12508.0	BP_2	6.20	0.32	1154	478250288	ENN70785.1	434	3.5e-40	hypothetical protein YQE_12450, partial [Dendroctonus ponderosae]	--	--	--	--	--	K16732	PRC1	protein regulator of cytokinesis 1	http://www.genome.jp/dbget-bin/www_bget?ko:K16732	Q99K43	287	1.6e-24	Protein regulator of cytokinesis 1 OS=Mus musculus GN=Prc1 PE=2 SV=2	PF03999	Microtubule associated protein (MAP65/ASE1 family)	GO:0000910//GO:0000226	cytokinesis//microtubule cytoskeleton organization	GO:0008017	microtubule binding	GO:0045298	tubulin complex	KOG4302	Microtubule-associated protein essential for anaphase spindle elongation
Cluster-12511.0	BP_2	4.00	0.63	574	157118570	XP_001653203.1	208	2.8e-14	AAEL008353-PB [Aedes aegypti]>gi|157118572|ref|XP_001653204.1| AAEL008353-PA [Aedes aegypti]>gi|94468574|gb|ABF18136.1| ribosomal protein L28 [Aedes aegypti]>gi|108875657|gb|EAT39882.1| AAEL008353-PB [Aedes aegypti]>gi|108875658|gb|EAT39883.1| AAEL008353-PA [Aedes aegypti]	697088156	XM_009658694.1	560	0	Verticillium dahliae VdLs.17 60S ribosomal protein L28 mRNA	--	--	--	--	O82204	221	3.6e-17	60S ribosomal protein L28-1 OS=Arabidopsis thaliana GN=RPL28A PE=2 SV=1	PF05722	Ustilago B locus mating-type protein	--	--	GO:0003677	DNA binding	GO:0005634	nucleus	KOG3412	60S ribosomal protein L28
Cluster-12513.0	BP_2	2.00	0.31	579	--	--	--	--	--	--	--	--	--	--	--	--	--	--	--	--	--	--	--	--	--	--	--	--	--	--	--	--
Cluster-12518.0	BP_2	10.00	0.39	1420	321456768	EFX67868.1	1721	2.5e-189	hypothetical protein DAPPUDRAFT_231787 [Daphnia pulex]	731507340	XM_010599007.1	435	0	PREDICTED: Loxodonta africana protein phosphatase 1, catalytic subunit, alpha isozyme (PPP1CA), mRNA	K06269	PPP1C	serine/threonine-protein phosphatase PP1 catalytic subunit	http://www.genome.jp/dbget-bin/www_bget?ko:K06269	Q3T0E7	1633	1.7e-180	Serine/threonine-protein phosphatase PP1-alpha catalytic subunit OS=Bos taurus GN=PPP1CA PE=2 SV=1	PF00149	Calcineurin-like phosphoesterase	--	--	GO:0016787	hydrolase activity	--	--	KOG0374	Serine/threonine specific protein phosphatase PP1, catalytic subunit
Cluster-12525.0	BP_2	2.00	0.55	452	--	--	--	--	--	--	--	--	--	--	--	--	--	--	--	--	--	--	--	--	--	--	--	--	--	--	--	--
Cluster-12526.0	BP_2	4.00	0.59	589	351708904	EHB11823.1	512	1.6e-49	Protein yippee-like 3 [Heterocephalus glaber]	224465221	NM_001145524.1	589	0	Homo sapiens yippee-like 3 (YPEL3), transcript variant 2, mRNA	--	--	--	--	Q65Z57	454	3.6e-44	Protein yippee-like 3 OS=Chlorocebus aethiops GN=YPEL3 PE=3 SV=1	--	--	--	--	--	--	--	--	KOG3399	Predicted Yippee-type zinc-binding protein
Cluster-12527.0	BP_2	3.00	0.31	717	297260431	XP_002798294.1	1008	6.1e-107	PREDICTED: hypothetical protein LOC100430699 isoform 1 [Macaca mulatta]>gi|297260433|ref|XP_002798295.1| PREDICTED: hypothetical protein LOC100430699 isoform 2 [Macaca mulatta]	10439451	AK026569.1	717	0	Homo sapiens cDNA: FLJ22916 fis, clone KAT06406, highly similar to HSCYCR Human mRNA for T-cell cyclophilin	K03767	PPIA	peptidyl-prolyl cis-trans isomerase A (cyclophilin A)	http://www.genome.jp/dbget-bin/www_bget?ko:K03767	P62937	886	3.5e-94	Peptidyl-prolyl cis-trans isomerase A OS=Homo sapiens GN=PPIA PE=1 SV=2	PF00160	Cyclophilin type peptidyl-prolyl cis-trans isomerase/CLD	GO:0006457//GO:0000413	protein folding//protein peptidyl-prolyl isomerization	GO:0003755	peptidyl-prolyl cis-trans isomerase activity	--	--	--	--
Cluster-12530.0	BP_2	2.00	0.31	573	--	--	--	--	--	--	--	--	--	--	--	--	--	--	--	--	--	--	--	--	--	--	--	--	--	--	--	--
Cluster-12531.0	BP_2	9.00	1.85	507	--	--	--	--	--	573984618	XM_006670167.1	39	4.54236e-09	Cordyceps militaris CM01 hypothetical protein (CCM_05022), partial mRNA	--	--	--	--	--	--	--	--	PF16934//PF00272//PF01557	Two-component Enterococcus faecalis cytolysin (EFC)//Cecropin family//Fumarylacetoacetate (FAA) hydrolase family	GO:0050830//GO:0008152	defense response to Gram-positive bacterium//metabolic process	GO:0003824	catalytic activity	GO:0005576	extracellular region	--	--
Cluster-12534.0	BP_2	2.00	0.45	488	449692004	XP_004212874.1	493	2.2e-47	PREDICTED: SCAN domain-containing protein 3-like, partial [Hydra vulgaris]	805804729	XM_012290190.1	150	8.60903e-71	PREDICTED: Megachile rotundata general transcription factor II-I repeat domain-containing protein 2-like (LOC105663097), partial mRNA	--	--	--	--	A4Z943	143	3.4e-08	Zinc finger BED domain-containing protein 5 OS=Bos taurus GN=ZBED5 PE=3 SV=1	--	--	--	--	--	--	--	--	--	--
Cluster-12535.0	BP_2	6.00	0.36	1028	321467446	EFX78436.1	1065	2.1e-113	hypothetical protein DAPPUDRAFT_305161 [Daphnia pulex]	56306665	CR726103.2	37	1.23182e-07	Tetraodon nigroviridis full-length cDNA	K03247	EIF3H	translation initiation factor 3 subunit H	http://www.genome.jp/dbget-bin/www_bget?ko:K03247	Q9GV27	1046	1.4e-112	Eukaryotic translation initiation factor 3 subunit H OS=Bombyx mori PE=2 SV=1	PF02116//PF01398//PF09207	Fungal pheromone mating factor STE2 GPCR//JAB1/Mov34/MPN/PAD-1 ubiquitin protease//Yeast killer toxin	GO:0009405//GO:0007186//GO:0008219//GO:0019236//GO:0007606	pathogenesis//G-protein coupled receptor signaling pathway//cell death//response to pheromone//sensory perception of chemical stimulus	GO:0005515//GO:0004932	protein binding//mating-type factor pheromone receptor activity	GO:0005576//GO:0016020	extracellular region//membrane	KOG1560	Translation initiation factor 3, subunit h (eIF-3h)
Cluster-12547.0	BP_2	6.00	2.17	414	--	--	--	--	--	--	--	--	--	--	--	--	--	--	--	--	--	--	--	--	--	--	--	--	--	--	--	--
Cluster-12548.0	BP_2	91.00	2.20	2105	642929675	XP_008195931.1	392	4.8e-35	PREDICTED: uncharacterized protein LOC103313712 [Tribolium castaneum]	--	--	--	--	--	--	--	--	--	--	--	--	--	--	--	--	--	--	--	--	--	--	--
Cluster-12557.0	BP_2	11.00	0.58	1128	831306691	XP_012685578.1	674	5.1e-68	PREDICTED: 60S acidic ribosomal protein P0 [Clupea harengus]>gi|831306693|ref|XP_012685579.1| PREDICTED: 60S acidic ribosomal protein P0 [Clupea harengus]	697067702	XM_009650741.1	962	0	Verticillium dahliae VdLs.17 60S acidic ribosomal protein P0 partial mRNA	K02941	RP-LP0, RPLP0	large subunit ribosomal protein LP0	http://www.genome.jp/dbget-bin/www_bget?ko:K02941	Q96TJ5	1076	5.1e-116	60S acidic ribosomal protein P0 OS=Neurospora crassa (strain ATCC 24698 / 74-OR23-1A / CBS 708.71 / DSM 1257 / FGSC 987) GN=p0 PE=2 SV=1	PF00466	Ribosomal protein L10	GO:0042254	ribosome biogenesis	--	--	GO:0005622	intracellular	KOG0815	60S acidic ribosomal protein P0
Cluster-12558.0	BP_2	2.00	0.48	476	356651196	AET34915.1	213	6.2e-15	heat shock protein 21 [Macrobrachium rosenbergii]	--	--	--	--	--	K09542	CRYAB	crystallin, alpha B	http://www.genome.jp/dbget-bin/www_bget?ko:K09542	P82147	156	1.0e-09	Protein lethal(2)essential for life OS=Drosophila melanogaster GN=l(2)efl PE=1 SV=1	--	--	--	--	--	--	--	--	KOG3591	Alpha crystallins
Cluster-12558.1	BP_2	10.00	0.71	910	356651196	AET34915.1	384	1.8e-34	heat shock protein 21 [Macrobrachium rosenbergii]	--	--	--	--	--	--	--	--	--	P02515	158	1.2e-09	Heat shock protein 22 OS=Drosophila melanogaster GN=Hsp22 PE=1 SV=4	PF03153//PF00108	Transcription factor IIA, alpha/beta subunit//Thiolase, N-terminal domain	GO:0008152//GO:0006367	metabolic process//transcription initiation from RNA polymerase II promoter	GO:0016747	transferase activity, transferring acyl groups other than amino-acyl groups	GO:0005672	transcription factor TFIIA complex	--	--
Cluster-12564.0	BP_2	39.95	3.80	755	187179331	NP_001119643.1	704	1.1e-71	ribosomal protein L12 [Acyrthosiphon pisum]>gi|89574483|gb|ABD76372.1| putative ribosomal protein L12e [Acyrthosiphon pisum]>gi|239788182|dbj|BAH70782.1| ACYPI000059 [Acyrthosiphon pisum]	262401300	FJ774832.1	519	0	Scylla paramamosain ribosomal protein L12 mRNA, complete cds	K02870	RP-L12e, RPL12	large subunit ribosomal protein L12e	http://www.genome.jp/dbget-bin/www_bget?ko:K02870	P61866	661	4.5e-68	60S ribosomal protein L12 OS=Caenorhabditis elegans GN=rpl-12 PE=3 SV=1	PF00298	Ribosomal protein L11, RNA binding domain	GO:0006412//GO:0042254	translation//ribosome biogenesis	GO:0003735	structural constituent of ribosome	GO:0005840	ribosome	KOG0886	40S ribosomal protein S2
Cluster-12565.0	BP_2	3.00	1.08	415	--	--	--	--	--	1502302	X89530.1	111	3.45929e-49	Apis mellifera carnica DNA for Ava I repeat	--	--	--	--	--	--	--	--	--	--	--	--	--	--	--	--	--	--
Cluster-12566.0	BP_2	2.00	0.31	581	--	--	--	--	--	--	--	--	--	--	--	--	--	--	--	--	--	--	--	--	--	--	--	--	--	--	--	--
Cluster-12571.0	BP_2	6.38	0.46	902	642932613	XP_968153.2	786	4.2e-81	PREDICTED: uncharacterized protein LOC656535 [Tribolium castaneum]	--	--	--	--	--	--	--	--	--	Q91ZX7	126	5.9e-06	Prolow-density lipoprotein receptor-related protein 1 OS=Mus musculus GN=Lrp1 PE=1 SV=1	PF00057	Low-density lipoprotein receptor domain class A	--	--	GO:0005515	protein binding	--	--	KOG1215	Low-density lipoprotein receptors containing Ca2+-binding EGF-like domains
Cluster-12573.0	BP_2	47.62	0.84	2778	642932504	XP_008197141.1	675	9.7e-68	PREDICTED: kielin/chordin-like protein [Tribolium castaneum]	--	--	--	--	--	--	--	--	--	--	--	--	--	PF00093//PF12297	von Willebrand factor type C domain//Ellis van Creveld protein 2 like protein	GO:0007224	smoothened signaling pathway	GO:0005515	protein binding	--	--	--	--
Cluster-12575.1	BP_2	4.00	0.51	638	--	--	--	--	--	768311753	CP010981.1	635	0	Verticillium dahliae VdLs.17 chromosome 2, complete sequence	--	--	--	--	--	--	--	--	--	--	--	--	--	--	--	--	--	--
Cluster-12579.0	BP_2	19.89	0.72	1510	157129529	XP_001661710.1	349	3.3e-30	AAEL011513-PA [Aedes aegypti]>gi|108872165|gb|EAT36390.1| AAEL011513-PA [Aedes aegypti]	--	--	--	--	--	--	--	--	--	--	--	--	--	PF01757	Acyltransferase family	--	--	GO:0016747	transferase activity, transferring acyl groups other than amino-acyl groups	--	--	--	--
Cluster-12583.0	BP_2	27.00	6.10	488	268306400	ACY95321.1	305	1.4e-25	ribosomal protein L28 [Manduca sexta]	--	--	--	--	--	K02903	RP-L28e, RPL28	large subunit ribosomal protein L28e	http://www.genome.jp/dbget-bin/www_bget?ko:K02903	Q962T2	293	1.4e-25	60S ribosomal protein L28 OS=Spodoptera frugiperda GN=RpL28 PE=2 SV=1	--	--	--	--	--	--	--	--	KOG3412	60S ribosomal protein L28
Cluster-12586.0	BP_2	9.00	1.02	680	557751038	XP_005175277.1	429	7.9e-40	PREDICTED: ATP synthase subunit d, mitochondrial-like [Musca domestica]>gi|557772473|ref|XP_005185893.1| PREDICTED: ATP synthase subunit d, mitochondrial-like [Musca domestica]>gi|557772475|ref|XP_005185894.1| PREDICTED: ATP synthase subunit d, mitochondrial-like [Musca domestica]	--	--	--	--	--	K02138	ATPeF0D, ATP5H, ATP7	F-type H+-transporting ATPase subunit d	http://www.genome.jp/dbget-bin/www_bget?ko:K02138	Q24251	381	1.2e-35	ATP synthase subunit d, mitochondrial OS=Drosophila melanogaster GN=ATPsyn-d PE=2 SV=2	PF08202	Mis12-Mtw1 protein family	GO:0051301//GO:0007059	cell division//chromosome segregation	--	--	GO:0000444	MIS12/MIND type complex	KOG3366	Mitochondrial F1F0-ATP synthase, subunit d/ATP7
Cluster-12606.0	BP_2	1.00	0.42	396	--	--	--	--	--	--	--	--	--	--	--	--	--	--	--	--	--	--	--	--	--	--	--	--	--	--	--	--
Cluster-12609.0	BP_2	2.00	0.65	429	--	--	--	--	--	768311753	CP010981.1	420	0	Verticillium dahliae VdLs.17 chromosome 2, complete sequence	--	--	--	--	--	--	--	--	--	--	--	--	--	--	--	--	--	--
Cluster-12610.0	BP_2	16.00	0.71	1281	--	--	--	--	--	--	--	--	--	--	--	--	--	--	--	--	--	--	--	--	--	--	--	--	--	--	--	--
Cluster-12615.0	BP_2	2.00	0.45	490	--	--	--	--	--	--	--	--	--	--	--	--	--	--	--	--	--	--	--	--	--	--	--	--	--	--	--	--
Cluster-12616.0	BP_2	2.00	0.33	561	--	--	--	--	--	--	--	--	--	--	--	--	--	--	--	--	--	--	--	--	--	--	--	--	--	--	--	--
Cluster-12624.0	BP_2	1.00	0.42	397	--	--	--	--	--	--	--	--	--	--	--	--	--	--	--	--	--	--	--	--	--	--	--	--	--	--	--	--
Cluster-12628.0	BP_2	3.00	0.31	718	--	--	--	--	--	88605020	DQ386641.1	265	1.52656e-134	Apriona germari transferrin gene, complete cds	--	--	--	--	--	--	--	--	--	--	--	--	--	--	--	--	--	--
Cluster-12630.0	BP_2	2.00	0.85	395	871233167	XP_012938075.1	542	3.6e-53	PREDICTED: Kv channel-interacting protein 4-like [Aplysia californica]	--	--	--	--	--	--	--	--	--	Q2KI69	481	1.8e-47	Kv channel-interacting protein 4 OS=Bos taurus GN=KCNIP4 PE=2 SV=1	PF13202//PF13405//PF10591//PF13833//PF00036//PF13499	EF hand//EF-hand domain//Secreted protein acidic and rich in cysteine Ca binding region//EF-hand domain pair//EF hand//EF-hand domain pair	GO:0007165	signal transduction	GO:0005509	calcium ion binding	GO:0005578	proteinaceous extracellular matrix	--	--
Cluster-12632.0	BP_2	1.33	0.48	413	--	--	--	--	--	--	--	--	--	--	--	--	--	--	--	--	--	--	--	--	--	--	--	--	--	--	--	--
Cluster-1264.0	BP_2	2.00	0.53	459	--	--	--	--	--	--	--	--	--	--	--	--	--	--	--	--	--	--	--	--	--	--	--	--	--	--	--	--
Cluster-12642.0	BP_2	5.00	0.36	911	--	--	--	--	--	768311754	CP010982.1	905	0	Verticillium dahliae VdLs.17 chromosome 3, complete sequence	--	--	--	--	--	--	--	--	--	--	--	--	--	--	--	--	--	--
Cluster-12648.0	BP_2	9.00	0.34	1468	478255344	ENN75570.1	521	3.7e-50	hypothetical protein YQE_07913, partial [Dendroctonus ponderosae]	--	--	--	--	--	K10420	DYNLT	dynein light chain Tctex-type 1	http://www.genome.jp/dbget-bin/www_bget?ko:K10420	Q94524	399	2.1e-37	Dynein light chain Tctex-type OS=Drosophila melanogaster GN=Dlc90F PE=1 SV=1	--	--	--	--	--	--	--	--	KOG4081	Dynein light chain
Cluster-1265.0	BP_2	3.81	0.81	501	780649216	XP_011689959.1	158	1.6e-08	PREDICTED: uncharacterized protein LOC105451287 [Wasmannia auropunctata]	--	--	--	--	--	--	--	--	--	--	--	--	--	--	--	--	--	--	--	--	--	--	--
Cluster-12652.0	BP_2	47.13	1.67	1532	642931465	XP_008196595.1	1418	3.7e-154	PREDICTED: uncharacterized protein LOC103313903 [Tribolium castaneum]	--	--	--	--	--	--	--	--	--	--	--	--	--	--	--	--	--	--	--	--	--	--	--
Cluster-12654.0	BP_2	11.73	2.48	501	--	--	--	--	--	--	--	--	--	--	--	--	--	--	--	--	--	--	--	--	--	--	--	--	--	--	--	--
Cluster-12657.0	BP_2	2.00	0.42	504	--	--	--	--	--	116308823	CR855036.1	375	0	Oryza sativa genomic DNA, chromosome 4, BAC clone: OSIGBa0112G01, complete sequence	--	--	--	--	--	--	--	--	--	--	--	--	--	--	--	--	--	--
Cluster-12658.0	BP_2	4.00	0.57	603	--	--	--	--	--	--	--	--	--	--	--	--	--	--	--	--	--	--	--	--	--	--	--	--	--	--	--	--
Cluster-12660.0	BP_2	4.00	1.69	396	--	--	--	--	--	--	--	--	--	--	--	--	--	--	--	--	--	--	--	--	--	--	--	--	--	--	--	--
Cluster-12679.0	BP_2	1.00	0.40	401	662207798	XP_008477419.1	470	8.2e-45	PREDICTED: uncharacterized protein LOC103514327 [Diaphorina citri]	--	--	--	--	--	--	--	--	--	--	--	--	--	--	--	--	--	--	--	--	--	--	--
Cluster-12683.0	BP_2	2.00	0.53	458	646723943	KDR24377.1	475	2.5e-45	Muscle M-line assembly protein unc-89 [Zootermopsis nevadensis]	--	--	--	--	--	--	--	--	--	O01761	188	1.9e-13	Muscle M-line assembly protein unc-89 OS=Caenorhabditis elegans GN=unc-89 PE=1 SV=3	PF13895	Immunoglobulin domain	--	--	GO:0005515	protein binding	--	--	--	--
Cluster-12696.0	BP_2	2.00	0.36	536	--	--	--	--	--	--	--	--	--	--	--	--	--	--	--	--	--	--	--	--	--	--	--	--	--	--	--	--
Cluster-12696.1	BP_2	3.00	0.34	682	--	--	--	--	--	--	--	--	--	--	--	--	--	--	--	--	--	--	--	--	--	--	--	--	--	--	--	--
Cluster-127.0	BP_2	3.00	1.26	397	--	--	--	--	--	--	--	--	--	--	--	--	--	--	--	--	--	--	--	--	--	--	--	--	--	--	--	--
Cluster-127.1	BP_2	4.00	1.94	382	--	--	--	--	--	--	--	--	--	--	--	--	--	--	--	--	--	--	--	--	--	--	--	--	--	--	--	--
Cluster-12700.0	BP_2	8.00	0.52	967	--	--	--	--	--	--	--	--	--	--	--	--	--	--	--	--	--	--	--	--	--	--	--	--	--	--	--	--
Cluster-12703.0	BP_2	3.00	0.38	639	--	--	--	--	--	50399589	AL731739.4	626	0	Oryza sativa chromosome 12, . BAC OSJNBa0056I18 of library OSJNBa from chromosome 12 of cultivar Nipponbare of ssp. japonica of Oryza sativa (rice), complete sequence	--	--	--	--	--	--	--	--	--	--	--	--	--	--	--	--	--	--
Cluster-1272.0	BP_2	1.00	0.38	408	--	--	--	--	--	--	--	--	--	--	--	--	--	--	--	--	--	--	--	--	--	--	--	--	--	--	--	--
Cluster-12722.2	BP_2	4.29	0.37	805	675377329	KFM70231.1	365	2.5e-32	Otopetrin-2, partial [Stegodyphus mimosarum]	262401328	FJ774846.1	139	1.89989e-64	Scylla paramamosain hypothetical protein mRNA, partial cds	--	--	--	--	--	--	--	--	PF12937	F-box-like	--	--	GO:0005515	protein binding	--	--	--	--
Cluster-12728.0	BP_2	8.00	0.77	747	762073480	XP_011433871.1	249	6.5e-19	PREDICTED: 60S ribosomal protein L14-like [Crassostrea gigas]	697073604	XM_009653160.1	706	0	Verticillium dahliae VdLs.17 60S ribosomal protein L14-B mRNA	K02875	RP-L14e, RPL14	large subunit ribosomal protein L14e	http://www.genome.jp/dbget-bin/www_bget?ko:K02875	P36105	312	1.3e-27	60S ribosomal protein L14-A OS=Saccharomyces cerevisiae (strain ATCC 204508 / S288c) GN=RPL14A PE=1 SV=1	PF01929	Ribosomal protein L14	GO:0042254//GO:0006412	ribosome biogenesis//translation	GO:0003735	structural constituent of ribosome	GO:0005840//GO:0005622	ribosome//intracellular	KOG3421	60S ribosomal protein L14
Cluster-12736.0	BP_2	5.00	0.58	670	751813218	AJG01356.1	568	5.9e-56	cuticular protein 15 [Eriocheir sinensis]	--	--	--	--	--	--	--	--	--	P81580	186	4.8e-13	Cuticle protein CP1158 OS=Cancer pagurus PE=1 SV=1	PF08140	Crustacean cuticle protein repeat	--	--	GO:0042302	structural constituent of cuticle	--	--	--	--
Cluster-12743.0	BP_2	5.00	1.33	458	694539621	XP_009496519.1	230	6.3e-17	30S ribosomal protein S14p/S29e [Fonticula alba]>gi|627946968|gb|KCV68948.1| 30S ribosomal protein S14p/S29e [Fonticula alba]	697066902	XM_009650343.1	449	0	Verticillium dahliae VdLs.17 hypothetical protein mRNA	K02980	RP-S29e, RPS29	small subunit ribosomal protein S29e	http://www.genome.jp/dbget-bin/www_bget?ko:K02980	Q9C2P2	274	2.1e-23	40S ribosomal protein S29 OS=Neurospora crassa (strain ATCC 24698 / 74-OR23-1A / CBS 708.71 / DSM 1257 / FGSC 987) GN=rps-29 PE=3 SV=1	PF00253	Ribosomal protein S14p/S29e	GO:0042254//GO:0006412	ribosome biogenesis//translation	GO:0003735	structural constituent of ribosome	GO:0005840//GO:0005622	ribosome//intracellular	KOG3506	40S ribosomal protein S29
Cluster-12749.0	BP_2	4.00	0.32	838	--	--	--	--	--	--	--	--	--	--	--	--	--	--	--	--	--	--	--	--	--	--	--	--	--	--	--	--
Cluster-1275.0	BP_2	4.00	0.50	644	--	--	--	--	--	--	--	--	--	--	--	--	--	--	--	--	--	--	PF12937	F-box-like	--	--	GO:0005515	protein binding	--	--	--	--
Cluster-12759.2	BP_2	3.00	0.57	524	260814835	XP_002602119.1	514	8.5e-50	hypothetical protein BRAFLDRAFT_125760 [Branchiostoma floridae]>gi|229287425|gb|EEN58131.1| hypothetical protein BRAFLDRAFT_125760 [Branchiostoma floridae]	808178593	KP760075.1	524	0	Prunus subhirtella var. subhirtella isolate 2014-P2 chloroplast, complete genome	K02133	ATPeF1B, ATP5B, ATP2	F-type H+-transporting ATPase subunit beta	http://www.genome.jp/dbget-bin/www_bget?ko:K02133	Q09X10	844	1.9e-89	ATP synthase subunit beta, chloroplastic OS=Morus indica GN=atpB PE=3 SV=1	PF02874	ATP synthase alpha/beta family, beta-barrel domain	GO:0015992//GO:0005975//GO:0015986//GO:0046034//GO:0006119//GO:0015991	proton transport//carbohydrate metabolic process//ATP synthesis coupled proton transport//ATP metabolic process//oxidative phosphorylation//ATP hydrolysis coupled proton transport	GO:0046933//GO:0008553//GO:0016757//GO:0005524	proton-transporting ATP synthase activity, rotational mechanism//hydrogen-exporting ATPase activity, phosphorylative mechanism//transferase activity, transferring glycosyl groups//ATP binding	GO:0045261//GO:0045259	proton-transporting ATP synthase complex, catalytic core F(1)//proton-transporting ATP synthase complex	KOG1350	F0F1-type ATP synthase, beta subunit
Cluster-1276.0	BP_2	6.00	0.43	908	--	--	--	--	--	--	--	--	--	--	--	--	--	--	--	--	--	--	--	--	--	--	--	--	--	--	--	--
Cluster-12760.0	BP_2	2.00	0.96	383	--	--	--	--	--	697081608	XM_009655924.1	380	0	Verticillium dahliae VdLs.17 RNA-binding protein rsd1 partial mRNA	--	--	--	--	--	--	--	--	--	--	--	--	--	--	--	--	--	--
Cluster-12764.0	BP_2	10.00	0.31	1709	149683132	BAF64529.1	1414	1.2e-153	peptidylglycine alpha-hydroxylating monooxygenase [Procambarus clarkii]	--	--	--	--	--	K00504	PAM, PHM	peptidylglycine monooxygenase	http://www.genome.jp/dbget-bin/www_bget?ko:K00504	O01404	921	7.3e-98	Peptidylglycine alpha-hydroxylating monooxygenase OS=Drosophila melanogaster GN=Phm PE=1 SV=2	PF01852//PF01082	START domain//Copper type II ascorbate-dependent monooxygenase, N-terminal domain	GO:0055114	oxidation-reduction process	GO:0004497//GO:0016715//GO:0008289//GO:0005507	monooxygenase activity//oxidoreductase activity, acting on paired donors, with incorporation or reduction of molecular oxygen, reduced ascorbate as one donor, and incorporation of one atom of oxygen//lipid binding//copper ion binding	--	--	KOG3567	Peptidylglycine alpha-amidating monooxygenase
Cluster-12767.0	BP_2	12.00	0.72	1029	91091192	XP_972192.1	698	7.7e-71	PREDICTED: 23 kDa integral membrane protein [Tribolium castaneum]>gi|270013115|gb|EFA09563.1| hypothetical protein TcasGA2_TC011677 [Tribolium castaneum]	--	--	--	--	--	--	--	--	--	Q61451	235	1.5e-18	Leukocyte surface antigen CD53 OS=Mus musculus GN=Cd53 PE=2 SV=2	PF00335	Tetraspanin family	--	--	--	--	GO:0016021	integral component of membrane	KOG3882	Tetraspanin family integral membrane protein
Cluster-12768.0	BP_2	2.00	0.52	462	7673373	AAF66832.1	444	9.8e-42	SCAN-related protein RAZ1 [Homo sapiens]	319655724	NM_033630.2	462	0	Homo sapiens SCAN domain containing 1 (SCAND1), transcript variant 2, mRNA	--	--	--	--	A1YEW3	347	7.1e-32	SCAN domain-containing protein 1 OS=Gorilla gorilla gorilla GN=SCAND1 PE=3 SV=1	PF02023	SCAN domain	GO:0006355	regulation of transcription, DNA-templated	GO:0003700	transcription factor activity, sequence-specific DNA binding	GO:0005667	transcription factor complex	--	--
Cluster-12774.0	BP_2	2.00	0.43	500	--	--	--	--	--	--	--	--	--	--	--	--	--	--	--	--	--	--	--	--	--	--	--	--	--	--	--	--
Cluster-1278.0	BP_2	5.00	1.06	500	--	--	--	--	--	--	--	--	--	--	--	--	--	--	--	--	--	--	--	--	--	--	--	--	--	--	--	--
Cluster-12781.0	BP_2	1.00	1.92	295	--	--	--	--	--	--	--	--	--	--	--	--	--	--	--	--	--	--	PF00399	Yeast PIR protein repeat	GO:0042546	cell wall biogenesis	GO:0005199	structural constituent of cell wall	GO:0005618	cell wall	--	--
Cluster-12785.0	BP_2	17.00	0.33	2540	--	--	--	--	--	--	--	--	--	--	--	--	--	--	--	--	--	--	--	--	--	--	--	--	--	--	--	--
Cluster-12785.2	BP_2	8.00	0.32	1408	--	--	--	--	--	--	--	--	--	--	--	--	--	--	--	--	--	--	--	--	--	--	--	--	--	--	--	--
Cluster-12786.0	BP_2	4.00	0.31	865	--	--	--	--	--	--	--	--	--	--	--	--	--	--	--	--	--	--	--	--	--	--	--	--	--	--	--	--
Cluster-12792.0	BP_2	4.00	1.74	393	3287775	P81387.1	306	8.4e-26	RecName: Full=Cuticle protein AMP3; AltName: Full=HA-AMP3 [Homarus americanus]	--	--	--	--	--	--	--	--	--	P81577	339	5.2e-31	Cuticle protein AM1199 OS=Cancer pagurus PE=1 SV=1	PF00379	Insect cuticle protein	--	--	GO:0042302	structural constituent of cuticle	--	--	--	--
Cluster-12792.1	BP_2	7.00	0.60	805	5921938	P81578.1	286	3.6e-23	RecName: Full=Cuticle protein AM1239; Short=CPAM1239 [Cancer pagurus]	--	--	--	--	--	--	--	--	--	P81578	286	1.5e-24	Cuticle protein AM1239 OS=Cancer pagurus PE=1 SV=1	PF01500//PF00379	Keratin, high sulfur B2 protein//Insect cuticle protein	--	--	GO:0042302	structural constituent of cuticle	GO:0045095	keratin filament	--	--
Cluster-12796.0	BP_2	1.00	0.46	387	--	--	--	--	--	--	--	--	--	--	--	--	--	--	--	--	--	--	--	--	--	--	--	--	--	--	--	--
Cluster-128.0	BP_2	23.00	0.69	1752	--	--	--	--	--	--	--	--	--	--	--	--	--	--	--	--	--	--	--	--	--	--	--	--	--	--	--	--
Cluster-128.1	BP_2	33.35	1.08	1645	478255264	ENN75493.1	1555	5.2e-170	hypothetical protein YQE_08042, partial [Dendroctonus ponderosae]	--	--	--	--	--	K08155	SLC18A1_2, VMAT	MFS transporter, DHA1 family, solute carrier family 18 (vesicular amine transporter), member 1/2	http://www.genome.jp/dbget-bin/www_bget?ko:K08155	Q01827	660	1.3e-67	Synaptic vesicular amine transporter OS=Rattus norvegicus GN=Slc18a2 PE=1 SV=2	PF07690	Major Facilitator Superfamily	GO:0055085	transmembrane transport	--	--	GO:0016021	integral component of membrane	KOG3764	Vesicular amine transporter
Cluster-12800.0	BP_2	5.00	0.45	783	637278493	XP_008104732.1	215	5.9e-15	PREDICTED: 4-hydroxy-2-oxoglutarate aldolase, mitochondrial [Anolis carolinensis]	697087989	XM_009658611.1	767	0	Verticillium dahliae VdLs.17 dihydrodipicolinate synthase partial mRNA	--	--	--	--	A6Y9S5	280	7.1e-24	L-threo-3-deoxy-hexylosonate aldolase OS=Hypocrea jecorina GN=lga1 PE=1 SV=1	PF00701	Dihydrodipicolinate synthetase family	GO:0008152	metabolic process	GO:0016829	lyase activity	--	--	--	--
Cluster-12801.0	BP_2	9.60	0.60	1002	641680650	XP_008189117.1	484	4.9e-46	PREDICTED: probable NADP-dependent mannitol dehydrogenase, partial [Acyrthosiphon pisum]	697075037	XM_009653666.1	792	0	Verticillium dahliae VdLs.17 L-xylulose reductase partial mRNA	--	--	--	--	Q8NK50	1149	1.6e-124	NADP-dependent mannitol dehydrogenase OS=Hypocrea jecorina GN=lxr1 PE=1 SV=1	PF00106	short chain dehydrogenase	GO:0008152	metabolic process	GO:0016491	oxidoreductase activity	--	--	KOG0725	Reductases with broad range of substrate specificities
Cluster-12804.0	BP_2	5.00	0.41	826	--	--	--	--	--	--	--	--	--	--	--	--	--	--	--	--	--	--	PF04139	Rad9	GO:0000077	DNA damage checkpoint	--	--	GO:0030896	checkpoint clamp complex	--	--
Cluster-12808.0	BP_2	1.00	0.33	427	--	--	--	--	--	--	--	--	--	--	--	--	--	--	--	--	--	--	--	--	--	--	--	--	--	--	--	--
Cluster-12812.0	BP_2	1.00	0.50	379	--	--	--	--	--	--	--	--	--	--	--	--	--	--	--	--	--	--	--	--	--	--	--	--	--	--	--	--
Cluster-12822.0	BP_2	2.00	0.56	450	--	--	--	--	--	--	--	--	--	--	--	--	--	--	--	--	--	--	--	--	--	--	--	--	--	--	--	--
Cluster-1283.0	BP_2	3.00	0.34	681	--	--	--	--	--	56565557	AC153488.1	143	9.52773e-67	Tribolium castaneum BAC T.cast_C24H10 (Clemson University Genomics Institute Tribolium castaneum BAC Library (Red Flour Beetle)) complete sequence	--	--	--	--	--	--	--	--	--	--	--	--	--	--	--	--	--	--
Cluster-12836.0	BP_2	4.00	0.38	757	--	--	--	--	--	--	--	--	--	--	--	--	--	--	--	--	--	--	--	--	--	--	--	--	--	--	--	--
Cluster-12839.0	BP_2	5.00	2.37	384	321466838	EFX77831.1	257	3.9e-20	hypothetical protein DAPPUDRAFT_305305 [Daphnia pulex]	--	--	--	--	--	K02129	ATPeF0E, ATP5I	F-type H+-transporting ATPase subunit e	http://www.genome.jp/dbget-bin/www_bget?ko:K02129	--	--	--	--	PF05680	ATP synthase E chain	GO:0015986//GO:0015992	ATP synthesis coupled proton transport//proton transport	GO:0015078	hydrogen ion transmembrane transporter activity	GO:0000276	mitochondrial proton-transporting ATP synthase complex, coupling factor F(o)	KOG4326	Mitochondrial F1F0-ATP synthase, subunit e
Cluster-12866.0	BP_2	4.00	0.56	609	641789148	XP_008176421.1	302	3.8e-25	PREDICTED: LOW QUALITY PROTEIN: uncharacterized protein LOC101949398, partial [Chrysemys picta bellii]	645251394	XM_008233438.1	423	0	PREDICTED: Prunus mume uncharacterized LOC103330825 (LOC103330825), mRNA	--	--	--	--	--	--	--	--	--	--	--	--	--	--	--	--	--	--
Cluster-12866.1	BP_2	8.00	0.45	1071	553832084	AGY61453.1	1305	3.3e-141	ATP synthase CF1 alpha chain [Lotharella sp. CCMP622]	597569085	KF990036.1	1071	0	Prunus kansuensis chloroplast, complete genome	K02132	ATPeF1A, ATP5A1, ATP1	F-type H+-transporting ATPase subunit alpha	http://www.genome.jp/dbget-bin/www_bget?ko:K02132	Q2QDA3	1622	2.4e-179	ATP synthase subunit alpha, chloroplastic OS=Cucumis sativus GN=atpA PE=3 SV=1	PF02874//PF00006	ATP synthase alpha/beta family, beta-barrel domain//ATP synthase alpha/beta family, nucleotide-binding domain	GO:0046034//GO:0015992	ATP metabolic process//proton transport	GO:0005524	ATP binding	--	--	KOG1353	F0F1-type ATP synthase, alpha subunit
Cluster-12870.0	BP_2	15.00	0.66	1295	472366416	XP_004402747.1	1991	1.1e-220	PREDICTED: 60S ribosomal protein L3 isoform X1 [Odobenus rosmarus divergens]	78395075	BC107711.1	1295	0	Homo sapiens ribosomal protein L3, mRNA (cDNA clone MGC:104284 IMAGE:6699816), complete cds	K02925	RP-L3e, RPL3	large subunit ribosomal protein L3e	http://www.genome.jp/dbget-bin/www_bget?ko:K02925	P39023	2046	2.0e-228	60S ribosomal protein L3 OS=Homo sapiens GN=RPL3 PE=1 SV=2	PF00297	Ribosomal protein L3	GO:0006412//GO:0042254	translation//ribosome biogenesis	GO:0003735	structural constituent of ribosome	GO:0005622//GO:0005840	intracellular//ribosome	KOG0746	60S ribosomal protein L3 and related proteins
Cluster-12878.0	BP_2	9.00	0.69	866	498950283	XP_004522991.1	424	3.8e-39	PREDICTED: acyl carrier protein, mitochondrial isoform X1 [Ceratitis capitata]	262401126	FJ774745.1	246	6.77367e-124	Scylla paramamosain acyl carrier protein mRNA, partial cds	K03955	NDUFAB1	NADH dehydrogenase (ubiquinone) 1 alpha/beta subcomplex 1	http://www.genome.jp/dbget-bin/www_bget?ko:K03955	Q94519	414	2.3e-39	Acyl carrier protein, mitochondrial OS=Drosophila melanogaster GN=mtacp1 PE=2 SV=1	PF03274	Foamy virus BEL 1/2 protein	GO:0016032//GO:0045893	viral process//positive regulation of transcription, DNA-templated	--	--	--	--	KOG1748	Acyl carrier protein/NADH-ubiquinone oxidoreductase, NDUFAB1/SDAP subunit
Cluster-12882.0	BP_2	4.00	0.85	499	281182984	NP_001162439.1	365	1.5e-32	small EDRK-rich factor 2 [Papio anubis]>gi|548961893|ref|NP_001272226.1| uncharacterized protein LOC101865970 [Macaca fascicularis]>gi|675730634|ref|XP_008966081.1| PREDICTED: small EDRK-rich factor 2 isoform X2 [Pan paniscus]>gi|795266344|ref|XP_011920510.1| PREDICTED: small EDRK-rich factor 2 isoform X3 [Cercocebus atys]>gi|12751386|gb|AAK07636.1|AF320073_1 gastric cancer-related protein VRG107…	675730637	XM_008967834.1	499	0	PREDICTED: Pan paniscus small EDRK-rich factor 2 (SERF2), transcript variant X3, mRNA	--	--	--	--	A5JSS4	217	9.2e-17	Small EDRK-rich factor 2 OS=Capra hircus GN=SERF2 PE=3 SV=1	--	--	--	--	--	--	GO:0005634//GO:0005829	nucleus//cytosol	KOG4488	Small EDRK-rich protein H4F5
Cluster-12883.0	BP_2	3.00	0.35	673	662199189	XP_008472749.1	287	2.3e-23	PREDICTED: facilitated trehalose transporter Tret1-2 homolog, partial [Diaphorina citri]	--	--	--	--	--	--	--	--	--	B4J913	243	1.2e-19	Facilitated trehalose transporter Tret1 OS=Drosophila grimshawi GN=Tret1 PE=3 SV=1	PF00083//PF07690	Sugar (and other) transporter//Major Facilitator Superfamily	GO:0055085	transmembrane transport	GO:0022857	transmembrane transporter activity	GO:0016021	integral component of membrane	KOG0254	Predicted transporter (major facilitator superfamily)
Cluster-12887.0	BP_2	3.00	0.87	445	--	--	--	--	--	675324091	CP009079.1	421	0	Verticillium dahliae JR2 chromosome 2, complete sequence	--	--	--	--	--	--	--	--	--	--	--	--	--	--	--	--	--	--
Cluster-12888.0	BP_2	4.00	0.45	682	--	--	--	--	--	--	--	--	--	--	--	--	--	--	--	--	--	--	--	--	--	--	--	--	--	--	--	--
Cluster-12894.0	BP_2	5.00	0.48	750	--	--	--	--	--	--	--	--	--	--	--	--	--	--	--	--	--	--	--	--	--	--	--	--	--	--	--	--
Cluster-12896.0	BP_2	12.00	0.31	1971	--	--	--	--	--	768311752	CP010980.1	1968	0	Verticillium dahliae VdLs.17 chromosome 1, complete sequence	--	--	--	--	Q9UUD1	193	2.2e-13	Sterol regulatory element-binding protein 1 OS=Schizosaccharomyces pombe (strain 972 / ATCC 24843) GN=sre1 PE=1 SV=1	--	--	--	--	--	--	--	--	--	--
Cluster-129.1	BP_2	4.00	0.32	849	--	--	--	--	--	--	--	--	--	--	--	--	--	--	--	--	--	--	--	--	--	--	--	--	--	--	--	--
Cluster-12900.0	BP_2	2.00	0.62	434	--	--	--	--	--	697071511	XM_009652438.1	431	0	Verticillium dahliae VdLs.17 hypothetical protein partial mRNA	--	--	--	--	--	--	--	--	--	--	--	--	--	--	--	--	--	--
Cluster-12901.0	BP_2	2.00	0.47	480	--	--	--	--	--	--	--	--	--	--	--	--	--	--	--	--	--	--	--	--	--	--	--	--	--	--	--	--
Cluster-12907.0	BP_2	10.00	0.86	802	119595028	EAW74622.1	762	2.3e-78	protein tyrosine phosphatase, receptor type, C-associated protein, partial [Homo sapiens]	88683026	BC113859.1	802	0	Homo sapiens protein tyrosine phosphatase, receptor type, C-associated protein, mRNA (cDNA clone MGC:138603 IMAGE:40030438), complete cds >gnl|BL_ORD_ID|2361708 Homo sapiens protein tyrosine phosphatase, receptor type, C-associated protein, mRNA (cDNA clone MGC:138602 IMAGE:40030437), complete cds	--	--	--	--	Q14761	701	1.1e-72	Protein tyrosine phosphatase receptor type C-associated protein OS=Homo sapiens GN=PTPRCAP PE=1 SV=1	PF11770	GRB2-binding adapter (GAPT)	--	--	--	--	GO:0016021	integral component of membrane	--	--
Cluster-12921.0	BP_2	3.00	0.33	687	--	--	--	--	--	--	--	--	--	--	--	--	--	--	--	--	--	--	--	--	--	--	--	--	--	--	--	--
Cluster-12924.0	BP_2	3.00	0.49	562	--	--	--	--	--	768311755	CP010983.1	544	0	Verticillium dahliae VdLs.17 chromosome 4, complete sequence	--	--	--	--	--	--	--	--	--	--	--	--	--	--	--	--	--	--
Cluster-12927.0	BP_2	4.00	0.74	530	--	--	--	--	--	--	--	--	--	--	--	--	--	--	--	--	--	--	--	--	--	--	--	--	--	--	--	--
Cluster-12932.0	BP_2	32.00	0.31	4817	520188163	CCW43201.1	7365	0.0e+00	alpha-2-macroglobulin [Scylla paramamosain]	520188162	HF952160.1	4805	0	Scylla paramamosain mRNA for alpha-2-macroglobulin (a2m gene)	K03910	A2M	alpha-2-macroglobulin	http://www.genome.jp/dbget-bin/www_bget?ko:K03910	Q5R4N8	1536	1.0e-168	Alpha-2-macroglobulin OS=Pongo abelii GN=A2M PE=2 SV=1	PF07678//PF01835//PF07677//PF00207	A-macroglobulin complement component//MG2 domain//A-macroglobulin receptor//Alpha-2-macroglobulin family	--	--	GO:0004866	endopeptidase inhibitor activity	GO:0005615//GO:0005576	extracellular space//extracellular region	KOG1366	Alpha-macroglobulin
Cluster-12937.0	BP_2	24.30	1.96	837	--	--	--	--	--	--	--	--	--	--	--	--	--	--	--	--	--	--	--	--	--	--	--	--	--	--	--	--
Cluster-12946.1	BP_2	38.85	1.35	1560	546684937	ERL94519.1	840	4.0e-87	hypothetical protein D910_11796 [Dendroctonus ponderosae]	319433937	HQ881802.1	150	2.88364e-70	Culex pipiens complex sp. YL-2011 isolate UL4_M fork head domain transcription factor slp2 (CPIJ020030) gene, exon 2 and partial cds >gnl|BL_ORD_ID|10103406 Culex pipiens complex sp. YL-2011 isolate RD4_M fork head domain transcription factor slp2 (CPIJ020030) gene, exon 2 and partial cds	K09385	FOXG	forkhead box protein G	http://www.genome.jp/dbget-bin/www_bget?ko:K09385	P32031	495	1.7e-48	Fork head domain transcription factor slp2 OS=Drosophila melanogaster GN=slp2 PE=2 SV=2	PF00250	Forkhead domain	GO:0006355	regulation of transcription, DNA-templated	GO:0003700//GO:0043565	transcription factor activity, sequence-specific DNA binding//sequence-specific DNA binding	GO:0005667	transcription factor complex	KOG2294	Transcription factor of the Forkhead/HNF3 family
Cluster-12947.0	BP_2	49.59	0.51	4569	546677105	ERL88006.1	884	9.3e-92	hypothetical protein D910_05395 [Dendroctonus ponderosae]	--	--	--	--	--	--	--	--	--	Q6ZUX3	313	6.2e-27	Protein FAM179A OS=Homo sapiens GN=FAM179A PE=2 SV=2	PF02985	HEAT repeat	--	--	GO:0005515	protein binding	--	--	KOG2933	Uncharacterized conserved protein
Cluster-12953.0	BP_2	3.00	0.39	633	--	--	--	--	--	--	--	--	--	--	--	--	--	--	--	--	--	--	--	--	--	--	--	--	--	--	--	--
Cluster-12962.0	BP_2	4.00	0.35	791	--	--	--	--	--	--	--	--	--	--	--	--	--	--	--	--	--	--	PF08445	FR47-like protein	--	--	GO:0016747	transferase activity, transferring acyl groups other than amino-acyl groups	--	--	--	--
Cluster-12964.0	BP_2	4.00	1.32	426	512393274	AGO02162.1	232	3.4e-17	metallothionein [Scylla paramamosain]>gi|514995423|gb|AGO64127.1| metallothionein [Scylla paramamosain]	512393273	KC757379.1	422	0	Scylla paramamosain metallothionein mRNA, complete cds	--	--	--	--	Q9U620	226	7.0e-18	Copper-specific metallothionein-2 OS=Callinectes sapidus PE=3 SV=1	PF06112	Gammaherpesvirus capsid protein	--	--	--	--	GO:0019028	viral capsid	--	--
Cluster-12965.0	BP_2	5.00	0.37	888	831319423	XP_012692502.1	217	4.0e-15	PREDICTED: transmembrane protein 59 [Clupea harengus]	--	--	--	--	--	--	--	--	--	Q3T0Q2	197	3.4e-14	Transmembrane protein 59 OS=Bos taurus GN=TMEM59 PE=2 SV=2	--	--	--	--	--	--	--	--	--	--
Cluster-12968.0	BP_2	16.00	1.44	781	861651512	KMQ97842.1	660	1.5e-66	arrestin-like protein [Lasius niger]	--	--	--	--	--	K04439	ARRB	beta-arrestin	http://www.genome.jp/dbget-bin/www_bget?ko:K04439	P32122	648	1.5e-66	Arrestin homolog OS=Locusta migratoria PE=2 SV=1	PF01899	Na+/H+ ion antiporter subunit	GO:0006812	cation transport	GO:0008324	cation transmembrane transporter activity	GO:0016021	integral component of membrane	KOG3865	Arrestin
Cluster-12972.0	BP_2	3.00	0.50	556	--	--	--	--	--	697078985	XM_009655017.1	541	0	Verticillium dahliae VdLs.17 hypothetical protein mRNA	--	--	--	--	--	--	--	--	--	--	--	--	--	--	--	--	--	--
Cluster-12973.0	BP_2	3.00	4.72	304	--	--	--	--	--	--	--	--	--	--	--	--	--	--	--	--	--	--	PF08040	MNLL subunit	GO:0006118	obsolete electron transport	GO:0003954	NADH dehydrogenase activity	GO:0005739	mitochondrion	--	--
Cluster-12974.1	BP_2	5.00	0.46	771	--	--	--	--	--	--	--	--	--	--	--	--	--	--	--	--	--	--	PF08452	DNA polymerase family B exonuclease domain, N-terminal	GO:0006260	DNA replication	GO:0003887	DNA-directed DNA polymerase activity	GO:0042575	DNA polymerase complex	--	--
Cluster-12982.0	BP_2	2.00	0.42	501	242022376	XP_002431616.1	486	1.4e-46	Excitatory amino acid transporter, putative [Pediculus humanus corporis]>gi|212516924|gb|EEB18878.1| Excitatory amino acid transporter, putative [Pediculus humanus corporis]	--	--	--	--	--	K05615	SLC1A4, SATT	solute carrier family 1 (glutamate/neutral amino acid transporter), member 4	http://www.genome.jp/dbget-bin/www_bget?ko:K05615	A2VDL4	346	1.0e-31	Neutral amino acid transporter A OS=Bos taurus GN=SLC1A4 PE=2 SV=1	PF00375	Sodium:dicarboxylate symporter family	GO:0006820//GO:0006812//GO:0006835	anion transport//cation transport//dicarboxylic acid transport	GO:0017153	sodium:dicarboxylate symporter activity	GO:0016020	membrane	KOG3787	Glutamate/aspartate and neutral amino acid transporters
Cluster-12983.0	BP_2	5.00	0.58	672	--	--	--	--	--	768311756	CP010984.1	645	0	Verticillium dahliae VdLs.17 chromosome 5, complete sequence	--	--	--	--	--	--	--	--	--	--	--	--	--	--	--	--	--	--
Cluster-12988.0	BP_2	4.00	0.58	598	470416617	XP_004336903.1	218	2.0e-15	acyl carrier protein [Acanthamoeba castellanii str. Neff]>gi|440793713|gb|ELR14890.1| acyl carrier protein [Acanthamoeba castellanii str. Neff]	697087803	XM_009658518.1	405	0	Verticillium dahliae VdLs.17 acyl carrier protein partial mRNA	K03955	NDUFAB1	NADH dehydrogenase (ubiquinone) 1 alpha/beta subcomplex 1	http://www.genome.jp/dbget-bin/www_bget?ko:K03955	P11943	387	2.1e-36	Acyl carrier protein, mitochondrial OS=Neurospora crassa (strain ATCC 24698 / 74-OR23-1A / CBS 708.71 / DSM 1257 / FGSC 987) GN=nuo-12 PE=1 SV=2	--	--	--	--	--	--	--	--	KOG1748	Acyl carrier protein/NADH-ubiquinone oxidoreductase, NDUFAB1/SDAP subunit
Cluster-12998.1	BP_2	7.00	0.60	808	--	--	--	--	--	768311759	CP010987.1	805	0	Verticillium dahliae VdLs.17 chromosome 8, complete sequence	--	--	--	--	--	--	--	--	PF00301//PF08465	Rubredoxin//Thymidine kinase from Herpesvirus C-terminal	GO:0006230//GO:0006206	TMP biosynthetic process//pyrimidine nucleobase metabolic process	GO:0004797//GO:0005524//GO:0005506	thymidine kinase activity//ATP binding//iron ion binding	--	--	--	--
Cluster-130.0	BP_2	6.00	0.32	1114	--	--	--	--	--	--	--	--	--	--	--	--	--	--	--	--	--	--	PF12814//PF01125	Meiotic cell cortex C-terminal pleckstrin homology//G10 protein	GO:0032065	cortical protein anchoring	GO:0005515//GO:0005543	protein binding//phospholipid binding	GO:0005634//GO:0005938	nucleus//cell cortex	--	--
Cluster-13000.0	BP_2	6.00	0.36	1022	--	--	--	--	--	--	--	--	--	--	--	--	--	--	--	--	--	--	--	--	--	--	--	--	--	--	--	--
Cluster-1301.0	BP_2	3.00	0.47	571	--	--	--	--	--	--	--	--	--	--	--	--	--	--	--	--	--	--	--	--	--	--	--	--	--	--	--	--
Cluster-13011.0	BP_2	20.00	0.49	2092	260815679	XP_002602600.1	1693	6.6e-186	hypothetical protein BRAFLDRAFT_281524 [Branchiostoma floridae]>gi|229287911|gb|EEN58612.1| hypothetical protein BRAFLDRAFT_281524 [Branchiostoma floridae]	542179116	XM_003443064.2	177	3.80792e-85	PREDICTED: Oreochromis niloticus glutaryl-CoA dehydrogenase, mitochondrial-like (LOC100704678), mRNA	K00252	GCDH, gcdH	glutaryl-CoA dehydrogenase	http://www.genome.jp/dbget-bin/www_bget?ko:K00252	Q2KHZ9	1623	3.5e-179	Glutaryl-CoA dehydrogenase, mitochondrial OS=Bos taurus GN=GCDH PE=2 SV=1	PF00444//PF02770//PF00441//PF02771	Ribosomal protein L36//Acyl-CoA dehydrogenase, middle domain//Acyl-CoA dehydrogenase, C-terminal domain//Acyl-CoA dehydrogenase, N-terminal domain	GO:0008152//GO:0006412//GO:0006118//GO:0042254//GO:0055114	metabolic process//translation//obsolete electron transport//ribosome biogenesis//oxidation-reduction process	GO:0003995//GO:0050660//GO:0003735//GO:0016627	acyl-CoA dehydrogenase activity//flavin adenine dinucleotide binding//structural constituent of ribosome//oxidoreductase activity, acting on the CH-CH group of donors	GO:0005622//GO:0005840	intracellular//ribosome	KOG0138	Glutaryl-CoA dehydrogenase
Cluster-13027.0	BP_2	2.00	0.32	571	--	--	--	--	--	--	--	--	--	--	--	--	--	--	--	--	--	--	--	--	--	--	--	--	--	--	--	--
Cluster-13031.0	BP_2	6.36	1.53	476	803205511	XP_011963416.1	231	5.0e-17	PREDICTED: zinc finger protein 665-like isoform X3 [Ovis aries]	--	--	--	--	--	K10513	ZBTB41	zinc finger and BTB domain-containing protein 41	http://www.genome.jp/dbget-bin/www_bget?ko:K10513	Q6ZNA1	208	9.6e-16	Zinc finger protein 836 OS=Homo sapiens GN=ZNF836 PE=2 SV=2	PF00096//PF13465//PF01844//PF06467//PF13912	Zinc finger, C2H2 type//Zinc-finger double domain//HNH endonuclease//MYM-type Zinc finger with FCS sequence motif//C2H2-type zinc finger	--	--	GO:0003676//GO:0004519//GO:0008270//GO:0046872	nucleic acid binding//endonuclease activity//zinc ion binding//metal ion binding	--	--	--	--
Cluster-1304.0	BP_2	1.00	0.39	405	--	--	--	--	--	--	--	--	--	--	--	--	--	--	--	--	--	--	--	--	--	--	--	--	--	--	--	--
Cluster-13040.0	BP_2	7.95	0.37	1228	568254875	ETN63774.1	280	2.7e-22	cellular retinaldehyde-binding protein [Anopheles darlingi]	--	--	--	--	--	--	--	--	--	Q9BTX7	243	2.2e-19	Alpha-tocopherol transfer protein-like OS=Homo sapiens GN=TTPAL PE=1 SV=2	--	--	--	--	--	--	--	--	KOG1471	Phosphatidylinositol transfer protein SEC14 and related proteins
Cluster-13046.0	BP_2	6.00	0.60	732	--	--	--	--	--	768311759	CP010987.1	693	0	Verticillium dahliae VdLs.17 chromosome 8, complete sequence	--	--	--	--	--	--	--	--	--	--	--	--	--	--	--	--	--	--
Cluster-13057.0	BP_2	8.42	1.23	595	478250463	ENN70958.1	414	3.8e-38	hypothetical protein YQE_12359, partial [Dendroctonus ponderosae]	--	--	--	--	--	K05313	GRIN	glutamate receptor, ionotropic, invertebrate	http://www.genome.jp/dbget-bin/www_bget?ko:K05313	--	--	--	--	--	--	--	--	--	--	--	--	--	--
Cluster-13063.0	BP_2	4.00	1.03	464	--	--	--	--	--	--	--	--	--	--	--	--	--	--	--	--	--	--	--	--	--	--	--	--	--	--	--	--
Cluster-13064.0	BP_2	16.69	0.72	1315	642911718	XP_008200713.1	1039	2.8e-110	PREDICTED: NGFI-A-binding protein homolog [Tribolium castaneum]	--	--	--	--	--	--	--	--	--	Q59E55	502	2.2e-49	NGFI-A-binding protein homolog OS=Drosophila melanogaster GN=nab PE=1 SV=3	PF04905	NAB conserved region 2 (NCD2)	GO:0045892	negative regulation of transcription, DNA-templated	--	--	GO:0005634	nucleus	KOG3835	Transcriptional corepressor NAB1
Cluster-13068.1	BP_2	4.00	0.53	625	--	--	--	--	--	--	--	--	--	--	--	--	--	--	--	--	--	--	--	--	--	--	--	--	--	--	--	--
Cluster-13069.0	BP_2	2.00	0.48	478	--	--	--	--	--	--	--	--	--	--	--	--	--	--	--	--	--	--	--	--	--	--	--	--	--	--	--	--
Cluster-1307.0	BP_2	6.00	0.48	843	--	--	--	--	--	--	--	--	--	--	--	--	--	--	--	--	--	--	PF02537	CrcB-like protein, Camphor Resistance (CrcB)	--	--	--	--	GO:0016021	integral component of membrane	--	--
Cluster-1307.1	BP_2	7.00	0.67	750	--	--	--	--	--	--	--	--	--	--	--	--	--	--	--	--	--	--	--	--	--	--	--	--	--	--	--	--
Cluster-13073.0	BP_2	2.00	0.41	507	--	--	--	--	--	--	--	--	--	--	--	--	--	--	--	--	--	--	--	--	--	--	--	--	--	--	--	--
Cluster-13075.0	BP_2	2.00	0.38	524	--	--	--	--	--	--	--	--	--	--	--	--	--	--	--	--	--	--	--	--	--	--	--	--	--	--	--	--
Cluster-13076.0	BP_2	1.00	0.41	398	--	--	--	--	--	--	--	--	--	--	--	--	--	--	--	--	--	--	--	--	--	--	--	--	--	--	--	--
Cluster-13077.0	BP_2	15.00	0.55	1481	780104289	XP_011675658.1	243	6.4e-18	PREDICTED: zinc finger protein OZF isoform X6 [Strongylocentrotus purpuratus]>gi|780104294|ref|XP_011675659.1| PREDICTED: zinc finger protein OZF isoform X6 [Strongylocentrotus purpuratus]	236460447	NM_001300.5	1478	0	Homo sapiens Kruppel-like factor 6 (KLF6), transcript variant A, mRNA	K09207	KLF6_7	krueppel-like factor 6/7	http://www.genome.jp/dbget-bin/www_bget?ko:K09207	Q99612	1196	8.2e-130	Krueppel-like factor 6 OS=Homo sapiens GN=KLF6 PE=1 SV=3	PF13465//PF00096//PF07535	Zinc-finger double domain//Zinc finger, C2H2 type//DBF zinc finger	--	--	GO:0046872//GO:0008270//GO:0003676	metal ion binding//zinc ion binding//nucleic acid binding	--	--	KOG1721	FOG: Zn-finger
Cluster-1308.0	BP_2	1.00	0.76	345	--	--	--	--	--	--	--	--	--	--	--	--	--	--	--	--	--	--	--	--	--	--	--	--	--	--	--	--
Cluster-13085.0	BP_2	4.00	4.04	327	--	--	--	--	--	--	--	--	--	--	--	--	--	--	--	--	--	--	--	--	--	--	--	--	--	--	--	--
Cluster-13092.0	BP_2	7.00	0.34	1188	--	--	--	--	--	--	--	--	--	--	--	--	--	--	--	--	--	--	PF03345	Oligosaccharyltransferase 48 kDa subunit beta	GO:0018279	protein N-linked glycosylation via asparagine	--	--	GO:0005789	endoplasmic reticulum membrane	--	--
Cluster-131.0	BP_2	7.00	0.80	679	--	--	--	--	--	--	--	--	--	--	--	--	--	--	--	--	--	--	--	--	--	--	--	--	--	--	--	--
Cluster-13101.0	BP_2	7.00	0.31	1272	817185389	XP_012286583.1	1242	7.9e-134	PREDICTED: zinc transporter 1 [Orussus abietinus]	195491395	XM_002093505.1	81	5.32021e-32	Drosophila yakuba GE21350 (Dyak\GE21350), partial mRNA	K14688	SLC30A1, ZNT1	solute carrier family 30 (zinc transporter), member 1	http://www.genome.jp/dbget-bin/www_bget?ko:K14688	Q9Y6M5	432	2.7e-41	Zinc transporter 1 OS=Homo sapiens GN=SLC30A1 PE=1 SV=3	PF01545	Cation efflux family	GO:0055085//GO:0006812	transmembrane transport//cation transport	GO:0008324	cation transmembrane transporter activity	GO:0016021	integral component of membrane	KOG1483	Zn2+ transporter ZNT1 and related Cd2+/Zn2+ transporters (cation diffusion facilitator superfamily)
Cluster-13102.0	BP_2	3.00	0.73	475	--	--	--	--	--	--	--	--	--	--	--	--	--	--	--	--	--	--	--	--	--	--	--	--	--	--	--	--
Cluster-13103.0	BP_2	3.00	0.47	572	--	--	--	--	--	--	--	--	--	--	--	--	--	--	--	--	--	--	--	--	--	--	--	--	--	--	--	--
Cluster-13105.0	BP_2	14.98	0.52	1548	--	--	--	--	--	--	--	--	--	--	--	--	--	--	--	--	--	--	--	--	--	--	--	--	--	--	--	--
Cluster-13108.0	BP_2	4.00	0.37	764	--	--	--	--	--	--	--	--	--	--	--	--	--	--	--	--	--	--	--	--	--	--	--	--	--	--	--	--
Cluster-13118.0	BP_2	2.00	0.33	557	--	--	--	--	--	768311753	CP010981.1	557	0	Verticillium dahliae VdLs.17 chromosome 2, complete sequence	--	--	--	--	--	--	--	--	--	--	--	--	--	--	--	--	--	--
Cluster-1312.0	BP_2	3.32	0.59	540	662192401	XP_008469056.1	193	1.5e-12	PREDICTED: uncharacterized protein LOC103506445 [Diaphorina citri]	--	--	--	--	--	--	--	--	--	--	--	--	--	PF05485	THAP domain	--	--	GO:0003676	nucleic acid binding	--	--	--	--
Cluster-13121.0	BP_2	25.00	3.20	637	--	--	--	--	--	--	--	--	--	--	--	--	--	--	--	--	--	--	--	--	--	--	--	--	--	--	--	--
Cluster-13128.0	BP_2	8.00	0.34	1335	--	--	--	--	--	--	--	--	--	--	--	--	--	--	--	--	--	--	--	--	--	--	--	--	--	--	--	--
Cluster-13129.0	BP_2	3.00	0.33	688	156351451	XP_001622517.1	140	2.6e-06	predicted protein [Nematostella vectensis]>gi|156209076|gb|EDO30417.1| predicted protein, partial [Nematostella vectensis]	--	--	--	--	--	--	--	--	--	--	--	--	--	--	--	--	--	--	--	--	--	--	--
Cluster-13142.0	BP_2	1.00	0.89	335	--	--	--	--	--	--	--	--	--	--	--	--	--	--	--	--	--	--	PF10486//PF03999//PF01299//PF03839	Phosphoinositide 3-kinase gamma adapter protein p101 subunit//Microtubule associated protein (MAP65/ASE1 family)//Lysosome-associated membrane glycoprotein (Lamp)//Translocation protein Sec62	GO:0015031//GO:0000226//GO:0000910	protein transport//microtubule cytoskeleton organization//cytokinesis	GO:0008565//GO:0008017//GO:0046935	protein transporter activity//microtubule binding//1-phosphatidylinositol-3-kinase regulator activity	GO:0016020//GO:0005944//GO:0016021//GO:0045298	membrane//phosphatidylinositol 3-kinase complex, class IB//integral component of membrane//tubulin complex	--	--
Cluster-13148.0	BP_2	3.00	0.32	702	734546692	KHN75153.1	701	2.4e-71	60S ribosomal protein L11 [Toxocara canis]	697090412	XM_009659817.1	699	0	Verticillium dahliae VdLs.17 60S ribosomal protein L11 mRNA	K02868	RP-L11e, RPL11	large subunit ribosomal protein L11e	http://www.genome.jp/dbget-bin/www_bget?ko:K02868	Q7RVN0	773	4.3e-81	60S ribosomal protein L11 OS=Neurospora crassa (strain ATCC 24698 / 74-OR23-1A / CBS 708.71 / DSM 1257 / FGSC 987) GN=rpl-11 PE=3 SV=2	--	--	--	--	--	--	--	--	KOG0397	60S ribosomal protein L11
Cluster-13156.0	BP_2	24.00	0.51	2356	817083341	XP_012264273.1	951	8.1e-100	PREDICTED: uncharacterized protein LOC105690770 isoform X2 [Athalia rosae]	--	--	--	--	--	K05466	ANGPT2	angiopoietin 2	http://www.genome.jp/dbget-bin/www_bget?ko:K05466	O15123	356	3.3e-32	Angiopoietin-2 OS=Homo sapiens GN=ANGPT2 PE=1 SV=1	PF05531//PF04513	Nucleopolyhedrovirus P10 protein//Baculovirus polyhedron envelope protein, PEP, C terminus	--	--	GO:0005198	structural molecule activity	GO:0019031//GO:0019028	viral envelope//viral capsid	--	--
Cluster-13161.0	BP_2	26.00	0.85	1643	--	--	--	--	--	--	--	--	--	--	--	--	--	--	--	--	--	--	PF00641	Zn-finger in Ran binding protein and others	--	--	GO:0008270	zinc ion binding	--	--	--	--
Cluster-13171.0	BP_2	3.00	0.80	459	--	--	--	--	--	--	--	--	--	--	--	--	--	--	--	--	--	--	--	--	--	--	--	--	--	--	--	--
Cluster-13172.0	BP_2	3.00	0.33	696	546683805	ERL93558.1	151	1.4e-07	hypothetical protein D910_10847 [Dendroctonus ponderosae]	--	--	--	--	--	--	--	--	--	--	--	--	--	--	--	--	--	--	--	--	--	--	--
Cluster-13175.0	BP_2	2.00	0.35	546	--	--	--	--	--	--	--	--	--	--	--	--	--	--	--	--	--	--	--	--	--	--	--	--	--	--	--	--
Cluster-13177.0	BP_2	3.00	0.50	557	--	--	--	--	--	525346445	KC793917.1	86	3.73863e-35	Scylla paramamosain clone Scpa25 microsatellite sequence	--	--	--	--	--	--	--	--	--	--	--	--	--	--	--	--	--	--
Cluster-13179.0	BP_2	17.00	0.65	1437	288779616	BAI70369.1	445	2.3e-41	eukaryotic initiation factor 4E binding protein [Marsupenaeus japonicus]	--	--	--	--	--	K07205	EIF4EBP1	eukaryotic translation initiation factor 4E binding protein 1	http://www.genome.jp/dbget-bin/www_bget?ko:K07205	Q60876	268	3.2e-22	Eukaryotic translation initiation factor 4E-binding protein 1 OS=Mus musculus GN=Eif4ebp1 PE=1 SV=3	PF05456	Eukaryotic translation initiation factor 4E binding protein (EIF4EBP)	GO:0045947	negative regulation of translational initiation	GO:0008190	eukaryotic initiation factor 4E binding	--	--	--	--
Cluster-13188.0	BP_2	9.00	0.36	1391	270015775	EFA12223.1	500	9.5e-48	gustatory receptor 160 [Tribolium castaneum]	--	--	--	--	--	--	--	--	--	--	--	--	--	PF08395	7tm Chemosensory receptor	GO:0050909	sensory perception of taste	--	--	GO:0016021	integral component of membrane	--	--
Cluster-132.0	BP_2	6.00	1.41	480	--	--	--	--	--	--	--	--	--	--	--	--	--	--	--	--	--	--	--	--	--	--	--	--	--	--	--	--
Cluster-13201.0	BP_2	2.00	0.47	482	383849796	XP_003700522.1	481	5.2e-46	PREDICTED: elongation of very long chain fatty acids protein AAEL008004-like [Megachile rotundata]	262401142	FJ774753.1	347	2.61513e-180	Scylla paramamosain elongation of very long chain fatty acids protein-like protein mRNA, partial cds	K10250	ELOVL7	elongation of very long chain fatty acids protein 7	http://www.genome.jp/dbget-bin/www_bget?ko:K10250	Q1HRV8	425	6.7e-41	Elongation of very long chain fatty acids protein AAEL008004 OS=Aedes aegypti GN=AAEL008004 PE=2 SV=2	PF01151	GNS1/SUR4 family	--	--	--	--	GO:0016021	integral component of membrane	--	--
Cluster-13205.0	BP_2	1.99	1.63	340	--	--	--	--	--	--	--	--	--	--	--	--	--	--	--	--	--	--	--	--	--	--	--	--	--	--	--	--
Cluster-13206.0	BP_2	22.00	0.52	2151	577297	BAA07643.1	1200	9.9e-129	KIAA0085 [Homo sapiens]	222418609	NM_006762.2	2148	0	Homo sapiens lysosomal protein transmembrane 5 (LAPTM5), mRNA	K12387	LAPTM	lysosomal-associated transmembrane protein	http://www.genome.jp/dbget-bin/www_bget?ko:K12387	Q13571	1167	2.7e-126	Lysosomal-associated transmembrane protein 5 OS=Homo sapiens GN=LAPTM5 PE=1 SV=1	PF03821	Golgi 4-transmembrane spanning transporter	--	--	--	--	GO:0016021	integral component of membrane	--	--
Cluster-13208.0	BP_2	3.00	0.38	642	--	--	--	--	--	--	--	--	--	--	--	--	--	--	--	--	--	--	--	--	--	--	--	--	--	--	--	--
Cluster-13214.0	BP_2	4.00	0.34	812	514688633	XP_004991892.1	830	3.0e-86	glucose phosphate isomerase a [Salpingoeca rosetta]>gi|326429865|gb|EGD75435.1| glucose phosphate isomerase a [Salpingoeca rosetta]	697070743	XM_009652152.1	803	0	Verticillium dahliae VdLs.17 glucose-6-phosphate isomerase partial mRNA	K01810	GPI, pgi	glucose-6-phosphate isomerase	http://www.genome.jp/dbget-bin/www_bget?ko:K01810	Q7S986	1119	3.8e-121	Glucose-6-phosphate isomerase OS=Neurospora crassa (strain ATCC 24698 / 74-OR23-1A / CBS 708.71 / DSM 1257 / FGSC 987) GN=pgi-1 PE=3 SV=1	PF00342	Phosphoglucose isomerase	GO:0006006//GO:0005985//GO:0006098//GO:0005982//GO:0006096//GO:0006094	glucose metabolic process//sucrose metabolic process//pentose-phosphate shunt//starch metabolic process//glycolytic process//gluconeogenesis	GO:0016853//GO:0004347	isomerase activity//glucose-6-phosphate isomerase activity	--	--	KOG2446	Glucose-6-phosphate isomerase
Cluster-13218.0	BP_2	7.00	0.92	626	--	--	--	--	--	--	--	--	--	--	--	--	--	--	--	--	--	--	--	--	--	--	--	--	--	--	--	--
Cluster-13219.0	BP_2	9.00	0.33	1475	817214031	XP_012283269.1	677	3.0e-68	PREDICTED: myophilin [Orussus abietinus]	--	--	--	--	--	--	--	--	--	P14318	442	2.2e-42	Muscle-specific protein 20 OS=Drosophila melanogaster GN=Mp20 PE=2 SV=2	PF05706//PF00307	Cyclin-dependent kinase inhibitor 3 (CDKN3)//Calponin homology (CH) domain	GO:0006570//GO:0006470	tyrosine metabolic process//protein dephosphorylation	GO:0004725//GO:0005515//GO:0004721	protein tyrosine phosphatase activity//protein binding//phosphoprotein phosphatase activity	--	--	KOG2046	Calponin
Cluster-13219.2	BP_2	7.00	0.66	756	749748834	XP_011136609.1	589	2.5e-58	PREDICTED: scavenger receptor class B member 1 [Harpegnathos saltator]	--	--	--	--	--	K12384	SCARB2, LIMP2, CD36L2	lysosome membrane protein 2	http://www.genome.jp/dbget-bin/www_bget?ko:K12384	O35114	384	6.0e-36	Lysosome membrane protein 2 OS=Mus musculus GN=Scarb2 PE=1 SV=3	PF01130	CD36 family	GO:0007155	cell adhesion	--	--	GO:0016020	membrane	--	--
Cluster-13220.0	BP_2	2.00	0.36	541	646718249	KDR20793.1	235	2.0e-17	SERTA domain-containing protein 2 [Zootermopsis nevadensis]	--	--	--	--	--	--	--	--	--	--	--	--	--	--	--	--	--	--	--	--	--	--	--
Cluster-13224.1	BP_2	12.00	2.33	520	--	--	--	--	--	--	--	--	--	--	--	--	--	--	--	--	--	--	--	--	--	--	--	--	--	--	--	--
Cluster-13238.0	BP_2	3.00	0.34	679	--	--	--	--	--	--	--	--	--	--	--	--	--	--	--	--	--	--	--	--	--	--	--	--	--	--	--	--
Cluster-13240.0	BP_2	5.00	0.38	870	270010472	EFA06920.1	211	1.9e-14	hypothetical protein TcasGA2_TC009869 [Tribolium castaneum]	--	--	--	--	--	--	--	--	--	--	--	--	--	PF01640	Peptidase C10 family	GO:0006508	proteolysis	GO:0008234	cysteine-type peptidase activity	--	--	--	--
Cluster-13241.0	BP_2	4.00	0.36	776	--	--	--	--	--	--	--	--	--	--	--	--	--	--	--	--	--	--	--	--	--	--	--	--	--	--	--	--
Cluster-13242.0	BP_2	2.00	0.83	398	--	--	--	--	--	--	--	--	--	--	--	--	--	--	--	--	--	--	PF01529	DHHC palmitoyltransferase	--	--	GO:0008270	zinc ion binding	--	--	--	--
Cluster-13243.1	BP_2	4.00	1.34	424	17549915	NP_509585.1	319	2.8e-27	TBB-4 [Caenorhabditis elegans]>gi|268576989|ref|XP_002643476.1| C. briggsae CBR-TBB-4 protein [Caenorhabditis briggsae]>gi|1174596|sp|P41937.1|TBB4_CAEEL RecName: Full=Tubulin beta-4 chain; AltName: Full=Beta-4-tubulin [Caenorhabditis elegans]>gi|3873688|emb|CAA86310.1| TBB-4 [Caenorhabditis elegans]	333411319	JF767013.1	163	4.38995e-78	Helicoverpa armigera beta-tubulin mRNA, complete cds	K07375	TUBB	tubulin beta	http://www.genome.jp/dbget-bin/www_bget?ko:K07375	O17449	319	1.2e-28	Tubulin beta-1 chain OS=Manduca sexta PE=2 SV=1	--	--	GO:0051258//GO:0007018//GO:0006184//GO:0007067//GO:0009792	protein polymerization//microtubule-based movement//obsolete GTP catabolic process//mitotic nuclear division//embryo development ending in birth or egg hatching	GO:0003924//GO:0005198//GO:0005525	GTPase activity//structural molecule activity//GTP binding	GO:0005737//GO:0005879	cytoplasm//axonemal microtubule	KOG1375	Beta tubulin
Cluster-13247.0	BP_2	5.00	2.50	379	--	--	--	--	--	--	--	--	--	--	--	--	--	--	--	--	--	--	--	--	--	--	--	--	--	--	--	--
Cluster-13247.1	BP_2	4.00	0.43	701	751453875	XP_011181382.1	232	5.7e-17	PREDICTED: adult-specific rigid cuticular protein 15.5-like [Bactrocera cucurbitae]	--	--	--	--	--	--	--	--	--	P82119	179	3.3e-12	Cuticle protein 6 OS=Blaberus craniifer PE=1 SV=1	PF00379	Insect cuticle protein	--	--	GO:0042302	structural constituent of cuticle	--	--	--	--
Cluster-1325.0	BP_2	4.00	1.14	447	--	--	--	--	--	--	--	--	--	--	--	--	--	--	--	--	--	--	--	--	--	--	--	--	--	--	--	--
Cluster-1325.1	BP_2	5.00	0.36	911	--	--	--	--	--	--	--	--	--	--	--	--	--	--	--	--	--	--	PF03604	DNA directed RNA polymerase, 7 kDa subunit	GO:0006351//GO:0006206//GO:0006144	transcription, DNA-templated//pyrimidine nucleobase metabolic process//purine nucleobase metabolic process	GO:0003899//GO:0003677	DNA-directed RNA polymerase activity//DNA binding	GO:0005730	nucleolus	--	--
Cluster-13255.0	BP_2	4.00	0.34	803	--	--	--	--	--	--	--	--	--	--	--	--	--	--	--	--	--	--	PF05843	Suppressor of forked protein (Suf)	GO:0006397	mRNA processing	--	--	GO:0005634	nucleus	--	--
Cluster-13263.0	BP_2	49.85	1.00	2472	270005719	EFA02167.1	2091	5.5e-232	hypothetical protein TcasGA2_TC007822 [Tribolium castaneum]	645014450	XM_008205260.1	171	9.76541e-82	PREDICTED: Nasonia vitripennis potassium voltage-gated channel subfamily KQT member 1-like (LOC100119507), mRNA	K04926	KCNQ1	potassium voltage-gated channel KQT-like subfamily member 1	http://www.genome.jp/dbget-bin/www_bget?ko:K04926	O73925	1445	1.8e-158	Potassium voltage-gated channel subfamily KQT member 1 OS=Squalus acanthias GN=KCNQ1 PE=2 SV=1	PF00612//PF04505//PF00520	IQ calmodulin-binding motif//Interferon-induced transmembrane protein//Ion transport protein	GO:0006811//GO:0009607//GO:0055085	ion transport//response to biotic stimulus//transmembrane transport	GO:0005515//GO:0005216	protein binding//ion channel activity	GO:0016021//GO:0016020	integral component of membrane//membrane	KOG1419	Voltage-gated K+ channel KCNQ
Cluster-13265.0	BP_2	1.00	0.77	344	321467326	EFX78317.1	317	3.9e-27	GST-N-Metaxin-like protein [Daphnia pulex]	--	--	--	--	--	--	--	--	--	F7E235	191	6.5e-14	Failed axon connections homolog OS=Xenopus tropicalis GN=faxc PE=3 SV=1	PF13417	Glutathione S-transferase, N-terminal domain	--	--	GO:0005515	protein binding	--	--	KOG4244	Failed axon connections (fax) protein/glutathione S-transferase-like protein
Cluster-13269.0	BP_2	2.00	0.33	556	662186605	XP_008482994.1	207	3.6e-14	PREDICTED: eclosion hormone-like [Diaphorina citri]	--	--	--	--	--	--	--	--	--	P25331	150	6.0e-09	Eclosion hormone OS=Bombyx mori PE=1 SV=2	PF04736	Eclosion hormone	GO:0018990//GO:0007218	ecdysis, chitin-based cuticle//neuropeptide signaling pathway	GO:0008255	ecdysis-triggering hormone activity	--	--	--	--
Cluster-13271.0	BP_2	5.00	0.33	958	569366696	ETO09895.1	184	2.9e-11	ZIP transporter [Reticulomyxa filosa]	--	--	--	--	--	--	--	--	--	Q12436	193	1.1e-13	Zinc-regulated transporter 2 OS=Saccharomyces cerevisiae (strain ATCC 204508 / S288c) GN=ZRT2 PE=1 SV=1	PF02535	ZIP Zinc transporter	GO:0030001//GO:0055085	metal ion transport//transmembrane transport	GO:0046873	metal ion transmembrane transporter activity	GO:0016020	membrane	KOG1558	Fe2+/Zn2+ regulated transporter
Cluster-13278.0	BP_2	8.52	0.34	1395	--	--	--	--	--	--	--	--	--	--	--	--	--	--	--	--	--	--	--	--	--	--	--	--	--	--	--	--
Cluster-13279.0	BP_2	6.00	0.33	1093	--	--	--	--	--	--	--	--	--	--	--	--	--	--	--	--	--	--	--	--	--	--	--	--	--	--	--	--
Cluster-1328.0	BP_2	1.00	0.76	345	871218664	XP_012935438.1	252	1.3e-19	PREDICTED: calponin-1-like [Aplysia californica]	--	--	--	--	--	--	--	--	--	P26932	213	1.8e-16	Calponin-1 OS=Gallus gallus GN=CNN1 PE=1 SV=2	--	--	--	--	--	--	--	--	--	--
Cluster-13280.0	BP_2	4.00	0.89	490	118779804	XP_309752.3	417	1.4e-38	AGAP010954-PA [Anopheles gambiae str. PEST]>gi|116131343|gb|EAA05601.3| AGAP010954-PA [Anopheles gambiae str. PEST]	831297296	XM_012825020.1	126	1.89839e-57	PREDICTED: Clupea harengus ZFP36 ring finger protein-like 1 (zfp36l1), mRNA	K18753	ZFP36L	butyrate response factor 1	http://www.genome.jp/dbget-bin/www_bget?ko:K18753	P23950	403	2.4e-38	Zinc finger protein 36, C3H1 type-like 1 OS=Mus musculus GN=Zfp36l1 PE=2 SV=1	PF08352//PF00642//PF08188	Oligopeptide/dipeptide transporter, C-terminal region//Zinc finger C-x8-C-x5-C-x3-H type (and similar)//Spermatozal protamine family	GO:0035092//GO:0015833	sperm chromatin condensation//peptide transport	GO:0005524//GO:0003677//GO:0000166//GO:0008270//GO:0003676//GO:0046872	ATP binding//DNA binding//nucleotide binding//zinc ion binding//nucleic acid binding//metal ion binding	GO:0000228	nuclear chromosome	KOG1677	CCCH-type Zn-finger protein
Cluster-13284.0	BP_2	3.00	0.32	706	--	--	--	--	--	--	--	--	--	--	--	--	--	--	--	--	--	--	--	--	--	--	--	--	--	--	--	--
Cluster-13288.0	BP_2	3.00	0.33	698	--	--	--	--	--	--	--	--	--	--	--	--	--	--	--	--	--	--	--	--	--	--	--	--	--	--	--	--
Cluster-13291.0	BP_2	2.00	0.87	393	662205486	XP_008476158.1	470	8.0e-45	PREDICTED: LOW QUALITY PROTEIN: uncharacterized protein LOC103513125, partial [Diaphorina citri]	--	--	--	--	--	--	--	--	--	E7F9T0	387	1.4e-36	Protein-methionine sulfoxide oxidase mical1 OS=Danio rerio GN=mical1 PE=3 SV=1	--	--	--	--	--	--	--	--	--	--
Cluster-13295.0	BP_2	2.00	1.13	368	--	--	--	--	--	--	--	--	--	--	--	--	--	--	--	--	--	--	--	--	--	--	--	--	--	--	--	--
Cluster-13296.0	BP_2	8.00	0.43	1107	--	--	--	--	--	--	--	--	--	--	--	--	--	--	--	--	--	--	--	--	--	--	--	--	--	--	--	--
Cluster-13297.2	BP_2	25.00	0.34	3557	590000866	AHL26190.1	2119	4.5e-235	lipoprotein receptor 2A [Pandalopsis japonica]	--	--	--	--	--	--	--	--	--	P35950	1189	1.3e-128	Low-density lipoprotein receptor OS=Cricetulus griseus GN=LDLR PE=3 SV=2	PF00057//PF00008//PF07645	Low-density lipoprotein receptor domain class A//EGF-like domain//Calcium-binding EGF domain	--	--	GO:0005515//GO:0005509	protein binding//calcium ion binding	--	--	--	--
Cluster-13298.0	BP_2	20.00	1.20	1023	--	--	--	--	--	--	--	--	--	--	--	--	--	--	--	--	--	--	--	--	--	--	--	--	--	--	--	--
Cluster-133.0	BP_2	6.00	0.46	861	--	--	--	--	--	--	--	--	--	--	--	--	--	--	--	--	--	--	--	--	--	--	--	--	--	--	--	--
Cluster-13309.0	BP_2	19.00	1.69	787	270007970	EFA04418.1	150	2.1e-07	hypothetical protein TcasGA2_TC014718 [Tribolium castaneum]	--	--	--	--	--	--	--	--	--	--	--	--	--	PF00797	N-acetyltransferase	GO:0008152//GO:0042967	metabolic process//acyl-carrier-protein biosynthetic process	GO:0016407	acetyltransferase activity	--	--	--	--
Cluster-13311.0	BP_2	6.00	40.93	251	241781184	XP_002400257.1	246	4.8e-19	ribosomal protein L39, putative [Ixodes scapularis]>gi|215510701|gb|EEC20154.1| ribosomal protein L39, putative [Ixodes scapularis]	225708741	BT075793.1	55	2.66446e-18	Caligus rogercresseyi clone crog-evm-507-292 60S ribosomal protein L39 putative mRNA, complete cds	K02924	RP-L39e, RPL39	large subunit ribosomal protein L39e	http://www.genome.jp/dbget-bin/www_bget?ko:K02924	Q6F482	225	5.4e-18	60S ribosomal protein L39 OS=Plutella xylostella GN=RpL39 PE=3 SV=1	PF00832	Ribosomal L39 protein	GO:0042254//GO:0006412	ribosome biogenesis//translation	GO:0003735	structural constituent of ribosome	GO:0005840//GO:0005622	ribosome//intracellular	KOG0002	60s ribosomal protein L39
Cluster-13316.0	BP_2	11.00	0.58	1129	--	--	--	--	--	--	--	--	--	--	--	--	--	--	--	--	--	--	--	--	--	--	--	--	--	--	--	--
Cluster-13316.1	BP_2	34.00	2.15	989	--	--	--	--	--	--	--	--	--	--	--	--	--	--	--	--	--	--	--	--	--	--	--	--	--	--	--	--
Cluster-13318.0	BP_2	14.00	2.07	590	--	--	--	--	--	--	--	--	--	--	--	--	--	--	--	--	--	--	--	--	--	--	--	--	--	--	--	--
Cluster-1332.0	BP_2	7.00	1.49	500	--	--	--	--	--	--	--	--	--	--	--	--	--	--	--	--	--	--	PF04362	Bacterial Fe(2+) trafficking	--	--	GO:0005506	iron ion binding	--	--	--	--
Cluster-13330.0	BP_2	8.76	0.32	1511	795018296	XP_011859159.1	612	1.1e-60	PREDICTED: putative nuclease HARBI1 [Vollenhovia emeryi]	--	--	--	--	--	--	--	--	--	Q6AZB8	293	4.3e-25	Putative nuclease HARBI1 OS=Danio rerio GN=harbi1 PE=2 SV=1	PF04827	Plant transposon protein	--	--	GO:0016788	hydrolase activity, acting on ester bonds	--	--	--	--
Cluster-13333.0	BP_2	1.00	0.44	391	--	--	--	--	--	--	--	--	--	--	--	--	--	--	--	--	--	--	PF04604	Type-A lantibiotic	GO:0042742	defense response to bacterium	--	--	GO:0005576	extracellular region	--	--
Cluster-13339.0	BP_2	3.00	2.16	349	449273737	EMC83151.1	174	1.5e-10	Enterin neuropeptide, partial [Columba livia]	--	--	--	--	--	--	--	--	--	--	--	--	--	--	--	--	--	--	--	--	--	--	--
Cluster-1334.0	BP_2	3.00	0.61	511	--	--	--	--	--	--	--	--	--	--	--	--	--	--	--	--	--	--	--	--	--	--	--	--	--	--	--	--
Cluster-13345.0	BP_2	1.00	0.38	407	390366160	XP_795483.3	180	3.5e-11	PREDICTED: sodium-coupled monocarboxylate transporter 1 [Strongylocentrotus purpuratus]	--	--	--	--	--	--	--	--	--	Q5BL81	133	4.1e-07	Sodium-coupled monocarboxylate transporter 1 OS=Xenopus tropicalis GN=slc5a8 PE=2 SV=1	--	--	--	--	--	--	--	--	--	--
Cluster-13346.0	BP_2	1.00	0.51	378	--	--	--	--	--	--	--	--	--	--	--	--	--	--	--	--	--	--	--	--	--	--	--	--	--	--	--	--
Cluster-1336.0	BP_2	5.00	1.00	514	--	--	--	--	--	--	--	--	--	--	--	--	--	--	--	--	--	--	--	--	--	--	--	--	--	--	--	--
Cluster-13362.0	BP_2	3.00	1.17	405	--	--	--	--	--	--	--	--	--	--	--	--	--	--	--	--	--	--	--	--	--	--	--	--	--	--	--	--
Cluster-13364.0	BP_2	10.00	0.34	1598	--	--	--	--	--	14043358	BC007673.1	1598	0	Homo sapiens lymphocyte cytosolic protein 1 (L-plastin), mRNA (cDNA clone MGC:831 IMAGE:3143290), complete cds >gnl|BL_ORD_ID|2604291 Homo sapiens epididymis secretory protein Li 37 (HEL-S-37) mRNA, complete cds	--	--	--	--	--	--	--	--	--	--	--	--	--	--	--	--	--	--
Cluster-13367.0	BP_2	1.00	0.47	386	--	--	--	--	--	--	--	--	--	--	--	--	--	--	--	--	--	--	--	--	--	--	--	--	--	--	--	--
Cluster-13368.0	BP_2	4.00	0.53	628	470603578	XP_004313098.1	976	2.7e-103	PREDICTED: ras-related protein Rab-7a-like, partial [Tursiops truncatus]>gi|281347008|gb|EFB22592.1| hypothetical protein PANDA_006030, partial [Ailuropoda melanoleuca]	672050148	XM_006236849.2	548	0	PREDICTED: Rattus norvegicus RAB7A, member RAS oncogene family (Rab7a), transcript variant X1, mRNA	K07897	RAB7A	Ras-related protein Rab-7A	http://www.genome.jp/dbget-bin/www_bget?ko:K07897	P09527	979	5.0e-105	Ras-related protein Rab-7a OS=Rattus norvegicus GN=Rab7a PE=1 SV=2	PF00071//PF04670//PF00025//PF01926//PF08477	Ras family//Gtr1/RagA G protein conserved region//ADP-ribosylation factor family//50S ribosome-binding GTPase//Ras of Complex, Roc, domain of DAPkinase	GO:0006184//GO:0007264//GO:0015031//GO:0033365//GO:0007174//GO:0045022//GO:0008333	obsolete GTP catabolic process//small GTPase mediated signal transduction//protein transport//protein localization to organelle//epidermal growth factor catabolic process//early endosome to late endosome transport//endosome to lysosome transport	GO:0005525//GO:0019003//GO:0003924	GTP binding//GDP binding//GTPase activity	GO:0005764//GO:0005770//GO:0005794	lysosome//late endosome//Golgi apparatus	KOG0394	Ras-related GTPase
Cluster-13376.0	BP_2	2.00	0.40	512	--	--	--	--	--	--	--	--	--	--	--	--	--	--	--	--	--	--	--	--	--	--	--	--	--	--	--	--
Cluster-13379.0	BP_2	1.00	1.23	316	--	--	--	--	--	116310686	CR855207.1	293	1.71976e-150	Oryza sativa genomic DNA, chromosome 4, BAC clone: H0306B06, complete sequence	--	--	--	--	--	--	--	--	--	--	--	--	--	--	--	--	--	--
Cluster-1338.0	BP_2	3.00	0.42	608	--	--	--	--	--	--	--	--	--	--	--	--	--	--	--	--	--	--	--	--	--	--	--	--	--	--	--	--
Cluster-13381.0	BP_2	1.00	0.38	407	--	--	--	--	--	--	--	--	--	--	--	--	--	--	--	--	--	--	--	--	--	--	--	--	--	--	--	--
Cluster-13390.0	BP_2	1.00	0.63	359	--	--	--	--	--	--	--	--	--	--	--	--	--	--	--	--	--	--	--	--	--	--	--	--	--	--	--	--
Cluster-134.0	BP_2	3.00	1.41	385	270003606	EFA00054.1	212	6.5e-15	hypothetical protein TcasGA2_TC002862 [Tribolium castaneum]	--	--	--	--	--	--	--	--	--	--	--	--	--	--	--	--	--	--	--	--	--	--	--
Cluster-13401.0	BP_2	6.93	0.53	863	--	--	--	--	--	--	--	--	--	--	--	--	--	--	--	--	--	--	--	--	--	--	--	--	--	--	--	--
Cluster-13402.0	BP_2	3.00	0.40	622	167519404	XP_001744042.1	385	9.2e-35	hypothetical protein [Monosiga brevicollis MX1]>gi|163778004|gb|EDQ91620.1| predicted protein [Monosiga brevicollis MX1]	768311755	CP010983.1	420	0	Verticillium dahliae VdLs.17 chromosome 4, complete sequence	K02915	RP-L34e, RPL34	large subunit ribosomal protein L34e	http://www.genome.jp/dbget-bin/www_bget?ko:K02915	P40525	425	8.7e-41	60S ribosomal protein L34-B OS=Saccharomyces cerevisiae (strain ATCC 204508 / S288c) GN=RPL34B PE=1 SV=1	PF01199//PF11575	Ribosomal protein L34e//FhuF 2Fe-2S C-terminal domain	GO:0006412//GO:0042254	translation//ribosome biogenesis	GO:0051537//GO:0003735	2 iron, 2 sulfur cluster binding//structural constituent of ribosome	GO:0005622//GO:0005840	intracellular//ribosome	KOG1790	60s ribosomal protein L34
Cluster-13406.0	BP_2	3.00	0.32	708	--	--	--	--	--	--	--	--	--	--	--	--	--	--	--	--	--	--	--	--	--	--	--	--	--	--	--	--
Cluster-13408.0	BP_2	13.34	0.49	1480	642912001	XP_008199055.1	1651	3.5e-181	PREDICTED: uncharacterized protein LOC658308 isoform X1 [Tribolium castaneum]>gi|270014436|gb|EFA10884.1| hypothetical protein TcasGA2_TC001708 [Tribolium castaneum]	--	--	--	--	--	--	--	--	--	--	--	--	--	--	--	--	--	--	--	--	--	--	--
Cluster-13410.0	BP_2	2.00	0.60	439	91091514	XP_969527.1	430	3.9e-40	PREDICTED: transmembrane protein 181 [Tribolium castaneum]>gi|642936877|ref|XP_008194310.1| PREDICTED: transmembrane protein 181 [Tribolium castaneum]>gi|270000929|gb|EEZ97376.1| hypothetical protein TcasGA2_TC011201 [Tribolium castaneum]	--	--	--	--	--	--	--	--	--	Q9P2C4	155	1.2e-09	Transmembrane protein 181 OS=Homo sapiens GN=TMEM181 PE=1 SV=2	--	--	--	--	--	--	--	--	--	--
Cluster-13414.0	BP_2	12.00	0.37	1704	242020256	XP_002430571.1	521	4.3e-50	dual specificity protein phosphatase, putative [Pediculus humanus corporis]>gi|212515743|gb|EEB17833.1| dual specificity protein phosphatase, putative [Pediculus humanus corporis]	731256350	XM_010642486.1	81	7.1782e-32	PREDICTED: Fukomys damarensis dual specificity phosphatase 10 (Dusp10), transcript variant X2, mRNA	K04459	DUSP, MKP	dual specificity MAP kinase phosphatase	http://www.genome.jp/dbget-bin/www_bget?ko:K04459	Q0IID7	432	3.7e-41	Dual specificity protein phosphatase 10 OS=Bos taurus GN=DUSP10 PE=2 SV=1	PF00782//PF04179//PF00102	Dual specificity phosphatase, catalytic domain//Initiator tRNA phosphoribosyl transferase//Protein-tyrosine phosphatase	GO:0019988//GO:0006570//GO:0006470	charged-tRNA amino acid modification//tyrosine metabolic process//protein dephosphorylation	GO:0043399//GO:0004725//GO:0008138	tRNA A64-2'-O-ribosylphosphate transferase activity//protein tyrosine phosphatase activity//protein tyrosine/serine/threonine phosphatase activity	--	--	--	--
Cluster-13416.0	BP_2	4.00	0.43	702	--	--	--	--	--	--	--	--	--	--	--	--	--	--	--	--	--	--	--	--	--	--	--	--	--	--	--	--
Cluster-13418.0	BP_2	3.00	0.57	523	324022911	ADY15480.1	144	6.8e-07	NADH dehydrogenase subunit 6 (mitochondrion) [Aurelia aurita]	589061032	KF765450.1	500	0	Prunus mume isolate BJFU1210120008 plastid, complete genome	--	--	--	--	Q09WW5	711	5.0e-74	NAD(P)H-quinone oxidoreductase subunit 6, chloroplastic OS=Morus indica GN=ndhG PE=3 SV=1	PF00499	NADH-ubiquinone/plastoquinone oxidoreductase chain 6	GO:0006814//GO:0006120//GO:0006744//GO:0015992//GO:0055114	sodium ion transport//mitochondrial electron transport, NADH to ubiquinone//ubiquinone biosynthetic process//proton transport//oxidation-reduction process	GO:0008137	NADH dehydrogenase (ubiquinone) activity	--	--	--	--
Cluster-13419.0	BP_2	3.00	0.62	505	194324935	ACF49124.1	297	1.2e-24	FK506-binding protein-like protein [Echinococcus granulosus]>gi|576696367|gb|EUB59922.1| Peptidyl-prolyl cis-trans isomerase FKBP1A [Echinococcus granulosus]	697069822	XM_009651800.1	468	0	Verticillium dahliae VdLs.17 FK506-binding protein partial mRNA	K09568	FKBP1	FK506-binding protein 1	http://www.genome.jp/dbget-bin/www_bget?ko:K09568	Q6M981	448	1.5e-43	FK506-binding protein 1B OS=Neurospora crassa (strain ATCC 24698 / 74-OR23-1A / CBS 708.71 / DSM 1257 / FGSC 987) GN=fkr-3 PE=3 SV=2	PF00254//PF00832	FKBP-type peptidyl-prolyl cis-trans isomerase//Ribosomal L39 protein	GO:0042254//GO:0006412//GO:0006457	ribosome biogenesis//translation//protein folding	GO:0003735	structural constituent of ribosome	GO:0005840//GO:0005622	ribosome//intracellular	KOG0544	FKBP-type peptidyl-prolyl cis-trans isomerase
Cluster-13426.0	BP_2	8.00	1.04	632	159145772	ABW90423.1	431	4.3e-40	putative ribosomal protein S17 [Barentsia elongata]	697090196	XM_009659709.1	618	0	Verticillium dahliae VdLs.17 40S ribosomal protein S17 mRNA	K02962	RP-S17e, RPS17	small subunit ribosomal protein S17e	http://www.genome.jp/dbget-bin/www_bget?ko:K02962	P27770	651	5.5e-67	40S ribosomal protein S17 OS=Neurospora crassa (strain ATCC 24698 / 74-OR23-1A / CBS 708.71 / DSM 1257 / FGSC 987) GN=rps-17 PE=3 SV=1	PF00833	Ribosomal S17	GO:0006412//GO:0042254	translation//ribosome biogenesis	GO:0003735	structural constituent of ribosome	GO:0005622//GO:0005840	intracellular//ribosome	KOG0187	40S ribosomal protein S17
Cluster-13427.0	BP_2	2.00	0.75	409	699059700	AIU39952.1	509	2.5e-49	cytochrome oxidase subunit 1, partial (mitochondrion) [Apis cerana]>gi|699059730|gb|AIU39967.1| cytochrome oxidase subunit 1, partial (mitochondrion) [Apis cerana]>gi|699059732|gb|AIU39968.1| cytochrome oxidase subunit 1, partial (mitochondrion) [Apis cerana]>gi|699059734|gb|AIU39969.1| cytochrome oxidase subunit 1, partial (mitochondrion) [Apis cerana]	788855597	KP259098.1	406	0	Apis cerana isolate 0606-C1-01 cytochrome oxidase subunit 1 (COI) gene, partial cds; mitochondrial	K02256	COX1	cytochrome c oxidase subunit 1	http://www.genome.jp/dbget-bin/www_bget?ko:K02256	P20374	507	1.8e-50	Cytochrome c oxidase subunit 1 OS=Apis mellifera ligustica GN=COI PE=3 SV=1	--	--	--	--	--	--	--	--	KOG4769	Cytochrome c oxidase, subunit I
Cluster-13428.0	BP_2	3.00	1.47	381	--	--	--	--	--	--	--	--	--	--	--	--	--	--	--	--	--	--	--	--	--	--	--	--	--	--	--	--
Cluster-13429.0	BP_2	2.00	0.31	574	675870274	XP_009020697.1	194	1.2e-12	hypothetical protein HELRODRAFT_93038, partial [Helobdella robusta]>gi|555697972|gb|ESO01205.1| hypothetical protein HELRODRAFT_93038, partial [Helobdella robusta]	697069332	XM_009651555.1	574	0	Verticillium dahliae VdLs.17 60S ribosomal protein L22 mRNA	K02891	RP-L22e, RPL22	large subunit ribosomal protein L22e	http://www.genome.jp/dbget-bin/www_bget?ko:K02891	Q09668	266	2.2e-22	60S ribosomal protein L22 OS=Schizosaccharomyces pombe (strain 972 / ATCC 24843) GN=rpl22 PE=1 SV=3	PF01776//PF01852	Ribosomal L22e protein family//START domain	GO:0006412//GO:0042254	translation//ribosome biogenesis	GO:0008289//GO:0003735	lipid binding//structural constituent of ribosome	GO:0005622//GO:0005840	intracellular//ribosome	KOG3434	60S ribosomal protein L22
Cluster-13431.0	BP_2	3.00	0.41	616	--	--	--	--	--	--	--	--	--	--	--	--	--	--	--	--	--	--	--	--	--	--	--	--	--	--	--	--
Cluster-13434.0	BP_2	3.00	0.58	519	321469134	EFX80115.1	345	3.3e-30	hypothetical protein DAPPUDRAFT_304194 [Daphnia pulex]	--	--	--	--	--	K00799	GST, gst	glutathione S-transferase	http://www.genome.jp/dbget-bin/www_bget?ko:K00799	P20432	227	6.6e-18	Glutathione S-transferase 1-1 OS=Drosophila melanogaster GN=GstD1 PE=1 SV=1	PF16519	Tetramerisation domain of TRPM	GO:0051262	protein tetramerization	--	--	--	--	--	--
Cluster-13438.0	BP_2	3.00	0.37	654	449270381	EMC81060.1	497	1.0e-47	Putative uncharacterized transposon-derived protein ZK1236.4 [Columba livia]	--	--	--	--	--	--	--	--	--	--	--	--	--	PF07842	GC-rich sequence DNA-binding factor-like protein	GO:0006355	regulation of transcription, DNA-templated	GO:0003677	DNA binding	GO:0005634	nucleus	--	--
Cluster-13439.0	BP_2	4.99	0.56	682	642938789	XP_008199887.1	228	1.6e-16	PREDICTED: uncharacterized protein LOC657763 isoform X1 [Tribolium castaneum]	--	--	--	--	--	--	--	--	--	--	--	--	--	--	--	--	--	--	--	--	--	--	--
Cluster-13441.0	BP_2	4.00	0.47	671	--	--	--	--	--	--	--	--	--	--	--	--	--	--	--	--	--	--	--	--	--	--	--	--	--	--	--	--
Cluster-13474.0	BP_2	12.00	1.36	682	411595986	AFW19996.1	600	1.2e-59	mitochondrial cytochrome c oxidase subunit Va [Litopenaeus vannamei]	--	--	--	--	--	K02264	COX5A	cytochrome c oxidase subunit 5a	http://www.genome.jp/dbget-bin/www_bget?ko:K02264	Q94514	415	1.4e-39	Cytochrome c oxidase subunit 5A, mitochondrial OS=Drosophila melanogaster GN=CoVa PE=2 SV=2	PF02284	Cytochrome c oxidase subunit Va	GO:0015992//GO:0006123	proton transport//mitochondrial electron transport, cytochrome c to oxygen	GO:0004129	cytochrome-c oxidase activity	GO:0045277//GO:0005743	respiratory chain complex IV//mitochondrial inner membrane	KOG4077	Cytochrome c oxidase, subunit Va/COX6
Cluster-13493.0	BP_2	5.00	0.54	701	222160395	ACM47362.1	222	8.2e-16	Sox14 protein [Scylla paramamosain]	--	--	--	--	--	--	--	--	--	--	--	--	--	--	--	--	--	--	--	--	--	--	--
Cluster-13494.0	BP_2	2.00	0.34	553	--	--	--	--	--	768311752	CP010980.1	547	0	Verticillium dahliae VdLs.17 chromosome 1, complete sequence	--	--	--	--	--	--	--	--	--	--	--	--	--	--	--	--	--	--
Cluster-13496.0	BP_2	9.00	0.40	1273	410912342	XP_003969649.1	655	9.2e-66	PREDICTED: 60S ribosomal protein L12 [Takifugu rubripes]	697076517	XM_009654164.1	821	0	Verticillium dahliae VdLs.17 60S ribosomal protein L12 mRNA	K02870	RP-L12e, RPL12	large subunit ribosomal protein L12e	http://www.genome.jp/dbget-bin/www_bget?ko:K02870	Q9C285	752	2.1e-78	60S ribosomal protein L12 OS=Neurospora crassa (strain ATCC 24698 / 74-OR23-1A / CBS 708.71 / DSM 1257 / FGSC 987) GN=rpl-12 PE=3 SV=1	PF00298	Ribosomal protein L11, RNA binding domain	GO:0006412//GO:0042254	translation//ribosome biogenesis	GO:0003735	structural constituent of ribosome	GO:0005840	ribosome	KOG0886	40S ribosomal protein S2
Cluster-135.0	BP_2	4.00	2.21	370	--	--	--	--	--	--	--	--	--	--	--	--	--	--	--	--	--	--	--	--	--	--	--	--	--	--	--	--
Cluster-13501.0	BP_2	3.00	1.05	418	--	--	--	--	--	697086829	XM_009658032.1	418	0	Verticillium dahliae VdLs.17 hypothetical protein mRNA	--	--	--	--	--	--	--	--	--	--	--	--	--	--	--	--	--	--
Cluster-13502.0	BP_2	5.00	0.78	576	--	--	--	--	--	--	--	--	--	--	--	--	--	--	--	--	--	--	--	--	--	--	--	--	--	--	--	--
Cluster-13505.2	BP_2	6.00	0.36	1035	--	--	--	--	--	--	--	--	--	--	--	--	--	--	--	--	--	--	--	--	--	--	--	--	--	--	--	--
Cluster-13515.0	BP_2	1.00	0.36	415	--	--	--	--	--	332640072	CP002686.1	415	0	Arabidopsis thaliana chromosome 3, complete sequence	--	--	--	--	--	--	--	--	--	--	--	--	--	--	--	--	--	--
Cluster-13515.1	BP_2	2.00	0.38	525	--	--	--	--	--	332640072	CP002686.1	522	0	Arabidopsis thaliana chromosome 3, complete sequence	--	--	--	--	--	--	--	--	--	--	--	--	--	--	--	--	--	--
Cluster-13517.0	BP_2	1.00	2.34	287	719769482	XP_010218741.1	437	3.9e-41	PREDICTED: LOW QUALITY PROTEIN: KRAB-A domain-containing protein 2, partial [Tinamus guttatus]	116317841	CR855024.1	278	3.36487e-142	Oryza sativa genomic DNA, chromosome 4, BAC clone: OSIGBa0160I04, complete sequence	--	--	--	--	P04323	215	8.9e-17	Retrovirus-related Pol polyprotein from transposon 17.6 OS=Drosophila melanogaster GN=pol PE=3 SV=1	--	--	--	--	--	--	--	--	--	--
Cluster-13517.1	BP_2	1.00	1.57	304	719769482	XP_010218741.1	351	3.9e-31	PREDICTED: LOW QUALITY PROTEIN: KRAB-A domain-containing protein 2, partial [Tinamus guttatus]	23503499	AP004360.3	295	1.27308e-151	Oryza sativa Japonica Group genomic DNA, chromosome 1, BAC clone:B1166B08	--	--	--	--	P04323	237	2.7e-19	Retrovirus-related Pol polyprotein from transposon 17.6 OS=Drosophila melanogaster GN=pol PE=3 SV=1	--	--	--	--	--	--	--	--	--	--
Cluster-13519.0	BP_2	9.00	0.39	1307	--	--	--	--	--	--	--	--	--	--	--	--	--	--	--	--	--	--	--	--	--	--	--	--	--	--	--	--
Cluster-13523.0	BP_2	7.00	0.50	913	270004918	EFA01366.1	450	3.9e-42	hypothetical protein TcasGA2_TC010351 [Tribolium castaneum]	--	--	--	--	--	K13915	LYZ	lysozyme C	http://www.genome.jp/dbget-bin/www_bget?ko:K13915	Q17005	276	2.4e-23	Lysozyme c-1 OS=Anopheles gambiae GN=AGAP007347 PE=2 SV=2	--	--	--	--	--	--	--	--	--	--
Cluster-1354.0	BP_2	1.00	0.34	423	--	--	--	--	--	--	--	--	--	--	--	--	--	--	--	--	--	--	--	--	--	--	--	--	--	--	--	--
Cluster-13542.0	BP_2	4.00	0.35	797	494593975	AGL39312.1	1059	8.2e-113	8-lipoxygenase [Penaeus monodon]	--	--	--	--	--	K00461	ALOX5	arachidonate 5-lipoxygenase	http://www.genome.jp/dbget-bin/www_bget?ko:K00461	O75342	252	1.3e-20	Arachidonate 12-lipoxygenase, 12R-type OS=Homo sapiens GN=ALOX12B PE=1 SV=1	PF00305	Lipoxygenase	GO:0055114	oxidation-reduction process	GO:0046872//GO:0016702	metal ion binding//oxidoreductase activity, acting on single donors with incorporation of molecular oxygen, incorporation of two atoms of oxygen	--	--	--	--
Cluster-13544.0	BP_2	2.00	0.39	521	--	--	--	--	--	--	--	--	--	--	--	--	--	--	--	--	--	--	--	--	--	--	--	--	--	--	--	--
Cluster-13547.0	BP_2	2.00	1.40	351	--	--	--	--	--	--	--	--	--	--	--	--	--	--	--	--	--	--	--	--	--	--	--	--	--	--	--	--
Cluster-13548.0	BP_2	2.00	1.02	377	338224500	AEI88123.1	570	2.0e-56	hypothetical protein [Scylla paramamosain]	338224499	HM217901.1	305	4.46145e-157	Scylla paramamosain hypothetical protein mRNA, partial cds	--	--	--	--	--	--	--	--	PF03067	Chitin binding domain	--	--	--	--	GO:0019028	viral capsid	--	--
Cluster-13552.0	BP_2	27.00	10.72	403	241564915	XP_002401963.1	339	1.3e-29	ribosomal protein S25, putative [Ixodes scapularis]>gi|215501939|gb|EEC11433.1| ribosomal protein S25, putative, partial [Ixodes scapularis]	262401431	FJ774898.1	190	4.06694e-93	Scylla paramamosain 40S ribosomal protein S25 mRNA, partial cds	K02975	RP-S25e, RPS25	small subunit ribosomal protein S25e	http://www.genome.jp/dbget-bin/www_bget?ko:K02975	Q962Q5	315	3.2e-28	40S ribosomal protein S25 OS=Spodoptera frugiperda GN=RpS25 PE=3 SV=1	PF01325//PF08220	Iron dependent repressor, N-terminal DNA binding domain//DeoR-like helix-turn-helix domain	GO:0006355	regulation of transcription, DNA-templated	GO:0003700//GO:0003677	transcription factor activity, sequence-specific DNA binding//DNA binding	GO:0005667//GO:0005622//GO:0005840	transcription factor complex//intracellular//ribosome	KOG1767	40S ribosomal protein S25
Cluster-13552.1	BP_2	5.00	1.09	495	--	--	--	--	--	--	--	--	--	--	--	--	--	--	--	--	--	--	--	--	--	--	--	--	--	--	--	--
Cluster-13567.0	BP_2	3.00	0.75	470	--	--	--	--	--	--	--	--	--	--	--	--	--	--	--	--	--	--	--	--	--	--	--	--	--	--	--	--
Cluster-13570.0	BP_2	5.00	0.51	725	470289819	XP_004342977.1	289	1.4e-23	FAD dependent sulfhydryl oxidase Erv2 [Capsaspora owczarzaki ATCC 30864]>gi|765557518|gb|KJE97794.1| FAD dependent sulfhydryl oxidase Erv2 [Capsaspora owczarzaki ATCC 30864]	697074776	XM_009653576.1	669	0	Verticillium dahliae VdLs.17 FAD-linked sulfhydryl oxidase ERV2 partial mRNA	K17783	ERV1, GFER, ALR	mitochondrial FAD-linked sulfhydryl oxidase	http://www.genome.jp/dbget-bin/www_bget?ko:K17783	Q12284	347	1.1e-31	FAD-linked sulfhydryl oxidase ERV2 OS=Saccharomyces cerevisiae (strain ATCC 204508 / S288c) GN=ERV2 PE=1 SV=1	PF04777	Erv1 / Alr family	GO:0055114	oxidation-reduction process	GO:0016972	thiol oxidase activity	--	--	KOG3355	Mitochondrial sulfhydryl oxidase involved in the biogenesis of cytosolic Fe/S proteins
Cluster-13572.0	BP_2	1.00	0.58	365	861617429	KMQ86582.1	273	5.2e-22	gag-pol polyprotein [Lasius niger]	404312713	AC253540.1	347	1.93368e-180	Prunus persica clone JGIBIXB-13K9, complete sequence	--	--	--	--	P10978	229	2.7e-18	Retrovirus-related Pol polyprotein from transposon TNT 1-94 OS=Nicotiana tabacum PE=2 SV=1	--	--	--	--	--	--	--	--	--	--
Cluster-13572.1	BP_2	5.00	0.55	690	699657846	XP_009881815.1	411	9.9e-38	PREDICTED: uncharacterized protein LOC104285113, partial [Charadrius vociferus]	404312713	AC253540.1	645	0	Prunus persica clone JGIBIXB-13K9, complete sequence	--	--	--	--	P10978	339	9.1e-31	Retrovirus-related Pol polyprotein from transposon TNT 1-94 OS=Nicotiana tabacum PE=2 SV=1	--	--	--	--	--	--	--	--	--	--
Cluster-13572.2	BP_2	4.00	0.45	685	669326584	KFD66793.1	398	3.1e-36	LOW QUALITY PROTEIN: hypothetical protein M514_20937, partial [Trichuris suis]	404312713	AC253540.1	652	0	Prunus persica clone JGIBIXB-13K9, complete sequence	--	--	--	--	P10978	353	2.1e-32	Retrovirus-related Pol polyprotein from transposon TNT 1-94 OS=Nicotiana tabacum PE=2 SV=1	--	--	--	--	--	--	--	--	--	--
Cluster-13574.0	BP_2	33.00	1.32	1389	91082391	XP_969041.1	1141	4.5e-122	PREDICTED: alpha-tocopherol transfer protein-like [Tribolium castaneum]>gi|642922554|ref|XP_008193224.1| PREDICTED: alpha-tocopherol transfer protein-like [Tribolium castaneum]>gi|270007505|gb|EFA03953.1| hypothetical protein TcasGA2_TC014097 [Tribolium castaneum]	--	--	--	--	--	--	--	--	--	Q9BTX7	492	3.3e-48	Alpha-tocopherol transfer protein-like OS=Homo sapiens GN=TTPAL PE=1 SV=2	--	--	GO:0006810	transport	GO:0005215	transporter activity	GO:0005622	intracellular	--	--
Cluster-13580.0	BP_2	27.00	1.01	1468	--	--	--	--	--	--	--	--	--	--	--	--	--	--	--	--	--	--	--	--	--	--	--	--	--	--	--	--
Cluster-13588.0	BP_2	10.69	0.40	1474	211922673	BAG80981.1	1112	1.1e-118	opsin [Triops longicaudatus]	755873530	XM_005182926.2	34	8.29423e-06	PREDICTED: Musca domestica opsin Rh1-like (LOC101898316), mRNA	K04255	OPN4, Rh2_7	r-opsin	http://www.genome.jp/dbget-bin/www_bget?ko:K04255	Q25158	925	2.2e-98	Compound eye opsin BCRH2 OS=Hemigrapsus sanguineus PE=2 SV=1	PF00001//PF04911	7 transmembrane receptor (rhodopsin family)//ATP synthase j chain	GO:0015992//GO:0007186//GO:0015986	proton transport//G-protein coupled receptor signaling pathway//ATP synthesis coupled proton transport	GO:0004930//GO:0015078	G-protein coupled receptor activity//hydrogen ion transmembrane transporter activity	GO:0045263//GO:0016021	proton-transporting ATP synthase complex, coupling factor F(o)//integral component of membrane	--	--
Cluster-13591.0	BP_2	1.00	0.31	435	--	--	--	--	--	--	--	--	--	--	--	--	--	--	--	--	--	--	--	--	--	--	--	--	--	--	--	--
Cluster-13592.0	BP_2	3.00	0.64	501	--	--	--	--	--	--	--	--	--	--	--	--	--	--	--	--	--	--	--	--	--	--	--	--	--	--	--	--
Cluster-13593.2	BP_2	32.05	0.83	1984	642911122	XP_008200589.1	2412	2.6e-269	PREDICTED: endoplasmic reticulum aminopeptidase 1-like isoform X4 [Tribolium castaneum]	462310582	APGK01047275.1	78	3.89997e-30	Dendroctonus ponderosae Seq01047285, whole genome shotgun sequence	K11141	ENPEP	glutamyl aminopeptidase	http://www.genome.jp/dbget-bin/www_bget?ko:K11141	Q10836	931	5.9e-99	Thyrotropin-releasing hormone-degrading ectoenzyme OS=Rattus norvegicus GN=Trhde PE=1 SV=1	PF01433	Peptidase family M1	--	--	GO:0008270//GO:0008237	zinc ion binding//metallopeptidase activity	--	--	--	--
Cluster-13603.0	BP_2	2.00	0.37	531	--	--	--	--	--	--	--	--	--	--	--	--	--	--	--	--	--	--	--	--	--	--	--	--	--	--	--	--
Cluster-1362.0	BP_2	1.00	0.46	387	--	--	--	--	--	--	--	--	--	--	--	--	--	--	--	--	--	--	--	--	--	--	--	--	--	--	--	--
Cluster-13621.0	BP_2	3.00	0.67	490	--	--	--	--	--	--	--	--	--	--	--	--	--	--	--	--	--	--	--	--	--	--	--	--	--	--	--	--
Cluster-13625.0	BP_2	2.00	0.41	510	--	--	--	--	--	--	--	--	--	--	--	--	--	--	--	--	--	--	--	--	--	--	--	--	--	--	--	--
Cluster-13633.0	BP_2	5.83	0.53	781	642911859	XP_008200777.1	544	4.2e-53	PREDICTED: uncharacterized protein LOC103315005 [Tribolium castaneum]	--	--	--	--	--	--	--	--	--	--	--	--	--	--	--	--	--	--	--	--	--	--	--
Cluster-13636.0	BP_2	4.00	0.81	510	--	--	--	--	--	--	--	--	--	--	--	--	--	--	--	--	--	--	--	--	--	--	--	--	--	--	--	--
Cluster-13654.1	BP_2	1.00	26.09	217	--	--	--	--	--	--	--	--	--	--	--	--	--	--	--	--	--	--	--	--	--	--	--	--	--	--	--	--
Cluster-13655.0	BP_2	14.20	0.98	928	--	--	--	--	--	404312705	AC253545.1	862	0	Prunus persica clone JGIBIXB-13E11, complete sequence	--	--	--	--	--	--	--	--	--	--	--	--	--	--	--	--	--	--
Cluster-13658.0	BP_2	42.80	1.21	1841	--	--	--	--	--	--	--	--	--	--	--	--	--	--	--	--	--	--	PF14144//PF00220	Seed dormancy control//Neurohypophysial hormones, N-terminal Domain	GO:0007218//GO:0006351	neuropeptide signaling pathway//transcription, DNA-templated	GO:0043565//GO:0005185	sequence-specific DNA binding//neurohypophyseal hormone activity	GO:0005576	extracellular region	--	--
Cluster-13659.0	BP_2	2.00	0.33	558	852799266	XP_012889024.1	515	7.0e-50	PREDICTED: heterogeneous nuclear ribonucleoprotein M isoform X3 [Dipodomys ordii]	18044561	BC019580.1	558	0	Homo sapiens heterogeneous nuclear ribonucleoprotein M, mRNA (cDNA clone MGC:24927 IMAGE:4938259), complete cds	K12887	HNRNPM	heterogeneous nuclear ribonucleoprotein M	http://www.genome.jp/dbget-bin/www_bget?ko:K12887	P52272	515	2.9e-51	Heterogeneous nuclear ribonucleoprotein M OS=Homo sapiens GN=HNRNPM PE=1 SV=3	PF00076//PF08777	RNA recognition motif. (a.k.a. RRM, RBD, or RNP domain)//RNA binding motif	--	--	GO:0003723//GO:0003676	RNA binding//nucleic acid binding	--	--	--	--
Cluster-1366.0	BP_2	2.00	0.38	522	642940226	XP_008198997.1	279	1.5e-22	PREDICTED: uncharacterized protein LOC103314505 [Tribolium castaneum]>gi|642940228|ref|XP_008199000.1| PREDICTED: uncharacterized protein LOC103314505 [Tribolium castaneum]	--	--	--	--	--	--	--	--	--	--	--	--	--	--	--	--	--	--	--	--	--	--	--
Cluster-13663.0	BP_2	2.00	0.57	447	--	--	--	--	--	--	--	--	--	--	--	--	--	--	--	--	--	--	--	--	--	--	--	--	--	--	--	--
Cluster-13673.0	BP_2	1.00	0.51	377	--	--	--	--	--	--	--	--	--	--	--	--	--	--	--	--	--	--	--	--	--	--	--	--	--	--	--	--
Cluster-13674.0	BP_2	4.00	0.39	742	189236750	XP_975130.2	717	3.5e-73	PREDICTED: nose resistant to fluoxetine protein 6-like [Tribolium castaneum]	--	--	--	--	--	--	--	--	--	Q09225	197	2.8e-14	Nose resistant to fluoxetine protein 6 OS=Caenorhabditis elegans GN=nrf-6 PE=1 SV=3	--	--	--	--	--	--	--	--	--	--
Cluster-13685.1	BP_2	5.00	0.56	689	--	--	--	--	--	--	--	--	--	--	--	--	--	--	--	--	--	--	PF04258	Signal peptide peptidase	--	--	GO:0004190	aspartic-type endopeptidase activity	GO:0016021	integral component of membrane	--	--
Cluster-13686.0	BP_2	2.00	0.91	388	--	--	--	--	--	--	--	--	--	--	--	--	--	--	--	--	--	--	--	--	--	--	--	--	--	--	--	--
Cluster-13689.0	BP_2	3.00	0.42	610	--	--	--	--	--	--	--	--	--	--	--	--	--	--	--	--	--	--	--	--	--	--	--	--	--	--	--	--
Cluster-13694.0	BP_2	12.00	0.32	1920	--	--	--	--	--	--	--	--	--	--	--	--	--	--	--	--	--	--	--	--	--	--	--	--	--	--	--	--
Cluster-1370.0	BP_2	2.00	0.35	547	--	--	--	--	--	--	--	--	--	--	--	--	--	--	--	--	--	--	--	--	--	--	--	--	--	--	--	--
Cluster-13710.0	BP_2	3.00	0.35	672	663248361	XP_008504242.1	684	2.1e-69	PREDICTED: flap endonuclease 1 [Calypte anna]>gi|676768407|gb|KFO97792.1| Flap endonuclease 1 [Calypte anna]	--	--	--	--	--	K04799	FEN1, RAD2	flap endonuclease-1	http://www.genome.jp/dbget-bin/www_bget?ko:K04799	Q5XIP6	674	1.3e-69	Flap endonuclease 1 OS=Rattus norvegicus GN=Fen1 PE=2 SV=1	PF00867//PF01367	XPG I-region//5'-3' exonuclease, C-terminal SAM fold	--	--	GO:0003824//GO:0003677//GO:0004518	catalytic activity//DNA binding//nuclease activity	--	--	KOG2519	5'-3' exonuclease
Cluster-13711.0	BP_2	2.00	0.96	383	--	--	--	--	--	768311759	CP010987.1	380	0	Verticillium dahliae VdLs.17 chromosome 8, complete sequence	--	--	--	--	--	--	--	--	--	--	--	--	--	--	--	--	--	--
Cluster-13714.0	BP_2	2.00	0.64	431	167538127	XP_001750729.1	201	1.4e-13	hypothetical protein [Monosiga brevicollis MX1]>gi|163770753|gb|EDQ84434.1| predicted protein [Monosiga brevicollis MX1]	697089396	XM_009659312.1	409	0	Verticillium dahliae VdLs.17 60S ribosomal protein L29 mRNA	K02905	RP-L29e, RPL29	large subunit ribosomal protein L29e	http://www.genome.jp/dbget-bin/www_bget?ko:K02905	P05747	250	1.2e-20	60S ribosomal protein L29 OS=Saccharomyces cerevisiae (strain ATCC 204508 / S288c) GN=RPL29 PE=1 SV=3	PF01779	Ribosomal L29e protein family	GO:0042254//GO:0006412	ribosome biogenesis//translation	GO:0003735	structural constituent of ribosome	GO:0005840//GO:0005622	ribosome//intracellular	KOG3504	60S ribosomal protein L29
Cluster-13717.1	BP_2	6.00	0.98	562	255045899	ACU00106.1	714	5.9e-73	troponin-C isoform 6 [Homarus americanus]	298106305	HM448422.1	51	1.07954e-15	Homarus americanus troponin C isoform 3 mRNA, complete cds	--	--	--	--	P15159	429	2.7e-41	Troponin C OS=Tachypleus tridentatus PE=1 SV=1	PF00036//PF13833//PF13405//PF13499//PF03352//PF13202//PF12763	EF hand//EF-hand domain pair//EF-hand domain//EF-hand domain pair//Methyladenine glycosylase//EF hand//Cytoskeletal-regulatory complex EF hand	GO:0006284	base-excision repair	GO:0005509//GO:0008725//GO:0005515	calcium ion binding//DNA-3-methyladenine glycosylase activity//protein binding	--	--	KOG0027	Calmodulin and related proteins (EF-Hand superfamily)
Cluster-13728.0	BP_2	10.00	0.34	1568	--	--	--	--	--	768311756	CP010984.1	1469	0	Verticillium dahliae VdLs.17 chromosome 5, complete sequence	--	--	--	--	--	--	--	--	PF15761//PF03286//PF09026//PF01056	Immortalisation up-regulated protein//Pox virus Ag35 surface protein//Centromere protein B dimerisation domain//Myc amino-terminal region	GO:0006355	regulation of transcription, DNA-templated	GO:0003677//GO:0003682//GO:0003700	DNA binding//chromatin binding//transcription factor activity, sequence-specific DNA binding	GO:0019031//GO:0005667//GO:0005634//GO:0000785//GO:0000775	viral envelope//transcription factor complex//nucleus//chromatin//chromosome, centromeric region	--	--
Cluster-13730.0	BP_2	2.00	0.33	562	--	--	--	--	--	--	--	--	--	--	--	--	--	--	--	--	--	--	--	--	--	--	--	--	--	--	--	--
Cluster-13744.0	BP_2	8.00	0.39	1185	375157305	ACY66494.3	1434	4.0e-156	serine protease [Scylla paramamosain]	375081799	FJ774773.2	1089	0	Scylla paramamosain serine protease mRNA, complete cds	--	--	--	--	Q8MQS8	213	6.3e-16	Venom serine protease 34 OS=Apis mellifera PE=2 SV=1	PF00089	Trypsin	GO:0006508	proteolysis	GO:0004252	serine-type endopeptidase activity	--	--	--	--
Cluster-13747.0	BP_2	9.15	0.45	1184	33087164	AAP92779.1	419	2.0e-38	hemocyte kazal-type proteinase inhibitor [Penaeus monodon]	--	--	--	--	--	--	--	--	--	P31696	291	5.7e-25	Agrin OS=Gallus gallus GN=AGRN PE=1 SV=3	PF07648//PF00050//PF03554	Kazal-type serine protease inhibitor domain//Kazal-type serine protease inhibitor domain//UL73 viral envelope glycoprotein	--	--	GO:0005515	protein binding	GO:0019031	viral envelope	KOG3649	FOG: Kazal-type serine protease inhibitor domain
Cluster-13748.0	BP_2	12.00	0.58	1209	--	--	--	--	--	--	--	--	--	--	--	--	--	--	--	--	--	--	--	--	--	--	--	--	--	--	--	--
Cluster-13750.0	BP_2	3.00	0.36	663	831779862	XP_012755851.1	542	6.1e-53	hypothetical protein SAMD00019534_038920, partial [Acytostelium subglobosum LB1]>gi|735856483|dbj|GAM20717.1| hypothetical protein SAMD00019534_038920, partial [Acytostelium subglobosum LB1]	697068952	XM_009651365.1	657	0	Verticillium dahliae VdLs.17 fructose-1,6-bisphosphatase mRNA	K03841	FBP, fbp	fructose-1,6-bisphosphatase I	http://www.genome.jp/dbget-bin/www_bget?ko:K03841	Q05079	589	8.9e-60	Fructose-1,6-bisphosphatase OS=Kluyveromyces lactis (strain ATCC 8585 / CBS 2359 / DSM 70799 / NBRC 1267 / NRRL Y-1140 / WM37) GN=FBP1 PE=3 SV=2	PF00316	Fructose-1-6-bisphosphatase	GO:0006098//GO:0006096//GO:0006013//GO:0005975//GO:0006000//GO:0015976//GO:0006094	pentose-phosphate shunt//glycolytic process//mannose metabolic process//carbohydrate metabolic process//fructose metabolic process//carbon utilization//gluconeogenesis	GO:0042132//GO:0042578	fructose 1,6-bisphosphate 1-phosphatase activity//phosphoric ester hydrolase activity	--	--	KOG1458	Fructose-1,6-bisphosphatase
Cluster-13752.0	BP_2	54.00	0.95	2776	675367441	KFM60343.1	2153	4.0e-239	Polyadenylate-binding protein 1, partial [Stegodyphus mimosarum]	768921143	XM_003965840.2	220	6.33139e-109	PREDICTED: Takifugu rubripes poly(A) binding protein, cytoplasmic 1 (pabpc1), mRNA	K13126	PABPC	polyadenylate-binding protein	http://www.genome.jp/dbget-bin/www_bget?ko:K13126	P20965	1885	2.0e-209	Polyadenylate-binding protein 1-A OS=Xenopus laevis GN=pabpc1-a PE=1 SV=3	PF04815//PF08777//PF09377//PF00658//PF16367//PF00076	Sec23/Sec24 helical domain//RNA binding motif//SBDS protein C-terminal domain//Poly-adenylate binding protein, unique domain//RNA recognition motif//RNA recognition motif. (a.k.a. RRM, RBD, or RNP domain)	GO:0006888//GO:0006886//GO:0042254	ER to Golgi vesicle-mediated transport//intracellular protein transport//ribosome biogenesis	GO:0003676//GO:0003723	nucleic acid binding//RNA binding	GO:0030127	COPII vesicle coat	KOG0123	Polyadenylate-binding protein (RRM superfamily)
Cluster-13756.0	BP_2	10.00	0.35	1550	--	--	--	--	--	--	--	--	--	--	--	--	--	--	--	--	--	--	PF05497	Destabilase	GO:0005975	carbohydrate metabolic process	GO:0003796	lysozyme activity	--	--	--	--
Cluster-13758.0	BP_2	1.00	0.38	408	--	--	--	--	--	--	--	--	--	--	--	--	--	--	--	--	--	--	--	--	--	--	--	--	--	--	--	--
Cluster-1376.0	BP_2	2.00	1.33	355	--	--	--	--	--	--	--	--	--	--	--	--	--	--	--	--	--	--	--	--	--	--	--	--	--	--	--	--
Cluster-13760.0	BP_2	1.00	2.17	290	--	--	--	--	--	--	--	--	--	--	--	--	--	--	--	--	--	--	--	--	--	--	--	--	--	--	--	--
Cluster-13761.3	BP_2	11.64	0.56	1209	--	--	--	--	--	--	--	--	--	--	--	--	--	--	--	--	--	--	--	--	--	--	--	--	--	--	--	--
Cluster-13768.0	BP_2	34.00	0.90	1960	--	--	--	--	--	--	--	--	--	--	--	--	--	--	--	--	--	--	--	--	--	--	--	--	--	--	--	--
Cluster-13769.0	BP_2	14.00	0.62	1278	478259305	ENN79207.1	1039	2.8e-110	hypothetical protein YQE_04391, partial [Dendroctonus ponderosae]	--	--	--	--	--	--	--	--	--	Q9H1X1	538	1.4e-53	Radial spoke head protein 9 homolog OS=Homo sapiens GN=RSPH9 PE=1 SV=1	--	--	--	--	--	--	--	--	--	--
Cluster-1377.0	BP_2	4.00	0.67	556	--	--	--	--	--	--	--	--	--	--	--	--	--	--	--	--	--	--	--	--	--	--	--	--	--	--	--	--
Cluster-13776.0	BP_2	2.00	0.35	545	--	--	--	--	--	--	--	--	--	--	--	--	--	--	--	--	--	--	--	--	--	--	--	--	--	--	--	--
Cluster-13781.0	BP_2	4.00	0.70	544	826419751	XP_012524774.1	665	2.7e-67	PREDICTED: serine hydroxymethyltransferase, cytosolic [Monomorium pharaonis]>gi|826419753|ref|XP_012524775.1| PREDICTED: serine hydroxymethyltransferase, cytosolic [Monomorium pharaonis]	--	--	--	--	--	K00600	glyA, SHMT	glycine hydroxymethyltransferase	http://www.genome.jp/dbget-bin/www_bget?ko:K00600	P50431	625	4.9e-64	Serine hydroxymethyltransferase, cytosolic OS=Mus musculus GN=Shmt1 PE=1 SV=3	PF00464	Serine hydroxymethyltransferase	--	--	GO:0016740	transferase activity	--	--	KOG2467	Glycine/serine hydroxymethyltransferase
Cluster-13783.0	BP_2	6.00	0.34	1074	554595613	AGZ01980.1	1044	6.1e-111	valosin-containing protein [Penaeus monodon]	697090266	XM_009659744.1	877	0	Verticillium dahliae VdLs.17 cell division cycle protein partial mRNA	K13525	VCP, CDC48	transitional endoplasmic reticulum ATPase	http://www.genome.jp/dbget-bin/www_bget?ko:K13525	Q5AWS6	1214	4.8e-132	Cell division control protein 48 OS=Emericella nidulans (strain FGSC A4 / ATCC 38163 / CBS 112.46 / NRRL 194 / M139) GN=cdc48 PE=1 SV=2	PF00004//PF07728//PF01695//PF06068//PF05496//PF01057//PF03152//PF00910//PF02367	ATPase family associated with various cellular activities (AAA)//AAA domain (dynein-related subfamily)//IstB-like ATP binding protein//TIP49 C-terminus//Holliday junction DNA helicase ruvB N-terminus//Parvovirus non-structural protein NS1//Ubiquitin fusion degradation protein UFD1//RNA helicase//Threonylcarbamoyl adenosine biosynthesis protein TsaE	GO:0019079//GO:0006281//GO:0006310//GO:0006511//GO:0002949	viral genome replication//DNA repair//DNA recombination//ubiquitin-dependent protein catabolic process//tRNA threonylcarbamoyladenosine modification	GO:0003723//GO:0005524//GO:0003678//GO:0016887//GO:0003724//GO:0009378	RNA binding//ATP binding//DNA helicase activity//ATPase activity//RNA helicase activity//four-way junction helicase activity	GO:0009379//GO:0005657	Holliday junction helicase complex//replication fork	KOG0730	AAA+-type ATPase
Cluster-13786.0	BP_2	4.00	0.47	670	--	--	--	--	--	--	--	--	--	--	--	--	--	--	--	--	--	--	--	--	--	--	--	--	--	--	--	--
Cluster-13794.0	BP_2	2.00	0.55	454	--	--	--	--	--	--	--	--	--	--	--	--	--	--	--	--	--	--	--	--	--	--	--	--	--	--	--	--
Cluster-13798.0	BP_2	9.00	2.14	478	156362157	XP_001625647.1	612	3.3e-61	predicted protein [Nematostella vectensis]>gi|156212490|gb|EDO33547.1| predicted protein [Nematostella vectensis]	697073707	XM_009653196.1	478	0	Verticillium dahliae VdLs.17 40S ribosomal protein S4-A mRNA	K02987	RP-S4e, RPS4	small subunit ribosomal protein S4e	http://www.genome.jp/dbget-bin/www_bget?ko:K02987	P87158	618	2.8e-63	40S ribosomal protein S4-A OS=Schizosaccharomyces pombe (strain 972 / ATCC 24843) GN=rps401 PE=2 SV=2	PF01479	S4 domain	GO:0006412//GO:0042254	translation//ribosome biogenesis	GO:0003723//GO:0003735	RNA binding//structural constituent of ribosome	GO:0005840	ribosome	KOG0378	40S ribosomal protein S4
Cluster-13798.1	BP_2	3.00	0.33	692	742140236	XP_010842313.1	453	1.3e-42	PREDICTED: 40S ribosomal protein S4, X isoform-like [Bison bison bison]	675324091	CP009079.1	670	0	Verticillium dahliae JR2 chromosome 2, complete sequence	K02987	RP-S4e, RPS4	small subunit ribosomal protein S4e	http://www.genome.jp/dbget-bin/www_bget?ko:K02987	P0CX36	459	1.1e-44	40S ribosomal protein S4-B OS=Saccharomyces cerevisiae (strain ATCC 204508 / S288c) GN=RPS4B PE=1 SV=1	--	--	--	--	--	--	--	--	KOG0378	40S ribosomal protein S4
Cluster-13811.1	BP_2	8.00	0.55	932	--	--	--	--	--	302414279	XM_003004926.1	761	0	Verticillium albo-atrum VaMs.102 hypothetical protein, mRNA	--	--	--	--	--	--	--	--	--	--	--	--	--	--	--	--	--	--
Cluster-13815.0	BP_2	5.00	0.37	881	270014925	EFA11373.1	479	1.6e-45	hypothetical protein TcasGA2_TC011532 [Tribolium castaneum]	--	--	--	--	--	--	--	--	--	--	--	--	--	--	--	--	--	--	--	--	--	--	--
Cluster-13819.0	BP_2	23.00	0.63	1889	332847660	XP_511477.3	1584	2.6e-173	PREDICTED: C-C chemokine receptor type 7 [Pan troglodytes]	683523919	NM_001301718.1	1889	0	Homo sapiens chemokine (C-C motif) receptor 7 (CCR7), transcript variant 5, mRNA	K04182	CCR7	C-C chemokine receptor type 7	http://www.genome.jp/dbget-bin/www_bget?ko:K04182	P32248	1584	1.1e-174	C-C chemokine receptor type 7 OS=Homo sapiens GN=CCR7 PE=2 SV=2	PF04145//PF09726//PF00001//PF01527	Ctr copper transporter family//Transmembrane protein//7 transmembrane receptor (rhodopsin family)//Transposase	GO:0006825//GO:0006313//GO:0007186//GO:0035434	copper ion transport//transposition, DNA-mediated//G-protein coupled receptor signaling pathway//copper ion transmembrane transport	GO:0003677//GO:0004930//GO:0004803//GO:0005375	DNA binding//G-protein coupled receptor activity//transposase activity//copper ion transmembrane transporter activity	GO:0016021	integral component of membrane	--	--
Cluster-13822.0	BP_2	1.00	0.34	422	--	--	--	--	--	--	--	--	--	--	--	--	--	--	--	--	--	--	--	--	--	--	--	--	--	--	--	--
Cluster-13823.0	BP_2	2.00	0.49	472	766927199	XP_011495587.1	294	2.5e-24	PREDICTED: teneurin-m [Ceratosolen solmsi marchali]	--	--	--	--	--	--	--	--	--	O61307	276	1.2e-23	Teneurin-m OS=Drosophila melanogaster GN=Ten-m PE=1 SV=2	--	--	--	--	--	--	--	--	--	--
Cluster-13824.0	BP_2	5.00	0.38	870	115443587	YP_778606.1	195	1.4e-12	photosystem II protein H [Bigelowiella natans]>gi|122227444|sp|Q06J21.1|PSBH_BIGNA RecName: Full=Photosystem II reaction center protein H; Short=PSII-H; AltName: Full=Photosystem II 10 kDa phosphoprotein (chloroplast) [Bigelowiella natans]>gi|110810232|gb|ABG91438.1| photosystem II protein H [Bigelowiella natans]	597569085	KF990036.1	867	0	Prunus kansuensis chloroplast, complete genome	--	--	--	--	Q09ME8	332	7.4e-30	Photosystem II reaction center protein H OS=Citrus sinensis GN=psbH PE=3 SV=1	PF02468//PF00737	Photosystem II reaction centre N protein (psbN)//Photosystem II 10 kDa phosphoprotein	GO:0008152//GO:0015979//GO:0050821	metabolic process//photosynthesis//protein stabilization	GO:0042301	phosphate ion binding	GO:0009507//GO:0044425//GO:0016020//GO:0009539//GO:0009523//GO:0034357	chloroplast//membrane part//membrane//photosystem II reaction center//photosystem II//photosynthetic membrane	--	--
Cluster-1383.0	BP_2	3.00	0.55	533	--	--	--	--	--	--	--	--	--	--	--	--	--	--	--	--	--	--	--	--	--	--	--	--	--	--	--	--
Cluster-13838.0	BP_2	1.00	0.40	402	--	--	--	--	--	--	--	--	--	--	--	--	--	--	--	--	--	--	--	--	--	--	--	--	--	--	--	--
Cluster-13838.1	BP_2	1.00	2.88	279	--	--	--	--	--	--	--	--	--	--	--	--	--	--	--	--	--	--	--	--	--	--	--	--	--	--	--	--
Cluster-13842.0	BP_2	3.17	0.34	707	--	--	--	--	--	--	--	--	--	--	--	--	--	--	--	--	--	--	PF00105	Zinc finger, C4 type (two domains)	GO:0006355	regulation of transcription, DNA-templated	GO:0043565//GO:0008270//GO:0003700	sequence-specific DNA binding//zinc ion binding//transcription factor activity, sequence-specific DNA binding	GO:0005634//GO:0005667	nucleus//transcription factor complex	--	--
Cluster-13844.1	BP_2	2.00	0.58	445	--	--	--	--	--	--	--	--	--	--	--	--	--	--	--	--	--	--	--	--	--	--	--	--	--	--	--	--
Cluster-13847.0	BP_2	2.00	0.40	514	119624064	EAX03659.1	692	1.9e-70	major histocompatibility complex, class II, DM alpha, isoform CRA_b [Homo sapiens]	207113141	NM_006120.3	494	0	Homo sapiens major histocompatibility complex, class II, DM alpha (HLA-DMA), mRNA	K06752	MHC2	major histocompatibility complex, class II	http://www.genome.jp/dbget-bin/www_bget?ko:K06752	P28067	637	1.9e-65	HLA class II histocompatibility antigen, DM alpha chain OS=Homo sapiens GN=HLA-DMA PE=1 SV=1	PF06743	FAST kinase-like protein, subdomain 1	--	--	GO:0004672	protein kinase activity	--	--	--	--
Cluster-13849.0	BP_2	10.00	0.51	1147	--	--	--	--	--	--	--	--	--	--	--	--	--	--	--	--	--	--	--	--	--	--	--	--	--	--	--	--
Cluster-13850.0	BP_2	2.76	0.43	574	22758848	AAN05584.1	406	3.1e-37	ribosomal protein L30 [Argopecten irradians]	697072802	XM_009652887.1	574	0	Verticillium dahliae VdLs.17 60S ribosomal protein L30 mRNA	K02908	RP-L30e, RPL30	large subunit ribosomal protein L30e	http://www.genome.jp/dbget-bin/www_bget?ko:K02908	Q7S7F1	447	2.2e-43	60S ribosomal protein L30 OS=Neurospora crassa (strain ATCC 24698 / 74-OR23-1A / CBS 708.71 / DSM 1257 / FGSC 987) GN=rpl-30 PE=3 SV=1	--	--	--	--	--	--	--	--	KOG2988	60S ribosomal protein L30
Cluster-13851.1	BP_2	38.00	2.87	875	--	--	--	--	--	--	--	--	--	--	--	--	--	--	--	--	--	--	--	--	--	--	--	--	--	--	--	--
Cluster-13852.0	BP_2	6.16	0.60	743	642913056	XP_008201369.1	313	2.4e-26	PREDICTED: anosmin-1 [Tribolium castaneum]	--	--	--	--	--	--	--	--	--	P33005	144	4.0e-08	Anosmin-1 OS=Gallus gallus GN=KAL1 PE=2 SV=2	PF00095	WAP-type (Whey Acidic Protein) 'four-disulfide core'	--	--	GO:0030414	peptidase inhibitor activity	GO:0005576	extracellular region	--	--
Cluster-13858.0	BP_2	2.00	0.60	439	--	--	--	--	--	--	--	--	--	--	--	--	--	--	--	--	--	--	--	--	--	--	--	--	--	--	--	--
Cluster-13860.0	BP_2	10.00	0.37	1472	--	--	--	--	--	--	--	--	--	--	--	--	--	--	--	--	--	--	--	--	--	--	--	--	--	--	--	--
Cluster-13861.0	BP_2	2.65	0.42	572	119623651	EAX03246.1	184	1.7e-11	major histocompatibility complex, class I, A, isoform CRA_g [Homo sapiens]	110624225	AK225789.1	500	0	Homo sapiens mRNA for HLA class I histocompatibility antigen, A-30 alpha chain precursor variant, clone: FCC131E11	--	--	--	--	--	--	--	--	PF06623	MHC_I C-terminus	GO:0019882//GO:0006955	antigen processing and presentation//immune response	--	--	--	--	--	--
Cluster-13862.0	BP_2	1.00	0.36	413	460027843	AFJ11397.2	512	1.1e-49	prostaglandin F synthase [Penaeus monodon]	--	--	--	--	--	K00011	E1.1.1.21, AKR1	aldehyde reductase	http://www.genome.jp/dbget-bin/www_bget?ko:K00011	P15121	351	2.2e-32	Aldose reductase OS=Homo sapiens GN=AKR1B1 PE=1 SV=3	--	--	--	--	--	--	--	--	KOG1577	Aldo/keto reductase family proteins
Cluster-13863.0	BP_2	2.00	0.60	440	--	--	--	--	--	--	--	--	--	--	--	--	--	--	--	--	--	--	PF01097	Arthropod defensin	GO:0006952	defense response	--	--	--	--	--	--
Cluster-13866.0	BP_2	4.00	0.62	579	--	--	--	--	--	697082532	XM_009656245.1	552	0	Verticillium dahliae VdLs.17 hypothetical protein mRNA	--	--	--	--	--	--	--	--	--	--	--	--	--	--	--	--	--	--
Cluster-13868.0	BP_2	4.00	0.38	758	--	--	--	--	--	--	--	--	--	--	--	--	--	--	--	--	--	--	--	--	--	--	--	--	--	--	--	--
Cluster-13868.1	BP_2	2.00	0.77	407	--	--	--	--	--	--	--	--	--	--	--	--	--	--	--	--	--	--	--	--	--	--	--	--	--	--	--	--
Cluster-13870.0	BP_2	10.00	0.38	1448	646700024	KDR10371.1	1521	4.0e-166	putative isocitrate dehydrogenase [NAD] subunit alpha, mitochondrial [Zootermopsis nevadensis]	442616938	NM_167657.3	263	4.07811e-133	Drosophila melanogaster lethal (1) G0156 (l(1)G0156), transcript variant C, mRNA	K00030	IDH3	isocitrate dehydrogenase (NAD+)	http://www.genome.jp/dbget-bin/www_bget?ko:K00030	Q9VWH4	1445	1.1e-158	Probable isocitrate dehydrogenase [NAD] subunit alpha, mitochondrial OS=Drosophila melanogaster GN=l(1)G0156 PE=2 SV=1	PF00180	Isocitrate/isopropylmalate dehydrogenase	GO:0055114	oxidation-reduction process	GO:0016616	oxidoreductase activity, acting on the CH-OH group of donors, NAD or NADP as acceptor	--	--	KOG0785	Isocitrate dehydrogenase, alpha subunit
Cluster-13880.0	BP_2	6.00	0.34	1063	333441020	AEF32709.1	601	1.4e-59	prostaglandin D synthase [Eriocheir sinensis]	--	--	--	--	--	K01830	E5.3.99.2, PTGDS	prostaglandin-H2 D-isomerase	http://www.genome.jp/dbget-bin/www_bget?ko:K01830	O73888	319	2.9e-28	Hematopoietic prostaglandin D synthase OS=Gallus gallus GN=HPGDS PE=1 SV=3	PF02798//PF00042//PF13417//PF13409	Glutathione S-transferase, N-terminal domain//Globin//Glutathione S-transferase, N-terminal domain//Glutathione S-transferase, N-terminal domain	--	--	GO:0019825//GO:0020037//GO:0005515	oxygen binding//heme binding//protein binding	--	--	--	--
Cluster-13890.0	BP_2	55.00	2.13	1427	642914631	XP_008190292.1	479	2.7e-45	PREDICTED: uncharacterized protein LOC662396 [Tribolium castaneum]>gi|642914633|ref|XP_973587.2| PREDICTED: uncharacterized protein LOC662396 [Tribolium castaneum]>gi|270002275|gb|EEZ98722.1| hypothetical protein TcasGA2_TC001268 [Tribolium castaneum]	--	--	--	--	--	--	--	--	--	--	--	--	--	PF01223	DNA/RNA non-specific endonuclease	--	--	GO:0046872//GO:0003676//GO:0016787	metal ion binding//nucleic acid binding//hydrolase activity	--	--	--	--
Cluster-13897.1	BP_2	1.00	0.53	374	--	--	--	--	--	--	--	--	--	--	--	--	--	--	--	--	--	--	--	--	--	--	--	--	--	--	--	--
Cluster-13898.0	BP_2	2.00	0.33	563	--	--	--	--	--	768311759	CP010987.1	563	0	Verticillium dahliae VdLs.17 chromosome 8, complete sequence	--	--	--	--	--	--	--	--	PF16557//PF04082	CUT1-like DNA-binding domain of SATB//Fungal specific transcription factor domain	GO:0006351	transcription, DNA-templated	GO:0008270//GO:0003677	zinc ion binding//DNA binding	GO:0005634	nucleus	--	--
Cluster-13900.0	BP_2	4.91	0.39	839	478263827	ENN82072.1	160	1.5e-08	hypothetical protein YQE_01551, partial [Dendroctonus ponderosae]>gi|546686111|gb|ERL95503.1| hypothetical protein D910_12765 [Dendroctonus ponderosae]	--	--	--	--	--	--	--	--	--	--	--	--	--	--	--	--	--	--	--	--	--	--	--
Cluster-13901.0	BP_2	3.00	0.44	590	--	--	--	--	--	--	--	--	--	--	--	--	--	--	--	--	--	--	--	--	--	--	--	--	--	--	--	--
Cluster-13909.0	BP_2	1.00	0.58	365	--	--	--	--	--	--	--	--	--	--	--	--	--	--	--	--	--	--	--	--	--	--	--	--	--	--	--	--
Cluster-1391.0	BP_2	8.00	0.60	877	--	--	--	--	--	--	--	--	--	--	--	--	--	--	--	--	--	--	--	--	--	--	--	--	--	--	--	--
Cluster-13911.0	BP_2	4.00	0.59	593	--	--	--	--	--	--	--	--	--	--	--	--	--	--	--	--	--	--	--	--	--	--	--	--	--	--	--	--
Cluster-13912.0	BP_2	6.00	0.38	982	--	--	--	--	--	--	--	--	--	--	--	--	--	--	--	--	--	--	PF00204	DNA gyrase B	GO:0006265	DNA topological change	GO:0003677//GO:0003918//GO:0005524	DNA binding//DNA topoisomerase type II (ATP-hydrolyzing) activity//ATP binding	--	--	--	--
Cluster-13913.0	BP_2	2.00	0.66	427	--	--	--	--	--	525346432	KC793905.1	199	4.30021e-98	Scylla paramamosain clone Scpa13 microsatellite sequence	--	--	--	--	--	--	--	--	--	--	--	--	--	--	--	--	--	--
Cluster-13917.0	BP_2	6.19	0.43	930	270013290	EFA09738.1	175	3.1e-10	hypothetical protein TcasGA2_TC011873 [Tribolium castaneum]	--	--	--	--	--	--	--	--	--	--	--	--	--	--	--	--	--	--	--	--	--	--	--
Cluster-13942.0	BP_2	6.00	0.40	954	--	--	--	--	--	--	--	--	--	--	--	--	--	--	--	--	--	--	--	--	--	--	--	--	--	--	--	--
Cluster-13943.0	BP_2	5.42	0.68	646	--	--	--	--	--	--	--	--	--	--	--	--	--	--	--	--	--	--	PF01607	Chitin binding Peritrophin-A domain	GO:0006030	chitin metabolic process	GO:0008061	chitin binding	GO:0005576	extracellular region	--	--
Cluster-13944.0	BP_2	9.00	6.47	349	328899629	AEB54643.1	495	9.0e-48	ribosomal protein L36 [Procambarus clarkii]	195469538	XM_002099659.1	75	2.94375e-29	Drosophila yakuba RpL36 (Dyak\RpL36), partial mRNA	K02920	RP-L36e, RPL36	large subunit ribosomal protein L36e	http://www.genome.jp/dbget-bin/www_bget?ko:K02920	Q5RAZ9	384	2.8e-36	60S ribosomal protein L36 OS=Pongo abelii GN=RPL36 PE=3 SV=3	PF01158	Ribosomal protein L36e	GO:0042254//GO:0006412	ribosome biogenesis//translation	GO:0003735	structural constituent of ribosome	GO:0005840//GO:0005622	ribosome//intracellular	KOG3452	60S ribosomal protein L36
Cluster-13952.1	BP_2	3.00	0.58	522	--	--	--	--	--	116309050	CR855064.1	516	0	Oryza sativa genomic DNA, chromosome 4, BAC clone: H0107B07, complete sequence	--	--	--	--	--	--	--	--	--	--	--	--	--	--	--	--	--	--
Cluster-13957.0	BP_2	5.00	0.33	957	--	--	--	--	--	--	--	--	--	--	--	--	--	--	--	--	--	--	--	--	--	--	--	--	--	--	--	--
Cluster-13961.0	BP_2	3.00	0.67	491	--	--	--	--	--	--	--	--	--	--	--	--	--	--	--	--	--	--	--	--	--	--	--	--	--	--	--	--
Cluster-13966.0	BP_2	8.00	0.73	773	742408646	AJB28949.1	573	1.8e-56	c-Jun protein [Litopenaeus vannamei]	--	--	--	--	--	K04449	JUND	transcription factor jun-D	http://www.genome.jp/dbget-bin/www_bget?ko:K04449	P18870	260	1.5e-21	Transcription factor AP-1 OS=Gallus gallus GN=JUN PE=1 SV=2	PF00170//PF07716//PF03131	bZIP transcription factor//Basic region leucine zipper//bZIP Maf transcription factor	GO:0006355	regulation of transcription, DNA-templated	GO:0003677//GO:0043565//GO:0003700	DNA binding//sequence-specific DNA binding//transcription factor activity, sequence-specific DNA binding	GO:0005634//GO:0005667	nucleus//transcription factor complex	--	--
Cluster-13966.1	BP_2	4.00	0.43	702	742408646	AJB28949.1	507	7.4e-49	c-Jun protein [Litopenaeus vannamei]	--	--	--	--	--	K04448	JUN	transcription factor AP-1	http://www.genome.jp/dbget-bin/www_bget?ko:K04448	P05412	358	5.7e-33	Transcription factor AP-1 OS=Homo sapiens GN=JUN PE=1 SV=2	PF03131//PF04977//PF00170//PF07716//PF06005	bZIP Maf transcription factor//Septum formation initiator//bZIP transcription factor//Basic region leucine zipper//Protein of unknown function (DUF904)	GO:0043093//GO:0000917//GO:0007049//GO:0006355	FtsZ-dependent cytokinesis//barrier septum assembly//cell cycle//regulation of transcription, DNA-templated	GO:0003677//GO:0003700//GO:0043565	DNA binding//transcription factor activity, sequence-specific DNA binding//sequence-specific DNA binding	GO:0005667//GO:0005634//GO:0005737	transcription factor complex//nucleus//cytoplasm	KOG0837	Transcriptional activator of the JUN family
Cluster-1397.0	BP_2	1.00	0.48	383	--	--	--	--	--	--	--	--	--	--	--	--	--	--	--	--	--	--	--	--	--	--	--	--	--	--	--	--
Cluster-1397.1	BP_2	3.00	0.63	504	--	--	--	--	--	--	--	--	--	--	--	--	--	--	--	--	--	--	PF05933	Fungal ATP synthase protein 8 (A6L)	GO:0015992//GO:0015986	proton transport//ATP synthesis coupled proton transport	GO:0015078	hydrogen ion transmembrane transporter activity	GO:0000276	mitochondrial proton-transporting ATP synthase complex, coupling factor F(o)	--	--
Cluster-13979.0	BP_2	54.00	4.45	826	--	--	--	--	--	--	--	--	--	--	--	--	--	--	--	--	--	--	PF01047	MarR family	GO:0006355	regulation of transcription, DNA-templated	GO:0003700	transcription factor activity, sequence-specific DNA binding	GO:0005667	transcription factor complex	--	--
Cluster-13984.0	BP_2	12.00	0.58	1208	260801887	XP_002595826.1	891	3.8e-93	hypothetical protein BRAFLDRAFT_115715 [Branchiostoma floridae]>gi|229281075|gb|EEN51838.1| hypothetical protein BRAFLDRAFT_115715 [Branchiostoma floridae]	697073948	XM_009653281.1	933	0	Verticillium dahliae VdLs.17 transaldolase partial mRNA	K00616	E2.2.1.2, talA, talB	transaldolase	http://www.genome.jp/dbget-bin/www_bget?ko:K00616	J9MJK9	1234	2.6e-134	Transaldolase OS=Fusarium oxysporum f. sp. lycopersici (strain 4287 / CBS 123668 / FGSC 9935 / NRRL 34936) GN=FOXG_03074 PE=1 SV=1	PF06662//PF00923	D-glucuronyl C5-epimerase C-terminus//Transaldolase	GO:0006024//GO:0005975	glycosaminoglycan biosynthetic process//carbohydrate metabolic process	GO:0003824//GO:0016857	catalytic activity//racemase and epimerase activity, acting on carbohydrates and derivatives	GO:0016021	integral component of membrane	KOG2772	Transaldolase
Cluster-13984.2	BP_2	5.00	0.75	588	336454162	AEI58895.1	349	1.3e-30	cathepsin D [Pteria penguin]	697065638	XM_009649711.1	579	0	Verticillium dahliae VdLs.17 vacuolar protease A mRNA	K01379	CTSD	cathepsin D	http://www.genome.jp/dbget-bin/www_bget?ko:K01379	Q01294	570	1.3e-57	Vacuolar protease A OS=Neurospora crassa (strain ATCC 24698 / 74-OR23-1A / CBS 708.71 / DSM 1257 / FGSC 987) GN=pep-4 PE=3 SV=2	PF02806//PF00026	Alpha amylase, C-terminal all-beta domain//Eukaryotic aspartyl protease	GO:0006508//GO:0005975	proteolysis//carbohydrate metabolic process	GO:0003824//GO:0043169//GO:0004190	catalytic activity//cation binding//aspartic-type endopeptidase activity	--	--	KOG1339	Aspartyl protease
Cluster-13986.0	BP_2	2.00	0.41	508	--	--	--	--	--	697069406	XM_009651592.1	383	0	Verticillium dahliae VdLs.17 hypothetical protein mRNA	--	--	--	--	Q9UTI9	155	1.4e-09	UPF0591 membrane protein C15E1.02c OS=Schizosaccharomyces pombe (strain 972 / ATCC 24843) GN=SPAC15E1.02c PE=3 SV=1	--	--	--	--	--	--	--	--	--	--
Cluster-13987.0	BP_2	3.00	1.07	416	241998180	XP_002433733.1	219	1.1e-15	ubiquinol-cytochrome C reductase hinge protein, putative [Ixodes scapularis]>gi|215495492|gb|EEC05133.1| ubiquinol-cytochrome C reductase hinge protein, putative [Ixodes scapularis]	262401202	FJ774783.1	246	3.11915e-124	Scylla paramamosain mitochondrial ubiquinol-cytochrome c reductase complex 11 kDa protein mRNA, partial cds; nuclear gene for mitochondrial product	K00416	QCR6, UQCRH	ubiquinol-cytochrome c reductase subunit 6	http://www.genome.jp/dbget-bin/www_bget?ko:K00416	P07919	172	1.3e-11	Cytochrome b-c1 complex subunit 6, mitochondrial OS=Homo sapiens GN=UQCRH PE=1 SV=2	--	--	GO:0006122//GO:0006118//GO:0006119//GO:0015992	mitochondrial electron transport, ubiquinol to cytochrome c//obsolete electron transport//oxidative phosphorylation//proton transport	GO:0008121	ubiquinol-cytochrome-c reductase activity	--	--	--	--
Cluster-14000.0	BP_2	13.17	0.31	2136	557332086	XP_006038864.1	931	1.5e-97	PREDICTED: zinc finger protein 850-like [Alligator sinensis]	--	--	--	--	--	K09228	KRAB	KRAB domain-containing zinc finger protein	http://www.genome.jp/dbget-bin/www_bget?ko:K09228	Q14591	897	5.5e-95	Zinc finger protein 271 OS=Homo sapiens GN=ZNF271 PE=2 SV=4	PF13465//PF01667//PF02892//PF00412//PF04810//PF13912//PF00471//PF00096//PF01155//PF07649//PF07776	Zinc-finger double domain//Ribosomal protein S27//BED zinc finger//LIM domain//Sec23/Sec24 zinc finger//C2H2-type zinc finger//Ribosomal protein L33//Zinc finger, C2H2 type//Hydrogenase/urease nickel incorporation, metallochaperone, hypA//C1-like domain//Zinc-finger associated domain (zf-AD)	GO:0006888//GO:0006412//GO:0042254//GO:0055114//GO:0006464//GO:0006886	ER to Golgi vesicle-mediated transport//translation//ribosome biogenesis//oxidation-reduction process//cellular protein modification process//intracellular protein transport	GO:0046872//GO:0003677//GO:0016151//GO:0008270//GO:0003735//GO:0047134	metal ion binding//DNA binding//nickel cation binding//zinc ion binding//structural constituent of ribosome//protein-disulfide reductase activity	GO:0005634//GO:0005622//GO:0005840//GO:0030127	nucleus//intracellular//ribosome//COPII vesicle coat	--	--
Cluster-14000.1	BP_2	26.83	0.66	2089	557332086	XP_006038864.1	931	1.5e-97	PREDICTED: zinc finger protein 850-like [Alligator sinensis]	--	--	--	--	--	K09228	KRAB	KRAB domain-containing zinc finger protein	http://www.genome.jp/dbget-bin/www_bget?ko:K09228	Q14591	897	5.4e-95	Zinc finger protein 271 OS=Homo sapiens GN=ZNF271 PE=2 SV=4	PF13912//PF02892//PF07776//PF00096//PF13465	C2H2-type zinc finger//BED zinc finger//Zinc-finger associated domain (zf-AD)//Zinc finger, C2H2 type//Zinc-finger double domain	--	--	GO:0046872//GO:0008270//GO:0003677	metal ion binding//zinc ion binding//DNA binding	GO:0005634	nucleus	--	--
Cluster-14001.0	BP_2	7.00	0.53	877	--	--	--	--	--	--	--	--	--	--	--	--	--	--	--	--	--	--	--	--	--	--	--	--	--	--	--	--
Cluster-14004.0	BP_2	2.00	0.35	545	--	--	--	--	--	--	--	--	--	--	--	--	--	--	--	--	--	--	--	--	--	--	--	--	--	--	--	--
Cluster-14005.1	BP_2	2.00	0.64	430	341904471	EGT60304.1	164	2.7e-09	CBN-SODH-2 protein [Caenorhabditis brenneri]	615445581	XM_007593031.1	115	2.14846e-51	Colletotrichum fioriniae PJ7 alcohol dehydrogenase 1 mRNA	K13953	adhP	alcohol dehydrogenase, propanol-preferring	http://www.genome.jp/dbget-bin/www_bget?ko:K13953	Q9P6C8	336	1.3e-30	Alcohol dehydrogenase 1 OS=Neurospora crassa (strain ATCC 24698 / 74-OR23-1A / CBS 708.71 / DSM 1257 / FGSC 987) GN=adh-1 PE=3 SV=1	--	--	--	--	--	--	--	--	KOG0023	Alcohol dehydrogenase, class V
Cluster-14009.0	BP_2	5.00	0.66	624	675384101	KFM76998.1	189	4.9e-12	Cytochrome b-c1 complex subunit 9, partial [Stegodyphus mimosarum]	--	--	--	--	--	K00419	QCR9, UCRC	ubiquinol-cytochrome c reductase subunit 9	http://www.genome.jp/dbget-bin/www_bget?ko:K00419	P00130	176	6.5e-12	Cytochrome b-c1 complex subunit 9 OS=Bos taurus GN=UQCR10 PE=1 SV=3	PF15462//PF05365//PF15761	Bartter syndrome, infantile, with sensorineural deafness (Barttin)//Ubiquinol-cytochrome C reductase, UQCRX/QCR9 like//Immortalisation up-regulated protein	GO:0006821//GO:0006122	chloride transport//mitochondrial electron transport, ubiquinol to cytochrome c	--	--	GO:0005750//GO:0005634//GO:0005743	mitochondrial respiratory chain complex III//nucleus//mitochondrial inner membrane	--	--
Cluster-14017.0	BP_2	4.00	0.37	769	356651210	AET34922.1	557	1.3e-54	interferon-related developmental regulator 1 [Macrobrachium rosenbergii]	--	--	--	--	--	--	--	--	--	Q12894	193	8.6e-14	Interferon-related developmental regulator 2 OS=Homo sapiens GN=IFRD2 PE=1 SV=3	--	--	--	--	--	--	--	--	KOG2842	Interferon-related protein PC4 like
Cluster-14018.0	BP_2	4.00	0.38	758	--	--	--	--	--	--	--	--	--	--	--	--	--	--	--	--	--	--	--	--	--	--	--	--	--	--	--	--
Cluster-14018.1	BP_2	3.00	1.04	420	--	--	--	--	--	--	--	--	--	--	--	--	--	--	--	--	--	--	--	--	--	--	--	--	--	--	--	--
Cluster-14027.0	BP_2	1.00	0.36	414	--	--	--	--	--	768311759	CP010987.1	404	0	Verticillium dahliae VdLs.17 chromosome 8, complete sequence	--	--	--	--	--	--	--	--	--	--	--	--	--	--	--	--	--	--
Cluster-14028.0	BP_2	1.00	0.71	350	--	--	--	--	--	--	--	--	--	--	--	--	--	--	--	--	--	--	PF03708	Avian retrovirus envelope protein, gp85	--	--	--	--	GO:0019031	viral envelope	--	--
Cluster-1403.0	BP_2	2.00	1.20	363	--	--	--	--	--	--	--	--	--	--	--	--	--	--	--	--	--	--	--	--	--	--	--	--	--	--	--	--
Cluster-14032.0	BP_2	4.00	0.35	791	--	--	--	--	--	302422313	XM_003008941.1	620	0	Verticillium albo-atrum VaMs.102 ZZ type zinc finger domain-containing protein, mRNA	--	--	--	--	--	--	--	--	PF14583	Oligogalacturonate lyase	GO:0045490	pectin catabolic process	GO:0047487	oligogalacturonide lyase activity	--	--	--	--
Cluster-14033.0	BP_2	2.00	0.56	449	675386784	KFM79681.1	422	3.4e-39	hypothetical protein X975_14148, partial [Stegodyphus mimosarum]	--	--	--	--	--	K15377	SLC44A2_4_5	solute carrier family 44 (choline transporter-like protein), member 2/4/5	http://www.genome.jp/dbget-bin/www_bget?ko:K15377	Q7PRJ0	325	2.5e-29	CTL-like protein 2 OS=Anopheles gambiae GN=AGAP010343 PE=3 SV=4	--	--	--	--	--	--	--	--	KOG1362	Choline transporter-like protein
Cluster-14035.0	BP_2	5.00	0.61	651	328900207	AEB54658.1	532	8.6e-52	H+ transporting ATP synthase O subunit [Procambarus clarkii]	--	--	--	--	--	K02137	ATPeF0O, ATP5O, ATP5	F-type H+-transporting ATPase subunit O	http://www.genome.jp/dbget-bin/www_bget?ko:K02137	Q24439	420	3.4e-40	ATP synthase subunit O, mitochondrial OS=Drosophila melanogaster GN=Oscp PE=2 SV=2	PF00213	ATP synthase delta (OSCP) subunit	GO:0015986	ATP synthesis coupled proton transport	GO:0046933	proton-transporting ATP synthase activity, rotational mechanism	GO:0045259	proton-transporting ATP synthase complex	KOG1662	Mitochondrial F1F0-ATP synthase, subunit OSCP/ATP5
Cluster-14037.0	BP_2	1.00	0.54	372	--	--	--	--	--	--	--	--	--	--	--	--	--	--	--	--	--	--	PF05887	Procyclic acidic repetitive protein (PARP)	--	--	--	--	GO:0016020	membrane	--	--
Cluster-14040.1	BP_2	1.00	0.51	378	--	--	--	--	--	768311752	CP010980.1	252	1.298e-127	Verticillium dahliae VdLs.17 chromosome 1, complete sequence	--	--	--	--	--	--	--	--	--	--	--	--	--	--	--	--	--	--
Cluster-14043.0	BP_2	3.00	0.32	704	--	--	--	--	--	--	--	--	--	--	--	--	--	--	--	--	--	--	--	--	--	--	--	--	--	--	--	--
Cluster-14048.0	BP_2	3.00	0.51	552	--	--	--	--	--	--	--	--	--	--	--	--	--	--	--	--	--	--	--	--	--	--	--	--	--	--	--	--
Cluster-1406.0	BP_2	5.00	0.75	586	--	--	--	--	--	--	--	--	--	--	--	--	--	--	--	--	--	--	--	--	--	--	--	--	--	--	--	--
Cluster-14061.0	BP_2	4.00	0.43	698	--	--	--	--	--	--	--	--	--	--	--	--	--	--	--	--	--	--	--	--	--	--	--	--	--	--	--	--
Cluster-14062.0	BP_2	2.00	3.94	294	--	--	--	--	--	--	--	--	--	--	--	--	--	--	--	--	--	--	--	--	--	--	--	--	--	--	--	--
Cluster-14063.0	BP_2	20.08	0.64	1676	546684650	ERL94267.1	904	1.6e-94	hypothetical protein D910_11548 [Dendroctonus ponderosae]	--	--	--	--	--	K09866	AQP4	aquaporin-4	http://www.genome.jp/dbget-bin/www_bget?ko:K09866	P23645	710	2.1e-73	Neurogenic protein big brain OS=Drosophila melanogaster GN=bib PE=1 SV=2	PF00230	Major intrinsic protein	GO:0006810	transport	GO:0005215	transporter activity	GO:0016020	membrane	KOG0223	Aquaporin (major intrinsic protein family)
Cluster-14065.3	BP_2	6.14	0.32	1132	--	--	--	--	--	--	--	--	--	--	--	--	--	--	--	--	--	--	--	--	--	--	--	--	--	--	--	--
Cluster-14069.0	BP_2	13.53	0.33	2079	115443584	YP_778603.1	2258	2.0e-251	photosystem II P680 chlorophyll A apoprotein [Bigelowiella natans]>gi|122221270|sp|Q06J24.1|PSBB_BIGNA RecName: Full=Photosystem II CP47 reaction center protein; AltName: Full=PSII 47 kDa protein; AltName: Full=Protein CP-47>gi|110810229|gb|ABG91435.1| photosystem II P680 chlorophyll A apoprotein [Bigelowiella natans]	761231856	KM881642.1	2079	0	Oryza longistaminata isolate 81953 chloroplast, complete genome	--	--	--	--	Q0G9T6	2587	5.8e-291	Photosystem II CP47 reaction center protein OS=Daucus carota GN=psbB PE=3 SV=1	PF01405//PF00421	Photosystem II reaction centre T protein//Photosystem II protein	GO:0015979//GO:0018298//GO:0009767//GO:0019684	photosynthesis//protein-chromophore linkage//photosynthetic electron transport chain//photosynthesis, light reaction	GO:0016168	chlorophyll binding	GO:0009521//GO:0016021//GO:0016020//GO:0009539//GO:0009523//GO:0009535	photosystem//integral component of membrane//membrane//photosystem II reaction center//photosystem II//chloroplast thylakoid membrane	--	--
Cluster-14072.0	BP_2	16.00	0.94	1039	641649897	XP_008187410.1	256	1.4e-19	PREDICTED: uncharacterized protein LOC103310547 [Acyrthosiphon pisum]	--	--	--	--	--	--	--	--	--	--	--	--	--	PF02944	BESS motif	--	--	GO:0003677	DNA binding	--	--	--	--
Cluster-14082.0	BP_2	6.00	0.65	697	171189511	ACB42236.1	510	3.3e-49	glutathione peroxidase [Metapenaeus ensis]>gi|171189513|gb|ACB42237.1| glutathione peroxidase [Metapenaeus ensis]	--	--	--	--	--	K00432	E1.11.1.9	glutathione peroxidase	http://www.genome.jp/dbget-bin/www_bget?ko:K00432	P30710	428	4.4e-41	Epididymal secretory glutathione peroxidase OS=Rattus norvegicus GN=Gpx5 PE=2 SV=1	PF00255	Glutathione peroxidase	GO:0006804//GO:0055114//GO:0006979//GO:0006749	obsolete peroxidase reaction//oxidation-reduction process//response to oxidative stress//glutathione metabolic process	GO:0004602//GO:0004601	glutathione peroxidase activity//peroxidase activity	--	--	KOG1651	Glutathione peroxidase
Cluster-14089.0	BP_2	23.52	0.76	1650	91085917	XP_969488.1	1028	6.7e-109	PREDICTED: zinc transporter ZIP3 [Tribolium castaneum]>gi|270009956|gb|EFA06404.1| hypothetical protein TcasGA2_TC009283 [Tribolium castaneum]	--	--	--	--	--	K14709	SLC39A1_2_3, ZIP1_2_3	solute carrier family 39 (zinc transporter), member 1/2/3	http://www.genome.jp/dbget-bin/www_bget?ko:K14709	P59889	242	3.8e-19	Zinc transporter ZIP1 OS=Danio rerio GN=slc39a1 PE=2 SV=1	PF02535//PF00737//PF00509	ZIP Zinc transporter//Photosystem II 10 kDa phosphoprotein//Haemagglutinin	GO:0019064//GO:0030001//GO:0007165//GO:0055085//GO:0050821//GO:0015979	fusion of virus membrane with host plasma membrane//metal ion transport//signal transduction//transmembrane transport//protein stabilization//photosynthesis	GO:0046789//GO:0042301//GO:0046873	host cell surface receptor binding//phosphate ion binding//metal ion transmembrane transporter activity	GO:0019031//GO:0009523//GO:0009986//GO:0016020	viral envelope//photosystem II//cell surface//membrane	KOG1558	Fe2+/Zn2+ regulated transporter
Cluster-1409.0	BP_2	2.00	0.51	466	--	--	--	--	--	--	--	--	--	--	--	--	--	--	--	--	--	--	--	--	--	--	--	--	--	--	--	--
Cluster-14091.0	BP_2	1.00	1.06	324	--	--	--	--	--	--	--	--	--	--	--	--	--	--	--	--	--	--	--	--	--	--	--	--	--	--	--	--
Cluster-14092.0	BP_2	6.00	2.23	411	--	--	--	--	--	--	--	--	--	--	--	--	--	--	--	--	--	--	--	--	--	--	--	--	--	--	--	--
Cluster-14093.0	BP_2	4.00	0.31	866	--	--	--	--	--	--	--	--	--	--	--	--	--	--	--	--	--	--	--	--	--	--	--	--	--	--	--	--
Cluster-14099.0	BP_2	9.60	1.49	577	694525039	XP_009492324.1	309	5.5e-26	40S ribosomal protein [Fonticula alba]>gi|627950834|gb|KCV72623.1| 40S ribosomal protein [Fonticula alba]	697090075	XM_009659649.1	516	0	Verticillium dahliae VdLs.17 40S ribosomal protein S26E mRNA	K02976	RP-S26e, RPS26	small subunit ribosomal protein S26e	http://www.genome.jp/dbget-bin/www_bget?ko:K02976	P21772	445	3.8e-43	40S ribosomal protein S26E OS=Neurospora crassa (strain ATCC 24698 / 74-OR23-1A / CBS 708.71 / DSM 1257 / FGSC 987) GN=rps-26 PE=3 SV=2	PF01283	Ribosomal protein S26e	GO:0042254//GO:0006412	ribosome biogenesis//translation	GO:0003735	structural constituent of ribosome	GO:0005840//GO:0005622	ribosome//intracellular	KOG1768	40s ribosomal protein S26
Cluster-141.0	BP_2	2.00	0.47	479	--	--	--	--	--	--	--	--	--	--	--	--	--	--	--	--	--	--	--	--	--	--	--	--	--	--	--	--
Cluster-1410.0	BP_2	8.00	0.39	1195	642934975	XP_008196016.1	728	3.0e-74	PREDICTED: dynein heavy chain 2, axonemal [Tribolium castaneum]	--	--	--	--	--	K10408	DNAH	dynein heavy chain, axonemal	http://www.genome.jp/dbget-bin/www_bget?ko:K10408	Q9P225	328	3.0e-29	Dynein heavy chain 2, axonemal OS=Homo sapiens GN=DNAH2 PE=2 SV=3	PF04792//PF02150	V antigen (LcrV) protein//RNA polymerases M/15 Kd subunit	GO:0006206//GO:0009405//GO:0006351//GO:0006144	pyrimidine nucleobase metabolic process//pathogenesis//transcription, DNA-templated//purine nucleobase metabolic process	GO:0003899//GO:0003677	DNA-directed RNA polymerase activity//DNA binding	GO:0005576//GO:0005730	extracellular region//nucleolus	--	--
Cluster-14102.0	BP_2	10.00	1.02	725	--	--	--	--	--	--	--	--	--	--	--	--	--	--	--	--	--	--	PF01186	Lysyl oxidase	GO:0055114	oxidation-reduction process	GO:0016641//GO:0005507	oxidoreductase activity, acting on the CH-NH2 group of donors, oxygen as acceptor//copper ion binding	--	--	--	--
Cluster-14108.0	BP_2	2.00	0.53	459	755928854	XP_011308845.1	208	2.3e-14	PREDICTED: DNA-binding protein D-ETS-4 [Fopius arisanus]>gi|755928857|ref|XP_011308854.1| PREDICTED: DNA-binding protein D-ETS-4 [Fopius arisanus]	--	--	--	--	--	K09442	SPDEF	SAM pointed domain-containing ETS transcription factor	http://www.genome.jp/dbget-bin/www_bget?ko:K09442	Q9WTP3	193	5.1e-14	SAM pointed domain-containing Ets transcription factor OS=Mus musculus GN=Spdef PE=2 SV=1	PF06635//PF02198	Nodulation protein NolV//Sterile alpha motif (SAM)/Pointed domain	GO:0009877	nodulation	GO:0043565	sequence-specific DNA binding	GO:0005634	nucleus	KOG3805	ERG and related ETS transcription factors
Cluster-1411.0	BP_2	2.00	0.38	523	--	--	--	--	--	--	--	--	--	--	--	--	--	--	--	--	--	--	--	--	--	--	--	--	--	--	--	--
Cluster-14111.0	BP_2	4.00	0.51	640	--	--	--	--	--	--	--	--	--	--	--	--	--	--	--	--	--	--	--	--	--	--	--	--	--	--	--	--
Cluster-14115.0	BP_2	8.00	0.45	1071	--	--	--	--	--	697066096	XM_009649940.1	841	0	Verticillium dahliae VdLs.17 hypothetical protein partial mRNA	--	--	--	--	--	--	--	--	PF10099	Anti-sigma-K factor rskA	--	--	--	--	GO:0005886//GO:0016021	plasma membrane//integral component of membrane	--	--
Cluster-14122.0	BP_2	4.00	0.34	815	--	--	--	--	--	--	--	--	--	--	--	--	--	--	--	--	--	--	--	--	--	--	--	--	--	--	--	--
Cluster-14124.0	BP_2	12.00	0.85	917	--	--	--	--	--	--	--	--	--	--	--	--	--	--	--	--	--	--	--	--	--	--	--	--	--	--	--	--
Cluster-14128.0	BP_2	1.00	2.12	291	--	--	--	--	--	--	--	--	--	--	--	--	--	--	--	--	--	--	--	--	--	--	--	--	--	--	--	--
Cluster-14135.0	BP_2	4.00	0.34	815	--	--	--	--	--	--	--	--	--	--	--	--	--	--	--	--	--	--	PF00747	ssDNA binding protein	GO:0006260	DNA replication	GO:0003697	single-stranded DNA binding	GO:0042025	host cell nucleus	--	--
Cluster-14137.0	BP_2	2.00	0.44	492	--	--	--	--	--	--	--	--	--	--	--	--	--	--	--	--	--	--	--	--	--	--	--	--	--	--	--	--
Cluster-14140.2	BP_2	4.00	0.43	699	--	--	--	--	--	768311756	CP010984.1	693	0	Verticillium dahliae VdLs.17 chromosome 5, complete sequence	--	--	--	--	--	--	--	--	--	--	--	--	--	--	--	--	--	--
Cluster-14143.1	BP_2	4.00	0.41	718	193664632	XP_001946898.1	696	9.2e-71	PREDICTED: protein pelota isoform X1 [Acyrthosiphon pisum]	--	--	--	--	--	K06965	PELO, DOM34, pelA	protein pelota	http://www.genome.jp/dbget-bin/www_bget?ko:K06965	Q5XIP1	654	2.8e-67	Protein pelota homolog OS=Rattus norvegicus GN=Pelo PE=2 SV=1	--	--	--	--	--	--	--	--	KOG2869	Meiotic cell division protein Pelota/DOM34
Cluster-14153.0	BP_2	36.98	2.60	917	642935895	XP_008198218.1	627	1.2e-62	PREDICTED: poly(A)-specific ribonuclease PARN-like domain-containing protein 1 isoform X1 [Tribolium castaneum]>gi|270013255|gb|EFA09703.1| hypothetical protein TcasGA2_TC011836 [Tribolium castaneum]	--	--	--	--	--	K01148	PARN	poly(A)-specific ribonuclease	http://www.genome.jp/dbget-bin/www_bget?ko:K01148	Q7ZU92	262	1.0e-21	Poly(A)-specific ribonuclease PARN OS=Danio rerio GN=parn PE=1 SV=2	PF04857	CAF1 family ribonuclease	--	--	--	--	GO:0005634	nucleus	KOG1990	Poly(A)-specific exoribonuclease PARN
Cluster-14156.1	BP_2	2.00	0.46	486	115443537	YP_778556.1	498	5.6e-48	ATP synthase CF0 A chain [Bigelowiella natans]>gi|122239927|sp|Q06J71.1|ATPI_BIGNA RecName: Full=ATP synthase subunit a, chloroplastic; AltName: Full=ATP synthase F0 sector subunit a; AltName: Full=F-ATPase subunit IV (chloroplast) [Bigelowiella natans]>gi|110810182|gb|ABG91388.1| ATP synthase CF0 A chain [Bigelowiella natans]	597569085	KF990036.1	486	0	Prunus kansuensis chloroplast, complete genome	--	--	--	--	Q09X29	814	5.3e-86	ATP synthase subunit a, chloroplastic OS=Morus indica GN=atpI PE=3 SV=1	PF00119	ATP synthase A chain	GO:0015986//GO:0015992	ATP synthesis coupled proton transport//proton transport	GO:0015078	hydrogen ion transmembrane transporter activity	GO:0016021//GO:0045263//GO:0009535	integral component of membrane//proton-transporting ATP synthase complex, coupling factor F(o)//chloroplast thylakoid membrane	--	--
Cluster-14156.2	BP_2	3.00	0.70	481	115443589	YP_778608.1	214	4.8e-15	RNA polymerase beta prime subunit [Bigelowiella natans]>gi|122227443|sp|Q06J19.1|RPOC2_BIGNA RecName: Full=DNA-directed RNA polymerase subunit beta''; AltName: Full=PEP; AltName: Full=Plastid-encoded RNA polymerase subunit beta''; Short=RNA polymerase subunit beta'' (chloroplast) [Bigelowiella natans]>gi|110810234|gb|ABG91440.1| RNA polymerase beta prime subunit [Bigelowiella natans]	597569085	KF990036.1	481	0	Prunus kansuensis chloroplast, complete genome	--	--	--	--	Q2L8Z5	773	3.0e-81	DNA-directed RNA polymerase subunit beta'' OS=Gossypium hirsutum GN=rpoC2 PE=3 SV=1	PF04998	RNA polymerase Rpb1, domain 5	GO:0006144//GO:0006206//GO:0006351	purine nucleobase metabolic process//pyrimidine nucleobase metabolic process//transcription, DNA-templated	GO:0003677//GO:0003899	DNA binding//DNA-directed RNA polymerase activity	GO:0005730	nucleolus	--	--
Cluster-14158.1	BP_2	60.48	4.20	925	332376334	AEE63307.1	858	1.9e-89	unknown [Dendroctonus ponderosae]>gi|478257148|gb|ENN77311.1| hypothetical protein YQE_06137, partial [Dendroctonus ponderosae]>gi|546681446|gb|ERL91543.1| hypothetical protein D910_08873 [Dendroctonus ponderosae]	--	--	--	--	--	K02537	MAD2	mitotic spindle assembly checkpoint protein MAD2	http://www.genome.jp/dbget-bin/www_bget?ko:K02537	Q556Y9	494	1.3e-48	Mitotic spindle assembly checkpoint protein MAD2A OS=Dictyostelium discoideum GN=mad2l1-1 PE=3 SV=1	--	--	--	--	--	--	--	--	KOG3285	Spindle assembly checkpoint protein
Cluster-14159.0	BP_2	3.00	0.60	514	--	--	--	--	--	--	--	--	--	--	--	--	--	--	--	--	--	--	--	--	--	--	--	--	--	--	--	--
Cluster-14163.0	BP_2	3.00	1.14	408	--	--	--	--	--	--	--	--	--	--	--	--	--	--	--	--	--	--	--	--	--	--	--	--	--	--	--	--
Cluster-14165.0	BP_2	4.00	0.74	530	548961975	NP_001272210.1	159	1.3e-08	uncharacterized protein LOC101864944 precursor [Macaca fascicularis]>gi|67971728|dbj|BAE02206.1| unnamed protein product [Macaca fascicularis]	768002162	XM_011527958.1	530	0	PREDICTED: Homo sapiens DnaJ (Hsp40) homolog, subfamily B, member 1 (DNAJB1), transcript variant X5, mRNA	--	--	--	--	--	--	--	--	--	--	GO:0006457	protein folding	GO:0051082//GO:0005509	unfolded protein binding//calcium ion binding	GO:0005783	endoplasmic reticulum	--	--
Cluster-1417.0	BP_2	4.00	0.80	513	--	--	--	--	--	--	--	--	--	--	--	--	--	--	--	--	--	--	--	--	--	--	--	--	--	--	--	--
Cluster-14178.0	BP_2	2.00	0.98	381	817075459	XP_012259962.1	448	2.8e-42	PREDICTED: ras-related protein Rab-5B isoform X1 [Athalia rosae]	262401108	FJ774735.1	228	2.87449e-114	Scylla paramamosain rab5 mRNA, partial cds	K07889	RAB5C	Ras-related protein Rab-5C	http://www.genome.jp/dbget-bin/www_bget?ko:K07889	P51148	410	2.9e-39	Ras-related protein Rab-5C OS=Homo sapiens GN=RAB5C PE=1 SV=2	PF08477//PF00735//PF03193//PF01926//PF00071//PF00025//PF04670	Ras of Complex, Roc, domain of DAPkinase//Septin//Protein of unknown function, DUF258//50S ribosome-binding GTPase//Ras family//ADP-ribosylation factor family//Gtr1/RagA G protein conserved region	GO:0007264	small GTPase mediated signal transduction	GO:0005525//GO:0003924	GTP binding//GTPase activity	--	--	KOG0092	GTPase Rab5/YPT51 and related small G protein superfamily GTPases
Cluster-14185.0	BP_2	1.00	0.31	437	125487484	ABN42642.1	449	2.4e-42	elongation of very long chain fatty acids-like protein [Marsupenaeus japonicus]	--	--	--	--	--	K10250	ELOVL7	elongation of very long chain fatty acids protein 7	http://www.genome.jp/dbget-bin/www_bget?ko:K10250	Q1HRV8	359	2.7e-33	Elongation of very long chain fatty acids protein AAEL008004 OS=Aedes aegypti GN=AAEL008004 PE=2 SV=2	PF01151//PF00122	GNS1/SUR4 family//E1-E2 ATPase	--	--	GO:0000166//GO:0046872	nucleotide binding//metal ion binding	GO:0016021	integral component of membrane	--	--
Cluster-14188.0	BP_2	5.00	0.68	617	--	--	--	--	--	--	--	--	--	--	--	--	--	--	--	--	--	--	--	--	--	--	--	--	--	--	--	--
Cluster-14190.0	BP_2	1.00	1.61	303	--	--	--	--	--	--	--	--	--	--	--	--	--	--	--	--	--	--	--	--	--	--	--	--	--	--	--	--
Cluster-14194.0	BP_2	3.00	0.47	572	--	--	--	--	--	--	--	--	--	--	--	--	--	--	--	--	--	--	--	--	--	--	--	--	--	--	--	--
Cluster-142.0	BP_2	1.00	0.39	405	--	--	--	--	--	--	--	--	--	--	--	--	--	--	--	--	--	--	--	--	--	--	--	--	--	--	--	--
Cluster-14200.0	BP_2	8.00	0.31	1422	160431939	ABX44668.1	1595	1.0e-174	acetylcholinesterase [Alphitobius diaperinus]	165941748	EU231603.1	361	0	Locusta migratoria manilensis acetylcholinesterase-1 precursor (ace1) mRNA, complete cds	K01049	ACHE	acetylcholinesterase	http://www.genome.jp/dbget-bin/www_bget?ko:K01049	Q869C3	1451	2.1e-159	Acetylcholinesterase OS=Anopheles gambiae GN=Ace PE=3 SV=3	PF07859	alpha/beta hydrolase fold	GO:0008152	metabolic process	GO:0016787	hydrolase activity	--	--	KOG4389	Acetylcholinesterase/Butyrylcholinesterase
Cluster-14200.1	BP_2	6.00	0.31	1144	281323163	ADA60183.1	594	9.8e-59	acetylcholinesterase 1 [Liposcelis paeta]	--	--	--	--	--	K01049	ACHE	acetylcholinesterase	http://www.genome.jp/dbget-bin/www_bget?ko:K01049	Q869C3	464	4.8e-45	Acetylcholinesterase OS=Anopheles gambiae GN=Ace PE=3 SV=3	PF01303//PF07359	Egg lysin (Sperm-lysin)//Liver-expressed antimicrobial peptide 2 precursor (LEAP-2)	GO:0042742//GO:0007338	defense response to bacterium//single fertilization	--	--	--	--	KOG4389	Acetylcholinesterase/Butyrylcholinesterase
Cluster-14205.0	BP_2	4.00	0.35	792	--	--	--	--	--	--	--	--	--	--	--	--	--	--	--	--	--	--	--	--	--	--	--	--	--	--	--	--
Cluster-14208.0	BP_2	32.26	0.96	1774	91086047	XP_973605.1	1543	1.4e-168	PREDICTED: protein turtle homolog B [Tribolium castaneum]	642927616	XM_968512.2	282	1.37586e-143	PREDICTED: Tribolium castaneum protein turtle homolog B (LOC662415), mRNA	--	--	--	--	O60500	195	1.2e-13	Nephrin OS=Homo sapiens GN=NPHS1 PE=1 SV=1	PF13895	Immunoglobulin domain	--	--	GO:0005515	protein binding	--	--	--	--
Cluster-14212.0	BP_2	2.00	0.32	569	646710618	KDR16085.1	514	9.2e-50	Putative fatty acyl-CoA reductase [Zootermopsis nevadensis]	--	--	--	--	--	K13356	FAR	fatty acyl-CoA reductase	http://www.genome.jp/dbget-bin/www_bget?ko:K13356	A1ZAI5	453	4.5e-44	Putative fatty acyl-CoA reductase CG5065 OS=Drosophila melanogaster GN=CG5065 PE=3 SV=1	PF01413//PF03015	C-terminal tandem repeated domain in type 4 procollagen//Male sterility protein	--	--	GO:0005201//GO:0080019	extracellular matrix structural constituent//fatty-acyl-CoA reductase (alcohol-forming) activity	GO:0005581//GO:0005578	collagen trimer//proteinaceous extracellular matrix	KOG1221	Acyl-CoA reductase
Cluster-14213.0	BP_2	11.00	0.54	1183	--	--	--	--	--	--	--	--	--	--	--	--	--	--	--	--	--	--	--	--	--	--	--	--	--	--	--	--
Cluster-14213.1	BP_2	6.59	0.31	1241	--	--	--	--	--	--	--	--	--	--	--	--	--	--	--	--	--	--	--	--	--	--	--	--	--	--	--	--
Cluster-14217.0	BP_2	10.00	0.74	885	256549318	ACU83213.1	256	1.2e-19	C-type lectin [Ruditapes philippinarum]	--	--	--	--	--	K06468	FCER2, CD23	Fc receptor, IgE, low affinity II	http://www.genome.jp/dbget-bin/www_bget?ko:K06468	P20693	215	2.8e-16	Low affinity immunoglobulin epsilon Fc receptor OS=Mus musculus GN=Fcer2 PE=2 SV=1	--	--	--	--	--	--	--	--	--	--
Cluster-14217.1	BP_2	1.00	2.73	281	--	--	--	--	--	--	--	--	--	--	--	--	--	--	--	--	--	--	--	--	--	--	--	--	--	--	--	--
Cluster-14221.0	BP_2	1.00	0.34	421	594678955	XP_007187221.1	474	3.0e-45	PREDICTED: 10 kDa heat shock protein, mitochondrial-like [Balaenoptera acutorostrata scammoni]	209574325	NM_002157.2	421	0	Homo sapiens heat shock 10kDa protein 1 (HSPE1), mRNA	K04078	groES, HSPE1	chaperonin GroES	http://www.genome.jp/dbget-bin/www_bget?ko:K04078	P61603	456	1.5e-44	10 kDa heat shock protein, mitochondrial OS=Bos taurus GN=HSPE1 PE=3 SV=2	PF00166	Chaperonin 10 Kd subunit	GO:0006457	protein folding	--	--	GO:0005737	cytoplasm	KOG1641	Mitochondrial chaperonin
Cluster-14227.0	BP_2	4.00	0.32	850	--	--	--	--	--	--	--	--	--	--	--	--	--	--	--	--	--	--	--	--	--	--	--	--	--	--	--	--
Cluster-14229.0	BP_2	2.00	0.67	425	--	--	--	--	--	--	--	--	--	--	--	--	--	--	--	--	--	--	--	--	--	--	--	--	--	--	--	--
Cluster-14234.0	BP_2	3.00	0.53	542	--	--	--	--	--	--	--	--	--	--	--	--	--	--	--	--	--	--	--	--	--	--	--	--	--	--	--	--
Cluster-14237.0	BP_2	2.00	1.10	370	--	--	--	--	--	--	--	--	--	--	--	--	--	--	--	--	--	--	--	--	--	--	--	--	--	--	--	--
Cluster-14241.0	BP_2	7.00	0.43	1004	544481800	XP_005576133.1	674	4.6e-68	PREDICTED: serine/arginine-rich splicing factor 7 isoform X2 [Macaca fascicularis]	767915040	XR_939711.1	1004	0	PREDICTED: Homo sapiens serine/arginine-rich splicing factor 7 (SRSF7), transcript variant X6, misc_RNA	K12896	SFRS7	splicing factor, arginine/serine-rich 7	http://www.genome.jp/dbget-bin/www_bget?ko:K12896	Q16629	533	4.2e-53	Serine/arginine-rich splicing factor 7 OS=Homo sapiens GN=SRSF7 PE=1 SV=1	PF00098//PF00076//PF06495	Zinc knuckle//RNA recognition motif. (a.k.a. RRM, RBD, or RNP domain)//Fruit fly transformer protein	GO:0006397//GO:0046660	mRNA processing//female sex differentiation	GO:0003676//GO:0008270	nucleic acid binding//zinc ion binding	GO:0005634	nucleus	KOG0107	Alternative splicing factor SRp20/9G8 (RRM superfamily)
Cluster-14249.1	BP_2	2.00	0.35	548	--	--	--	--	--	--	--	--	--	--	--	--	--	--	--	--	--	--	--	--	--	--	--	--	--	--	--	--
Cluster-14253.0	BP_2	2.00	7.01	272	--	--	--	--	--	--	--	--	--	--	--	--	--	--	--	--	--	--	--	--	--	--	--	--	--	--	--	--
Cluster-14259.0	BP_2	2.00	0.34	555	646721128	KDR22598.1	329	2.5e-28	Protein big brother [Zootermopsis nevadensis]	--	--	--	--	--	--	--	--	--	Q24040	297	5.4e-26	Protein big brother OS=Drosophila melanogaster GN=Bgb PE=2 SV=3	PF02312	Core binding factor beta subunit	--	--	GO:0003713	transcription coactivator activity	GO:0005667//GO:0005634	transcription factor complex//nucleus	--	--
Cluster-14262.0	BP_2	8.00	0.75	759	762114419	XP_011439989.1	445	1.2e-41	PREDICTED: 60S ribosomal protein L32-like [Crassostrea gigas]	697079200	XM_009655095.1	741	0	Verticillium dahliae VdLs.17 60S ribosomal protein L32 mRNA	K02912	RP-L32e, RPL32	large subunit ribosomal protein L32e	http://www.genome.jp/dbget-bin/www_bget?ko:K02912	Q7RXY1	582	6.6e-59	60S ribosomal protein L32 OS=Neurospora crassa (strain ATCC 24698 / 74-OR23-1A / CBS 708.71 / DSM 1257 / FGSC 987) GN=crp-63 PE=3 SV=1	PF01655//PF00957	Ribosomal protein L32//Synaptobrevin	GO:0042254//GO:0006412//GO:0016192	ribosome biogenesis//translation//vesicle-mediated transport	GO:0003735	structural constituent of ribosome	GO:0005840//GO:0016021//GO:0005622	ribosome//integral component of membrane//intracellular	KOG0878	60S ribosomal protein L32
Cluster-14263.0	BP_2	38.92	0.56	3354	357611789	EHJ67650.1	1126	5.9e-120	hypothetical protein KGM_11902 [Danaus plexippus]	--	--	--	--	--	--	--	--	--	--	--	--	--	PF12125//PF01805	D domain of beta-TrCP//Surp module	GO:0006396	RNA processing	GO:0003723//GO:0046983	RNA binding//protein dimerization activity	--	--	--	--
Cluster-14267.0	BP_2	8.00	0.34	1328	301500958	YP_003795423.1	1873	5.6e-207	photosystem I P700 chlorophyll a apoprotein A2 [Alveolata sp. CCMP3155]>gi|300069504|gb|ADJ66611.1| photosystem I P700 chlorophyll a apoprotein A2 (chloroplast) [Chromerida sp. RM11]	597569085	KF990036.1	1289	0	Prunus kansuensis chloroplast, complete genome	--	--	--	--	Q09X18	2396	5.2e-269	Photosystem I P700 chlorophyll a apoprotein A2 OS=Morus indica GN=psaB PE=3 SV=1	PF00223	Photosystem I psaA/psaB protein	GO:0015979	photosynthesis	--	--	GO:0009507//GO:0016021//GO:0009522//GO:0009579	chloroplast//integral component of membrane//photosystem I//thylakoid	--	--
Cluster-14275.0	BP_2	1.00	0.31	433	--	--	--	--	--	--	--	--	--	--	--	--	--	--	--	--	--	--	--	--	--	--	--	--	--	--	--	--
Cluster-14276.0	BP_2	4.00	0.36	776	--	--	--	--	--	--	--	--	--	--	--	--	--	--	--	--	--	--	--	--	--	--	--	--	--	--	--	--
Cluster-1428.1	BP_2	6.00	0.62	721	--	--	--	--	--	--	--	--	--	--	--	--	--	--	--	--	--	--	--	--	--	--	--	--	--	--	--	--
Cluster-14280.0	BP_2	3.00	0.35	674	469664397	AGH70153.1	637	6.0e-64	60S ribosomal protein L7, partial [Placozoa sp. H4]	697090338	XM_009659780.1	626	0	Verticillium dahliae VdLs.17 60S ribosomal protein L7 partial mRNA	K02937	RP-L7e, RPL7	large subunit ribosomal protein L7e	http://www.genome.jp/dbget-bin/www_bget?ko:K02937	Q7SBD5	813	9.6e-86	60S ribosomal protein L7 OS=Neurospora crassa (strain ATCC 24698 / 74-OR23-1A / CBS 708.71 / DSM 1257 / FGSC 987) GN=rpl-7 PE=3 SV=2	--	--	--	--	--	--	--	--	KOG3184	60S ribosomal protein L7
Cluster-14289.0	BP_2	15.78	0.63	1397	546683591	ERL93386.1	1394	2.1e-151	hypothetical protein D910_10678 [Dendroctonus ponderosae]	642918276	XM_962235.3	339	2.21986e-175	PREDICTED: Tribolium castaneum JNK-interacting protein 1 (LOC655673), mRNA	K04434	MAPK8IP1, JIP1	mitogen-activated protein kinase 8 interacting protein 1	http://www.genome.jp/dbget-bin/www_bget?ko:K04434	Q9W0K0	1045	2.5e-112	JNK-interacting protein 1 OS=Drosophila melanogaster GN=Aplip1 PE=1 SV=2	PF00640//PF08416//PF14604//PF00018//PF14719	Phosphotyrosine interaction domain (PTB/PID)//Phosphotyrosine-binding domain//Variant SH3 domain//SH3 domain//Phosphotyrosine interaction domain (PTB/PID)	--	--	GO:0005515	protein binding	--	--	KOG3775	Mitogen-activated protein kinase scaffold protein JIP
Cluster-14293.0	BP_2	12.00	0.54	1275	827536514	XP_012553325.1	321	5.0e-27	PREDICTED: uncharacterized protein LOC105843014 [Bombyx mori]	--	--	--	--	--	--	--	--	--	--	--	--	--	PF07655//PF04147	Secretin N-terminal domain//Nop14-like family	GO:0009297	pilus assembly	--	--	GO:0019867//GO:0032040	outer membrane//small-subunit processome	--	--
Cluster-14303.0	BP_2	3.00	0.76	467	--	--	--	--	--	--	--	--	--	--	--	--	--	--	--	--	--	--	PF08650	DASH complex subunit Dad4	GO:0008608	attachment of spindle microtubules to kinetochore	--	--	GO:0072686//GO:0042729	mitotic spindle//DASH complex	--	--
Cluster-14307.0	BP_2	14.44	1.15	845	--	--	--	--	--	768311759	CP010987.1	477	0	Verticillium dahliae VdLs.17 chromosome 8, complete sequence	--	--	--	--	--	--	--	--	--	--	--	--	--	--	--	--	--	--
Cluster-14309.0	BP_2	35.00	1.30	1472	766931243	XP_011497794.1	215	1.1e-14	PREDICTED: proline-rich protein 4-like [Ceratosolen solmsi marchali]	--	--	--	--	--	--	--	--	--	--	--	--	--	--	--	--	--	--	--	--	--	--	--
Cluster-14313.0	BP_2	4.00	0.59	591	--	--	--	--	--	--	--	--	--	--	--	--	--	--	--	--	--	--	--	--	--	--	--	--	--	--	--	--
Cluster-14313.1	BP_2	3.00	0.54	537	--	--	--	--	--	--	--	--	--	--	--	--	--	--	--	--	--	--	PF01475	Ferric uptake regulator family	GO:0006355	regulation of transcription, DNA-templated	GO:0003700	transcription factor activity, sequence-specific DNA binding	GO:0005667	transcription factor complex	--	--
Cluster-14313.2	BP_2	6.00	0.31	1142	--	--	--	--	--	--	--	--	--	--	--	--	--	--	--	--	--	--	--	--	--	--	--	--	--	--	--	--
Cluster-14317.0	BP_2	21.00	0.77	1497	270017042	EFA13488.1	981	1.7e-103	hypothetical protein TcasGA2_TC004227 [Tribolium castaneum]	--	--	--	--	--	--	--	--	--	Q95SX7	336	4.4e-30	Probable RNA-directed DNA polymerase from transposon BS OS=Drosophila melanogaster GN=RTase PE=2 SV=1	--	--	--	--	--	--	--	--	--	--
Cluster-14317.1	BP_2	11.00	1.08	742	270017042	EFA13488.1	449	4.2e-42	hypothetical protein TcasGA2_TC004227 [Tribolium castaneum]	--	--	--	--	--	--	--	--	--	--	--	--	--	--	--	--	--	--	--	--	--	--	--
Cluster-14318.0	BP_2	2.00	0.38	525	--	--	--	--	--	--	--	--	--	--	--	--	--	--	--	--	--	--	--	--	--	--	--	--	--	--	--	--
Cluster-14319.0	BP_2	5.00	0.56	685	345482281	XP_003424561.1	226	2.8e-16	PREDICTED: guanine nucleotide-binding protein subunit gamma-1 [Nasonia vitripennis]	--	--	--	--	--	--	--	--	--	P38040	191	1.3e-13	Guanine nucleotide-binding protein subunit gamma-1 OS=Drosophila melanogaster GN=Ggamma1 PE=2 SV=1	PF00631	GGL domain	GO:0007186//GO:0007165	G-protein coupled receptor signaling pathway//signal transduction	GO:0004871	signal transducer activity	GO:0005834	heterotrimeric G-protein complex	--	--
Cluster-14320.0	BP_2	8.00	0.32	1387	--	--	--	--	--	768311758	CP010986.1	1357	0	Verticillium dahliae VdLs.17 chromosome 7, complete sequence	--	--	--	--	Q2UUZ1	684	1.8e-70	Probable glucan endo-1,3-beta-glucosidase eglC OS=Aspergillus oryzae (strain ATCC 42149 / RIB 40) GN=eglC PE=3 SV=1	PF00332	Glycosyl hydrolases family 17	GO:0005975	carbohydrate metabolic process	GO:0004553	hydrolase activity, hydrolyzing O-glycosyl compounds	--	--	--	--
Cluster-14320.1	BP_2	19.00	1.44	872	700589070	AIU94796.1	538	2.3e-52	hypothetical protein [Phragmatopoma lapidosa]	697089320	XM_009659275.1	734	0	Verticillium dahliae VdLs.17 peptidyl-prolyl cis-trans isomerase partial mRNA	K03767	PPIA	peptidyl-prolyl cis-trans isomerase A (cyclophilin A)	http://www.genome.jp/dbget-bin/www_bget?ko:K03767	P10255	634	7.1e-65	Peptidyl-prolyl cis-trans isomerase, mitochondrial OS=Neurospora crassa (strain ATCC 24698 / 74-OR23-1A / CBS 708.71 / DSM 1257 / FGSC 987) GN=csr-1 PE=1 SV=1	PF00160	Cyclophilin type peptidyl-prolyl cis-trans isomerase/CLD	GO:0006457//GO:0000413	protein folding//protein peptidyl-prolyl isomerization	GO:0003755	peptidyl-prolyl cis-trans isomerase activity	--	--	KOG0865	Cyclophilin type peptidyl-prolyl cis-trans isomerase
Cluster-14325.0	BP_2	2.00	0.39	518	675371070	KFM63972.1	276	3.3e-22	Neuron navigator 2, partial [Stegodyphus mimosarum]	--	--	--	--	--	K16776	NAV1	neuron navigator 1	http://www.genome.jp/dbget-bin/www_bget?ko:K16776	Q80TN7	212	3.6e-16	Neuron navigator 3 OS=Mus musculus GN=Nav3 PE=1 SV=2	PF09726//PF01213//PF04767	Transmembrane protein//Adenylate cyclase associated (CAP) N terminal//DNA-binding 11 kDa phosphoprotein	GO:0019082//GO:0007010	viral protein processing//cytoskeleton organization	GO:0003677//GO:0003779	DNA binding//actin binding	GO:0016021	integral component of membrane	--	--
Cluster-14328.0	BP_2	23.33	1.21	1137	189238830	XP_969416.2	358	2.3e-31	PREDICTED: uncharacterized protein LOC657896 [Tribolium castaneum]	805796613	XM_012287939.1	40	2.93796e-09	PREDICTED: Megachile rotundata uncharacterized LOC100875523 (LOC100875523), mRNA	--	--	--	--	--	--	--	--	--	--	--	--	--	--	--	--	--	--
Cluster-1433.0	BP_2	2.00	0.42	502	--	--	--	--	--	--	--	--	--	--	--	--	--	--	--	--	--	--	--	--	--	--	--	--	--	--	--	--
Cluster-14331.0	BP_2	1.00	0.60	363	--	--	--	--	--	--	--	--	--	--	--	--	--	--	--	--	--	--	--	--	--	--	--	--	--	--	--	--
Cluster-14345.0	BP_2	6.00	0.78	633	--	--	--	--	--	--	--	--	--	--	--	--	--	--	--	--	--	--	--	--	--	--	--	--	--	--	--	--
Cluster-14345.1	BP_2	33.00	3.28	736	--	--	--	--	--	--	--	--	--	--	--	--	--	--	--	--	--	--	--	--	--	--	--	--	--	--	--	--
Cluster-14346.0	BP_2	1.00	0.89	335	--	--	--	--	--	--	--	--	--	--	--	--	--	--	--	--	--	--	PF00523	Fusion glycoprotein F0	GO:0006948	induction by virus of host cell-cell fusion	--	--	--	--	--	--
Cluster-14347.0	BP_2	2.00	0.31	578	--	--	--	--	--	--	--	--	--	--	--	--	--	--	--	--	--	--	--	--	--	--	--	--	--	--	--	--
Cluster-1435.0	BP_2	3.00	0.38	639	642920517	XP_008192383.1	282	8.3e-23	PREDICTED: uncharacterized protein LOC662572 [Tribolium castaneum]	--	--	--	--	--	--	--	--	--	--	--	--	--	--	--	--	--	--	--	--	--	--	--
Cluster-14353.0	BP_2	3.00	0.56	528	340382621	XP_003389817.1	144	6.8e-07	PREDICTED: probable low affinity copper uptake protein 2 [Amphimedon queenslandica]	629707548	XM_007819199.1	179	7.07168e-87	Metarhizium robertsii ARSEF 23 Ctr copper transporter mRNA	--	--	--	--	O94722	292	1.9e-25	Copper transport protein ctr4 OS=Schizosaccharomyces pombe (strain 972 / ATCC 24843) GN=ctr4 PE=1 SV=1	PF04145//PF00499	Ctr copper transporter family//NADH-ubiquinone/plastoquinone oxidoreductase chain 6	GO:0015992//GO:0055114//GO:0035434//GO:0006744//GO:0006814//GO:0006825//GO:0006120	proton transport//oxidation-reduction process//copper ion transmembrane transport//ubiquinone biosynthetic process//sodium ion transport//copper ion transport//mitochondrial electron transport, NADH to ubiquinone	GO:0005375//GO:0008137	copper ion transmembrane transporter activity//NADH dehydrogenase (ubiquinone) activity	GO:0016021	integral component of membrane	--	--
Cluster-14356.0	BP_2	2.00	0.63	433	--	--	--	--	--	--	--	--	--	--	--	--	--	--	--	--	--	--	--	--	--	--	--	--	--	--	--	--
Cluster-14362.0	BP_2	4.00	0.49	651	--	--	--	--	--	--	--	--	--	--	--	--	--	--	--	--	--	--	--	--	--	--	--	--	--	--	--	--
Cluster-14365.0	BP_2	16.00	1.00	993	514694820	XP_004994981.1	346	4.9e-30	ribosomal protein L35a [Salpingoeca rosetta]>gi|326437907|gb|EGD83477.1| ribosomal protein L35a [Salpingoeca rosetta]	768311752	CP010980.1	650	0	Verticillium dahliae VdLs.17 chromosome 1, complete sequence	K02917	RP-L35Ae, RPL35A	large subunit ribosomal protein L35Ae	http://www.genome.jp/dbget-bin/www_bget?ko:K02917	Q9USX4	408	1.3e-38	60S ribosomal protein L33-A OS=Schizosaccharomyces pombe (strain 972 / ATCC 24843) GN=rpl35b PE=3 SV=2	PF01247//PF01782	Ribosomal protein L35Ae//RimM N-terminal domain	GO:0006364//GO:0042254//GO:0006412	rRNA processing//ribosome biogenesis//translation	GO:0003735	structural constituent of ribosome	GO:0005840//GO:0005622	ribosome//intracellular	KOG0887	60S ribosomal protein L35A/L37
Cluster-14366.0	BP_2	4.00	1.08	456	--	--	--	--	--	635594614	AB872117.1	453	0	Oryza sativa Japonica Group DNA, clone: 39P5 contains whole region of Pikahei-1(t), cultivar: Kahei	--	--	--	--	--	--	--	--	--	--	--	--	--	--	--	--	--	--
Cluster-14367.0	BP_2	6.69	0.50	885	91087247	XP_975518.1	237	1.9e-17	PREDICTED: proton-coupled folate transporter-like [Tribolium castaneum]>gi|642929756|ref|XP_008195961.1| PREDICTED: proton-coupled folate transporter-like [Tribolium castaneum]>gi|642929758|ref|XP_008195962.1| PREDICTED: proton-coupled folate transporter-like [Tribolium castaneum]>gi|642929760|ref|XP_008195963.1| PREDICTED: proton-coupled folate transporter-like [Tribolium castaneum]	--	--	--	--	--	K14613	SLC46A1_3	MFS transporter, PCFT/HCP family, solute carrier family 46 (folate transporter), member 1/3	http://www.genome.jp/dbget-bin/www_bget?ko:K14613	--	--	--	--	--	--	--	--	--	--	--	--	--	--
Cluster-14372.0	BP_2	3.00	0.53	540	--	--	--	--	--	597569085	KF990036.1	540	0	Prunus kansuensis chloroplast, complete genome	--	--	--	--	Q09FZ6	360	2.6e-33	NAD(P)H-quinone oxidoreductase chain 4, chloroplastic OS=Platanus occidentalis GN=ndhD PE=3 SV=1	--	--	--	--	--	--	--	--	--	--
Cluster-14377.0	BP_2	5.00	0.65	634	734546771	KHN75220.1	162	6.8e-09	Plasma membrane proteolipid 3, partial [Toxocara canis]	--	--	--	--	--	--	--	--	--	Q4WYA5	182	1.3e-12	Plasma membrane proteolipid 3 OS=Neosartorya fumigata (strain ATCC MYA-4609 / Af293 / CBS 101355 / FGSC A1100) GN=pmp3 PE=3 SV=1	PF01679	Proteolipid membrane potential modulator	--	--	--	--	GO:0016021	integral component of membrane	--	--
Cluster-14378.0	BP_2	5.00	0.31	1003	195112412	XP_002000767.1	219	2.6e-15	GI10408 [Drosophila mojavensis]>gi|193917361|gb|EDW16228.1| GI10408 [Drosophila mojavensis]	--	--	--	--	--	K11351	NDUFB11	NADH dehydrogenase (ubiquinone) 1 beta subcomplex subunit 11	http://www.genome.jp/dbget-bin/www_bget?ko:K11351	--	--	--	--	--	--	--	--	--	--	--	--	--	--
Cluster-14379.0	BP_2	5.00	0.36	907	--	--	--	--	--	--	--	--	--	--	--	--	--	--	--	--	--	--	--	--	--	--	--	--	--	--	--	--
Cluster-1438.0	BP_2	15.00	0.62	1358	642916760	XP_008192504.1	2212	2.8e-246	PREDICTED: SCY1-like protein 2 [Tribolium castaneum]	642916759	XM_008194282.1	467	0	PREDICTED: Tribolium castaneum SCY1-like protein 2 (LOC661144), mRNA	--	--	--	--	Q6P3W7	694	1.2e-71	SCY1-like protein 2 OS=Homo sapiens GN=SCYL2 PE=1 SV=1	PF07714//PF00069	Protein tyrosine kinase//Protein kinase domain	GO:0006468	protein phosphorylation	GO:0004672//GO:0005524	protein kinase activity//ATP binding	--	--	KOG2137	Protein kinase
Cluster-1438.1	BP_2	4.00	0.92	484	--	--	--	--	--	--	--	--	--	--	--	--	--	--	--	--	--	--	--	--	--	--	--	--	--	--	--	--
Cluster-1438.3	BP_2	7.16	1.16	564	--	--	--	--	--	642916759	XM_008194282.1	147	4.66416e-69	PREDICTED: Tribolium castaneum SCY1-like protein 2 (LOC661144), mRNA	--	--	--	--	--	--	--	--	PF04928	Poly(A) polymerase central domain	GO:0043631	RNA polyadenylation	GO:0004652	polynucleotide adenylyltransferase activity	--	--	--	--
Cluster-14389.0	BP_2	19.00	0.60	1683	642913594	XP_008201078.1	828	1.1e-85	PREDICTED: uncharacterized protein LOC103315080 [Tribolium castaneum]	--	--	--	--	--	--	--	--	--	--	--	--	--	--	--	--	--	--	--	--	--	--	--
Cluster-1439.0	BP_2	4.00	1.22	437	--	--	--	--	--	--	--	--	--	--	--	--	--	--	--	--	--	--	--	--	--	--	--	--	--	--	--	--
Cluster-14399.0	BP_2	1.00	2.52	284	--	--	--	--	--	--	--	--	--	--	--	--	--	--	--	--	--	--	PF00096	Zinc finger, C2H2 type	--	--	GO:0046872	metal ion binding	--	--	--	--
Cluster-144.0	BP_2	1.00	0.62	360	646723380	KDR24014.1	157	1.4e-08	hypothetical protein L798_07957, partial [Zootermopsis nevadensis]	--	--	--	--	--	--	--	--	--	--	--	--	--	--	--	--	--	--	--	--	--	--	--
Cluster-14408.0	BP_2	3.00	1.35	389	--	--	--	--	--	--	--	--	--	--	--	--	--	--	--	--	--	--	--	--	--	--	--	--	--	--	--	--
Cluster-14411.0	BP_2	1.00	1.84	297	--	--	--	--	--	--	--	--	--	--	--	--	--	--	--	--	--	--	--	--	--	--	--	--	--	--	--	--
Cluster-14412.0	BP_2	2.00	0.36	535	--	--	--	--	--	--	--	--	--	--	--	--	--	--	--	--	--	--	PF12297//PF06682	Ellis van Creveld protein 2 like protein//SOCE-associated regulatory factor of calcium homoeostasis	GO:2001256//GO:0007224	regulation of store-operated calcium entry//smoothened signaling pathway	--	--	GO:0030176	integral component of endoplasmic reticulum membrane	--	--
Cluster-14421.0	BP_2	1.00	0.37	412	395502364	XP_003755551.1	234	2.0e-17	PREDICTED: fumarylacetoacetase [Sarcophilus harrisii]	--	--	--	--	--	K01555	FAH, fahA	fumarylacetoacetase	http://www.genome.jp/dbget-bin/www_bget?ko:K01555	P16930	226	6.8e-18	Fumarylacetoacetase OS=Homo sapiens GN=FAH PE=1 SV=2	PF01557	Fumarylacetoacetate (FAA) hydrolase family	GO:0008152	metabolic process	GO:0003824	catalytic activity	--	--	KOG2843	Fumarylacetoacetase
Cluster-14423.0	BP_2	2.00	0.56	451	--	--	--	--	--	--	--	--	--	--	--	--	--	--	--	--	--	--	--	--	--	--	--	--	--	--	--	--
Cluster-14428.0	BP_2	2.00	0.38	523	--	--	--	--	--	--	--	--	--	--	--	--	--	--	--	--	--	--	--	--	--	--	--	--	--	--	--	--
Cluster-1443.0	BP_2	6.00	0.44	887	--	--	--	--	--	--	--	--	--	--	--	--	--	--	--	--	--	--	--	--	--	--	--	--	--	--	--	--
Cluster-14431.0	BP_2	2.00	0.34	550	662212063	XP_008479743.1	463	7.3e-44	PREDICTED: deoxyuridine 5'-triphosphate nucleotidohydrolase isoform X1 [Diaphorina citri]>gi|662212065|ref|XP_008479744.1| PREDICTED: deoxyuridine 5'-triphosphate nucleotidohydrolase isoform X2 [Diaphorina citri]>gi|662212067|ref|XP_008479745.1| PREDICTED: deoxyuridine 5'-triphosphate nucleotidohydrolase isoform X3 [Diaphorina citri]	--	--	--	--	--	K01520	dut, DUT	dUTP pyrophosphatase	http://www.genome.jp/dbget-bin/www_bget?ko:K01520	P70583	404	2.1e-38	Deoxyuridine 5'-triphosphate nucleotidohydrolase OS=Rattus norvegicus GN=Dut PE=2 SV=3	PF00692	dUTPase	GO:0046080	dUTP metabolic process	GO:0016787	hydrolase activity	--	--	KOG3370	dUTPase
Cluster-14433.0	BP_2	12.81	0.40	1698	270011411	EFA07859.1	398	7.8e-36	hypothetical protein TcasGA2_TC005430 [Tribolium castaneum]	--	--	--	--	--	--	--	--	--	--	--	--	--	PF07260	Progressive ankylosis protein (ANKH)	GO:0006817//GO:0035435	phosphate ion transport//phosphate ion transmembrane transport	GO:0015114	phosphate ion transmembrane transporter activity	GO:0016021	integral component of membrane	--	--
Cluster-14436.0	BP_2	5.00	0.34	937	734563354	KHN89095.1	835	9.1e-87	putative fumarate hydratase, mitochondrial [Toxocara canis]	768311754	CP010982.1	934	0	Verticillium dahliae VdLs.17 chromosome 3, complete sequence	K01679	E4.2.1.2B, fumC	fumarate hydratase, class II	http://www.genome.jp/dbget-bin/www_bget?ko:K01679	P55250	874	1.1e-92	Fumarate hydratase, mitochondrial OS=Rhizopus oryzae GN=FUMR PE=3 SV=1	--	--	--	--	--	--	--	--	KOG1317	Fumarase
Cluster-14437.0	BP_2	5.00	0.47	762	765558074	KJE98318.1	686	1.4e-69	40S ribosomal protein S9 [Capsaspora owczarzaki ATCC 30864]	697073414	XM_009653093.1	722	0	Verticillium dahliae VdLs.17 40S ribosomal protein S9 partial mRNA	K02997	RP-S9e, RPS9	small subunit ribosomal protein S9e	http://www.genome.jp/dbget-bin/www_bget?ko:K02997	P52810	782	4.3e-82	40S ribosomal protein S9 OS=Podospora anserina GN=RPS9 PE=3 SV=1	PF00163//PF01479	Ribosomal protein S4/S9 N-terminal domain//S4 domain	--	--	GO:0019843//GO:0003723	rRNA binding//RNA binding	GO:0005622	intracellular	KOG3301	Ribosomal protein S4
Cluster-14441.0	BP_2	1.00	0.49	380	--	--	--	--	--	525346447	KC793919.1	175	8.31475e-85	Scylla paramamosain clone Scpa27 microsatellite sequence	--	--	--	--	--	--	--	--	--	--	--	--	--	--	--	--	--	--
Cluster-14445.0	BP_2	11.13	0.33	1767	91079871	XP_967413.1	1804	7.5e-199	PREDICTED: tryptophan 5-hydroxylase 1 [Tribolium castaneum]>gi|270004554|gb|EFA01002.1| hypothetical protein TcasGA2_TC003915 [Tribolium castaneum]	--	--	--	--	--	K00502	TPH1_2	tryptophan 5-monooxygenase	http://www.genome.jp/dbget-bin/www_bget?ko:K00502	P17752	1332	1.7e-145	Tryptophan 5-hydroxylase 1 OS=Homo sapiens GN=TPH1 PE=1 SV=4	PF01842//PF00351	ACT domain//Biopterin-dependent aromatic amino acid hydroxylase	GO:0009072//GO:0006568//GO:0055114//GO:0008152//GO:0042427	aromatic amino acid family metabolic process//tryptophan metabolic process//oxidation-reduction process//metabolic process//serotonin biosynthetic process	GO:0016597//GO:0004510//GO:0005506//GO:0016714	amino acid binding//tryptophan 5-monooxygenase activity//iron ion binding//oxidoreductase activity, acting on paired donors, with incorporation or reduction of molecular oxygen, reduced pteridine as one donor, and incorporation of one atom of oxygen	--	--	KOG3820	Aromatic amino acid hydroxylase
Cluster-14446.0	BP_2	10.90	0.52	1215	270012615	EFA09063.1	201	3.9e-13	hypothetical protein TcasGA2_TC006778 [Tribolium castaneum]	--	--	--	--	--	--	--	--	--	--	--	--	--	--	--	--	--	--	--	--	--	--	--
Cluster-14448.0	BP_2	2.00	0.89	390	82795529	ABB91678.1	237	8.4e-18	calcified cuticle protein CP6.1 [Callinectes sapidus]	82795528	DQ288153.1	196	1.81281e-96	Callinectes sapidus calcified cuticle protein CP6.1 mRNA, complete cds	--	--	--	--	P81589	167	4.5e-11	Cuticle protein CP575 OS=Cancer pagurus PE=1 SV=1	PF00379	Insect cuticle protein	--	--	GO:0042302	structural constituent of cuticle	--	--	--	--
Cluster-14449.0	BP_2	3.00	0.89	442	--	--	--	--	--	--	--	--	--	--	--	--	--	--	--	--	--	--	--	--	--	--	--	--	--	--	--	--
Cluster-14450.0	BP_2	3.00	0.31	716	--	--	--	--	--	697089006	XM_009659118.1	713	0	Verticillium dahliae VdLs.17 hypothetical protein mRNA	--	--	--	--	--	--	--	--	--	--	--	--	--	--	--	--	--	--
Cluster-14452.0	BP_2	2.85	0.71	471	--	--	--	--	--	--	--	--	--	--	--	--	--	--	--	--	--	--	--	--	--	--	--	--	--	--	--	--
Cluster-14454.0	BP_2	1.00	0.51	377	820837702	XP_012349958.1	355	1.7e-31	PREDICTED: RNA-binding protein 1-like isoform X2 [Apis florea]	685047507	LN596019.1	57	3.25025e-19	Cyprinus carpio genome assembly common carp genome ,scaffold 000001628	K12892	SFRS3	splicing factor, arginine/serine-rich 3	http://www.genome.jp/dbget-bin/www_bget?ko:K12892	Q02427	332	3.2e-30	RNA-binding protein 1 OS=Drosophila melanogaster GN=Rbp1 PE=2 SV=3	PF00076//PF16367	RNA recognition motif. (a.k.a. RRM, RBD, or RNP domain)//RNA recognition motif	--	--	GO:0003676	nucleic acid binding	--	--	KOG0107	Alternative splicing factor SRp20/9G8 (RRM superfamily)
Cluster-14464.0	BP_2	3.00	0.34	678	646715024	KDR18780.1	805	2.0e-83	Protein hu-li tai shao [Zootermopsis nevadensis]	--	--	--	--	--	K18622	ADD	adducin	http://www.genome.jp/dbget-bin/www_bget?ko:K18622	Q02645	679	3.3e-70	Protein hu-li tai shao OS=Drosophila melanogaster GN=hts PE=1 SV=2	PF07733	Bacterial DNA polymerase III alpha subunit	GO:0006260	DNA replication	GO:0008408	3'-5' exonuclease activity	--	--	KOG3699	Cytoskeletal protein Adducin
Cluster-14470.0	BP_2	6.95	0.56	838	546671095	ERL83564.1	454	1.2e-42	hypothetical protein D910_00652 [Dendroctonus ponderosae]>gi|546672502|gb|ERL84333.1| hypothetical protein D910_01753 [Dendroctonus ponderosae]	195378559	XM_002048015.1	51	1.64384e-15	Drosophila virilis GJ13751 (Dvir\GJ13751), mRNA	K13338	PEX1	peroxin-1	http://www.genome.jp/dbget-bin/www_bget?ko:K13338	Q5BL07	384	6.6e-36	Peroxisome biogenesis factor 1 OS=Mus musculus GN=Pex1 PE=1 SV=2	PF00004	ATPase family associated with various cellular activities (AAA)	--	--	GO:0005524	ATP binding	--	--	KOG0735	AAA+-type ATPase
Cluster-14479.0	BP_2	6.00	0.46	866	270015858	EFA12306.1	230	1.2e-16	hypothetical protein TcasGA2_TC016101 [Tribolium castaneum]	--	--	--	--	--	--	--	--	--	--	--	--	--	PF02627	Carboxymuconolactone decarboxylase family	GO:0055114	oxidation-reduction process	GO:0051920	peroxiredoxin activity	--	--	--	--
Cluster-14482.0	BP_2	4.00	0.45	684	--	--	--	--	--	--	--	--	--	--	--	--	--	--	--	--	--	--	--	--	--	--	--	--	--	--	--	--
Cluster-14487.0	BP_2	9.00	0.53	1039	12861068	BAB32114.1	931	7.5e-98	unnamed protein product [Mus musculus]	49472823	NM_005507.2	1039	0	Homo sapiens cofilin 1 (non-muscle) (CFL1), mRNA	K05765	CFL	cofilin	http://www.genome.jp/dbget-bin/www_bget?ko:K05765	P23528	835	4.2e-88	Cofilin-1 OS=Homo sapiens GN=CFL1 PE=1 SV=3	PF00241	Cofilin/tropomyosin-type actin-binding protein	--	--	GO:0003779	actin binding	GO:0005622	intracellular	--	--
Cluster-14491.0	BP_2	5.00	0.67	620	--	--	--	--	--	--	--	--	--	--	--	--	--	--	--	--	--	--	--	--	--	--	--	--	--	--	--	--
Cluster-14497.0	BP_2	4.00	0.54	616	766927889	XP_011495967.1	1011	2.3e-107	PREDICTED: misshapen-like kinase 1 [Ceratosolen solmsi marchali]	617439504	XM_007564505.1	158	3.93146e-75	PREDICTED: Poecilia formosa TRAF2 and NCK interacting kinase (tnik), transcript variant X2, mRNA	K08840	TNIK	TRAF2 and NCK interacting kinase	http://www.genome.jp/dbget-bin/www_bget?ko:K08840	Q23356	931	1.8e-99	Serine/threonine-protein kinase mig-15 OS=Caenorhabditis elegans GN=mig-15 PE=2 SV=3	PF06293//PF00069//PF07714	Lipopolysaccharide kinase (Kdo/WaaP) family//Protein kinase domain//Protein tyrosine kinase	GO:0006468	protein phosphorylation	GO:0004672//GO:0005524//GO:0016773	protein kinase activity//ATP binding//phosphotransferase activity, alcohol group as acceptor	GO:0016020	membrane	KOG0587	Traf2- and Nck-interacting kinase and related germinal center kinase (GCK) family protein kinases
Cluster-145.0	BP_2	8.00	0.43	1111	--	--	--	--	--	--	--	--	--	--	--	--	--	--	--	--	--	--	--	--	--	--	--	--	--	--	--	--
Cluster-14504.0	BP_2	13.00	1.15	792	662186613	XP_008483033.1	190	4.8e-12	PREDICTED: uncharacterized protein LOC103519719 [Diaphorina citri]	--	--	--	--	--	--	--	--	--	P82120	145	3.3e-08	Cuticle protein 7 OS=Blaberus craniifer PE=1 SV=1	PF00379	Insect cuticle protein	--	--	GO:0042302	structural constituent of cuticle	--	--	--	--
Cluster-14506.0	BP_2	4.00	0.99	471	321466652	EFX77646.1	228	1.1e-16	hypothetical protein DAPPUDRAFT_25570, partial [Daphnia pulex]	--	--	--	--	--	K07865	RHOU, WRCH1	Ras homolog gene family, member U	http://www.genome.jp/dbget-bin/www_bget?ko:K07865	Q9EQT3	200	8.1e-15	Rho-related GTP-binding protein RhoU OS=Mus musculus GN=Rhou PE=2 SV=1	PF00071	Ras family	GO:0007264	small GTPase mediated signal transduction	GO:0005525	GTP binding	--	--	KOG0393	Ras-related small GTPase, Rho type
Cluster-14512.0	BP_2	1.00	4.90	261	--	--	--	--	--	--	--	--	--	--	--	--	--	--	--	--	--	--	--	--	--	--	--	--	--	--	--	--
Cluster-14517.0	BP_2	5.00	0.50	737	--	--	--	--	--	--	--	--	--	--	--	--	--	--	--	--	--	--	--	--	--	--	--	--	--	--	--	--
Cluster-14528.0	BP_2	1.00	0.36	415	831762450	XP_012750563.1	426	1.1e-39	hypothetical protein SAMD00019534_096420 [Acytostelium subglobosum LB1]>gi|735851195|dbj|GAM26467.1| hypothetical protein SAMD00019534_096420 [Acytostelium subglobosum LB1]	768311759	CP010987.1	407	0	Verticillium dahliae VdLs.17 chromosome 8, complete sequence	K13524	ABAT	4-aminobutyrate aminotransferase / (S)-3-amino-2-methylpropionate transaminase	http://www.genome.jp/dbget-bin/www_bget?ko:K13524	P14010	550	1.9e-55	4-aminobutyrate aminotransferase OS=Emericella nidulans (strain FGSC A4 / ATCC 38163 / CBS 112.46 / NRRL 194 / M139) GN=gatA PE=3 SV=1	PF00202	Aminotransferase class-III	--	--	GO:0030170//GO:0008483	pyridoxal phosphate binding//transaminase activity	--	--	KOG1405	4-aminobutyrate aminotransferase
Cluster-14528.1	BP_2	1.00	0.46	387	66828395	XP_647552.1	362	2.6e-32	4-aminobutyrate transaminase [Dictyostelium discoideum AX4]>gi|74897469|sp|Q55FI1.1|GABT_DICDI RecName: Full=4-aminobutyrate aminotransferase; AltName: Full=GABA aminotransferase; Short=GABA-AT; AltName: Full=Gamma-amino-N-butyrate transaminase; Short=GABA transaminase>gi|60475570|gb|EAL73505.1| 4-aminobutyrate transaminase [Dictyostelium discoideum AX4]	768311759	CP010987.1	387	0	Verticillium dahliae VdLs.17 chromosome 8, complete sequence	K13524	ABAT	4-aminobutyrate aminotransferase / (S)-3-amino-2-methylpropionate transaminase	http://www.genome.jp/dbget-bin/www_bget?ko:K13524	P14010	419	2.7e-40	4-aminobutyrate aminotransferase OS=Emericella nidulans (strain FGSC A4 / ATCC 38163 / CBS 112.46 / NRRL 194 / M139) GN=gatA PE=3 SV=1	PF00202	Aminotransferase class-III	--	--	GO:0008483//GO:0030170	transaminase activity//pyridoxal phosphate binding	--	--	KOG1405	4-aminobutyrate aminotransferase
Cluster-14535.0	BP_2	1.00	0.31	435	391328145	XP_003738552.1	465	3.4e-44	PREDICTED: enolase-like [Metaseiulus occidentalis]	768311757	CP010985.1	409	0	Verticillium dahliae VdLs.17 chromosome 6, complete sequence	K01689	ENO, eno	enolase	http://www.genome.jp/dbget-bin/www_bget?ko:K01689	Q7RV85	576	1.9e-58	Enolase OS=Neurospora crassa (strain ATCC 24698 / 74-OR23-1A / CBS 708.71 / DSM 1257 / FGSC 987) GN=emp-7 PE=3 SV=1	PF03952	Enolase, N-terminal domain	GO:0009094//GO:0006094//GO:0000162//GO:0006571//GO:0006096	L-phenylalanine biosynthetic process//gluconeogenesis//tryptophan biosynthetic process//tyrosine biosynthetic process//glycolytic process	GO:0000287//GO:0004634	magnesium ion binding//phosphopyruvate hydratase activity	GO:0000015	phosphopyruvate hydratase complex	KOG2670	Enolase
Cluster-14535.1	BP_2	8.00	0.48	1018	229366696	ACQ58328.1	1000	7.3e-106	Alpha-enolase [Anoplopoma fimbria]	697084396	XM_009656894.1	1015	0	Verticillium dahliae VdLs.17 enolase mRNA	K01689	ENO, eno	enolase	http://www.genome.jp/dbget-bin/www_bget?ko:K01689	Q7RV85	1424	2.1e-156	Enolase OS=Neurospora crassa (strain ATCC 24698 / 74-OR23-1A / CBS 708.71 / DSM 1257 / FGSC 987) GN=emp-7 PE=3 SV=1	PF00113//PF01596	Enolase, C-terminal TIM barrel domain//O-methyltransferase	GO:0000162//GO:0006571//GO:0006094//GO:0009094//GO:0006096	tryptophan biosynthetic process//tyrosine biosynthetic process//gluconeogenesis//L-phenylalanine biosynthetic process//glycolytic process	GO:0000287//GO:0004634//GO:0008171	magnesium ion binding//phosphopyruvate hydratase activity//O-methyltransferase activity	GO:0000015	phosphopyruvate hydratase complex	KOG2670	Enolase
Cluster-14538.1	BP_2	22.50	0.65	1802	642918650	XP_008191522.1	1749	1.8e-192	PREDICTED: histamine-gated chloride channel isoform X1 [Tribolium castaneum]	462305122	APGK01049251.1	114	3.43714e-50	Dendroctonus ponderosae Seq01049261, whole genome shotgun sequence	K05195	GLRA3	glycine receptor alpha-3	http://www.genome.jp/dbget-bin/www_bget?ko:K05195	Q91XP5	588	3.2e-59	Glycine receptor subunit alpha-3 OS=Mus musculus GN=Glra3 PE=2 SV=2	PF02932//PF02931	Neurotransmitter-gated ion-channel transmembrane region//Neurotransmitter-gated ion-channel ligand binding domain	GO:0006811//GO:0006810	ion transport//transport	GO:0005230	extracellular ligand-gated ion channel activity	GO:0016020	membrane	KOG3644	Ligand-gated ion channel
Cluster-1454.0	BP_2	13.00	1.03	849	676488135	XP_009064521.1	302	5.3e-25	hypothetical protein LOTGIDRAFT_168383 [Lottia gigantea]>gi|556096067|gb|ESO84719.1| hypothetical protein LOTGIDRAFT_168383 [Lottia gigantea]	--	--	--	--	--	--	--	--	--	--	--	--	--	--	--	--	--	--	--	--	--	--	--
Cluster-14540.0	BP_2	5.00	1.14	486	--	--	--	--	--	--	--	--	--	--	--	--	--	--	--	--	--	--	--	--	--	--	--	--	--	--	--	--
Cluster-14544.0	BP_2	2.00	0.76	408	--	--	--	--	--	--	--	--	--	--	--	--	--	--	--	--	--	--	--	--	--	--	--	--	--	--	--	--
Cluster-14560.1	BP_2	3.00	0.54	539	--	--	--	--	--	--	--	--	--	--	--	--	--	--	--	--	--	--	--	--	--	--	--	--	--	--	--	--
Cluster-14560.2	BP_2	36.49	0.41	4171	642938820	XP_008199932.1	1105	2.0e-117	PREDICTED: glutamate receptor U1-like isoform X1 [Tribolium castaneum]	--	--	--	--	--	--	--	--	--	Q68Y21	212	2.9e-15	Glutamate receptor ionotropic, delta-2 OS=Danio rerio GN=grid2 PE=2 SV=1	PF00060//PF10613	Ligand-gated ion channel//Ligated ion channel L-glutamate- and glycine-binding site	GO:0006811//GO:0007268//GO:0007165	ion transport//synaptic transmission//signal transduction	GO:0004970//GO:0005234	ionotropic glutamate receptor activity//extracellular-glutamate-gated ion channel activity	GO:0016020	membrane	--	--
Cluster-14571.0	BP_2	3.00	0.34	677	731238684	XP_010632825.1	756	9.5e-78	PREDICTED: thioredoxin-dependent peroxide reductase, mitochondrial isoform X1 [Fukomys damarensis]>gi|676274409|gb|KFO28948.1| Thioredoxin-dependent peroxide reductase, mitochondrial [Fukomys damarensis]	--	--	--	--	--	K03386	E1.11.1.15, PRDX, ahpC	peroxiredoxin (alkyl hydroperoxide reductase subunit C)	http://www.genome.jp/dbget-bin/www_bget?ko:K03386	P20108	737	6.3e-77	Thioredoxin-dependent peroxide reductase, mitochondrial OS=Mus musculus GN=Prdx3 PE=1 SV=1	PF10417//PF08534//PF00578	C-terminal domain of 1-Cys peroxiredoxin//Redoxin//AhpC/TSA family	GO:0055114	oxidation-reduction process	GO:0016491//GO:0051920//GO:0016209	oxidoreductase activity//peroxiredoxin activity//antioxidant activity	--	--	KOG0852	Alkyl hydroperoxide reductase, thiol specific antioxidant and related enzymes
Cluster-14584.0	BP_2	3.00	0.55	535	262400983	ACY66394.1	371	3.3e-33	metallothionein [Scylla paramamosain]	262400982	FJ774671.1	501	0	Scylla paramamosain metallothionein mRNA, complete cds	--	--	--	--	P02806	146	1.7e-08	Metallothionein-2 OS=Scylla serrata PE=1 SV=1	--	--	--	--	--	--	--	--	--	--
Cluster-14585.0	BP_2	3.00	0.31	723	675125308	XP_008884541.1	504	1.7e-48	aspartate-tRNA ligase [Hammondia hammondi]>gi|661336655|gb|KEP64787.1| aspartate-tRNA ligase [Hammondia hammondi]	697086905	XM_009658070.1	711	0	Verticillium dahliae VdLs.17 aspartyl-tRNA synthetase partial mRNA	K01876	DARS, aspS	aspartyl-tRNA synthetase	http://www.genome.jp/dbget-bin/www_bget?ko:K01876	P04802	509	1.8e-50	Aspartate--tRNA ligase, cytoplasmic OS=Saccharomyces cerevisiae (strain ATCC 204508 / S288c) GN=DPS1 PE=1 SV=3	PF00152//PF01336//PF00476	tRNA synthetases class II (D, K and N)//OB-fold nucleic acid binding domain//DNA polymerase family A	GO:0006260//GO:0006418	DNA replication//tRNA aminoacylation for protein translation	GO:0000166//GO:0003676//GO:0004812//GO:0005524//GO:0003677//GO:0003887	nucleotide binding//nucleic acid binding//aminoacyl-tRNA ligase activity//ATP binding//DNA binding//DNA-directed DNA polymerase activity	GO:0042575	DNA polymerase complex	KOG0556	Aspartyl-tRNA synthetase
Cluster-14588.0	BP_2	19.93	0.43	2322	556767709	XP_005979086.1	2127	3.5e-236	PREDICTED: probable phosphoketolase-like [Pantholops hodgsonii]	768311758	CP010986.1	2319	0	Verticillium dahliae VdLs.17 chromosome 7, complete sequence	--	--	--	--	Q8DJN6	2544	6.3e-286	Probable phosphoketolase OS=Thermosynechococcus elongatus (strain BP-1) GN=tll1186 PE=3 SV=1	PF02083//PF03894//PF09363	Urotensin II//D-xylulose 5-phosphate/D-fructose 6-phosphate phosphoketolase//XFP C-terminal domain	GO:0005975//GO:0008217//GO:0042312//GO:0007165	carbohydrate metabolic process//regulation of blood pressure//regulation of vasodilation//signal transduction	GO:0005179//GO:0016832	hormone activity//aldehyde-lyase activity	GO:0005576	extracellular region	--	--
Cluster-14593.0	BP_2	2.00	0.33	560	--	--	--	--	--	--	--	--	--	--	--	--	--	--	--	--	--	--	--	--	--	--	--	--	--	--	--	--
Cluster-146.0	BP_2	2.00	0.84	397	--	--	--	--	--	--	--	--	--	--	--	--	--	--	--	--	--	--	--	--	--	--	--	--	--	--	--	--
Cluster-14600.0	BP_2	2.00	0.37	534	321479181	EFX90137.1	469	1.4e-44	hypothetical protein DAPPUDRAFT_300160 [Daphnia pulex]	--	--	--	--	--	K15014	SLC29A1_2_3, ENT1_2_3	solute carrier family 29 (equilibrative nucleoside transporter), member 1/2/3	http://www.genome.jp/dbget-bin/www_bget?ko:K15014	Q99808	187	3.0e-13	Equilibrative nucleoside transporter 1 OS=Homo sapiens GN=SLC29A1 PE=1 SV=3	PF01733//PF06783	Nucleoside transporter//Uncharacterised protein family (UPF0239)	GO:0015858//GO:0006810	nucleoside transport//transport	GO:0005337	nucleoside transmembrane transporter activity	GO:0016021	integral component of membrane	KOG1479	Nucleoside transporter
Cluster-14601.0	BP_2	4.16	0.44	707	189238817	XP_967438.2	345	4.5e-30	PREDICTED: uncharacterized protein LOC655783 [Tribolium castaneum]	--	--	--	--	--	--	--	--	--	--	--	--	--	--	--	--	--	--	--	--	--	--	--
Cluster-14609.0	BP_2	2.00	0.53	458	--	--	--	--	--	--	--	--	--	--	--	--	--	--	--	--	--	--	--	--	--	--	--	--	--	--	--	--
Cluster-14610.0	BP_2	4.00	0.39	749	--	--	--	--	--	--	--	--	--	--	--	--	--	--	--	--	--	--	--	--	--	--	--	--	--	--	--	--
Cluster-14612.0	BP_2	2.00	0.46	483	--	--	--	--	--	--	--	--	--	--	--	--	--	--	--	--	--	--	--	--	--	--	--	--	--	--	--	--
Cluster-14613.1	BP_2	2.00	0.54	455	--	--	--	--	--	--	--	--	--	--	--	--	--	--	--	--	--	--	--	--	--	--	--	--	--	--	--	--
Cluster-14614.0	BP_2	4.00	0.64	569	754352026	XP_004343524.2	495	1.5e-47	K+ channel protein [Capsaspora owczarzaki ATCC 30864]>gi|765556898|gb|KJE97207.1| K+ channel protein [Capsaspora owczarzaki ATCC 30864]	768311759	CP010987.1	566	0	Verticillium dahliae VdLs.17 chromosome 8, complete sequence	K04882	KCNAB1	potassium voltage-gated channel Shaker-related subfamily A, beta member 1	http://www.genome.jp/dbget-bin/www_bget?ko:K04882	O59826	555	6.7e-56	Putative voltage-gated potassium channel subunit beta OS=Schizosaccharomyces pombe (strain 972 / ATCC 24843) GN=SPCC965.06 PE=3 SV=1	--	--	--	--	--	--	--	--	KOG1575	Voltage-gated shaker-like K+ channel, subunit beta/KCNAB
Cluster-14616.0	BP_2	8.00	0.40	1179	--	--	--	--	--	--	--	--	--	--	--	--	--	--	--	--	--	--	--	--	--	--	--	--	--	--	--	--
Cluster-14622.0	BP_2	6.00	0.37	997	--	--	--	--	--	--	--	--	--	--	--	--	--	--	--	--	--	--	PF00747	ssDNA binding protein	GO:0006260	DNA replication	GO:0003697	single-stranded DNA binding	GO:0042025	host cell nucleus	--	--
Cluster-14624.0	BP_2	2.00	0.35	543	795288454	XP_011821119.1	647	3.3e-65	PREDICTED: ADP-ribosylation factor 1 isoform X1 [Mandrillus leucophaeus]	92446727	BC041066.1	543	0	Homo sapiens ADP-ribosylation factor 1, mRNA (cDNA clone IMAGE:5471927), **** WARNING: chimeric clone ****	K07937	ARF1	ADP-ribosylation factor 1	http://www.genome.jp/dbget-bin/www_bget?ko:K07937	P51643	647	1.4e-66	ADP-ribosylation factor 1 OS=Xenopus laevis GN=arf1 PE=2 SV=2	PF00503//PF00071//PF00025//PF04670//PF08477	G-protein alpha subunit//Ras family//ADP-ribosylation factor family//Gtr1/RagA G protein conserved region//Ras of Complex, Roc, domain of DAPkinase	GO:0007165//GO:0007264//GO:0007186	signal transduction//small GTPase mediated signal transduction//G-protein coupled receptor signaling pathway	GO:0003924//GO:0031683//GO:0019001//GO:0004871//GO:0005525	GTPase activity//G-protein beta/gamma-subunit complex binding//guanyl nucleotide binding//signal transducer activity//GTP binding	--	--	KOG0070	GTP-binding ADP-ribosylation factor Arf1
Cluster-14624.1	BP_2	5.00	1.43	447	817283196	XP_012311798.1	135	6.4e-06	PREDICTED: LOW QUALITY PROTEIN: ras-related protein Rab-6C-like [Aotus nancymaae]	194387535	AK297792.1	447	0	Homo sapiens cDNA FLJ51902 complete cds, highly similar to ADP-ribosylation factor 1	--	--	--	--	--	--	--	--	--	--	--	--	--	--	--	--	--	--
Cluster-14645.0	BP_2	3.00	0.32	708	--	--	--	--	--	--	--	--	--	--	--	--	--	--	--	--	--	--	--	--	--	--	--	--	--	--	--	--
Cluster-14652.0	BP_2	1.00	0.37	410	--	--	--	--	--	--	--	--	--	--	--	--	--	--	--	--	--	--	--	--	--	--	--	--	--	--	--	--
Cluster-14655.0	BP_2	24.00	1.67	926	347970384	XP_003436564.1	359	1.4e-31	AGAP013100-PA [Anopheles gambiae str. PEST]>gi|333468908|gb|EGK97106.1| AGAP013100-PA [Anopheles gambiae str. PEST]	--	--	--	--	--	--	--	--	--	--	--	--	--	PF08091	Spider insecticidal peptide	GO:0009405	pathogenesis	--	--	GO:0005576	extracellular region	--	--
Cluster-14671.0	BP_2	4.00	2.43	362	--	--	--	--	--	--	--	--	--	--	--	--	--	--	--	--	--	--	--	--	--	--	--	--	--	--	--	--
Cluster-14674.0	BP_2	3.00	1.29	394	297294711	XP_002804494.1	407	1.6e-37	PREDICTED: hypothetical protein LOC698789 [Macaca mulatta]	675780847	XM_003824939.2	394	0	PREDICTED: Pan paniscus ribosomal protein L41 (RPL41), mRNA	--	--	--	--	--	--	--	--	--	--	--	--	--	--	--	--	--	--
Cluster-14675.0	BP_2	3.00	0.49	563	--	--	--	--	--	--	--	--	--	--	--	--	--	--	--	--	--	--	--	--	--	--	--	--	--	--	--	--
Cluster-14681.0	BP_2	2.00	0.38	523	--	--	--	--	--	768311754	CP010982.1	517	0	Verticillium dahliae VdLs.17 chromosome 3, complete sequence	--	--	--	--	Q92396	147	1.3e-08	Tyrosinase OS=Podospora anserina GN=TYR PE=2 SV=1	PF00264	Common central domain of tyrosinase	GO:0008152	metabolic process	GO:0016491	oxidoreductase activity	--	--	--	--
Cluster-1469.0	BP_2	6.41	0.31	1204	--	--	--	--	--	--	--	--	--	--	--	--	--	--	--	--	--	--	--	--	--	--	--	--	--	--	--	--
Cluster-14694.0	BP_2	1.00	0.60	363	242010839	XP_002426166.1	331	9.7e-29	Early growth response protein, putative [Pediculus humanus corporis]>gi|212510213|gb|EEB13428.1| Early growth response protein, putative [Pediculus humanus corporis]	347968525	XM_312150.5	115	1.78587e-51	Anopheles gambiae str. PEST AGAP002773-PA (AgaP_AGAP002773) mRNA, complete cds	K12497	EGR3	early growth response protein 3	http://www.genome.jp/dbget-bin/www_bget?ko:K12497	P43300	199	8.1e-15	Early growth response protein 3 OS=Mus musculus GN=Egr3 PE=2 SV=2	PF13465	Zinc-finger double domain	--	--	GO:0003676//GO:0008270//GO:0046872	nucleic acid binding//zinc ion binding//metal ion binding	GO:0005622	intracellular	KOG1721	FOG: Zn-finger
Cluster-14695.0	BP_2	27.00	0.39	3333	270017072	EFA13518.1	839	1.1e-86	hypothetical protein TcasGA2_TC001491 [Tribolium castaneum]	--	--	--	--	--	--	--	--	--	P04323	688	1.5e-70	Retrovirus-related Pol polyprotein from transposon 17.6 OS=Drosophila melanogaster GN=pol PE=3 SV=1	PF01466//PF00659//PF00665//PF02170	Skp1 family, dimerisation domain//POLO box duplicated region//Integrase core domain//PAZ domain	GO:0006511//GO:0015074	ubiquitin-dependent protein catabolic process//DNA integration	GO:0005515	protein binding	--	--	--	--
Cluster-147.0	BP_2	2.00	0.35	547	--	--	--	--	--	--	--	--	--	--	--	--	--	--	--	--	--	--	--	--	--	--	--	--	--	--	--	--
Cluster-1470.0	BP_2	1.00	0.64	358	242022148	XP_002431503.1	286	1.6e-23	enzymatic polyprotein; Endonuclease; Reverse transcriptase, putative [Pediculus humanus corporis]>gi|212516797|gb|EEB18765.1| enzymatic polyprotein; Endonuclease; Reverse transcriptase, putative [Pediculus humanus corporis]	462384163	APGK01021009.1	35	5.21164e-07	Dendroctonus ponderosae Seq01021019, whole genome shotgun sequence	--	--	--	--	P10394	190	8.9e-14	Retrovirus-related Pol polyprotein from transposon 412 OS=Drosophila melanogaster GN=POL PE=3 SV=1	--	--	GO:0006278//GO:0015074	RNA-dependent DNA replication//DNA integration	GO:0003723//GO:0004519//GO:0003964	RNA binding//endonuclease activity//RNA-directed DNA polymerase activity	--	--	KOG0017	FOG: Transposon-encoded proteins with TYA, reverse transcriptase, integrase domains in various combinations
Cluster-14708.0	BP_2	2.00	0.51	467	748944241	AJE70261.1	517	3.4e-50	nicotinic acetylcholine receptor alpha3 subunit [Apis mellifera]	833348508	KP339869.2	195	7.9263e-96	Leptinotarsa decemlineata nicotinic acetylcholine receptor alpha 3 (nAChR3) mRNA, complete cds	K05312	CHRNN	nicotinic acetylcholine receptor, invertebrate	http://www.genome.jp/dbget-bin/www_bget?ko:K05312	P91766	419	3.2e-40	Acetylcholine receptor subunit alpha-like OS=Manduca sexta GN=ARA1 PE=2 SV=1	PF02931	Neurotransmitter-gated ion-channel ligand binding domain	GO:0006811//GO:0006810	ion transport//transport	GO:0005230	extracellular ligand-gated ion channel activity	GO:0016020	membrane	KOG3645	Acetylcholine receptor
Cluster-14718.0	BP_2	18.00	0.54	1749	821033957	XP_012353756.1	2236	6.0e-249	PREDICTED: alpha-enolase isoform X1 [Nomascus leucogenys]	346708295	AK378450.1	1749	0	Bombyx mori mRNA, clone: fmgV43K17	K01689	ENO, eno	enolase	http://www.genome.jp/dbget-bin/www_bget?ko:K01689	P06733	2224	6.1e-249	Alpha-enolase OS=Homo sapiens GN=ENO1 PE=1 SV=2	PF00113//PF03952	Enolase, C-terminal TIM barrel domain//Enolase, N-terminal domain	GO:0006096//GO:0009094//GO:0006094//GO:0006571//GO:0000162	glycolytic process//L-phenylalanine biosynthetic process//gluconeogenesis//tyrosine biosynthetic process//tryptophan biosynthetic process	GO:0004634//GO:0000287	phosphopyruvate hydratase activity//magnesium ion binding	GO:0000015	phosphopyruvate hydratase complex	KOG2670	Enolase
Cluster-14723.0	BP_2	2.00	0.49	473	--	--	--	--	--	--	--	--	--	--	--	--	--	--	--	--	--	--	--	--	--	--	--	--	--	--	--	--
Cluster-14732.0	BP_2	16.00	1.95	654	--	--	--	--	--	--	--	--	--	--	--	--	--	--	--	--	--	--	--	--	--	--	--	--	--	--	--	--
Cluster-14736.0	BP_2	1.00	0.72	349	--	--	--	--	--	--	--	--	--	--	--	--	--	--	--	--	--	--	--	--	--	--	--	--	--	--	--	--
Cluster-14741.0	BP_2	1.00	0.60	363	544518890	XP_005592783.1	352	3.6e-31	PREDICTED: 60S ribosomal protein L39-like [Macaca fascicularis]	459642361	NM_001000.3	363	0	Homo sapiens ribosomal protein L39 (RPL39), mRNA	K02924	RP-L39e, RPL39	large subunit ribosomal protein L39e	http://www.genome.jp/dbget-bin/www_bget?ko:K02924	P62892	275	1.3e-23	60S ribosomal protein L39 OS=Mus musculus GN=Rpl39 PE=3 SV=2	PF00832	Ribosomal L39 protein	GO:0006412//GO:0042254	translation//ribosome biogenesis	GO:0003735	structural constituent of ribosome	GO:0005622//GO:0005840	intracellular//ribosome	KOG0002	60s ribosomal protein L39
Cluster-14744.0	BP_2	1.00	0.38	409	662186436	XP_008482145.1	520	1.3e-50	PREDICTED: uncharacterized protein LOC103518835 [Diaphorina citri]	--	--	--	--	--	--	--	--	--	--	--	--	--	--	--	--	--	--	--	--	--	--	--
Cluster-14751.0	BP_2	2.00	0.54	456	--	--	--	--	--	--	--	--	--	--	--	--	--	--	--	--	--	--	--	--	--	--	--	--	--	--	--	--
Cluster-1476.0	BP_2	6.00	0.39	977	270001339	EEZ97786.1	240	9.4e-18	odorant receptor 309 [Tribolium castaneum]	--	--	--	--	--	--	--	--	--	--	--	--	--	PF02949//PF08395	7tm Odorant receptor//7tm Chemosensory receptor	GO:0007608//GO:0050909//GO:0007187	sensory perception of smell//sensory perception of taste//G-protein coupled receptor signaling pathway, coupled to cyclic nucleotide second messenger	GO:0004984//GO:0005549	olfactory receptor activity//odorant binding	GO:0016020//GO:0016021	membrane//integral component of membrane	--	--
Cluster-14761.0	BP_2	17.00	0.44	1994	641659246	XP_008181021.1	305	5.6e-25	PREDICTED: uncharacterized protein LOC103308774 [Acyrthosiphon pisum]	--	--	--	--	--	--	--	--	--	--	--	--	--	PF08115	SFI toxin family	GO:0009405	pathogenesis	--	--	GO:0005576	extracellular region	--	--
Cluster-14762.0	BP_2	1.00	0.48	383	--	--	--	--	--	--	--	--	--	--	--	--	--	--	--	--	--	--	--	--	--	--	--	--	--	--	--	--
Cluster-14766.3	BP_2	4.00	0.33	830	443690740	ELT92800.1	419	1.4e-38	hypothetical protein CAPTEDRAFT_140195 [Capitella teleta]	655829025	XM_002712605.2	113	5.57066e-50	PREDICTED: Oryctolagus cuniculus frizzled class receptor 5 (FZD5), mRNA	K02375	FZD5_8, fz2	frizzled 5/8	http://www.genome.jp/dbget-bin/www_bget?ko:K02375	Q9VVX3	376	5.6e-35	Frizzled-2 OS=Drosophila melanogaster GN=fz2 PE=1 SV=1	PF01534	Frizzled/Smoothened family membrane region	GO:0007166	cell surface receptor signaling pathway	--	--	GO:0016020	membrane	--	--
Cluster-14766.4	BP_2	3.00	0.75	469	334690638	AEG80154.1	620	3.9e-62	Tcp-1-beta [Litopenaeus vannamei]	--	--	--	--	--	K09494	CCT2	T-complex protein 1 subunit beta	http://www.genome.jp/dbget-bin/www_bget?ko:K09494	P78371	491	1.4e-48	T-complex protein 1 subunit beta OS=Homo sapiens GN=CCT2 PE=1 SV=4	PF00118	TCP-1/cpn60 chaperonin family	--	--	GO:0005524	ATP binding	--	--	KOG0363	Chaperonin complex component, TCP-1 beta subunit (CCT2)
Cluster-14775.0	BP_2	2.00	0.55	453	641667845	XP_008184241.1	286	2.0e-23	PREDICTED: spidroin-2-like isoform X2 [Acyrthosiphon pisum]	--	--	--	--	--	--	--	--	--	--	--	--	--	PF01607//PF01674	Chitin binding Peritrophin-A domain//Lipase (class 2)	GO:0006030	chitin metabolic process	GO:0016787//GO:0008061	hydrolase activity//chitin binding	GO:0005576	extracellular region	--	--
Cluster-14776.0	BP_2	2.00	0.41	510	--	--	--	--	--	--	--	--	--	--	--	--	--	--	--	--	--	--	--	--	--	--	--	--	--	--	--	--
Cluster-14790.0	BP_2	12.00	1.58	627	--	--	--	--	--	--	--	--	--	--	--	--	--	--	--	--	--	--	--	--	--	--	--	--	--	--	--	--
Cluster-148.0	BP_2	9.00	0.89	740	--	--	--	--	--	--	--	--	--	--	--	--	--	--	--	--	--	--	--	--	--	--	--	--	--	--	--	--
Cluster-1480.0	BP_2	4.00	0.74	531	--	--	--	--	--	--	--	--	--	--	--	--	--	--	--	--	--	--	--	--	--	--	--	--	--	--	--	--
Cluster-14800.0	BP_2	7.00	0.39	1083	321471027	EFX82001.1	1404	1.1e-152	hypothetical protein DAPPUDRAFT_302804 [Daphnia pulex]	871232724	XM_013082537.1	89	1.61174e-36	PREDICTED: Aplysia californica eukaryotic translation initiation factor 3 subunit E-like (LOC101863898), mRNA	K03250	EIF3E, INT6	translation initiation factor 3 subunit E	http://www.genome.jp/dbget-bin/www_bget?ko:K03250	Q1LUA8	1363	2.6e-149	Eukaryotic translation initiation factor 3 subunit E-B OS=Danio rerio GN=eif3eb PE=3 SV=2	PF01399//PF08352//PF07516	PCI domain//Oligopeptide/dipeptide transporter, C-terminal region//SecA Wing and Scaffold domain	GO:0017038//GO:0015833	protein import//peptide transport	GO:0005515//GO:0000166//GO:0005524	protein binding//nucleotide binding//ATP binding	GO:0016020	membrane	KOG2758	Translation initiation factor 3, subunit e (eIF-3e)
Cluster-14803.0	BP_2	1.00	2.46	285	--	--	--	--	--	51091799	AP005934.3	278	3.33838e-142	Oryza sativa Japonica Group genomic DNA, chromosome 9, PAC clone:P0023E10	--	--	--	--	--	--	--	--	--	--	--	--	--	--	--	--	--	--
[truncated: 32,739 more rows]
