# Supplementary material for: Transcriptome analysis in different developmental stages of Batocera horsfieldi (Coleoptera: Cerambycidae) and comparison of candidate olfactory genes
Source: PLoS One. 2018 Feb 23;13(2):e0192730. doi: 10.1371/journal.pone.0192730 (PMC5825065; doi:10.1371/journal.pone.0192730)
Supplement: S12 Text — (XLS) [file pone.0192730.s012.xls]

gene_id	Sample_name	Read_count	FPKM	Gene Length	NR GI	NR ID	NR Score	NR Evalue	NR Description	NT GI	NT ID	NT Score	NT Evalue	NT Description	KO ID	KO Name	KO Description	Http Link	Swissprot ID	Swissprot Score	Swissprot Evalue	Swissprot Description	PFAM ID	PFAM description	Gene Ontology Biological Pathway	BP Description	Gene Ontology Molecular Function	MF Description	Gene Ontology Cellular Component	CC Description	KOG ID	KOG Description
Cluster-0.0	BP_3	21.00	1.79	858	755865379	XP_011291125.1	241	6.3e-18	PREDICTED: glycine-rich cell wall structural protein-like [Musca domestica]	--	--	--	--	--	--	--	--	--	--	--	--	--	PF02513	Spin/Ssty Family	GO:0007276	gamete generation	--	--	--	--	--	--
Cluster-1.0	BP_3	6.00	1.85	448	--	--	--	--	--	--	--	--	--	--	--	--	--	--	--	--	--	--	--	--	--	--	--	--	--	--	--	--
Cluster-10.0	BP_3	45.00	4.57	766	171473640	YP_001798472.1	981	8.8e-104	cytochrome c oxidase subunit III (mitochondrion) [Cryptopygus antarcticus]>gi|154100262|gb|ABS57570.1| cytochrome c oxidase subunit III (mitochondrion) [Cryptopygus antarcticus]	169640948	EU527333.1	88	4.04509e-36	Gampsocleis gratiosa mitochondrion, complete genome	K02262	COX3	cytochrome c oxidase subunit 3	http://www.genome.jp/dbget-bin/www_bget?ko:K02262	P00417	905	2.3e-96	Cytochrome c oxidase subunit 3 OS=Drosophila melanogaster GN=mt:CoIII PE=3 SV=1	--	--	GO:0015992//GO:0019646//GO:0006123	proton transport//aerobic electron transport chain//mitochondrial electron transport, cytochrome c to oxygen	GO:0004129	cytochrome-c oxidase activity	GO:0045277//GO:0005739//GO:0016021	respiratory chain complex IV//mitochondrion//integral component of membrane	KOG4664	Cytochrome oxidase subunit III and related proteins
Cluster-100.1	BP_3	4.00	1.70	404	--	--	--	--	--	--	--	--	--	--	--	--	--	--	--	--	--	--	--	--	--	--	--	--	--	--	--	--
Cluster-10002.0	BP_3	5.00	0.33	1031	--	--	--	--	--	42794088	AC135916.2	1025	0	Genomic sequence for Oryza sativa, Nipponbare strain, clone OSJNBa0088M06, from chromosome 5, complete sequence	--	--	--	--	--	--	--	--	--	--	--	--	--	--	--	--	--	--
Cluster-10006.0	BP_3	6.72	0.39	1130	290463025	ADD24560.1	165	5.4e-09	Heat shock protein homolog [Lepeophtheirus salmonis]>gi|290561282|gb|ADD38043.1| Heat shock protein homolog [Lepeophtheirus salmonis]	--	--	--	--	--	--	--	--	--	P82147	153	5.5e-09	Protein lethal(2)essential for life OS=Drosophila melanogaster GN=l(2)efl PE=1 SV=1	--	--	--	--	--	--	--	--	KOG3591	Alpha crystallins
Cluster-10012.0	BP_3	4.00	0.38	799	675377463	KFM70365.1	232	6.5e-17	Chondroitin proteoglycan 2, partial [Stegodyphus mimosarum]	--	--	--	--	--	--	--	--	--	O76217	148	1.5e-08	Peritrophin-1 OS=Anopheles gambiae GN=Aper1 PE=2 SV=2	PF01607	Chitin binding Peritrophin-A domain	GO:0006030	chitin metabolic process	GO:0008061	chitin binding	GO:0005576	extracellular region	--	--
Cluster-10014.0	BP_3	4.00	0.45	719	--	--	--	--	--	768311754	CP010982.1	719	0	Verticillium dahliae VdLs.17 chromosome 3, complete sequence	--	--	--	--	O59744	148	1.3e-08	Uncharacterized transcriptional regulatory protein C530.08 OS=Schizosaccharomyces pombe (strain 972 / ATCC 24843) GN=SPBC530.08 PE=3 SV=1	PF00172	Fungal Zn(2)-Cys(6) binuclear cluster domain	GO:0006355	regulation of transcription, DNA-templated	GO:0008270//GO:0000981	zinc ion binding//RNA polymerase II transcription factor activity, sequence-specific DNA binding	GO:0005634	nucleus	--	--
Cluster-10018.0	BP_3	8.00	0.93	705	78042492	NP_001030186.1	564	1.8e-55	60S ribosomal protein L23 [Bos taurus]>gi|74267764|gb|AAI02557.1| Ribosomal protein L23 [Bos taurus]	697089344	XM_009659287.1	699	0	Verticillium dahliae VdLs.17 60S ribosomal protein L23 mRNA	K02894	RP-L23e, RPL23	large subunit ribosomal protein L23e	http://www.genome.jp/dbget-bin/www_bget?ko:K02894	P0CX41	579	1.4e-58	60S ribosomal protein L23-A OS=Saccharomyces cerevisiae (strain ATCC 204508 / S288c) GN=RPL23A PE=1 SV=1	PF00238	Ribosomal protein L14p/L23e	GO:0006412//GO:0042254	translation//ribosome biogenesis	GO:0003735	structural constituent of ribosome	GO:0022625//GO:0005840	cytosolic large ribosomal subunit//ribosome	KOG0901	60S ribosomal protein L14/L17/L23
Cluster-10023.0	BP_3	15.00	0.33	2453	--	--	--	--	--	--	--	--	--	--	--	--	--	--	--	--	--	--	--	--	--	--	--	--	--	--	--	--
Cluster-10039.0	BP_3	7.00	0.44	1066	156539833	XP_001600606.1	148	4.8e-07	PREDICTED: MD-2-related lipid-recognition protein-like, partial [Nasonia vitripennis]	--	--	--	--	--	--	--	--	--	--	--	--	--	--	--	--	--	--	--	--	--	--	--
Cluster-10041.0	BP_3	16.00	1.14	971	--	--	--	--	--	--	--	--	--	--	--	--	--	--	--	--	--	--	--	--	--	--	--	--	--	--	--	--
Cluster-10043.0	BP_3	1.00	0.52	383	--	--	--	--	--	--	--	--	--	--	--	--	--	--	--	--	--	--	--	--	--	--	--	--	--	--	--	--
Cluster-10050.0	BP_3	2.00	0.57	462	253735765	NP_001156673.1	209	1.7e-14	cuticle protein precursor [Acyrthosiphon pisum]>gi|239791853|dbj|BAH72338.1| ACYPI001681 [Acyrthosiphon pisum]	--	--	--	--	--	--	--	--	--	--	--	--	--	PF00379	Insect cuticle protein	--	--	GO:0042302	structural constituent of cuticle	--	--	--	--
Cluster-1006.0	BP_3	2.00	0.86	402	--	--	--	--	--	--	--	--	--	--	--	--	--	--	--	--	--	--	--	--	--	--	--	--	--	--	--	--
Cluster-10061.0	BP_3	14.00	0.52	1601	642915636	XP_008190692.1	890	6.5e-93	PREDICTED: orthodenticle-2 isoform X1 [Tribolium castaneum]	847154230	XM_012968359.1	62	2.45693e-21	PREDICTED: Xenopus (Silurana) tropicalis cone-rod homeobox (crx), transcript variant X1, mRNA	K09326	OTX1	homeobox protein OTX1	http://www.genome.jp/dbget-bin/www_bget?ko:K09326	Q90267	373	2.4e-34	Homeobox protein OTX1 A OS=Danio rerio GN=otx1a PE=2 SV=1	PF05920//PF03999//PF00046	Homeobox KN domain//Microtubule associated protein (MAP65/ASE1 family)//Homeobox domain	GO:0000226//GO:0000910//GO:0006355	microtubule cytoskeleton organization//cytokinesis//regulation of transcription, DNA-templated	GO:0003677//GO:0008017	DNA binding//microtubule binding	GO:0045298	tubulin complex	KOG2251	Homeobox transcription factor
Cluster-10066.0	BP_3	4.00	0.50	678	--	--	--	--	--	--	--	--	--	--	--	--	--	--	--	--	--	--	--	--	--	--	--	--	--	--	--	--
Cluster-10071.0	BP_3	23.00	0.91	1506	--	--	--	--	--	--	--	--	--	--	--	--	--	--	--	--	--	--	--	--	--	--	--	--	--	--	--	--
Cluster-10071.1	BP_3	27.00	1.21	1366	--	--	--	--	--	--	--	--	--	--	--	--	--	--	--	--	--	--	--	--	--	--	--	--	--	--	--	--
Cluster-10076.0	BP_3	2.00	0.32	589	--	--	--	--	--	768311752	CP010980.1	577	0	Verticillium dahliae VdLs.17 chromosome 1, complete sequence	--	--	--	--	--	--	--	--	--	--	--	--	--	--	--	--	--	--
Cluster-10082.0	BP_3	9.00	0.68	933	91088161	XP_976346.1	483	5.9e-46	PREDICTED: uncharacterized protein LOC660496 [Tribolium castaneum]>gi|270012122|gb|EFA08570.1| hypothetical protein TcasGA2_TC006225 [Tribolium castaneum]	--	--	--	--	--	--	--	--	--	--	--	--	--	--	--	--	--	--	--	--	--	--	--
Cluster-10083.0	BP_3	4.00	0.66	584	--	--	--	--	--	--	--	--	--	--	--	--	--	--	--	--	--	--	--	--	--	--	--	--	--	--	--	--
Cluster-10099.0	BP_3	1.00	0.39	415	321479079	EFX90035.1	502	1.7e-48	hypothetical protein DAPPUDRAFT_300090 [Daphnia pulex]	--	--	--	--	--	--	--	--	--	Q8BHN5	291	2.0e-25	RNA-binding protein 45 OS=Mus musculus GN=Rbm45 PE=2 SV=1	PF08777//PF00076	RNA binding motif//RNA recognition motif. (a.k.a. RRM, RBD, or RNP domain)	--	--	GO:0003723//GO:0003676	RNA binding//nucleic acid binding	--	--	--	--
Cluster-101.0	BP_3	8.00	1.89	496	546673130	ERL84795.1	177	9.6e-11	hypothetical protein D910_02220 [Dendroctonus ponderosae]	--	--	--	--	--	--	--	--	--	--	--	--	--	--	--	--	--	--	--	--	--	--	--
Cluster-10103.1	BP_3	2.00	0.60	451	321465982	EFX76980.1	396	3.5e-36	hypothetical protein DAPPUDRAFT_306029 [Daphnia pulex]	--	--	--	--	--	K03783	punA	purine-nucleoside phosphorylase	http://www.genome.jp/dbget-bin/www_bget?ko:K03783	P55859	323	4.2e-29	Purine nucleoside phosphorylase OS=Bos taurus GN=PNP PE=1 SV=3	PF01048	Phosphorylase superfamily	GO:0009116	nucleoside metabolic process	GO:0003824	catalytic activity	--	--	KOG3984	Purine nucleoside phosphorylase
Cluster-10107.0	BP_3	6.00	0.39	1042	--	--	--	--	--	--	--	--	--	--	--	--	--	--	Q0VCT2	125	8.9e-06	Transmembrane protein 59-like OS=Bos taurus GN=TMEM59L PE=2 SV=1	PF06459//PF11561//PF08496	Ryanodine Receptor TM 4-6//Single strand annealing-weakened 1//Peptidase family S49 N-terminal	GO:0006816//GO:0000736//GO:0006874	calcium ion transport//double-strand break repair via single-strand annealing, removal of nonhomologous ends//cellular calcium ion homeostasis	GO:0005219//GO:0070336//GO:0004252	ryanodine-sensitive calcium-release channel activity//flap-structured DNA binding//serine-type endopeptidase activity	GO:0016021//GO:0005886//GO:0005622	integral component of membrane//plasma membrane//intracellular	--	--
Cluster-1011.0	BP_3	1.00	0.89	339	--	--	--	--	--	--	--	--	--	--	--	--	--	--	--	--	--	--	--	--	--	--	--	--	--	--	--	--
Cluster-10117.0	BP_3	7.00	0.38	1170	--	--	--	--	--	768311757	CP010985.1	1158	0	Verticillium dahliae VdLs.17 chromosome 6, complete sequence	--	--	--	--	--	--	--	--	--	--	--	--	--	--	--	--	--	--
Cluster-10118.0	BP_3	4.00	0.43	736	--	--	--	--	--	--	--	--	--	--	--	--	--	--	--	--	--	--	PF00956	Nucleosome assembly protein (NAP)	GO:0006334	nucleosome assembly	--	--	GO:0005634	nucleus	--	--
Cluster-1012.0	BP_3	3.00	0.98	439	--	--	--	--	--	--	--	--	--	--	--	--	--	--	--	--	--	--	--	--	--	--	--	--	--	--	--	--
Cluster-10121.0	BP_3	13.66	0.59	1404	342326191	AEL23011.1	612	9.9e-61	reticulon-1 [Cherax quadricarinatus]	--	--	--	--	--	--	--	--	--	Q6IFY7	513	1.2e-50	Reticulon-1-A OS=Xenopus laevis GN=rtn1-a PE=2 SV=1	--	--	--	--	--	--	--	--	KOG1792	Reticulon
Cluster-10123.0	BP_3	1.00	0.45	398	--	--	--	--	--	--	--	--	--	--	--	--	--	--	--	--	--	--	--	--	--	--	--	--	--	--	--	--
Cluster-10127.0	BP_3	2.00	0.36	563	817081421	XP_012263224.1	147	3.3e-07	PREDICTED: cleavage and polyadenylation specificity factor subunit CG7185 isoform X1 [Athalia rosae]	--	--	--	--	--	--	--	--	--	Q9VSH4	127	2.8e-06	Cleavage and polyadenylation specificity factor subunit CG7185 OS=Drosophila melanogaster GN=CG7185 PE=1 SV=2	--	--	--	--	--	--	--	--	--	--
Cluster-10127.1	BP_3	9.00	0.38	1432	646718923	KDR21226.1	382	4.7e-34	Cleavage and polyadenylation specificity factor subunit [Zootermopsis nevadensis]	--	--	--	--	--	K14398	CPSF6_7	cleavage and polyadenylation specificity factor subunit 6/7	http://www.genome.jp/dbget-bin/www_bget?ko:K14398	Q9VSH4	336	4.2e-30	Cleavage and polyadenylation specificity factor subunit CG7185 OS=Drosophila melanogaster GN=CG7185 PE=1 SV=2	--	--	--	--	--	--	--	--	KOG4849	mRNA cleavage factor I subunit/CPSF subunit
Cluster-10128.0	BP_3	6.00	0.98	587	--	--	--	--	--	--	--	--	--	--	--	--	--	--	--	--	--	--	--	--	--	--	--	--	--	--	--	--
Cluster-1013.0	BP_3	7.00	1.08	603	--	--	--	--	--	--	--	--	--	--	--	--	--	--	--	--	--	--	--	--	--	--	--	--	--	--	--	--
Cluster-10134.0	BP_3	14.00	1.48	747	--	--	--	--	--	--	--	--	--	--	--	--	--	--	--	--	--	--	--	--	--	--	--	--	--	--	--	--
Cluster-10135.0	BP_3	3.00	0.35	702	--	--	--	--	--	--	--	--	--	--	--	--	--	--	--	--	--	--	--	--	--	--	--	--	--	--	--	--
Cluster-10136.0	BP_3	3.00	0.53	564	--	--	--	--	--	--	--	--	--	--	--	--	--	--	--	--	--	--	--	--	--	--	--	--	--	--	--	--
Cluster-10138.0	BP_3	5.00	1.29	479	--	--	--	--	--	--	--	--	--	--	--	--	--	--	--	--	--	--	--	--	--	--	--	--	--	--	--	--
Cluster-10142.0	BP_3	6.00	0.46	924	13021909	AAK11577.1	1291	1.2e-139	MHC class II antigen precursor [Homo sapiens]>gi|21635632|gb|AAM69677.1| MHC class II antigen [Homo sapiens]>gi|52840196|gb|AAU87992.1| MHC class II antigen [Homo sapiens]>gi|189054169|dbj|BAG36689.1| unnamed protein product [Homo sapiens]>gi|758095313|emb|CEL26596.1| MHC class II antigen [Homo sapiens]	52426772	NM_002122.3	918	0	Homo sapiens major histocompatibility complex, class II, DQ alpha 1 (HLA-DQA1), mRNA	K06752	MHC2	major histocompatibility complex, class II	http://www.genome.jp/dbget-bin/www_bget?ko:K06752	P01906	1143	7.1e-124	HLA class II histocompatibility antigen, DQ alpha 2 chain OS=Homo sapiens GN=HLA-DQA2 PE=1 SV=2	PF00993//PF13895	Class II histocompatibility antigen, alpha domain//Immunoglobulin domain	GO:0006955//GO:0031295//GO:0019882//GO:0060333//GO:0019886//GO:0050852	immune response//T cell costimulation//antigen processing and presentation//interferon-gamma-mediated signaling pathway//antigen processing and presentation of exogenous peptide antigen via MHC class II//T cell receptor signaling pathway	GO:0032395//GO:0005515	MHC class II receptor activity//protein binding	GO:0005887//GO:0012507//GO:0032588//GO:0071556//GO:0042613//GO:0005765//GO:0016020//GO:0010008//GO:0000139//GO:0030669	integral component of plasma membrane//ER to Golgi transport vesicle membrane//trans-Golgi network membrane//integral component of lumenal side of endoplasmic reticulum membrane//MHC class II protein complex//lysosomal membrane//membrane//endosome membrane//Golgi membrane//clathrin-coated endocytic vesicle membrane	--	--
Cluster-10145.0	BP_3	5.11	0.71	637	--	--	--	--	--	--	--	--	--	--	--	--	--	--	--	--	--	--	--	--	--	--	--	--	--	--	--	--
Cluster-10150.0	BP_3	8.00	0.68	855	167522202	XP_001745439.1	495	2.2e-47	hypothetical protein [Monosiga brevicollis MX1]>gi|163776397|gb|EDQ90017.1| predicted protein [Monosiga brevicollis MX1]	697089544	XM_009659386.1	783	0	Verticillium dahliae VdLs.17 60S ribosomal protein L18 mRNA	K02883	RP-L18e, RPL18	large subunit ribosomal protein L18e	http://www.genome.jp/dbget-bin/www_bget?ko:K02883	Q8TFH1	526	2.3e-52	60S ribosomal protein L18-B OS=Schizosaccharomyces pombe (strain 972 / ATCC 24843) GN=rpl1802 PE=1 SV=1	--	--	--	--	--	--	GO:0030529	intracellular ribonucleoprotein complex	KOG1714	60s ribosomal protein L18
Cluster-10153.0	BP_3	2.00	2.16	327	241602464	XP_002405189.1	254	7.4e-20	signal peptidase 12kDa subunit, putative [Ixodes scapularis]>gi|215500573|gb|EEC10067.1| signal peptidase 12kDa subunit, putative, partial [Ixodes scapularis]	--	--	--	--	--	K12946	SPCS1	signal peptidase complex subunit 1	http://www.genome.jp/dbget-bin/www_bget?ko:K12946	Q9VAL0	208	6.6e-16	Signal peptidase complex subunit 1 OS=Drosophila melanogaster GN=Spase12 PE=1 SV=2	PF05038//PF06645//PF06305	Cytochrome Cytochrome b558 alpha-subunit//Microsomal signal peptidase 12 kDa subunit (SPC12)//Protein of unknown function (DUF1049)	GO:0006465	signal peptide processing	GO:0008233//GO:0020037	peptidase activity//heme binding	GO:0005887//GO:0016021//GO:0005787	integral component of plasma membrane//integral component of membrane//signal peptidase complex	KOG4112	Signal peptidase subunit
Cluster-10159.0	BP_3	44.40	1.58	1646	546680629	ERL90867.1	1258	1.4e-135	hypothetical protein D910_08212 [Dendroctonus ponderosae]	--	--	--	--	--	K11418	HDAC11	histone deacetylase 11	http://www.genome.jp/dbget-bin/www_bget?ko:K11418	Q9GKU5	991	5.4e-106	Histone deacetylase 11 OS=Macaca fascicularis GN=HDAC11 PE=2 SV=2	--	--	--	--	--	--	--	--	KOG1344	Predicted histone deacetylase
Cluster-1016.0	BP_3	3.00	0.33	726	--	--	--	--	--	--	--	--	--	--	--	--	--	--	--	--	--	--	--	--	--	--	--	--	--	--	--	--
Cluster-10160.0	BP_3	2.00	0.64	442	--	--	--	--	--	--	--	--	--	--	--	--	--	--	--	--	--	--	--	--	--	--	--	--	--	--	--	--
Cluster-10168.0	BP_3	13.32	1.03	912	--	--	--	--	--	--	--	--	--	--	--	--	--	--	--	--	--	--	--	--	--	--	--	--	--	--	--	--
Cluster-1017.0	BP_3	2.00	0.41	524	--	--	--	--	--	--	--	--	--	--	--	--	--	--	--	--	--	--	--	--	--	--	--	--	--	--	--	--
Cluster-10176.0	BP_3	11.00	0.45	1463	4502681	NP_001772.1	827	1.2e-85	early activation antigen CD69 [Homo sapiens]>gi|584906|sp|Q07108.1|CD69_HUMAN RecName: Full=Early activation antigen CD69; AltName: Full=Activation inducer molecule; Short=AIM; AltName: Full=BL-AC/P26; AltName: Full=C-type lectin domain family 2 member C; AltName: Full=EA1; AltName: Full=Early T-cell activation antigen p60; AltName: Full=GP32/28; AltName: Full=Leukocyte surface antigen Leu-23; Al…	13937862	BC007037.1	1463	0	Homo sapiens CD69 molecule, mRNA (cDNA clone MGC:12409 IMAGE:3950403), complete cds	K06502	CD69	CD69 antigen	http://www.genome.jp/dbget-bin/www_bget?ko:K06502	Q07108	827	5.0e-87	Early activation antigen CD69 OS=Homo sapiens GN=CD69 PE=1 SV=1	--	--	GO:0007165//GO:0035690	signal transduction//cellular response to drug	GO:0004888//GO:0030246	transmembrane signaling receptor activity//carbohydrate binding	GO:0005887//GO:0009897	integral component of plasma membrane//external side of plasma membrane	--	--
Cluster-10177.0	BP_3	1.00	0.35	427	--	--	--	--	--	--	--	--	--	--	--	--	--	--	--	--	--	--	--	--	--	--	--	--	--	--	--	--
Cluster-10179.0	BP_3	2.00	0.72	425	--	--	--	--	--	--	--	--	--	--	--	--	--	--	--	--	--	--	--	--	--	--	--	--	--	--	--	--
Cluster-10180.0	BP_3	2.00	0.44	510	330976894	AEC48730.1	797	1.3e-82	ubiquitin-conjugating enzyme E2 b [Eriocheir sinensis]	379324149	JQ011379.1	430	0	Scylla paramamosain ubiquitin-conjugating enzyme E2 (UCE) mRNA, partial cds	K06689	UBE2D_E, UBC4, UBC5	ubiquitin-conjugating enzyme E2 D/E	http://www.genome.jp/dbget-bin/www_bget?ko:K06689	P25867	781	3.7e-82	Ubiquitin-conjugating enzyme E2-17 kDa OS=Drosophila melanogaster GN=eff PE=2 SV=1	PF05743//PF05773	UEV domain//RWD domain	GO:0015031//GO:0006464	protein transport//cellular protein modification process	GO:0005515	protein binding	--	--	KOG0417	Ubiquitin-protein ligase
Cluster-10186.0	BP_3	6.00	0.45	939	--	--	--	--	--	--	--	--	--	--	--	--	--	--	--	--	--	--	--	--	--	--	--	--	--	--	--	--
Cluster-10187.0	BP_3	2.00	0.38	543	--	--	--	--	--	--	--	--	--	--	--	--	--	--	--	--	--	--	--	--	--	--	--	--	--	--	--	--
Cluster-10195.0	BP_3	29.88	0.32	4749	642917080	XP_008191110.1	1932	2.9e-213	PREDICTED: kinesin-like protein KIF18A isoform X2 [Tribolium castaneum]	--	--	--	--	--	K10401	KIF18_19	kinesin family member 18/19	http://www.genome.jp/dbget-bin/www_bget?ko:K10401	Q8NI77	1056	4.5e-113	Kinesin-like protein KIF18A OS=Homo sapiens GN=KIF18A PE=1 SV=2	PF02245//PF00225//PF04923	Methylpurine-DNA glycosylase (MPG)//Kinesin motor domain//Ninjurin	GO:0007017//GO:0007155//GO:0007018//GO:0006284//GO:0042246	microtubule-based process//cell adhesion//microtubule-based movement//base-excision repair//tissue regeneration	GO:0008017//GO:0005524//GO:0003677//GO:0003905//GO:0003777	microtubule binding//ATP binding//DNA binding//alkylbase DNA N-glycosylase activity//microtubule motor activity	GO:0016021//GO:0005874//GO:0045298	integral component of membrane//microtubule//tubulin complex	KOG0242	Kinesin-like protein
Cluster-1020.0	BP_3	1.00	0.50	386	--	--	--	--	--	--	--	--	--	--	--	--	--	--	--	--	--	--	PF02701	Dof domain, zinc finger	GO:0006355	regulation of transcription, DNA-templated	GO:0003677	DNA binding	--	--	--	--
Cluster-10205.0	BP_3	1.00	0.35	428	--	--	--	--	--	--	--	--	--	--	--	--	--	--	--	--	--	--	PF03824	High-affinity nickel-transport protein	GO:0035444//GO:0015675	nickel cation transmembrane transport//nickel cation transport	GO:0015099//GO:0046872	nickel cation transmembrane transporter activity//metal ion binding	GO:0016021	integral component of membrane	--	--
Cluster-1021.0	BP_3	4.00	1.79	398	--	--	--	--	--	--	--	--	--	--	--	--	--	--	--	--	--	--	--	--	--	--	--	--	--	--	--	--
Cluster-10217.1	BP_3	3.00	0.42	639	--	--	--	--	--	--	--	--	--	--	--	--	--	--	--	--	--	--	--	--	--	--	--	--	--	--	--	--
Cluster-1022.0	BP_3	6.00	0.59	780	--	--	--	--	--	--	--	--	--	--	--	--	--	--	--	--	--	--	--	--	--	--	--	--	--	--	--	--
Cluster-10236.0	BP_3	3.00	0.59	536	--	--	--	--	--	--	--	--	--	--	--	--	--	--	--	--	--	--	--	--	--	--	--	--	--	--	--	--
Cluster-10241.0	BP_3	9.80	0.73	941	270003224	EEZ99671.1	224	6.5e-16	hypothetical protein TcasGA2_TC002428 [Tribolium castaneum]	--	--	--	--	--	--	--	--	--	--	--	--	--	PF00060//PF01777	Ligand-gated ion channel//Ribosomal L27e protein family	GO:0006412//GO:0007268//GO:0007165//GO:0006811//GO:0042254	translation//synaptic transmission//signal transduction//ion transport//ribosome biogenesis	GO:0004970//GO:0003735	ionotropic glutamate receptor activity//structural constituent of ribosome	GO:0016020//GO:0005622//GO:0005840	membrane//intracellular//ribosome	--	--
Cluster-10242.0	BP_3	2.00	0.34	575	--	--	--	--	--	313760628	NM_001199573.1	575	0	Homo sapiens tripartite motif containing 22 (TRIM22), transcript variant 2, mRNA	--	--	--	--	--	--	--	--	--	--	--	--	--	--	--	--	--	--
Cluster-10244.0	BP_3	3.00	0.40	657	241829658	XP_002414770.1	346	3.2e-30	brahma/SWI2-related protein BRG-1 [Ixodes scapularis]>gi|215508982|gb|EEC18435.1| brahma/SWI2-related protein BRG-1 [Ixodes scapularis]	347966576	XM_321283.5	36	2.77681e-07	Anopheles gambiae str. PEST AGAP001786-PA (AgaP_AGAP001786) mRNA, complete cds	K11653	ARID1	AT-rich interactive domain-containing protein 1	http://www.genome.jp/dbget-bin/www_bget?ko:K11653	Q8IN94	287	9.2e-25	Trithorax group protein osa OS=Drosophila melanogaster GN=osa PE=1 SV=1	--	--	--	--	--	--	--	--	KOG2510	SWI-SNF chromatin-remodeling complex protein
Cluster-10245.0	BP_3	2.00	0.62	448	414453458	AFX00006.1	203	8.4e-14	GTP-binding nuclear protein Ran [Mnemiopsis leidyi]	697084328	XM_009656871.1	445	0	Verticillium dahliae VdLs.17 GTP-binding nuclear protein GSP1/Ran mRNA	K07936	RAN	GTP-binding nuclear protein Ran	http://www.genome.jp/dbget-bin/www_bget?ko:K07936	Q7RVL0	255	3.2e-21	GTP-binding nuclear protein GSP1/Ran OS=Neurospora crassa (strain ATCC 24698 / 74-OR23-1A / CBS 708.71 / DSM 1257 / FGSC 987) GN=ran PE=2 SV=1	--	--	--	--	--	--	--	--	KOG0096	GTPase Ran/TC4/GSP1 (nuclear protein transport pathway), small G protein superfamily
Cluster-10264.0	BP_3	2.00	0.44	510	--	--	--	--	--	768311752	CP010980.1	510	0	Verticillium dahliae VdLs.17 chromosome 1, complete sequence	--	--	--	--	--	--	--	--	--	--	--	--	--	--	--	--	--	--
Cluster-10269.0	BP_3	4.00	1.04	477	--	--	--	--	--	--	--	--	--	--	--	--	--	--	--	--	--	--	--	--	--	--	--	--	--	--	--	--
Cluster-10283.0	BP_3	5.00	0.37	946	--	--	--	--	--	--	--	--	--	--	--	--	--	--	--	--	--	--	--	--	--	--	--	--	--	--	--	--
Cluster-10285.0	BP_3	1.00	0.54	378	871248769	XP_005103573.2	229	6.9e-17	PREDICTED: scavenger receptor class B member 1-like [Aplysia californica]	--	--	--	--	--	K12384	SCARB2, LIMP2, CD36L2	lysosome membrane protein 2	http://www.genome.jp/dbget-bin/www_bget?ko:K12384	Q14108	210	4.5e-16	Lysosome membrane protein 2 OS=Homo sapiens GN=SCARB2 PE=1 SV=2	PF01130	CD36 family	GO:0007155	cell adhesion	--	--	GO:0016020	membrane	--	--
Cluster-10286.0	BP_3	14.00	0.33	2329	514258350	AGO46415.1	1179	2.9e-126	succinate dehydrogenase complex subunit A, partial [Reticulitermes flavipes]	699631991	XM_009909805.1	249	4.01298e-125	PREDICTED: Picoides pubescens succinate dehydrogenase complex, subunit B, iron sulfur (Ip) (SDHB), mRNA	K00235	SDHB, SDH2	succinate dehydrogenase (ubiquinone) iron-sulfur subunit	http://www.genome.jp/dbget-bin/www_bget?ko:K00235	P21914	1121	6.4e-121	Succinate dehydrogenase [ubiquinone] iron-sulfur subunit, mitochondrial OS=Drosophila melanogaster GN=SdhB PE=2 SV=2	PF13085//PF00111	2Fe-2S iron-sulfur cluster binding domain//2Fe-2S iron-sulfur cluster binding domain	GO:0006118	obsolete electron transport	GO:0051536//GO:0009055	iron-sulfur cluster binding//electron carrier activity	--	--	KOG3049	Succinate dehydrogenase, Fe-S protein subunit
Cluster-10288.0	BP_3	4.00	0.54	646	270000947	EEZ97394.1	469	1.7e-44	hypothetical protein TcasGA2_TC011220 [Tribolium castaneum]	--	--	--	--	--	--	--	--	--	P04323	373	9.6e-35	Retrovirus-related Pol polyprotein from transposon 17.6 OS=Drosophila melanogaster GN=pol PE=3 SV=1	--	--	--	--	--	--	--	--	KOG0017	FOG: Transposon-encoded proteins with TYA, reverse transcriptase, integrase domains in various combinations
Cluster-10297.0	BP_3	9.00	0.40	1381	--	--	--	--	--	--	--	--	--	--	--	--	--	--	--	--	--	--	--	--	--	--	--	--	--	--	--	--
Cluster-103.0	BP_3	8.00	1.39	570	--	--	--	--	--	--	--	--	--	--	--	--	--	--	--	--	--	--	--	--	--	--	--	--	--	--	--	--
Cluster-10324.0	BP_3	3.00	0.73	490	--	--	--	--	--	--	--	--	--	--	--	--	--	--	--	--	--	--	--	--	--	--	--	--	--	--	--	--
Cluster-10325.0	BP_3	2.00	0.38	547	--	--	--	--	--	--	--	--	--	--	--	--	--	--	--	--	--	--	--	--	--	--	--	--	--	--	--	--
Cluster-10334.0	BP_3	4.00	0.50	675	--	--	--	--	--	--	--	--	--	--	--	--	--	--	--	--	--	--	--	--	--	--	--	--	--	--	--	--
Cluster-10338.0	BP_3	13.00	2.68	525	558200952	XP_006131500.1	140	2.0e-06	PREDICTED: cytochrome c oxidase subunit 7A2, mitochondrial-like [Pelodiscus sinensis]	262401022	FJ774692.1	502	0	Scylla paramamosain cytochrome c oxidase subunit VIIA putative mRNA, complete cds	--	--	--	--	--	--	--	--	--	--	--	--	--	--	--	--	--	--
Cluster-10339.0	BP_3	3.00	0.34	719	270014867	EFA11315.1	679	8.6e-69	hypothetical protein TcasGA2_TC010854 [Tribolium castaneum]	--	--	--	--	--	--	--	--	--	Q9D3N2	469	7.9e-46	EF-hand calcium-binding domain-containing protein 1 OS=Mus musculus GN=Efcab1 PE=2 SV=1	PF13833//PF00036//PF13405//PF13499//PF13202	EF-hand domain pair//EF hand//EF-hand domain//EF-hand domain pair//EF hand	--	--	GO:0005509	calcium ion binding	--	--	--	--
Cluster-10340.3	BP_3	6.00	0.49	879	641673178	XP_008186225.1	178	1.3e-10	PREDICTED: LOW QUALITY PROTEIN: G-box-binding factor [Acyrthosiphon pisum]	--	--	--	--	--	K12114	VRI	vrille	http://www.genome.jp/dbget-bin/www_bget?ko:K12114	--	--	--	--	PF09726//PF00170	Transmembrane protein//bZIP transcription factor	GO:0006355	regulation of transcription, DNA-templated	GO:0003700//GO:0043565	transcription factor activity, sequence-specific DNA binding//sequence-specific DNA binding	GO:0005667//GO:0016021	transcription factor complex//integral component of membrane	--	--
Cluster-10346.0	BP_3	19.00	1.14	1092	34365139	CAE45921.1	1711	2.8e-188	hypothetical protein [Homo sapiens]	49258099	BC073765.1	1050	0	Homo sapiens immunoglobulin heavy constant alpha 2 (A2m marker), mRNA (cDNA clone IMAGE:4765168)	K06856	IGH	immunoglobulin heavy chain	http://www.genome.jp/dbget-bin/www_bget?ko:K06856	P01877	1673	3.0e-185	Ig alpha-2 chain C region OS=Homo sapiens GN=IGHA2 PE=1 SV=3	PF13895//PF09085	Immunoglobulin domain//Adhesion molecule, immunoglobulin-like	GO:0007155	cell adhesion	GO:0005515	protein binding	GO:0016020	membrane	--	--
Cluster-10346.1	BP_3	5.00	1.42	461	34529114	BAC85640.1	641	1.4e-64	unnamed protein product [Homo sapiens]	34527232	AK130433.1	426	0	Homo sapiens cDNA FLJ26923 fis, clone RCT04885, highly similar to Ig alpha-1 chain C region	K06856	IGH	immunoglobulin heavy chain	http://www.genome.jp/dbget-bin/www_bget?ko:K06856	P01876	514	3.1e-51	Ig alpha-1 chain C region OS=Homo sapiens GN=IGHA1 PE=1 SV=2	--	--	--	--	--	--	--	--	--	--
Cluster-10347.0	BP_3	10.00	0.70	983	--	--	--	--	--	697075246	XM_009653737.1	768	0	Verticillium dahliae VdLs.17 hypothetical protein partial mRNA	--	--	--	--	--	--	--	--	--	--	--	--	--	--	--	--	--	--
Cluster-10353.1	BP_3	2.00	0.46	503	--	--	--	--	--	--	--	--	--	--	--	--	--	--	--	--	--	--	--	--	--	--	--	--	--	--	--	--
Cluster-10359.0	BP_3	11.97	0.64	1199	642935674	XP_974741.2	529	3.5e-51	PREDICTED: biogenesis of lysosome-related organelles complex 1 subunit 1 [Tribolium castaneum]	--	--	--	--	--	--	--	--	--	A1Z9S1	419	8.3e-40	Biogenesis of lysosome-related organelles complex 1 subunit 1 OS=Drosophila melanogaster GN=blos1 PE=1 SV=2	PF06320	GCN5-like protein 1 (GCN5L1)	--	--	--	--	GO:0031083	BLOC-1 complex	KOG3390	General control of amino-acid synthesis 5-like 1
Cluster-10363.0	BP_3	3.00	0.73	490	--	--	--	--	--	--	--	--	--	--	--	--	--	--	--	--	--	--	--	--	--	--	--	--	--	--	--	--
Cluster-10367.0	BP_3	2.00	0.43	517	321460438	EFX71480.1	417	1.5e-38	nucleolar protein-like protein 5A [Daphnia pulex]	--	--	--	--	--	K14564	NOP56	nucleolar protein 56	http://www.genome.jp/dbget-bin/www_bget?ko:K14564	Q9D6Z1	334	2.6e-30	Nucleolar protein 56 OS=Mus musculus GN=Nop56 PE=1 SV=2	--	--	--	--	--	--	--	--	KOG2573	Ribosome biogenesis protein - Nop56p/Sik1p
Cluster-10374.0	BP_3	2.00	2.24	325	--	--	--	--	--	768311758	CP010986.1	316	2.90693e-163	Verticillium dahliae VdLs.17 chromosome 7, complete sequence	--	--	--	--	--	--	--	--	--	--	--	--	--	--	--	--	--	--
Cluster-10376.0	BP_3	38.00	1.61	1427	270006387	EFA02835.1	929	1.8e-97	hypothetical protein TcasGA2_TC007536 [Tribolium castaneum]	871223279	XM_013080795.1	39	1.33312e-08	PREDICTED: Aplysia californica cholecystokinin receptor-like (LOC101846804), mRNA	K04196	CCKLR	cholecystokinin-like receptor	http://www.genome.jp/dbget-bin/www_bget?ko:K04196	P70031	403	7.1e-38	Cholecystokinin receptor OS=Xenopus laevis GN=cckar PE=2 SV=1	PF00001	7 transmembrane receptor (rhodopsin family)	GO:0007186	G-protein coupled receptor signaling pathway	GO:0004930	G-protein coupled receptor activity	GO:0016021	integral component of membrane	KOG3656	FOG: 7 transmembrane receptor
Cluster-10381.0	BP_3	1.00	0.33	436	--	--	--	--	--	--	--	--	--	--	--	--	--	--	--	--	--	--	--	--	--	--	--	--	--	--	--	--
Cluster-10385.0	BP_3	1.00	0.58	372	--	--	--	--	--	--	--	--	--	--	--	--	--	--	--	--	--	--	--	--	--	--	--	--	--	--	--	--
Cluster-10387.0	BP_3	1.00	0.99	332	410825534	AFV91538.1	176	8.4e-11	B-type preproallatostatin I, partial [Pandalopsis japonica]	--	--	--	--	--	--	--	--	--	P82003	124	3.7e-06	Prothoracicostatic peptide OS=Bombyx mori PE=1 SV=2	PF06377	Adipokinetic hormone	GO:0007165	signal transduction	GO:0005179	hormone activity	--	--	--	--
Cluster-10390.0	BP_3	1.00	0.41	408	--	--	--	--	--	--	--	--	--	--	--	--	--	--	--	--	--	--	--	--	--	--	--	--	--	--	--	--
Cluster-10395.0	BP_3	1.00	5.36	261	--	--	--	--	--	--	--	--	--	--	--	--	--	--	--	--	--	--	--	--	--	--	--	--	--	--	--	--
Cluster-10398.0	BP_3	28.82	0.78	2076	642917255	XP_008199223.1	1249	2.0e-134	PREDICTED: coiled-coil and C2 domain-containing protein 2A [Tribolium castaneum]	--	--	--	--	--	--	--	--	--	Q8CFW7	552	5.4e-55	Coiled-coil and C2 domain-containing protein 2A OS=Mus musculus GN=Cc2d2a PE=1 SV=1	PF00168	C2 domain	--	--	GO:0005515	protein binding	--	--	--	--
Cluster-104.0	BP_3	7.00	1.20	574	--	--	--	--	--	--	--	--	--	--	--	--	--	--	--	--	--	--	--	--	--	--	--	--	--	--	--	--
Cluster-10402.0	BP_3	30.00	0.93	1842	478259621	ENN79474.1	466	1.1e-43	hypothetical protein YQE_04118, partial [Dendroctonus ponderosae]	--	--	--	--	--	--	--	--	--	--	--	--	--	PF13895	Immunoglobulin domain	--	--	GO:0005515	protein binding	--	--	--	--
Cluster-1041.0	BP_3	3.00	2.28	350	--	--	--	--	--	--	--	--	--	--	--	--	--	--	--	--	--	--	--	--	--	--	--	--	--	--	--	--
Cluster-10415.0	BP_3	2.00	0.33	588	--	--	--	--	--	--	--	--	--	--	--	--	--	--	--	--	--	--	--	--	--	--	--	--	--	--	--	--
Cluster-10416.0	BP_3	2.00	0.35	571	--	--	--	--	--	--	--	--	--	--	--	--	--	--	--	--	--	--	--	--	--	--	--	--	--	--	--	--
Cluster-10429.0	BP_3	2.00	0.52	478	--	--	--	--	--	768311754	CP010982.1	466	0	Verticillium dahliae VdLs.17 chromosome 3, complete sequence	--	--	--	--	Q870L2	222	2.3e-17	Siderophore iron transporter mirB OS=Emericella nidulans (strain FGSC A4 / ATCC 38163 / CBS 112.46 / NRRL 194 / M139) GN=mirB PE=3 SV=1	--	--	--	--	--	--	--	--	--	--
Cluster-10430.0	BP_3	6.00	0.42	979	544512774	XP_005589973.1	992	5.9e-105	PREDICTED: 60S ribosomal protein L13a isoform X1 [Macaca fascicularis]>gi|635040461|ref|XP_007995756.1| PREDICTED: 60S ribosomal protein L13a isoform X1 [Chlorocebus sabaeus]	395132448	NM_012423.3	979	0	Homo sapiens ribosomal protein L13a (RPL13A), transcript variant 1, mRNA	K02872	RP-L13Ae, RPL13A	large subunit ribosomal protein L13Ae	http://www.genome.jp/dbget-bin/www_bget?ko:K02872	P40429	974	3.0e-104	60S ribosomal protein L13a OS=Homo sapiens GN=RPL13A PE=1 SV=2	PF00572	Ribosomal protein L13	GO:0006412//GO:0042254	translation//ribosome biogenesis	GO:0003735	structural constituent of ribosome	GO:0005840	ribosome	KOG3204	60S ribosomal protein L13a
Cluster-10435.0	BP_3	4.00	0.38	796	--	--	--	--	--	--	--	--	--	--	--	--	--	--	--	--	--	--	PF08437	Glycosyl transferase family 8 C-terminal	GO:0009103	lipopolysaccharide biosynthetic process	GO:0008918	lipopolysaccharide 3-alpha-galactosyltransferase activity	--	--	--	--
Cluster-10439.1	BP_3	17.63	0.82	1326	642933705	XP_974874.3	967	6.4e-102	PREDICTED: protein OSCP1 [Tribolium castaneum]	--	--	--	--	--	--	--	--	--	Q8BHW2	295	2.2e-25	Protein OSCP1 OS=Mus musculus GN=Oscp1 PE=2 SV=1	--	--	--	--	--	--	--	--	--	--
Cluster-10445.0	BP_3	6.00	0.34	1153	--	--	--	--	--	--	--	--	--	--	--	--	--	--	--	--	--	--	--	--	--	--	--	--	--	--	--	--
Cluster-10449.0	BP_3	5.31	0.31	1114	478266693	ENN82870.1	474	7.9e-45	hypothetical protein YQE_00763, partial [Dendroctonus ponderosae]>gi|546684080|gb|ERL93799.1| hypothetical protein D910_11085 [Dendroctonus ponderosae]	--	--	--	--	--	--	--	--	--	Q8TEA1	227	1.4e-17	Putative methyltransferase NSUN6 OS=Homo sapiens GN=NSUN6 PE=1 SV=1	PF01472	PUA domain	--	--	GO:0003723	RNA binding	--	--	KOG1122	tRNA and rRNA cytosine-C5-methylase (nucleolar protein NOL1/NOP2)
Cluster-10451.0	BP_3	5.00	0.74	617	--	--	--	--	--	--	--	--	--	--	--	--	--	--	--	--	--	--	--	--	--	--	--	--	--	--	--	--
Cluster-10453.1	BP_3	3.00	0.72	492	--	--	--	--	--	--	--	--	--	--	--	--	--	--	--	--	--	--	PF00287	Sodium / potassium ATPase beta chain	GO:0006814//GO:0006813	sodium ion transport//potassium ion transport	--	--	GO:0005890	sodium:potassium-exchanging ATPase complex	--	--
Cluster-10461.0	BP_3	5.00	0.35	975	831783402	XP_012757037.1	238	1.6e-17	hypothetical protein SAMD00019534_022850 [Acytostelium subglobosum LB1]>gi|735857669|dbj|GAM19110.1| hypothetical protein SAMD00019534_022850 [Acytostelium subglobosum LB1]	697081950	XM_009656042.1	909	0	Verticillium dahliae VdLs.17 hypothetical protein partial mRNA	--	--	--	--	P55023	167	1.1e-10	Tyrosinase OS=Streptomyces lincolnensis GN=melC2 PE=3 SV=2	PF00264	Common central domain of tyrosinase	GO:0008152	metabolic process	GO:0016491	oxidoreductase activity	--	--	--	--
Cluster-10461.1	BP_3	1.00	4.87	264	--	--	--	--	--	768311756	CP010984.1	261	8.62969e-133	Verticillium dahliae VdLs.17 chromosome 5, complete sequence	--	--	--	--	--	--	--	--	--	--	--	--	--	--	--	--	--	--
Cluster-10463.0	BP_3	1.00	0.63	365	--	--	--	--	--	--	--	--	--	--	--	--	--	--	--	--	--	--	PF09726	Transmembrane protein	--	--	--	--	GO:0016021	integral component of membrane	--	--
Cluster-10465.0	BP_3	3.00	2.05	358	642925502	XP_008194577.1	217	1.6e-15	PREDICTED: immediate early response 3-interacting protein 1 [Tribolium castaneum]	--	--	--	--	--	--	--	--	--	Q9CR20	136	1.6e-07	Immediate early response 3-interacting protein 1 OS=Mus musculus GN=Ier3ip1 PE=3 SV=1	--	--	--	--	--	--	--	--	--	--
Cluster-10466.0	BP_3	1.00	0.98	333	369724800	AEX20235.1	315	6.4e-27	pacifastin-related serine protease inhibitor [Portunus trituberculatus]	385270634	JF827348.1	203	1.95671e-100	Portunus trituberculatus pacifastin-like serine protease inhibitor (PLC3) mRNA, partial cds	--	--	--	--	--	--	--	--	PF00093//PF05375	von Willebrand factor type C domain//Pacifastin inhibitor (LCMII)	--	--	GO:0030414//GO:0005515	peptidase inhibitor activity//protein binding	--	--	--	--
Cluster-10468.0	BP_3	9.00	0.53	1104	826502136	XP_012542232.1	192	3.9e-12	PREDICTED: pro-resilin-like [Monomorium pharaonis]	--	--	--	--	--	--	--	--	--	Q9V7U0	147	2.7e-08	Pro-resilin OS=Drosophila melanogaster GN=resilin PE=1 SV=1	PF06455//PF01299//PF01213//PF00379	NADH dehydrogenase subunit 5 C-terminus//Lysosome-associated membrane glycoprotein (Lamp)//Adenylate cyclase associated (CAP) N terminal//Insect cuticle protein	GO:0006744//GO:0006814//GO:0055114//GO:0015992//GO:0006120//GO:0042773//GO:0007010	ubiquinone biosynthetic process//sodium ion transport//oxidation-reduction process//proton transport//mitochondrial electron transport, NADH to ubiquinone//ATP synthesis coupled electron transport//cytoskeleton organization	GO:0008137//GO:0042302//GO:0003779	NADH dehydrogenase (ubiquinone) activity//structural constituent of cuticle//actin binding	GO:0016020	membrane	--	--
Cluster-10470.0	BP_3	1.00	0.42	405	--	--	--	--	--	--	--	--	--	--	--	--	--	--	--	--	--	--	--	--	--	--	--	--	--	--	--	--
Cluster-10474.0	BP_3	8.00	0.38	1298	--	--	--	--	--	--	--	--	--	--	--	--	--	--	--	--	--	--	--	--	--	--	--	--	--	--	--	--
Cluster-10474.1	BP_3	1.00	0.54	378	642913543	XP_971895.2	141	1.1e-06	PREDICTED: RING finger protein 17 [Tribolium castaneum]	--	--	--	--	--	--	--	--	--	--	--	--	--	--	--	--	--	--	--	--	--	--	--
Cluster-10475.0	BP_3	6.00	0.53	835	378556263	AFC17961.1	715	6.7e-73	O-methyltransferase [Litopenaeus vannamei]	--	--	--	--	--	--	--	--	--	Q86IC8	394	4.6e-37	Probable caffeoyl-CoA O-methyltransferase 2 OS=Dictyostelium discoideum GN=omt6 PE=1 SV=1	PF01596//PF01209	O-methyltransferase//ubiE/COQ5 methyltransferase family	--	--	GO:0008168//GO:0008171	methyltransferase activity//O-methyltransferase activity	--	--	KOG1663	O-methyltransferase
Cluster-1053.0	BP_3	3.53	0.60	577	--	--	--	--	--	--	--	--	--	--	--	--	--	--	--	--	--	--	--	--	--	--	--	--	--	--	--	--
Cluster-10535.0	BP_3	131.00	1.68	4044	189240996	XP_001809953.1	1137	3.8e-121	PREDICTED: calponin homology domain-containing protein DDB_G0272472 [Tribolium castaneum]	--	--	--	--	--	--	--	--	--	Q90YK5	154	1.5e-08	Heparanase OS=Gallus gallus GN=HPSE PE=1 SV=1	PF03118	Bacterial RNA polymerase, alpha chain C terminal domain	GO:0006144//GO:0006351//GO:0006206	purine nucleobase metabolic process//transcription, DNA-templated//pyrimidine nucleobase metabolic process	GO:0003899//GO:0003677	DNA-directed RNA polymerase activity//DNA binding	GO:0005730	nucleolus	--	--
Cluster-10538.0	BP_3	3.00	1.47	388	--	--	--	--	--	--	--	--	--	--	--	--	--	--	--	--	--	--	--	--	--	--	--	--	--	--	--	--
Cluster-10540.0	BP_3	3.00	0.35	700	556991284	XP_006000240.1	727	2.3e-74	PREDICTED: protein mab-21-like 1 [Latimeria chalumnae]	675895155	KJ670371.1	123	1.28676e-55	Miniopterus fuliginosus Mab-21-like 2 (Mab21l2) mRNA, complete cds	--	--	--	--	Q13394	721	4.6e-75	Protein mab-21-like 1 OS=Homo sapiens GN=MAB21L1 PE=1 SV=1	--	--	--	--	--	--	--	--	KOG3963	Mab-21-like cell fate specification proteins
Cluster-10544.0	BP_3	1.00	0.55	377	--	--	--	--	--	--	--	--	--	--	--	--	--	--	--	--	--	--	--	--	--	--	--	--	--	--	--	--
Cluster-1055.0	BP_3	2.00	0.50	483	--	--	--	--	--	--	--	--	--	--	--	--	--	--	--	--	--	--	--	--	--	--	--	--	--	--	--	--
Cluster-10551.0	BP_3	5.00	1.47	455	642913859	XP_008201191.1	174	2.0e-10	PREDICTED: uncharacterized protein LOC103315111 [Tribolium castaneum]	--	--	--	--	--	--	--	--	--	--	--	--	--	--	--	--	--	--	--	--	--	--	--
Cluster-10554.0	BP_3	1.00	1.49	310	--	--	--	--	--	48958545	AC146338.2	307	2.77718e-158	Oryza sativa Japonica Group chromosome 5 clone OSJNBa0093C16, complete sequence	--	--	--	--	--	--	--	--	--	--	--	--	--	--	--	--	--	--
Cluster-10558.0	BP_3	2.00	0.35	569	694542644	XP_009497389.1	380	3.2e-34	hypothetical protein H696_05252 [Fonticula alba]>gi|627946322|gb|KCV68335.1| hypothetical protein H696_05252 [Fonticula alba]	768311754	CP010982.1	566	0	Verticillium dahliae VdLs.17 chromosome 3, complete sequence	K01537	E3.6.3.8	Ca2+-transporting ATPase	http://www.genome.jp/dbget-bin/www_bget?ko:K01537	P22189	441	1.1e-42	Calcium-transporting ATPase 3 OS=Schizosaccharomyces pombe (strain 972 / ATCC 24843) GN=cta3 PE=1 SV=1	--	--	--	--	--	--	--	--	KOG0204	Calcium transporting ATPase
Cluster-1056.0	BP_3	1.00	0.40	412	--	--	--	--	--	--	--	--	--	--	--	--	--	--	--	--	--	--	--	--	--	--	--	--	--	--	--	--
Cluster-10567.0	BP_3	2.00	0.32	595	--	--	--	--	--	--	--	--	--	--	--	--	--	--	--	--	--	--	PF04434	SWIM zinc finger	--	--	GO:0008270	zinc ion binding	--	--	--	--
Cluster-10568.1	BP_3	3.00	0.61	527	--	--	--	--	--	--	--	--	--	--	--	--	--	--	--	--	--	--	--	--	--	--	--	--	--	--	--	--
Cluster-10573.0	BP_3	4.00	0.68	576	514695405	XP_004995273.1	212	9.7e-15	60S acidic ribosomal protein P1 [Salpingoeca rosetta]>gi|326437339|gb|EGD82909.1| 60S acidic ribosomal protein P1 [Salpingoeca rosetta]	697069444	XM_009651611.1	558	0	Verticillium dahliae VdLs.17 60S acidic ribosomal protein P1 mRNA	K02942	RP-LP1, RPLP1	large subunit ribosomal protein LP1	http://www.genome.jp/dbget-bin/www_bget?ko:K02942	P50344	274	2.6e-23	60S acidic ribosomal protein P1 OS=Davidiella tassiana GN=CLAH12 PE=1 SV=1	PF01213	Adenylate cyclase associated (CAP) N terminal	GO:0042254//GO:0007010//GO:0006414	ribosome biogenesis//cytoskeleton organization//translational elongation	GO:0003779//GO:0003735	actin binding//structural constituent of ribosome	GO:0005840	ribosome	KOG1762	60s acidic ribosomal protein P1
Cluster-10578.0	BP_3	6.00	0.67	725	291242137	XP_002740964.1	830	2.7e-86	PREDICTED: ADP-ribosylation factor 1-like isoform X3 [Saccoglossus kowalevskii]>gi|291242139|ref|XP_002740965.1| PREDICTED: ADP-ribosylation factor 1-like isoform X4 [Saccoglossus kowalevskii]>gi|585709105|ref|XP_006824295.1| PREDICTED: ADP-ribosylation factor 1-like isoform X5 [Saccoglossus kowalevskii]>gi|585709112|ref|XP_006824296.1| PREDICTED: ADP-ribosylation factor 1-like isoform X6 [Saccog…	697067848	XM_009650814.1	722	0	Verticillium dahliae VdLs.17 ADP-ribosylation factor mRNA	K06883	K06883	uncharacterized protein	http://www.genome.jp/dbget-bin/www_bget?ko:K06883	P34727	883	7.9e-94	ADP-ribosylation factor OS=Ajellomyces capsulatus GN=ARF PE=1 SV=3	PF01926//PF08477//PF00071//PF04670//PF00025//PF01591//PF00503	50S ribosome-binding GTPase//Ras of Complex, Roc, domain of DAPkinase//Ras family//Gtr1/RagA G protein conserved region//ADP-ribosylation factor family//6-phosphofructo-2-kinase//G-protein alpha subunit	GO:0007186//GO:0007264//GO:0006013//GO:0006000//GO:0007165	G-protein coupled receptor signaling pathway//small GTPase mediated signal transduction//mannose metabolic process//fructose metabolic process//signal transduction	GO:0005525//GO:0004871//GO:0019001//GO:0005524//GO:0031683//GO:0003873//GO:0003924	GTP binding//signal transducer activity//guanyl nucleotide binding//ATP binding//G-protein beta/gamma-subunit complex binding//6-phosphofructo-2-kinase activity//GTPase activity	--	--	KOG0070	GTP-binding ADP-ribosylation factor Arf1
Cluster-10579.0	BP_3	2.00	1.20	369	126697458	ABO26686.1	146	2.8e-07	40S ribosomal protein S18 [Haliotis discus discus]>gi|363894932|gb|AEW42983.1| putative 40S ribosomal protein S18 [Haliotis diversicolor]	768311755	CP010983.1	315	1.20306e-162	Verticillium dahliae VdLs.17 chromosome 4, complete sequence	--	--	--	--	P34788	157	6.1e-10	40S ribosomal protein S18 OS=Arabidopsis thaliana GN=RPS18A PE=1 SV=1	PF00416	Ribosomal protein S13/S18	GO:0042254//GO:0006412	ribosome biogenesis//translation	GO:0003735//GO:0003723	structural constituent of ribosome//RNA binding	GO:0005840//GO:0005622	ribosome//intracellular	KOG3311	Ribosomal protein S18
Cluster-10579.1	BP_3	2.00	0.67	436	156372342	XP_001628997.1	511	1.6e-49	predicted protein [Nematostella vectensis]>gi|156215987|gb|EDO36934.1| predicted protein [Nematostella vectensis]	697079366	XM_009655153.1	436	0	Verticillium dahliae VdLs.17 40S ribosomal protein S18 mRNA	K02964	RP-S18e, RPS18	small subunit ribosomal protein S18e	http://www.genome.jp/dbget-bin/www_bget?ko:K02964	P0CX56	521	4.5e-52	40S ribosomal protein S18-B OS=Saccharomyces cerevisiae (strain ATCC 204508 / S288c) GN=RPS18B PE=1 SV=1	PF00416	Ribosomal protein S13/S18	GO:0006412//GO:0042254	translation//ribosome biogenesis	GO:0003735//GO:0003723	structural constituent of ribosome//RNA binding	GO:0005622//GO:0005840	intracellular//ribosome	KOG3311	Ribosomal protein S18
Cluster-10586.0	BP_3	2.00	0.53	473	328725320	XP_003248428.1	145	4.7e-07	PREDICTED: uncharacterized protein LOC100571337 [Acyrthosiphon pisum]	697087797	XM_009658515.1	374	0	Verticillium dahliae VdLs.17 lysozyme partial mRNA	--	--	--	--	--	--	--	--	PF00959	Phage lysozyme	GO:0016998//GO:0009253//GO:0005975	cell wall macromolecule catabolic process//peptidoglycan catabolic process//carbohydrate metabolic process	GO:0003796	lysozyme activity	--	--	--	--
Cluster-10588.0	BP_3	13.00	0.46	1643	751773601	XP_011213405.1	1921	1.9e-212	PREDICTED: NADH-ubiquinone oxidoreductase 49 kDa subunit [Bactrocera dorsalis]	641722986	XM_008153074.1	260	2.1592e-131	PREDICTED: Eptesicus fuscus NADH dehydrogenase (ubiquinone) Fe-S protein 2, 49kDa (NADH-coenzyme Q reductase) (NDUFS2), mRNA	K03935	NDUFS2	NADH dehydrogenase (ubiquinone) Fe-S protein 2	http://www.genome.jp/dbget-bin/www_bget?ko:K03935	Q641Y2	1781	1.3e-197	NADH dehydrogenase [ubiquinone] iron-sulfur protein 2, mitochondrial OS=Rattus norvegicus GN=Ndufs2 PE=1 SV=1	PF00374//PF00346	Nickel-dependent hydrogenase//Respiratory-chain NADH dehydrogenase, 49 Kd subunit	GO:0055114	oxidation-reduction process	GO:0048038//GO:0051287//GO:0016151//GO:0016651	quinone binding//NAD binding//nickel cation binding//oxidoreductase activity, acting on NAD(P)H	--	--	KOG2870	NADH:ubiquinone oxidoreductase, NDUFS2/49 kDa subunit
Cluster-1059.0	BP_3	3.00	1.06	428	--	--	--	--	--	--	--	--	--	--	--	--	--	--	--	--	--	--	--	--	--	--	--	--	--	--	--	--
Cluster-10594.0	BP_3	16.00	0.59	1588	642927592	XP_008195328.1	1586	1.3e-173	PREDICTED: cyclin-dependent kinase-like 4 isoform X3 [Tribolium castaneum]	844839798	XM_012937545.1	64	1.88356e-22	Schistosoma haematobium Cyclin-dependent kinase-like 1 mRNA	K08824	CDKL	cyclin-dependent kinase-like	http://www.genome.jp/dbget-bin/www_bget?ko:K08824	Q00532	1129	5.2e-122	Cyclin-dependent kinase-like 1 OS=Homo sapiens GN=CDKL1 PE=1 SV=5	PF00069//PF06293//PF07714	Protein kinase domain//Lipopolysaccharide kinase (Kdo/WaaP) family//Protein tyrosine kinase	GO:0006468	protein phosphorylation	GO:0005524//GO:0016773//GO:0004672	ATP binding//phosphotransferase activity, alcohol group as acceptor//protein kinase activity	GO:0016020	membrane	KOG0593	Predicted protein kinase KKIAMRE
Cluster-10595.0	BP_3	2.00	0.38	547	--	--	--	--	--	--	--	--	--	--	--	--	--	--	--	--	--	--	--	--	--	--	--	--	--	--	--	--
Cluster-106.0	BP_3	6.00	0.45	930	546675956	ERL87051.1	200	3.9e-13	hypothetical protein D910_04452 [Dendroctonus ponderosae]	--	--	--	--	--	--	--	--	--	P27780	174	1.7e-11	Pupal cuticle protein Edg-84A OS=Drosophila melanogaster GN=Edg84A PE=2 SV=1	PF00379	Insect cuticle protein	--	--	GO:0042302	structural constituent of cuticle	--	--	--	--
Cluster-10600.0	BP_3	4.00	0.94	497	--	--	--	--	--	--	--	--	--	--	--	--	--	--	--	--	--	--	--	--	--	--	--	--	--	--	--	--
Cluster-10601.1	BP_3	1.00	0.35	429	241998476	XP_002433881.1	214	4.3e-15	O-linked N-acetylglucosamine transferase, OGT, putative [Ixodes scapularis]>gi|215495640|gb|EEC05281.1| O-linked N-acetylglucosamine transferase, OGT, putative, partial [Ixodes scapularis]	--	--	--	--	--	--	--	--	--	Q6DCD5	165	8.4e-11	Transmembrane and TPR repeat-containing protein 2 OS=Xenopus laevis GN=tmtc2 PE=2 SV=1	PF07721//PF13181//PF03127//PF13371//PF13374//PF00515//PF13176//PF13414	Tetratricopeptide repeat//Tetratricopeptide repeat//GAT domain//Tetratricopeptide repeat//Tetratricopeptide repeat//Tetratricopeptide repeat//Tetratricopeptide repeat//TPR repeat	GO:0006886	intracellular protein transport	GO:0005515//GO:0042802	protein binding//identical protein binding	GO:0005622	intracellular	KOG4626	O-linked N-acetylglucosamine transferase OGT
Cluster-10602.0	BP_3	2.00	0.32	590	806629239	AKB96223.1	762	1.7e-78	heat shock protein [Cherax quadricarinatus]	688595498	XM_685413.6	45	2.46071e-12	PREDICTED: Danio rerio si:dkey-21a6.6 (si:dkey-21a6.6), mRNA	K09489	HSPA4	heat shock 70kDa protein 4	http://www.genome.jp/dbget-bin/www_bget?ko:K09489	Q61316	457	1.6e-44	Heat shock 70 kDa protein 4 OS=Mus musculus GN=Hspa4 PE=1 SV=1	--	--	--	--	--	--	--	--	KOG0103	Molecular chaperones HSP105/HSP110/SSE1, HSP70 superfamily
Cluster-10609.0	BP_3	3.00	0.32	740	646713547	KDR17851.1	551	6.2e-54	ADIPOR-like receptor, partial [Zootermopsis nevadensis]	594660903	XM_007178642.1	48	6.71582e-14	PREDICTED: Balaenoptera acutorostrata scammoni adiponectin receptor 2 (ADIPOR2), mRNA	K07297	ADIPOR	adiponectin receptor	http://www.genome.jp/dbget-bin/www_bget?ko:K07297	Q9VCY8	532	4.0e-53	Adiponectin receptor protein OS=Drosophila melanogaster GN=AdipoR PE=1 SV=2	PF03006	Haemolysin-III related	--	--	--	--	GO:0016021	integral component of membrane	KOG0748	Predicted membrane proteins, contain hemolysin III domain
Cluster-1061.0	BP_3	2.00	0.57	461	--	--	--	--	--	--	--	--	--	--	--	--	--	--	--	--	--	--	--	--	--	--	--	--	--	--	--	--
Cluster-10610.0	BP_3	4.00	0.34	851	807015728	XP_012156426.1	622	4.1e-62	PREDICTED: uncharacterized protein LOC101460284 [Ceratitis capitata]	--	--	--	--	--	K15297	RIMS2, RIM2	regulating synaptic membrane exocytosis protein 2	http://www.genome.jp/dbget-bin/www_bget?ko:K15297	Q86UR5	501	1.8e-49	Regulating synaptic membrane exocytosis protein 1 OS=Homo sapiens GN=RIMS1 PE=1 SV=1	PF00168	C2 domain	--	--	GO:0005515	protein binding	--	--	KOG2060	Rab3 effector RIM1 and related proteins, contain PDZ and C2 domains
Cluster-10611.0	BP_3	4.00	0.38	801	170028910	XP_001842337.1	610	9.6e-61	cathepsin L [Culex quinquefasciatus]>gi|167879387|gb|EDS42770.1| cathepsin L [Culex quinquefasciatus]	--	--	--	--	--	K01363	CTSB	cathepsin B	http://www.genome.jp/dbget-bin/www_bget?ko:K01363	P07688	516	3.1e-51	Cathepsin B OS=Bos taurus GN=CTSB PE=1 SV=5	PF00112//PF08127	Papain family cysteine protease//Peptidase family C1 propeptide	GO:0006508//GO:0050790	proteolysis//regulation of catalytic activity	GO:0008234//GO:0004197//GO:0008233	cysteine-type peptidase activity//cysteine-type endopeptidase activity//peptidase activity	--	--	KOG1543	Cysteine proteinase Cathepsin L
Cluster-10613.0	BP_3	2.00	0.44	511	--	--	--	--	--	--	--	--	--	--	--	--	--	--	--	--	--	--	--	--	--	--	--	--	--	--	--	--
Cluster-10615.0	BP_3	4.00	0.97	490	256539088	ACU82846.1	392	1.1e-35	acyl-CoA-binding protein [Fenneropenaeus chinensis]	198473999	XM_001356482.2	34	2.63575e-06	Drosophila pseudoobscura pseudoobscura GA21120 (Dpse\GA21120), partial mRNA	K08762	DBI, ACBP	diazepam-binding inhibitor (GABA receptor modulator, acyl-CoA-binding protein)	http://www.genome.jp/dbget-bin/www_bget?ko:K08762	P45883	323	4.6e-29	Acyl-CoA-binding protein homolog OS=Pelophylax ridibundus PE=1 SV=2	PF00887	Acyl CoA binding protein	--	--	GO:0000062	fatty-acyl-CoA binding	--	--	KOG0817	Acyl-CoA-binding protein
Cluster-10618.0	BP_3	9.00	0.68	934	332373158	AEE61720.1	640	3.7e-64	unknown [Dendroctonus ponderosae]	768311759	CP010987.1	892	0	Verticillium dahliae VdLs.17 chromosome 8, complete sequence	K11188	PRDX6	peroxiredoxin 6, 1-Cys peroxiredoxin	http://www.genome.jp/dbget-bin/www_bget?ko:K11188	P34227	641	1.2e-65	Mitochondrial peroxiredoxin PRX1 OS=Saccharomyces cerevisiae (strain ATCC 204508 / S288c) GN=PRX1 PE=1 SV=1	PF00578//PF08534//PF10417	AhpC/TSA family//Redoxin//C-terminal domain of 1-Cys peroxiredoxin	GO:0055114	oxidation-reduction process	GO:0051920//GO:0016209//GO:0016491	peroxiredoxin activity//antioxidant activity//oxidoreductase activity	--	--	KOG0854	Alkyl hydroperoxide reductase, thiol specific antioxidant and related enzymes
Cluster-10619.0	BP_3	5.00	0.43	854	--	--	--	--	--	--	--	--	--	--	--	--	--	--	--	--	--	--	--	--	--	--	--	--	--	--	--	--
Cluster-10628.0	BP_3	8.00	0.42	1215	--	--	--	--	--	--	--	--	--	--	--	--	--	--	--	--	--	--	--	--	--	--	--	--	--	--	--	--
Cluster-10629.0	BP_3	25.00	10.18	409	268306418	ACY95330.1	484	2.0e-46	ribosomal protein L31 [Manduca sexta]	317143691	XM_003189479.1	54	1.65286e-17	Aspergillus oryzae RIB40 60S ribosomal protein L31, partial mRNA	K02910	RP-L31e, RPL31	large subunit ribosomal protein L31e	http://www.genome.jp/dbget-bin/www_bget?ko:K02910	Q9GP16	481	1.8e-47	60S ribosomal protein L31 OS=Heliothis virescens GN=RpL31 PE=2 SV=1	PF01198//PF09618	Ribosomal protein L31e//CRISPR-associated protein (Cas_Csy4)	GO:0042254//GO:0006412//GO:0043571	ribosome biogenesis//translation//maintenance of CRISPR repeat elements	GO:0004519//GO:0003735	endonuclease activity//structural constituent of ribosome	GO:0005840//GO:0005622	ribosome//intracellular	KOG0893	60S ribosomal protein L31
Cluster-10632.0	BP_3	29.00	1.26	1403	--	--	--	--	--	--	--	--	--	--	--	--	--	--	--	--	--	--	--	--	--	--	--	--	--	--	--	--
Cluster-10633.1	BP_3	2.00	0.36	559	470526946	XP_004356840.1	280	1.2e-22	transporter, major facilitator superfamily superfamily protein [Acanthamoeba castellanii str. Neff]>gi|440804057|gb|ELR24940.1| transporter, major facilitator superfamily superfamily protein [Acanthamoeba castellanii str. Neff]	615475553	XM_007602397.1	165	4.55525e-79	Colletotrichum fioriniae PJ7 hypothetical protein mRNA	--	--	--	--	Q9P3U6	441	1.1e-42	High-affinity glucose transporter ght1 OS=Schizosaccharomyces pombe (strain 972 / ATCC 24843) GN=ght1 PE=1 SV=1	PF00083//PF07690//PF06027	Sugar (and other) transporter//Major Facilitator Superfamily//Solute carrier family 35	GO:0055085//GO:0006810	transmembrane transport//transport	GO:0022857	transmembrane transporter activity	GO:0016021	integral component of membrane	--	--
Cluster-10637.0	BP_3	19.00	2.36	680	302136424	ADK94169.1	797	1.7e-82	nucleoside diphosphate kinase [Eriocheir sinensis]	262401098	FJ774730.1	563	0	Scylla paramamosain oncoprotein nm23 mRNA, partial cds	K00940	ndk, NME	nucleoside-diphosphate kinase	http://www.genome.jp/dbget-bin/www_bget?ko:K00940	P19804	619	3.0e-63	Nucleoside diphosphate kinase B OS=Rattus norvegicus GN=Nme2 PE=1 SV=1	PF04505//PF00334	Interferon-induced transmembrane protein//Nucleoside diphosphate kinase	GO:0006144//GO:0006183//GO:0006228//GO:0009607//GO:0006165//GO:0006206//GO:0006241	purine nucleobase metabolic process//GTP biosynthetic process//UTP biosynthetic process//response to biotic stimulus//nucleoside diphosphate phosphorylation//pyrimidine nucleobase metabolic process//CTP biosynthetic process	GO:0004550	nucleoside diphosphate kinase activity	GO:0016021	integral component of membrane	KOG0888	Nucleoside diphosphate kinase
Cluster-10647.0	BP_3	11.00	0.46	1440	347969423	XP_312882.5	1428	2.4e-155	AGAP003184-PA [Anopheles gambiae str. PEST]>gi|333468517|gb|EAA08478.5| AGAP003184-PA [Anopheles gambiae str. PEST]	338224431	HM217861.1	403	0	Scylla paramamosain 5-aminolevulinic acid synthase mRNA, partial cds	K00643	E2.3.1.37, ALAS	5-aminolevulinate synthase	http://www.genome.jp/dbget-bin/www_bget?ko:K00643	Q3ZC31	1250	4.4e-136	5-aminolevulinate synthase, erythroid-specific, mitochondrial OS=Bos taurus GN=ALAS2 PE=2 SV=1	PF01053//PF00155	Cys/Met metabolism PLP-dependent enzyme//Aminotransferase class I and II	GO:0006563//GO:0033014//GO:0042967//GO:0006566//GO:0006544//GO:0006783//GO:0009058	L-serine metabolic process//tetrapyrrole biosynthetic process//acyl-carrier-protein biosynthetic process//threonine metabolic process//glycine metabolic process//heme biosynthetic process//biosynthetic process	GO:0030170//GO:0003870	pyridoxal phosphate binding//5-aminolevulinate synthase activity	--	--	KOG1360	5-aminolevulinate synthase
Cluster-10653.0	BP_3	9.00	0.62	990	330827280	XP_003291772.1	207	6.4e-14	hypothetical protein DICPUDRAFT_156413 [Dictyostelium purpureum]>gi|325078031|gb|EGC31706.1| hypothetical protein DICPUDRAFT_156413 [Dictyostelium purpureum]	768311756	CP010984.1	978	0	Verticillium dahliae VdLs.17 chromosome 5, complete sequence	--	--	--	--	P87216	400	1.1e-37	Protein vip1 OS=Schizosaccharomyces pombe (strain 972 / ATCC 24843) GN=vip1 PE=1 SV=1	PF08777//PF00076	RNA binding motif//RNA recognition motif. (a.k.a. RRM, RBD, or RNP domain)	--	--	GO:0003723//GO:0003676	RNA binding//nucleic acid binding	--	--	--	--
Cluster-10657.0	BP_3	2.00	0.31	603	795126095	XP_011789589.1	253	1.8e-19	PREDICTED: regulator of G-protein signaling 1 [Colobus angolensis palliatus]	56682943	NM_002922.3	603	0	Homo sapiens regulator of G-protein signaling 1 (RGS1), mRNA	K16449	RGS	regulator of G-protein signaling	http://www.genome.jp/dbget-bin/www_bget?ko:K16449	Q08116	253	7.4e-21	Regulator of G-protein signaling 1 OS=Homo sapiens GN=RGS1 PE=1 SV=3	--	--	--	--	--	--	--	--	--	--
Cluster-10690.0	BP_3	1.00	0.38	418	--	--	--	--	--	--	--	--	--	--	--	--	--	--	--	--	--	--	--	--	--	--	--	--	--	--	--	--
Cluster-10695.0	BP_3	1.00	0.95	335	--	--	--	--	--	--	--	--	--	--	--	--	--	--	--	--	--	--	--	--	--	--	--	--	--	--	--	--
Cluster-10697.0	BP_3	1.00	0.38	417	--	--	--	--	--	761231856	KM881642.1	417	0	Oryza longistaminata isolate 81953 chloroplast, complete genome	--	--	--	--	P0C506	391	5.1e-37	DNA-directed RNA polymerase subunit beta' OS=Oryza sativa subsp. japonica GN=rpoC1 PE=3 SV=1	--	--	--	--	--	--	--	--	--	--
Cluster-10698.0	BP_3	19.76	0.32	3244	270000737	EEZ97184.1	998	4.0e-105	hypothetical protein TcasGA2_TC004371 [Tribolium castaneum]	--	--	--	--	--	--	--	--	--	Q14AW5	137	1.1e-06	Putative methyltransferase NSUN7 OS=Mus musculus GN=Nsun7 PE=2 SV=2	PF09019	EcoRII C terminal	GO:0009307//GO:0006308	DNA restriction-modification system//DNA catabolic process	GO:0003677//GO:0009036	DNA binding//Type II site-specific deoxyribonuclease activity	GO:0009359	Type II site-specific deoxyribonuclease complex	--	--
Cluster-10700.0	BP_3	2.00	0.52	476	--	--	--	--	--	768311759	CP010987.1	473	0	Verticillium dahliae VdLs.17 chromosome 8, complete sequence	--	--	--	--	Q4IQ08	488	3.3e-48	GPI-anchored wall transfer protein 1 OS=Gibberella zeae (strain PH-1 / ATCC MYA-4620 / FGSC 9075 / NRRL 31084) GN=GWT1 PE=3 SV=1	PF06423	GWT1	GO:0006506	GPI anchor biosynthetic process	GO:0016746	transferase activity, transferring acyl groups	GO:0005789//GO:0016021	endoplasmic reticulum membrane//integral component of membrane	--	--
Cluster-10707.0	BP_3	17.45	1.23	974	--	--	--	--	--	--	--	--	--	--	--	--	--	--	--	--	--	--	--	--	--	--	--	--	--	--	--	--
Cluster-10724.0	BP_3	4.00	0.49	684	795603551	XP_011727341.1	1124	2.1e-120	PREDICTED: proteasome subunit beta type-8 isoform X2 [Macaca nemestrina]	73747874	NM_148919.3	684	0	Homo sapiens proteasome (prosome, macropain) subunit, beta type, 8 (PSMB8), transcript variant 2, mRNA	K02740	PSMB8, LMP7	20S proteasome subunit beta 8	http://www.genome.jp/dbget-bin/www_bget?ko:K02740	P28062	1146	2.4e-124	Proteasome subunit beta type-8 OS=Homo sapiens GN=PSMB8 PE=1 SV=3	PF00227	Proteasome subunit	GO:0051603	proteolysis involved in cellular protein catabolic process	GO:0004298	threonine-type endopeptidase activity	GO:0005839	proteasome core complex	KOG0175	20S proteasome, regulatory subunit beta type PSMB5/PSMB8/PRE2
Cluster-10733.0	BP_3	2.00	0.46	501	--	--	--	--	--	--	--	--	--	--	--	--	--	--	--	--	--	--	--	--	--	--	--	--	--	--	--	--
Cluster-10744.0	BP_3	1.00	0.66	361	--	--	--	--	--	--	--	--	--	--	--	--	--	--	--	--	--	--	--	--	--	--	--	--	--	--	--	--
Cluster-10746.0	BP_3	3.00	1.02	433	--	--	--	--	--	--	--	--	--	--	--	--	--	--	--	--	--	--	PF04664	Opioid growth factor receptor (OGFr) conserved region	GO:0007165	signal transduction	GO:0004872	receptor activity	GO:0016020	membrane	--	--
Cluster-10755.0	BP_3	1.00	0.88	340	--	--	--	--	--	--	--	--	--	--	--	--	--	--	--	--	--	--	--	--	--	--	--	--	--	--	--	--
Cluster-10766.0	BP_3	1.00	0.43	402	--	--	--	--	--	--	--	--	--	--	--	--	--	--	--	--	--	--	PF05843	Suppressor of forked protein (Suf)	GO:0006397	mRNA processing	--	--	GO:0005634	nucleus	--	--
Cluster-10772.0	BP_3	4.00	1.50	419	--	--	--	--	--	--	--	--	--	--	--	--	--	--	--	--	--	--	--	--	--	--	--	--	--	--	--	--
Cluster-10773.0	BP_3	13.00	1.05	890	--	--	--	--	--	--	--	--	--	--	--	--	--	--	--	--	--	--	PF05132//PF04931//PF04147//PF01080//PF14721//PF04546//PF04194//PF03896//PF02535//PF04006//PF03985//PF02724	RNA polymerase III RPC4//DNA polymerase phi//Nop14-like family//Presenilin//Apoptosis-inducing factor, mitochondrion-associated, C-term//Sigma-70, non-essential region//Programmed cell death protein 2, C-terminal putative domain//Translocon-associated protein (TRAP), alpha subunit//ZIP Zinc transporter//Mpp10 protein//Paf1//CDC45-like protein	GO:0055085//GO:0006270//GO:0016570//GO:0006260//GO:0006383//GO:0006364//GO:0006355//GO:0030001//GO:0006351//GO:0006368//GO:0006144//GO:0006206//GO:0006352	transmembrane transport//DNA replication initiation//histone modification//DNA replication//transcription from RNA polymerase III promoter//rRNA processing//regulation of transcription, DNA-templated//metal ion transport//transcription, DNA-templated//transcription elongation from RNA polymerase II promoter//purine nucleobase metabolic process//pyrimidine nucleobase metabolic process//DNA-templat…	GO:0003700//GO:0004190//GO:0003887//GO:0046983//GO:0016987//GO:0046873//GO:0003899//GO:0003677	transcription factor activity, sequence-specific DNA binding//aspartic-type endopeptidase activity//DNA-directed DNA polymerase activity//protein dimerization activity//sigma factor activity//metal ion transmembrane transporter activity//DNA-directed RNA polymerase activity//DNA binding	GO:0005666//GO:0005730//GO:0005667//GO:0005732//GO:0034457//GO:0016593//GO:0016021//GO:0042575//GO:0005737//GO:0032040//GO:0005789//GO:0005634//GO:0016020	DNA-directed RNA polymerase III complex//nucleolus//transcription factor complex//small nucleolar ribonucleoprotein complex//Mpp10 complex//Cdc73/Paf1 complex//integral component of membrane//DNA polymerase complex//cytoplasm//small-subunit processome//endoplasmic reticulum membrane//nucleus//membrane	--	--
Cluster-10778.1	BP_3	14.88	0.36	2282	--	--	--	--	--	338224420	HM217854.1	258	3.90305e-130	Scylla paramamosain retinitis pigmentosa GTPase regulator-like protein-like protein-like mRNA, partial sequence	--	--	--	--	--	--	--	--	--	--	--	--	--	--	--	--	--	--
Cluster-10785.0	BP_3	1.00	0.32	444	--	--	--	--	--	--	--	--	--	--	--	--	--	--	--	--	--	--	--	--	--	--	--	--	--	--	--	--
Cluster-10791.0	BP_3	2.00	0.34	576	829755793	XP_012618011.1	268	3.1e-21	PREDICTED: anaphase-promoting complex subunit 16 isoform X1 [Microcebus murinus]	335892805	NR_038392.1	573	0	Homo sapiens anaphase promoting complex subunit 16 (ANAPC16), transcript variant 6, non-coding RNA	--	--	--	--	Q58DR0	268	1.3e-22	Anaphase-promoting complex subunit 16 OS=Bos taurus GN=ANAPC16 PE=3 SV=1	--	--	--	--	--	--	--	--	--	--
Cluster-10792.0	BP_3	2.00	0.55	467	646692962	KDR07589.1	273	6.7e-22	Forkhead box protein P4 [Zootermopsis nevadensis]	--	--	--	--	--	K09409	FOXP	forkhead box protein P	http://www.genome.jp/dbget-bin/www_bget?ko:K09409	Q8MJ98	185	4.4e-13	Forkhead box protein P2 OS=Pongo pygmaeus GN=FOXP2 PE=2 SV=3	PF01080	Presenilin	--	--	GO:0004190	aspartic-type endopeptidase activity	GO:0016021	integral component of membrane	--	--
Cluster-10797.0	BP_3	3.00	0.47	602	--	--	--	--	--	--	--	--	--	--	--	--	--	--	--	--	--	--	--	--	--	--	--	--	--	--	--	--
Cluster-108.0	BP_3	1.00	1.40	313	--	--	--	--	--	--	--	--	--	--	--	--	--	--	--	--	--	--	--	--	--	--	--	--	--	--	--	--
Cluster-10814.0	BP_3	3.00	0.45	613	299829164	YP_003735174.1	609	9.6e-61	cytochrome c oxidase subunit III [Apis cerana]>gi|238800121|gb|ACR55913.1| cytochrome c oxidase subunit III [Apis cerana]>gi|702076551|gb|AIW06353.1| cytochrome c oxidase subunit III (mitochondrion) [Apis cerana]	702076545	KM244704.1	604	0	Apis cerana isolate CL24 mitochondrion, partial genome	K02262	COX3	cytochrome c oxidase subunit 3	http://www.genome.jp/dbget-bin/www_bget?ko:K02262	P34843	490	2.5e-48	Cytochrome c oxidase subunit 3 OS=Apis mellifera ligustica GN=COIII PE=3 SV=1	--	--	--	--	--	--	--	--	KOG4664	Cytochrome oxidase subunit III and related proteins
Cluster-10815.2	BP_3	18.00	0.48	2110	642927152	XP_008195159.1	574	3.8e-56	PREDICTED: uncharacterized protein LOC103313501 [Tribolium castaneum]	--	--	--	--	--	--	--	--	--	--	--	--	--	--	--	--	--	--	--	--	--	--	--
Cluster-10818.0	BP_3	3.00	0.39	667	328899359	AEB54635.1	933	2.8e-98	eukaryotic translation initiation factor 3 subunit 12 [Procambarus clarkii]	--	--	--	--	--	K15028	EIF3K	translation initiation factor 3 subunit K	http://www.genome.jp/dbget-bin/www_bget?ko:K15028	Q6GNI4	721	4.4e-75	Eukaryotic translation initiation factor 3 subunit K OS=Xenopus laevis GN=eif3k PE=2 SV=1	--	--	--	--	--	--	--	--	KOG3252	Uncharacterized conserved protein
Cluster-10821.0	BP_3	3.00	0.39	660	780012564	XP_781796.2	383	1.7e-34	PREDICTED: uncharacterized protein LOC576388 [Strongylocentrotus purpuratus]	697079697	XM_009655268.1	660	0	Verticillium dahliae VdLs.17 histone H4.2 mRNA	K11254	H4	histone H4	http://www.genome.jp/dbget-bin/www_bget?ko:K11254	P27996	380	1.5e-35	Histone H4 OS=Solaster stimpsoni PE=3 SV=2	PF02969//PF00125//PF02291	TATA box binding protein associated factor (TAF)//Core histone H2A/H2B/H3/H4//Transcription initiation factor IID, 31kD subunit	GO:0006352	DNA-templated transcription, initiation	GO:0003677	DNA binding	GO:0005634	nucleus	--	--
Cluster-10826.0	BP_3	3.00	1.11	421	262401159	ACY66482.1	413	3.5e-38	NADH:ubiquinone dehydrogenase [Scylla paramamosain]	262401158	FJ774761.1	306	1.39911e-157	Scylla paramamosain NADH:ubiquinone dehydrogenase mRNA, partial cds	K03960	NDUFB4	NADH dehydrogenase (ubiquinone) 1 beta subcomplex subunit 4	http://www.genome.jp/dbget-bin/www_bget?ko:K03960	--	--	--	--	PF07225	NADH-ubiquinone oxidoreductase B15 subunit (NDUFB4)	GO:0015992//GO:0006814//GO:0006744//GO:0006120	proton transport//sodium ion transport//ubiquinone biosynthetic process//mitochondrial electron transport, NADH to ubiquinone	GO:0008137	NADH dehydrogenase (ubiquinone) activity	GO:0005739	mitochondrion	--	--
Cluster-10828.0	BP_3	2.00	0.32	590	321468064	EFX79051.1	257	6.0e-20	hypothetical protein DAPPUDRAFT_52830, partial [Daphnia pulex]	--	--	--	--	--	K12331	ARHGEF11	Rho guanine nucleotide exchange factor 11	http://www.genome.jp/dbget-bin/www_bget?ko:K12331	O15085	215	1.8e-16	Rho guanine nucleotide exchange factor 11 OS=Homo sapiens GN=ARHGEF11 PE=1 SV=1	--	--	--	--	--	--	--	--	--	--
Cluster-10836.2	BP_3	16.00	0.76	1305	470427696	XP_004338018.1	185	3.0e-11	serine rich protein [Acanthamoeba castellanii str. Neff]>gi|440794860|gb|ELR16005.1| serine rich protein [Acanthamoeba castellanii str. Neff]	768311759	CP010987.1	1271	0	Verticillium dahliae VdLs.17 chromosome 8, complete sequence	--	--	--	--	--	--	--	--	--	--	--	--	--	--	--	--	--	--
Cluster-10845.0	BP_3	1.00	1.37	314	--	--	--	--	--	--	--	--	--	--	--	--	--	--	--	--	--	--	--	--	--	--	--	--	--	--	--	--
Cluster-1085.0	BP_3	3.00	0.93	446	--	--	--	--	--	--	--	--	--	--	--	--	--	--	--	--	--	--	--	--	--	--	--	--	--	--	--	--
Cluster-10850.0	BP_3	4.00	0.37	811	755785705	XP_003995546.2	1077	6.9e-115	PREDICTED: 40S ribosomal protein S6 [Felis catus]	158256465	AK291517.1	811	0	Homo sapiens cDNA FLJ78049 complete cds, highly similar to Homo sapiens ribosomal protein S6 (RPS6), mRNA	K02991	RP-S6e, RPS6	small subunit ribosomal protein S6e	http://www.genome.jp/dbget-bin/www_bget?ko:K02991	P62755	1069	2.4e-115	40S ribosomal protein S6 OS=Rattus norvegicus GN=Rps6 PE=1 SV=1	PF02567//PF01092	Phenazine biosynthesis-like protein//Ribosomal protein S6e	GO:0042254//GO:0009058//GO:0006412	ribosome biogenesis//biosynthetic process//translation	GO:0003735//GO:0003824	structural constituent of ribosome//catalytic activity	GO:0005840//GO:0005622	ribosome//intracellular	KOG1646	40S ribosomal protein S6
Cluster-10854.0	BP_3	3.00	0.37	686	--	--	--	--	--	--	--	--	--	--	--	--	--	--	--	--	--	--	--	--	--	--	--	--	--	--	--	--
Cluster-10864.0	BP_3	2.00	1.93	334	--	--	--	--	--	--	--	--	--	--	--	--	--	--	--	--	--	--	--	--	--	--	--	--	--	--	--	--
Cluster-10870.0	BP_3	2.00	0.51	482	119619953	EAW99547.1	362	3.3e-32	thymosin, beta 10, isoform CRA_a, partial [Homo sapiens]>gi|119619954|gb|EAW99548.1| thymosin, beta 10, isoform CRA_a, partial [Homo sapiens]	79150724	BC107889.1	463	0	Homo sapiens cDNA clone IMAGE:6651898	K13785	TMSB10	thymosin beta 10	http://www.genome.jp/dbget-bin/www_bget?ko:K13785	P63313	219	5.2e-17	Thymosin beta-10 OS=Homo sapiens GN=TMSB10 PE=1 SV=2	PF02205//PF01290	WH2 motif//Thymosin beta-4 family	GO:0007015//GO:0042989	actin filament organization//sequestering of actin monomers	GO:0003779//GO:0003785	actin binding//actin monomer binding	GO:0005737//GO:0005856	cytoplasm//cytoskeleton	--	--
Cluster-10877.0	BP_3	4.00	1.29	441	--	--	--	--	--	--	--	--	--	--	--	--	--	--	--	--	--	--	--	--	--	--	--	--	--	--	--	--
Cluster-10879.0	BP_3	2.00	0.33	585	--	--	--	--	--	--	--	--	--	--	--	--	--	--	--	--	--	--	--	--	--	--	--	--	--	--	--	--
Cluster-10882.0	BP_3	11.00	0.80	955	385152623	AFI43796.1	511	3.4e-49	ALF1 [Scylla paramamosain]	385152622	JQ069030.1	942	0	Scylla paramamosain ALF1 mRNA, complete cds	--	--	--	--	C0KJQ4	462	6.8e-45	Anti-lipopolysaccharide factor OS=Portunus trituberculatus GN=ALF PE=2 SV=2	PF00538	linker histone H1 and H5 family	GO:0006334	nucleosome assembly	GO:0003677	DNA binding	GO:0005634//GO:0000786	nucleus//nucleosome	--	--
Cluster-1089.0	BP_3	1.00	0.80	346	--	--	--	--	--	--	--	--	--	--	--	--	--	--	--	--	--	--	--	--	--	--	--	--	--	--	--	--
Cluster-10892.0	BP_3	1.00	0.51	385	--	--	--	--	--	--	--	--	--	--	--	--	--	--	--	--	--	--	--	--	--	--	--	--	--	--	--	--
Cluster-10896.0	BP_3	3.00	0.59	536	45361441	NP_989297.1	479	9.9e-46	glutamate-ammonia ligase [Xenopus (Silurana) tropicalis]>gi|847161303|ref|XP_012825210.1| PREDICTED: glutamate-ammonia ligase isoform X1 [Xenopus (Silurana) tropicalis]>gi|39794524|gb|AAH64185.1| hypothetical protein MGC75673 [Xenopus (Silurana) tropicalis]	697079735	XM_009655281.1	422	0	Verticillium dahliae VdLs.17 glutamine synthetase partial mRNA	K01915	glnA, GLUL	glutamine synthetase	http://www.genome.jp/dbget-bin/www_bget?ko:K01915	Q12613	642	5.1e-66	Glutamine synthetase OS=Colletotrichum gloeosporioides GN=GLN1 PE=3 SV=1	PF00120	Glutamine synthetase, catalytic domain	GO:0006807//GO:0009252//GO:0006542	nitrogen compound metabolic process//peptidoglycan biosynthetic process//glutamine biosynthetic process	GO:0005524//GO:0004356	ATP binding//glutamate-ammonia ligase activity	--	--	KOG0683	Glutamine synthetase
Cluster-10897.0	BP_3	8.00	7.02	340	238683727	ACR54142.1	417	9.7e-39	ribosomal protein rps21 [Palaemon varians]	262401362	FJ774863.1	199	3.35067e-98	Scylla paramamosain ribosomal protein S21 mRNA, partial cds	K02971	RP-S21e, RPS21	small subunit ribosomal protein S21e	http://www.genome.jp/dbget-bin/www_bget?ko:K02971	Q6DDC6	342	2.0e-31	40S ribosomal protein S21 OS=Xenopus tropicalis GN=rps21 PE=3 SV=1	PF01249	Ribosomal protein S21e	GO:0042254//GO:0006412	ribosome biogenesis//translation	GO:0003735	structural constituent of ribosome	GO:0005840//GO:0005622	ribosome//intracellular	KOG3486	40S ribosomal protein S21
Cluster-10912.0	BP_3	2.00	0.43	514	--	--	--	--	--	--	--	--	--	--	--	--	--	--	--	--	--	--	--	--	--	--	--	--	--	--	--	--
Cluster-10915.0	BP_3	5.00	0.74	619	762134385	XP_011450417.1	403	7.4e-37	PREDICTED: histone H2A-like [Crassostrea gigas]>gi|405975240|gb|EKC39821.1| Histone H2A [Crassostrea gigas]	697087517	XM_009658375.1	604	0	Verticillium dahliae VdLs.17 histone H2A mRNA	K11251	H2A	histone H2A	http://www.genome.jp/dbget-bin/www_bget?ko:K11251	Q8X132	488	4.3e-48	Histone H2A OS=Neurospora crassa (strain ATCC 24698 / 74-OR23-1A / CBS 708.71 / DSM 1257 / FGSC 987) GN=hh2a PE=3 SV=3	PF00125	Core histone H2A/H2B/H3/H4	--	--	GO:0003677	DNA binding	--	--	KOG1756	Histone 2A
Cluster-10916.0	BP_3	4.00	0.36	830	--	--	--	--	--	--	--	--	--	--	--	--	--	--	--	--	--	--	PF01825	GPCR proteolysis site, GPS, motif	--	--	--	--	GO:0016020	membrane	--	--
Cluster-1092.0	BP_3	3.00	2.94	333	--	--	--	--	--	--	--	--	--	--	--	--	--	--	--	--	--	--	--	--	--	--	--	--	--	--	--	--
Cluster-1092.2	BP_3	19.00	0.91	1295	--	--	--	--	--	--	--	--	--	--	--	--	--	--	--	--	--	--	--	--	--	--	--	--	--	--	--	--
Cluster-1092.3	BP_3	4.00	1.89	392	--	--	--	--	--	--	--	--	--	--	--	--	--	--	--	--	--	--	--	--	--	--	--	--	--	--	--	--
Cluster-1092.4	BP_3	3.00	0.91	450	--	--	--	--	--	--	--	--	--	--	--	--	--	--	--	--	--	--	--	--	--	--	--	--	--	--	--	--
Cluster-10920.0	BP_3	5.00	0.36	967	--	--	--	--	--	--	--	--	--	--	--	--	--	--	--	--	--	--	--	--	--	--	--	--	--	--	--	--
Cluster-10922.0	BP_3	16.00	0.78	1284	675862458	XP_009016789.1	1209	5.4e-130	hypothetical protein HELRODRAFT_185520 [Helobdella robusta]>gi|555701623|gb|ESO04856.1| hypothetical protein HELRODRAFT_185520 [Helobdella robusta]	697083906	XM_009656719.1	1272	0	Verticillium dahliae VdLs.17 glyceraldehyde-3-phosphate dehydrogenase mRNA	K00134	GAPDH, gapA	glyceraldehyde 3-phosphate dehydrogenase	http://www.genome.jp/dbget-bin/www_bget?ko:K00134	P54117	1494	2.0e-164	Glyceraldehyde-3-phosphate dehydrogenase OS=Colletotrichum lindemuthianum GN=GPDA PE=3 SV=1	PF00044//PF02826//PF02800//PF01113	Glyceraldehyde 3-phosphate dehydrogenase, NAD binding domain//D-isomer specific 2-hydroxyacid dehydrogenase, NAD binding domain//Glyceraldehyde 3-phosphate dehydrogenase, C-terminal domain//Dihydrodipicolinate reductase, N-terminus	GO:0009085//GO:0055114//GO:0009089	lysine biosynthetic process//oxidation-reduction process//lysine biosynthetic process via diaminopimelate	GO:0051287//GO:0016620//GO:0008839	NAD binding//oxidoreductase activity, acting on the aldehyde or oxo group of donors, NAD or NADP as acceptor//4-hydroxy-tetrahydrodipicolinate reductase	--	--	KOG0657	Glyceraldehyde 3-phosphate dehydrogenase
Cluster-10925.0	BP_3	7.00	0.52	942	588481405	AHK23673.1	726	4.0e-74	class II fructose-1,6-bisphosphate aldolase [Chromera velia]	302405876	XM_003000729.1	777	0	Verticillium albo-atrum VaMs.102 fructose-bisphosphate aldolase, mRNA	--	--	--	--	P53444	890	1.6e-94	Fructose-bisphosphate aldolase OS=Neurospora crassa (strain ATCC 24698 / 74-OR23-1A / CBS 708.71 / DSM 1257 / FGSC 987) GN=fba PE=3 SV=2	PF03585//PF01116	Herpesvirus ICP4-like protein C-terminal region//Fructose-bisphosphate aldolase class-II	GO:0045893//GO:0005975	positive regulation of transcription, DNA-templated//carbohydrate metabolic process	GO:0008270//GO:0016832	zinc ion binding//aldehyde-lyase activity	GO:0042025	host cell nucleus	--	--
Cluster-10934.0	BP_3	2.00	0.45	508	--	--	--	--	--	--	--	--	--	--	--	--	--	--	--	--	--	--	--	--	--	--	--	--	--	--	--	--
Cluster-10935.0	BP_3	1.00	0.49	388	--	--	--	--	--	--	--	--	--	--	--	--	--	--	--	--	--	--	--	--	--	--	--	--	--	--	--	--
Cluster-10948.0	BP_3	1.10	2.23	296	--	--	--	--	--	--	--	--	--	--	--	--	--	--	--	--	--	--	--	--	--	--	--	--	--	--	--	--
Cluster-10953.0	BP_3	35.00	3.65	754	642936435	XP_008198433.1	188	7.8e-12	PREDICTED: uncharacterized protein LOC103314358 [Tribolium castaneum]	--	--	--	--	--	--	--	--	--	--	--	--	--	--	--	--	--	--	--	--	--	--	--
Cluster-10957.0	BP_3	1.00	0.36	424	--	--	--	--	--	--	--	--	--	--	--	--	--	--	--	--	--	--	--	--	--	--	--	--	--	--	--	--
Cluster-10961.0	BP_3	4.00	0.78	540	--	--	--	--	--	--	--	--	--	--	--	--	--	--	--	--	--	--	--	--	--	--	--	--	--	--	--	--
Cluster-10972.0	BP_3	2.00	1.05	381	--	--	--	--	--	--	--	--	--	--	--	--	--	--	--	--	--	--	--	--	--	--	--	--	--	--	--	--
Cluster-10980.0	BP_3	5.00	0.60	692	805812684	XP_012147726.1	341	1.3e-29	PREDICTED: uncharacterized protein LOC105663446 [Megachile rotundata]	--	--	--	--	--	--	--	--	--	--	--	--	--	--	--	--	--	--	--	--	--	--	--
Cluster-10990.0	BP_3	14.70	0.32	2479	270016623	EFA13069.1	2558	3.9e-286	hypothetical protein TcasGA2_TC006868 [Tribolium castaneum]	--	--	--	--	--	--	--	--	--	P0CT41	970	2.2e-103	Transposon Tf2-12 polyprotein OS=Schizosaccharomyces pombe (strain 972 / ATCC 24843) GN=Tf2-12 PE=3 SV=1	PF00665//PF13683	Integrase core domain//Integrase core domain	GO:0015074	DNA integration	--	--	--	--	--	--
Cluster-10994.0	BP_3	2.00	4.04	296	--	--	--	--	--	--	--	--	--	--	--	--	--	--	--	--	--	--	--	--	--	--	--	--	--	--	--	--
Cluster-10995.0	BP_3	2.43	0.33	646	--	--	--	--	--	--	--	--	--	--	--	--	--	--	--	--	--	--	--	--	--	--	--	--	--	--	--	--
Cluster-11.0	BP_3	9.00	3.46	416	--	--	--	--	--	290349777	AB509262.1	128	1.22991e-58	Folsomia candida mRNA for beta-actin, complete cds	--	--	--	--	--	--	--	--	--	--	--	--	--	--	--	--	--	--
Cluster-11006.0	BP_3	4.00	0.62	605	--	--	--	--	--	--	--	--	--	--	--	--	--	--	--	--	--	--	--	--	--	--	--	--	--	--	--	--
Cluster-11013.0	BP_3	24.80	0.74	1909	91078376	XP_974169.1	2142	5.2e-238	PREDICTED: tyramine beta-hydroxylase [Tribolium castaneum]>gi|270003980|gb|EFA00428.1| hypothetical protein TcasGA2_TC003282 [Tribolium castaneum]>gi|390979538|dbj|BAM21526.1| tyramine beta hydroxylase, partial [Tribolium castaneum]	--	--	--	--	--	K00503	DBH	dopamine beta-monooxygenase	http://www.genome.jp/dbget-bin/www_bget?ko:K00503	Q86B61	1286	3.9e-140	Tyramine beta-hydroxylase OS=Drosophila melanogaster GN=Tbh PE=1 SV=1	PF01082	Copper type II ascorbate-dependent monooxygenase, N-terminal domain	GO:0006570//GO:0055114//GO:0006584	tyrosine metabolic process//oxidation-reduction process//catecholamine metabolic process	GO:0016715//GO:0004500//GO:0004497//GO:0005507	oxidoreductase activity, acting on paired donors, with incorporation or reduction of molecular oxygen, reduced ascorbate as one donor, and incorporation of one atom of oxygen//dopamine beta-monooxygenase activity//monooxygenase activity//copper ion binding	--	--	KOG3568	Dopamine beta-monooxygenase
Cluster-11016.0	BP_3	1.00	0.41	407	--	--	--	--	--	--	--	--	--	--	--	--	--	--	--	--	--	--	--	--	--	--	--	--	--	--	--	--
Cluster-11021.0	BP_3	2.00	1.29	363	--	--	--	--	--	--	--	--	--	--	--	--	--	--	--	--	--	--	--	--	--	--	--	--	--	--	--	--
Cluster-11026.1	BP_3	17.07	0.72	1432	642917777	XP_008191282.1	906	8.2e-95	PREDICTED: ADP-ribosylation factor-like protein 13B [Tribolium castaneum]	--	--	--	--	--	K07962	ARL13B, ARL2L1	ADP-ribosylation factor-like protein 13B	http://www.genome.jp/dbget-bin/www_bget?ko:K07962	Q3SXY8	427	1.2e-40	ADP-ribosylation factor-like protein 13B OS=Homo sapiens GN=ARL13B PE=1 SV=1	PF08477//PF01926//PF00503//PF00071//PF00025	Ras of Complex, Roc, domain of DAPkinase//50S ribosome-binding GTPase//G-protein alpha subunit//Ras family//ADP-ribosylation factor family	GO:0007264//GO:0007186//GO:0007165	small GTPase mediated signal transduction//G-protein coupled receptor signaling pathway//signal transduction	GO:0005525//GO:0019001//GO:0004871//GO:0003924//GO:0031683	GTP binding//guanyl nucleotide binding//signal transducer activity//GTPase activity//G-protein beta/gamma-subunit complex binding	--	--	KOG0070	GTP-binding ADP-ribosylation factor Arf1
Cluster-11030.0	BP_3	2.00	6.98	275	--	--	--	--	--	--	--	--	--	--	--	--	--	--	--	--	--	--	--	--	--	--	--	--	--	--	--	--
Cluster-11031.1	BP_3	4.00	0.38	802	--	--	--	--	--	--	--	--	--	--	--	--	--	--	--	--	--	--	--	--	--	--	--	--	--	--	--	--
Cluster-11033.0	BP_3	3.00	0.33	730	641680650	XP_008189117.1	363	3.8e-32	PREDICTED: probable NADP-dependent mannitol dehydrogenase, partial [Acyrthosiphon pisum]	685856824	XM_009257170.1	259	3.3624e-131	Fusarium pseudograminearum CS3096 MTDH1 (MTDH1), partial mRNA	--	--	--	--	Q8NK50	803	1.5e-84	NADP-dependent mannitol dehydrogenase OS=Hypocrea jecorina GN=lxr1 PE=1 SV=1	PF00106	short chain dehydrogenase	GO:0008152	metabolic process	GO:0016491	oxidoreductase activity	--	--	KOG0725	Reductases with broad range of substrate specificities
Cluster-11035.0	BP_3	3.00	0.45	616	--	--	--	--	--	--	--	--	--	--	--	--	--	--	--	--	--	--	PF00569	Zinc finger, ZZ type	--	--	GO:0008270	zinc ion binding	--	--	--	--
Cluster-11039.0	BP_3	2.00	0.69	430	827536713	XP_012544501.1	210	1.2e-14	PREDICTED: venom protease [Bombyx mori]	--	--	--	--	--	--	--	--	--	--	--	--	--	PF00089	Trypsin	GO:0006508	proteolysis	GO:0004252	serine-type endopeptidase activity	--	--	--	--
Cluster-11045.0	BP_3	3.00	0.45	615	--	--	--	--	--	--	--	--	--	--	--	--	--	--	--	--	--	--	--	--	--	--	--	--	--	--	--	--
Cluster-11050.0	BP_3	19.30	0.43	2477	--	--	--	--	--	--	--	--	--	--	--	--	--	--	--	--	--	--	--	--	--	--	--	--	--	--	--	--
Cluster-11062.0	BP_3	7.00	1.58	505	--	--	--	--	--	573985760	XM_006670738.1	120	4.24417e-54	Cordyceps militaris CM01 glucose repressible protein Grg1 (CCM_05594), partial mRNA	--	--	--	--	P22151	228	4.9e-18	Glucose-repressible gene protein OS=Neurospora crassa (strain ATCC 24698 / 74-OR23-1A / CBS 708.71 / DSM 1257 / FGSC 987) GN=grg-1 PE=2 SV=1	--	--	--	--	--	--	--	--	KOG0460	Mitochondrial translation elongation factor Tu
Cluster-11074.0	BP_3	5.00	0.36	954	662188029	XP_008487669.1	190	5.7e-12	PREDICTED: uncharacterized protein LOC103524433 [Diaphorina citri]>gi|662188031|ref|XP_008487670.1| PREDICTED: uncharacterized protein LOC103524433 [Diaphorina citri]>gi|662219621|ref|XP_008483903.1| PREDICTED: uncharacterized protein LOC103520579 [Diaphorina citri]	--	--	--	--	--	--	--	--	--	--	--	--	--	PF01064//PF17064	Activin types I and II receptor domain//Sleepless protein	GO:1903818//GO:0030431//GO:0032222//GO:0007178//GO:0016310//GO:0009069	positive regulation of voltage-gated potassium channel activity//sleep//regulation of synaptic transmission, cholinergic//transmembrane receptor protein serine/threonine kinase signaling pathway//phosphorylation//serine family amino acid metabolic process	GO:0004675//GO:0034235	transmembrane receptor protein serine/threonine kinase activity//GPI anchor binding	GO:0016020	membrane	--	--
Cluster-11078.0	BP_3	1.00	0.31	446	--	--	--	--	--	--	--	--	--	--	--	--	--	--	--	--	--	--	--	--	--	--	--	--	--	--	--	--
Cluster-11082.0	BP_3	12.20	0.43	1665	91095179	XP_971501.1	786	7.8e-81	PREDICTED: protein regulator of cytokinesis 1 [Tribolium castaneum]>gi|270015868|gb|EFA12316.1| hypothetical protein TcasGA2_TC005107 [Tribolium castaneum]	--	--	--	--	--	K16732	PRC1	protein regulator of cytokinesis 1	http://www.genome.jp/dbget-bin/www_bget?ko:K16732	Q99K43	517	5.0e-51	Protein regulator of cytokinesis 1 OS=Mus musculus GN=Prc1 PE=2 SV=2	PF03999	Microtubule associated protein (MAP65/ASE1 family)	GO:0000226//GO:0000910	microtubule cytoskeleton organization//cytokinesis	GO:0008017	microtubule binding	GO:0045298	tubulin complex	KOG4302	Microtubule-associated protein essential for anaphase spindle elongation
Cluster-11082.1	BP_3	20.81	0.83	1507	91095179	XP_971501.1	905	1.1e-94	PREDICTED: protein regulator of cytokinesis 1 [Tribolium castaneum]>gi|270015868|gb|EFA12316.1| hypothetical protein TcasGA2_TC005107 [Tribolium castaneum]	--	--	--	--	--	--	--	--	--	Q99K43	536	2.8e-53	Protein regulator of cytokinesis 1 OS=Mus musculus GN=Prc1 PE=2 SV=2	PF03999	Microtubule associated protein (MAP65/ASE1 family)	GO:0000226//GO:0000910	microtubule cytoskeleton organization//cytokinesis	GO:0008017	microtubule binding	GO:0045298	tubulin complex	KOG4302	Microtubule-associated protein essential for anaphase spindle elongation
Cluster-11084.0	BP_3	3.00	8.39	283	--	--	--	--	--	--	--	--	--	--	--	--	--	--	--	--	--	--	--	--	--	--	--	--	--	--	--	--
Cluster-11090.0	BP_3	2.00	0.57	461	--	--	--	--	--	--	--	--	--	--	--	--	--	--	--	--	--	--	--	--	--	--	--	--	--	--	--	--
Cluster-11094.0	BP_3	1.00	1.14	324	--	--	--	--	--	--	--	--	--	--	--	--	--	--	--	--	--	--	--	--	--	--	--	--	--	--	--	--
Cluster-111.0	BP_3	1.00	0.51	384	--	--	--	--	--	--	--	--	--	--	--	--	--	--	--	--	--	--	--	--	--	--	--	--	--	--	--	--
Cluster-11100.0	BP_3	9.00	0.60	1020	--	--	--	--	--	--	--	--	--	--	--	--	--	--	O43000	269	1.8e-22	Pantothenate transporter liz1 OS=Schizosaccharomyces pombe (strain 972 / ATCC 24843) GN=liz1 PE=2 SV=2	PF13442	Cytochrome C oxidase, cbb3-type, subunit III	GO:0006118	obsolete electron transport	GO:0020037//GO:0009055	heme binding//electron carrier activity	--	--	--	--
Cluster-11111.0	BP_3	3.00	0.34	720	--	--	--	--	--	--	--	--	--	--	--	--	--	--	--	--	--	--	--	--	--	--	--	--	--	--	--	--
Cluster-11117.0	BP_3	14.00	3.33	494	457866969	CCQ18595.1	194	1.0e-12	40S ribosomal protein S25 [Sycon ciliatum]	697083099	XM_009656438.1	462	0	Verticillium dahliae VdLs.17 40S ribosomal protein S25 mRNA	K02975	RP-S25e, RPS25	small subunit ribosomal protein S25e	http://www.genome.jp/dbget-bin/www_bget?ko:K02975	Q7SC06	303	9.6e-27	40S ribosomal protein S25 OS=Neurospora crassa (strain ATCC 24698 / 74-OR23-1A / CBS 708.71 / DSM 1257 / FGSC 987) GN=rps-25 PE=3 SV=1	PF08220//PF01047	DeoR-like helix-turn-helix domain//MarR family	GO:0006355	regulation of transcription, DNA-templated	GO:0003700	transcription factor activity, sequence-specific DNA binding	GO:0005667//GO:0005622	transcription factor complex//intracellular	KOG1767	40S ribosomal protein S25
Cluster-11118.0	BP_3	3.00	0.35	708	820971343	XP_012358659.1	1083	1.2e-115	PREDICTED: antigen peptide transporter 1 isoform X2 [Nomascus leucogenys]	649103638	KJ892250.1	708	0	Synthetic construct Homo sapiens clone ccsbBroadEn_01644 TAP1 gene, encodes complete protein	K05653	ABCB2, TAP1	ATP-binding cassette, subfamily B (MDR/TAP), member 2	http://www.genome.jp/dbget-bin/www_bget?ko:K05653	Q03518	1099	6.9e-119	Antigen peptide transporter 1 OS=Homo sapiens GN=TAP1 PE=1 SV=2	PF00448//PF00005//PF03193//PF00664//PF13304	SRP54-type protein, GTPase domain//ABC transporter//Protein of unknown function, DUF258//ABC transporter transmembrane region//AAA domain, putative AbiEii toxin, Type IV TA system	GO:0055085//GO:0006614//GO:0006810	transmembrane transport//SRP-dependent cotranslational protein targeting to membrane//transport	GO:0016887//GO:0005525//GO:0042626//GO:0005524//GO:0003924	ATPase activity//GTP binding//ATPase activity, coupled to transmembrane movement of substances//ATP binding//GTPase activity	GO:0016021	integral component of membrane	KOG0058	Peptide exporter, ABC superfamily
Cluster-11118.1	BP_3	3.00	0.35	708	189053993	BAG36500.1	992	4.3e-105	unnamed protein product [Homo sapiens]	635372930	NM_001292022.1	708	0	Homo sapiens transporter 1, ATP-binding cassette, sub-family B (MDR/TAP) (TAP1), transcript variant 2, mRNA	K05653	ABCB2, TAP1	ATP-binding cassette, subfamily B (MDR/TAP), member 2	http://www.genome.jp/dbget-bin/www_bget?ko:K05653	Q03518	992	1.8e-106	Antigen peptide transporter 1 OS=Homo sapiens GN=TAP1 PE=1 SV=2	PF00005	ABC transporter	--	--	GO:0016887//GO:0005524	ATPase activity//ATP binding	--	--	KOG0055	Multidrug/pheromone exporter, ABC superfamily
Cluster-11120.0	BP_3	10.00	0.44	1380	646722324	KDR23337.1	538	3.7e-52	Cyclin-G2 [Zootermopsis nevadensis]	768416096	XM_011550323.1	35	2.15546e-06	PREDICTED: Plutella xylostella cyclin-G1 (LOC105380726), transcript variant X4, mRNA	K10146	CCNG2	cyclin G2	http://www.genome.jp/dbget-bin/www_bget?ko:K10146	O08918	235	2.1e-18	Cyclin-G2 OS=Mus musculus GN=Ccng2 PE=2 SV=3	--	--	--	--	--	--	--	--	KOG0653	Cyclin B and related kinase-activating proteins
Cluster-11124.0	BP_3	1.00	2.65	285	--	--	--	--	--	--	--	--	--	--	--	--	--	--	--	--	--	--	--	--	--	--	--	--	--	--	--	--
Cluster-11128.0	BP_3	4.00	0.33	871	--	--	--	--	--	--	--	--	--	--	--	--	--	--	--	--	--	--	--	--	--	--	--	--	--	--	--	--
Cluster-11131.0	BP_3	7.00	0.57	884	675372527	KFM65429.1	596	4.4e-59	Cysteine and glycine-rich protein 2, partial [Stegodyphus mimosarum]	--	--	--	--	--	K09377	CSRP	cysteine and glycine-rich protein	http://www.genome.jp/dbget-bin/www_bget?ko:K09377	Q3MHY1	402	5.7e-38	Cysteine and glycine-rich protein 1 OS=Bos taurus GN=CSRP1 PE=2 SV=3	PF01641//PF17121//PF00412	SelR domain//Zinc finger, C3HC4 type (RING finger)//LIM domain	GO:0055114	oxidation-reduction process	GO:0008270//GO:0033743//GO:0005515	zinc ion binding//peptide-methionine (R)-S-oxide reductase activity//protein binding	--	--	KOG1700	Regulatory protein MLP and related LIM proteins
Cluster-11138.0	BP_3	2.00	0.52	476	--	--	--	--	--	--	--	--	--	--	--	--	--	--	--	--	--	--	--	--	--	--	--	--	--	--	--	--
Cluster-11146.0	BP_3	2.00	0.37	549	645011499	XP_003428015.2	204	7.9e-14	PREDICTED: vascular endothelial growth factor C [Nasonia vitripennis]	--	--	--	--	--	--	--	--	--	--	--	--	--	--	--	--	--	--	--	--	--	--	--
Cluster-11155.0	BP_3	2.00	0.32	594	256261643	ACU65942.1	248	6.7e-19	prophenoloxidase-activating factor [Eriocheir sinensis]	256261642	FJ608827.1	69	1.12888e-25	Eriocheir sinensis prophenoloxidase-activating factor (PPAF) mRNA, complete cds	K09640	TMPRSS9	transmembrane protease, serine 9	http://www.genome.jp/dbget-bin/www_bget?ko:K09640	Q402U7	177	4.7e-12	Serine protease 44 OS=Mus musculus GN=Prss44 PE=2 SV=1	PF00089//PF05035	Trypsin//2-keto-3-deoxy-galactonokinase	GO:0034194//GO:0006012//GO:0006508	D-galactonate catabolic process//galactose metabolic process//proteolysis	GO:0004252//GO:0008671	serine-type endopeptidase activity//2-dehydro-3-deoxygalactonokinase activity	--	--	--	--
Cluster-11155.1	BP_3	1.00	1.43	312	--	--	--	--	--	--	--	--	--	--	--	--	--	--	--	--	--	--	PF13520	Amino acid permease	GO:0003333//GO:0006865	amino acid transmembrane transport//amino acid transport	GO:0015171	amino acid transmembrane transporter activity	GO:0016020	membrane	--	--
Cluster-11175.0	BP_3	29.00	0.35	4253	422418		193	1.2e-11	pol protein - fruit fly (Drosophila ananassae) transposon Tom (fragment)>gi|394705|emb|CAA80824.1| pol protein [Drosophila ananassae]	--	--	--	--	--	--	--	--	--	P20825	182	8.9e-12	Retrovirus-related Pol polyprotein from transposon 297 OS=Drosophila melanogaster GN=pol PE=3 SV=1	PF07966	A1 Propeptide	GO:0006508	proteolysis	GO:0004190	aspartic-type endopeptidase activity	--	--	--	--
Cluster-11178.0	BP_3	5.00	0.43	848	156396829	XP_001637595.1	175	2.8e-10	predicted protein [Nematostella vectensis]>gi|156224708|gb|EDO45532.1| predicted protein [Nematostella vectensis]	697087563	XM_009658398.1	612	0	Verticillium dahliae VdLs.17 RNP domain-containing protein partial mRNA	--	--	--	--	Q9P3U1	251	1.8e-20	Uncharacterized RNA-binding protein C328.05 OS=Schizosaccharomyces pombe (strain 972 / ATCC 24843) GN=SPAC328.05 PE=3 SV=3	PF00076	RNA recognition motif. (a.k.a. RRM, RBD, or RNP domain)	--	--	GO:0003676	nucleic acid binding	--	--	KOG0533	RRM motif-containing protein
Cluster-11184.0	BP_3	3.00	0.70	498	554595613	AGZ01980.1	688	5.4e-70	valosin-containing protein [Penaeus monodon]	554595612	KC570464.1	284	2.84581e-145	Penaeus monodon valosin-containing protein mRNA, complete cds	K13525	VCP, CDC48	transitional endoplasmic reticulum ATPase	http://www.genome.jp/dbget-bin/www_bget?ko:K13525	P23787	664	1.3e-68	Transitional endoplasmic reticulum ATPase OS=Xenopus laevis GN=vcp PE=1 SV=3	PF14532//PF01695//PF07728//PF01057//PF05496//PF00158//PF06068//PF00004//PF07724//PF07726//PF02562//PF01637//PF02367//PF04851//PF00910	Sigma-54 interaction domain//IstB-like ATP binding protein//AAA domain (dynein-related subfamily)//Parvovirus non-structural protein NS1//Holliday junction DNA helicase ruvB N-terminus//Sigma-54 interaction domain//TIP49 C-terminus//ATPase family associated with various cellular activities (AAA)//AAA domain (Cdc48 subfamily)//ATPase family associated with various cellular activities (AAA)//PhoH-l…	GO:0006310//GO:0002949//GO:0006281//GO:0019079//GO:0006355	DNA recombination//tRNA threonylcarbamoyladenosine modification//DNA repair//viral genome replication//regulation of transcription, DNA-templated	GO:0003677//GO:0003723//GO:0003678//GO:0003724//GO:0009378//GO:0008134//GO:0016787//GO:0005524//GO:0016887	DNA binding//RNA binding//DNA helicase activity//RNA helicase activity//four-way junction helicase activity//transcription factor binding//hydrolase activity//ATP binding//ATPase activity	GO:0005667//GO:0005657//GO:0009379	transcription factor complex//replication fork//Holliday junction helicase complex	KOG0730	AAA+-type ATPase
Cluster-11187.0	BP_3	4.00	0.59	617	91082049	XP_971459.1	530	1.4e-51	PREDICTED: follicle cell protein 3C-1 [Tribolium castaneum]	--	--	--	--	--	--	--	--	--	P11450	318	2.2e-28	Follicle cell protein 3C-1 OS=Drosophila melanogaster GN=Fcp3C PE=2 SV=3	--	--	--	--	--	--	--	--	--	--
Cluster-11190.0	BP_3	2.00	0.80	411	646721422	KDR22770.1	283	4.1e-23	UDP-glucuronosyltransferase 2B1, partial [Zootermopsis nevadensis]	--	--	--	--	--	K00699	UGT	glucuronosyltransferase	http://www.genome.jp/dbget-bin/www_bget?ko:K00699	P36514	181	1.1e-12	UDP-glucuronosyltransferase 2C1 (Fragment) OS=Oryctolagus cuniculus GN=UGT2C1 PE=2 SV=1	PF00201	UDP-glucoronosyl and UDP-glucosyl transferase	GO:0008152	metabolic process	GO:0016758	transferase activity, transferring hexosyl groups	--	--	--	--
Cluster-11193.0	BP_3	6.51	0.60	817	--	--	--	--	--	--	--	--	--	--	--	--	--	--	--	--	--	--	--	--	--	--	--	--	--	--	--	--
Cluster-11196.0	BP_3	2.00	0.50	486	--	--	--	--	--	--	--	--	--	--	--	--	--	--	--	--	--	--	--	--	--	--	--	--	--	--	--	--
Cluster-11198.0	BP_3	10.00	1.22	687	--	--	--	--	--	697086427	XM_009657831.1	675	0	Verticillium dahliae VdLs.17 hypothetical protein mRNA	--	--	--	--	P0CX33	149	9.7e-09	40S ribosomal protein S30-A OS=Saccharomyces cerevisiae (strain ATCC 204508 / S288c) GN=RPS30A PE=1 SV=1	PF04758	Ribosomal protein S30	GO:0042254//GO:0006412	ribosome biogenesis//translation	GO:0003735	structural constituent of ribosome	GO:0005840//GO:0005622	ribosome//intracellular	KOG0009	Ubiquitin-like/40S ribosomal S30 protein fusion
Cluster-11208.1	BP_3	3.00	0.84	464	301500969	YP_003795434.1	195	7.3e-13	ribosomal protein S8 [Alveolata sp. CCMP3155]>gi|300069515|gb|ADJ66622.1| ribosomal protein S8 (chloroplast) [Chromerida sp. RM11]	597569085	KF990036.1	464	0	Prunus kansuensis chloroplast, complete genome	--	--	--	--	Q49KW3	408	6.0e-39	30S ribosomal protein S8, chloroplastic OS=Eucalyptus globulus subsp. globulus GN=rps8 PE=3 SV=1	PF00410	Ribosomal protein S8	GO:0006412//GO:0042254	translation//ribosome biogenesis	GO:0003735//GO:0003723	structural constituent of ribosome//RNA binding	GO:0009536//GO:0005840//GO:0030529	plastid//ribosome//intracellular ribonucleoprotein complex	--	--
Cluster-11211.0	BP_3	3.00	1.72	373	--	--	--	--	--	768311757	CP010985.1	367	0	Verticillium dahliae VdLs.17 chromosome 6, complete sequence	--	--	--	--	Q9P8W3	165	7.3e-11	Zinc finger transcription factor ace1 OS=Hypocrea jecorina GN=ace1 PE=3 SV=1	--	--	--	--	--	--	--	--	--	--
Cluster-11213.0	BP_3	1.00	0.32	440	646718614	KDR21026.1	225	2.3e-16	Apolipoprotein D [Zootermopsis nevadensis]	--	--	--	--	--	--	--	--	--	--	--	--	--	PF03973	Triabin	GO:0030682	evasion or tolerance of host defense response	--	--	--	--	--	--
Cluster-11214.0	BP_3	5.00	1.85	421	--	--	--	--	--	768311752	CP010980.1	403	0	Verticillium dahliae VdLs.17 chromosome 1, complete sequence	--	--	--	--	--	--	--	--	--	--	--	--	--	--	--	--	--	--
Cluster-11215.0	BP_3	4.00	0.79	537	762084667	XP_011424831.1	259	3.2e-20	PREDICTED: histone H1-delta-like [Crassostrea gigas]>gi|762163539|ref|XP_011420060.1| PREDICTED: histone H1-delta-like [Crassostrea gigas]>gi|405971941|gb|EKC36743.1| Histone H5 [Crassostrea gigas]>gi|405977348|gb|EKC41805.1| Histone H5 [Crassostrea gigas]	262401068	FJ774715.1	204	9.11885e-101	Scylla paramamosain histone H1-like protein mRNA, partial cds	K11275	H1_5	histone H1/5	http://www.genome.jp/dbget-bin/www_bget?ko:K11275	P06144	222	2.6e-17	Late histone H1 OS=Lytechinus pictus PE=3 SV=1	PF07382//PF00538//PF01873	Histone H1-like nucleoprotein HC2//linker histone H1 and H5 family//Domain found in IF2B/IF5	GO:0006334//GO:0006446//GO:0006413//GO:0030261	nucleosome assembly//regulation of translational initiation//translational initiation//chromosome condensation	GO:0003677//GO:0003743	DNA binding//translation initiation factor activity	GO:0000786//GO:0005634//GO:0005840	nucleosome//nucleus//ribosome	--	--
Cluster-11221.0	BP_3	1.00	0.31	446	--	--	--	--	--	--	--	--	--	--	--	--	--	--	--	--	--	--	PF08041	PetM family of cytochrome b6f complex subunit 7	--	--	--	--	GO:0009512	cytochrome b6f complex	--	--
Cluster-11223.0	BP_3	3.00	0.45	614	--	--	--	--	--	--	--	--	--	--	--	--	--	--	--	--	--	--	PF08997	Ubiquinol-cytochrome C reductase complex, 6.4kD protein	GO:0015992//GO:0006119//GO:0006118	proton transport//oxidative phosphorylation//obsolete electron transport	GO:0008121//GO:0009055	ubiquinol-cytochrome-c reductase activity//electron carrier activity	--	--	--	--
Cluster-11229.0	BP_3	5.00	0.66	657	--	--	--	--	--	768311754	CP010982.1	657	0	Verticillium dahliae VdLs.17 chromosome 3, complete sequence	--	--	--	--	--	--	--	--	--	--	--	--	--	--	--	--	--	--
Cluster-11232.0	BP_3	1.00	0.38	417	--	--	--	--	--	--	--	--	--	--	--	--	--	--	--	--	--	--	--	--	--	--	--	--	--	--	--	--
Cluster-1124.0	BP_3	4.00	2.17	378	--	--	--	--	--	--	--	--	--	--	--	--	--	--	--	--	--	--	--	--	--	--	--	--	--	--	--	--
Cluster-11241.0	BP_3	6.00	0.53	838	49659864	AAT68231.1	154	7.5e-08	GekBS029P [Gekko japonicus]>gi|50881972|gb|AAT85561.1| BS010P [Gekko japonicus]	697088024	XM_009658628.1	838	0	Verticillium dahliae VdLs.17 cytochrome c oxidase polypeptide IV mRNA	--	--	--	--	P06809	598	1.0e-60	Cytochrome c oxidase subunit 4, mitochondrial OS=Neurospora crassa (strain ATCC 24698 / 74-OR23-1A / CBS 708.71 / DSM 1257 / FGSC 987) GN=cox-4 PE=3 SV=2	PF01215	Cytochrome c oxidase subunit Vb	GO:0015992//GO:0006123	proton transport//mitochondrial electron transport, cytochrome c to oxygen	GO:0004129	cytochrome-c oxidase activity	GO:0045277//GO:0005740	respiratory chain complex IV//mitochondrial envelope	KOG3352	Cytochrome c oxidase, subunit Vb/COX4
Cluster-11267.0	BP_3	4.00	0.51	671	675375257	KFM68159.1	411	9.6e-38	Angiotensin-converting enzyme, partial [Stegodyphus mimosarum]	884951919	XM_010894495.2	50	4.68425e-15	PREDICTED: Esox lucius angiotensin I converting enzyme (ace), transcript variant X3, mRNA	K01283	ACE	peptidyl-dipeptidase A	http://www.genome.jp/dbget-bin/www_bget?ko:K01283	Q10751	388	1.8e-36	Angiotensin-converting enzyme (Fragment) OS=Gallus gallus GN=ACE PE=2 SV=1	PF01401	Angiotensin-converting enzyme	GO:0006508	proteolysis	GO:0008237//GO:0008241	metallopeptidase activity//peptidyl-dipeptidase activity	GO:0016020	membrane	KOG3690	Angiotensin I-converting enzymes - M2 family peptidases
Cluster-11278.0	BP_3	5.82	0.41	974	642918710	XP_008191549.1	261	3.4e-20	PREDICTED: nose resistant to fluoxetine protein 6-like [Tribolium castaneum]	--	--	--	--	--	--	--	--	--	--	--	--	--	--	--	--	--	--	--	--	--	--	--
Cluster-11283.0	BP_3	4.00	0.52	664	558230288	XP_006138880.1	157	2.7e-08	PREDICTED: proteasome assembly chaperone 4 [Pelodiscus sinensis]	--	--	--	--	--	--	--	--	--	--	--	--	--	PF16093	Proteasome assembly chaperone 4	GO:0043248	proteasome assembly	--	--	--	--	--	--
Cluster-11295.0	BP_3	4.00	0.36	824	--	--	--	--	--	--	--	--	--	--	--	--	--	--	--	--	--	--	PF05373	L-proline 3-hydroxylase, C-terminal	GO:0055114	oxidation-reduction process	GO:0016706	oxidoreductase activity, acting on paired donors, with incorporation or reduction of molecular oxygen, 2-oxoglutarate as one donor, and incorporation of one atom each of oxygen into both donors	--	--	--	--
Cluster-11299.0	BP_3	2.00	0.31	598	--	--	--	--	--	--	--	--	--	--	--	--	--	--	--	--	--	--	--	--	--	--	--	--	--	--	--	--
Cluster-113.0	BP_3	2.00	0.85	404	--	--	--	--	--	--	--	--	--	--	--	--	--	--	--	--	--	--	--	--	--	--	--	--	--	--	--	--
Cluster-113.1	BP_3	1.00	1.16	323	--	--	--	--	--	--	--	--	--	--	--	--	--	--	--	--	--	--	--	--	--	--	--	--	--	--	--	--
Cluster-11300.0	BP_3	1.00	0.32	444	--	--	--	--	--	--	--	--	--	--	--	--	--	--	--	--	--	--	--	--	--	--	--	--	--	--	--	--
Cluster-11300.1	BP_3	1.00	0.52	382	--	--	--	--	--	--	--	--	--	--	--	--	--	--	--	--	--	--	--	--	--	--	--	--	--	--	--	--
Cluster-11301.0	BP_3	2.00	0.41	524	--	--	--	--	--	--	--	--	--	--	--	--	--	--	--	--	--	--	--	--	--	--	--	--	--	--	--	--
Cluster-11302.0	BP_3	8.00	0.45	1149	478522514	XP_004435463.1	955	1.4e-100	PREDICTED: rho GDP-dissociation inhibitor 2 [Ceratotherium simum simum]	574957229	NM_001175.5	1146	0	Homo sapiens Rho GDP dissociation inhibitor (GDI) beta (ARHGDIB), mRNA	K12462	ARHGDI, RHOGDI	Rho GDP-dissociation inhibitor	http://www.genome.jp/dbget-bin/www_bget?ko:K12462	Q9TU03	943	1.4e-100	Rho GDP-dissociation inhibitor 2 OS=Bos taurus GN=ARHGDIB PE=2 SV=3	PF02115	RHO protein GDP dissociation inhibitor	--	--	GO:0005094	Rho GDP-dissociation inhibitor activity	GO:0005737	cytoplasm	KOG3205	Rho GDP-dissociation inhibitor
Cluster-11311.1	BP_3	4.00	0.34	864	--	--	--	--	--	--	--	--	--	--	--	--	--	--	--	--	--	--	--	--	--	--	--	--	--	--	--	--
Cluster-11322.0	BP_3	7.00	0.61	843	545196294	XP_005603298.1	1144	1.2e-122	PREDICTED: proteasome activator complex subunit 2 isoform X2 [Equus caballus]	578825986	XM_006720213.1	802	0	PREDICTED: Homo sapiens proteasome (prosome, macropain) activator subunit 2 (PA28 beta) (PSME2), transcript variant X1, mRNA	K06697	PSME2	proteasome activator subunit 2 (PA28 beta)	http://www.genome.jp/dbget-bin/www_bget?ko:K06697	Q9UL46	985	1.4e-105	Proteasome activator complex subunit 2 OS=Homo sapiens GN=PSME2 PE=1 SV=4	PF02252//PF02251	Proteasome activator pa28 beta subunit//Proteasome activator pa28 alpha subunit	--	--	--	--	GO:0008537	proteasome activator complex	KOG4470	Proteasome activator subunit
Cluster-11325.0	BP_3	3.21	0.78	491	--	--	--	--	--	--	--	--	--	--	--	--	--	--	--	--	--	--	--	--	--	--	--	--	--	--	--	--
Cluster-11333.0	BP_3	2.00	0.47	497	795176426	XP_011843698.1	347	1.9e-30	PREDICTED: uncharacterized protein LOC105545383 [Mandrillus leucophaeus]	34528198	AK130958.1	497	0	Homo sapiens cDNA FLJ27448 fis, clone DMC07139	K02942	RP-LP1, RPLP1	large subunit ribosomal protein LP1	http://www.genome.jp/dbget-bin/www_bget?ko:K02942	P05386	318	1.8e-28	60S acidic ribosomal protein P1 OS=Homo sapiens GN=RPLP1 PE=1 SV=1	PF04625	DEC-1 protein, N-terminal region	GO:0007304	chorion-containing eggshell formation	GO:0005213	structural constituent of chorion	GO:0005576//GO:0042600	extracellular region//chorion	KOG1762	60s acidic ribosomal protein P1
Cluster-11338.0	BP_3	5.00	0.54	741	--	--	--	--	--	--	--	--	--	--	--	--	--	--	--	--	--	--	--	--	--	--	--	--	--	--	--	--
Cluster-11339.0	BP_3	2.00	2.50	319	--	--	--	--	--	--	--	--	--	--	--	--	--	--	--	--	--	--	--	--	--	--	--	--	--	--	--	--
Cluster-1134.0	BP_3	4.00	7.54	299	--	--	--	--	--	--	--	--	--	--	--	--	--	--	--	--	--	--	--	--	--	--	--	--	--	--	--	--
Cluster-11347.0	BP_3	6.00	0.47	913	262401219	ACY66512.1	277	4.5e-22	hypothetical protein [Scylla paramamosain]	262401218	FJ774791.1	370	0	Scylla paramamosain hypothetical protein mRNA, partial cds	--	--	--	--	--	--	--	--	--	--	--	--	--	--	--	--	--	--
Cluster-11348.0	BP_3	5.00	0.45	832	--	--	--	--	--	--	--	--	--	--	--	--	--	--	--	--	--	--	--	--	--	--	--	--	--	--	--	--
Cluster-11348.1	BP_3	3.00	0.65	513	--	--	--	--	--	--	--	--	--	--	--	--	--	--	--	--	--	--	--	--	--	--	--	--	--	--	--	--
Cluster-11358.0	BP_3	6.00	0.58	791	--	--	--	--	--	--	--	--	--	--	--	--	--	--	--	--	--	--	PF01442	Apolipoprotein A1/A4/E domain	GO:0006869//GO:0042157	lipid transport//lipoprotein metabolic process	GO:0008289	lipid binding	GO:0005576	extracellular region	--	--
Cluster-11366.0	BP_3	6.00	1.38	501	--	--	--	--	--	--	--	--	--	--	--	--	--	--	--	--	--	--	--	--	--	--	--	--	--	--	--	--
Cluster-11371.0	BP_3	2.00	0.40	530	--	--	--	--	--	--	--	--	--	--	--	--	--	--	--	--	--	--	PF06333//PF05793	Mediator complex subunit 13 C-terminal//Transcription initiation factor IIF, alpha subunit (TFIIF-alpha)	GO:0006367//GO:0032968//GO:0006357	transcription initiation from RNA polymerase II promoter//positive regulation of transcription elongation from RNA polymerase II promoter//regulation of transcription from RNA polymerase II promoter	GO:0003677//GO:0001104	DNA binding//RNA polymerase II transcription cofactor activity	GO:0016592//GO:0005634	mediator complex//nucleus	--	--
Cluster-11383.0	BP_3	2.00	7.85	271	--	--	--	--	--	--	--	--	--	--	--	--	--	--	--	--	--	--	--	--	--	--	--	--	--	--	--	--
Cluster-11391.0	BP_3	77.00	9.05	702	91091646	XP_970895.1	242	4.0e-18	PREDICTED: adult-specific cuticular protein ACP-20 [Tribolium castaneum]>gi|270000889|gb|EEZ97336.1| hypothetical protein TcasGA2_TC011148 [Tribolium castaneum]	--	--	--	--	--	--	--	--	--	P11733	170	3.6e-11	Cuticle protein 7 OS=Locusta migratoria PE=1 SV=2	PF00379	Insect cuticle protein	--	--	GO:0042302	structural constituent of cuticle	--	--	--	--
Cluster-11391.1	BP_3	90.00	4.56	1242	808872562	KKF21982.1	143	2.1e-06	Protein delta [Larimichthys crocea]	--	--	--	--	--	--	--	--	--	--	--	--	--	--	--	--	--	--	--	--	--	--	--
Cluster-11392.0	BP_3	5.00	0.42	862	--	--	--	--	--	697066206	XM_009649995.1	847	0	Verticillium dahliae VdLs.17 hypothetical protein partial mRNA	--	--	--	--	--	--	--	--	--	--	--	--	--	--	--	--	--	--
Cluster-11395.0	BP_3	4.00	1.79	398	--	--	--	--	--	768311753	CP010981.1	392	0	Verticillium dahliae VdLs.17 chromosome 2, complete sequence	--	--	--	--	O94131	383	4.1e-36	DNA-binding protein creA OS=Gibberella fujikuroi GN=CREA PE=3 SV=1	--	--	--	--	--	--	--	--	--	--
Cluster-11406.0	BP_3	8.95	0.52	1115	--	--	--	--	--	--	--	--	--	--	--	--	--	--	--	--	--	--	--	--	--	--	--	--	--	--	--	--
Cluster-11408.0	BP_3	10.00	0.39	1522	817075170	XP_012259808.1	1882	5.8e-208	PREDICTED: mitochondrial-processing peptidase subunit beta [Athalia rosae]	338224315	HM217796.1	447	0	Scylla paramamosain mitochondrial processing peptidase beta subunit mRNA, partial cds; nuclear gene for mitochondrial product	K17732	PMPCB, MAS1	mitochondrial-processing peptidase subunit beta	http://www.genome.jp/dbget-bin/www_bget?ko:K17732	Q3SZ71	1709	2.7e-189	Mitochondrial-processing peptidase subunit beta OS=Bos taurus GN=PMPCB PE=2 SV=1	PF00893//PF08367//PF01457	Small Multidrug Resistance protein//Peptidase M16C associated//Leishmanolysin	GO:0007155//GO:0006508	cell adhesion//proteolysis	GO:0004222	metalloendopeptidase activity	GO:0016021//GO:0016020	integral component of membrane//membrane	KOG0960	Mitochondrial processing peptidase, beta subunit, and related enzymes (insulinase superfamily)
Cluster-11411.0	BP_3	12.00	0.46	1536	--	--	--	--	--	--	--	--	--	--	--	--	--	--	--	--	--	--	--	--	--	--	--	--	--	--	--	--
Cluster-11416.0	BP_3	38.00	5.10	651	570341954	AHE77375.1	299	9.0e-25	small heat shock protein [Lissorhoptrus oryzophilus]	--	--	--	--	--	K09542	CRYAB	crystallin, alpha B	http://www.genome.jp/dbget-bin/www_bget?ko:K09542	P82147	232	2.2e-18	Protein lethal(2)essential for life OS=Drosophila melanogaster GN=l(2)efl PE=1 SV=1	--	--	--	--	--	--	--	--	--	--
Cluster-1142.0	BP_3	2.00	1.02	384	--	--	--	--	--	--	--	--	--	--	--	--	--	--	--	--	--	--	--	--	--	--	--	--	--	--	--	--
Cluster-11421.0	BP_3	17.00	6.20	423	264667055	ACY71124.1	335	3.9e-29	60S acidic ribosomal protein P2-like protein [Scylla paramamosain]	264667054	FJ790490.1	376	0	Scylla paramamosain 60S acidic ribosomal protein P2-like protein mRNA, complete cds	K02943	RP-LP2, RPLP2	large subunit ribosomal protein LP2	http://www.genome.jp/dbget-bin/www_bget?ko:K02943	P02399	196	2.1e-14	60S acidic ribosomal protein P2 OS=Artemia salina PE=1 SV=1	--	--	--	--	--	--	--	--	KOG3449	60S acidic ribosomal protein P2
Cluster-11427.0	BP_3	8.04	0.58	956	--	--	--	--	--	--	--	--	--	--	--	--	--	--	--	--	--	--	--	--	--	--	--	--	--	--	--	--
Cluster-11431.2	BP_3	1.00	1.08	327	--	--	--	--	--	--	--	--	--	--	--	--	--	--	--	--	--	--	--	--	--	--	--	--	--	--	--	--
Cluster-11432.0	BP_3	10.17	0.37	1618	--	--	--	--	--	--	--	--	--	--	--	--	--	--	--	--	--	--	--	--	--	--	--	--	--	--	--	--
Cluster-11438.0	BP_3	1.00	0.77	349	593762830	XP_007120058.1	574	6.2e-57	PREDICTED: 60S ribosomal protein L10 [Physeter catodon]	746817425	NM_001256577.2	332	4.01225e-172	Homo sapiens ribosomal protein L10 (RPL10), transcript variant 2, mRNA	K02866	RP-L10e, RPL10	large subunit ribosomal protein L10e	http://www.genome.jp/dbget-bin/www_bget?ko:K02866	Q6ZWV3	529	4.2e-53	60S ribosomal protein L10 OS=Mus musculus GN=Rpl10 PE=1 SV=3	PF00252	Ribosomal protein L16p/L10e	GO:0042254//GO:0006412	ribosome biogenesis//translation	GO:0003735	structural constituent of ribosome	GO:0005840	ribosome	KOG0857	60s ribosomal protein L10
Cluster-11438.1	BP_3	1.00	0.35	428	821015621	XP_012360595.1	698	3.2e-71	PREDICTED: 60S ribosomal protein L10-like isoform X2 [Nomascus leucogenys]	746817431	NM_001303625.1	428	0	Homo sapiens ribosomal protein L10 (RPL10), transcript variant 5, mRNA	K02866	RP-L10e, RPL10	large subunit ribosomal protein L10e	http://www.genome.jp/dbget-bin/www_bget?ko:K02866	Q4R7Y2	652	2.8e-67	60S ribosomal protein L10 OS=Macaca fascicularis GN=RPL10 PE=2 SV=1	PF00252	Ribosomal protein L16p/L10e	GO:0006412//GO:0042254	translation//ribosome biogenesis	GO:0003735	structural constituent of ribosome	GO:0005840	ribosome	KOG0857	60s ribosomal protein L10
Cluster-11440.0	BP_3	7.00	0.37	1194	321478815	EFX89772.1	534	9.3e-52	hypothetical protein DAPPUDRAFT_303124 [Daphnia pulex]	--	--	--	--	--	--	--	--	--	Q58D84	431	3.4e-41	Follistatin-related protein 1 OS=Bos taurus GN=FSTL1 PE=2 SV=1	PF13499//PF07648//PF13405//PF13833//PF00036//PF00050//PF12763	EF-hand domain pair//Kazal-type serine protease inhibitor domain//EF-hand domain//EF-hand domain pair//EF hand//Kazal-type serine protease inhibitor domain//Cytoskeletal-regulatory complex EF hand	--	--	GO:0005515//GO:0005509	protein binding//calcium ion binding	--	--	KOG3649	FOG: Kazal-type serine protease inhibitor domain
Cluster-11452.1	BP_3	4.62	2.46	380	--	--	--	--	--	--	--	--	--	--	--	--	--	--	--	--	--	--	--	--	--	--	--	--	--	--	--	--
Cluster-11453.1	BP_3	3.00	0.98	439	--	--	--	--	--	--	--	--	--	--	--	--	--	--	--	--	--	--	--	--	--	--	--	--	--	--	--	--
Cluster-11456.0	BP_3	3.00	0.71	496	642917965	XP_008198962.1	232	4.0e-17	PREDICTED: sensory neuron membrane protein 2-like [Tribolium castaneum]	--	--	--	--	--	--	--	--	--	Q9VDD3	159	4.8e-10	Sensory neuron membrane protein 1 OS=Drosophila melanogaster GN=Snmp1 PE=1 SV=2	PF01130	CD36 family	GO:0007155	cell adhesion	--	--	GO:0016020	membrane	--	--
Cluster-11458.0	BP_3	3.00	0.31	761	758213832	AJO62229.1	278	2.9e-22	olfactory receptor OR10 [Tenebrio molitor]	--	--	--	--	--	--	--	--	--	O46077	144	4.1e-08	Odorant receptor 2a OS=Drosophila melanogaster GN=Or2a PE=2 SV=2	PF02949	7tm Odorant receptor	GO:0007608//GO:0007187	sensory perception of smell//G-protein coupled receptor signaling pathway, coupled to cyclic nucleotide second messenger	GO:0004984//GO:0005549	olfactory receptor activity//odorant binding	GO:0016020	membrane	--	--
Cluster-11468.0	BP_3	2.00	0.43	518	--	--	--	--	--	--	--	--	--	--	--	--	--	--	--	--	--	--	--	--	--	--	--	--	--	--	--	--
Cluster-11471.0	BP_3	1.00	0.44	400	--	--	--	--	--	--	--	--	--	--	--	--	--	--	--	--	--	--	--	--	--	--	--	--	--	--	--	--
Cluster-11476.0	BP_3	1.00	0.50	386	--	--	--	--	--	--	--	--	--	--	--	--	--	--	--	--	--	--	--	--	--	--	--	--	--	--	--	--
Cluster-11477.0	BP_3	3.00	0.50	580	831774117	XP_012754115.1	548	1.1e-53	hypothetical protein SAMD00019534_060630 [Acytostelium subglobosum LB1]>gi|735854747|dbj|GAM22888.1| hypothetical protein SAMD00019534_060630 [Acytostelium subglobosum LB1]	697084087	XM_009656784.1	577	0	Verticillium dahliae VdLs.17 glycogen phosphorylase partial mRNA	K00688	E2.4.1.1, glgP, PYG	starch phosphorylase	http://www.genome.jp/dbget-bin/www_bget?ko:K00688	P06738	549	3.4e-55	Glycogen phosphorylase OS=Saccharomyces cerevisiae (strain ATCC 204508 / S288c) GN=GPH1 PE=1 SV=4	PF00343	Carbohydrate phosphorylase	GO:0005975	carbohydrate metabolic process	GO:0008184	glycogen phosphorylase activity	--	--	KOG2099	Glycogen phosphorylase
Cluster-11480.0	BP_3	2.00	1.24	366	260823332	XP_002604137.1	371	2.3e-33	hypothetical protein BRAFLDRAFT_113999 [Branchiostoma floridae]>gi|229289462|gb|EEN60148.1| hypothetical protein BRAFLDRAFT_113999 [Branchiostoma floridae]	697090648	XM_009659910.1	363	0	Verticillium dahliae VdLs.17 superoxide dismutase partial mRNA	K04564	SOD2	superoxide dismutase, Fe-Mn family	http://www.genome.jp/dbget-bin/www_bget?ko:K04564	O13401	356	5.1e-33	Superoxide dismutase [Mn], mitochondrial OS=Candida albicans GN=SOD2 PE=1 SV=1	PF02777//PF00081	Iron/manganese superoxide dismutases, C-terminal domain//Iron/manganese superoxide dismutases, alpha-hairpin domain	GO:0055114//GO:0006801	oxidation-reduction process//superoxide metabolic process	GO:0004784//GO:0046872	superoxide dismutase activity//metal ion binding	--	--	KOG0876	Manganese superoxide dismutase
Cluster-11483.0	BP_3	6.00	0.83	641	--	--	--	--	--	697086329	XM_009657782.1	501	0	Verticillium dahliae VdLs.17 ribosomal protein L24E partial mRNA	--	--	--	--	--	--	--	--	--	--	--	--	--	--	--	--	--	--
Cluster-11484.0	BP_3	2.00	0.37	553	--	--	--	--	--	--	--	--	--	--	--	--	--	--	--	--	--	--	--	--	--	--	--	--	--	--	--	--
Cluster-11486.0	BP_3	13.53	0.39	1977	642910986	XP_008193496.1	1097	8.0e-117	PREDICTED: protein scarlet-like [Tribolium castaneum]>gi|744677523|gb|AJD07061.1| brown [Tribolium castaneum]	--	--	--	--	--	K05679	ABCG1	ATP-binding cassette, subfamily G (WHITE), member 1	http://www.genome.jp/dbget-bin/www_bget?ko:K05679	P45843	656	4.5e-67	Protein scarlet OS=Drosophila melanogaster GN=st PE=1 SV=3	PF00005//PF01061//PF13304	ABC transporter//ABC-2 type transporter//AAA domain, putative AbiEii toxin, Type IV TA system	--	--	GO:0005524//GO:0016887	ATP binding//ATPase activity	GO:0016020	membrane	KOG0061	Transporter, ABC superfamily (Breast cancer resistance protein)
Cluster-11490.0	BP_3	2.00	0.36	562	--	--	--	--	--	--	--	--	--	--	--	--	--	--	O94131	162	2.4e-10	DNA-binding protein creA OS=Gibberella fujikuroi GN=CREA PE=3 SV=1	--	--	--	--	--	--	--	--	--	--
Cluster-11494.0	BP_3	3.00	0.43	630	--	--	--	--	--	768311757	CP010985.1	399	0	Verticillium dahliae VdLs.17 chromosome 6, complete sequence	--	--	--	--	--	--	--	--	PF00646//PF00841	F-box domain//Sperm histone P2	GO:0007283	spermatogenesis	GO:0005515//GO:0003677	protein binding//DNA binding	GO:0005634//GO:0000786	nucleus//nucleosome	--	--
Cluster-115.0	BP_3	3.00	0.58	541	--	--	--	--	--	--	--	--	--	--	--	--	--	--	--	--	--	--	--	--	--	--	--	--	--	--	--	--
Cluster-11504.2	BP_3	3.00	0.44	618	156374958	XP_001629850.1	366	1.5e-32	predicted protein [Nematostella vectensis]>gi|156374960|ref|XP_001629851.1| predicted protein [Nematostella vectensis]>gi|156216859|gb|EDO37787.1| predicted protein [Nematostella vectensis]>gi|156216860|gb|EDO37788.1| predicted protein [Nematostella vectensis]	697068807	XM_009651293.1	595	0	Verticillium dahliae VdLs.17 40S ribosomal protein S20 mRNA	K02969	RP-S20e, RPS20	small subunit ribosomal protein S20e	http://www.genome.jp/dbget-bin/www_bget?ko:K02969	P23403	355	1.1e-32	40S ribosomal protein S20 OS=Xenopus laevis GN=rps20 PE=1 SV=1	--	--	GO:0042254//GO:0006412	ribosome biogenesis//translation	GO:0003735	structural constituent of ribosome	GO:0005840//GO:0015935	ribosome//small ribosomal subunit	KOG0900	40S ribosomal protein S20
Cluster-11506.0	BP_3	3.00	1.03	431	238683705	ACR54131.1	355	1.9e-31	NADH dehydrogenase [Palaemon varians]	--	--	--	--	--	K03959	NDUFB3	NADH dehydrogenase (ubiquinone) 1 beta subcomplex subunit 3	http://www.genome.jp/dbget-bin/www_bget?ko:K03959	Q9CQZ6	155	1.2e-09	NADH dehydrogenase [ubiquinone] 1 beta subcomplex subunit 3 OS=Mus musculus GN=Ndufb3 PE=1 SV=1	PF08122	NADH-ubiquinone oxidoreductase B12 subunit family	GO:0022900	electron transport chain	--	--	GO:0005739//GO:0005747	mitochondrion//mitochondrial respiratory chain complex I	KOG4631	NADH:ubiquinone oxidoreductase, NDUFB3/B12 subunit
Cluster-11509.0	BP_3	6.21	0.86	639	--	--	--	--	--	--	--	--	--	--	--	--	--	--	--	--	--	--	--	--	--	--	--	--	--	--	--	--
Cluster-1151.0	BP_3	5.60	0.33	1102	270010054	EFA06502.1	869	1.2e-90	hypothetical protein TcasGA2_TC009401 [Tribolium castaneum]	--	--	--	--	--	--	--	--	--	P20825	324	7.9e-29	Retrovirus-related Pol polyprotein from transposon 297 OS=Drosophila melanogaster GN=pol PE=3 SV=1	--	--	--	--	--	--	--	--	--	--
Cluster-11520.0	BP_3	3.00	0.61	527	221129750	XP_002160238.1	256	7.1e-20	PREDICTED: cytochrome b-c1 complex subunit 7-like [Hydra vulgaris]	697069428	XM_009651603.1	384	0	Verticillium dahliae VdLs.17 cytochrome b-c1 complex subunit 7 partial mRNA	K00417	QCR7, UQCRB	ubiquinol-cytochrome c reductase subunit 7	http://www.genome.jp/dbget-bin/www_bget?ko:K00417	Q871K1	364	8.7e-34	Cytochrome b-c1 complex subunit 7 OS=Neurospora crassa (strain ATCC 24698 / 74-OR23-1A / CBS 708.71 / DSM 1257 / FGSC 987) GN=qcr-7 PE=3 SV=1	PF02271	Ubiquinol-cytochrome C reductase complex 14kD subunit	GO:0006122	mitochondrial electron transport, ubiquinol to cytochrome c	--	--	GO:0005750	mitochondrial respiratory chain complex III	KOG3440	Ubiquinol cytochrome c reductase, subunit QCR7
Cluster-11522.0	BP_3	1.00	0.48	391	--	--	--	--	--	--	--	--	--	--	--	--	--	--	--	--	--	--	--	--	--	--	--	--	--	--	--	--
Cluster-11524.0	BP_3	3.78	0.34	835	--	--	--	--	--	--	--	--	--	--	--	--	--	--	--	--	--	--	--	--	--	--	--	--	--	--	--	--
Cluster-11529.0	BP_3	2.00	0.38	545	--	--	--	--	--	--	--	--	--	--	--	--	--	--	--	--	--	--	--	--	--	--	--	--	--	--	--	--
Cluster-1153.0	BP_3	14.00	0.85	1082	--	--	--	--	--	--	--	--	--	--	--	--	--	--	--	--	--	--	--	--	--	--	--	--	--	--	--	--
Cluster-11530.0	BP_3	12.51	0.96	921	642919127	XP_974300.2	635	1.4e-63	PREDICTED: glutathione S-transferase 1-like [Tribolium castaneum]	--	--	--	--	--	K00799	GST, gst	glutathione S-transferase	http://www.genome.jp/dbget-bin/www_bget?ko:K00799	Q9VG95	379	2.8e-35	Glutathione S-transferase D5 OS=Drosophila melanogaster GN=GstD5 PE=3 SV=2	PF13417//PF02798//PF13409	Glutathione S-transferase, N-terminal domain//Glutathione S-transferase, N-terminal domain//Glutathione S-transferase, N-terminal domain	--	--	GO:0005515	protein binding	--	--	--	--
Cluster-11534.0	BP_3	2.00	0.62	448	836712689	XP_012790459.1	566	6.8e-56	PREDICTED: 60S ribosomal protein L35a [Sorex araneus]	92446709	BC001783.1	448	0	Homo sapiens mRNA similar to ribosomal protein L35a (cDNA clone IMAGE:3355533)	K02917	RP-L35Ae, RPL35A	large subunit ribosomal protein L35Ae	http://www.genome.jp/dbget-bin/www_bget?ko:K02917	Q5R8K6	566	2.8e-57	60S ribosomal protein L35a OS=Pongo abelii GN=RPL35A PE=3 SV=1	PF01782//PF01247	RimM N-terminal domain//Ribosomal protein L35Ae	GO:0042254//GO:0006412//GO:0006364	ribosome biogenesis//translation//rRNA processing	GO:0003735	structural constituent of ribosome	GO:0005840//GO:0005622	ribosome//intracellular	KOG0887	60S ribosomal protein L35A/L37
Cluster-11536.0	BP_3	2.00	0.31	598	321475466	EFX86429.1	236	1.7e-17	hypothetical protein DAPPUDRAFT_313132 [Daphnia pulex]	--	--	--	--	--	--	--	--	--	Q9GNL3	145	2.5e-08	Transmembrane protein fend OS=Drosophila melanogaster GN=fend PE=2 SV=1	PF06305	Protein of unknown function (DUF1049)	--	--	--	--	GO:0005887	integral component of plasma membrane	--	--
Cluster-11539.0	BP_3	1.00	0.46	396	--	--	--	--	--	--	--	--	--	--	--	--	--	--	--	--	--	--	--	--	--	--	--	--	--	--	--	--
Cluster-11548.0	BP_3	3.00	0.93	446	--	--	--	--	--	--	--	--	--	--	--	--	--	--	--	--	--	--	--	--	--	--	--	--	--	--	--	--
Cluster-1155.0	BP_3	18.00	0.45	2217	--	--	--	--	--	--	--	--	--	--	--	--	--	--	--	--	--	--	--	--	--	--	--	--	--	--	--	--
Cluster-11551.0	BP_3	10.00	0.52	1214	--	--	--	--	--	--	--	--	--	--	--	--	--	--	--	--	--	--	--	--	--	--	--	--	--	--	--	--
Cluster-11557.0	BP_3	2.00	2.06	330	--	--	--	--	--	--	--	--	--	--	--	--	--	--	--	--	--	--	--	--	--	--	--	--	--	--	--	--
Cluster-11560.0	BP_3	7.00	0.52	941	--	--	--	--	--	--	--	--	--	--	--	--	--	--	--	--	--	--	PF00379	Insect cuticle protein	--	--	GO:0042302	structural constituent of cuticle	--	--	--	--
Cluster-11567.0	BP_3	7.00	4.79	358	--	--	--	--	--	--	--	--	--	--	--	--	--	--	--	--	--	--	--	--	--	--	--	--	--	--	--	--
Cluster-11568.1	BP_3	4.00	0.54	646	641648497	XP_008182438.1	161	9.0e-09	PREDICTED: uncharacterized protein LOC100574550 [Acyrthosiphon pisum]	--	--	--	--	--	--	--	--	--	--	--	--	--	PF02944	BESS motif	--	--	GO:0003677	DNA binding	--	--	--	--
Cluster-11571.0	BP_3	2.00	0.31	601	383862935	XP_003706938.1	270	1.9e-21	PREDICTED: ATP synthase subunit delta, mitochondrial [Megachile rotundata]	697074979	XM_009653646.1	576	0	Verticillium dahliae VdLs.17 ATP synthase delta chain mRNA	K02134	ATPeF1D, ATP5D, ATP16	F-type H+-transporting ATPase subunit delta	http://www.genome.jp/dbget-bin/www_bget?ko:K02134	P56525	608	5.1e-62	ATP synthase subunit delta, mitochondrial OS=Neurospora crassa (strain ATCC 24698 / 74-OR23-1A / CBS 708.71 / DSM 1257 / FGSC 987) GN=des PE=3 SV=2	PF02823	ATP synthase, Delta/Epsilon chain, beta-sandwich domain	GO:0006119//GO:0015992//GO:0015986	oxidative phosphorylation//proton transport//ATP synthesis coupled proton transport	GO:0046961//GO:0046933	proton-transporting ATPase activity, rotational mechanism//proton-transporting ATP synthase activity, rotational mechanism	GO:0045259//GO:0045261	proton-transporting ATP synthase complex//proton-transporting ATP synthase complex, catalytic core F(1)	KOG1758	Mitochondrial F1F0-ATP synthase, subunit delta/ATP16
Cluster-11575.0	BP_3	7.00	0.32	1346	826417789	XP_012523702.1	1057	2.4e-112	PREDICTED: microtubule-actin cross-linking factor 1 isoform X31 [Monomorium pharaonis]	--	--	--	--	--	K10382	DST	dystonin	http://www.genome.jp/dbget-bin/www_bget?ko:K10382	D3ZHV2	817	6.6e-86	Microtubule-actin cross-linking factor 1 OS=Rattus norvegicus GN=Macf1 PE=1 SV=1	PF13499//PF13833//PF13405//PF00036//PF02187//PF13202	EF-hand domain pair//EF-hand domain pair//EF-hand domain//EF hand//Growth-Arrest-Specific Protein 2 Domain//EF hand	GO:0007050	cell cycle arrest	GO:0005509	calcium ion binding	--	--	KOG0516	Dystonin, GAS (Growth-arrest-specific protein), and related proteins
Cluster-11582.0	BP_3	2.00	0.50	486	--	--	--	--	--	302406916	XM_003001248.1	300	3.53591e-154	Verticillium albo-atrum VaMs.102 mitochondrial F1F0 ATP synthase subunit F Atp17, mRNA	--	--	--	--	Q06405	299	2.8e-26	ATP synthase subunit f, mitochondrial OS=Saccharomyces cerevisiae (strain ATCC 204508 / S288c) GN=ATP17 PE=1 SV=1	--	--	--	--	--	--	--	--	--	--
Cluster-11583.0	BP_3	2.00	0.33	586	597783634	XP_007255336.1	159	1.4e-08	PREDICTED: SH2 domain-containing protein 4A-like isoform X1 [Astyanax mexicanus]>gi|597783636|ref|XP_007255337.1| PREDICTED: SH2 domain-containing protein 4A-like isoform X2 [Astyanax mexicanus]>gi|597783638|ref|XP_007255338.1| PREDICTED: SH2 domain-containing protein 4A-like isoform X3 [Astyanax mexicanus]	--	--	--	--	--	--	--	--	--	Q08CX2	142	5.3e-08	SH2 domain-containing protein 4A OS=Xenopus tropicalis GN=sh2d4a PE=2 SV=1	--	--	--	--	--	--	--	--	--	--
Cluster-11584.0	BP_3	1.00	0.34	432	--	--	--	--	--	--	--	--	--	--	--	--	--	--	--	--	--	--	--	--	--	--	--	--	--	--	--	--
Cluster-11588.0	BP_3	14.00	1.73	681	256002943	ACU52718.1	889	3.6e-93	ribosomal protein L10a [Fenneropenaeus merguiensis]	256002942	FJ623402.1	309	5.013e-159	Fenneropenaeus merguiensis ribosomal protein L10a mRNA, complete cds	K02865	RP-L10Ae, RPL10A	large subunit ribosomal protein L10Ae	http://www.genome.jp/dbget-bin/www_bget?ko:K02865	Q963B6	780	6.5e-82	60S ribosomal protein L10a OS=Spodoptera frugiperda GN=RpL10A PE=2 SV=1	PF00787	PX domain	--	--	GO:0035091	phosphatidylinositol binding	--	--	KOG1570	60S ribosomal protein L10A
Cluster-11591.0	BP_3	3.00	0.33	732	--	--	--	--	--	--	--	--	--	--	--	--	--	--	--	--	--	--	--	--	--	--	--	--	--	--	--	--
Cluster-11592.0	BP_3	4.13	1.26	449	--	--	--	--	--	--	--	--	--	--	--	--	--	--	--	--	--	--	--	--	--	--	--	--	--	--	--	--
Cluster-11593.0	BP_3	2.00	0.73	423	--	--	--	--	--	--	--	--	--	--	--	--	--	--	--	--	--	--	--	--	--	--	--	--	--	--	--	--
Cluster-116.0	BP_3	1.00	1.01	331	--	--	--	--	--	--	--	--	--	--	--	--	--	--	--	--	--	--	--	--	--	--	--	--	--	--	--	--
Cluster-11601.0	BP_3	4.00	0.49	688	8439415	CAB94199.1	1194	1.6e-128	tryptophanyl-tRNA synthetase [Homo sapiens]	261861535	AB529126.1	688	0	Synthetic construct DNA, clone: pF1KB4987, Homo sapiens WARS gene for tryptophanyl-tRNA synthetase, without stop codon, in Flexi system	K01867	WARS, trpS	tryptophanyl-tRNA synthetase	http://www.genome.jp/dbget-bin/www_bget?ko:K01867	P23381	1194	6.5e-130	Tryptophan--tRNA ligase, cytoplasmic OS=Homo sapiens GN=WARS PE=1 SV=2	PF00579	tRNA synthetases class I (W and Y)	GO:0006418	tRNA aminoacylation for protein translation	GO:0004812//GO:0000166//GO:0005524	aminoacyl-tRNA ligase activity//nucleotide binding//ATP binding	--	--	KOG2145	Cytoplasmic tryptophanyl-tRNA synthetase
Cluster-11615.0	BP_3	1.00	0.90	338	--	--	--	--	--	--	--	--	--	--	--	--	--	--	--	--	--	--	PF09402	Man1-Src1p-C-terminal domain	--	--	--	--	GO:0005639	integral component of nuclear inner membrane	--	--
Cluster-11616.0	BP_3	5.00	0.56	723	--	--	--	--	--	--	--	--	--	--	--	--	--	--	--	--	--	--	--	--	--	--	--	--	--	--	--	--
Cluster-11622.0	BP_3	2.00	0.41	526	--	--	--	--	--	--	--	--	--	--	--	--	--	--	--	--	--	--	--	--	--	--	--	--	--	--	--	--
Cluster-11630.0	BP_3	4.00	0.50	674	--	--	--	--	--	--	--	--	--	--	--	--	--	--	--	--	--	--	--	--	--	--	--	--	--	--	--	--
Cluster-11635.0	BP_3	1.00	0.47	393	--	--	--	--	--	--	--	--	--	--	--	--	--	--	--	--	--	--	--	--	--	--	--	--	--	--	--	--
Cluster-11637.0	BP_3	1.00	0.41	409	--	--	--	--	--	--	--	--	--	--	--	--	--	--	--	--	--	--	PF01655	Ribosomal protein L32	GO:0006412//GO:0042254	translation//ribosome biogenesis	GO:0003735	structural constituent of ribosome	GO:0005622//GO:0005840	intracellular//ribosome	--	--
Cluster-11640.0	BP_3	9.24	0.32	1668	--	--	--	--	--	--	--	--	--	--	--	--	--	--	--	--	--	--	--	--	--	--	--	--	--	--	--	--
Cluster-11651.1	BP_3	7.00	0.41	1106	--	--	--	--	--	488892481	JX310001.1	911	0	Prunus persica carotenoid cleavage dioxygenase 4 (ccd4) gene, ccd4-Y2 allele, complete sequence; microsatellite Ppccd4-ssr sequence; and retrotransposon Gypsy and Copia like, complete sequence	--	--	--	--	--	--	--	--	PF06156//PF04977//PF04111//PF00170//PF06005//PF10473//PF07544//PF15898	Protein of unknown function (DUF972)//Septum formation initiator//Autophagy protein Apg6//bZIP transcription factor//Protein of unknown function (DUF904)//Leucine-rich repeats of kinetochore protein Cenp-F/LEK1//RNA polymerase II transcription mediator complex subunit 9//cGMP-dependent protein kinase interacting domain	GO:0006914//GO:0007049//GO:0006357//GO:0006355//GO:0006260//GO:0043093//GO:0000917	autophagy//cell cycle//regulation of transcription from RNA polymerase II promoter//regulation of transcription, DNA-templated//DNA replication//FtsZ-dependent cytokinesis//barrier septum assembly	GO:0045502//GO:0008134//GO:0003700//GO:0043565//GO:0019901//GO:0001104//GO:0042803	dynein binding//transcription factor binding//transcription factor activity, sequence-specific DNA binding//sequence-specific DNA binding//protein kinase binding//RNA polymerase II transcription cofactor activity//protein homodimerization activity	GO:0005737//GO:0005667//GO:0016592//GO:0030286	cytoplasm//transcription factor complex//mediator complex//dynein complex	--	--
Cluster-11653.1	BP_3	1.00	0.37	422	--	--	--	--	--	--	--	--	--	--	--	--	--	--	--	--	--	--	--	--	--	--	--	--	--	--	--	--
Cluster-11655.0	BP_3	5.00	0.31	1060	--	--	--	--	--	768311758	CP010986.1	1039	0	Verticillium dahliae VdLs.17 chromosome 7, complete sequence	--	--	--	--	Q10347	287	1.5e-24	Uncharacterized protein C1F12.05 OS=Schizosaccharomyces pombe (strain 972 / ATCC 24843) GN=SPAC1F12.05 PE=4 SV=1	PF00857//PF03741	Isochorismatase family//Integral membrane protein TerC family	GO:0008152	metabolic process	GO:0003824	catalytic activity	GO:0016021	integral component of membrane	--	--
Cluster-11655.1	BP_3	5.00	0.52	751	--	--	--	--	--	768311758	CP010986.1	729	0	Verticillium dahliae VdLs.17 chromosome 7, complete sequence	--	--	--	--	--	--	--	--	--	--	--	--	--	--	--	--	--	--
Cluster-11656.0	BP_3	2.00	0.60	452	--	--	--	--	--	116309050	CR855064.1	452	0	Oryza sativa genomic DNA, chromosome 4, BAC clone: H0107B07, complete sequence	--	--	--	--	--	--	--	--	--	--	--	--	--	--	--	--	--	--
Cluster-11658.1	BP_3	2.00	0.38	547	--	--	--	--	--	--	--	--	--	--	--	--	--	--	--	--	--	--	--	--	--	--	--	--	--	--	--	--
Cluster-11659.0	BP_3	20.00	2.12	747	--	--	--	--	--	697072011	XM_009652608.1	698	0	Verticillium dahliae VdLs.17 hypothetical protein mRNA	--	--	--	--	--	--	--	--	PF04741	InvH outer membrane lipoprotein	GO:0009405	pathogenesis	--	--	--	--	--	--
Cluster-11661.0	BP_3	29.87	0.82	2057	478250463	ENN70958.1	2171	2.4e-241	hypothetical protein YQE_12359, partial [Dendroctonus ponderosae]	--	--	--	--	--	K05313	GRIN	glutamate receptor, ionotropic, invertebrate	http://www.genome.jp/dbget-bin/www_bget?ko:K05313	P42260	532	1.1e-52	Glutamate receptor ionotropic, kainate 2 OS=Rattus norvegicus GN=Grik2 PE=1 SV=2	PF03100//PF10613//PF00060	CcmE//Ligated ion channel L-glutamate- and glycine-binding site//Ligand-gated ion channel	GO:0006811//GO:0017004//GO:0017003//GO:0007268//GO:0007165	ion transport//cytochrome complex assembly//protein-heme linkage//synaptic transmission//signal transduction	GO:0004970//GO:0005234	ionotropic glutamate receptor activity//extracellular-glutamate-gated ion channel activity	GO:0016020//GO:0005886	membrane//plasma membrane	KOG1052	Glutamate-gated kainate-type ion channel receptor subunit GluR5 and related subunits
Cluster-11668.0	BP_3	6.00	0.32	1189	--	--	--	--	--	--	--	--	--	--	--	--	--	--	--	--	--	--	PF05365	Ubiquinol-cytochrome C reductase, UQCRX/QCR9 like	GO:0006122	mitochondrial electron transport, ubiquinol to cytochrome c	--	--	GO:0005750//GO:0005743	mitochondrial respiratory chain complex III//mitochondrial inner membrane	--	--
Cluster-11668.1	BP_3	4.00	0.39	788	--	--	--	--	--	--	--	--	--	--	--	--	--	--	--	--	--	--	--	--	--	--	--	--	--	--	--	--
Cluster-11687.0	BP_3	17.00	1.05	1075	470364926	XP_004365977.1	410	2.0e-37	60S ribosomal protein L6 [Capsaspora owczarzaki ATCC 30864]>gi|765549051|gb|KJE89672.1| 60S ribosomal protein L6 [Capsaspora owczarzaki ATCC 30864]	697067842	XM_009650811.1	609	0	Verticillium dahliae VdLs.17 60S ribosomal protein L6-3 partial mRNA	K02934	RP-L6e, RPL6	large subunit ribosomal protein L6e	http://www.genome.jp/dbget-bin/www_bget?ko:K02934	P05739	467	2.0e-45	60S ribosomal protein L6-B OS=Saccharomyces cerevisiae (strain ATCC 204508 / S288c) GN=RPL6B PE=1 SV=4	PF01159	Ribosomal protein L6e	GO:0042254//GO:0006412	ribosome biogenesis//translation	GO:0003735	structural constituent of ribosome	GO:0005840//GO:0005622	ribosome//intracellular	KOG1694	60s ribosomal protein L6
Cluster-11691.0	BP_3	4.00	0.60	611	--	--	--	--	--	--	--	--	--	--	--	--	--	--	--	--	--	--	--	--	--	--	--	--	--	--	--	--
Cluster-11692.0	BP_3	7.00	0.34	1286	--	--	--	--	--	--	--	--	--	--	--	--	--	--	--	--	--	--	--	--	--	--	--	--	--	--	--	--
Cluster-117.0	BP_3	11.00	2.27	525	--	--	--	--	--	--	--	--	--	--	--	--	--	--	--	--	--	--	--	--	--	--	--	--	--	--	--	--
Cluster-1170.0	BP_3	2.00	0.31	603	--	--	--	--	--	--	--	--	--	--	--	--	--	--	--	--	--	--	--	--	--	--	--	--	--	--	--	--
Cluster-11702.0	BP_3	17.15	0.49	1994	642916232	XP_008190940.1	219	5.2e-15	PREDICTED: two pore potassium channel protein sup-9 isoform X1 [Tribolium castaneum]	--	--	--	--	--	--	--	--	--	--	--	--	--	--	--	--	--	--	--	--	--	--	--
Cluster-11715.0	BP_3	10.00	1.17	703	161671282	ABX75493.1	718	2.5e-73	40S ribosomal protein S5 [Lycosa singoriensis]	697083096	XM_009656437.1	697	0	Verticillium dahliae VdLs.17 40S ribosomal protein S5-B mRNA	K02989	RP-S5e, RPS5	small subunit ribosomal protein S5e	http://www.genome.jp/dbget-bin/www_bget?ko:K02989	Q7RVI1	884	5.8e-94	40S ribosomal protein S5 OS=Neurospora crassa (strain ATCC 24698 / 74-OR23-1A / CBS 708.71 / DSM 1257 / FGSC 987) GN=rps-5 PE=3 SV=2	--	--	--	--	--	--	--	--	KOG3291	Ribosomal protein S7
Cluster-11719.0	BP_3	3.00	0.54	559	694533470	XP_009494755.1	347	2.1e-30	hypothetical protein H696_02569 [Fonticula alba]>gi|627948331|gb|KCV70239.1| hypothetical protein H696_02569 [Fonticula alba]	697084446	XM_009656912.1	559	0	Verticillium dahliae VdLs.17 disulfide-isomerase mRNA	K08056	PDIA3, GRP58	protein disulfide isomerase family A, member 3	http://www.genome.jp/dbget-bin/www_bget?ko:K08056	P55059	625	5.0e-64	Protein disulfide-isomerase OS=Humicola insolens PE=1 SV=1	PF08534//PF00085//PF01216//PF00578	Redoxin//Thioredoxin//Calsequestrin//AhpC/TSA family	GO:0045454//GO:0055114	cell redox homeostasis//oxidation-reduction process	GO:0005509//GO:0016209//GO:0016491	calcium ion binding//antioxidant activity//oxidoreductase activity	--	--	KOG0190	Protein disulfide isomerase (prolyl 4-hydroxylase beta subunit)
Cluster-11722.0	BP_3	1.00	0.45	398	646701959	KDR11426.1	300	4.2e-25	Protein neuralized [Zootermopsis nevadensis]	333103093	JF715398.1	112	9.19008e-50	Scylla paramamosain clone SP14 microsatellite sequence	K01931	NEUR	protein neuralized	http://www.genome.jp/dbget-bin/www_bget?ko:K01931	P29503	287	5.6e-25	Protein neuralized OS=Drosophila melanogaster GN=neur PE=1 SV=2	PF13639//PF14634//PF00097	Ring finger domain//zinc-RING finger domain//Zinc finger, C3HC4 type (RING finger)	--	--	GO:0046872//GO:0005515//GO:0008270	metal ion binding//protein binding//zinc ion binding	--	--	KOG4172	Predicted E3 ubiquitin ligase
Cluster-11726.0	BP_3	2.00	0.46	499	861633328	KMQ90923.1	351	6.4e-31	transposable element tc3 transposase, partial [Lasius niger]	--	--	--	--	--	--	--	--	--	--	--	--	--	--	--	--	--	--	--	--	--	--	--
Cluster-11729.0	BP_3	50.67	0.76	3504	642935498	XP_008198034.1	4844	0.0e+00	PREDICTED: rap guanine nucleotide exchange factor 4 isoform X1 [Tribolium castaneum]	676496084	XM_009068851.1	107	5.25027e-46	Lottia gigantea hypothetical protein partial mRNA	K04351	RAPGEF4, EPAC2	Rap guanine nucleotide exchange factor 4	http://www.genome.jp/dbget-bin/www_bget?ko:K04351	Q8WZA2	2594	1.5e-291	Rap guanine nucleotide exchange factor 4 OS=Homo sapiens GN=RAPGEF4 PE=1 SV=1	PF00610//PF00617	Domain found in Dishevelled, Egl-10, and Pleckstrin (DEP)//RasGEF domain	GO:0007264//GO:0035556//GO:0043087	small GTPase mediated signal transduction//intracellular signal transduction//regulation of GTPase activity	GO:0005085	guanyl-nucleotide exchange factor activity	--	--	KOG2378	cAMP-regulated guanine nucleotide exchange factor
Cluster-11735.0	BP_3	2.00	0.38	548	--	--	--	--	--	--	--	--	--	--	--	--	--	--	--	--	--	--	--	--	--	--	--	--	--	--	--	--
Cluster-11736.0	BP_3	3.00	0.58	539	--	--	--	--	--	--	--	--	--	--	--	--	--	--	--	--	--	--	--	--	--	--	--	--	--	--	--	--
Cluster-11737.0	BP_3	3.00	2.59	341	--	--	--	--	--	--	--	--	--	--	--	--	--	--	--	--	--	--	--	--	--	--	--	--	--	--	--	--
Cluster-11751.0	BP_3	2.00	0.41	528	--	--	--	--	--	--	--	--	--	--	--	--	--	--	--	--	--	--	--	--	--	--	--	--	--	--	--	--
Cluster-11757.0	BP_3	1.00	0.32	442	--	--	--	--	--	--	--	--	--	--	--	--	--	--	--	--	--	--	--	--	--	--	--	--	--	--	--	--
Cluster-11767.0	BP_3	2.00	0.78	414	--	--	--	--	--	--	--	--	--	--	--	--	--	--	--	--	--	--	PF07989//PF05924//PF09302//PF07716//PF06005//PF01576//PF13851	Centrosomin N-terminal motif 1//SAMP Motif//XLF-Cernunnos, XRcc4-like factor, NHEJ component//Basic region leucine zipper//Protein of unknown function (DUF904)//Myosin tail//Growth-arrest specific micro-tubule binding	GO:0043093//GO:0000917//GO:0048870//GO:0016055//GO:0006302//GO:0006355	FtsZ-dependent cytokinesis//barrier septum assembly//cell motility//Wnt signaling pathway//double-strand break repair//regulation of transcription, DNA-templated	GO:0003774//GO:0003700//GO:0008013//GO:0043565	motor activity//transcription factor activity, sequence-specific DNA binding//beta-catenin binding//sequence-specific DNA binding	GO:0005667//GO:0005634//GO:0005737//GO:0016342//GO:0005815//GO:0016459//GO:0031514	transcription factor complex//nucleus//cytoplasm//catenin complex//microtubule organizing center//myosin complex//motile cilium	--	--
Cluster-11772.0	BP_3	1.00	1.69	304	--	--	--	--	--	--	--	--	--	--	--	--	--	--	--	--	--	--	PF01975//PF12300	Survival protein SurE//Protein of unknown function (DUF3628)	--	--	GO:0016787//GO:0016817	hydrolase activity//hydrolase activity, acting on acid anhydrides	--	--	--	--
Cluster-11776.0	BP_3	8.00	0.78	789	--	--	--	--	--	--	--	--	--	--	--	--	--	--	--	--	--	--	--	--	--	--	--	--	--	--	--	--
Cluster-11779.0	BP_3	5.00	0.41	878	--	--	--	--	--	392303592	JX102625.1	297	3.06408e-152	Scylla paramamosain microsatellite Spm54 sequence	--	--	--	--	--	--	--	--	--	--	--	--	--	--	--	--	--	--
Cluster-1179.0	BP_3	4.00	0.93	498	--	--	--	--	--	--	--	--	--	--	--	--	--	--	--	--	--	--	--	--	--	--	--	--	--	--	--	--
Cluster-11797.0	BP_3	4.00	0.34	855	--	--	--	--	--	--	--	--	--	--	--	--	--	--	--	--	--	--	--	--	--	--	--	--	--	--	--	--
Cluster-118.0	BP_3	2.00	0.32	593	--	--	--	--	--	--	--	--	--	--	--	--	--	--	--	--	--	--	--	--	--	--	--	--	--	--	--	--
Cluster-1180.0	BP_3	3.78	0.52	639	546675389	ERL86594.1	336	4.5e-29	hypothetical protein D910_04001 [Dendroctonus ponderosae]	--	--	--	--	--	--	--	--	--	W4VS53	160	4.8e-10	CRISP/Allergen/PR-1 OS=Trittame loki PE=1 SV=1	--	--	--	--	--	--	--	--	KOG3017	Defense-related protein containing SCP domain
Cluster-11802.0	BP_3	3.00	0.85	462	--	--	--	--	--	--	--	--	--	--	--	--	--	--	--	--	--	--	--	--	--	--	--	--	--	--	--	--
Cluster-11806.0	BP_3	11.00	0.84	926	803007392	XP_011966855.1	570	4.8e-56	PREDICTED: 40S ribosomal protein S7 isoform X1, partial [Ovis aries]	768311754	CP010982.1	648	0	Verticillium dahliae VdLs.17 chromosome 3, complete sequence	K02993	RP-S7e, RPS7	small subunit ribosomal protein S7e	http://www.genome.jp/dbget-bin/www_bget?ko:K02993	O43105	833	6.3e-88	40S ribosomal protein S7 OS=Neurospora crassa (strain ATCC 24698 / 74-OR23-1A / CBS 708.71 / DSM 1257 / FGSC 987) GN=crp-15 PE=3 SV=2	PF01251	Ribosomal protein S7e	GO:0006412//GO:0042254	translation//ribosome biogenesis	GO:0003735	structural constituent of ribosome	GO:0005622//GO:0005840	intracellular//ribosome	KOG3320	40S ribosomal protein S7
Cluster-11808.0	BP_3	9.20	6.38	357	91078376	XP_974169.1	252	1.4e-19	PREDICTED: tyramine beta-hydroxylase [Tribolium castaneum]>gi|270003980|gb|EFA00428.1| hypothetical protein TcasGA2_TC003282 [Tribolium castaneum]>gi|390979538|dbj|BAM21526.1| tyramine beta hydroxylase, partial [Tribolium castaneum]	--	--	--	--	--	K00503	DBH	dopamine beta-monooxygenase	http://www.genome.jp/dbget-bin/www_bget?ko:K00503	--	--	--	--	--	--	GO:0006584//GO:0006570//GO:0055114	catecholamine metabolic process//tyrosine metabolic process//oxidation-reduction process	GO:0005507//GO:0004500	copper ion binding//dopamine beta-monooxygenase activity	--	--	--	--
Cluster-11810.0	BP_3	9.00	0.40	1363	546679567	ERL90015.1	1632	5.1e-179	hypothetical protein D910_07373 [Dendroctonus ponderosae]	--	--	--	--	--	--	--	--	--	--	--	--	--	--	--	--	--	--	--	--	--	--	--
Cluster-11813.0	BP_3	17.00	0.51	1891	--	--	--	--	--	--	--	--	--	--	--	--	--	--	--	--	--	--	--	--	--	--	--	--	--	--	--	--
Cluster-11817.0	BP_3	1.00	0.53	381	--	--	--	--	--	--	--	--	--	--	--	--	--	--	--	--	--	--	--	--	--	--	--	--	--	--	--	--
Cluster-11825.0	BP_3	4.00	0.43	742	--	--	--	--	--	--	--	--	--	--	--	--	--	--	--	--	--	--	--	--	--	--	--	--	--	--	--	--
Cluster-11826.0	BP_3	2.00	0.37	554	--	--	--	--	--	--	--	--	--	--	--	--	--	--	--	--	--	--	--	--	--	--	--	--	--	--	--	--
Cluster-11829.0	BP_3	8.00	0.50	1059	--	--	--	--	--	--	--	--	--	--	--	--	--	--	--	--	--	--	--	--	--	--	--	--	--	--	--	--
Cluster-11833.0	BP_3	5.88	0.49	869	--	--	--	--	--	--	--	--	--	--	--	--	--	--	--	--	--	--	--	--	--	--	--	--	--	--	--	--
Cluster-1185.0	BP_3	7.00	0.53	927	--	--	--	--	--	--	--	--	--	--	--	--	--	--	--	--	--	--	--	--	--	--	--	--	--	--	--	--
Cluster-11864.0	BP_3	12.00	0.60	1252	499002174	XP_004534773.1	523	1.8e-50	PREDICTED: cofilin/actin-depolymerizing factor homolog [Ceratitis capitata]	338224338	HM217810.1	365	0	Scylla paramamosain actin-depolymerizing factor 4-like mRNA, partial sequence	K05765	CFL	cofilin	http://www.genome.jp/dbget-bin/www_bget?ko:K05765	P45594	517	3.8e-51	Cofilin/actin-depolymerizing factor homolog OS=Drosophila melanogaster GN=tsr PE=2 SV=1	PF00241	Cofilin/tropomyosin-type actin-binding protein	--	--	GO:0003779	actin binding	GO:0005622	intracellular	KOG1735	Actin depolymerizing factor
Cluster-11867.0	BP_3	24.00	0.78	1774	91089113	XP_972237.1	966	1.1e-101	PREDICTED: pickpocket protein 28 [Tribolium castaneum]>gi|270012423|gb|EFA08871.1| hypothetical protein TcasGA2_TC006572 [Tribolium castaneum]	--	--	--	--	--	--	--	--	--	Q86LG1	457	4.8e-44	Pickpocket protein 28 OS=Drosophila melanogaster GN=ppk28 PE=1 SV=2	PF00858	Amiloride-sensitive sodium channel	GO:0006814	sodium ion transport	GO:0005272	sodium channel activity	GO:0016020	membrane	--	--
Cluster-11872.0	BP_3	4.00	0.49	689	270017036	EFA13482.1	382	2.3e-34	hypothetical protein TcasGA2_TC002033 [Tribolium castaneum]	--	--	--	--	--	--	--	--	--	Q95SX7	147	1.7e-08	Probable RNA-directed DNA polymerase from transposon BS OS=Drosophila melanogaster GN=RTase PE=2 SV=1	--	--	--	--	--	--	--	--	--	--
Cluster-11877.0	BP_3	2.00	0.44	509	--	--	--	--	--	462339191	APGK01036907.1	230	3.03945e-115	Dendroctonus ponderosae Seq01036917, whole genome shotgun sequence	--	--	--	--	--	--	--	--	--	--	--	--	--	--	--	--	--	--
Cluster-11879.0	BP_3	36.00	1.12	1836	241708208	XP_002413321.1	869	2.0e-90	LIM domain-binding protein, putative [Ixodes scapularis]>gi|215507135|gb|EEC16629.1| LIM domain-binding protein, putative, partial [Ixodes scapularis]	338224401	HM217844.1	467	0	Scylla paramamosain LIM domain-binding protein-like mRNA, partial sequence	--	--	--	--	A1ZA47	812	3.4e-85	PDZ and LIM domain protein Zasp OS=Drosophila melanogaster GN=Zasp52 PE=1 SV=2	PF00412//PF00020	LIM domain//TNFR/NGFR cysteine-rich region	--	--	GO:0016740//GO:0008270//GO:0005515//GO:0046872	transferase activity//zinc ion binding//protein binding//metal ion binding	--	--	KOG1703	Adaptor protein Enigma and related PDZ-LIM proteins
Cluster-11880.0	BP_3	6.00	0.43	962	700894661	AIU99749.1	376	1.6e-33	mitochondrial cytochrome c oxidase subunit VIb [Litopenaeus vannamei]	392303568	JX102601.1	436	0	Scylla paramamosain microsatellite Spm30 sequence	K02267	COX6B	cytochrome c oxidase subunit 6b	http://www.genome.jp/dbget-bin/www_bget?ko:K02267	O94581	258	3.1e-21	Cytochrome c oxidase subunit 6B OS=Schizosaccharomyces pombe (strain 972 / ATCC 24843) GN=cox12 PE=3 SV=2	PF02297//PF02072	Cytochrome oxidase c subunit VIb//Prepro-orexin	GO:0007631//GO:0007218//GO:0006123//GO:0015992	feeding behavior//neuropeptide signaling pathway//mitochondrial electron transport, cytochrome c to oxygen//proton transport	GO:0004129	cytochrome-c oxidase activity	GO:0005739//GO:0045277	mitochondrion//respiratory chain complex IV	KOG3057	Cytochrome c oxidase, subunit VIb/COX12
Cluster-11882.1	BP_3	79.00	2.34	1916	828216069	XP_012560185.1	736	5.6e-75	PREDICTED: uncharacterized protein LOC105846225 [Hydra vulgaris]	--	--	--	--	--	--	--	--	--	--	--	--	--	PF03184	DDE superfamily endonuclease	--	--	GO:0003676	nucleic acid binding	--	--	--	--
Cluster-11884.0	BP_3	7.55	3.26	402	478260022	ENN79811.1	169	6.6e-10	hypothetical protein YQE_03752, partial [Dendroctonus ponderosae]	--	--	--	--	--	--	--	--	--	--	--	--	--	--	--	--	--	--	--	--	--	--	--
Cluster-11888.0	BP_3	8.00	1.01	675	3287776	P81388.1	274	7.4e-22	RecName: Full=Cuticle protein AMP4; AltName: Full=HA-AMP4 [Homarus americanus]	--	--	--	--	--	--	--	--	--	P81576	302	1.7e-26	Cuticle protein AM1159 OS=Cancer pagurus PE=1 SV=1	PF02214//PF00379	BTB/POZ domain//Insect cuticle protein	GO:0051260	protein homooligomerization	GO:0042302	structural constituent of cuticle	--	--	--	--
Cluster-11890.0	BP_3	2.00	1.37	358	119579909	EAW59505.1	511	1.3e-49	hCG2043213, partial [Homo sapiens]	21410210	BC030984.1	340	1.4737e-176	Homo sapiens cDNA clone MGC:32654 IMAGE:4701898, complete cds	--	--	--	--	P06316	406	7.9e-39	Ig lambda chain V-I region BL2 OS=Homo sapiens PE=2 SV=1	--	--	--	--	--	--	--	--	--	--
Cluster-11892.0	BP_3	11.00	0.54	1273	270161184	ACZ63472.1	405	9.0e-37	i-type lysozyme-like protein 2 [Penaeus monodon]	--	--	--	--	--	--	--	--	--	Q6L6Q6	191	2.4e-13	Lysozyme OS=Crassostrea gigas GN=lysoz PE=2 SV=1	PF00404//PF07645//PF05497	Dockerin type I repeat//Calcium-binding EGF domain//Destabilase	GO:0005975	carbohydrate metabolic process	GO:0003796//GO:0005509//GO:0004553	lysozyme activity//calcium ion binding//hydrolase activity, hydrolyzing O-glycosyl compounds	--	--	--	--
Cluster-11894.0	BP_3	6.00	0.83	639	150010589	NP_003632.3	651	1.3e-65	interferon-induced transmembrane protein 1 [Homo sapiens]>gi|311771581|ref|NP_001185687.1| interferon-induced transmembrane protein 1 [Pan troglodytes]>gi|397468804|ref|XP_003806061.1| PREDICTED: interferon-induced transmembrane protein 1 [Pan paniscus]>gi|694942607|ref|XP_009457888.1| PREDICTED: interferon-induced transmembrane protein 1 isoform X1 [Pan troglodytes]>gi|1177476|emb|CAA59337.1| in…	150010588	NM_003641.3	639	0	Homo sapiens interferon induced transmembrane protein 1 (IFITM1), mRNA	K06566	IFITM	interferon induced transmembrane protein	http://www.genome.jp/dbget-bin/www_bget?ko:K06566	P13164	646	2.1e-66	Interferon-induced transmembrane protein 1 OS=Homo sapiens GN=IFITM1 PE=1 SV=3	PF04505	Interferon-induced transmembrane protein	GO:0035455//GO:0030336//GO:0051607//GO:0008285//GO:0007165//GO:0045669//GO:0045071//GO:0035456//GO:0009607//GO:0050776//GO:0046597//GO:0034341//GO:0060337	response to interferon-alpha//negative regulation of cell migration//defense response to virus//negative regulation of cell proliferation//signal transduction//positive regulation of osteoblast differentiation//negative regulation of viral genome replication//response to interferon-beta//response to biotic stimulus//regulation of immune response//negative regulation of viral entry into host cell/…	GO:0005057//GO:0005515	receptor signaling protein activity//protein binding	GO:0005886//GO:0016021	plasma membrane//integral component of membrane	--	--
Cluster-11898.0	BP_3	6.00	0.72	691	328900032	AEB54654.1	268	3.8e-21	ATPase inhibitory factor 1 [Procambarus clarkii]	--	--	--	--	--	--	--	--	--	A8XZB0	157	1.2e-09	ATPase inhibitor mai-2, mitochondrial OS=Caenorhabditis briggsae GN=mai-2 PE=3 SV=1	PF04568	Mitochondrial ATPase inhibitor, IATP	GO:0032780	negative regulation of ATPase activity	GO:0042030	ATPase inhibitor activity	GO:0005739	mitochondrion	--	--
Cluster-119.0	BP_3	2.00	1.37	358	--	--	--	--	--	--	--	--	--	--	--	--	--	--	--	--	--	--	--	--	--	--	--	--	--	--	--	--
Cluster-11901.0	BP_3	5.92	1.08	556	642930372	XP_008196370.1	365	1.7e-32	PREDICTED: mothers against decapentaplegic homolog 3 [Tribolium castaneum]	--	--	--	--	--	K04500	SMAD2_3	mothers against decapentaplegic homolog 2/3	http://www.genome.jp/dbget-bin/www_bget?ko:K04500	O70436	263	4.7e-22	Mothers against decapentaplegic homolog 2 OS=Rattus norvegicus GN=Smad2 PE=1 SV=1	PF03165	MH1 domain	GO:0006355	regulation of transcription, DNA-templated	--	--	GO:0005622	intracellular	KOG3701	TGFbeta receptor signaling protein SMAD and related proteins
Cluster-11908.0	BP_3	5.00	0.45	825	270017202	EFA13648.1	542	7.6e-53	hypothetical protein TcasGA2_TC015886 [Tribolium castaneum]	--	--	--	--	--	--	--	--	--	--	--	--	--	--	--	--	--	--	--	--	--	--	--
Cluster-11910.0	BP_3	10.00	0.45	1369	873224191	CEM26909.1	761	5.1e-78	unnamed protein product [Vitrella brassicaformis CCMP3155]	302414091	XM_003004832.1	1081	0	Verticillium albo-atrum VaMs.102 conserved hypothetical protein, mRNA	--	--	--	--	Q9XIG1	703	1.1e-72	Sterol 3-beta-glucosyltransferase UGT80B1 OS=Arabidopsis thaliana GN=UGT80B1 PE=2 SV=1	PF03033	Glycosyltransferase family 28 N-terminal domain	GO:0005975//GO:0030259	carbohydrate metabolic process//lipid glycosylation	GO:0016758	transferase activity, transferring hexosyl groups	--	--	--	--
Cluster-11910.1	BP_3	11.00	0.47	1427	873228375	CEM15978.1	974	1.1e-102	unnamed protein product [Vitrella brassicaformis CCMP3155]	768311752	CP010980.1	1192	0	Verticillium dahliae VdLs.17 chromosome 1, complete sequence	K00049	GRHPR	glyoxylate/hydroxypyruvate reductase	http://www.genome.jp/dbget-bin/www_bget?ko:K00049	Q07103	1674	2.9e-185	Formate dehydrogenase OS=Neurospora crassa (strain ATCC 24698 / 74-OR23-1A / CBS 708.71 / DSM 1257 / FGSC 987) GN=fdh PE=2 SV=1	PF03446//PF02826//PF00389	NAD binding domain of 6-phosphogluconate dehydrogenase//D-isomer specific 2-hydroxyacid dehydrogenase, NAD binding domain//D-isomer specific 2-hydroxyacid dehydrogenase, catalytic domain	GO:0055114//GO:0019521//GO:0008152//GO:0006098	oxidation-reduction process//D-gluconate metabolic process//metabolic process//pentose-phosphate shunt	GO:0051287//GO:0016616//GO:0004616	NAD binding//oxidoreductase activity, acting on the CH-OH group of donors, NAD or NADP as acceptor//phosphogluconate dehydrogenase (decarboxylating) activity	--	--	KOG0069	Glyoxylate/hydroxypyruvate reductase (D-isomer-specific 2-hydroxy acid dehydrogenase superfamily)
Cluster-11921.0	BP_3	10.00	1.18	701	795044513	XP_011867945.1	273	1.0e-21	PREDICTED: uncharacterized protein LOC105562053 [Vollenhovia emeryi]	--	--	--	--	--	--	--	--	--	--	--	--	--	--	--	--	--	--	--	--	--	--	--
Cluster-11923.0	BP_3	3.00	0.52	569	426387489	XP_004060199.1	318	4.9e-27	PREDICTED: elongation factor 1-delta-like [Gorilla gorilla gorilla]	697067858	XM_009650819.1	410	0	Verticillium dahliae VdLs.17 elongation factor 1-beta partial mRNA	K15410	EEF1D	elongation factor 1-delta	http://www.genome.jp/dbget-bin/www_bget?ko:K15410	O74173	338	9.7e-31	Elongation factor 1-beta OS=Schizosaccharomyces pombe (strain 972 / ATCC 24843) GN=tef5 PE=2 SV=1	PF00736	EF-1 guanine nucleotide exchange domain	GO:0006414//GO:0006448	translational elongation//regulation of translational elongation	GO:0003746	translation elongation factor activity	GO:0005840//GO:0005853	ribosome//eukaryotic translation elongation factor 1 complex	KOG1668	Elongation factor 1 beta/delta chain
Cluster-11924.0	BP_3	4.00	0.88	510	157115780	XP_001652693.1	168	1.1e-09	AAEL007344-PA [Aedes aegypti]>gi|108876761|gb|EAT40986.1| AAEL007344-PA [Aedes aegypti]	--	--	--	--	--	--	--	--	--	--	--	--	--	--	--	--	--	--	--	--	--	--	--
Cluster-11927.0	BP_3	1.00	0.71	355	--	--	--	--	--	768311759	CP010987.1	355	0	Verticillium dahliae VdLs.17 chromosome 8, complete sequence	--	--	--	--	--	--	--	--	--	--	--	--	--	--	--	--	--	--
Cluster-11932.0	BP_3	5.78	8.96	308	--	--	--	--	--	--	--	--	--	--	--	--	--	--	--	--	--	--	--	--	--	--	--	--	--	--	--	--
Cluster-11943.0	BP_3	1.00	0.32	443	--	--	--	--	--	--	--	--	--	--	--	--	--	--	--	--	--	--	--	--	--	--	--	--	--	--	--	--
Cluster-1195.0	BP_3	2.00	0.57	461	270005976	EFA02424.1	516	4.4e-50	hypothetical protein TcasGA2_TC008109 [Tribolium castaneum]	--	--	--	--	--	K10414	DYNC2H, DNCH2	dynein heavy chain 2, cytosolic	http://www.genome.jp/dbget-bin/www_bget?ko:K10414	Q45VK7	242	1.1e-19	Cytoplasmic dynein 2 heavy chain 1 OS=Mus musculus GN=Dync2h1 PE=1 SV=1	--	--	--	--	--	--	--	--	KOG3595	Dyneins, heavy chain
Cluster-11953.0	BP_3	12.89	0.60	1334	571330962	AHF27413.1	737	3.0e-75	putative sugar transporter 1 [Phaedon cochleariae]	--	--	--	--	--	--	--	--	--	Q291H8	271	1.3e-22	Facilitated trehalose transporter Tret1 OS=Drosophila pseudoobscura pseudoobscura GN=Tret1 PE=3 SV=3	PF00083//PF07690	Sugar (and other) transporter//Major Facilitator Superfamily	GO:0055085	transmembrane transport	GO:0022857	transmembrane transporter activity	GO:0016021	integral component of membrane	--	--
Cluster-11956.0	BP_3	3.00	0.32	737	--	--	--	--	--	--	--	--	--	--	--	--	--	--	--	--	--	--	PF03568	Peptidase family C50	GO:0006508	proteolysis	GO:0008233	peptidase activity	GO:0005634	nucleus	--	--
Cluster-11959.0	BP_3	2.00	0.71	426	795290659	XP_011821377.1	718	1.5e-73	PREDICTED: oxysterols receptor LXR-beta isoform X2 [Mandrillus leucophaeus]	649121746	KJ897727.1	426	0	Synthetic construct Homo sapiens clone ccsbBroadEn_07121 NR1H2 gene, encodes complete protein	K08535	NR1H2, LXRB	liver X receptor beta	http://www.genome.jp/dbget-bin/www_bget?ko:K08535	P55055	718	6.3e-75	Oxysterols receptor LXR-beta OS=Homo sapiens GN=NR1H2 PE=1 SV=2	PF00104	Ligand-binding domain of nuclear hormone receptor	GO:0043401//GO:0006355	steroid hormone mediated signaling pathway//regulation of transcription, DNA-templated	--	--	--	--	--	--
Cluster-11968.1	BP_3	5.00	0.32	1056	678329097	CDW79830.1	144	1.4e-06	peptidyl-prolyl cis-trans isomerase [Stylonychia lemnae]	--	--	--	--	--	--	--	--	--	Q9C566	130	2.4e-06	Peptidyl-prolyl cis-trans isomerase CYP40 OS=Arabidopsis thaliana GN=CYP40 PE=2 SV=1	PF00160	Cyclophilin type peptidyl-prolyl cis-trans isomerase/CLD	GO:0000413//GO:0006457	protein peptidyl-prolyl isomerization//protein folding	GO:0003755	peptidyl-prolyl cis-trans isomerase activity	--	--	--	--
Cluster-11972.0	BP_3	3.00	0.60	531	--	--	--	--	--	462379193	APGK01022736.1	58	1.30521e-19	Dendroctonus ponderosae Seq01022746, whole genome shotgun sequence	--	--	--	--	--	--	--	--	--	--	--	--	--	--	--	--	--	--
Cluster-11980.0	BP_3	1.00	0.37	421	321449650	EFX61998.1	342	6.0e-30	hypothetical protein DAPPUDRAFT_120652, partial [Daphnia pulex]	--	--	--	--	--	--	--	--	--	--	--	--	--	PF02822	Antistasin family	--	--	GO:0004867	serine-type endopeptidase inhibitor activity	--	--	--	--
Cluster-11983.1	BP_3	2.00	0.76	417	--	--	--	--	--	--	--	--	--	--	--	--	--	--	--	--	--	--	--	--	--	--	--	--	--	--	--	--
Cluster-11986.0	BP_3	2.00	0.31	603	270010574	EFA07022.1	287	2.1e-23	hypothetical protein TcasGA2_TC009993 [Tribolium castaneum]	--	--	--	--	--	K13254	SPAST	spastin	http://www.genome.jp/dbget-bin/www_bget?ko:K13254	Q05AS3	230	3.4e-18	Spastin OS=Xenopus tropicalis GN=spast PE=2 SV=1	PF00004	ATPase family associated with various cellular activities (AAA)	--	--	GO:0005524	ATP binding	--	--	KOG0740	AAA+-type ATPase
Cluster-11996.2	BP_3	43.00	0.54	4138	--	--	--	--	--	372461088	JF715240.1	53	6.47937e-16	Fenneropenaeus indicus clone Lvan052 microsatellite sequence	--	--	--	--	--	--	--	--	--	--	--	--	--	--	--	--	--	--
Cluster-11997.0	BP_3	1.00	0.40	411	617431084	XP_007561838.1	135	5.9e-06	PREDICTED: serine protease 27-like [Poecilia formosa]	--	--	--	--	--	--	--	--	--	--	--	--	--	--	--	--	--	--	--	--	--	--	--
Cluster-12.0	BP_3	15.00	2.05	644	170034112	XP_001844919.1	233	4.0e-17	conserved hypothetical protein [Culex quinquefasciatus]>gi|167875327|gb|EDS38710.1| conserved hypothetical protein [Culex quinquefasciatus]	--	--	--	--	--	--	--	--	--	P11734	212	4.5e-16	Cuticle protein 8 OS=Locusta migratoria PE=1 SV=1	PF00379	Insect cuticle protein	--	--	GO:0042302	structural constituent of cuticle	--	--	--	--
Cluster-120.0	BP_3	2.00	7.62	272	--	--	--	--	--	--	--	--	--	--	--	--	--	--	--	--	--	--	--	--	--	--	--	--	--	--	--	--
Cluster-12003.0	BP_3	4.00	0.54	648	608073328	AHW49376.1	1044	3.7e-111	interferon regulatory factor 1 isoform +I9 [Homo sapiens]	608073327	KJ200632.1	648	0	Homo sapiens interferon regulatory factor 1 isoform +I9 (IRF-1) mRNA, complete cds, alternatively spliced	K09444	IRF1	interferon regulatory factor 1	http://www.genome.jp/dbget-bin/www_bget?ko:K09444	P10914	1044	1.5e-112	Interferon regulatory factor 1 OS=Homo sapiens GN=IRF1 PE=1 SV=2	PF00605	Interferon regulatory factor transcription factor	--	--	GO:0000975	regulatory region DNA binding	--	--	--	--
Cluster-12007.0	BP_3	5.00	0.65	663	675388247	KFM81144.1	806	1.5e-83	UDP-N-acetylglucosamine--peptide N-acetylglucosaminyltransferase, partial [Stegodyphus mimosarum]	768937757	XM_003970462.2	160	3.28464e-76	PREDICTED: Takifugu rubripes O-linked N-acetylglucosamine (GlcNAc) transferase (ogt), mRNA	K09667	OGT	protein O-GlcNAc transferase	http://www.genome.jp/dbget-bin/www_bget?ko:K09667	P56558	763	5.9e-80	UDP-N-acetylglucosamine--peptide N-acetylglucosaminyltransferase 110 kDa subunit OS=Rattus norvegicus GN=Ogt PE=1 SV=1	PF13414//PF13176//PF13371//PF00515//PF13374//PF13174//PF10590//PF07721//PF13181	TPR repeat//Tetratricopeptide repeat//Tetratricopeptide repeat//Tetratricopeptide repeat//Tetratricopeptide repeat//Tetratricopeptide repeat//Pyridoxine 5'-phosphate oxidase C-terminal dimerisation region//Tetratricopeptide repeat//Tetratricopeptide repeat	GO:0055114	oxidation-reduction process	GO:0042802//GO:0005515//GO:0016638	identical protein binding//protein binding//oxidoreductase activity, acting on the CH-NH2 group of donors	--	--	KOG4626	O-linked N-acetylglucosamine transferase OGT
Cluster-12008.0	BP_3	5.00	1.61	441	--	--	--	--	--	--	--	--	--	--	--	--	--	--	--	--	--	--	--	--	--	--	--	--	--	--	--	--
Cluster-12009.0	BP_3	10.00	0.74	939	762126085	XP_011446088.1	782	1.3e-80	PREDICTED: 40S ribosomal protein S6-like [Crassostrea gigas]	589102872	XM_006963397.1	544	0	Trichoderma reesei QM6a 40s ribosomal protein S6 (TRIREDRAFT_120781), mRNA	K02991	RP-S6e, RPS6	small subunit ribosomal protein S6e	http://www.genome.jp/dbget-bin/www_bget?ko:K02991	Q9C0Z7	879	3.0e-93	40S ribosomal protein S6-B OS=Schizosaccharomyces pombe (strain 972 / ATCC 24843) GN=rps602 PE=1 SV=1	PF03811//PF01092	InsA N-terminal domain//Ribosomal protein S6e	GO:0006412//GO:0042254//GO:0006313	translation//ribosome biogenesis//transposition, DNA-mediated	GO:0003735	structural constituent of ribosome	GO:0005622//GO:0005840	intracellular//ribosome	KOG1646	40S ribosomal protein S6
Cluster-12013.0	BP_3	3.00	0.33	735	--	--	--	--	--	--	--	--	--	--	--	--	--	--	--	--	--	--	--	--	--	--	--	--	--	--	--	--
Cluster-12015.0	BP_3	3.00	0.38	676	237835649	XP_002367122.1	338	2.8e-29	heat shock protein 60 [Toxoplasma gondii ME49]>gi|523577017|gb|EPR63675.1| heat shock protein HSP60 [Toxoplasma gondii GT1]>gi|527308303|gb|EPT24942.1| heat shock protein HSP60 [Toxoplasma gondii ME49]>gi|557738413|gb|ESS34352.1| heat shock protein HSP60 [Toxoplasma gondii VEG]>gi|672275017|gb|KFG46749.1| heat shock protein HSP60 [Toxoplasma gondii GAB2-2007-GAL-DOM2]>gi|672276817|gb|KFG48175.1| …	768311756	CP010984.1	673	0	Verticillium dahliae VdLs.17 chromosome 5, complete sequence	K04077	groEL, HSPD1	chaperonin GroEL	http://www.genome.jp/dbget-bin/www_bget?ko:K04077	Q5B041	530	6.3e-53	Heat shock protein 60 OS=Emericella nidulans (strain FGSC A4 / ATCC 38163 / CBS 112.46 / NRRL 194 / M139) GN=hsp60 PE=1 SV=1	PF00118	TCP-1/cpn60 chaperonin family	--	--	GO:0005524	ATP binding	--	--	KOG0356	Mitochondrial chaperonin, Cpn60/Hsp60p
Cluster-12017.1	BP_3	1.00	0.55	377	--	--	--	--	--	--	--	--	--	--	--	--	--	--	--	--	--	--	--	--	--	--	--	--	--	--	--	--
Cluster-12018.0	BP_3	6.00	0.41	1005	488888854	AGL08671.1	1363	5.8e-148	laminin receptor 1 [Ctenopharyngodon idella]	747165387	NM_002295.5	765	0	Homo sapiens ribosomal protein SA (RPSA), transcript variant 1, mRNA	K02998	RP-SAe, RPSA	small subunit ribosomal protein SAe	http://www.genome.jp/dbget-bin/www_bget?ko:K02998	Q803F6	1356	1.6e-148	40S ribosomal protein SA OS=Danio rerio GN=rpsa PE=2 SV=1	PF00318	Ribosomal protein S2	GO:0042254//GO:0006412	ribosome biogenesis//translation	GO:0003735	structural constituent of ribosome	GO:0005840//GO:0005622	ribosome//intracellular	--	--
Cluster-12022.0	BP_3	17.79	0.35	2769	642913113	XP_008201397.1	1541	3.7e-168	PREDICTED: centrosomal protein of 290 kDa-like [Tribolium castaneum]	--	--	--	--	--	--	--	--	--	P85001	385	1.7e-35	Centrosomal protein of 290 kDa OS=Danio rerio GN=cep290 PE=2 SV=1	PF15898//PF17060//PF00038//PF05557//PF04618//PF04728//PF10473//PF04508//PF04632//PF06156//PF04111//PF05531//PF11382	cGMP-dependent protein kinase interacting domain//Monopolar spindle protein 2//Intermediate filament protein//Mitotic checkpoint protein//HD-ZIP protein N terminus//Lipoprotein leucine-zipper//Leucine-rich repeats of kinetochore protein Cenp-F/LEK1//Viral A-type inclusion protein repeat//Fusaric acid resistance protein family//Protein of unknown function (DUF972)//Autophagy protein Apg6//Nucleopo…	GO:0030474//GO:0016032//GO:0007094//GO:0071988//GO:0006810//GO:0006914//GO:0006260	spindle pole body duplication//viral process//mitotic spindle assembly checkpoint//protein localization to spindle pole body//transport//autophagy//DNA replication	GO:0042803//GO:0045502//GO:0008134//GO:0005198//GO:0019901	protein homodimerization activity//dynein binding//transcription factor binding//structural molecule activity//protein kinase binding	GO:0005667//GO:0019867//GO:0030286//GO:0005886//GO:0005634//GO:0005882//GO:0019028	transcription factor complex//outer membrane//dynein complex//plasma membrane//nucleus//intermediate filament//viral capsid	--	--
Cluster-12024.0	BP_3	2.00	0.37	553	646695965	KDR08559.1	854	3.4e-89	hypothetical protein L798_01354, partial [Zootermopsis nevadensis]	308222731	EF036538.2	172	5.78418e-83	Gryllus bimaculatus semaphorin 2a (sema2a) mRNA, partial cds	K06842	SEMA6	semaphorin 6	http://www.genome.jp/dbget-bin/www_bget?ko:K06842	Q9XZC8	849	5.3e-90	Semaphorin-2A OS=Schistocerca gregaria GN=SEMA-2A PE=2 SV=1	PF01403	Sema domain	--	--	GO:0005515	protein binding	--	--	--	--
Cluster-12035.0	BP_3	1.00	1.18	322	823471067	XP_012425625.1	414	2.1e-38	PREDICTED: eukaryotic translation initiation factor 2 subunit 2 isoform X1 [Taeniopygia guttata]	--	--	--	--	--	K03238	EIF2S2	translation initiation factor 2 subunit 2	http://www.genome.jp/dbget-bin/www_bget?ko:K03238	Q5E9D0	407	5.5e-39	Eukaryotic translation initiation factor 2 subunit 2 OS=Bos taurus GN=EIF2S2 PE=2 SV=1	PF01873	Domain found in IF2B/IF5	GO:0006446//GO:0006413	regulation of translational initiation//translational initiation	GO:0003743	translation initiation factor activity	GO:0005840	ribosome	KOG2768	Translation initiation factor 2, beta subunit (eIF-2beta)
Cluster-12037.0	BP_3	1.00	3.93	271	--	--	--	--	--	--	--	--	--	--	--	--	--	--	--	--	--	--	PF00879	Defensin propeptide	GO:0006952	defense response	--	--	--	--	--	--
Cluster-1204.0	BP_3	3.00	0.89	454	--	--	--	--	--	--	--	--	--	--	--	--	--	--	--	--	--	--	--	--	--	--	--	--	--	--	--	--
Cluster-12041.0	BP_3	10.12	0.39	1547	642934722	XP_008197785.1	1306	3.7e-141	PREDICTED: uncharacterized protein LOC658747 [Tribolium castaneum]	--	--	--	--	--	--	--	--	--	--	--	--	--	PF03340	Poxvirus rifampicin resistance protein	GO:0046677	response to antibiotic	--	--	--	--	--	--
Cluster-12042.0	BP_3	1.00	0.79	347	--	--	--	--	--	--	--	--	--	--	--	--	--	--	--	--	--	--	--	--	--	--	--	--	--	--	--	--
Cluster-12043.1	BP_3	3.00	0.34	711	--	--	--	--	--	--	--	--	--	--	--	--	--	--	--	--	--	--	--	--	--	--	--	--	--	--	--	--
Cluster-12046.0	BP_3	1.00	0.53	380	--	--	--	--	--	697081306	XM_009655820.1	314	4.46863e-162	Verticillium dahliae VdLs.17 hypothetical protein partial mRNA	--	--	--	--	--	--	--	--	--	--	--	--	--	--	--	--	--	--
Cluster-1206.0	BP_3	3.00	0.80	473	--	--	--	--	--	--	--	--	--	--	--	--	--	--	--	--	--	--	--	--	--	--	--	--	--	--	--	--
Cluster-12071.1	BP_3	8.00	0.57	971	312190935	ADQ43366.1	718	3.5e-73	HMGBa [Litopenaeus vannamei]	755987004	XM_011313072.1	44	1.49149e-11	PREDICTED: Fopius arisanus high mobility group protein DSP1 (LOC105271495), transcript variant X2, mRNA	K10802	HMGB1	high mobility group protein B1	http://www.genome.jp/dbget-bin/www_bget?ko:K10802	Q24537	494	1.4e-48	High mobility group protein DSP1 OS=Drosophila melanogaster GN=Dsp1 PE=2 SV=1	PF06524//PF00178//PF04690//PF02936	NOA36 protein//Ets-domain//YABBY protein//Cytochrome c oxidase subunit IV	GO:0006123//GO:0007275//GO:0015992//GO:0006355	mitochondrial electron transport, cytochrome c to oxygen//multicellular organismal development//proton transport//regulation of transcription, DNA-templated	GO:0003700//GO:0004129//GO:0043565//GO:0008270	transcription factor activity, sequence-specific DNA binding//cytochrome-c oxidase activity//sequence-specific DNA binding//zinc ion binding	GO:0005667//GO:0045277//GO:0005634	transcription factor complex//respiratory chain complex IV//nucleus	KOG0381	HMG box-containing protein
Cluster-12076.0	BP_3	3.00	0.49	585	646708822	KDR14969.1	542	5.4e-53	NADH dehydrogenase [ubiquinone] 1 beta subcomplex subunit 9 [Zootermopsis nevadensis]	--	--	--	--	--	K03965	NDUFB9	NADH dehydrogenase (ubiquinone) 1 beta subcomplex subunit 9	http://www.genome.jp/dbget-bin/www_bget?ko:K03965	Q0MQE9	325	3.2e-29	NADH dehydrogenase [ubiquinone] 1 beta subcomplex subunit 9 OS=Gorilla gorilla gorilla GN=NDUFB9 PE=2 SV=3	PF09452//PF02628	ESCRT-I subunit Mvb12//Cytochrome oxidase assembly protein	GO:0055114//GO:0032509//GO:0006784	oxidation-reduction process//endosome transport via multivesicular body sorting pathway//heme a biosynthetic process	GO:0016627//GO:0043130	oxidoreductase activity, acting on the CH-CH group of donors//ubiquitin binding	GO:0000813//GO:0016021	ESCRT I complex//integral component of membrane	KOG3466	NADH:ubiquinone oxidoreductase, NDUFB9/B22 subunit
Cluster-12078.0	BP_3	2.00	0.81	410	655697654	XP_002710659.2	323	9.3e-28	PREDICTED: tribbles homolog 1 [Oryctolagus cuniculus]	--	--	--	--	--	K08814	TRIB1_2	tribbles homolog 1/2	http://www.genome.jp/dbget-bin/www_bget?ko:K08814	Q96RU8	317	1.9e-28	Tribbles homolog 1 OS=Homo sapiens GN=TRIB1 PE=1 SV=2	PF00069//PF07714	Protein kinase domain//Protein tyrosine kinase	GO:0006468	protein phosphorylation	GO:0005524//GO:0004672	ATP binding//protein kinase activity	--	--	KOG0583	Serine/threonine protein kinase
Cluster-12081.0	BP_3	14.00	0.84	1092	475051484	AGI56293.1	137	9.2e-06	thrombospondin II [Penaeus monodon]	--	--	--	--	--	--	--	--	--	--	--	--	--	PF01607	Chitin binding Peritrophin-A domain	GO:0006030	chitin metabolic process	GO:0008061	chitin binding	GO:0005576	extracellular region	--	--
Cluster-12082.0	BP_3	36.00	10.93	450	238625711	ACR48137.1	642	1.0e-64	ribosomal protein S24 [Rimicaris exoculata]	225711521	BT077183.1	144	1.70789e-67	Caligus rogercresseyi clone crog-evp-503-233 40S ribosomal protein S15Aa putative mRNA, complete cds	K02957	RP-S15Ae, RPS15A	small subunit ribosomal protein S15Ae	http://www.genome.jp/dbget-bin/www_bget?ko:K02957	Q6XIM8	618	2.6e-63	40S ribosomal protein S15a OS=Drosophila yakuba GN=RpS15Aa PE=2 SV=3	PF00410	Ribosomal protein S8	GO:0006412//GO:0042254	translation//ribosome biogenesis	GO:0003735	structural constituent of ribosome	GO:0005840	ribosome	KOG1754	40S ribosomal protein S15/S22
Cluster-12083.0	BP_3	9.00	32.35	274	28316886	AAL68340.2	278	1.0e-22	RH06643p, partial [Drosophila melanogaster]	338224478	HM217888.1	161	3.50021e-77	Scylla paramamosain ribosomal protein S29 CG8495-PA-like protein-like mRNA, partial sequence	K02980	RP-S29e, RPS29	small subunit ribosomal protein S29e	http://www.genome.jp/dbget-bin/www_bget?ko:K02980	Q9VH69	269	4.6e-23	40S ribosomal protein S29 OS=Drosophila melanogaster GN=RpS29 PE=1 SV=1	PF00253	Ribosomal protein S14p/S29e	GO:0006412//GO:0042254	translation//ribosome biogenesis	GO:0003735	structural constituent of ribosome	GO:0005622//GO:0005840	intracellular//ribosome	KOG3506	40S ribosomal protein S29
Cluster-12084.0	BP_3	19.00	22.04	323	769857127	XP_011640188.1	381	1.4e-34	PREDICTED: 60S ribosomal protein L37a [Pogonomyrmex barbatus]	545364453	XM_005647230.1	62	4.55273e-22	Coccomyxa subellipsoidea C-169 60S ribosomal protein L37a mRNA	K02921	RP-L37Ae, RPL37A	large subunit ribosomal protein L37Ae	http://www.genome.jp/dbget-bin/www_bget?ko:K02921	O61598	377	1.7e-35	60S ribosomal protein L37a OS=Ostertagia ostertagi GN=rpl-37a PE=3 SV=3	PF01780//PF10717	Ribosomal L37ae protein family//Occlusion-derived virus envelope protein ODV-E18	GO:0006412//GO:0042254	translation//ribosome biogenesis	GO:0003735	structural constituent of ribosome	GO:0005622//GO:0005840//GO:0019031	intracellular//ribosome//viral envelope	KOG0402	60S ribosomal protein L37
Cluster-12086.0	BP_3	4.00	0.31	913	--	--	--	--	--	404312705	AC253545.1	503	0	Prunus persica clone JGIBIXB-13E11, complete sequence	--	--	--	--	--	--	--	--	--	--	--	--	--	--	--	--	--	--
Cluster-12088.0	BP_3	1.00	0.40	410	--	--	--	--	--	--	--	--	--	--	--	--	--	--	--	--	--	--	--	--	--	--	--	--	--	--	--	--
Cluster-12089.0	BP_3	2.00	0.56	465	--	--	--	--	--	16476	X52631.1	459	0	Arabidopsis thaliana DNA for rRNA intergenic region;heterogeneous EcoRI fragment	--	--	--	--	--	--	--	--	PF00951	Arterivirus GL envelope glycoprotein	--	--	--	--	GO:0019031	viral envelope	--	--
Cluster-121.0	BP_3	1.00	0.35	429	--	--	--	--	--	--	--	--	--	--	--	--	--	--	--	--	--	--	--	--	--	--	--	--	--	--	--	--
Cluster-12100.0	BP_3	2.00	0.61	450	675384854	KFM77751.1	186	7.9e-12	Neural cell adhesion molecule 1, partial [Stegodyphus mimosarum]	--	--	--	--	--	--	--	--	--	A2AJ76	171	1.8e-11	Hemicentin-2 OS=Mus musculus GN=Hmcn2 PE=2 SV=1	PF13895	Immunoglobulin domain	--	--	GO:0005515	protein binding	--	--	--	--
Cluster-12106.0	BP_3	2.00	0.56	464	--	--	--	--	--	--	--	--	--	--	--	--	--	--	--	--	--	--	PF01924	Hydrogenase formation hypA family	--	--	GO:0046872	metal ion binding	--	--	--	--
Cluster-12107.0	BP_3	3.00	0.84	464	--	--	--	--	--	--	--	--	--	--	--	--	--	--	--	--	--	--	PF03214	Reversibly glycosylated polypeptide	GO:0030244	cellulose biosynthetic process	GO:0016866	intramolecular transferase activity	--	--	--	--
Cluster-12113.0	BP_3	7.00	0.60	852	--	--	--	--	--	--	--	--	--	--	--	--	--	--	--	--	--	--	--	--	--	--	--	--	--	--	--	--
Cluster-12118.0	BP_3	18.00	0.89	1264	270015451	EFA11899.1	200	5.3e-13	hypothetical protein TcasGA2_TC004056 [Tribolium castaneum]	--	--	--	--	--	--	--	--	--	--	--	--	--	--	--	--	--	--	--	--	--	--	--
Cluster-12124.0	BP_3	2.00	1.61	346	704301209	XP_010162934.1	380	1.9e-34	PREDICTED: uncharacterized protein LOC104522366, partial [Caprimulgus carolinensis]	313184264	FN823234.1	247	7.08736e-125	Malus x domestica genomic sequence for BAC clone MC-12 containing a Mal d 1 gene cluster	--	--	--	--	--	--	--	--	--	--	--	--	--	--	--	--	--	--
Cluster-12146.0	BP_3	4.00	1.38	431	--	--	--	--	--	--	--	--	--	--	--	--	--	--	--	--	--	--	--	--	--	--	--	--	--	--	--	--
Cluster-12150.0	BP_3	20.00	0.59	1923	664761724	XP_008538493.1	210	5.6e-14	PREDICTED: pepsin A [Equus przewalskii]	42742378	AY524792.1	1923	0	Verticillium dahliae aspartic protease-like protein mRNA, complete cds	--	--	--	--	Q4WDN4	319	5.3e-28	Probable aspartic-type endopeptidase opsB OS=Neosartorya fumigata (strain ATCC MYA-4609 / Af293 / CBS 101355 / FGSC A1100) GN=opsB PE=3 SV=1	PF00026	Eukaryotic aspartyl protease	GO:0006508	proteolysis	GO:0004190	aspartic-type endopeptidase activity	--	--	KOG1339	Aspartyl protease
Cluster-12159.0	BP_3	7.00	1.02	621	--	--	--	--	--	--	--	--	--	--	--	--	--	--	--	--	--	--	--	--	--	--	--	--	--	--	--	--
Cluster-12163.0	BP_3	3.00	0.47	602	512914353	XP_004928121.1	666	2.3e-67	PREDICTED: MORN repeat-containing protein 4 [Bombyx mori]	--	--	--	--	--	--	--	--	--	Q6PGF2	410	4.6e-39	MORN repeat-containing protein 4 OS=Mus musculus GN=Morn4 PE=2 SV=1	--	--	--	--	--	--	--	--	KOG0231	Junctional membrane complex protein Junctophilin and related MORN repeat proteins
Cluster-12169.0	BP_3	1.00	0.31	449	--	--	--	--	--	--	--	--	--	--	--	--	--	--	--	--	--	--	--	--	--	--	--	--	--	--	--	--
Cluster-12171.0	BP_3	10.53	0.37	1656	270002303	EEZ98750.1	1493	8.1e-163	hypothetical protein TcasGA2_TC001311 [Tribolium castaneum]	--	--	--	--	--	--	--	--	--	--	--	--	--	PF02864//PF00211	STAT protein, DNA binding domain//Adenylate and Guanylate cyclase catalytic domain	GO:0006355//GO:0035556//GO:0009190//GO:0007165	regulation of transcription, DNA-templated//intracellular signal transduction//cyclic nucleotide biosynthetic process//signal transduction	GO:0004871//GO:0003700//GO:0016849	signal transducer activity//transcription factor activity, sequence-specific DNA binding//phosphorus-oxygen lyase activity	GO:0005634//GO:0005667	nucleus//transcription factor complex	--	--
Cluster-12173.0	BP_3	5.00	0.34	997	6165618	AAF04618.1	1294	5.8e-140	gamma-interferon inducible lysosomal thiol reductase [Homo sapiens]	523498473	NM_006332.4	974	0	Homo sapiens interferon, gamma-inducible protein 30 (IFI30), mRNA	K08059	IFI30, GILT	interferon, gamma-inducible protein 30	http://www.genome.jp/dbget-bin/www_bget?ko:K08059	P13284	1252	1.8e-136	Gamma-interferon-inducible lysosomal thiol reductase OS=Homo sapiens GN=IFI30 PE=1 SV=3	--	--	--	--	--	--	--	--	KOG3160	Gamma-interferon inducible lysosomal thiol reductase
Cluster-12193.0	BP_3	2.62	0.31	705	--	--	--	--	--	--	--	--	--	--	--	--	--	--	--	--	--	--	PF08395	7tm Chemosensory receptor	GO:0050909	sensory perception of taste	--	--	GO:0016021	integral component of membrane	--	--
Cluster-12195.0	BP_3	2.00	2.24	325	--	--	--	--	--	55296639	AP006751.2	307	2.92757e-158	Oryza sativa Japonica Group genomic DNA, chromosome 6, BAC clone:B1460A05	--	--	--	--	--	--	--	--	--	--	--	--	--	--	--	--	--	--
Cluster-122.0	BP_3	11.00	1.42	665	--	--	--	--	--	--	--	--	--	--	--	--	--	--	--	--	--	--	--	--	--	--	--	--	--	--	--	--
Cluster-1220.0	BP_3	7.00	0.64	818	--	--	--	--	--	--	--	--	--	--	--	--	--	--	--	--	--	--	PF01907	Ribosomal protein L37e	GO:0006412//GO:0042254	translation//ribosome biogenesis	GO:0003735	structural constituent of ribosome	GO:0005622//GO:0005840	intracellular//ribosome	--	--
Cluster-12204.1	BP_3	20.31	5.87	458	--	--	--	--	--	--	--	--	--	--	--	--	--	--	--	--	--	--	--	--	--	--	--	--	--	--	--	--
Cluster-12206.0	BP_3	7.29	0.57	913	--	--	--	--	--	--	--	--	--	--	--	--	--	--	--	--	--	--	--	--	--	--	--	--	--	--	--	--
Cluster-12207.0	BP_3	16.00	0.41	2172	--	--	--	--	--	697074008	XM_009653302.1	1894	0	Verticillium dahliae VdLs.17 mannan endo-1,6-alpha-mannosidase DCW1 partial mRNA	--	--	--	--	P36091	1045	3.9e-112	Mannan endo-1,6-alpha-mannosidase DCW1 OS=Saccharomyces cerevisiae (strain ATCC 204508 / S288c) GN=DCW1 PE=1 SV=1	--	--	--	--	--	--	--	--	--	--
Cluster-12210.0	BP_3	2.00	0.54	470	--	--	--	--	--	--	--	--	--	--	--	--	--	--	--	--	--	--	--	--	--	--	--	--	--	--	--	--
Cluster-12212.0	BP_3	3.00	0.94	445	194376884	BAG63003.1	755	8.2e-78	unnamed protein product [Homo sapiens]	194376883	AK301492.1	439	0	Homo sapiens cDNA FLJ51122 complete cds, highly similar to Interleukin-10 receptor alpha chain precursor	K05134	IL10RA	interleukin 10 receptor alpha	http://www.genome.jp/dbget-bin/www_bget?ko:K05134	Q13651	755	3.4e-79	Interleukin-10 receptor subunit alpha OS=Homo sapiens GN=IL10RA PE=1 SV=2	--	--	--	--	--	--	--	--	--	--
Cluster-12214.0	BP_3	1.00	0.40	410	--	--	--	--	--	--	--	--	--	--	--	--	--	--	--	--	--	--	--	--	--	--	--	--	--	--	--	--
Cluster-12215.0	BP_3	2.00	0.47	497	--	--	--	--	--	--	--	--	--	--	--	--	--	--	--	--	--	--	--	--	--	--	--	--	--	--	--	--
Cluster-12220.0	BP_3	1.00	0.35	430	--	--	--	--	--	--	--	--	--	--	--	--	--	--	--	--	--	--	--	--	--	--	--	--	--	--	--	--
Cluster-12221.0	BP_3	3.00	0.37	686	--	--	--	--	--	--	--	--	--	--	--	--	--	--	--	--	--	--	--	--	--	--	--	--	--	--	--	--
Cluster-12225.0	BP_3	3.00	0.58	539	--	--	--	--	--	--	--	--	--	--	--	--	--	--	--	--	--	--	--	--	--	--	--	--	--	--	--	--
Cluster-12226.0	BP_3	5.00	0.57	712	187131234	NP_001119631.1	433	2.9e-40	cytochrome c-like protein [Acyrthosiphon pisum]>gi|89574471|gb|ABD76366.1| cytochrome c-like protein [Acyrthosiphon pisum]>gi|239789815|dbj|BAH71507.1| ACYPI000041 [Acyrthosiphon pisum]	697065808	XM_009649796.1	700	0	Verticillium dahliae VdLs.17 cytochrome c mRNA	K08738	CYC	cytochrome c	http://www.genome.jp/dbget-bin/www_bget?ko:K08738	Q4HVX7	528	1.1e-52	Cytochrome c OS=Gibberella zeae (strain PH-1 / ATCC MYA-4620 / FGSC 9075 / NRRL 31084) GN=CYC1 PE=3 SV=2	PF13442//PF00034	Cytochrome C oxidase, cbb3-type, subunit III//Cytochrome c	GO:0022900//GO:0006118	electron transport chain//obsolete electron transport	GO:0009055//GO:0020037//GO:0005506	electron carrier activity//heme binding//iron ion binding	GO:0070469//GO:0005739	respiratory chain//mitochondrion	KOG3453	Cytochrome c
Cluster-12229.0	BP_3	2.00	0.51	479	--	--	--	--	--	--	--	--	--	--	--	--	--	--	--	--	--	--	--	--	--	--	--	--	--	--	--	--
Cluster-12231.0	BP_3	3.00	0.32	749	--	--	--	--	--	--	--	--	--	--	--	--	--	--	--	--	--	--	--	--	--	--	--	--	--	--	--	--
Cluster-12234.0	BP_3	1.00	0.50	386	--	--	--	--	--	--	--	--	--	--	--	--	--	--	--	--	--	--	--	--	--	--	--	--	--	--	--	--
Cluster-12238.0	BP_3	3.00	0.56	552	--	--	--	--	--	--	--	--	--	--	--	--	--	--	--	--	--	--	PF12106	Colicin C terminal ribonuclease domain	GO:0051252	regulation of RNA metabolic process	GO:0004540	ribonuclease activity	--	--	--	--
Cluster-12244.0	BP_3	2.00	0.45	504	--	--	--	--	--	--	--	--	--	--	--	--	--	--	--	--	--	--	--	--	--	--	--	--	--	--	--	--
Cluster-12248.0	BP_3	6.00	1.00	582	546683997	ERL93731.1	877	7.6e-92	hypothetical protein D910_11017, partial [Dendroctonus ponderosae]	--	--	--	--	--	K10408	DNAH	dynein heavy chain, axonemal	http://www.genome.jp/dbget-bin/www_bget?ko:K10408	P39057	755	4.4e-79	Dynein beta chain, ciliary OS=Heliocidaris crassispina PE=1 SV=1	PF07728	AAA domain (dynein-related subfamily)	--	--	GO:0016887//GO:0005524	ATPase activity//ATP binding	--	--	--	--
Cluster-12249.0	BP_3	2.00	0.31	601	--	--	--	--	--	--	--	--	--	--	--	--	--	--	--	--	--	--	--	--	--	--	--	--	--	--	--	--
Cluster-12252.0	BP_3	2.00	0.56	465	--	--	--	--	--	--	--	--	--	--	--	--	--	--	--	--	--	--	--	--	--	--	--	--	--	--	--	--
Cluster-1226.0	BP_3	1.00	0.54	379	--	--	--	--	--	--	--	--	--	--	--	--	--	--	--	--	--	--	--	--	--	--	--	--	--	--	--	--
Cluster-12261.1	BP_3	48.00	0.85	3008	330795076	XP_003285601.1	1985	1.3e-219	hypothetical protein DICPUDRAFT_46211 [Dictyostelium purpureum]>gi|325084423|gb|EGC37851.1| hypothetical protein DICPUDRAFT_46211 [Dictyostelium purpureum]	768311755	CP010983.1	2971	0	Verticillium dahliae VdLs.17 chromosome 4, complete sequence	--	--	--	--	P31540	3483	0.0e+00	Heat shock protein hsp98 OS=Neurospora crassa (strain ATCC 24698 / 74-OR23-1A / CBS 708.71 / DSM 1257 / FGSC 987) GN=hsp98 PE=1 SV=2	PF07724//PF00448//PF00437//PF00910//PF01637//PF04851//PF00005//PF07726//PF03266//PF02861//PF03193//PF06309//PF00004//PF13304//PF00158//PF01695//PF07728//PF08477//PF02367//PF06414	AAA domain (Cdc48 subfamily)//SRP54-type protein, GTPase domain//Type II/IV secretion system protein//RNA helicase//Archaeal ATPase//Type III restriction enzyme, res subunit//ABC transporter//ATPase family associated with various cellular activities (AAA)//NTPase//Clp amino terminal domain, pathogenicity island component//Protein of unknown function, DUF258//Torsin//ATPase family associated with …	GO:0019538//GO:0006355//GO:0006810//GO:0006614//GO:0007264//GO:0002949	protein metabolic process//regulation of transcription, DNA-templated//transport//SRP-dependent cotranslational protein targeting to membrane//small GTPase mediated signal transduction//tRNA threonylcarbamoyladenosine modification	GO:0016887//GO:0016301//GO:0008134//GO:0003924//GO:0098519//GO:0016787//GO:0005524//GO:0003724//GO:0005525//GO:0003677//GO:0003723	ATPase activity//kinase activity//transcription factor binding//GTPase activity//nucleotide phosphatase activity, acting on free nucleotides//hydrolase activity//ATP binding//RNA helicase activity//GTP binding//DNA binding//RNA binding	GO:0005667	transcription factor complex	KOG1051	Chaperone HSP104 and related ATP-dependent Clp proteases
Cluster-12261.2	BP_3	16.00	0.83	1224	--	--	--	--	--	697089892	XM_009659560.1	1215	0	Verticillium dahliae VdLs.17 hypothetical protein partial mRNA	--	--	--	--	--	--	--	--	PF02468	Photosystem II reaction centre N protein (psbN)	GO:0015979	photosynthesis	--	--	GO:0016020//GO:0009523//GO:0009539	membrane//photosystem II//photosystem II reaction center	--	--
Cluster-12261.3	BP_3	12.00	0.60	1252	--	--	--	--	--	768311759	CP010987.1	1246	0	Verticillium dahliae VdLs.17 chromosome 8, complete sequence	--	--	--	--	--	--	--	--	--	--	--	--	--	--	--	--	--	--
Cluster-12262.0	BP_3	16.00	0.95	1100	340367953	XP_003382517.1	747	1.7e-76	PREDICTED: 60S ribosomal protein L15-like [Amphimedon queenslandica]	697089716	XM_009659472.1	823	0	Verticillium dahliae VdLs.17 60S ribosomal protein L15-B partial mRNA	K02877	RP-L15e, RPL15	large subunit ribosomal protein L15e	http://www.genome.jp/dbget-bin/www_bget?ko:K02877	Q8X034	942	1.7e-100	60S ribosomal protein L15 OS=Neurospora crassa (strain ATCC 24698 / 74-OR23-1A / CBS 708.71 / DSM 1257 / FGSC 987) GN=rpl-15 PE=3 SV=1	PF00827	Ribosomal L15	GO:0042254//GO:0006412	ribosome biogenesis//translation	GO:0003735	structural constituent of ribosome	GO:0005840	ribosome	KOG1678	60s ribosomal protein L15
Cluster-12263.0	BP_3	9.00	0.35	1518	328796226	AEB40302.1	1250	1.1e-134	mitochondrial ATP synthase gamma subunit precursor [Litopenaeus vannamei]	577029966	KF648350.1	59	1.08251e-19	Biomphalaria glabrata ATP synthase subunit mitochondrial-like protein mRNA, partial cds	K02136	ATPeF1G, ATP5C1, ATP3	F-type H+-transporting ATPase subunit gamma	http://www.genome.jp/dbget-bin/www_bget?ko:K02136	O01666	926	1.7e-98	ATP synthase subunit gamma, mitochondrial OS=Drosophila melanogaster GN=ATPsyn-gamma PE=2 SV=2	PF00231	ATP synthase	GO:0015992//GO:0006119//GO:0015986	proton transport//oxidative phosphorylation//ATP synthesis coupled proton transport	GO:0046961//GO:0046933	proton-transporting ATPase activity, rotational mechanism//proton-transporting ATP synthase activity, rotational mechanism	GO:0045259//GO:0045261	proton-transporting ATP synthase complex//proton-transporting ATP synthase complex, catalytic core F(1)	KOG1531	F0F1-type ATP synthase, gamma subunit
Cluster-12265.0	BP_3	4.00	0.37	815	478263033	ENN81433.1	707	5.5e-72	hypothetical protein YQE_02126, partial [Dendroctonus ponderosae]>gi|546686062|gb|ERL95462.1| hypothetical protein D910_12724 [Dendroctonus ponderosae]	697088158	XM_009658695.1	745	0	Verticillium dahliae VdLs.17 malate dehydrogenase partial mRNA	K00026	MDH2	malate dehydrogenase	http://www.genome.jp/dbget-bin/www_bget?ko:K00026	P83778	668	7.6e-69	Malate dehydrogenase, cytoplasmic OS=Candida albicans (strain SC5314 / ATCC MYA-2876) GN=MDH1 PE=1 SV=2	PF00056//PF02866	lactate/malate dehydrogenase, NAD binding domain//lactate/malate dehydrogenase, alpha/beta C-terminal domain	GO:0055114	oxidation-reduction process	GO:0016491//GO:0016616	oxidoreductase activity//oxidoreductase activity, acting on the CH-OH group of donors, NAD or NADP as acceptor	--	--	KOG1494	NAD-dependent malate dehydrogenase
Cluster-12266.0	BP_3	1.00	0.33	436	--	--	--	--	--	--	--	--	--	--	--	--	--	--	--	--	--	--	--	--	--	--	--	--	--	--	--	--
Cluster-12268.0	BP_3	9.00	0.60	1019	--	--	--	--	--	--	--	--	--	--	--	--	--	--	--	--	--	--	--	--	--	--	--	--	--	--	--	--
Cluster-12276.0	BP_3	20.24	0.34	3185	270004958	EFA01406.1	255	5.6e-19	odorant receptor 221 [Tribolium castaneum]	--	--	--	--	--	--	--	--	--	--	--	--	--	PF02949	7tm Odorant receptor	GO:0007608//GO:0007187	sensory perception of smell//G-protein coupled receptor signaling pathway, coupled to cyclic nucleotide second messenger	GO:0005549//GO:0004984	odorant binding//olfactory receptor activity	GO:0016020	membrane	--	--
Cluster-12277.1	BP_3	3.00	0.55	556	--	--	--	--	--	--	--	--	--	--	--	--	--	--	--	--	--	--	--	--	--	--	--	--	--	--	--	--
Cluster-12282.0	BP_3	2.00	0.83	407	--	--	--	--	--	--	--	--	--	--	--	--	--	--	--	--	--	--	--	--	--	--	--	--	--	--	--	--
Cluster-12287.0	BP_3	4.00	0.98	488	--	--	--	--	--	--	--	--	--	--	--	--	--	--	--	--	--	--	--	--	--	--	--	--	--	--	--	--
Cluster-12292.0	BP_3	4.00	0.52	666	--	--	--	--	--	768311759	CP010987.1	666	0	Verticillium dahliae VdLs.17 chromosome 8, complete sequence	--	--	--	--	--	--	--	--	PF01769	Divalent cation transporter	GO:0006812	cation transport	GO:0008324	cation transmembrane transporter activity	--	--	--	--
Cluster-12296.0	BP_3	5.00	0.54	741	--	--	--	--	--	--	--	--	--	--	--	--	--	--	--	--	--	--	PF07552	Spore Coat Protein X and V domain	GO:0030435	sporulation resulting in formation of a cellular spore	--	--	GO:0031160	spore wall	--	--
Cluster-12299.0	BP_3	1.00	0.46	395	--	--	--	--	--	--	--	--	--	--	--	--	--	--	--	--	--	--	--	--	--	--	--	--	--	--	--	--
Cluster-12308.1	BP_3	5.00	0.35	972	--	--	--	--	--	--	--	--	--	--	--	--	--	--	--	--	--	--	--	--	--	--	--	--	--	--	--	--
Cluster-12309.0	BP_3	5.00	0.88	565	744603787	XP_010991488.1	860	6.9e-90	PREDICTED: 40S ribosomal protein S11 [Camelus dromedarius]	395132454	NM_001015.4	565	0	Homo sapiens ribosomal protein S11 (RPS11), mRNA	K02949	RP-S11e, RPS11	small subunit ribosomal protein S11e	http://www.genome.jp/dbget-bin/www_bget?ko:K02949	P62280	824	4.3e-87	40S ribosomal protein S11 OS=Homo sapiens GN=RPS11 PE=1 SV=3	PF00366	Ribosomal protein S17	GO:0006412//GO:0042254	translation//ribosome biogenesis	GO:0003735	structural constituent of ribosome	GO:0005622//GO:0005840	intracellular//ribosome	KOG1728	40S ribosomal protein S11
Cluster-1231.0	BP_3	4.00	2.51	365	--	--	--	--	--	--	--	--	--	--	--	--	--	--	--	--	--	--	--	--	--	--	--	--	--	--	--	--
Cluster-12310.0	BP_3	2.00	0.31	600	470292237	XP_004343574.1	496	1.2e-47	microtubule associated protein [Capsaspora owczarzaki ATCC 30864]>gi|765556954|gb|KJE97263.1| microtubule associated protein [Capsaspora owczarzaki ATCC 30864]	697066438	XM_009650111.1	591	0	Verticillium dahliae VdLs.17 Microtubule associated protein mRNA	K08341	GABARAP, ATG8, LC3	GABA(A) receptor-associated protein	http://www.genome.jp/dbget-bin/www_bget?ko:K08341	Q8WZY7	613	1.3e-62	Autophagy-related protein 8 OS=Neurospora crassa (strain ATCC 24698 / 74-OR23-1A / CBS 708.71 / DSM 1257 / FGSC 987) GN=apg-6 PE=3 SV=1	PF04110	Ubiquitin-like autophagy protein Apg12	GO:0000045	autophagosome assembly	--	--	GO:0005737	cytoplasm	KOG1654	Microtubule-associated anchor protein involved in autophagy and membrane trafficking
Cluster-12314.0	BP_3	4.00	0.38	798	--	--	--	--	--	--	--	--	--	--	--	--	--	--	--	--	--	--	--	--	--	--	--	--	--	--	--	--
Cluster-1232.0	BP_3	118.00	10.97	810	546685904	ERL95326.1	273	1.2e-21	hypothetical protein D910_12592 [Dendroctonus ponderosae]	--	--	--	--	--	--	--	--	--	--	--	--	--	--	--	--	--	--	--	--	--	--	--
Cluster-12328.1	BP_3	17.92	0.40	2455	478267817	ENN83104.1	727	8.0e-74	hypothetical protein YQE_00535, partial [Dendroctonus ponderosae]	--	--	--	--	--	--	--	--	--	--	--	--	--	--	--	--	--	--	--	--	--	--	--
Cluster-12335.0	BP_3	3.00	0.51	574	--	--	--	--	--	--	--	--	--	--	--	--	--	--	--	--	--	--	--	--	--	--	--	--	--	--	--	--
Cluster-12337.0	BP_3	2.00	0.31	607	242003126	XP_002422619.1	463	8.1e-44	conserved hypothetical protein [Pediculus humanus corporis]>gi|212505420|gb|EEB09881.1| conserved hypothetical protein [Pediculus humanus corporis]	--	--	--	--	--	--	--	--	--	Q96T92	284	1.9e-24	Insulinoma-associated protein 2 OS=Homo sapiens GN=INSM2 PE=1 SV=3	PF13912//PF00096//PF13465	C2H2-type zinc finger//Zinc finger, C2H2 type//Zinc-finger double domain	--	--	GO:0046872	metal ion binding	--	--	KOG3993	Transcription factor (contains Zn finger)
Cluster-12342.0	BP_3	2.00	0.32	595	630044959	AHY88456.1	150	1.6e-07	gsc [Novocrania anomala]	697068427	XM_009651103.1	592	0	Verticillium dahliae VdLs.17 hypothetical protein partial mRNA	--	--	--	--	Q8VIH1	131	1.0e-06	Homeobox protein NOBOX OS=Mus musculus GN=Nobox PE=1 SV=1	PF01496//PF00046//PF01080//PF05920	V-type ATPase 116kDa subunit family//Homeobox domain//Presenilin//Homeobox KN domain	GO:0015991//GO:0015992//GO:0006355	ATP hydrolysis coupled proton transport//proton transport//regulation of transcription, DNA-templated	GO:0004190//GO:0003677//GO:0015078	aspartic-type endopeptidase activity//DNA binding//hydrogen ion transmembrane transporter activity	GO:0016021//GO:0033179	integral component of membrane//proton-transporting V-type ATPase, V0 domain	KOG0849	Transcription factor PRD and related proteins, contain PAX and HOX domains
Cluster-12344.0	BP_3	8.00	0.43	1192	--	--	--	--	--	--	--	--	--	--	--	--	--	--	--	--	--	--	--	--	--	--	--	--	--	--	--	--
Cluster-12352.0	BP_3	1.00	0.35	427	725571770	XP_010338387.1	564	1.1e-55	PREDICTED: LOW QUALITY PROTEIN: 60S ribosomal protein L34 [Saimiri boliviensis boliviensis]	578809310	XM_005263172.2	426	0	PREDICTED: Homo sapiens ribosomal protein L34 (RPL34), transcript variant X1, mRNA	K02915	RP-L34e, RPL34	large subunit ribosomal protein L34e	http://www.genome.jp/dbget-bin/www_bget?ko:K02915	P49207	524	2.0e-52	60S ribosomal protein L34 OS=Homo sapiens GN=RPL34 PE=1 SV=3	PF08534//PF01199	Redoxin//Ribosomal protein L34e	GO:0042254//GO:0006412	ribosome biogenesis//translation	GO:0003735//GO:0016491	structural constituent of ribosome//oxidoreductase activity	GO:0005840//GO:0005622	ribosome//intracellular	KOG1790	60s ribosomal protein L34
Cluster-12355.0	BP_3	3.00	0.38	676	--	--	--	--	--	--	--	--	--	--	--	--	--	--	--	--	--	--	--	--	--	--	--	--	--	--	--	--
Cluster-12357.0	BP_3	2.00	0.59	454	--	--	--	--	--	768311755	CP010983.1	454	0	Verticillium dahliae VdLs.17 chromosome 4, complete sequence	--	--	--	--	--	--	--	--	--	--	--	--	--	--	--	--	--	--
Cluster-12362.1	BP_3	63.73	1.62	2192	642931676	XP_008196683.1	173	1.2e-09	PREDICTED: uncharacterized protein LOC103313928 [Tribolium castaneum]	--	--	--	--	--	--	--	--	--	--	--	--	--	PF13606//PF00023	Ankyrin repeat//Ankyrin repeat	--	--	GO:0005515	protein binding	--	--	--	--
Cluster-12365.0	BP_3	2.00	0.51	481	--	--	--	--	--	--	--	--	--	--	--	--	--	--	--	--	--	--	--	--	--	--	--	--	--	--	--	--
Cluster-12367.0	BP_3	2.00	0.77	416	--	--	--	--	--	768311752	CP010980.1	416	0	Verticillium dahliae VdLs.17 chromosome 1, complete sequence	--	--	--	--	--	--	--	--	--	--	--	--	--	--	--	--	--	--
Cluster-12368.0	BP_3	3.00	0.61	528	--	--	--	--	--	--	--	--	--	--	--	--	--	--	--	--	--	--	--	--	--	--	--	--	--	--	--	--
Cluster-12368.2	BP_3	1.00	0.39	414	--	--	--	--	--	--	--	--	--	--	--	--	--	--	--	--	--	--	--	--	--	--	--	--	--	--	--	--
Cluster-12371.0	BP_3	2.00	0.33	583	--	--	--	--	--	--	--	--	--	--	--	--	--	--	--	--	--	--	--	--	--	--	--	--	--	--	--	--
Cluster-12376.0	BP_3	3.25	0.46	635	826438677	XP_012529854.1	266	5.9e-21	PREDICTED: prostaglandin reductase 1-like, partial [Monomorium pharaonis]	--	--	--	--	--	K13948	PTGR1, LTB4DH	prostaglandin reductase 1	http://www.genome.jp/dbget-bin/www_bget?ko:K13948	Q9EQZ5	176	6.6e-12	Prostaglandin reductase 1 OS=Cavia porcellus GN=Ptgr1 PE=1 SV=1	PF00107	Zinc-binding dehydrogenase	GO:0055114	oxidation-reduction process	--	--	--	--	KOG1196	Predicted NAD-dependent oxidoreductase
Cluster-12377.0	BP_3	1.00	0.61	367	--	--	--	--	--	--	--	--	--	--	--	--	--	--	--	--	--	--	--	--	--	--	--	--	--	--	--	--
Cluster-12387.0	BP_3	2.00	1.00	386	--	--	--	--	--	--	--	--	--	--	--	--	--	--	--	--	--	--	--	--	--	--	--	--	--	--	--	--
Cluster-12388.0	BP_3	5.00	0.34	998	478257368	ENN77526.1	502	4.0e-48	hypothetical protein YQE_05974, partial [Dendroctonus ponderosae]>gi|546685339|gb|ERL94866.1| hypothetical protein D910_12139 [Dendroctonus ponderosae]	--	--	--	--	--	--	--	--	--	Q5VTB9	231	4.4e-18	E3 ubiquitin-protein ligase RNF220 OS=Homo sapiens GN=RNF220 PE=1 SV=1	PF11789//PF13639//PF14634//PF12678//PF00097	Zinc-finger of the MIZ type in Nse subunit//Ring finger domain//zinc-RING finger domain//RING-H2 zinc finger//Zinc finger, C3HC4 type (RING finger)	--	--	GO:0008270//GO:0005515//GO:0046872	zinc ion binding//protein binding//metal ion binding	--	--	--	--
Cluster-12396.0	BP_3	7.00	0.32	1346	--	--	--	--	--	392303567	JX102600.1	650	0	Scylla paramamosain microsatellite Spm29 sequence	--	--	--	--	--	--	--	--	--	--	--	--	--	--	--	--	--	--
Cluster-12399.0	BP_3	4.00	0.31	907	--	--	--	--	--	697086183	XM_009657709.1	601	0	Verticillium dahliae VdLs.17 hypothetical protein partial mRNA	--	--	--	--	--	--	--	--	--	--	--	--	--	--	--	--	--	--
Cluster-12400.0	BP_3	20.00	0.71	1640	--	--	--	--	--	--	--	--	--	--	--	--	--	--	--	--	--	--	--	--	--	--	--	--	--	--	--	--
Cluster-12400.1	BP_3	11.00	0.49	1375	--	--	--	--	--	--	--	--	--	--	--	--	--	--	--	--	--	--	--	--	--	--	--	--	--	--	--	--
Cluster-12412.0	BP_3	20.01	0.45	2450	--	--	--	--	--	--	--	--	--	--	--	--	--	--	--	--	--	--	--	--	--	--	--	--	--	--	--	--
Cluster-12414.0	BP_3	3.00	0.33	727	119602027	EAW81621.1	548	1.3e-53	T-cell leukemia/lymphoma 1A, isoform CRA_a [Homo sapiens]	148922878	NM_001098725.1	727	0	Homo sapiens T-cell leukemia/lymphoma 1A (TCL1A), transcript variant 2, mRNA	K10167	TCL1A	T-cell leukemia/lymphoma 1A	http://www.genome.jp/dbget-bin/www_bget?ko:K10167	P56279	314	7.5e-28	T-cell leukemia/lymphoma protein 1A OS=Homo sapiens GN=TCL1A PE=1 SV=1	--	--	--	--	--	--	--	--	--	--
Cluster-12416.0	BP_3	5.00	0.50	769	--	--	--	--	--	--	--	--	--	--	--	--	--	--	--	--	--	--	--	--	--	--	--	--	--	--	--	--
Cluster-12418.0	BP_3	10.00	0.42	1437	348514686	XP_003444871.1	1675	5.5e-184	PREDICTED: heat shock 70 kDa protein-like [Oreochromis niloticus]	697066190	XM_009649987.1	926	0	Verticillium dahliae VdLs.17 heat shock protein sks2 mRNA	K03283	HSPA1_8	heat shock 70kDa protein 1/8	http://www.genome.jp/dbget-bin/www_bget?ko:K03283	P11142	1658	2.1e-183	Heat shock cognate 71 kDa protein OS=Homo sapiens GN=HSPA8 PE=1 SV=1	PF02782//PF06723	FGGY family of carbohydrate kinases, C-terminal domain//MreB/Mbl protein	GO:0000902//GO:0005975	cell morphogenesis//carbohydrate metabolic process	GO:0016773	phosphotransferase activity, alcohol group as acceptor	--	--	KOG0101	Molecular chaperones HSP70/HSC70, HSP70 superfamily
Cluster-12418.1	BP_3	11.00	0.64	1122	831759145	XP_012749557.1	692	4.2e-70	hypothetical protein SAMD00019534_106680 [Acytostelium subglobosum LB1]>gi|735994323|dbj|GAM27492.1| hypothetical protein SAMD00019534_106680 [Acytostelium subglobosum LB1]	697066190	XM_009649987.1	1119	0	Verticillium dahliae VdLs.17 heat shock protein sks2 mRNA	K03283	HSPA1_8	heat shock 70kDa protein 1/8	http://www.genome.jp/dbget-bin/www_bget?ko:K03283	P87222	1080	1.8e-116	Heat shock protein SSB1 OS=Candida albicans (strain WO-1) GN=SSB1 PE=3 SV=2	PF02782	FGGY family of carbohydrate kinases, C-terminal domain	GO:0005975	carbohydrate metabolic process	GO:0016773	phosphotransferase activity, alcohol group as acceptor	--	--	KOG0101	Molecular chaperones HSP70/HSC70, HSP70 superfamily
Cluster-12419.0	BP_3	1.00	0.40	412	--	--	--	--	--	--	--	--	--	--	--	--	--	--	--	--	--	--	--	--	--	--	--	--	--	--	--	--
Cluster-1242.0	BP_3	5.00	0.65	665	--	--	--	--	--	--	--	--	--	--	--	--	--	--	--	--	--	--	--	--	--	--	--	--	--	--	--	--
Cluster-12433.0	BP_3	3.00	0.42	639	--	--	--	--	--	--	--	--	--	--	--	--	--	--	--	--	--	--	--	--	--	--	--	--	--	--	--	--
Cluster-12435.0	BP_3	3.00	0.31	758	321459636	EFX70687.1	320	3.8e-27	hypothetical protein DAPPUDRAFT_3267, partial [Daphnia pulex]	--	--	--	--	--	--	--	--	--	--	--	--	--	PF01757	Acyltransferase family	--	--	GO:0016747	transferase activity, transferring acyl groups other than amino-acyl groups	--	--	--	--
Cluster-12446.0	BP_3	8.00	0.84	752	--	--	--	--	--	--	--	--	--	--	--	--	--	--	--	--	--	--	--	--	--	--	--	--	--	--	--	--
Cluster-12460.0	BP_3	1.00	0.54	379	--	--	--	--	--	--	--	--	--	--	--	--	--	--	--	--	--	--	--	--	--	--	--	--	--	--	--	--
Cluster-12465.0	BP_3	9.00	0.54	1095	--	--	--	--	--	--	--	--	--	--	--	--	--	--	--	--	--	--	--	--	--	--	--	--	--	--	--	--
Cluster-1247.0	BP_3	1.00	0.38	417	--	--	--	--	--	--	--	--	--	--	--	--	--	--	--	--	--	--	--	--	--	--	--	--	--	--	--	--
Cluster-12474.0	BP_3	3.00	0.40	654	321479073	EFX90029.1	239	8.2e-18	hypothetical protein DAPPUDRAFT_190063 [Daphnia pulex]	--	--	--	--	--	--	--	--	--	Q99LS1	175	8.9e-12	Methylmalonic aciduria and homocystinuria type D homolog, mitochondrial OS=Mus musculus GN=Mmadhc PE=2 SV=1	PF10229	Uncharacterized conserved protein (DUF2246)	GO:0009235	cobalamin metabolic process	--	--	--	--	--	--
Cluster-12478.0	BP_3	1.00	0.92	337	--	--	--	--	--	--	--	--	--	--	--	--	--	--	--	--	--	--	--	--	--	--	--	--	--	--	--	--
Cluster-12481.0	BP_3	4.00	1.09	468	221139854	NP_001034527.2	184	1.4e-11	protein krueppel [Tribolium castaneum]>gi|270001305|gb|EEZ97752.1| kruppel [Tribolium castaneum]	--	--	--	--	--	--	--	--	--	--	--	--	--	--	--	--	--	GO:0005488	binding	--	--	--	--
Cluster-12495.0	BP_3	9.00	0.34	1576	91076012	XP_966490.1	1129	1.2e-120	PREDICTED: succinyl-CoA ligase subunit alpha, mitochondrial [Tribolium castaneum]>gi|91076014|ref|XP_975865.1| PREDICTED: succinyl-CoA ligase subunit alpha, mitochondrial [Tribolium castaneum]>gi|270014681|gb|EFA11129.1| hypothetical protein TcasGA2_TC004730 [Tribolium castaneum]	573952920	XM_006658670.1	101	5.05153e-43	PREDICTED: Oryza brachyantha probable succinyl-CoA ligase [ADP-forming] subunit alpha, mitochondrial-like (LOC102706771), partial mRNA	K01899	LSC1	succinyl-CoA synthetase alpha subunit	http://www.genome.jp/dbget-bin/www_bget?ko:K01899	P13086	1060	5.1e-114	Succinyl-CoA ligase [ADP/GDP-forming] subunit alpha, mitochondrial OS=Rattus norvegicus GN=Suclg1 PE=2 SV=2	PF02629//PF00549//PF13380	CoA binding domain//CoA-ligase//CoA binding domain	GO:0006099//GO:0008152//GO:0019643	tricarboxylic acid cycle//metabolic process//reductive tricarboxylic acid cycle	GO:0004775//GO:0000166//GO:0048037//GO:0003878//GO:0003824	succinate-CoA ligase (ADP-forming) activity//nucleotide binding//cofactor binding//ATP citrate synthase activity//catalytic activity	GO:0042709	succinate-CoA ligase complex	KOG1255	Succinyl-CoA synthetase, alpha subunit
Cluster-12496.0	BP_3	7.00	1.29	553	--	--	--	--	--	--	--	--	--	--	--	--	--	--	--	--	--	--	--	--	--	--	--	--	--	--	--	--
Cluster-125.0	BP_3	9.00	0.53	1109	--	--	--	--	--	--	--	--	--	--	--	--	--	--	--	--	--	--	--	--	--	--	--	--	--	--	--	--
Cluster-1250.0	BP_3	3.00	0.90	452	--	--	--	--	--	--	--	--	--	--	--	--	--	--	--	--	--	--	--	--	--	--	--	--	--	--	--	--
Cluster-12504.0	BP_3	13.00	6.14	392	328899610	AEB54642.1	468	1.4e-44	ribosomal protein L35 [Procambarus clarkii]	262401437	FJ774901.1	388	0	Scylla paramamosain ribosomal protein L35 mRNA, complete cds	K02918	RP-L35e, RPL35	large subunit ribosomal protein L35e	http://www.genome.jp/dbget-bin/www_bget?ko:K02918	Q6ZWV7	351	2.1e-32	60S ribosomal protein L35 OS=Mus musculus GN=Rpl35 PE=2 SV=1	PF00831//PF00466	Ribosomal L29 protein//Ribosomal protein L10	GO:0006412//GO:0042254	translation//ribosome biogenesis	GO:0003735	structural constituent of ribosome	GO:0005622//GO:0005840	intracellular//ribosome	KOG3436	60S ribosomal protein L35
Cluster-12506.0	BP_3	1.00	0.85	342	470306014	XP_004363340.1	171	3.3e-10	hypothetical protein CAOG_03612 [Capsaspora owczarzaki ATCC 30864]>gi|765552076|gb|KJE92697.1| hypothetical protein CAOG_003612 [Capsaspora owczarzaki ATCC 30864]	697076615	XM_009654199.1	302	1.86452e-155	Verticillium dahliae VdLs.17 NADH:ubiquinone oxidoreductase 11.5kD subunit partial mRNA	--	--	--	--	--	--	--	--	PF02297//PF00941	Cytochrome oxidase c subunit VIb//FAD binding domain in molybdopterin dehydrogenase	GO:0006123//GO:0055114//GO:0015992	mitochondrial electron transport, cytochrome c to oxygen//oxidation-reduction process//proton transport	GO:0016491//GO:0004129	oxidoreductase activity//cytochrome-c oxidase activity	GO:0045277//GO:0005739	respiratory chain complex IV//mitochondrion	--	--
Cluster-12510.0	BP_3	2.00	0.33	584	--	--	--	--	--	--	--	--	--	--	--	--	--	--	--	--	--	--	--	--	--	--	--	--	--	--	--	--
Cluster-12511.0	BP_3	5.00	0.85	574	157118570	XP_001653203.1	208	2.8e-14	AAEL008353-PB [Aedes aegypti]>gi|157118572|ref|XP_001653204.1| AAEL008353-PA [Aedes aegypti]>gi|94468574|gb|ABF18136.1| ribosomal protein L28 [Aedes aegypti]>gi|108875657|gb|EAT39882.1| AAEL008353-PB [Aedes aegypti]>gi|108875658|gb|EAT39883.1| AAEL008353-PA [Aedes aegypti]	697088156	XM_009658694.1	560	0	Verticillium dahliae VdLs.17 60S ribosomal protein L28 mRNA	--	--	--	--	O82204	221	3.6e-17	60S ribosomal protein L28-1 OS=Arabidopsis thaliana GN=RPL28A PE=2 SV=1	PF05722	Ustilago B locus mating-type protein	--	--	GO:0003677	DNA binding	GO:0005634	nucleus	KOG3412	60S ribosomal protein L28
Cluster-12517.0	BP_3	4.00	0.36	825	--	--	--	--	--	768311752	CP010980.1	593	0	Verticillium dahliae VdLs.17 chromosome 1, complete sequence	--	--	--	--	--	--	--	--	PF02565	Recombination protein O C terminal	GO:0006281//GO:0006310	DNA repair//DNA recombination	--	--	--	--	--	--
Cluster-12526.0	BP_3	2.00	0.32	589	351708904	EHB11823.1	512	1.6e-49	Protein yippee-like 3 [Heterocephalus glaber]	224465221	NM_001145524.1	589	0	Homo sapiens yippee-like 3 (YPEL3), transcript variant 2, mRNA	--	--	--	--	Q65Z57	454	3.6e-44	Protein yippee-like 3 OS=Chlorocebus aethiops GN=YPEL3 PE=3 SV=1	--	--	--	--	--	--	--	--	KOG3399	Predicted Yippee-type zinc-binding protein
Cluster-12531.0	BP_3	4.00	0.89	507	--	--	--	--	--	573984618	XM_006670167.1	39	4.54236e-09	Cordyceps militaris CM01 hypothetical protein (CCM_05022), partial mRNA	--	--	--	--	--	--	--	--	PF16934//PF00272//PF01557	Two-component Enterococcus faecalis cytolysin (EFC)//Cecropin family//Fumarylacetoacetate (FAA) hydrolase family	GO:0050830//GO:0008152	defense response to Gram-positive bacterium//metabolic process	GO:0003824	catalytic activity	GO:0005576	extracellular region	--	--
Cluster-12535.0	BP_3	7.00	0.46	1028	321467446	EFX78436.1	1065	2.1e-113	hypothetical protein DAPPUDRAFT_305161 [Daphnia pulex]	56306665	CR726103.2	37	1.23182e-07	Tetraodon nigroviridis full-length cDNA	K03247	EIF3H	translation initiation factor 3 subunit H	http://www.genome.jp/dbget-bin/www_bget?ko:K03247	Q9GV27	1046	1.4e-112	Eukaryotic translation initiation factor 3 subunit H OS=Bombyx mori PE=2 SV=1	PF02116//PF01398//PF09207	Fungal pheromone mating factor STE2 GPCR//JAB1/Mov34/MPN/PAD-1 ubiquitin protease//Yeast killer toxin	GO:0009405//GO:0007186//GO:0008219//GO:0019236//GO:0007606	pathogenesis//G-protein coupled receptor signaling pathway//cell death//response to pheromone//sensory perception of chemical stimulus	GO:0005515//GO:0004932	protein binding//mating-type factor pheromone receptor activity	GO:0005576//GO:0016020	extracellular region//membrane	KOG1560	Translation initiation factor 3, subunit h (eIF-3h)
Cluster-12544.0	BP_3	3.00	0.33	730	820148621	KKX14810.1	140	2.8e-06	sterol regulatory element-binding protein 1 [Scleropages formosus]	697068874	XM_009651326.1	541	0	Verticillium dahliae VdLs.17 hypothetical protein partial mRNA	--	--	--	--	Q9UUD1	211	6.7e-16	Sterol regulatory element-binding protein 1 OS=Schizosaccharomyces pombe (strain 972 / ATCC 24843) GN=sre1 PE=1 SV=1	PF00010	Helix-loop-helix DNA-binding domain	--	--	GO:0046983	protein dimerization activity	--	--	KOG2588	Predicted DNA-binding protein
Cluster-12547.0	BP_3	1.00	0.39	414	--	--	--	--	--	--	--	--	--	--	--	--	--	--	--	--	--	--	--	--	--	--	--	--	--	--	--	--
Cluster-12548.0	BP_3	29.00	0.77	2105	642929675	XP_008195931.1	392	4.8e-35	PREDICTED: uncharacterized protein LOC103313712 [Tribolium castaneum]	--	--	--	--	--	--	--	--	--	--	--	--	--	--	--	--	--	--	--	--	--	--	--
Cluster-12551.0	BP_3	6.14	0.51	867	642937440	XP_008198835.1	230	1.2e-16	PREDICTED: uncharacterized protein LOC103314468 [Tribolium castaneum]	--	--	--	--	--	--	--	--	--	--	--	--	--	PF04825	N terminus of Rad21 / Rec8 like protein	--	--	GO:0005515	protein binding	--	--	--	--
Cluster-12558.1	BP_3	4.00	0.31	910	356651196	AET34915.1	384	1.8e-34	heat shock protein 21 [Macrobrachium rosenbergii]	--	--	--	--	--	--	--	--	--	P02515	158	1.2e-09	Heat shock protein 22 OS=Drosophila melanogaster GN=Hsp22 PE=1 SV=4	PF03153//PF00108	Transcription factor IIA, alpha/beta subunit//Thiolase, N-terminal domain	GO:0008152//GO:0006367	metabolic process//transcription initiation from RNA polymerase II promoter	GO:0016747	transferase activity, transferring acyl groups other than amino-acyl groups	GO:0005672	transcription factor TFIIA complex	--	--
Cluster-12564.0	BP_3	22.00	2.29	755	187179331	NP_001119643.1	704	1.1e-71	ribosomal protein L12 [Acyrthosiphon pisum]>gi|89574483|gb|ABD76372.1| putative ribosomal protein L12e [Acyrthosiphon pisum]>gi|239788182|dbj|BAH70782.1| ACYPI000059 [Acyrthosiphon pisum]	262401300	FJ774832.1	519	0	Scylla paramamosain ribosomal protein L12 mRNA, complete cds	K02870	RP-L12e, RPL12	large subunit ribosomal protein L12e	http://www.genome.jp/dbget-bin/www_bget?ko:K02870	P61866	661	4.5e-68	60S ribosomal protein L12 OS=Caenorhabditis elegans GN=rpl-12 PE=3 SV=1	PF00298	Ribosomal protein L11, RNA binding domain	GO:0006412//GO:0042254	translation//ribosome biogenesis	GO:0003735	structural constituent of ribosome	GO:0005840	ribosome	KOG0886	40S ribosomal protein S2
Cluster-12565.0	BP_3	2.00	0.78	415	--	--	--	--	--	1502302	X89530.1	111	3.45929e-49	Apis mellifera carnica DNA for Ava I repeat	--	--	--	--	--	--	--	--	--	--	--	--	--	--	--	--	--	--
Cluster-12566.0	BP_3	4.00	0.67	581	--	--	--	--	--	--	--	--	--	--	--	--	--	--	--	--	--	--	--	--	--	--	--	--	--	--	--	--
Cluster-12571.0	BP_3	5.02	0.40	902	642932613	XP_968153.2	786	4.2e-81	PREDICTED: uncharacterized protein LOC656535 [Tribolium castaneum]	--	--	--	--	--	--	--	--	--	Q91ZX7	126	5.9e-06	Prolow-density lipoprotein receptor-related protein 1 OS=Mus musculus GN=Lrp1 PE=1 SV=1	PF00057	Low-density lipoprotein receptor domain class A	--	--	GO:0005515	protein binding	--	--	KOG1215	Low-density lipoprotein receptors containing Ca2+-binding EGF-like domains
Cluster-12575.2	BP_3	5.00	0.50	778	281208281	EFA82459.1	436	1.4e-40	5-methyltetrahydropteroyltriglutamate-homocysteine-S-methyltransferase [Polysphondylium pallidum PN500]	697084510	XM_009656938.1	461	0	Verticillium dahliae VdLs.17 Cobalamin-independent synthase partial mRNA	--	--	--	--	P82610	475	1.7e-46	5-methyltetrahydropteroyltriglutamate--homocysteine methyltransferase OS=Candida albicans (strain SC5314 / ATCC MYA-2876) GN=MET6 PE=1 SV=2	PF08267	Cobalamin-independent synthase, N-terminal domain	GO:0008652//GO:0009086	cellular amino acid biosynthetic process//methionine biosynthetic process	GO:0008270//GO:0003871	zinc ion binding//5-methyltetrahydropteroyltriglutamate-homocysteine S-methyltransferase activity	--	--	KOG2263	Methionine synthase II (cobalamin-independent)
Cluster-12583.0	BP_3	28.00	6.87	488	268306400	ACY95321.1	305	1.4e-25	ribosomal protein L28 [Manduca sexta]	--	--	--	--	--	K02903	RP-L28e, RPL28	large subunit ribosomal protein L28e	http://www.genome.jp/dbget-bin/www_bget?ko:K02903	Q962T2	293	1.4e-25	60S ribosomal protein L28 OS=Spodoptera frugiperda GN=RpL28 PE=2 SV=1	--	--	--	--	--	--	--	--	KOG3412	60S ribosomal protein L28
Cluster-12586.0	BP_3	6.00	0.74	680	557751038	XP_005175277.1	429	7.9e-40	PREDICTED: ATP synthase subunit d, mitochondrial-like [Musca domestica]>gi|557772473|ref|XP_005185893.1| PREDICTED: ATP synthase subunit d, mitochondrial-like [Musca domestica]>gi|557772475|ref|XP_005185894.1| PREDICTED: ATP synthase subunit d, mitochondrial-like [Musca domestica]	--	--	--	--	--	K02138	ATPeF0D, ATP5H, ATP7	F-type H+-transporting ATPase subunit d	http://www.genome.jp/dbget-bin/www_bget?ko:K02138	Q24251	381	1.2e-35	ATP synthase subunit d, mitochondrial OS=Drosophila melanogaster GN=ATPsyn-d PE=2 SV=2	PF08202	Mis12-Mtw1 protein family	GO:0051301//GO:0007059	cell division//chromosome segregation	--	--	GO:0000444	MIS12/MIND type complex	KOG3366	Mitochondrial F1F0-ATP synthase, subunit d/ATP7
Cluster-12589.0	BP_3	3.00	0.63	522	242006139	XP_002423912.1	580	1.9e-57	syntaxin-1A, putative [Pediculus humanus corporis]>gi|212507175|gb|EEB11174.1| syntaxin-1A, putative [Pediculus humanus corporis]	645014656	XM_008205349.1	71	7.60474e-27	PREDICTED: Nasonia vitripennis syntaxin-1A (LOC100121257), transcript variant X3, mRNA	K04560	STX1A	syntaxin 1A	http://www.genome.jp/dbget-bin/www_bget?ko:K04560	Q24547	541	2.6e-54	Syntaxin-1A OS=Drosophila melanogaster GN=Syx1A PE=1 SV=1	PF04111//PF04871//PF00804//PF09177//PF01323//PF04136//PF15898//PF07851//PF06009//PF05478//PF01496//PF01920//PF03938//PF09036//PF04799//PF01499//PF08702//PF04513//PF03233//PF08074	Autophagy protein Apg6//Uso1 / p115 like vesicle tethering protein, C terminal region//Syntaxin//Syntaxin 6, N-terminal//DSBA-like thioredoxin domain//Sec34-like family//cGMP-dependent protein kinase interacting domain//TMPIT-like protein//Laminin Domain II//Prominin//V-type ATPase 116kDa subunit family//Prefoldin subunit//Outer membrane protein (OmpH-like)//Bcr-Abl oncoprotein oligomerisation do…	GO:0016310//GO:0048193//GO:0019089//GO:0030168//GO:0008053//GO:0019072//GO:0015992//GO:0006118//GO:0015991//GO:0006457//GO:0007155//GO:0006886//GO:0016192//GO:0006810//GO:0051258//GO:0006468//GO:0006914//GO:0009069//GO:0007165//GO:0015031//GO:0006355	phosphorylation//Golgi vesicle transport//transmission of virus//platelet activation//mitochondrial fusion//viral genome packaging//proton transport//obsolete electron transport//ATP hydrolysis coupled proton transport//protein folding//cell adhesion//intracellular protein transport//vesicle-mediated transport//transport//protein polymerization//protein phosphorylation//autophagy//serine family a…	GO:0005484//GO:0030674//GO:0003924//GO:0005524//GO:0004674//GO:0005102//GO:0051082//GO:0003677//GO:0015035//GO:0005198//GO:0005096//GO:0016818//GO:0015078//GO:0019901//GO:0008565//GO:0008270	SNAP receptor activity//protein binding, bridging//GTPase activity//ATP binding//protein serine/threonine kinase activity//receptor binding//unfolded protein binding//DNA binding//protein disulfide oxidoreductase activity//structural molecule activity//GTPase activator activity//hydrolase activity, acting on acid anhydrides, in phosphorus-containing anhydrides//hydrogen ion transmembrane transpor…	GO:0019028//GO:0005577//GO:0016272//GO:0019031//GO:0005634//GO:0033179//GO:0016020//GO:0005741//GO:0042025//GO:0016021//GO:0005737//GO:0005801//GO:0005622	viral capsid//fibrinogen complex//prefoldin complex//viral envelope//nucleus//proton-transporting V-type ATPase, V0 domain//membrane//mitochondrial outer membrane//host cell nucleus//integral component of membrane//cytoplasm//cis-Golgi network//intracellular	KOG0810	SNARE protein Syntaxin 1 and related proteins
Cluster-126.0	BP_3	8.00	0.59	946	--	--	--	--	--	--	--	--	--	--	--	--	--	--	--	--	--	--	--	--	--	--	--	--	--	--	--	--
Cluster-126.1	BP_3	6.00	4.56	350	--	--	--	--	--	--	--	--	--	--	--	--	--	--	--	--	--	--	--	--	--	--	--	--	--	--	--	--
Cluster-12616.0	BP_3	2.00	0.36	561	--	--	--	--	--	--	--	--	--	--	--	--	--	--	--	--	--	--	--	--	--	--	--	--	--	--	--	--
Cluster-12617.0	BP_3	3.00	1.46	389	--	--	--	--	--	--	--	--	--	--	--	--	--	--	--	--	--	--	--	--	--	--	--	--	--	--	--	--
Cluster-12618.0	BP_3	1.00	0.79	347	--	--	--	--	--	--	--	--	--	--	--	--	--	--	--	--	--	--	--	--	--	--	--	--	--	--	--	--
Cluster-12622.0	BP_3	10.00	0.76	924	--	--	--	--	--	768311759	CP010987.1	754	0	Verticillium dahliae VdLs.17 chromosome 8, complete sequence	--	--	--	--	--	--	--	--	--	--	--	--	--	--	--	--	--	--
Cluster-12625.0	BP_3	3.00	0.33	724	21666702	AAM73800.1	198	5.2e-13	SCYLLA-like protein [Penaeus monodon]	--	--	--	--	--	--	--	--	--	--	--	--	--	PF07809	RTP801 C-terminal region	GO:0009968	negative regulation of signal transduction	--	--	GO:0005737	cytoplasm	--	--
Cluster-12628.0	BP_3	4.43	0.50	718	--	--	--	--	--	88605020	DQ386641.1	265	1.52656e-134	Apriona germari transferrin gene, complete cds	--	--	--	--	--	--	--	--	--	--	--	--	--	--	--	--	--	--
Cluster-12642.0	BP_3	4.00	0.31	911	--	--	--	--	--	768311754	CP010982.1	905	0	Verticillium dahliae VdLs.17 chromosome 3, complete sequence	--	--	--	--	--	--	--	--	--	--	--	--	--	--	--	--	--	--
Cluster-12648.0	BP_3	12.00	0.49	1468	478255344	ENN75570.1	521	3.7e-50	hypothetical protein YQE_07913, partial [Dendroctonus ponderosae]	--	--	--	--	--	K10420	DYNLT	dynein light chain Tctex-type 1	http://www.genome.jp/dbget-bin/www_bget?ko:K10420	Q94524	399	2.1e-37	Dynein light chain Tctex-type OS=Drosophila melanogaster GN=Dlc90F PE=1 SV=1	--	--	--	--	--	--	--	--	KOG4081	Dynein light chain
Cluster-12651.0	BP_3	11.94	0.41	1688	642923870	XP_008193363.1	703	3.3e-71	PREDICTED: protein FAM92A1 isoform X1 [Tribolium castaneum]	--	--	--	--	--	--	--	--	--	Q1LU86	435	1.6e-41	Protein FAM92A1 OS=Danio rerio GN=fam92a1 PE=2 SV=1	PF15003//PF07201	HAUS augmin-like complex subunit 2//HrpJ-like domain	GO:0031023//GO:0046903//GO:0051225//GO:0009405	microtubule organizing center organization//secretion//spindle assembly//pathogenesis	--	--	GO:0019867	outer membrane	--	--
Cluster-12652.0	BP_3	63.83	2.48	1532	642931465	XP_008196595.1	1418	3.7e-154	PREDICTED: uncharacterized protein LOC103313903 [Tribolium castaneum]	--	--	--	--	--	--	--	--	--	--	--	--	--	--	--	--	--	--	--	--	--	--	--
Cluster-12660.0	BP_3	1.00	0.46	396	--	--	--	--	--	--	--	--	--	--	--	--	--	--	--	--	--	--	--	--	--	--	--	--	--	--	--	--
Cluster-12662.0	BP_3	7.00	0.37	1215	806629217	AKB96212.1	1408	4.3e-153	heat shock protein cognate 3 [Cherax destructor]	443614324	JQ864187.1	757	0	Scylla paramamosain clone PXL009A01 70kD heat shock protein mRNA, partial cds	K09490	HSPA5, BIP	heat shock 70kDa protein 5	http://www.genome.jp/dbget-bin/www_bget?ko:K09490	P29844	1304	2.0e-142	Heat shock 70 kDa protein cognate 3 OS=Drosophila melanogaster GN=Hsc70-3 PE=2 SV=2	PF02782	FGGY family of carbohydrate kinases, C-terminal domain	GO:0005975	carbohydrate metabolic process	GO:0016773	phosphotransferase activity, alcohol group as acceptor	--	--	KOG0100	Molecular chaperones GRP78/BiP/KAR2, HSP70 superfamily
Cluster-12665.0	BP_3	1.00	1.65	305	--	--	--	--	--	--	--	--	--	--	--	--	--	--	--	--	--	--	--	--	--	--	--	--	--	--	--	--
Cluster-12668.0	BP_3	9.00	0.81	828	--	--	--	--	--	--	--	--	--	--	--	--	--	--	--	--	--	--	--	--	--	--	--	--	--	--	--	--
Cluster-12672.0	BP_3	4.00	0.41	766	--	--	--	--	--	--	--	--	--	--	--	--	--	--	--	--	--	--	--	--	--	--	--	--	--	--	--	--
Cluster-12672.1	BP_3	2.00	1.01	385	--	--	--	--	--	--	--	--	--	--	--	--	--	--	--	--	--	--	--	--	--	--	--	--	--	--	--	--
Cluster-12675.0	BP_3	4.00	1.08	470	--	--	--	--	--	--	--	--	--	--	--	--	--	--	--	--	--	--	--	--	--	--	--	--	--	--	--	--
Cluster-12677.0	BP_3	3.00	0.31	755	--	--	--	--	--	--	--	--	--	--	--	--	--	--	--	--	--	--	--	--	--	--	--	--	--	--	--	--
Cluster-12683.0	BP_3	3.00	0.87	458	646723943	KDR24377.1	475	2.5e-45	Muscle M-line assembly protein unc-89 [Zootermopsis nevadensis]	--	--	--	--	--	--	--	--	--	O01761	188	1.9e-13	Muscle M-line assembly protein unc-89 OS=Caenorhabditis elegans GN=unc-89 PE=1 SV=3	PF13895	Immunoglobulin domain	--	--	GO:0005515	protein binding	--	--	--	--
Cluster-12687.0	BP_3	6.00	0.44	955	--	--	--	--	--	--	--	--	--	--	--	--	--	--	--	--	--	--	--	--	--	--	--	--	--	--	--	--
Cluster-12700.0	BP_3	5.00	0.36	967	--	--	--	--	--	--	--	--	--	--	--	--	--	--	--	--	--	--	--	--	--	--	--	--	--	--	--	--
Cluster-12703.0	BP_3	7.00	0.97	639	--	--	--	--	--	50399589	AL731739.4	626	0	Oryza sativa chromosome 12, . BAC OSJNBa0056I18 of library OSJNBa from chromosome 12 of cultivar Nipponbare of ssp. japonica of Oryza sativa (rice), complete sequence	--	--	--	--	--	--	--	--	--	--	--	--	--	--	--	--	--	--
Cluster-12714.0	BP_3	7.25	0.86	700	--	--	--	--	--	--	--	--	--	--	--	--	--	--	--	--	--	--	--	--	--	--	--	--	--	--	--	--
Cluster-12716.0	BP_3	4.00	0.36	824	270015185	EFA11633.1	173	4.6e-10	hypothetical protein TcasGA2_TC000011 [Tribolium castaneum]	--	--	--	--	--	--	--	--	--	--	--	--	--	--	--	--	--	--	--	--	--	--	--
Cluster-1272.0	BP_3	1.00	0.41	408	--	--	--	--	--	--	--	--	--	--	--	--	--	--	--	--	--	--	--	--	--	--	--	--	--	--	--	--
Cluster-12723.0	BP_3	3.00	0.70	498	--	--	--	--	--	--	--	--	--	--	--	--	--	--	--	--	--	--	PF11522	Yeast phosphatidylinositol-4-OH kinase Pik1	--	--	GO:0016773	phosphotransferase activity, alcohol group as acceptor	--	--	--	--
Cluster-12728.0	BP_3	6.00	0.64	747	762073480	XP_011433871.1	249	6.5e-19	PREDICTED: 60S ribosomal protein L14-like [Crassostrea gigas]	697073604	XM_009653160.1	706	0	Verticillium dahliae VdLs.17 60S ribosomal protein L14-B mRNA	K02875	RP-L14e, RPL14	large subunit ribosomal protein L14e	http://www.genome.jp/dbget-bin/www_bget?ko:K02875	P36105	312	1.3e-27	60S ribosomal protein L14-A OS=Saccharomyces cerevisiae (strain ATCC 204508 / S288c) GN=RPL14A PE=1 SV=1	PF01929	Ribosomal protein L14	GO:0042254//GO:0006412	ribosome biogenesis//translation	GO:0003735	structural constituent of ribosome	GO:0005840//GO:0005622	ribosome//intracellular	KOG3421	60S ribosomal protein L14
Cluster-1273.0	BP_3	3.00	1.55	383	--	--	--	--	--	--	--	--	--	--	--	--	--	--	--	--	--	--	--	--	--	--	--	--	--	--	--	--
Cluster-12735.0	BP_3	3.00	0.60	533	91092962	XP_972771.1	523	7.8e-51	PREDICTED: protein translation factor SUI1 homolog [Tribolium castaneum]>gi|270003114|gb|EEZ99561.1| hypothetical protein TcasGA2_TC000143 [Tribolium castaneum]	--	--	--	--	--	K03113	EIF1, SUI1	translation initiation factor 1	http://www.genome.jp/dbget-bin/www_bget?ko:K03113	P42678	511	7.9e-51	Protein translation factor SUI1 homolog OS=Anopheles gambiae GN=AGAP006459 PE=3 SV=1	PF01253	Translation initiation factor SUI1	GO:0006446//GO:0006413	regulation of translational initiation//translational initiation	GO:0003743	translation initiation factor activity	GO:0005840	ribosome	KOG1770	Translation initiation factor 1 (eIF-1/SUI1)
Cluster-12743.0	BP_3	7.00	2.02	458	694539621	XP_009496519.1	230	6.3e-17	30S ribosomal protein S14p/S29e [Fonticula alba]>gi|627946968|gb|KCV68948.1| 30S ribosomal protein S14p/S29e [Fonticula alba]	697066902	XM_009650343.1	449	0	Verticillium dahliae VdLs.17 hypothetical protein mRNA	K02980	RP-S29e, RPS29	small subunit ribosomal protein S29e	http://www.genome.jp/dbget-bin/www_bget?ko:K02980	Q9C2P2	274	2.1e-23	40S ribosomal protein S29 OS=Neurospora crassa (strain ATCC 24698 / 74-OR23-1A / CBS 708.71 / DSM 1257 / FGSC 987) GN=rps-29 PE=3 SV=1	PF00253	Ribosomal protein S14p/S29e	GO:0042254//GO:0006412	ribosome biogenesis//translation	GO:0003735	structural constituent of ribosome	GO:0005840//GO:0005622	ribosome//intracellular	KOG3506	40S ribosomal protein S29
Cluster-12750.0	BP_3	3.00	0.46	606	751799203	XP_011209552.1	624	1.7e-62	PREDICTED: V-type proton ATPase subunit E [Bactrocera dorsalis]>gi|751799205|ref|XP_011209553.1| PREDICTED: V-type proton ATPase subunit E [Bactrocera dorsalis]	229366961	BT082754.1	105	1.1209e-45	Anoplopoma fimbria clone afim-evh-535-162 Vacuolar proton pump subunit E 1 putative mRNA, complete cds	K02150	ATPeV1E, ATP6E	V-type H+-transporting ATPase subunit E	http://www.genome.jp/dbget-bin/www_bget?ko:K02150	P54611	597	9.6e-61	V-type proton ATPase subunit E OS=Drosophila melanogaster GN=Vha26 PE=2 SV=1	PF01991	ATP synthase (E/31 kDa) subunit	GO:0015991//GO:0015992//GO:0006119	ATP hydrolysis coupled proton transport//proton transport//oxidative phosphorylation	GO:0046961	proton-transporting ATPase activity, rotational mechanism	GO:0033178	proton-transporting two-sector ATPase complex, catalytic domain	KOG1664	Vacuolar H+-ATPase V1 sector, subunit E
Cluster-12752.0	BP_3	23.89	2.19	817	--	--	--	--	--	--	--	--	--	--	--	--	--	--	--	--	--	--	--	--	--	--	--	--	--	--	--	--
Cluster-12758.0	BP_3	3.00	0.48	595	--	--	--	--	--	768311759	CP010987.1	522	0	Verticillium dahliae VdLs.17 chromosome 8, complete sequence	--	--	--	--	--	--	--	--	--	--	--	--	--	--	--	--	--	--
Cluster-12759.0	BP_3	9.00	0.37	1472	260814835	XP_002602119.1	1474	1.1e-160	hypothetical protein BRAFLDRAFT_125760 [Branchiostoma floridae]>gi|229287425|gb|EEN58131.1| hypothetical protein BRAFLDRAFT_125760 [Branchiostoma floridae]	597569085	KF990036.1	1451	0	Prunus kansuensis chloroplast, complete genome	K02133	ATPeF1B, ATP5B, ATP2	F-type H+-transporting ATPase subunit beta	http://www.genome.jp/dbget-bin/www_bget?ko:K02133	O03064	1474	4.7e-162	ATP synthase subunit beta, chloroplastic (Fragment) OS=Adiantum raddianum GN=atpB PE=3 SV=2	PF00006//PF01637//PF03193//PF00005//PF00910//PF00306//PF02823//PF00004	ATP synthase alpha/beta family, nucleotide-binding domain//Archaeal ATPase//Protein of unknown function, DUF258//ABC transporter//RNA helicase//ATP synthase alpha/beta chain, C terminal domain//ATP synthase, Delta/Epsilon chain, beta-sandwich domain//ATPase family associated with various cellular activities (AAA)	GO:0005975//GO:0015992//GO:0015986//GO:0015991//GO:0006119	carbohydrate metabolic process//proton transport//ATP synthesis coupled proton transport//ATP hydrolysis coupled proton transport//oxidative phosphorylation	GO:0016887//GO:0046961//GO:0008553//GO:0046933//GO:0005524//GO:0016757//GO:0003924//GO:0005525//GO:0003724//GO:0003723//GO:0016820	ATPase activity//proton-transporting ATPase activity, rotational mechanism//hydrogen-exporting ATPase activity, phosphorylative mechanism//proton-transporting ATP synthase activity, rotational mechanism//ATP binding//transferase activity, transferring glycosyl groups//GTPase activity//GTP binding//RNA helicase activity//RNA binding//hydrolase activity, acting on acid anhydrides, catalyzing transm…	GO:0033178//GO:0045259//GO:0045261	proton-transporting two-sector ATPase complex, catalytic domain//proton-transporting ATP synthase complex//proton-transporting ATP synthase complex, catalytic core F(1)	KOG1350	F0F1-type ATP synthase, beta subunit
Cluster-12759.2	BP_3	3.00	0.62	524	260814835	XP_002602119.1	514	8.5e-50	hypothetical protein BRAFLDRAFT_125760 [Branchiostoma floridae]>gi|229287425|gb|EEN58131.1| hypothetical protein BRAFLDRAFT_125760 [Branchiostoma floridae]	808178593	KP760075.1	524	0	Prunus subhirtella var. subhirtella isolate 2014-P2 chloroplast, complete genome	K02133	ATPeF1B, ATP5B, ATP2	F-type H+-transporting ATPase subunit beta	http://www.genome.jp/dbget-bin/www_bget?ko:K02133	Q09X10	844	1.9e-89	ATP synthase subunit beta, chloroplastic OS=Morus indica GN=atpB PE=3 SV=1	PF02874	ATP synthase alpha/beta family, beta-barrel domain	GO:0015992//GO:0005975//GO:0015986//GO:0046034//GO:0006119//GO:0015991	proton transport//carbohydrate metabolic process//ATP synthesis coupled proton transport//ATP metabolic process//oxidative phosphorylation//ATP hydrolysis coupled proton transport	GO:0046933//GO:0008553//GO:0016757//GO:0005524	proton-transporting ATP synthase activity, rotational mechanism//hydrogen-exporting ATPase activity, phosphorylative mechanism//transferase activity, transferring glycosyl groups//ATP binding	GO:0045261//GO:0045259	proton-transporting ATP synthase complex, catalytic core F(1)//proton-transporting ATP synthase complex	KOG1350	F0F1-type ATP synthase, beta subunit
Cluster-1276.0	BP_3	10.00	0.78	908	--	--	--	--	--	--	--	--	--	--	--	--	--	--	--	--	--	--	--	--	--	--	--	--	--	--	--	--
Cluster-12760.0	BP_3	2.00	1.03	383	--	--	--	--	--	697081608	XM_009655924.1	380	0	Verticillium dahliae VdLs.17 RNA-binding protein rsd1 partial mRNA	--	--	--	--	--	--	--	--	--	--	--	--	--	--	--	--	--	--
Cluster-12767.0	BP_3	12.00	0.78	1029	91091192	XP_972192.1	698	7.7e-71	PREDICTED: 23 kDa integral membrane protein [Tribolium castaneum]>gi|270013115|gb|EFA09563.1| hypothetical protein TcasGA2_TC011677 [Tribolium castaneum]	--	--	--	--	--	--	--	--	--	Q61451	235	1.5e-18	Leukocyte surface antigen CD53 OS=Mus musculus GN=Cd53 PE=2 SV=2	PF00335	Tetraspanin family	--	--	--	--	GO:0016021	integral component of membrane	KOG3882	Tetraspanin family integral membrane protein
Cluster-1278.0	BP_3	5.00	1.16	500	--	--	--	--	--	--	--	--	--	--	--	--	--	--	--	--	--	--	--	--	--	--	--	--	--	--	--	--
Cluster-12790.0	BP_3	9.43	0.45	1307	270004974	EFA01422.1	156	6.9e-08	odorant receptor 292 [Tribolium castaneum]	--	--	--	--	--	--	--	--	--	--	--	--	--	PF02949	7tm Odorant receptor	GO:0007187//GO:0007608	G-protein coupled receptor signaling pathway, coupled to cyclic nucleotide second messenger//sensory perception of smell	GO:0005549//GO:0004984	odorant binding//olfactory receptor activity	GO:0016020	membrane	--	--
Cluster-12792.0	BP_3	4.00	1.87	393	3287775	P81387.1	306	8.4e-26	RecName: Full=Cuticle protein AMP3; AltName: Full=HA-AMP3 [Homarus americanus]	--	--	--	--	--	--	--	--	--	P81577	339	5.2e-31	Cuticle protein AM1199 OS=Cancer pagurus PE=1 SV=1	PF00379	Insect cuticle protein	--	--	GO:0042302	structural constituent of cuticle	--	--	--	--
Cluster-12792.1	BP_3	6.00	0.56	805	5921938	P81578.1	286	3.6e-23	RecName: Full=Cuticle protein AM1239; Short=CPAM1239 [Cancer pagurus]	--	--	--	--	--	--	--	--	--	P81578	286	1.5e-24	Cuticle protein AM1239 OS=Cancer pagurus PE=1 SV=1	PF01500//PF00379	Keratin, high sulfur B2 protein//Insect cuticle protein	--	--	GO:0042302	structural constituent of cuticle	GO:0045095	keratin filament	--	--
Cluster-12801.0	BP_3	16.00	1.09	1002	641680650	XP_008189117.1	484	4.9e-46	PREDICTED: probable NADP-dependent mannitol dehydrogenase, partial [Acyrthosiphon pisum]	697075037	XM_009653666.1	792	0	Verticillium dahliae VdLs.17 L-xylulose reductase partial mRNA	--	--	--	--	Q8NK50	1149	1.6e-124	NADP-dependent mannitol dehydrogenase OS=Hypocrea jecorina GN=lxr1 PE=1 SV=1	PF00106	short chain dehydrogenase	GO:0008152	metabolic process	GO:0016491	oxidoreductase activity	--	--	KOG0725	Reductases with broad range of substrate specificities
Cluster-12803.0	BP_3	3.00	0.39	662	--	--	--	--	--	--	--	--	--	--	--	--	--	--	--	--	--	--	--	--	--	--	--	--	--	--	--	--
Cluster-12810.0	BP_3	5.00	0.36	962	767992364	XP_011522247.1	901	2.1e-94	PREDICTED: XIAP-associated factor 1 isoform X1 [Homo sapiens]	378925606	NM_017523.3	927	0	Homo sapiens XIAP associated factor 1 (XAF1), transcript variant 1, mRNA	--	--	--	--	Q6GPH4	901	8.6e-96	XIAP-associated factor 1 OS=Homo sapiens GN=XAF1 PE=1 SV=1	--	--	--	--	--	--	--	--	--	--
Cluster-12829.0	BP_3	6.00	0.58	792	--	--	--	--	--	--	--	--	--	--	--	--	--	--	--	--	--	--	--	--	--	--	--	--	--	--	--	--
Cluster-12837.0	BP_3	1.00	0.45	397	--	--	--	--	--	--	--	--	--	--	--	--	--	--	--	--	--	--	--	--	--	--	--	--	--	--	--	--
Cluster-12839.0	BP_3	2.00	1.02	384	321466838	EFX77831.1	257	3.9e-20	hypothetical protein DAPPUDRAFT_305305 [Daphnia pulex]	--	--	--	--	--	K02129	ATPeF0E, ATP5I	F-type H+-transporting ATPase subunit e	http://www.genome.jp/dbget-bin/www_bget?ko:K02129	--	--	--	--	PF05680	ATP synthase E chain	GO:0015986//GO:0015992	ATP synthesis coupled proton transport//proton transport	GO:0015078	hydrogen ion transmembrane transporter activity	GO:0000276	mitochondrial proton-transporting ATP synthase complex, coupling factor F(o)	KOG4326	Mitochondrial F1F0-ATP synthase, subunit e
Cluster-12842.0	BP_3	2.00	0.32	593	--	--	--	--	--	--	--	--	--	--	--	--	--	--	--	--	--	--	PF02096	60Kd inner membrane protein	GO:0051205	protein insertion into membrane	--	--	GO:0016021	integral component of membrane	--	--
Cluster-12845.0	BP_3	6.00	0.41	997	546687063	ERL95973.1	289	2.0e-23	hypothetical protein D910_00717 [Dendroctonus ponderosae]	--	--	--	--	--	--	--	--	--	--	--	--	--	--	--	--	--	--	--	--	--	--	--
Cluster-12846.0	BP_3	13.00	0.69	1199	--	--	--	--	--	768311753	CP010981.1	1177	0	Verticillium dahliae VdLs.17 chromosome 2, complete sequence	--	--	--	--	O14405	550	5.4e-55	Endoglucanase-4 OS=Hypocrea jecorina GN=cel61a PE=1 SV=1	--	--	--	--	--	--	--	--	--	--
Cluster-12866.1	BP_3	9.00	0.56	1071	553832084	AGY61453.1	1305	3.3e-141	ATP synthase CF1 alpha chain [Lotharella sp. CCMP622]	597569085	KF990036.1	1071	0	Prunus kansuensis chloroplast, complete genome	K02132	ATPeF1A, ATP5A1, ATP1	F-type H+-transporting ATPase subunit alpha	http://www.genome.jp/dbget-bin/www_bget?ko:K02132	Q2QDA3	1622	2.4e-179	ATP synthase subunit alpha, chloroplastic OS=Cucumis sativus GN=atpA PE=3 SV=1	PF02874//PF00006	ATP synthase alpha/beta family, beta-barrel domain//ATP synthase alpha/beta family, nucleotide-binding domain	GO:0046034//GO:0015992	ATP metabolic process//proton transport	GO:0005524	ATP binding	--	--	KOG1353	F0F1-type ATP synthase, alpha subunit
Cluster-12870.0	BP_3	16.00	0.77	1295	472366416	XP_004402747.1	1991	1.1e-220	PREDICTED: 60S ribosomal protein L3 isoform X1 [Odobenus rosmarus divergens]	78395075	BC107711.1	1295	0	Homo sapiens ribosomal protein L3, mRNA (cDNA clone MGC:104284 IMAGE:6699816), complete cds	K02925	RP-L3e, RPL3	large subunit ribosomal protein L3e	http://www.genome.jp/dbget-bin/www_bget?ko:K02925	P39023	2046	2.0e-228	60S ribosomal protein L3 OS=Homo sapiens GN=RPL3 PE=1 SV=2	PF00297	Ribosomal protein L3	GO:0006412//GO:0042254	translation//ribosome biogenesis	GO:0003735	structural constituent of ribosome	GO:0005622//GO:0005840	intracellular//ribosome	KOG0746	60S ribosomal protein L3 and related proteins
Cluster-12885.0	BP_3	25.27	0.48	2852	817072965	XP_012258601.1	180	2.5e-10	PREDICTED: uncharacterized protein LOC105687494 isoform X2 [Athalia rosae]	--	--	--	--	--	--	--	--	--	--	--	--	--	--	--	--	--	--	--	--	--	--	--
Cluster-12890.0	BP_3	2.00	0.71	426	780035922	XP_011667383.1	174	1.8e-10	PREDICTED: autophagy-related protein 9A [Strongylocentrotus purpuratus]	--	--	--	--	--	--	--	--	--	Q3T904	143	3.0e-08	Autophagy-related protein 9A OS=Bos taurus GN=ATG9A PE=2 SV=1	--	--	--	--	--	--	--	--	--	--
Cluster-12894.0	BP_3	5.00	0.53	750	--	--	--	--	--	--	--	--	--	--	--	--	--	--	--	--	--	--	--	--	--	--	--	--	--	--	--	--
Cluster-12898.0	BP_3	3.00	0.37	684	--	--	--	--	--	--	--	--	--	--	--	--	--	--	--	--	--	--	--	--	--	--	--	--	--	--	--	--
Cluster-129.0	BP_3	2.00	0.61	450	--	--	--	--	--	--	--	--	--	--	--	--	--	--	--	--	--	--	--	--	--	--	--	--	--	--	--	--
Cluster-12906.0	BP_3	6.00	0.49	882	--	--	--	--	--	--	--	--	--	--	--	--	--	--	--	--	--	--	--	--	--	--	--	--	--	--	--	--
Cluster-12912.0	BP_3	1.00	0.50	386	--	--	--	--	--	--	--	--	--	--	--	--	--	--	--	--	--	--	--	--	--	--	--	--	--	--	--	--
Cluster-12914.0	BP_3	5.00	0.40	892	817195055	XP_012273055.1	905	6.6e-95	PREDICTED: splicing factor 3B subunit 1 isoform X1 [Orussus abietinus]	--	--	--	--	--	K12828	SF3B1, SAP155	splicing factor 3B subunit 1	http://www.genome.jp/dbget-bin/www_bget?ko:K12828	O75533	818	3.3e-86	Splicing factor 3B subunit 1 OS=Homo sapiens GN=SF3B1 PE=1 SV=3	--	--	--	--	--	--	--	--	KOG0213	Splicing factor 3b, subunit 1
Cluster-12921.0	BP_3	3.00	0.37	687	--	--	--	--	--	--	--	--	--	--	--	--	--	--	--	--	--	--	--	--	--	--	--	--	--	--	--	--
Cluster-12936.0	BP_3	2.00	0.45	505	262401301	ACY66553.1	499	4.5e-48	ribosomal protein L12 [Scylla paramamosain]	262401300	FJ774832.1	377	0	Scylla paramamosain ribosomal protein L12 mRNA, complete cds	K02870	RP-L12e, RPL12	large subunit ribosomal protein L12e	http://www.genome.jp/dbget-bin/www_bget?ko:K02870	P61284	427	4.1e-41	60S ribosomal protein L12 OS=Bos taurus GN=RPL12 PE=2 SV=1	--	--	--	--	--	--	--	--	KOG0886	40S ribosomal protein S2
Cluster-12937.0	BP_3	42.53	3.76	837	--	--	--	--	--	--	--	--	--	--	--	--	--	--	--	--	--	--	--	--	--	--	--	--	--	--	--	--
Cluster-12938.0	BP_3	3.00	0.39	666	--	--	--	--	--	--	--	--	--	--	--	--	--	--	--	--	--	--	--	--	--	--	--	--	--	--	--	--
Cluster-12942.0	BP_3	5.00	0.50	769	--	--	--	--	--	--	--	--	--	--	--	--	--	--	--	--	--	--	--	--	--	--	--	--	--	--	--	--
Cluster-12943.0	BP_3	3.00	0.37	680	724928464	XP_010382736.1	670	9.0e-68	PREDICTED: protein yippee-like 5 [Rhinopithecus roxellana]	672055481	XM_008764510.1	610	0	PREDICTED: Rattus norvegicus yippee-like 5 (Drosophila) (Ypel5), transcript variant X3, mRNA	--	--	--	--	Q65Z55	633	7.2e-65	Protein yippee-like 5 OS=Chlorocebus aethiops GN=YPEL5 PE=2 SV=1	PF01641//PF11648//PF00323	SelR domain//C-terminal domain of RIG-I//Mammalian defensin	GO:0006952//GO:0055114	defense response//oxidation-reduction process	GO:0016817//GO:0033743	hydrolase activity, acting on acid anhydrides//peptide-methionine (R)-S-oxide reductase activity	GO:0005576	extracellular region	KOG3399	Predicted Yippee-type zinc-binding protein
Cluster-12944.0	BP_3	3.00	1.65	377	--	--	--	--	--	--	--	--	--	--	--	--	--	--	--	--	--	--	--	--	--	--	--	--	--	--	--	--
Cluster-12946.1	BP_3	35.00	1.33	1560	546684937	ERL94519.1	840	4.0e-87	hypothetical protein D910_11796 [Dendroctonus ponderosae]	319433937	HQ881802.1	150	2.88364e-70	Culex pipiens complex sp. YL-2011 isolate UL4_M fork head domain transcription factor slp2 (CPIJ020030) gene, exon 2 and partial cds >gnl|BL_ORD_ID|10103406 Culex pipiens complex sp. YL-2011 isolate RD4_M fork head domain transcription factor slp2 (CPIJ020030) gene, exon 2 and partial cds	K09385	FOXG	forkhead box protein G	http://www.genome.jp/dbget-bin/www_bget?ko:K09385	P32031	495	1.7e-48	Fork head domain transcription factor slp2 OS=Drosophila melanogaster GN=slp2 PE=2 SV=2	PF00250	Forkhead domain	GO:0006355	regulation of transcription, DNA-templated	GO:0003700//GO:0043565	transcription factor activity, sequence-specific DNA binding//sequence-specific DNA binding	GO:0005667	transcription factor complex	KOG2294	Transcription factor of the Forkhead/HNF3 family
Cluster-12947.0	BP_3	48.25	0.54	4569	546677105	ERL88006.1	884	9.3e-92	hypothetical protein D910_05395 [Dendroctonus ponderosae]	--	--	--	--	--	--	--	--	--	Q6ZUX3	313	6.2e-27	Protein FAM179A OS=Homo sapiens GN=FAM179A PE=2 SV=2	PF02985	HEAT repeat	--	--	GO:0005515	protein binding	--	--	KOG2933	Uncharacterized conserved protein
Cluster-12953.0	BP_3	3.00	0.42	633	--	--	--	--	--	--	--	--	--	--	--	--	--	--	--	--	--	--	--	--	--	--	--	--	--	--	--	--
Cluster-12955.0	BP_3	6.00	0.55	818	--	--	--	--	--	--	--	--	--	--	--	--	--	--	--	--	--	--	--	--	--	--	--	--	--	--	--	--
Cluster-12962.0	BP_3	6.00	0.58	791	--	--	--	--	--	--	--	--	--	--	--	--	--	--	--	--	--	--	PF08445	FR47-like protein	--	--	GO:0016747	transferase activity, transferring acyl groups other than amino-acyl groups	--	--	--	--
Cluster-12965.0	BP_3	6.00	0.49	888	831319423	XP_012692502.1	217	4.0e-15	PREDICTED: transmembrane protein 59 [Clupea harengus]	--	--	--	--	--	--	--	--	--	Q3T0Q2	197	3.4e-14	Transmembrane protein 59 OS=Bos taurus GN=TMEM59 PE=2 SV=2	--	--	--	--	--	--	--	--	--	--
Cluster-12968.0	BP_3	9.00	0.89	781	861651512	KMQ97842.1	660	1.5e-66	arrestin-like protein [Lasius niger]	--	--	--	--	--	K04439	ARRB	beta-arrestin	http://www.genome.jp/dbget-bin/www_bget?ko:K04439	P32122	648	1.5e-66	Arrestin homolog OS=Locusta migratoria PE=2 SV=1	PF01899	Na+/H+ ion antiporter subunit	GO:0006812	cation transport	GO:0008324	cation transmembrane transporter activity	GO:0016021	integral component of membrane	KOG3865	Arrestin
Cluster-12968.1	BP_3	3.00	0.43	626	66517414	XP_623184.1	440	3.9e-41	PREDICTED: arrestin homolog isoform 2 [Apis mellifera]	--	--	--	--	--	K13805	ARR2	arrestin-2	http://www.genome.jp/dbget-bin/www_bget?ko:K13805	P32122	431	1.8e-41	Arrestin homolog OS=Locusta migratoria PE=2 SV=1	--	--	--	--	--	--	--	--	KOG3865	Arrestin
Cluster-12972.0	BP_3	4.00	0.73	556	--	--	--	--	--	697078985	XM_009655017.1	541	0	Verticillium dahliae VdLs.17 hypothetical protein mRNA	--	--	--	--	--	--	--	--	--	--	--	--	--	--	--	--	--	--
Cluster-12973.0	BP_3	1.00	1.69	304	--	--	--	--	--	--	--	--	--	--	--	--	--	--	--	--	--	--	PF08040	MNLL subunit	GO:0006118	obsolete electron transport	GO:0003954	NADH dehydrogenase activity	GO:0005739	mitochondrion	--	--
Cluster-12986.0	BP_3	4.00	0.66	585	--	--	--	--	--	--	--	--	--	--	--	--	--	--	--	--	--	--	--	--	--	--	--	--	--	--	--	--
Cluster-12988.0	BP_3	2.00	0.31	598	470416617	XP_004336903.1	218	2.0e-15	acyl carrier protein [Acanthamoeba castellanii str. Neff]>gi|440793713|gb|ELR14890.1| acyl carrier protein [Acanthamoeba castellanii str. Neff]	697087803	XM_009658518.1	405	0	Verticillium dahliae VdLs.17 acyl carrier protein partial mRNA	K03955	NDUFAB1	NADH dehydrogenase (ubiquinone) 1 alpha/beta subcomplex 1	http://www.genome.jp/dbget-bin/www_bget?ko:K03955	P11943	387	2.1e-36	Acyl carrier protein, mitochondrial OS=Neurospora crassa (strain ATCC 24698 / 74-OR23-1A / CBS 708.71 / DSM 1257 / FGSC 987) GN=nuo-12 PE=1 SV=2	--	--	--	--	--	--	--	--	KOG1748	Acyl carrier protein/NADH-ubiquinone oxidoreductase, NDUFAB1/SDAP subunit
Cluster-12991.0	BP_3	1.00	1.35	315	--	--	--	--	--	--	--	--	--	--	--	--	--	--	--	--	--	--	--	--	--	--	--	--	--	--	--	--
Cluster-12992.0	BP_3	1.00	0.46	396	--	--	--	--	--	--	--	--	--	--	--	--	--	--	--	--	--	--	--	--	--	--	--	--	--	--	--	--
Cluster-12998.0	BP_3	2.00	0.60	452	--	--	--	--	--	768311759	CP010987.1	405	0	Verticillium dahliae VdLs.17 chromosome 8, complete sequence	--	--	--	--	--	--	--	--	--	--	--	--	--	--	--	--	--	--
Cluster-12998.1	BP_3	4.00	0.37	808	--	--	--	--	--	768311759	CP010987.1	805	0	Verticillium dahliae VdLs.17 chromosome 8, complete sequence	--	--	--	--	--	--	--	--	PF00301//PF08465	Rubredoxin//Thymidine kinase from Herpesvirus C-terminal	GO:0006230//GO:0006206	TMP biosynthetic process//pyrimidine nucleobase metabolic process	GO:0004797//GO:0005524//GO:0005506	thymidine kinase activity//ATP binding//iron ion binding	--	--	--	--
Cluster-13.0	BP_3	19.00	2.10	728	91084725	XP_970320.1	262	2.0e-20	PREDICTED: leucine-rich repeat extensin-like protein 5 [Tribolium castaneum]>gi|270008936|gb|EFA05384.1| hypothetical protein TcasGA2_TC015556 [Tribolium castaneum]	--	--	--	--	--	--	--	--	--	--	--	--	--	--	--	--	--	--	--	--	--	--	--
Cluster-130.0	BP_3	12.00	0.70	1114	--	--	--	--	--	--	--	--	--	--	--	--	--	--	--	--	--	--	PF12814//PF01125	Meiotic cell cortex C-terminal pleckstrin homology//G10 protein	GO:0032065	cortical protein anchoring	GO:0005515//GO:0005543	protein binding//phospholipid binding	GO:0005634//GO:0005938	nucleus//cell cortex	--	--
Cluster-13031.0	BP_3	9.00	2.35	476	803205511	XP_011963416.1	231	5.0e-17	PREDICTED: zinc finger protein 665-like isoform X3 [Ovis aries]	--	--	--	--	--	K10513	ZBTB41	zinc finger and BTB domain-containing protein 41	http://www.genome.jp/dbget-bin/www_bget?ko:K10513	Q6ZNA1	208	9.6e-16	Zinc finger protein 836 OS=Homo sapiens GN=ZNF836 PE=2 SV=2	PF00096//PF13465//PF01844//PF06467//PF13912	Zinc finger, C2H2 type//Zinc-finger double domain//HNH endonuclease//MYM-type Zinc finger with FCS sequence motif//C2H2-type zinc finger	--	--	GO:0003676//GO:0004519//GO:0008270//GO:0046872	nucleic acid binding//endonuclease activity//zinc ion binding//metal ion binding	--	--	--	--
Cluster-13046.0	BP_3	3.00	0.33	732	--	--	--	--	--	768311759	CP010987.1	693	0	Verticillium dahliae VdLs.17 chromosome 8, complete sequence	--	--	--	--	--	--	--	--	--	--	--	--	--	--	--	--	--	--
Cluster-13047.0	BP_3	5.00	0.34	993	694532554	XP_009494490.1	982	8.7e-104	cystathionine gamma-lyase [Fonticula alba]>gi|627949503|gb|KCV71367.1| cystathionine gamma-lyase [Fonticula alba]	768311757	CP010985.1	972	0	Verticillium dahliae VdLs.17 chromosome 6, complete sequence	K01758	CTH	cystathionine gamma-lyase	http://www.genome.jp/dbget-bin/www_bget?ko:K01758	P31373	1073	1.0e-115	Cystathionine gamma-lyase OS=Saccharomyces cerevisiae (strain ATCC 204508 / S288c) GN=CYS3 PE=1 SV=2	PF01053//PF01212//PF00155//PF01118	Cys/Met metabolism PLP-dependent enzyme//Beta-eliminating lyase//Aminotransferase class I and II//Semialdehyde dehydrogenase, NAD binding domain	GO:0006520//GO:0009058//GO:0055114	cellular amino acid metabolic process//biosynthetic process//oxidation-reduction process	GO:0016829//GO:0016620//GO:0030170//GO:0051287	lyase activity//oxidoreductase activity, acting on the aldehyde or oxo group of donors, NAD or NADP as acceptor//pyridoxal phosphate binding//NAD binding	--	--	KOG0053	Cystathionine beta-lyases/cystathionine gamma-synthases
Cluster-13047.1	BP_3	8.00	0.91	715	24266981	AAN52387.1	623	2.7e-62	ribosomal protein S13 [Branchiostoma belcheri]	697084485	XM_009656927.1	706	0	Verticillium dahliae VdLs.17 40S ribosomal protein S13 mRNA	K02953	RP-S13e, RPS13	small subunit ribosomal protein S13e	http://www.genome.jp/dbget-bin/www_bget?ko:K02953	P33192	647	1.8e-66	40S ribosomal protein S13 OS=Candida maltosa GN=RPS13 PE=3 SV=2	PF00312//PF08069//PF00292	Ribosomal protein S15//Ribosomal S13/S15 N-terminal domain//'Paired box' domain	GO:0042254//GO:0006412//GO:0006355	ribosome biogenesis//translation//regulation of transcription, DNA-templated	GO:0003735//GO:0003677	structural constituent of ribosome//DNA binding	GO:0005840//GO:0005622	ribosome//intracellular	KOG0400	40S ribosomal protein S13
Cluster-13057.0	BP_3	3.13	0.50	595	478250463	ENN70958.1	414	3.8e-38	hypothetical protein YQE_12359, partial [Dendroctonus ponderosae]	--	--	--	--	--	K05313	GRIN	glutamate receptor, ionotropic, invertebrate	http://www.genome.jp/dbget-bin/www_bget?ko:K05313	--	--	--	--	--	--	--	--	--	--	--	--	--	--
Cluster-13059.0	BP_3	3.00	0.35	702	--	--	--	--	--	--	--	--	--	--	--	--	--	--	--	--	--	--	--	--	--	--	--	--	--	--	--	--
Cluster-13067.0	BP_3	4.00	0.50	675	--	--	--	--	--	--	--	--	--	--	--	--	--	--	--	--	--	--	--	--	--	--	--	--	--	--	--	--
Cluster-1307.0	BP_3	6.00	0.52	843	--	--	--	--	--	--	--	--	--	--	--	--	--	--	--	--	--	--	PF02537	CrcB-like protein, Camphor Resistance (CrcB)	--	--	--	--	GO:0016021	integral component of membrane	--	--
Cluster-1307.1	BP_3	5.00	0.53	750	--	--	--	--	--	--	--	--	--	--	--	--	--	--	--	--	--	--	--	--	--	--	--	--	--	--	--	--
Cluster-13077.0	BP_3	10.00	0.41	1481	780104289	XP_011675658.1	243	6.4e-18	PREDICTED: zinc finger protein OZF isoform X6 [Strongylocentrotus purpuratus]>gi|780104294|ref|XP_011675659.1| PREDICTED: zinc finger protein OZF isoform X6 [Strongylocentrotus purpuratus]	236460447	NM_001300.5	1478	0	Homo sapiens Kruppel-like factor 6 (KLF6), transcript variant A, mRNA	K09207	KLF6_7	krueppel-like factor 6/7	http://www.genome.jp/dbget-bin/www_bget?ko:K09207	Q99612	1196	8.2e-130	Krueppel-like factor 6 OS=Homo sapiens GN=KLF6 PE=1 SV=3	PF13465//PF00096//PF07535	Zinc-finger double domain//Zinc finger, C2H2 type//DBF zinc finger	--	--	GO:0046872//GO:0008270//GO:0003676	metal ion binding//zinc ion binding//nucleic acid binding	--	--	KOG1721	FOG: Zn-finger
Cluster-13086.0	BP_3	13.00	0.44	1716	--	--	--	--	--	--	--	--	--	--	--	--	--	--	--	--	--	--	--	--	--	--	--	--	--	--	--	--
Cluster-13087.0	BP_3	5.00	0.35	972	--	--	--	--	--	--	--	--	--	--	--	--	--	--	--	--	--	--	--	--	--	--	--	--	--	--	--	--
Cluster-13088.0	BP_3	4.00	0.62	604	--	--	--	--	--	768311756	CP010984.1	604	0	Verticillium dahliae VdLs.17 chromosome 5, complete sequence	--	--	--	--	B0XVI5	310	1.8e-27	1,3-beta-glucanosyltransferase gel4 OS=Neosartorya fumigata (strain CEA10 / CBS 144.89 / FGSC A1163) GN=gel4 PE=1 SV=1	--	--	--	--	--	--	--	--	--	--
Cluster-131.0	BP_3	11.00	1.37	679	--	--	--	--	--	--	--	--	--	--	--	--	--	--	--	--	--	--	--	--	--	--	--	--	--	--	--	--
Cluster-13106.0	BP_3	6.00	1.70	462	--	--	--	--	--	768311753	CP010981.1	456	0	Verticillium dahliae VdLs.17 chromosome 2, complete sequence	--	--	--	--	--	--	--	--	--	--	--	--	--	--	--	--	--	--
Cluster-13108.0	BP_3	6.00	0.61	764	--	--	--	--	--	--	--	--	--	--	--	--	--	--	--	--	--	--	--	--	--	--	--	--	--	--	--	--
Cluster-1311.0	BP_3	2.00	3.23	306	--	--	--	--	--	--	--	--	--	--	--	--	--	--	--	--	--	--	--	--	--	--	--	--	--	--	--	--
Cluster-13118.0	BP_3	2.00	0.36	557	--	--	--	--	--	768311753	CP010981.1	557	0	Verticillium dahliae VdLs.17 chromosome 2, complete sequence	--	--	--	--	--	--	--	--	--	--	--	--	--	--	--	--	--	--
Cluster-13121.0	BP_3	21.00	2.93	637	--	--	--	--	--	--	--	--	--	--	--	--	--	--	--	--	--	--	--	--	--	--	--	--	--	--	--	--
Cluster-13123.0	BP_3	4.00	0.52	666	443614327	AGC96525.1	540	1.0e-52	thioredoxin 1 [Scylla paramamosain]	443614326	JQ864188.1	645	0	Scylla paramamosain clone PXQ014G02 thioredoxin 1 mRNA, complete cds	K03671	trxA	thioredoxin 1	http://www.genome.jp/dbget-bin/www_bget?ko:K03671	Q6XHI1	331	7.4e-30	Thioredoxin-2 OS=Drosophila yakuba GN=Trx-2 PE=3 SV=1	PF08534//PF00085//PF00578//PF02966	Redoxin//Thioredoxin//AhpC/TSA family//Mitosis protein DIM1	GO:0055114//GO:0045454//GO:0000398	oxidation-reduction process//cell redox homeostasis//mRNA splicing, via spliceosome	GO:0016491//GO:0016209	oxidoreductase activity//antioxidant activity	GO:0005681	spliceosomal complex	KOG0907	Thioredoxin
Cluster-13128.0	BP_3	8.00	0.37	1335	--	--	--	--	--	--	--	--	--	--	--	--	--	--	--	--	--	--	--	--	--	--	--	--	--	--	--	--
Cluster-13129.0	BP_3	3.00	0.36	688	156351451	XP_001622517.1	140	2.6e-06	predicted protein [Nematostella vectensis]>gi|156209076|gb|EDO30417.1| predicted protein, partial [Nematostella vectensis]	--	--	--	--	--	--	--	--	--	--	--	--	--	--	--	--	--	--	--	--	--	--	--
Cluster-13137.1	BP_3	6.00	0.67	724	--	--	--	--	--	--	--	--	--	--	--	--	--	--	--	--	--	--	--	--	--	--	--	--	--	--	--	--
Cluster-13148.0	BP_3	11.00	1.29	702	734546692	KHN75153.1	701	2.4e-71	60S ribosomal protein L11 [Toxocara canis]	697090412	XM_009659817.1	699	0	Verticillium dahliae VdLs.17 60S ribosomal protein L11 mRNA	K02868	RP-L11e, RPL11	large subunit ribosomal protein L11e	http://www.genome.jp/dbget-bin/www_bget?ko:K02868	Q7RVN0	773	4.3e-81	60S ribosomal protein L11 OS=Neurospora crassa (strain ATCC 24698 / 74-OR23-1A / CBS 708.71 / DSM 1257 / FGSC 987) GN=rpl-11 PE=3 SV=2	--	--	--	--	--	--	--	--	KOG0397	60S ribosomal protein L11
Cluster-13149.0	BP_3	2.00	0.48	493	--	--	--	--	--	--	--	--	--	--	--	--	--	--	--	--	--	--	--	--	--	--	--	--	--	--	--	--
Cluster-13161.0	BP_3	17.00	0.61	1643	--	--	--	--	--	--	--	--	--	--	--	--	--	--	--	--	--	--	PF00641	Zn-finger in Ran binding protein and others	--	--	GO:0008270	zinc ion binding	--	--	--	--
Cluster-13177.0	BP_3	5.00	0.91	557	--	--	--	--	--	525346445	KC793917.1	86	3.73863e-35	Scylla paramamosain clone Scpa25 microsatellite sequence	--	--	--	--	--	--	--	--	--	--	--	--	--	--	--	--	--	--
Cluster-13179.0	BP_3	13.00	0.55	1437	288779616	BAI70369.1	445	2.3e-41	eukaryotic initiation factor 4E binding protein [Marsupenaeus japonicus]	--	--	--	--	--	K07205	EIF4EBP1	eukaryotic translation initiation factor 4E binding protein 1	http://www.genome.jp/dbget-bin/www_bget?ko:K07205	Q60876	268	3.2e-22	Eukaryotic translation initiation factor 4E-binding protein 1 OS=Mus musculus GN=Eif4ebp1 PE=1 SV=3	PF05456	Eukaryotic translation initiation factor 4E binding protein (EIF4EBP)	GO:0045947	negative regulation of translational initiation	GO:0008190	eukaryotic initiation factor 4E binding	--	--	--	--
Cluster-13181.0	BP_3	1.00	0.36	424	--	--	--	--	--	--	--	--	--	--	--	--	--	--	--	--	--	--	--	--	--	--	--	--	--	--	--	--
Cluster-13184.0	BP_3	9.00	0.54	1099	--	--	--	--	--	--	--	--	--	--	--	--	--	--	--	--	--	--	--	--	--	--	--	--	--	--	--	--
Cluster-132.0	BP_3	2.00	0.51	480	--	--	--	--	--	--	--	--	--	--	--	--	--	--	--	--	--	--	--	--	--	--	--	--	--	--	--	--
Cluster-13206.0	BP_3	17.00	0.44	2151	577297	BAA07643.1	1200	9.9e-129	KIAA0085 [Homo sapiens]	222418609	NM_006762.2	2148	0	Homo sapiens lysosomal protein transmembrane 5 (LAPTM5), mRNA	K12387	LAPTM	lysosomal-associated transmembrane protein	http://www.genome.jp/dbget-bin/www_bget?ko:K12387	Q13571	1167	2.7e-126	Lysosomal-associated transmembrane protein 5 OS=Homo sapiens GN=LAPTM5 PE=1 SV=1	PF03821	Golgi 4-transmembrane spanning transporter	--	--	--	--	GO:0016021	integral component of membrane	--	--
Cluster-13213.0	BP_3	2.00	0.97	389	754345551	XP_011270172.1	452	9.7e-43	hypothetical protein CAOG_08572, partial [Capsaspora owczarzaki ATCC 30864]	768311756	CP010984.1	389	0	Verticillium dahliae VdLs.17 chromosome 5, complete sequence	K04077	groEL, HSPD1	chaperonin GroEL	http://www.genome.jp/dbget-bin/www_bget?ko:K04077	P50142	570	8.3e-58	Heat shock protein 60, mitochondrial OS=Ajellomyces capsulatus GN=HSP60 PE=3 SV=2	PF00118	TCP-1/cpn60 chaperonin family	--	--	GO:0005524	ATP binding	--	--	KOG0356	Mitochondrial chaperonin, Cpn60/Hsp60p
Cluster-13218.0	BP_3	8.00	1.15	626	--	--	--	--	--	--	--	--	--	--	--	--	--	--	--	--	--	--	--	--	--	--	--	--	--	--	--	--
Cluster-13219.0	BP_3	8.00	0.33	1475	817214031	XP_012283269.1	677	3.0e-68	PREDICTED: myophilin [Orussus abietinus]	--	--	--	--	--	--	--	--	--	P14318	442	2.2e-42	Muscle-specific protein 20 OS=Drosophila melanogaster GN=Mp20 PE=2 SV=2	PF05706//PF00307	Cyclin-dependent kinase inhibitor 3 (CDKN3)//Calponin homology (CH) domain	GO:0006570//GO:0006470	tyrosine metabolic process//protein dephosphorylation	GO:0004725//GO:0005515//GO:0004721	protein tyrosine phosphatase activity//protein binding//phosphoprotein phosphatase activity	--	--	KOG2046	Calponin
Cluster-13223.0	BP_3	1.00	13.75	235	386837	AAA36128.1	310	1.7e-26	15-kDa protein, partial [Homo sapiens]	38114701	BC009507.2	235	2.15445e-118	Homo sapiens ISG15 ubiquitin-like modifier, mRNA (cDNA clone MGC:3945 IMAGE:3545944), complete cds	K12159	ISG15	ubiquitin cross-reactive protein	http://www.genome.jp/dbget-bin/www_bget?ko:K12159	P05161	310	7.1e-28	Ubiquitin-like protein ISG15 OS=Homo sapiens GN=ISG15 PE=1 SV=5	PF00240	Ubiquitin family	--	--	GO:0005515	protein binding	--	--	--	--
Cluster-13224.1	BP_3	14.00	2.95	520	--	--	--	--	--	--	--	--	--	--	--	--	--	--	--	--	--	--	--	--	--	--	--	--	--	--	--	--
Cluster-13227.1	BP_3	2.00	0.40	533	--	--	--	--	--	--	--	--	--	--	--	--	--	--	--	--	--	--	--	--	--	--	--	--	--	--	--	--
Cluster-13236.0	BP_3	3.00	0.59	535	--	--	--	--	--	--	--	--	--	--	--	--	--	--	--	--	--	--	--	--	--	--	--	--	--	--	--	--
Cluster-13237.0	BP_3	2.00	0.44	510	--	--	--	--	--	767943536	XM_011536110.1	510	0	PREDICTED: Homo sapiens ezrin (EZR), transcript variant X1, mRNA	--	--	--	--	--	--	--	--	--	--	--	--	--	--	--	--	--	--
Cluster-13243.0	BP_3	6.00	0.31	1231	262401390	ACY66597.1	211	2.7e-14	hypothetical protein [Scylla paramamosain]	262401389	FJ774877.1	270	4.43373e-137	Scylla paramamosain hypothetical protein mRNA, partial cds	--	--	--	--	--	--	--	--	--	--	--	--	--	--	--	--	--	--
Cluster-13243.1	BP_3	3.00	1.09	424	17549915	NP_509585.1	319	2.8e-27	TBB-4 [Caenorhabditis elegans]>gi|268576989|ref|XP_002643476.1| C. briggsae CBR-TBB-4 protein [Caenorhabditis briggsae]>gi|1174596|sp|P41937.1|TBB4_CAEEL RecName: Full=Tubulin beta-4 chain; AltName: Full=Beta-4-tubulin [Caenorhabditis elegans]>gi|3873688|emb|CAA86310.1| TBB-4 [Caenorhabditis elegans]	333411319	JF767013.1	163	4.38995e-78	Helicoverpa armigera beta-tubulin mRNA, complete cds	K07375	TUBB	tubulin beta	http://www.genome.jp/dbget-bin/www_bget?ko:K07375	O17449	319	1.2e-28	Tubulin beta-1 chain OS=Manduca sexta PE=2 SV=1	--	--	GO:0051258//GO:0007018//GO:0006184//GO:0007067//GO:0009792	protein polymerization//microtubule-based movement//obsolete GTP catabolic process//mitotic nuclear division//embryo development ending in birth or egg hatching	GO:0003924//GO:0005198//GO:0005525	GTPase activity//structural molecule activity//GTP binding	GO:0005737//GO:0005879	cytoplasm//axonemal microtubule	KOG1375	Beta tubulin
Cluster-13247.0	BP_3	2.00	1.08	379	--	--	--	--	--	--	--	--	--	--	--	--	--	--	--	--	--	--	--	--	--	--	--	--	--	--	--	--
Cluster-13247.1	BP_3	7.00	0.82	701	751453875	XP_011181382.1	232	5.7e-17	PREDICTED: adult-specific rigid cuticular protein 15.5-like [Bactrocera cucurbitae]	--	--	--	--	--	--	--	--	--	P82119	179	3.3e-12	Cuticle protein 6 OS=Blaberus craniifer PE=1 SV=1	PF00379	Insect cuticle protein	--	--	GO:0042302	structural constituent of cuticle	--	--	--	--
Cluster-1325.0	BP_3	2.00	0.62	447	--	--	--	--	--	--	--	--	--	--	--	--	--	--	--	--	--	--	--	--	--	--	--	--	--	--	--	--
Cluster-13256.0	BP_3	17.00	0.65	1558	--	--	--	--	--	--	--	--	--	--	--	--	--	--	--	--	--	--	--	--	--	--	--	--	--	--	--	--
Cluster-1326.0	BP_3	3.00	0.78	476	--	--	--	--	--	--	--	--	--	--	--	--	--	--	--	--	--	--	--	--	--	--	--	--	--	--	--	--
Cluster-13268.0	BP_3	2.00	0.46	502	--	--	--	--	--	--	--	--	--	--	--	--	--	--	--	--	--	--	--	--	--	--	--	--	--	--	--	--
Cluster-1327.0	BP_3	3.00	0.74	488	--	--	--	--	--	--	--	--	--	--	--	--	--	--	--	--	--	--	--	--	--	--	--	--	--	--	--	--
Cluster-13271.0	BP_3	5.00	0.36	958	569366696	ETO09895.1	184	2.9e-11	ZIP transporter [Reticulomyxa filosa]	--	--	--	--	--	--	--	--	--	Q12436	193	1.1e-13	Zinc-regulated transporter 2 OS=Saccharomyces cerevisiae (strain ATCC 204508 / S288c) GN=ZRT2 PE=1 SV=1	PF02535	ZIP Zinc transporter	GO:0030001//GO:0055085	metal ion transport//transmembrane transport	GO:0046873	metal ion transmembrane transporter activity	GO:0016020	membrane	KOG1558	Fe2+/Zn2+ regulated transporter
Cluster-1328.0	BP_3	1.00	0.82	345	871218664	XP_012935438.1	252	1.3e-19	PREDICTED: calponin-1-like [Aplysia californica]	--	--	--	--	--	--	--	--	--	P26932	213	1.8e-16	Calponin-1 OS=Gallus gallus GN=CNN1 PE=1 SV=2	--	--	--	--	--	--	--	--	--	--
Cluster-13286.0	BP_3	2.00	0.40	532	321458779	EFX69841.1	655	3.9e-66	hypothetical protein DAPPUDRAFT_300660 [Daphnia pulex]	--	--	--	--	--	K00826	E2.6.1.42, ilvE	branched-chain amino acid aminotransferase	http://www.genome.jp/dbget-bin/www_bget?ko:K00826	A7SLW1	625	4.8e-64	Branched-chain-amino-acid aminotransferase OS=Nematostella vectensis GN=v1g246094 PE=3 SV=1	PF01063	Amino-transferase class IV	GO:0008152	metabolic process	GO:0003824	catalytic activity	--	--	KOG0975	Branched chain aminotransferase BCAT1, pyridoxal phosphate enzymes type IV superfamily
Cluster-13294.0	BP_3	2.00	0.71	426	--	--	--	--	--	--	--	--	--	--	--	--	--	--	--	--	--	--	--	--	--	--	--	--	--	--	--	--
Cluster-13295.0	BP_3	2.00	1.21	368	--	--	--	--	--	--	--	--	--	--	--	--	--	--	--	--	--	--	--	--	--	--	--	--	--	--	--	--
Cluster-133.0	BP_3	4.00	0.34	861	--	--	--	--	--	--	--	--	--	--	--	--	--	--	--	--	--	--	--	--	--	--	--	--	--	--	--	--
Cluster-13308.0	BP_3	4.00	0.38	794	333466057	AEF33797.1	1042	7.7e-111	Rab7 [Fenneropenaeus chinensis]	167466098	AB379643.1	307	7.6173e-158	Marsupenaeus japonicus Rab7 mRNA for WSDV receptor Rab7, complete cds	K07897	RAB7A	Ras-related protein Rab-7A	http://www.genome.jp/dbget-bin/www_bget?ko:K07897	P18067	922	2.6e-98	Ras-related protein Rab-7a OS=Canis familiaris GN=RAB7A PE=2 SV=1	PF00025//PF07728//PF00735//PF08477//PF01926//PF00485//PF00503//PF04670//PF00910//PF10662//PF00071//PF00005//PF03266//PF03193//PF01637	ADP-ribosylation factor family//AAA domain (dynein-related subfamily)//Septin//Ras of Complex, Roc, domain of DAPkinase//50S ribosome-binding GTPase//Phosphoribulokinase / Uridine kinase family//G-protein alpha subunit//Gtr1/RagA G protein conserved region//RNA helicase//Ethanolamine utilisation - propanediol utilisation//Ras family//ABC transporter//NTPase//Protein of unknown function, DUF258//A…	GO:0007264//GO:0008152//GO:0006576//GO:0007186//GO:0007165	small GTPase mediated signal transduction//metabolic process//cellular biogenic amine metabolic process//G-protein coupled receptor signaling pathway//signal transduction	GO:0004871//GO:0005525//GO:0003724//GO:0003723//GO:0016887//GO:0019001//GO:0016301//GO:0098519//GO:0031683//GO:0005524//GO:0003924	signal transducer activity//GTP binding//RNA helicase activity//RNA binding//ATPase activity//guanyl nucleotide binding//kinase activity//nucleotide phosphatase activity, acting on free nucleotides//G-protein beta/gamma-subunit complex binding//ATP binding//GTPase activity	--	--	KOG0394	Ras-related GTPase
Cluster-13309.0	BP_3	5.00	0.49	787	270007970	EFA04418.1	150	2.1e-07	hypothetical protein TcasGA2_TC014718 [Tribolium castaneum]	--	--	--	--	--	--	--	--	--	--	--	--	--	PF00797	N-acetyltransferase	GO:0008152//GO:0042967	metabolic process//acyl-carrier-protein biosynthetic process	GO:0016407	acetyltransferase activity	--	--	--	--
Cluster-13311.0	BP_3	5.00	37.66	251	241781184	XP_002400257.1	246	4.8e-19	ribosomal protein L39, putative [Ixodes scapularis]>gi|215510701|gb|EEC20154.1| ribosomal protein L39, putative [Ixodes scapularis]	225708741	BT075793.1	55	2.66446e-18	Caligus rogercresseyi clone crog-evm-507-292 60S ribosomal protein L39 putative mRNA, complete cds	K02924	RP-L39e, RPL39	large subunit ribosomal protein L39e	http://www.genome.jp/dbget-bin/www_bget?ko:K02924	Q6F482	225	5.4e-18	60S ribosomal protein L39 OS=Plutella xylostella GN=RpL39 PE=3 SV=1	PF00832	Ribosomal L39 protein	GO:0042254//GO:0006412	ribosome biogenesis//translation	GO:0003735	structural constituent of ribosome	GO:0005840//GO:0005622	ribosome//intracellular	KOG0002	60s ribosomal protein L39
Cluster-13316.0	BP_3	13.00	0.75	1129	--	--	--	--	--	--	--	--	--	--	--	--	--	--	--	--	--	--	--	--	--	--	--	--	--	--	--	--
Cluster-13316.1	BP_3	14.00	0.97	989	--	--	--	--	--	--	--	--	--	--	--	--	--	--	--	--	--	--	--	--	--	--	--	--	--	--	--	--
Cluster-13318.0	BP_3	7.00	1.13	590	--	--	--	--	--	--	--	--	--	--	--	--	--	--	--	--	--	--	--	--	--	--	--	--	--	--	--	--
Cluster-13323.0	BP_3	9.44	0.37	1528	766918539	XP_011498898.1	703	3.0e-71	PREDICTED: heterogeneous nuclear ribonucleoprotein A1, A2/B1 homolog [Ceratosolen solmsi marchali]	--	--	--	--	--	K13158	HNRNPA2B1	heterogeneous nuclear ribonucleoprotein A2/B1	http://www.genome.jp/dbget-bin/www_bget?ko:K13158	P21522	682	3.4e-70	Heterogeneous nuclear ribonucleoprotein A1, A2/B1 homolog OS=Schistocerca americana GN=HNRNP PE=2 SV=1	PF04828//PF16367//PF00076//PF03972//PF08777	Glutathione-dependent formaldehyde-activating enzyme//RNA recognition motif//RNA recognition motif. (a.k.a. RRM, RBD, or RNP domain)//MmgE/PrpD family//RNA binding motif	GO:0008152	metabolic process	GO:0016829//GO:0003723//GO:0016846//GO:0003676	lyase activity//RNA binding//carbon-sulfur lyase activity//nucleic acid binding	--	--	--	--
Cluster-13333.0	BP_3	2.00	0.95	391	--	--	--	--	--	--	--	--	--	--	--	--	--	--	--	--	--	--	PF04604	Type-A lantibiotic	GO:0042742	defense response to bacterium	--	--	GO:0005576	extracellular region	--	--
Cluster-13339.0	BP_3	2.00	1.54	349	449273737	EMC83151.1	174	1.5e-10	Enterin neuropeptide, partial [Columba livia]	--	--	--	--	--	--	--	--	--	--	--	--	--	--	--	--	--	--	--	--	--	--	--
Cluster-13341.0	BP_3	4.00	0.31	920	--	--	--	--	--	--	--	--	--	--	--	--	--	--	--	--	--	--	--	--	--	--	--	--	--	--	--	--
Cluster-13346.0	BP_3	3.00	1.63	378	--	--	--	--	--	--	--	--	--	--	--	--	--	--	--	--	--	--	--	--	--	--	--	--	--	--	--	--
Cluster-13359.0	BP_3	3.00	0.43	626	470323323	XP_004349466.1	259	3.8e-20	receptor accessory protein 5 [Capsaspora owczarzaki ATCC 30864]>gi|765550978|gb|KJE91599.1| receptor accessory protein 5 [Capsaspora owczarzaki ATCC 30864]	697066784	XM_009650284.1	510	0	Verticillium dahliae VdLs.17 yop-1 partial mRNA	K17279	REEP5_6	receptor expression-enhancing protein 5/6	http://www.genome.jp/dbget-bin/www_bget?ko:K17279	Q871R7	547	6.2e-55	Protein yop-1 OS=Neurospora crassa (strain ATCC 24698 / 74-OR23-1A / CBS 708.71 / DSM 1257 / FGSC 987) GN=yop-1 PE=3 SV=1	--	--	--	--	--	--	--	--	KOG1725	Protein involved in membrane traffic (YOP1/TB2/DP1/HVA22 family)
Cluster-13362.0	BP_3	3.00	1.26	405	--	--	--	--	--	--	--	--	--	--	--	--	--	--	--	--	--	--	--	--	--	--	--	--	--	--	--	--
Cluster-13367.0	BP_3	1.00	0.50	386	--	--	--	--	--	--	--	--	--	--	--	--	--	--	--	--	--	--	--	--	--	--	--	--	--	--	--	--
Cluster-13378.0	BP_3	1.00	0.45	398	--	--	--	--	--	--	--	--	--	--	--	--	--	--	--	--	--	--	--	--	--	--	--	--	--	--	--	--
Cluster-13382.0	BP_3	7.41	0.34	1327	546674815	ERL86101.1	908	4.4e-95	hypothetical protein D910_03515 [Dendroctonus ponderosae]	--	--	--	--	--	--	--	--	--	B0UYT5	156	2.9e-09	Major facilitator superfamily domain-containing protein 6-B OS=Danio rerio GN=mfsd6b PE=3 SV=1	PF07690	Major Facilitator Superfamily	GO:0055085	transmembrane transport	--	--	GO:0016021	integral component of membrane	--	--
Cluster-13402.0	BP_3	6.00	0.88	622	167519404	XP_001744042.1	385	9.2e-35	hypothetical protein [Monosiga brevicollis MX1]>gi|163778004|gb|EDQ91620.1| predicted protein [Monosiga brevicollis MX1]	768311755	CP010983.1	420	0	Verticillium dahliae VdLs.17 chromosome 4, complete sequence	K02915	RP-L34e, RPL34	large subunit ribosomal protein L34e	http://www.genome.jp/dbget-bin/www_bget?ko:K02915	P40525	425	8.7e-41	60S ribosomal protein L34-B OS=Saccharomyces cerevisiae (strain ATCC 204508 / S288c) GN=RPL34B PE=1 SV=1	PF01199//PF11575	Ribosomal protein L34e//FhuF 2Fe-2S C-terminal domain	GO:0006412//GO:0042254	translation//ribosome biogenesis	GO:0051537//GO:0003735	2 iron, 2 sulfur cluster binding//structural constituent of ribosome	GO:0005622//GO:0005840	intracellular//ribosome	KOG1790	60s ribosomal protein L34
Cluster-13411.1	BP_3	8.00	0.43	1195	--	--	--	--	--	--	--	--	--	--	--	--	--	--	--	--	--	--	--	--	--	--	--	--	--	--	--	--
Cluster-13412.0	BP_3	3.00	0.68	505	452187308	AGG09867.1	538	1.4e-52	mitochondrial ketol-acid reductoisomerase precursor, partial [Nilaparvata lugens]	768311753	CP010981.1	505	0	Verticillium dahliae VdLs.17 chromosome 2, complete sequence	--	--	--	--	P38674	791	2.6e-83	Ketol-acid reductoisomerase, mitochondrial OS=Neurospora crassa (strain ATCC 24698 / 74-OR23-1A / CBS 708.71 / DSM 1257 / FGSC 987) GN=ilv-2 PE=3 SV=2	PF01450	Acetohydroxy acid isomeroreductase, catalytic domain	GO:0009097//GO:0009098//GO:0015940//GO:0055114//GO:0009099//GO:0009082	isoleucine biosynthetic process//leucine biosynthetic process//pantothenate biosynthetic process//oxidation-reduction process//valine biosynthetic process//branched-chain amino acid biosynthetic process	GO:0004455	ketol-acid reductoisomerase activity	--	--	--	--
Cluster-13419.0	BP_3	2.00	0.45	505	194324935	ACF49124.1	297	1.2e-24	FK506-binding protein-like protein [Echinococcus granulosus]>gi|576696367|gb|EUB59922.1| Peptidyl-prolyl cis-trans isomerase FKBP1A [Echinococcus granulosus]	697069822	XM_009651800.1	468	0	Verticillium dahliae VdLs.17 FK506-binding protein partial mRNA	K09568	FKBP1	FK506-binding protein 1	http://www.genome.jp/dbget-bin/www_bget?ko:K09568	Q6M981	448	1.5e-43	FK506-binding protein 1B OS=Neurospora crassa (strain ATCC 24698 / 74-OR23-1A / CBS 708.71 / DSM 1257 / FGSC 987) GN=fkr-3 PE=3 SV=2	PF00254//PF00832	FKBP-type peptidyl-prolyl cis-trans isomerase//Ribosomal L39 protein	GO:0042254//GO:0006412//GO:0006457	ribosome biogenesis//translation//protein folding	GO:0003735	structural constituent of ribosome	GO:0005840//GO:0005622	ribosome//intracellular	KOG0544	FKBP-type peptidyl-prolyl cis-trans isomerase
Cluster-13426.0	BP_3	4.00	0.57	632	159145772	ABW90423.1	431	4.3e-40	putative ribosomal protein S17 [Barentsia elongata]	697090196	XM_009659709.1	618	0	Verticillium dahliae VdLs.17 40S ribosomal protein S17 mRNA	K02962	RP-S17e, RPS17	small subunit ribosomal protein S17e	http://www.genome.jp/dbget-bin/www_bget?ko:K02962	P27770	651	5.5e-67	40S ribosomal protein S17 OS=Neurospora crassa (strain ATCC 24698 / 74-OR23-1A / CBS 708.71 / DSM 1257 / FGSC 987) GN=rps-17 PE=3 SV=1	PF00833	Ribosomal S17	GO:0006412//GO:0042254	translation//ribosome biogenesis	GO:0003735	structural constituent of ribosome	GO:0005622//GO:0005840	intracellular//ribosome	KOG0187	40S ribosomal protein S17
Cluster-13428.0	BP_3	1.00	0.53	381	--	--	--	--	--	--	--	--	--	--	--	--	--	--	--	--	--	--	--	--	--	--	--	--	--	--	--	--
Cluster-13429.0	BP_3	4.00	0.68	574	675870274	XP_009020697.1	194	1.2e-12	hypothetical protein HELRODRAFT_93038, partial [Helobdella robusta]>gi|555697972|gb|ESO01205.1| hypothetical protein HELRODRAFT_93038, partial [Helobdella robusta]	697069332	XM_009651555.1	574	0	Verticillium dahliae VdLs.17 60S ribosomal protein L22 mRNA	K02891	RP-L22e, RPL22	large subunit ribosomal protein L22e	http://www.genome.jp/dbget-bin/www_bget?ko:K02891	Q09668	266	2.2e-22	60S ribosomal protein L22 OS=Schizosaccharomyces pombe (strain 972 / ATCC 24843) GN=rpl22 PE=1 SV=3	PF01776//PF01852	Ribosomal L22e protein family//START domain	GO:0006412//GO:0042254	translation//ribosome biogenesis	GO:0008289//GO:0003735	lipid binding//structural constituent of ribosome	GO:0005622//GO:0005840	intracellular//ribosome	KOG3434	60S ribosomal protein L22
Cluster-13430.0	BP_3	4.00	0.56	639	--	--	--	--	--	--	--	--	--	--	--	--	--	--	--	--	--	--	--	--	--	--	--	--	--	--	--	--
Cluster-13435.1	BP_3	1.00	0.60	369	91077926	XP_974115.1	405	2.6e-37	PREDICTED: tropinone reductase 2 [Tribolium castaneum]>gi|270001443|gb|EEZ97890.1| hypothetical protein TcasGA2_TC000272 [Tribolium castaneum]	--	--	--	--	--	--	--	--	--	P50163	178	2.2e-12	Tropinone reductase 2 OS=Datura stramonium GN=TR2 PE=1 SV=1	PF00106	short chain dehydrogenase	GO:0055114//GO:0008152	oxidation-reduction process//metabolic process	GO:0016491//GO:0000166	oxidoreductase activity//nucleotide binding	--	--	--	--
Cluster-13441.0	BP_3	3.00	0.38	671	--	--	--	--	--	--	--	--	--	--	--	--	--	--	--	--	--	--	--	--	--	--	--	--	--	--	--	--
Cluster-13450.0	BP_3	6.00	0.35	1122	766932923	XP_011498704.1	738	1.9e-75	PREDICTED: MFS-type transporter SLC18B1-like [Ceratosolen solmsi marchali]	--	--	--	--	--	--	--	--	--	Q6NT16	393	8.0e-37	MFS-type transporter SLC18B1 OS=Homo sapiens GN=SLC18B1 PE=1 SV=1	PF07690//PF00083	Major Facilitator Superfamily//Sugar (and other) transporter	GO:0055085	transmembrane transport	GO:0022857	transmembrane transporter activity	GO:0016021	integral component of membrane	KOG3764	Vesicular amine transporter
Cluster-13453.0	BP_3	6.00	0.49	884	--	--	--	--	--	--	--	--	--	--	--	--	--	--	--	--	--	--	--	--	--	--	--	--	--	--	--	--
Cluster-13459.1	BP_3	15.00	0.39	2124	--	--	--	--	--	--	--	--	--	--	--	--	--	--	--	--	--	--	--	--	--	--	--	--	--	--	--	--
Cluster-13461.1	BP_3	1.00	0.37	421	--	--	--	--	--	--	--	--	--	--	--	--	--	--	--	--	--	--	--	--	--	--	--	--	--	--	--	--
Cluster-13464.0	BP_3	1.00	0.43	403	--	--	--	--	--	--	--	--	--	--	--	--	--	--	--	--	--	--	--	--	--	--	--	--	--	--	--	--
Cluster-13474.0	BP_3	6.00	0.74	682	411595986	AFW19996.1	600	1.2e-59	mitochondrial cytochrome c oxidase subunit Va [Litopenaeus vannamei]	--	--	--	--	--	K02264	COX5A	cytochrome c oxidase subunit 5a	http://www.genome.jp/dbget-bin/www_bget?ko:K02264	Q94514	415	1.4e-39	Cytochrome c oxidase subunit 5A, mitochondrial OS=Drosophila melanogaster GN=CoVa PE=2 SV=2	PF02284	Cytochrome c oxidase subunit Va	GO:0015992//GO:0006123	proton transport//mitochondrial electron transport, cytochrome c to oxygen	GO:0004129	cytochrome-c oxidase activity	GO:0045277//GO:0005743	respiratory chain complex IV//mitochondrial inner membrane	KOG4077	Cytochrome c oxidase, subunit Va/COX6
Cluster-13475.0	BP_3	4.00	0.66	586	--	--	--	--	--	768311755	CP010983.1	554	0	Verticillium dahliae VdLs.17 chromosome 4, complete sequence	--	--	--	--	--	--	--	--	--	--	--	--	--	--	--	--	--	--
Cluster-13477.0	BP_3	40.00	0.36	5583	270013025	EFA09473.1	4944	0.0e+00	hypothetical protein TcasGA2_TC010967 [Tribolium castaneum]	642934190	XM_008201424.1	517	0	PREDICTED: Tribolium castaneum uncharacterized LOC657839 (LOC657839), transcript variant X3, mRNA	K05213	GRIN3A	glutamate receptor ionotropic, NMDA 3A	http://www.genome.jp/dbget-bin/www_bget?ko:K05213	Q8TCU5	664	1.5e-67	Glutamate receptor ionotropic, NMDA 3A OS=Homo sapiens GN=GRIN3A PE=1 SV=2	PF07271//PF00060//PF10613	Cytadhesin P30/P32//Ligand-gated ion channel//Ligated ion channel L-glutamate- and glycine-binding site	GO:0007268//GO:0007165//GO:0009405//GO:0007157//GO:0006811	synaptic transmission//signal transduction//pathogenesis//heterophilic cell-cell adhesion via plasma membrane cell adhesion molecules//ion transport	GO:0004970//GO:0005234	ionotropic glutamate receptor activity//extracellular-glutamate-gated ion channel activity	GO:0016021//GO:0016020	integral component of membrane//membrane	--	--
Cluster-13481.0	BP_3	3.68	3.91	328	--	--	--	--	--	--	--	--	--	--	--	--	--	--	--	--	--	--	--	--	--	--	--	--	--	--	--	--
Cluster-13484.0	BP_3	1.00	1.80	301	--	--	--	--	--	--	--	--	--	--	--	--	--	--	--	--	--	--	--	--	--	--	--	--	--	--	--	--
Cluster-13491.0	BP_3	1.00	0.35	428	--	--	--	--	--	--	--	--	--	--	--	--	--	--	--	--	--	--	--	--	--	--	--	--	--	--	--	--
Cluster-13493.0	BP_3	4.00	0.47	701	222160395	ACM47362.1	222	8.2e-16	Sox14 protein [Scylla paramamosain]	--	--	--	--	--	--	--	--	--	--	--	--	--	--	--	--	--	--	--	--	--	--	--
Cluster-13494.0	BP_3	2.00	0.37	553	--	--	--	--	--	768311752	CP010980.1	547	0	Verticillium dahliae VdLs.17 chromosome 1, complete sequence	--	--	--	--	--	--	--	--	--	--	--	--	--	--	--	--	--	--
Cluster-13496.0	BP_3	16.00	0.79	1273	410912342	XP_003969649.1	655	9.2e-66	PREDICTED: 60S ribosomal protein L12 [Takifugu rubripes]	697076517	XM_009654164.1	821	0	Verticillium dahliae VdLs.17 60S ribosomal protein L12 mRNA	K02870	RP-L12e, RPL12	large subunit ribosomal protein L12e	http://www.genome.jp/dbget-bin/www_bget?ko:K02870	Q9C285	752	2.1e-78	60S ribosomal protein L12 OS=Neurospora crassa (strain ATCC 24698 / 74-OR23-1A / CBS 708.71 / DSM 1257 / FGSC 987) GN=rpl-12 PE=3 SV=1	PF00298	Ribosomal protein L11, RNA binding domain	GO:0006412//GO:0042254	translation//ribosome biogenesis	GO:0003735	structural constituent of ribosome	GO:0005840	ribosome	KOG0886	40S ribosomal protein S2
Cluster-13497.0	BP_3	1.00	1.03	330	--	--	--	--	--	--	--	--	--	--	--	--	--	--	--	--	--	--	--	--	--	--	--	--	--	--	--	--
Cluster-13498.0	BP_3	4.00	0.40	774	551510201	XP_005806623.1	276	5.0e-22	PREDICTED: ras-related protein Rab-1A-like isoform X1 [Xiphophorus maculatus]	768311756	CP010984.1	716	0	Verticillium dahliae VdLs.17 chromosome 5, complete sequence	K07875	RAB1B	Ras-related protein Rab-1B	http://www.genome.jp/dbget-bin/www_bget?ko:K07875	P33723	343	3.5e-31	GTP-binding protein ypt1 OS=Neurospora crassa (strain ATCC 24698 / 74-OR23-1A / CBS 708.71 / DSM 1257 / FGSC 987) GN=ypt-1 PE=3 SV=1	PF00071	Ras family	GO:0007264	small GTPase mediated signal transduction	GO:0005525	GTP binding	--	--	KOG0084	GTPase Rab1/YPT1, small G protein superfamily, and related GTP-binding proteins
Cluster-135.0	BP_3	1.00	0.59	370	--	--	--	--	--	--	--	--	--	--	--	--	--	--	--	--	--	--	--	--	--	--	--	--	--	--	--	--
Cluster-13500.0	BP_3	2.00	0.45	505	260804857	XP_002597304.1	508	4.0e-49	hypothetical protein BRAFLDRAFT_203247 [Branchiostoma floridae]>gi|229282567|gb|EEN53316.1| hypothetical protein BRAFLDRAFT_203247 [Branchiostoma floridae]	148230960	NM_001094813.1	92	1.55922e-38	Xenopus laevis TSR1, 20S rRNA accumulation, homolog (tsr1), mRNA >gnl|BL_ORD_ID|630648 Xenopus laevis hypothetical LOC495115, mRNA (cDNA clone MGC:83112 IMAGE:6317840), complete cds	K14799	TSR1	pre-rRNA-processing protein TSR1	http://www.genome.jp/dbget-bin/www_bget?ko:K14799	Q5XGY1	493	9.1e-49	Pre-rRNA-processing protein TSR1 homolog OS=Xenopus laevis GN=tsr1 PE=2 SV=1	--	--	GO:0042254	ribosome biogenesis	--	--	GO:0005634	nucleus	KOG1980	Uncharacterized conserved protein
Cluster-13501.0	BP_3	1.00	0.38	418	--	--	--	--	--	697086829	XM_009658032.1	418	0	Verticillium dahliae VdLs.17 hypothetical protein mRNA	--	--	--	--	--	--	--	--	--	--	--	--	--	--	--	--	--	--
Cluster-13503.0	BP_3	1.00	1.55	308	--	--	--	--	--	--	--	--	--	--	--	--	--	--	--	--	--	--	--	--	--	--	--	--	--	--	--	--
Cluster-13507.0	BP_3	1.00	0.42	406	--	--	--	--	--	--	--	--	--	--	--	--	--	--	--	--	--	--	--	--	--	--	--	--	--	--	--	--
Cluster-13512.0	BP_3	6.00	0.55	819	--	--	--	--	--	--	--	--	--	--	--	--	--	--	--	--	--	--	--	--	--	--	--	--	--	--	--	--
Cluster-13515.1	BP_3	2.00	0.41	525	--	--	--	--	--	332640072	CP002686.1	522	0	Arabidopsis thaliana chromosome 3, complete sequence	--	--	--	--	--	--	--	--	--	--	--	--	--	--	--	--	--	--
Cluster-13519.1	BP_3	10.00	0.33	1753	--	--	--	--	--	--	--	--	--	--	--	--	--	--	--	--	--	--	--	--	--	--	--	--	--	--	--	--
Cluster-13522.0	BP_3	4.00	0.87	513	871208251	XP_005090180.2	195	8.1e-13	PREDICTED: protein SFI1 homolog [Aplysia californica]>gi|871208254|ref|XP_012939858.1| PREDICTED: protein SFI1 homolog [Aplysia californica]	--	--	--	--	--	K16489	SFI1	protein SFI1	http://www.genome.jp/dbget-bin/www_bget?ko:K16489	A9CB34	166	7.7e-11	Protein SFI1 homolog OS=Papio anubis GN=SFI1 PE=3 SV=2	--	--	--	--	--	--	--	--	--	--
Cluster-13523.0	BP_3	18.00	1.40	913	270004918	EFA01366.1	450	3.9e-42	hypothetical protein TcasGA2_TC010351 [Tribolium castaneum]	--	--	--	--	--	K13915	LYZ	lysozyme C	http://www.genome.jp/dbget-bin/www_bget?ko:K13915	Q17005	276	2.4e-23	Lysozyme c-1 OS=Anopheles gambiae GN=AGAP007347 PE=2 SV=2	--	--	--	--	--	--	--	--	--	--
Cluster-13526.0	BP_3	2.00	0.39	542	321476934	EFX87893.1	434	1.7e-40	hypothetical protein DAPPUDRAFT_42690 [Daphnia pulex]	--	--	--	--	--	K05038	SLC6A5S	solute carrier family 6 (neurotransmitter transporter, amino acid) member 5/7/9/14	http://www.genome.jp/dbget-bin/www_bget?ko:K05038	Q9JMA9	380	1.2e-35	Sodium- and chloride-dependent neutral and basic amino acid transporter B(0+) OS=Mus musculus GN=Slc6a14 PE=2 SV=1	PF15836//PF00209	SSTK-interacting protein, TSSK6-activating co-chaperone protein//Sodium:neurotransmitter symporter family	GO:0006812//GO:0006836	cation transport//neurotransmitter transport	GO:0051087//GO:0005328	chaperone binding//neurotransmitter:sodium symporter activity	GO:0016021	integral component of membrane	--	--
Cluster-13536.1	BP_3	2.00	2.75	314	--	--	--	--	--	--	--	--	--	--	--	--	--	--	--	--	--	--	--	--	--	--	--	--	--	--	--	--
Cluster-13548.0	BP_3	1.00	0.55	377	338224500	AEI88123.1	570	2.0e-56	hypothetical protein [Scylla paramamosain]	338224499	HM217901.1	305	4.46145e-157	Scylla paramamosain hypothetical protein mRNA, partial cds	--	--	--	--	--	--	--	--	PF03067	Chitin binding domain	--	--	--	--	GO:0019028	viral capsid	--	--
Cluster-13552.0	BP_3	20.00	8.56	403	241564915	XP_002401963.1	339	1.3e-29	ribosomal protein S25, putative [Ixodes scapularis]>gi|215501939|gb|EEC11433.1| ribosomal protein S25, putative, partial [Ixodes scapularis]	262401431	FJ774898.1	190	4.06694e-93	Scylla paramamosain 40S ribosomal protein S25 mRNA, partial cds	K02975	RP-S25e, RPS25	small subunit ribosomal protein S25e	http://www.genome.jp/dbget-bin/www_bget?ko:K02975	Q962Q5	315	3.2e-28	40S ribosomal protein S25 OS=Spodoptera frugiperda GN=RpS25 PE=3 SV=1	PF01325//PF08220	Iron dependent repressor, N-terminal DNA binding domain//DeoR-like helix-turn-helix domain	GO:0006355	regulation of transcription, DNA-templated	GO:0003700//GO:0003677	transcription factor activity, sequence-specific DNA binding//DNA binding	GO:0005667//GO:0005622//GO:0005840	transcription factor complex//intracellular//ribosome	KOG1767	40S ribosomal protein S25
Cluster-13560.0	BP_3	2.49	0.49	537	321475910	EFX86871.1	368	7.4e-33	hypothetical protein DAPPUDRAFT_43800 [Daphnia pulex]	--	--	--	--	--	K06095	MPDZ, MUPP1, Patj	multiple PDZ domain protein	http://www.genome.jp/dbget-bin/www_bget?ko:K06095	O55164	338	9.2e-31	Multiple PDZ domain protein OS=Rattus norvegicus GN=Mpdz PE=1 SV=1	PF13180//PF00595	PDZ domain//PDZ domain (Also known as DHR or GLGF)	--	--	GO:0005515	protein binding	--	--	KOG3528	FOG: PDZ domain
Cluster-13566.0	BP_3	4.00	0.38	802	--	--	--	--	--	--	--	--	--	--	--	--	--	--	--	--	--	--	--	--	--	--	--	--	--	--	--	--
Cluster-13572.0	BP_3	2.00	1.26	365	861617429	KMQ86582.1	273	5.2e-22	gag-pol polyprotein [Lasius niger]	404312713	AC253540.1	347	1.93368e-180	Prunus persica clone JGIBIXB-13K9, complete sequence	--	--	--	--	P10978	229	2.7e-18	Retrovirus-related Pol polyprotein from transposon TNT 1-94 OS=Nicotiana tabacum PE=2 SV=1	--	--	--	--	--	--	--	--	--	--
Cluster-13574.0	BP_3	12.00	0.53	1389	91082391	XP_969041.1	1141	4.5e-122	PREDICTED: alpha-tocopherol transfer protein-like [Tribolium castaneum]>gi|642922554|ref|XP_008193224.1| PREDICTED: alpha-tocopherol transfer protein-like [Tribolium castaneum]>gi|270007505|gb|EFA03953.1| hypothetical protein TcasGA2_TC014097 [Tribolium castaneum]	--	--	--	--	--	--	--	--	--	Q9BTX7	492	3.3e-48	Alpha-tocopherol transfer protein-like OS=Homo sapiens GN=TTPAL PE=1 SV=2	--	--	GO:0006810	transport	GO:0005215	transporter activity	GO:0005622	intracellular	--	--
Cluster-13580.0	BP_3	28.00	1.15	1468	--	--	--	--	--	--	--	--	--	--	--	--	--	--	--	--	--	--	--	--	--	--	--	--	--	--	--	--
Cluster-1359.0	BP_3	6.00	0.55	816	--	--	--	--	--	--	--	--	--	--	--	--	--	--	--	--	--	--	--	--	--	--	--	--	--	--	--	--
Cluster-13592.0	BP_3	3.00	0.69	501	--	--	--	--	--	--	--	--	--	--	--	--	--	--	--	--	--	--	--	--	--	--	--	--	--	--	--	--
Cluster-13593.2	BP_3	35.04	1.00	1984	642911122	XP_008200589.1	2412	2.6e-269	PREDICTED: endoplasmic reticulum aminopeptidase 1-like isoform X4 [Tribolium castaneum]	462310582	APGK01047275.1	78	3.89997e-30	Dendroctonus ponderosae Seq01047285, whole genome shotgun sequence	K11141	ENPEP	glutamyl aminopeptidase	http://www.genome.jp/dbget-bin/www_bget?ko:K11141	Q10836	931	5.9e-99	Thyrotropin-releasing hormone-degrading ectoenzyme OS=Rattus norvegicus GN=Trhde PE=1 SV=1	PF01433	Peptidase family M1	--	--	GO:0008270//GO:0008237	zinc ion binding//metallopeptidase activity	--	--	--	--
Cluster-13597.0	BP_3	3.00	0.36	688	270003164	EEZ99611.1	486	2.0e-46	hypothetical protein TcasGA2_TC002128 [Tribolium castaneum]	--	--	--	--	--	--	--	--	--	--	--	--	--	PF16782	Nucleotide exchange factor SIL1	--	--	GO:0000774	adenyl-nucleotide exchange factor activity	GO:0005783	endoplasmic reticulum	--	--
Cluster-13598.0	BP_3	3.00	0.41	643	828192553	XP_012560502.1	179	7.3e-11	PREDICTED: uncharacterized protein LOC105846369 [Hydra vulgaris]	--	--	--	--	--	--	--	--	--	--	--	--	--	PF09446//PF08082//PF01057	VMA21-like domain//PRO8NT (NUC069), PrP8 N-terminal domain//Parvovirus non-structural protein NS1	GO:0000398//GO:0019079//GO:0070072	mRNA splicing, via spliceosome//viral genome replication//vacuolar proton-transporting V-type ATPase complex assembly	--	--	--	--	--	--
Cluster-136.0	BP_3	5.00	1.58	444	560119268	CDJ96098.1	160	8.0e-09	Transposase domain containing protein [Haemonchus contortus]	--	--	--	--	--	--	--	--	--	--	--	--	--	--	--	--	--	--	--	--	--	--	--
Cluster-13602.0	BP_3	3.00	0.40	650	--	--	--	--	--	768311754	CP010982.1	546	0	Verticillium dahliae VdLs.17 chromosome 3, complete sequence	--	--	--	--	--	--	--	--	--	--	--	--	--	--	--	--	--	--
Cluster-13606.0	BP_3	2.00	0.31	605	270005432	EFA01880.1	463	8.0e-44	hypothetical protein TcasGA2_TC007485 [Tribolium castaneum]	--	--	--	--	--	K00911	ITPK	1D-myo-inositol-triphosphate 3-kinase	http://www.genome.jp/dbget-bin/www_bget?ko:K00911	P23677	391	7.4e-37	Inositol-trisphosphate 3-kinase A OS=Homo sapiens GN=ITPKA PE=1 SV=1	PF03770//PF01299	Inositol polyphosphate kinase//Lysosome-associated membrane glycoprotein (Lamp)	--	--	GO:0008440	inositol-1,4,5-trisphosphate 3-kinase activity	GO:0016020	membrane	KOG1621	1D-myo-inositol-triphosphate 3-kinase A
Cluster-13609.0	BP_3	6.00	1.76	456	857978576	CEO95459.1	202	1.1e-13	hypothetical protein PBRA_004185 [Plasmodiophora brassicae]	697085153	XM_009657195.1	367	0	Verticillium dahliae VdLs.17 nucleosome binding protein mRNA	K11296	HMGB3	high mobility group protein B3	http://www.genome.jp/dbget-bin/www_bget?ko:K11296	P11632	261	6.6e-22	Non-histone chromosomal protein 6A OS=Saccharomyces cerevisiae (strain ATCC 204508 / S288c) GN=NHP6A PE=1 SV=1	PF08073	CHDNT (NUC034) domain	GO:0006355	regulation of transcription, DNA-templated	GO:0016818//GO:0005524//GO:0008270//GO:0003677	hydrolase activity, acting on acid anhydrides, in phosphorus-containing anhydrides//ATP binding//zinc ion binding//DNA binding	GO:0005634	nucleus	KOG0381	HMG box-containing protein
Cluster-1361.0	BP_3	1.00	5.73	259	--	--	--	--	--	--	--	--	--	--	--	--	--	--	--	--	--	--	--	--	--	--	--	--	--	--	--	--
Cluster-13616.0	BP_3	2.00	0.33	583	321475463	EFX86426.1	213	7.6e-15	hypothetical protein DAPPUDRAFT_313136 [Daphnia pulex]	--	--	--	--	--	--	--	--	--	Q9UPN3	147	1.4e-08	Microtubule-actin cross-linking factor 1, isoforms 1/2/3/5 OS=Homo sapiens GN=MACF1 PE=1 SV=4	PF00435	Spectrin repeat	--	--	GO:0005515	protein binding	--	--	--	--
Cluster-13627.0	BP_3	3.17	0.33	752	478259689	ENN79533.1	316	1.1e-26	hypothetical protein YQE_03996, partial [Dendroctonus ponderosae]	--	--	--	--	--	--	--	--	--	--	--	--	--	PF00858	Amiloride-sensitive sodium channel	GO:0006814	sodium ion transport	GO:0005272	sodium channel activity	GO:0016020	membrane	--	--
Cluster-1363.0	BP_3	2.48	0.31	682	170027856	XP_001841813.1	245	1.7e-18	g-protein coupled receptor [Culex quinquefasciatus]>gi|167862383|gb|EDS25766.1| g-protein coupled receptor [Culex quinquefasciatus]	--	--	--	--	--	--	--	--	--	--	--	--	--	--	--	--	--	--	--	--	--	--	--
Cluster-13641.0	BP_3	2.00	0.59	454	--	--	--	--	--	768311753	CP010981.1	451	0	Verticillium dahliae VdLs.17 chromosome 2, complete sequence	--	--	--	--	--	--	--	--	--	--	--	--	--	--	--	--	--	--
Cluster-13646.0	BP_3	4.00	0.35	842	--	--	--	--	--	--	--	--	--	--	--	--	--	--	--	--	--	--	--	--	--	--	--	--	--	--	--	--
Cluster-13651.0	BP_3	2.00	0.60	452	--	--	--	--	--	--	--	--	--	--	--	--	--	--	--	--	--	--	--	--	--	--	--	--	--	--	--	--
Cluster-13654.0	BP_3	3.00	1.66	376	91082087	XP_966991.1	261	1.3e-20	PREDICTED: adult-specific cuticular protein ACP-20 [Tribolium castaneum]>gi|270007417|gb|EFA03865.1| hypothetical protein TcasGA2_TC013987 [Tribolium castaneum]	--	--	--	--	--	--	--	--	--	P26967	222	1.8e-17	Adult-specific cuticular protein ACP-20 OS=Tenebrio molitor GN=ACP20 PE=1 SV=1	PF00379	Insect cuticle protein	--	--	GO:0042302	structural constituent of cuticle	--	--	--	--
Cluster-13655.0	BP_3	11.17	0.85	928	--	--	--	--	--	404312705	AC253545.1	862	0	Prunus persica clone JGIBIXB-13E11, complete sequence	--	--	--	--	--	--	--	--	--	--	--	--	--	--	--	--	--	--
Cluster-13661.1	BP_3	2.00	1.42	355	514699137	XP_004997137.1	362	2.4e-32	fumarylacetoacetase [Salpingoeca rosetta]>gi|326435006|gb|EGD80576.1| fumarylacetoacetase [Salpingoeca rosetta]	--	--	--	--	--	K01555	FAH, fahA	fumarylacetoacetase	http://www.genome.jp/dbget-bin/www_bget?ko:K01555	A5PKH3	331	3.9e-30	Fumarylacetoacetase OS=Bos taurus GN=FAH PE=2 SV=1	PF09298	Fumarylacetoacetase N-terminal	GO:0009072//GO:0006570//GO:0042207	aromatic amino acid family metabolic process//tyrosine metabolic process//styrene catabolic process	GO:0004334	fumarylacetoacetase activity	--	--	KOG2843	Fumarylacetoacetase
Cluster-13662.0	BP_3	7.23	0.35	1298	--	--	--	--	--	--	--	--	--	--	--	--	--	--	--	--	--	--	--	--	--	--	--	--	--	--	--	--
Cluster-13673.0	BP_3	1.00	0.55	377	--	--	--	--	--	--	--	--	--	--	--	--	--	--	--	--	--	--	--	--	--	--	--	--	--	--	--	--
Cluster-13674.0	BP_3	4.00	0.43	742	189236750	XP_975130.2	717	3.5e-73	PREDICTED: nose resistant to fluoxetine protein 6-like [Tribolium castaneum]	--	--	--	--	--	--	--	--	--	Q09225	197	2.8e-14	Nose resistant to fluoxetine protein 6 OS=Caenorhabditis elegans GN=nrf-6 PE=1 SV=3	--	--	--	--	--	--	--	--	--	--
Cluster-1368.0	BP_3	2.00	0.45	506	--	--	--	--	--	--	--	--	--	--	--	--	--	--	--	--	--	--	PF00614	Phospholipase D Active site motif	--	--	GO:0003824	catalytic activity	--	--	--	--
Cluster-13684.0	BP_3	1.00	0.72	354	--	--	--	--	--	768311758	CP010986.1	342	1.12522e-177	Verticillium dahliae VdLs.17 chromosome 7, complete sequence	--	--	--	--	--	--	--	--	--	--	--	--	--	--	--	--	--	--
Cluster-13685.1	BP_3	3.00	0.36	689	--	--	--	--	--	--	--	--	--	--	--	--	--	--	--	--	--	--	PF04258	Signal peptide peptidase	--	--	GO:0004190	aspartic-type endopeptidase activity	GO:0016021	integral component of membrane	--	--
Cluster-13700.0	BP_3	2.00	0.52	477	--	--	--	--	--	--	--	--	--	--	--	--	--	--	--	--	--	--	--	--	--	--	--	--	--	--	--	--
Cluster-13709.0	BP_3	3.00	0.35	705	--	--	--	--	--	--	--	--	--	--	--	--	--	--	--	--	--	--	--	--	--	--	--	--	--	--	--	--
Cluster-13711.0	BP_3	1.00	0.52	383	--	--	--	--	--	768311759	CP010987.1	380	0	Verticillium dahliae VdLs.17 chromosome 8, complete sequence	--	--	--	--	--	--	--	--	--	--	--	--	--	--	--	--	--	--
Cluster-13714.0	BP_3	2.00	0.69	431	167538127	XP_001750729.1	201	1.4e-13	hypothetical protein [Monosiga brevicollis MX1]>gi|163770753|gb|EDQ84434.1| predicted protein [Monosiga brevicollis MX1]	697089396	XM_009659312.1	409	0	Verticillium dahliae VdLs.17 60S ribosomal protein L29 mRNA	K02905	RP-L29e, RPL29	large subunit ribosomal protein L29e	http://www.genome.jp/dbget-bin/www_bget?ko:K02905	P05747	250	1.2e-20	60S ribosomal protein L29 OS=Saccharomyces cerevisiae (strain ATCC 204508 / S288c) GN=RPL29 PE=1 SV=3	PF01779	Ribosomal L29e protein family	GO:0042254//GO:0006412	ribosome biogenesis//translation	GO:0003735	structural constituent of ribosome	GO:0005840//GO:0005622	ribosome//intracellular	KOG3504	60S ribosomal protein L29
Cluster-13717.1	BP_3	4.00	0.71	562	255045899	ACU00106.1	714	5.9e-73	troponin-C isoform 6 [Homarus americanus]	298106305	HM448422.1	51	1.07954e-15	Homarus americanus troponin C isoform 3 mRNA, complete cds	--	--	--	--	P15159	429	2.7e-41	Troponin C OS=Tachypleus tridentatus PE=1 SV=1	PF00036//PF13833//PF13405//PF13499//PF03352//PF13202//PF12763	EF hand//EF-hand domain pair//EF-hand domain//EF-hand domain pair//Methyladenine glycosylase//EF hand//Cytoskeletal-regulatory complex EF hand	GO:0006284	base-excision repair	GO:0005509//GO:0008725//GO:0005515	calcium ion binding//DNA-3-methyladenine glycosylase activity//protein binding	--	--	KOG0027	Calmodulin and related proteins (EF-Hand superfamily)
Cluster-13728.0	BP_3	9.00	0.34	1568	--	--	--	--	--	768311756	CP010984.1	1469	0	Verticillium dahliae VdLs.17 chromosome 5, complete sequence	--	--	--	--	--	--	--	--	PF15761//PF03286//PF09026//PF01056	Immortalisation up-regulated protein//Pox virus Ag35 surface protein//Centromere protein B dimerisation domain//Myc amino-terminal region	GO:0006355	regulation of transcription, DNA-templated	GO:0003677//GO:0003682//GO:0003700	DNA binding//chromatin binding//transcription factor activity, sequence-specific DNA binding	GO:0019031//GO:0005667//GO:0005634//GO:0000785//GO:0000775	viral envelope//transcription factor complex//nucleus//chromatin//chromosome, centromeric region	--	--
Cluster-13747.0	BP_3	7.00	0.38	1184	33087164	AAP92779.1	419	2.0e-38	hemocyte kazal-type proteinase inhibitor [Penaeus monodon]	--	--	--	--	--	--	--	--	--	P31696	291	5.7e-25	Agrin OS=Gallus gallus GN=AGRN PE=1 SV=3	PF07648//PF00050//PF03554	Kazal-type serine protease inhibitor domain//Kazal-type serine protease inhibitor domain//UL73 viral envelope glycoprotein	--	--	GO:0005515	protein binding	GO:0019031	viral envelope	KOG3649	FOG: Kazal-type serine protease inhibitor domain
Cluster-13752.0	BP_3	51.00	0.99	2776	675367441	KFM60343.1	2153	4.0e-239	Polyadenylate-binding protein 1, partial [Stegodyphus mimosarum]	768921143	XM_003965840.2	220	6.33139e-109	PREDICTED: Takifugu rubripes poly(A) binding protein, cytoplasmic 1 (pabpc1), mRNA	K13126	PABPC	polyadenylate-binding protein	http://www.genome.jp/dbget-bin/www_bget?ko:K13126	P20965	1885	2.0e-209	Polyadenylate-binding protein 1-A OS=Xenopus laevis GN=pabpc1-a PE=1 SV=3	PF04815//PF08777//PF09377//PF00658//PF16367//PF00076	Sec23/Sec24 helical domain//RNA binding motif//SBDS protein C-terminal domain//Poly-adenylate binding protein, unique domain//RNA recognition motif//RNA recognition motif. (a.k.a. RRM, RBD, or RNP domain)	GO:0006888//GO:0006886//GO:0042254	ER to Golgi vesicle-mediated transport//intracellular protein transport//ribosome biogenesis	GO:0003676//GO:0003723	nucleic acid binding//RNA binding	GO:0030127	COPII vesicle coat	KOG0123	Polyadenylate-binding protein (RRM superfamily)
Cluster-13757.1	BP_3	2.00	1.11	376	--	--	--	--	--	--	--	--	--	--	--	--	--	--	--	--	--	--	--	--	--	--	--	--	--	--	--	--
Cluster-1376.0	BP_3	1.00	0.71	355	--	--	--	--	--	--	--	--	--	--	--	--	--	--	--	--	--	--	--	--	--	--	--	--	--	--	--	--
Cluster-13761.1	BP_3	2.00	0.76	417	--	--	--	--	--	--	--	--	--	--	--	--	--	--	--	--	--	--	--	--	--	--	--	--	--	--	--	--
Cluster-13761.3	BP_3	12.16	0.64	1209	--	--	--	--	--	--	--	--	--	--	--	--	--	--	--	--	--	--	--	--	--	--	--	--	--	--	--	--
Cluster-13776.0	BP_3	3.00	0.57	545	--	--	--	--	--	--	--	--	--	--	--	--	--	--	--	--	--	--	--	--	--	--	--	--	--	--	--	--
Cluster-13778.0	BP_3	4.00	0.48	691	494593975	AGL39312.1	882	2.4e-92	8-lipoxygenase [Penaeus monodon]	--	--	--	--	--	K00461	ALOX5	arachidonate 5-lipoxygenase	http://www.genome.jp/dbget-bin/www_bget?ko:K00461	P09917	296	8.7e-26	Arachidonate 5-lipoxygenase OS=Homo sapiens GN=ALOX5 PE=1 SV=2	PF00305	Lipoxygenase	GO:0055114	oxidation-reduction process	GO:0046872//GO:0016702	metal ion binding//oxidoreductase activity, acting on single donors with incorporation of molecular oxygen, incorporation of two atoms of oxygen	--	--	--	--
Cluster-13779.0	BP_3	4.00	0.61	609	--	--	--	--	--	--	--	--	--	--	--	--	--	--	--	--	--	--	PF00628//PF16866//PF00130	PHD-finger//PHD-finger//Phorbol esters/diacylglycerol binding domain (C1 domain)	GO:0035556	intracellular signal transduction	GO:0005515	protein binding	--	--	--	--
Cluster-1378.0	BP_3	21.80	0.73	1730	--	--	--	--	--	--	--	--	--	--	--	--	--	--	--	--	--	--	--	--	--	--	--	--	--	--	--	--
Cluster-13783.1	BP_3	2.00	1.23	367	470295459	XP_004345062.1	563	1.2e-55	valosin-containing protein [Capsaspora owczarzaki ATCC 30864]>gi|765555330|gb|KJE95921.1| valosin-containing protein [Capsaspora owczarzaki ATCC 30864]	768311755	CP010983.1	367	0	Verticillium dahliae VdLs.17 chromosome 4, complete sequence	K13525	VCP, CDC48	transitional endoplasmic reticulum ATPase	http://www.genome.jp/dbget-bin/www_bget?ko:K13525	Q5AWS6	595	9.8e-61	Cell division control protein 48 OS=Emericella nidulans (strain FGSC A4 / ATCC 38163 / CBS 112.46 / NRRL 194 / M139) GN=cdc48 PE=1 SV=2	PF07728//PF00004//PF07724	AAA domain (dynein-related subfamily)//ATPase family associated with various cellular activities (AAA)//AAA domain (Cdc48 subfamily)	--	--	GO:0005524//GO:0016887	ATP binding//ATPase activity	--	--	KOG0730	AAA+-type ATPase
Cluster-13786.0	BP_3	4.00	0.51	670	--	--	--	--	--	--	--	--	--	--	--	--	--	--	--	--	--	--	--	--	--	--	--	--	--	--	--	--
Cluster-13788.0	BP_3	4.00	0.36	826	759051578	XP_011334903.1	703	1.6e-71	PREDICTED: anoctamin-8 isoform X5 [Cerapachys biroi]	241616514	XM_002407927.1	152	1.15808e-71	Ixodes scapularis transmembrane protein 16K, putative, mRNA	K19502	ANO8, TMEM16H	anoctamin-8	http://www.genome.jp/dbget-bin/www_bget?ko:K19502	Q6PB70	552	2.2e-55	Anoctamin-8 OS=Mus musculus GN=Ano8 PE=2 SV=3	--	--	--	--	--	--	--	--	KOG2513	Protein required for meiotic chromosome segregation
Cluster-13794.0	BP_3	2.00	0.59	454	--	--	--	--	--	--	--	--	--	--	--	--	--	--	--	--	--	--	--	--	--	--	--	--	--	--	--	--
Cluster-13798.0	BP_3	9.00	2.33	478	156362157	XP_001625647.1	612	3.3e-61	predicted protein [Nematostella vectensis]>gi|156212490|gb|EDO33547.1| predicted protein [Nematostella vectensis]	697073707	XM_009653196.1	478	0	Verticillium dahliae VdLs.17 40S ribosomal protein S4-A mRNA	K02987	RP-S4e, RPS4	small subunit ribosomal protein S4e	http://www.genome.jp/dbget-bin/www_bget?ko:K02987	P87158	618	2.8e-63	40S ribosomal protein S4-A OS=Schizosaccharomyces pombe (strain 972 / ATCC 24843) GN=rps401 PE=2 SV=2	PF01479	S4 domain	GO:0006412//GO:0042254	translation//ribosome biogenesis	GO:0003723//GO:0003735	RNA binding//structural constituent of ribosome	GO:0005840	ribosome	KOG0378	40S ribosomal protein S4
Cluster-13802.1	BP_3	2.00	0.40	531	498999364	XP_004534078.1	403	6.4e-37	PREDICTED: ornithine aminotransferase, mitochondrial [Ceratitis capitata]	--	--	--	--	--	K00819	rocD, OAT	ornithine--oxo-acid transaminase	http://www.genome.jp/dbget-bin/www_bget?ko:K00819	Q9VW26	388	1.4e-36	Ornithine aminotransferase, mitochondrial OS=Drosophila melanogaster GN=Oat PE=2 SV=1	PF00202	Aminotransferase class-III	--	--	GO:0008483//GO:0030170	transaminase activity//pyridoxal phosphate binding	--	--	KOG1402	Ornithine aminotransferase
Cluster-13811.0	BP_3	9.24	0.93	772	--	--	--	--	--	697067364	XM_009650572.1	724	0	Verticillium dahliae VdLs.17 hypothetical protein partial mRNA	--	--	--	--	--	--	--	--	--	--	--	--	--	--	--	--	--	--
Cluster-13811.1	BP_3	19.76	1.49	932	--	--	--	--	--	302414279	XM_003004926.1	761	0	Verticillium albo-atrum VaMs.102 hypothetical protein, mRNA	--	--	--	--	--	--	--	--	--	--	--	--	--	--	--	--	--	--
Cluster-13819.0	BP_3	12.00	0.36	1889	332847660	XP_511477.3	1584	2.6e-173	PREDICTED: C-C chemokine receptor type 7 [Pan troglodytes]	683523919	NM_001301718.1	1889	0	Homo sapiens chemokine (C-C motif) receptor 7 (CCR7), transcript variant 5, mRNA	K04182	CCR7	C-C chemokine receptor type 7	http://www.genome.jp/dbget-bin/www_bget?ko:K04182	P32248	1584	1.1e-174	C-C chemokine receptor type 7 OS=Homo sapiens GN=CCR7 PE=2 SV=2	PF04145//PF09726//PF00001//PF01527	Ctr copper transporter family//Transmembrane protein//7 transmembrane receptor (rhodopsin family)//Transposase	GO:0006825//GO:0006313//GO:0007186//GO:0035434	copper ion transport//transposition, DNA-mediated//G-protein coupled receptor signaling pathway//copper ion transmembrane transport	GO:0003677//GO:0004930//GO:0004803//GO:0005375	DNA binding//G-protein coupled receptor activity//transposase activity//copper ion transmembrane transporter activity	GO:0016021	integral component of membrane	--	--
Cluster-13822.0	BP_3	3.00	1.10	422	--	--	--	--	--	--	--	--	--	--	--	--	--	--	--	--	--	--	--	--	--	--	--	--	--	--	--	--
Cluster-1383.0	BP_3	2.00	0.40	533	--	--	--	--	--	--	--	--	--	--	--	--	--	--	--	--	--	--	--	--	--	--	--	--	--	--	--	--
Cluster-13834.1	BP_3	2.00	0.59	455	--	--	--	--	--	--	--	--	--	--	--	--	--	--	--	--	--	--	--	--	--	--	--	--	--	--	--	--
Cluster-1384.0	BP_3	9.00	1.78	535	--	--	--	--	--	110681739	AC154129.2	108	2.11016e-47	Tribolium castaneum BAC T.cast_C6G7 () complete sequence	--	--	--	--	--	--	--	--	--	--	--	--	--	--	--	--	--	--
Cluster-13842.0	BP_3	3.43	0.40	707	--	--	--	--	--	--	--	--	--	--	--	--	--	--	--	--	--	--	PF00105	Zinc finger, C4 type (two domains)	GO:0006355	regulation of transcription, DNA-templated	GO:0043565//GO:0008270//GO:0003700	sequence-specific DNA binding//zinc ion binding//transcription factor activity, sequence-specific DNA binding	GO:0005634//GO:0005667	nucleus//transcription factor complex	--	--
Cluster-13844.2	BP_3	7.00	0.54	914	--	--	--	--	--	--	--	--	--	--	--	--	--	--	--	--	--	--	PF09726//PF07464//PF03480//PF00210//PF00430//PF01442//PF03586//PF01297	Transmembrane protein//Apolipophorin-III precursor (apoLp-III)//Bacterial extracellular solute-binding protein, family 7//Ferritin-like domain//ATP synthase B/B' CF(0)//Apolipoprotein A1/A4/E domain//Herpesvirus UL36 tegument protein//Zinc-uptake complex component A periplasmic	GO:0042157//GO:0030001//GO:0006869//GO:0006508//GO:0015986//GO:0039693//GO:0006879//GO:0006810//GO:0015992	lipoprotein metabolic process//metal ion transport//lipid transport//proteolysis//ATP synthesis coupled proton transport//viral DNA genome replication//cellular iron ion homeostasis//transport//proton transport	GO:0008289//GO:0046872//GO:0015078//GO:0008199//GO:0019784	lipid binding//metal ion binding//hydrogen ion transmembrane transporter activity//ferric iron binding//NEDD8-specific protease activity	GO:0030288//GO:0005576//GO:0016021//GO:0045263	outer membrane-bounded periplasmic space//extracellular region//integral component of membrane//proton-transporting ATP synthase complex, coupling factor F(o)	--	--
Cluster-13847.0	BP_3	2.00	0.43	514	119624064	EAX03659.1	692	1.9e-70	major histocompatibility complex, class II, DM alpha, isoform CRA_b [Homo sapiens]	207113141	NM_006120.3	494	0	Homo sapiens major histocompatibility complex, class II, DM alpha (HLA-DMA), mRNA	K06752	MHC2	major histocompatibility complex, class II	http://www.genome.jp/dbget-bin/www_bget?ko:K06752	P28067	637	1.9e-65	HLA class II histocompatibility antigen, DM alpha chain OS=Homo sapiens GN=HLA-DMA PE=1 SV=1	PF06743	FAST kinase-like protein, subdomain 1	--	--	GO:0004672	protein kinase activity	--	--	--	--
Cluster-1385.0	BP_3	3.00	1.05	429	642932736	XP_008196966.1	321	1.7e-27	PREDICTED: enhancer of split malpha protein-like [Tribolium castaneum]>gi|270012429|gb|EFA08877.1| hypothetical protein TcasGA2_TC006578 [Tribolium castaneum]	--	--	--	--	--	--	--	--	--	--	--	--	--	PF15952	Enhancer of split M4 family	GO:0007423//GO:0007219	sensory organ development//Notch signaling pathway	--	--	--	--	--	--
Cluster-13850.0	BP_3	11.81	2.02	574	22758848	AAN05584.1	406	3.1e-37	ribosomal protein L30 [Argopecten irradians]	697072802	XM_009652887.1	574	0	Verticillium dahliae VdLs.17 60S ribosomal protein L30 mRNA	K02908	RP-L30e, RPL30	large subunit ribosomal protein L30e	http://www.genome.jp/dbget-bin/www_bget?ko:K02908	Q7S7F1	447	2.2e-43	60S ribosomal protein L30 OS=Neurospora crassa (strain ATCC 24698 / 74-OR23-1A / CBS 708.71 / DSM 1257 / FGSC 987) GN=rpl-30 PE=3 SV=1	--	--	--	--	--	--	--	--	KOG2988	60S ribosomal protein L30
Cluster-13851.0	BP_3	58.79	4.73	891	--	--	--	--	--	--	--	--	--	--	--	--	--	--	--	--	--	--	--	--	--	--	--	--	--	--	--	--
Cluster-13851.1	BP_3	15.21	1.26	875	--	--	--	--	--	--	--	--	--	--	--	--	--	--	--	--	--	--	--	--	--	--	--	--	--	--	--	--
Cluster-13858.0	BP_3	1.00	0.33	439	--	--	--	--	--	--	--	--	--	--	--	--	--	--	--	--	--	--	--	--	--	--	--	--	--	--	--	--
Cluster-13860.0	BP_3	9.00	0.37	1472	--	--	--	--	--	--	--	--	--	--	--	--	--	--	--	--	--	--	--	--	--	--	--	--	--	--	--	--
Cluster-13863.0	BP_3	5.00	1.62	440	--	--	--	--	--	--	--	--	--	--	--	--	--	--	--	--	--	--	PF01097	Arthropod defensin	GO:0006952	defense response	--	--	--	--	--	--
Cluster-13866.0	BP_3	9.00	1.51	579	--	--	--	--	--	697082532	XM_009656245.1	552	0	Verticillium dahliae VdLs.17 hypothetical protein mRNA	--	--	--	--	--	--	--	--	--	--	--	--	--	--	--	--	--	--
Cluster-13868.1	BP_3	1.00	0.41	407	--	--	--	--	--	--	--	--	--	--	--	--	--	--	--	--	--	--	--	--	--	--	--	--	--	--	--	--
Cluster-13872.0	BP_3	3.00	0.32	748	--	--	--	--	--	--	--	--	--	--	--	--	--	--	--	--	--	--	--	--	--	--	--	--	--	--	--	--
Cluster-13890.0	BP_3	168.00	7.13	1427	642914631	XP_008190292.1	479	2.7e-45	PREDICTED: uncharacterized protein LOC662396 [Tribolium castaneum]>gi|642914633|ref|XP_973587.2| PREDICTED: uncharacterized protein LOC662396 [Tribolium castaneum]>gi|270002275|gb|EEZ98722.1| hypothetical protein TcasGA2_TC001268 [Tribolium castaneum]	--	--	--	--	--	--	--	--	--	--	--	--	--	PF01223	DNA/RNA non-specific endonuclease	--	--	GO:0046872//GO:0003676//GO:0016787	metal ion binding//nucleic acid binding//hydrolase activity	--	--	--	--
Cluster-13893.0	BP_3	1.00	0.64	364	--	--	--	--	--	--	--	--	--	--	--	--	--	--	--	--	--	--	--	--	--	--	--	--	--	--	--	--
Cluster-13898.0	BP_3	2.00	0.36	563	--	--	--	--	--	768311759	CP010987.1	563	0	Verticillium dahliae VdLs.17 chromosome 8, complete sequence	--	--	--	--	--	--	--	--	PF16557//PF04082	CUT1-like DNA-binding domain of SATB//Fungal specific transcription factor domain	GO:0006351	transcription, DNA-templated	GO:0008270//GO:0003677	zinc ion binding//DNA binding	GO:0005634	nucleus	--	--
Cluster-139.0	BP_3	2.00	0.36	561	--	--	--	--	--	--	--	--	--	--	--	--	--	--	--	--	--	--	PF07065	D123	GO:0007049	cell cycle	--	--	--	--	--	--
Cluster-1390.0	BP_3	2.00	0.43	515	--	--	--	--	--	--	--	--	--	--	--	--	--	--	--	--	--	--	--	--	--	--	--	--	--	--	--	--
Cluster-13908.0	BP_3	3.00	0.42	632	--	--	--	--	--	--	--	--	--	--	--	--	--	--	--	--	--	--	--	--	--	--	--	--	--	--	--	--
Cluster-13909.0	BP_3	5.00	3.14	365	--	--	--	--	--	--	--	--	--	--	--	--	--	--	--	--	--	--	--	--	--	--	--	--	--	--	--	--
Cluster-1391.0	BP_3	8.00	0.66	877	--	--	--	--	--	--	--	--	--	--	--	--	--	--	--	--	--	--	--	--	--	--	--	--	--	--	--	--
Cluster-13911.0	BP_3	2.00	0.32	593	--	--	--	--	--	--	--	--	--	--	--	--	--	--	--	--	--	--	--	--	--	--	--	--	--	--	--	--
Cluster-13913.0	BP_3	1.00	0.35	427	--	--	--	--	--	525346432	KC793905.1	199	4.30021e-98	Scylla paramamosain clone Scpa13 microsatellite sequence	--	--	--	--	--	--	--	--	--	--	--	--	--	--	--	--	--	--
Cluster-13914.0	BP_3	2.00	0.62	447	--	--	--	--	--	--	--	--	--	--	--	--	--	--	--	--	--	--	--	--	--	--	--	--	--	--	--	--
Cluster-13917.0	BP_3	4.64	0.35	930	270013290	EFA09738.1	175	3.1e-10	hypothetical protein TcasGA2_TC011873 [Tribolium castaneum]	--	--	--	--	--	--	--	--	--	--	--	--	--	--	--	--	--	--	--	--	--	--	--
Cluster-13918.0	BP_3	1.00	0.31	445	241727892	XP_002413783.1	366	1.0e-32	sodium/glucose cotransporter, putative [Ixodes scapularis]>gi|215507599|gb|EEC17091.1| sodium/glucose cotransporter, putative, partial [Ixodes scapularis]	--	--	--	--	--	K14382	SLC5A2, SGLT2	solute carrier family 5 (sodium/glucose cotransporter), member 2	http://www.genome.jp/dbget-bin/www_bget?ko:K14382	P53792	298	3.3e-26	Sodium/glucose cotransporter 2 OS=Rattus norvegicus GN=Slc5a2 PE=2 SV=1	PF00137//PF00474	ATP synthase subunit C//Sodium:solute symporter family	GO:0055085//GO:0006810//GO:0015991//GO:0015992	transmembrane transport//transport//ATP hydrolysis coupled proton transport//proton transport	GO:0005215//GO:0015078	transporter activity//hydrogen ion transmembrane transporter activity	GO:0016021//GO:0033177//GO:0016020	integral component of membrane//proton-transporting two-sector ATPase complex, proton-transporting domain//membrane	--	--
Cluster-13920.0	BP_3	2.00	0.39	537	--	--	--	--	--	--	--	--	--	--	--	--	--	--	--	--	--	--	--	--	--	--	--	--	--	--	--	--
Cluster-13923.0	BP_3	8.00	0.49	1072	873231242	CEM08806.1	293	7.4e-24	unnamed protein product [Vitrella brassicaformis CCMP3155]	768311759	CP010987.1	1054	0	Verticillium dahliae VdLs.17 chromosome 8, complete sequence	--	--	--	--	O13899	457	2.9e-44	Uncharacterized CDP-alcohol phosphatidyltransferase class-I family protein C22A12.08c OS=Schizosaccharomyces pombe (strain 972 / ATCC 24843) GN=SPAC22A12.08c PE=3 SV=1	--	--	--	--	--	--	--	--	KOG1618	Predicted phosphatase
Cluster-13926.0	BP_3	15.00	1.99	655	189236545	XP_001816234.1	481	7.1e-46	PREDICTED: uncharacterized protein LOC100142571 [Tribolium castaneum]>gi|270006031|gb|EFA02479.1| hypothetical protein TcasGA2_TC008170 [Tribolium castaneum]	--	--	--	--	--	--	--	--	--	--	--	--	--	PF05887	Procyclic acidic repetitive protein (PARP)	--	--	--	--	GO:0016020	membrane	--	--
Cluster-13936.0	BP_3	24.14	0.92	1551	642925556	XP_971635.2	279	4.5e-22	PREDICTED: estrogen sulfotransferase [Tribolium castaneum]	--	--	--	--	--	K01025	E2.8.2.-	--	http://www.genome.jp/dbget-bin/www_bget?ko:K01025	Q95JD5	184	1.9e-12	Sulfotransferase family cytosolic 1B member 1 OS=Canis familiaris GN=SULT1B1 PE=1 SV=1	PF00685	Sulfotransferase domain	--	--	GO:0008146	sulfotransferase activity	--	--	--	--
Cluster-13949.0	BP_3	3.00	0.44	622	--	--	--	--	--	--	--	--	--	--	--	--	--	--	--	--	--	--	--	--	--	--	--	--	--	--	--	--
Cluster-13950.0	BP_3	3.00	0.92	448	--	--	--	--	--	--	--	--	--	--	--	--	--	--	--	--	--	--	--	--	--	--	--	--	--	--	--	--
Cluster-13959.0	BP_3	1.00	0.38	416	--	--	--	--	--	--	--	--	--	--	--	--	--	--	--	--	--	--	--	--	--	--	--	--	--	--	--	--
Cluster-1396.0	BP_3	24.02	1.24	1229	--	--	--	--	--	--	--	--	--	--	--	--	--	--	--	--	--	--	--	--	--	--	--	--	--	--	--	--
Cluster-13966.0	BP_3	5.00	0.50	773	742408646	AJB28949.1	573	1.8e-56	c-Jun protein [Litopenaeus vannamei]	--	--	--	--	--	K04449	JUND	transcription factor jun-D	http://www.genome.jp/dbget-bin/www_bget?ko:K04449	P18870	260	1.5e-21	Transcription factor AP-1 OS=Gallus gallus GN=JUN PE=1 SV=2	PF00170//PF07716//PF03131	bZIP transcription factor//Basic region leucine zipper//bZIP Maf transcription factor	GO:0006355	regulation of transcription, DNA-templated	GO:0003677//GO:0043565//GO:0003700	DNA binding//sequence-specific DNA binding//transcription factor activity, sequence-specific DNA binding	GO:0005634//GO:0005667	nucleus//transcription factor complex	--	--
Cluster-13966.1	BP_3	4.00	0.47	702	742408646	AJB28949.1	507	7.4e-49	c-Jun protein [Litopenaeus vannamei]	--	--	--	--	--	K04448	JUN	transcription factor AP-1	http://www.genome.jp/dbget-bin/www_bget?ko:K04448	P05412	358	5.7e-33	Transcription factor AP-1 OS=Homo sapiens GN=JUN PE=1 SV=2	PF03131//PF04977//PF00170//PF07716//PF06005	bZIP Maf transcription factor//Septum formation initiator//bZIP transcription factor//Basic region leucine zipper//Protein of unknown function (DUF904)	GO:0043093//GO:0000917//GO:0007049//GO:0006355	FtsZ-dependent cytokinesis//barrier septum assembly//cell cycle//regulation of transcription, DNA-templated	GO:0003677//GO:0003700//GO:0043565	DNA binding//transcription factor activity, sequence-specific DNA binding//sequence-specific DNA binding	GO:0005667//GO:0005634//GO:0005737	transcription factor complex//nucleus//cytoplasm	KOG0837	Transcriptional activator of the JUN family
Cluster-13973.0	BP_3	1.00	0.36	425	--	--	--	--	--	768311759	CP010987.1	413	0	Verticillium dahliae VdLs.17 chromosome 8, complete sequence	--	--	--	--	--	--	--	--	--	--	--	--	--	--	--	--	--	--
Cluster-13978.0	BP_3	3.00	0.50	581	91083101	XP_969476.1	436	1.0e-40	PREDICTED: protein lifeguard 4 [Tribolium castaneum]>gi|270006991|gb|EFA03439.1| hypothetical protein TcasGA2_TC013429 [Tribolium castaneum]	--	--	--	--	--	K06890	K06890	uncharacterized protein	http://www.genome.jp/dbget-bin/www_bget?ko:K06890	Q9HC24	348	6.9e-32	Protein lifeguard 4 OS=Homo sapiens GN=TMBIM4 PE=1 SV=3	--	--	--	--	--	--	--	--	KOG2322	N-methyl-D-aspartate receptor glutamate-binding subunit
Cluster-13979.0	BP_3	40.00	3.61	826	--	--	--	--	--	--	--	--	--	--	--	--	--	--	--	--	--	--	PF01047	MarR family	GO:0006355	regulation of transcription, DNA-templated	GO:0003700	transcription factor activity, sequence-specific DNA binding	GO:0005667	transcription factor complex	--	--
Cluster-13984.0	BP_3	13.00	0.68	1208	260801887	XP_002595826.1	891	3.8e-93	hypothetical protein BRAFLDRAFT_115715 [Branchiostoma floridae]>gi|229281075|gb|EEN51838.1| hypothetical protein BRAFLDRAFT_115715 [Branchiostoma floridae]	697073948	XM_009653281.1	933	0	Verticillium dahliae VdLs.17 transaldolase partial mRNA	K00616	E2.2.1.2, talA, talB	transaldolase	http://www.genome.jp/dbget-bin/www_bget?ko:K00616	J9MJK9	1234	2.6e-134	Transaldolase OS=Fusarium oxysporum f. sp. lycopersici (strain 4287 / CBS 123668 / FGSC 9935 / NRRL 34936) GN=FOXG_03074 PE=1 SV=1	PF06662//PF00923	D-glucuronyl C5-epimerase C-terminus//Transaldolase	GO:0006024//GO:0005975	glycosaminoglycan biosynthetic process//carbohydrate metabolic process	GO:0003824//GO:0016857	catalytic activity//racemase and epimerase activity, acting on carbohydrates and derivatives	GO:0016021	integral component of membrane	KOG2772	Transaldolase
Cluster-13984.2	BP_3	3.00	0.49	588	336454162	AEI58895.1	349	1.3e-30	cathepsin D [Pteria penguin]	697065638	XM_009649711.1	579	0	Verticillium dahliae VdLs.17 vacuolar protease A mRNA	K01379	CTSD	cathepsin D	http://www.genome.jp/dbget-bin/www_bget?ko:K01379	Q01294	570	1.3e-57	Vacuolar protease A OS=Neurospora crassa (strain ATCC 24698 / 74-OR23-1A / CBS 708.71 / DSM 1257 / FGSC 987) GN=pep-4 PE=3 SV=2	PF02806//PF00026	Alpha amylase, C-terminal all-beta domain//Eukaryotic aspartyl protease	GO:0006508//GO:0005975	proteolysis//carbohydrate metabolic process	GO:0003824//GO:0043169//GO:0004190	catalytic activity//cation binding//aspartic-type endopeptidase activity	--	--	KOG1339	Aspartyl protease
Cluster-13986.0	BP_3	4.00	0.89	508	--	--	--	--	--	697069406	XM_009651592.1	383	0	Verticillium dahliae VdLs.17 hypothetical protein mRNA	--	--	--	--	Q9UTI9	155	1.4e-09	UPF0591 membrane protein C15E1.02c OS=Schizosaccharomyces pombe (strain 972 / ATCC 24843) GN=SPAC15E1.02c PE=3 SV=1	--	--	--	--	--	--	--	--	--	--
Cluster-13987.0	BP_3	3.00	1.15	416	241998180	XP_002433733.1	219	1.1e-15	ubiquinol-cytochrome C reductase hinge protein, putative [Ixodes scapularis]>gi|215495492|gb|EEC05133.1| ubiquinol-cytochrome C reductase hinge protein, putative [Ixodes scapularis]	262401202	FJ774783.1	246	3.11915e-124	Scylla paramamosain mitochondrial ubiquinol-cytochrome c reductase complex 11 kDa protein mRNA, partial cds; nuclear gene for mitochondrial product	K00416	QCR6, UQCRH	ubiquinol-cytochrome c reductase subunit 6	http://www.genome.jp/dbget-bin/www_bget?ko:K00416	P07919	172	1.3e-11	Cytochrome b-c1 complex subunit 6, mitochondrial OS=Homo sapiens GN=UQCRH PE=1 SV=2	--	--	GO:0006122//GO:0006118//GO:0006119//GO:0015992	mitochondrial electron transport, ubiquinol to cytochrome c//obsolete electron transport//oxidative phosphorylation//proton transport	GO:0008121	ubiquinol-cytochrome-c reductase activity	--	--	--	--
Cluster-14.0	BP_3	18.00	2.96	585	478261790	ENN80920.1	278	2.2e-22	hypothetical protein YQE_02667, partial [Dendroctonus ponderosae]>gi|546681104|gb|ERL91260.1| hypothetical protein D910_08594 [Dendroctonus ponderosae]	--	--	--	--	--	--	--	--	--	P82166	275	2.0e-23	Cuticle protein 19.8 OS=Locusta migratoria PE=1 SV=1	PF05104//PF00379	Ribosome receptor lysine/proline rich region//Insect cuticle protein	GO:0015031	protein transport	GO:0042302	structural constituent of cuticle	GO:0030176	integral component of endoplasmic reticulum membrane	--	--
Cluster-140.0	BP_3	4.00	0.72	561	--	--	--	--	--	--	--	--	--	--	--	--	--	--	--	--	--	--	--	--	--	--	--	--	--	--	--	--
Cluster-14000.1	BP_3	34.11	0.91	2089	557332086	XP_006038864.1	931	1.5e-97	PREDICTED: zinc finger protein 850-like [Alligator sinensis]	--	--	--	--	--	K09228	KRAB	KRAB domain-containing zinc finger protein	http://www.genome.jp/dbget-bin/www_bget?ko:K09228	Q14591	897	5.4e-95	Zinc finger protein 271 OS=Homo sapiens GN=ZNF271 PE=2 SV=4	PF13912//PF02892//PF07776//PF00096//PF13465	C2H2-type zinc finger//BED zinc finger//Zinc-finger associated domain (zf-AD)//Zinc finger, C2H2 type//Zinc-finger double domain	--	--	GO:0046872//GO:0008270//GO:0003677	metal ion binding//zinc ion binding//DNA binding	GO:0005634	nucleus	--	--
Cluster-14009.0	BP_3	3.00	0.44	624	675384101	KFM76998.1	189	4.9e-12	Cytochrome b-c1 complex subunit 9, partial [Stegodyphus mimosarum]	--	--	--	--	--	K00419	QCR9, UCRC	ubiquinol-cytochrome c reductase subunit 9	http://www.genome.jp/dbget-bin/www_bget?ko:K00419	P00130	176	6.5e-12	Cytochrome b-c1 complex subunit 9 OS=Bos taurus GN=UQCR10 PE=1 SV=3	PF15462//PF05365//PF15761	Bartter syndrome, infantile, with sensorineural deafness (Barttin)//Ubiquinol-cytochrome C reductase, UQCRX/QCR9 like//Immortalisation up-regulated protein	GO:0006821//GO:0006122	chloride transport//mitochondrial electron transport, ubiquinol to cytochrome c	--	--	GO:0005750//GO:0005634//GO:0005743	mitochondrial respiratory chain complex III//nucleus//mitochondrial inner membrane	--	--
Cluster-1401.0	BP_3	4.00	0.72	558	--	--	--	--	--	--	--	--	--	--	--	--	--	--	--	--	--	--	--	--	--	--	--	--	--	--	--	--
Cluster-14018.1	BP_3	2.00	0.75	420	--	--	--	--	--	--	--	--	--	--	--	--	--	--	--	--	--	--	--	--	--	--	--	--	--	--	--	--
Cluster-14020.0	BP_3	3.00	0.51	577	221110953	XP_002162621.1	276	3.7e-22	PREDICTED: 10 kDa heat shock protein, mitochondrial-like [Hydra vulgaris]	697070055	XM_009651904.1	568	0	Verticillium dahliae VdLs.17 heat shock protein mRNA	K04078	groES, HSPE1	chaperonin GroES	http://www.genome.jp/dbget-bin/www_bget?ko:K04078	O59804	320	1.2e-28	10 kDa heat shock protein, mitochondrial OS=Schizosaccharomyces pombe (strain 972 / ATCC 24843) GN=hsp10 PE=1 SV=1	PF00166	Chaperonin 10 Kd subunit	GO:0006457	protein folding	--	--	GO:0005737	cytoplasm	KOG1641	Mitochondrial chaperonin
Cluster-14022.0	BP_3	2.00	1.58	347	--	--	--	--	--	--	--	--	--	--	--	--	--	--	--	--	--	--	--	--	--	--	--	--	--	--	--	--
Cluster-14023.0	BP_3	4.00	0.58	625	--	--	--	--	--	--	--	--	--	--	--	--	--	--	--	--	--	--	--	--	--	--	--	--	--	--	--	--
Cluster-14027.0	BP_3	2.00	0.78	414	--	--	--	--	--	768311759	CP010987.1	404	0	Verticillium dahliae VdLs.17 chromosome 8, complete sequence	--	--	--	--	--	--	--	--	--	--	--	--	--	--	--	--	--	--
Cluster-14029.0	BP_3	3.17	0.31	792	642914918	XP_008190441.1	322	2.4e-27	PREDICTED: WD repeat-containing protein 34-like isoform X1 [Tribolium castaneum]	--	--	--	--	--	--	--	--	--	--	--	--	--	PF00400//PF15184//PF02497	WD domain, G-beta repeat//Mitochondrial import receptor subunit TOM6 homolog//Arterivirus glycoprotein	--	--	GO:0005515	protein binding	GO:0019031//GO:0005742	viral envelope//mitochondrial outer membrane translocase complex	--	--
Cluster-14035.0	BP_3	3.00	0.40	651	328900207	AEB54658.1	532	8.6e-52	H+ transporting ATP synthase O subunit [Procambarus clarkii]	--	--	--	--	--	K02137	ATPeF0O, ATP5O, ATP5	F-type H+-transporting ATPase subunit O	http://www.genome.jp/dbget-bin/www_bget?ko:K02137	Q24439	420	3.4e-40	ATP synthase subunit O, mitochondrial OS=Drosophila melanogaster GN=Oscp PE=2 SV=2	PF00213	ATP synthase delta (OSCP) subunit	GO:0015986	ATP synthesis coupled proton transport	GO:0046933	proton-transporting ATP synthase activity, rotational mechanism	GO:0045259	proton-transporting ATP synthase complex	KOG1662	Mitochondrial F1F0-ATP synthase, subunit OSCP/ATP5
Cluster-1404.0	BP_3	2.00	0.61	449	--	--	--	--	--	--	--	--	--	--	--	--	--	--	--	--	--	--	--	--	--	--	--	--	--	--	--	--
Cluster-14040.0	BP_3	2.00	1.00	386	--	--	--	--	--	768311752	CP010980.1	383	0	Verticillium dahliae VdLs.17 chromosome 1, complete sequence	--	--	--	--	--	--	--	--	--	--	--	--	--	--	--	--	--	--
Cluster-14040.1	BP_3	1.00	0.54	378	--	--	--	--	--	768311752	CP010980.1	252	1.298e-127	Verticillium dahliae VdLs.17 chromosome 1, complete sequence	--	--	--	--	--	--	--	--	--	--	--	--	--	--	--	--	--	--
Cluster-14048.0	BP_3	4.00	0.74	552	--	--	--	--	--	--	--	--	--	--	--	--	--	--	--	--	--	--	--	--	--	--	--	--	--	--	--	--
Cluster-14049.0	BP_3	5.00	0.52	755	--	--	--	--	--	--	--	--	--	--	--	--	--	--	--	--	--	--	--	--	--	--	--	--	--	--	--	--
Cluster-14052.0	BP_3	9.00	0.76	862	225713132	ACO12412.1	522	1.7e-50	60S ribosomal protein L9 [Lepeophtheirus salmonis]>gi|290561218|gb|ADD38011.1| 60S ribosomal protein L9 [Lepeophtheirus salmonis]	697068441	XM_009651110.1	859	0	Verticillium dahliae VdLs.17 60S ribosomal protein L9 mRNA	K02940	RP-L9e, RPL9	large subunit ribosomal protein L9e	http://www.genome.jp/dbget-bin/www_bget?ko:K02940	P51401	603	2.8e-61	60S ribosomal protein L9-B OS=Saccharomyces cerevisiae (strain ATCC 204508 / S288c) GN=RPL9B PE=1 SV=1	PF00347	Ribosomal protein L6	GO:0006412//GO:0042254	translation//ribosome biogenesis	GO:0003735//GO:0019843	structural constituent of ribosome//rRNA binding	GO:0005840	ribosome	KOG3255	60S ribosomal protein L9
Cluster-14054.0	BP_3	3.00	0.31	755	--	--	--	--	--	--	--	--	--	--	--	--	--	--	--	--	--	--	--	--	--	--	--	--	--	--	--	--
Cluster-14058.0	BP_3	1.00	0.32	440	328802835	AEB41038.1	543	3.1e-53	selenophosphate synthetase [Penaeus monodon]	826497213	XM_012685829.1	65	1.37334e-23	PREDICTED: Monomorium pharaonis selenide, water dikinase (LOC105839489), mRNA	K01008	selD, SEPHS	selenide, water dikinase	http://www.genome.jp/dbget-bin/www_bget?ko:K01008	O18373	319	1.2e-28	Selenide, water dikinase OS=Drosophila melanogaster GN=SelD PE=2 SV=1	--	--	--	--	--	--	--	--	KOG3939	Selenophosphate synthetase
Cluster-14062.0	BP_3	2.00	4.24	294	--	--	--	--	--	--	--	--	--	--	--	--	--	--	--	--	--	--	--	--	--	--	--	--	--	--	--	--
Cluster-14063.0	BP_3	65.24	2.27	1676	546684650	ERL94267.1	904	1.6e-94	hypothetical protein D910_11548 [Dendroctonus ponderosae]	--	--	--	--	--	K09866	AQP4	aquaporin-4	http://www.genome.jp/dbget-bin/www_bget?ko:K09866	P23645	710	2.1e-73	Neurogenic protein big brain OS=Drosophila melanogaster GN=bib PE=1 SV=2	PF00230	Major intrinsic protein	GO:0006810	transport	GO:0005215	transporter activity	GO:0016020	membrane	KOG0223	Aquaporin (major intrinsic protein family)
Cluster-14065.2	BP_3	4.00	0.41	761	--	--	--	--	--	--	--	--	--	--	--	--	--	--	--	--	--	--	--	--	--	--	--	--	--	--	--	--
Cluster-14066.0	BP_3	2.00	0.31	598	167888833	ACA09717.1	871	3.9e-91	ubiquitin-conjugating enyzme E2r [Marsupenaeus japonicus]	240974025	XM_002401687.1	201	4.7571e-99	Ixodes scapularis ubiquitin protein ligase, putative, mRNA	K02207	UBE2R, UBC3, CDC34	ubiquitin-conjugating enzyme E2 R	http://www.genome.jp/dbget-bin/www_bget?ko:K02207	Q712K3	712	4.4e-74	Ubiquitin-conjugating enzyme E2 R2 OS=Homo sapiens GN=UBE2R2 PE=1 SV=1	PF05773	RWD domain	--	--	GO:0005515	protein binding	--	--	KOG0425	Ubiquitin-protein ligase
Cluster-14072.0	BP_3	6.00	0.39	1039	641649897	XP_008187410.1	256	1.4e-19	PREDICTED: uncharacterized protein LOC103310547 [Acyrthosiphon pisum]	--	--	--	--	--	--	--	--	--	--	--	--	--	PF02944	BESS motif	--	--	GO:0003677	DNA binding	--	--	--	--
Cluster-14073.0	BP_3	5.00	0.31	1057	--	--	--	--	--	--	--	--	--	--	--	--	--	--	--	--	--	--	--	--	--	--	--	--	--	--	--	--
Cluster-14076.0	BP_3	27.30	4.40	591	--	--	--	--	--	--	--	--	--	--	--	--	--	--	--	--	--	--	--	--	--	--	--	--	--	--	--	--
Cluster-14082.0	BP_3	11.00	1.31	697	171189511	ACB42236.1	510	3.3e-49	glutathione peroxidase [Metapenaeus ensis]>gi|171189513|gb|ACB42237.1| glutathione peroxidase [Metapenaeus ensis]	--	--	--	--	--	K00432	E1.11.1.9	glutathione peroxidase	http://www.genome.jp/dbget-bin/www_bget?ko:K00432	P30710	428	4.4e-41	Epididymal secretory glutathione peroxidase OS=Rattus norvegicus GN=Gpx5 PE=2 SV=1	PF00255	Glutathione peroxidase	GO:0006804//GO:0055114//GO:0006979//GO:0006749	obsolete peroxidase reaction//oxidation-reduction process//response to oxidative stress//glutathione metabolic process	GO:0004602//GO:0004601	glutathione peroxidase activity//peroxidase activity	--	--	KOG1651	Glutathione peroxidase
Cluster-14099.0	BP_3	8.63	1.46	577	694525039	XP_009492324.1	309	5.5e-26	40S ribosomal protein [Fonticula alba]>gi|627950834|gb|KCV72623.1| 40S ribosomal protein [Fonticula alba]	697090075	XM_009659649.1	516	0	Verticillium dahliae VdLs.17 40S ribosomal protein S26E mRNA	K02976	RP-S26e, RPS26	small subunit ribosomal protein S26e	http://www.genome.jp/dbget-bin/www_bget?ko:K02976	P21772	445	3.8e-43	40S ribosomal protein S26E OS=Neurospora crassa (strain ATCC 24698 / 74-OR23-1A / CBS 708.71 / DSM 1257 / FGSC 987) GN=rps-26 PE=3 SV=2	PF01283	Ribosomal protein S26e	GO:0042254//GO:0006412	ribosome biogenesis//translation	GO:0003735	structural constituent of ribosome	GO:0005840//GO:0005622	ribosome//intracellular	KOG1768	40s ribosomal protein S26
Cluster-14101.0	BP_3	2.00	0.56	465	--	--	--	--	--	--	--	--	--	--	--	--	--	--	--	--	--	--	--	--	--	--	--	--	--	--	--	--
Cluster-1411.0	BP_3	2.00	0.42	523	--	--	--	--	--	--	--	--	--	--	--	--	--	--	--	--	--	--	--	--	--	--	--	--	--	--	--	--
Cluster-14115.0	BP_3	5.00	0.31	1071	--	--	--	--	--	697066096	XM_009649940.1	841	0	Verticillium dahliae VdLs.17 hypothetical protein partial mRNA	--	--	--	--	--	--	--	--	PF10099	Anti-sigma-K factor rskA	--	--	--	--	GO:0005886//GO:0016021	plasma membrane//integral component of membrane	--	--
Cluster-14122.0	BP_3	4.00	0.37	815	--	--	--	--	--	--	--	--	--	--	--	--	--	--	--	--	--	--	--	--	--	--	--	--	--	--	--	--
Cluster-14124.0	BP_3	9.00	0.69	917	--	--	--	--	--	--	--	--	--	--	--	--	--	--	--	--	--	--	--	--	--	--	--	--	--	--	--	--
Cluster-14128.0	BP_3	1.00	2.28	291	--	--	--	--	--	--	--	--	--	--	--	--	--	--	--	--	--	--	--	--	--	--	--	--	--	--	--	--
Cluster-14135.0	BP_3	4.00	0.37	815	--	--	--	--	--	--	--	--	--	--	--	--	--	--	--	--	--	--	PF00747	ssDNA binding protein	GO:0006260	DNA replication	GO:0003697	single-stranded DNA binding	GO:0042025	host cell nucleus	--	--
Cluster-14140.0	BP_3	1.00	0.34	434	166952385	ABZ04275.1	595	2.8e-59	ribosomal protein rpsA [Lineus viridis]	768311756	CP010984.1	430	0	Verticillium dahliae VdLs.17 chromosome 5, complete sequence	K02998	RP-SAe, RPSA	small subunit ribosomal protein SAe	http://www.genome.jp/dbget-bin/www_bget?ko:K02998	Q2GV75	719	4.9e-75	40S ribosomal protein S0 OS=Chaetomium globosum (strain ATCC 6205 / CBS 148.51 / DSM 1962 / NBRC 6347 / NRRL 1970) GN=RPS0 PE=3 SV=1	PF02993//PF00318	Minor capsid protein VI//Ribosomal protein S2	GO:0006412//GO:0042254	translation//ribosome biogenesis	GO:0003735	structural constituent of ribosome	GO:0005622//GO:0005840//GO:0019028	intracellular//ribosome//viral capsid	KOG0830	40S ribosomal protein SA (P40)/Laminin receptor 1
Cluster-14141.0	BP_3	16.71	1.08	1039	91094721	XP_970562.1	553	5.1e-54	PREDICTED: solute carrier family 22 member 1 [Tribolium castaneum]>gi|270016527|gb|EFA12973.1| hypothetical protein TcasGA2_TC010997 [Tribolium castaneum]	--	--	--	--	--	--	--	--	--	O75751	156	2.3e-09	Solute carrier family 22 member 3 OS=Homo sapiens GN=SLC22A3 PE=1 SV=1	--	--	GO:0006810	transport	GO:0005215	transporter activity	GO:0016020	membrane	--	--
Cluster-14148.0	BP_3	4.00	0.34	854	478253480	ENN73807.1	1156	5.0e-124	hypothetical protein YQE_09585, partial [Dendroctonus ponderosae]>gi|546679136|gb|ERL89641.1| hypothetical protein D910_07006 [Dendroctonus ponderosae]	242001301	XM_002435249.1	291	6.44396e-149	Ixodes scapularis Kruppel-like zinc finger protein, putative, mRNA	K10523	SPOP	speckle-type POZ protein	http://www.genome.jp/dbget-bin/www_bget?ko:K10523	Q9VFP2	1092	5.4e-118	Protein roadkill OS=Drosophila melanogaster GN=rdx PE=1 SV=2	PF00651//PF00917	BTB/POZ domain//MATH domain	--	--	GO:0005515	protein binding	--	--	KOG1987	Speckle-type POZ protein SPOP and related proteins with TRAF, MATH and BTB/POZ domains
Cluster-14153.0	BP_3	45.87	3.54	917	642935895	XP_008198218.1	627	1.2e-62	PREDICTED: poly(A)-specific ribonuclease PARN-like domain-containing protein 1 isoform X1 [Tribolium castaneum]>gi|270013255|gb|EFA09703.1| hypothetical protein TcasGA2_TC011836 [Tribolium castaneum]	--	--	--	--	--	K01148	PARN	poly(A)-specific ribonuclease	http://www.genome.jp/dbget-bin/www_bget?ko:K01148	Q7ZU92	262	1.0e-21	Poly(A)-specific ribonuclease PARN OS=Danio rerio GN=parn PE=1 SV=2	PF04857	CAF1 family ribonuclease	--	--	--	--	GO:0005634	nucleus	KOG1990	Poly(A)-specific exoribonuclease PARN
Cluster-14156.1	BP_3	5.00	1.24	486	115443537	YP_778556.1	498	5.6e-48	ATP synthase CF0 A chain [Bigelowiella natans]>gi|122239927|sp|Q06J71.1|ATPI_BIGNA RecName: Full=ATP synthase subunit a, chloroplastic; AltName: Full=ATP synthase F0 sector subunit a; AltName: Full=F-ATPase subunit IV (chloroplast) [Bigelowiella natans]>gi|110810182|gb|ABG91388.1| ATP synthase CF0 A chain [Bigelowiella natans]	597569085	KF990036.1	486	0	Prunus kansuensis chloroplast, complete genome	--	--	--	--	Q09X29	814	5.3e-86	ATP synthase subunit a, chloroplastic OS=Morus indica GN=atpI PE=3 SV=1	PF00119	ATP synthase A chain	GO:0015986//GO:0015992	ATP synthesis coupled proton transport//proton transport	GO:0015078	hydrogen ion transmembrane transporter activity	GO:0016021//GO:0045263//GO:0009535	integral component of membrane//proton-transporting ATP synthase complex, coupling factor F(o)//chloroplast thylakoid membrane	--	--
Cluster-14158.1	BP_3	62.00	4.72	925	332376334	AEE63307.1	858	1.9e-89	unknown [Dendroctonus ponderosae]>gi|478257148|gb|ENN77311.1| hypothetical protein YQE_06137, partial [Dendroctonus ponderosae]>gi|546681446|gb|ERL91543.1| hypothetical protein D910_08873 [Dendroctonus ponderosae]	--	--	--	--	--	K02537	MAD2	mitotic spindle assembly checkpoint protein MAD2	http://www.genome.jp/dbget-bin/www_bget?ko:K02537	Q556Y9	494	1.3e-48	Mitotic spindle assembly checkpoint protein MAD2A OS=Dictyostelium discoideum GN=mad2l1-1 PE=3 SV=1	--	--	--	--	--	--	--	--	KOG3285	Spindle assembly checkpoint protein
Cluster-14162.0	BP_3	6.18	0.40	1034	765337696	XP_011493198.1	735	4.0e-75	AAEL003675-PB [Aedes aegypti]>gi|403182596|gb|EJY57498.1| AAEL003675-PB [Aedes aegypti]	333755412	HQ161710.1	77	7.19918e-30	Drosophila ficusphila strain 14025-0441.00 Rieske iron-sulfur protein (RFeSP) gene, partial cds	K00411	UQCRFS1, RIP1, petA	ubiquinol-cytochrome c reductase iron-sulfur subunit	http://www.genome.jp/dbget-bin/www_bget?ko:K00411	Q69BJ7	694	9.3e-72	Cytochrome b-c1 complex subunit Rieske, mitochondrial OS=Saimiri sciureus GN=UQCRFS1 PE=3 SV=1	PF09165//PF02921//PF00355	Ubiquinol-cytochrome c reductase 8 kDa, N-terminal//Ubiquinol cytochrome reductase transmembrane region//Rieske [2Fe-2S] domain	GO:0006118//GO:0055114//GO:0006119//GO:0015992	obsolete electron transport//oxidation-reduction process//oxidative phosphorylation//proton transport	GO:0051537//GO:0008121//GO:0016491	2 iron, 2 sulfur cluster binding//ubiquinol-cytochrome-c reductase activity//oxidoreductase activity	--	--	KOG1671	Ubiquinol cytochrome c reductase, subunit RIP1
Cluster-14163.0	BP_3	1.00	0.41	408	--	--	--	--	--	--	--	--	--	--	--	--	--	--	--	--	--	--	--	--	--	--	--	--	--	--	--	--
Cluster-14171.0	BP_3	2.00	0.34	572	294718621	ADF32023.1	465	4.5e-44	galectin [Eriocheir sinensis]	--	--	--	--	--	--	--	--	--	--	--	--	--	PF00337//PF02793	Galactoside-binding lectin//Hormone receptor domain	GO:0007186	G-protein coupled receptor signaling pathway	GO:0004930//GO:0030246	G-protein coupled receptor activity//carbohydrate binding	GO:0016020	membrane	--	--
Cluster-14175.0	BP_3	8.00	0.46	1127	321479454	EFX90410.1	307	1.8e-25	hypothetical protein DAPPUDRAFT_39837 [Daphnia pulex]	--	--	--	--	--	K06847	RGM	RGM domain family	http://www.genome.jp/dbget-bin/www_bget?ko:K06847	Q6NW40	222	5.4e-17	RGM domain family member B OS=Homo sapiens GN=RGMB PE=1 SV=3	--	--	--	--	--	--	--	--	--	--
Cluster-14178.0	BP_3	2.00	1.05	381	817075459	XP_012259962.1	448	2.8e-42	PREDICTED: ras-related protein Rab-5B isoform X1 [Athalia rosae]	262401108	FJ774735.1	228	2.87449e-114	Scylla paramamosain rab5 mRNA, partial cds	K07889	RAB5C	Ras-related protein Rab-5C	http://www.genome.jp/dbget-bin/www_bget?ko:K07889	P51148	410	2.9e-39	Ras-related protein Rab-5C OS=Homo sapiens GN=RAB5C PE=1 SV=2	PF08477//PF00735//PF03193//PF01926//PF00071//PF00025//PF04670	Ras of Complex, Roc, domain of DAPkinase//Septin//Protein of unknown function, DUF258//50S ribosome-binding GTPase//Ras family//ADP-ribosylation factor family//Gtr1/RagA G protein conserved region	GO:0007264	small GTPase mediated signal transduction	GO:0005525//GO:0003924	GTP binding//GTPase activity	--	--	KOG0092	GTPase Rab5/YPT51 and related small G protein superfamily GTPases
Cluster-14191.0	BP_3	1.00	0.69	357	--	--	--	--	--	--	--	--	--	--	--	--	--	--	--	--	--	--	PF00041	Fibronectin type III domain	--	--	GO:0005515	protein binding	--	--	--	--
Cluster-14192.0	BP_3	12.22	0.32	2131	--	--	--	--	--	--	--	--	--	--	--	--	--	--	--	--	--	--	--	--	--	--	--	--	--	--	--	--
Cluster-14197.0	BP_3	3.00	0.47	599	189240426	XP_971297.2	331	1.6e-28	PREDICTED: neo-calmodulin-like isoform X3 [Tribolium castaneum]	--	--	--	--	--	K02183	CALM	calmodulin	http://www.genome.jp/dbget-bin/www_bget?ko:K02183	Q9HFY6	288	6.4e-25	Calmodulin OS=Blastocladiella emersonii GN=CMD1 PE=3 SV=3	PF01346//PF13405//PF10591//PF00036//PF13833//PF13499//PF13202	Domain amino terminal to FKBP-type peptidyl-prolyl isomerase//EF-hand domain//Secreted protein acidic and rich in cysteine Ca binding region//EF hand//EF-hand domain pair//EF-hand domain pair//EF hand	GO:0006457//GO:0007165	protein folding//signal transduction	GO:0005509	calcium ion binding	GO:0005578	proteinaceous extracellular matrix	KOG0027	Calmodulin and related proteins (EF-Hand superfamily)
Cluster-14208.0	BP_3	20.57	0.67	1774	91086047	XP_973605.1	1543	1.4e-168	PREDICTED: protein turtle homolog B [Tribolium castaneum]	642927616	XM_968512.2	282	1.37586e-143	PREDICTED: Tribolium castaneum protein turtle homolog B (LOC662415), mRNA	--	--	--	--	O60500	195	1.2e-13	Nephrin OS=Homo sapiens GN=NPHS1 PE=1 SV=1	PF13895	Immunoglobulin domain	--	--	GO:0005515	protein binding	--	--	--	--
Cluster-14213.0	BP_3	14.00	0.76	1183	--	--	--	--	--	--	--	--	--	--	--	--	--	--	--	--	--	--	--	--	--	--	--	--	--	--	--	--
Cluster-14213.2	BP_3	15.51	0.33	2527	357622584	EHJ74011.1	156	1.3e-07	hypothetical protein KGM_13510 [Danaus plexippus]	--	--	--	--	--	--	--	--	--	--	--	--	--	--	--	--	--	--	--	--	--	--	--
Cluster-14217.0	BP_3	4.00	0.32	885	256549318	ACU83213.1	256	1.2e-19	C-type lectin [Ruditapes philippinarum]	--	--	--	--	--	K06468	FCER2, CD23	Fc receptor, IgE, low affinity II	http://www.genome.jp/dbget-bin/www_bget?ko:K06468	P20693	215	2.8e-16	Low affinity immunoglobulin epsilon Fc receptor OS=Mus musculus GN=Fcer2 PE=2 SV=1	--	--	--	--	--	--	--	--	--	--
Cluster-14217.1	BP_3	1.00	2.95	281	--	--	--	--	--	--	--	--	--	--	--	--	--	--	--	--	--	--	--	--	--	--	--	--	--	--	--	--
Cluster-14221.0	BP_3	2.00	0.74	421	594678955	XP_007187221.1	474	3.0e-45	PREDICTED: 10 kDa heat shock protein, mitochondrial-like [Balaenoptera acutorostrata scammoni]	209574325	NM_002157.2	421	0	Homo sapiens heat shock 10kDa protein 1 (HSPE1), mRNA	K04078	groES, HSPE1	chaperonin GroES	http://www.genome.jp/dbget-bin/www_bget?ko:K04078	P61603	456	1.5e-44	10 kDa heat shock protein, mitochondrial OS=Bos taurus GN=HSPE1 PE=3 SV=2	PF00166	Chaperonin 10 Kd subunit	GO:0006457	protein folding	--	--	GO:0005737	cytoplasm	KOG1641	Mitochondrial chaperonin
Cluster-14225.0	BP_3	5.00	0.38	932	--	--	--	--	--	--	--	--	--	--	--	--	--	--	--	--	--	--	--	--	--	--	--	--	--	--	--	--
Cluster-14229.0	BP_3	1.00	0.36	425	--	--	--	--	--	--	--	--	--	--	--	--	--	--	--	--	--	--	--	--	--	--	--	--	--	--	--	--
Cluster-14233.0	BP_3	1.00	0.31	448	--	--	--	--	--	--	--	--	--	--	--	--	--	--	--	--	--	--	--	--	--	--	--	--	--	--	--	--
Cluster-14237.0	BP_3	1.00	0.59	370	--	--	--	--	--	--	--	--	--	--	--	--	--	--	--	--	--	--	--	--	--	--	--	--	--	--	--	--
Cluster-1424.0	BP_3	2.00	0.32	593	--	--	--	--	--	--	--	--	--	--	--	--	--	--	--	--	--	--	--	--	--	--	--	--	--	--	--	--
Cluster-1425.0	BP_3	1.00	0.45	397	--	--	--	--	--	--	--	--	--	--	--	--	--	--	--	--	--	--	--	--	--	--	--	--	--	--	--	--
Cluster-14259.0	BP_3	2.00	0.37	555	646721128	KDR22598.1	329	2.5e-28	Protein big brother [Zootermopsis nevadensis]	--	--	--	--	--	--	--	--	--	Q24040	297	5.4e-26	Protein big brother OS=Drosophila melanogaster GN=Bgb PE=2 SV=3	PF02312	Core binding factor beta subunit	--	--	GO:0003713	transcription coactivator activity	GO:0005667//GO:0005634	transcription factor complex//nucleus	--	--
Cluster-14262.0	BP_3	4.00	0.41	759	762114419	XP_011439989.1	445	1.2e-41	PREDICTED: 60S ribosomal protein L32-like [Crassostrea gigas]	697079200	XM_009655095.1	741	0	Verticillium dahliae VdLs.17 60S ribosomal protein L32 mRNA	K02912	RP-L32e, RPL32	large subunit ribosomal protein L32e	http://www.genome.jp/dbget-bin/www_bget?ko:K02912	Q7RXY1	582	6.6e-59	60S ribosomal protein L32 OS=Neurospora crassa (strain ATCC 24698 / 74-OR23-1A / CBS 708.71 / DSM 1257 / FGSC 987) GN=crp-63 PE=3 SV=1	PF01655//PF00957	Ribosomal protein L32//Synaptobrevin	GO:0042254//GO:0006412//GO:0016192	ribosome biogenesis//translation//vesicle-mediated transport	GO:0003735	structural constituent of ribosome	GO:0005840//GO:0016021//GO:0005622	ribosome//integral component of membrane//intracellular	KOG0878	60S ribosomal protein L32
Cluster-14267.0	BP_3	10.00	0.47	1328	301500958	YP_003795423.1	1873	5.6e-207	photosystem I P700 chlorophyll a apoprotein A2 [Alveolata sp. CCMP3155]>gi|300069504|gb|ADJ66611.1| photosystem I P700 chlorophyll a apoprotein A2 (chloroplast) [Chromerida sp. RM11]	597569085	KF990036.1	1289	0	Prunus kansuensis chloroplast, complete genome	--	--	--	--	Q09X18	2396	5.2e-269	Photosystem I P700 chlorophyll a apoprotein A2 OS=Morus indica GN=psaB PE=3 SV=1	PF00223	Photosystem I psaA/psaB protein	GO:0015979	photosynthesis	--	--	GO:0009507//GO:0016021//GO:0009522//GO:0009579	chloroplast//integral component of membrane//photosystem I//thylakoid	--	--
Cluster-14277.0	BP_3	2.00	0.32	595	826421469	XP_012525694.1	283	5.9e-23	PREDICTED: la-related protein 6 isoform X2 [Monomorium pharaonis]	--	--	--	--	--	K18733	LARP6	la-related protein 6	http://www.genome.jp/dbget-bin/www_bget?ko:K18733	Q8BN59	245	6.2e-20	La-related protein 6 OS=Mus musculus GN=Larp6 PE=1 SV=1	PF08336	Prolyl 4-Hydroxylase alpha-subunit, N-terminal region	GO:0018401//GO:0006525//GO:0006560//GO:0055114	peptidyl-proline hydroxylation to 4-hydroxy-L-proline//arginine metabolic process//proline metabolic process//oxidation-reduction process	GO:0004656//GO:0016702	procollagen-proline 4-dioxygenase activity//oxidoreductase activity, acting on single donors with incorporation of molecular oxygen, incorporation of two atoms of oxygen	GO:0005783	endoplasmic reticulum	KOG2590	RNA-binding protein LARP/SRO9 and related La domain proteins
Cluster-14280.0	BP_3	10.00	1.26	674	469664397	AGH70153.1	637	6.0e-64	60S ribosomal protein L7, partial [Placozoa sp. H4]	697090338	XM_009659780.1	626	0	Verticillium dahliae VdLs.17 60S ribosomal protein L7 partial mRNA	K02937	RP-L7e, RPL7	large subunit ribosomal protein L7e	http://www.genome.jp/dbget-bin/www_bget?ko:K02937	Q7SBD5	813	9.6e-86	60S ribosomal protein L7 OS=Neurospora crassa (strain ATCC 24698 / 74-OR23-1A / CBS 708.71 / DSM 1257 / FGSC 987) GN=rpl-7 PE=3 SV=2	--	--	--	--	--	--	--	--	KOG3184	60S ribosomal protein L7
Cluster-14282.1	BP_3	8.98	0.46	1236	805767235	XP_012135536.1	715	9.9e-73	PREDICTED: RNA-binding protein squid isoform X8 [Megachile rotundata]	194741283	XM_001953084.1	173	3.72035e-83	Drosophila ananassae GF17370 (Dana\GF17370), mRNA	K03102	SQD	squid	http://www.genome.jp/dbget-bin/www_bget?ko:K03102	Q08473	710	1.5e-73	RNA-binding protein squid OS=Drosophila melanogaster GN=sqd PE=1 SV=3	PF16367//PF00076//PF02950//PF08777//PF11837//PF00335	RNA recognition motif//RNA recognition motif. (a.k.a. RRM, RBD, or RNP domain)//Conotoxin//RNA binding motif//Domain of unknown function (DUF3357)//Tetraspanin family	GO:0009405//GO:0005982//GO:0006012//GO:0005985//GO:0006810	pathogenesis//starch metabolic process//galactose metabolic process//sucrose metabolic process//transport	GO:0003676//GO:0004564//GO:0003723//GO:0004575//GO:0008200	nucleic acid binding//beta-fructofuranosidase activity//RNA binding//sucrose alpha-glucosidase activity//ion channel inhibitor activity	GO:0005576//GO:0016021//GO:0017177	extracellular region//integral component of membrane//glucosidase II complex	--	--
Cluster-14282.3	BP_3	1.00	9.36	245	--	--	--	--	--	--	--	--	--	--	--	--	--	--	--	--	--	--	--	--	--	--	--	--	--	--	--	--
Cluster-14288.0	BP_3	7.00	2.07	454	--	--	--	--	--	--	--	--	--	--	--	--	--	--	--	--	--	--	--	--	--	--	--	--	--	--	--	--
Cluster-14292.0	BP_3	35.74	0.69	2803	478258061	ENN78199.1	2771	8.8e-311	hypothetical protein YQE_05351, partial [Dendroctonus ponderosae]	462344103	APGK01035160.1	71	4.30925e-26	Dendroctonus ponderosae Seq01035170, whole genome shotgun sequence	K01590	hdc, HDC	histidine decarboxylase	http://www.genome.jp/dbget-bin/www_bget?ko:K01590	Q05733	2063	4.5e-230	Histidine decarboxylase OS=Drosophila melanogaster GN=Hdc PE=2 SV=2	PF07359//PF00282//PF04604	Liver-expressed antimicrobial peptide 2 precursor (LEAP-2)//Pyridoxal-dependent decarboxylase conserved domain//Type-A lantibiotic	GO:0019752//GO:0042742	carboxylic acid metabolic process//defense response to bacterium	GO:0030170//GO:0016831	pyridoxal phosphate binding//carboxy-lyase activity	GO:0005576	extracellular region	KOG0628	Aromatic-L-amino-acid/L-histidine decarboxylase
Cluster-14293.0	BP_3	8.00	0.39	1275	827536514	XP_012553325.1	321	5.0e-27	PREDICTED: uncharacterized protein LOC105843014 [Bombyx mori]	--	--	--	--	--	--	--	--	--	--	--	--	--	PF07655//PF04147	Secretin N-terminal domain//Nop14-like family	GO:0009297	pilus assembly	--	--	GO:0019867//GO:0032040	outer membrane//small-subunit processome	--	--
Cluster-14306.0	BP_3	2.00	0.31	598	--	--	--	--	--	--	--	--	--	--	--	--	--	--	--	--	--	--	--	--	--	--	--	--	--	--	--	--
Cluster-14307.0	BP_3	10.67	0.93	845	--	--	--	--	--	768311759	CP010987.1	477	0	Verticillium dahliae VdLs.17 chromosome 8, complete sequence	--	--	--	--	--	--	--	--	--	--	--	--	--	--	--	--	--	--
Cluster-14309.0	BP_3	19.44	0.79	1472	766931243	XP_011497794.1	215	1.1e-14	PREDICTED: proline-rich protein 4-like [Ceratosolen solmsi marchali]	--	--	--	--	--	--	--	--	--	--	--	--	--	--	--	--	--	--	--	--	--	--	--
Cluster-14312.0	BP_3	1.00	0.35	428	--	--	--	--	--	--	--	--	--	--	--	--	--	--	--	--	--	--	--	--	--	--	--	--	--	--	--	--
Cluster-14317.0	BP_3	27.00	1.08	1497	270017042	EFA13488.1	981	1.7e-103	hypothetical protein TcasGA2_TC004227 [Tribolium castaneum]	--	--	--	--	--	--	--	--	--	Q95SX7	336	4.4e-30	Probable RNA-directed DNA polymerase from transposon BS OS=Drosophila melanogaster GN=RTase PE=2 SV=1	--	--	--	--	--	--	--	--	--	--
Cluster-14317.1	BP_3	6.00	0.64	742	270017042	EFA13488.1	449	4.2e-42	hypothetical protein TcasGA2_TC004227 [Tribolium castaneum]	--	--	--	--	--	--	--	--	--	--	--	--	--	--	--	--	--	--	--	--	--	--	--
Cluster-14319.0	BP_3	3.00	0.37	685	345482281	XP_003424561.1	226	2.8e-16	PREDICTED: guanine nucleotide-binding protein subunit gamma-1 [Nasonia vitripennis]	--	--	--	--	--	--	--	--	--	P38040	191	1.3e-13	Guanine nucleotide-binding protein subunit gamma-1 OS=Drosophila melanogaster GN=Ggamma1 PE=2 SV=1	PF00631	GGL domain	GO:0007186//GO:0007165	G-protein coupled receptor signaling pathway//signal transduction	GO:0004871	signal transducer activity	GO:0005834	heterotrimeric G-protein complex	--	--
Cluster-14320.0	BP_3	11.00	0.48	1387	--	--	--	--	--	768311758	CP010986.1	1357	0	Verticillium dahliae VdLs.17 chromosome 7, complete sequence	--	--	--	--	Q2UUZ1	684	1.8e-70	Probable glucan endo-1,3-beta-glucosidase eglC OS=Aspergillus oryzae (strain ATCC 42149 / RIB 40) GN=eglC PE=3 SV=1	PF00332	Glycosyl hydrolases family 17	GO:0005975	carbohydrate metabolic process	GO:0004553	hydrolase activity, hydrolyzing O-glycosyl compounds	--	--	--	--
Cluster-14320.1	BP_3	17.00	1.41	872	700589070	AIU94796.1	538	2.3e-52	hypothetical protein [Phragmatopoma lapidosa]	697089320	XM_009659275.1	734	0	Verticillium dahliae VdLs.17 peptidyl-prolyl cis-trans isomerase partial mRNA	K03767	PPIA	peptidyl-prolyl cis-trans isomerase A (cyclophilin A)	http://www.genome.jp/dbget-bin/www_bget?ko:K03767	P10255	634	7.1e-65	Peptidyl-prolyl cis-trans isomerase, mitochondrial OS=Neurospora crassa (strain ATCC 24698 / 74-OR23-1A / CBS 708.71 / DSM 1257 / FGSC 987) GN=csr-1 PE=1 SV=1	PF00160	Cyclophilin type peptidyl-prolyl cis-trans isomerase/CLD	GO:0006457//GO:0000413	protein folding//protein peptidyl-prolyl isomerization	GO:0003755	peptidyl-prolyl cis-trans isomerase activity	--	--	KOG0865	Cyclophilin type peptidyl-prolyl cis-trans isomerase
Cluster-14321.0	BP_3	3.00	2.11	356	270015511	EFA11959.1	161	4.9e-09	hypothetical protein TcasGA2_TC005046 [Tribolium castaneum]	--	--	--	--	--	--	--	--	--	--	--	--	--	--	--	--	--	--	--	--	--	--	--
Cluster-14322.1	BP_3	3.00	0.34	714	388548526	AFK65746.1	1017	5.5e-108	ubiquitin-activating enzyme E1 [Eriocheir sinensis]	388548525	JQ061292.1	323	8.69252e-167	Eriocheir sinensis ubiquitin-activating enzyme E1 mRNA, complete cds	K03178	UBE1, UBA1	ubiquitin-activating enzyme E1	http://www.genome.jp/dbget-bin/www_bget?ko:K03178	Q5U300	751	1.6e-78	Ubiquitin-like modifier-activating enzyme 1 OS=Rattus norvegicus GN=Uba1 PE=1 SV=1	PF00899	ThiF family	--	--	GO:0008641	small protein activating enzyme activity	--	--	KOG2012	Ubiquitin activating enzyme UBA1
Cluster-14323.0	BP_3	3.00	0.44	624	--	--	--	--	--	--	--	--	--	--	--	--	--	--	--	--	--	--	--	--	--	--	--	--	--	--	--	--
Cluster-1433.0	BP_3	3.00	0.69	502	--	--	--	--	--	--	--	--	--	--	--	--	--	--	--	--	--	--	--	--	--	--	--	--	--	--	--	--
Cluster-14331.0	BP_3	1.00	0.64	363	--	--	--	--	--	--	--	--	--	--	--	--	--	--	--	--	--	--	--	--	--	--	--	--	--	--	--	--
Cluster-1434.0	BP_3	4.00	0.33	880	--	--	--	--	--	--	--	--	--	--	--	--	--	--	--	--	--	--	--	--	--	--	--	--	--	--	--	--
Cluster-14341.0	BP_3	4.00	0.58	624	817086327	XP_012265888.1	304	2.3e-25	PREDICTED: cell division cycle protein 27 homolog [Athalia rosae]	--	--	--	--	--	K03350	APC3, CDC27	anaphase-promoting complex subunit 3	http://www.genome.jp/dbget-bin/www_bget?ko:K03350	P30260	203	4.8e-15	Cell division cycle protein 27 homolog OS=Homo sapiens GN=CDC27 PE=1 SV=2	--	--	--	--	--	--	--	--	--	--
Cluster-14343.0	BP_3	1.56	1.17	351	--	--	--	--	--	--	--	--	--	--	--	--	--	--	--	--	--	--	--	--	--	--	--	--	--	--	--	--
Cluster-14344.0	BP_3	1.00	0.31	448	--	--	--	--	--	--	--	--	--	--	--	--	--	--	--	--	--	--	--	--	--	--	--	--	--	--	--	--
Cluster-14345.0	BP_3	4.00	0.56	633	--	--	--	--	--	--	--	--	--	--	--	--	--	--	--	--	--	--	--	--	--	--	--	--	--	--	--	--
Cluster-14345.1	BP_3	19.00	2.06	736	--	--	--	--	--	--	--	--	--	--	--	--	--	--	--	--	--	--	--	--	--	--	--	--	--	--	--	--
Cluster-1435.0	BP_3	5.00	0.69	639	642920517	XP_008192383.1	282	8.3e-23	PREDICTED: uncharacterized protein LOC662572 [Tribolium castaneum]	--	--	--	--	--	--	--	--	--	--	--	--	--	--	--	--	--	--	--	--	--	--	--
Cluster-14356.0	BP_3	1.00	0.34	433	--	--	--	--	--	--	--	--	--	--	--	--	--	--	--	--	--	--	--	--	--	--	--	--	--	--	--	--
Cluster-14357.0	BP_3	1.00	0.52	383	831765815	XP_012751598.1	163	3.1e-09	hypothetical protein SAMD00019534_087870 [Acytostelium subglobosum LB1]>gi|735852230|dbj|GAM25612.1| hypothetical protein SAMD00019534_087870 [Acytostelium subglobosum LB1]	768311759	CP010987.1	383	0	Verticillium dahliae VdLs.17 chromosome 8, complete sequence	--	--	--	--	Q09702	309	1.5e-27	Negative regulator of differentiation 1 OS=Schizosaccharomyces pombe (strain 972 / ATCC 24843) GN=nrd1 PE=1 SV=1	PF08675//PF00076//PF08096//PF08777	RNA binding domain//RNA recognition motif. (a.k.a. RRM, RBD, or RNP domain)//Bombolitin family//RNA binding motif	GO:0006402//GO:0043303//GO:0009405//GO:0051252	mRNA catabolic process//mast cell degranulation//pathogenesis//regulation of RNA metabolic process	GO:0003723//GO:0046872//GO:0004535//GO:0003676	RNA binding//metal ion binding//poly(A)-specific ribonuclease activity//nucleic acid binding	GO:0005634//GO:0005737//GO:0005576	nucleus//cytoplasm//extracellular region	KOG0118	FOG: RRM domain
Cluster-14360.0	BP_3	1.00	0.98	333	--	--	--	--	--	768311752	CP010980.1	307	3.00777e-158	Verticillium dahliae VdLs.17 chromosome 1, complete sequence	--	--	--	--	--	--	--	--	PF09606	ARC105 or Med15 subunit of Mediator complex non-fungal	GO:0006357	regulation of transcription from RNA polymerase II promoter	GO:0001104	RNA polymerase II transcription cofactor activity	GO:0016592	mediator complex	--	--
Cluster-14365.0	BP_3	15.00	1.03	993	514694820	XP_004994981.1	346	4.9e-30	ribosomal protein L35a [Salpingoeca rosetta]>gi|326437907|gb|EGD83477.1| ribosomal protein L35a [Salpingoeca rosetta]	768311752	CP010980.1	650	0	Verticillium dahliae VdLs.17 chromosome 1, complete sequence	K02917	RP-L35Ae, RPL35A	large subunit ribosomal protein L35Ae	http://www.genome.jp/dbget-bin/www_bget?ko:K02917	Q9USX4	408	1.3e-38	60S ribosomal protein L33-A OS=Schizosaccharomyces pombe (strain 972 / ATCC 24843) GN=rpl35b PE=3 SV=2	PF01247//PF01782	Ribosomal protein L35Ae//RimM N-terminal domain	GO:0006364//GO:0042254//GO:0006412	rRNA processing//ribosome biogenesis//translation	GO:0003735	structural constituent of ribosome	GO:0005840//GO:0005622	ribosome//intracellular	KOG0887	60S ribosomal protein L35A/L37
Cluster-14367.0	BP_3	5.70	0.46	885	91087247	XP_975518.1	237	1.9e-17	PREDICTED: proton-coupled folate transporter-like [Tribolium castaneum]>gi|642929756|ref|XP_008195961.1| PREDICTED: proton-coupled folate transporter-like [Tribolium castaneum]>gi|642929758|ref|XP_008195962.1| PREDICTED: proton-coupled folate transporter-like [Tribolium castaneum]>gi|642929760|ref|XP_008195963.1| PREDICTED: proton-coupled folate transporter-like [Tribolium castaneum]	--	--	--	--	--	K14613	SLC46A1_3	MFS transporter, PCFT/HCP family, solute carrier family 46 (folate transporter), member 1/3	http://www.genome.jp/dbget-bin/www_bget?ko:K14613	--	--	--	--	--	--	--	--	--	--	--	--	--	--
Cluster-14369.0	BP_3	4.00	0.75	548	270002979	EEZ99426.1	152	8.4e-08	odorant receptor 322 [Tribolium castaneum]	--	--	--	--	--	--	--	--	--	--	--	--	--	PF02949	7tm Odorant receptor	GO:0007608//GO:0007187	sensory perception of smell//G-protein coupled receptor signaling pathway, coupled to cyclic nucleotide second messenger	GO:0004984//GO:0005549	olfactory receptor activity//odorant binding	GO:0016020	membrane	--	--
Cluster-1438.0	BP_3	16.00	0.72	1358	642916760	XP_008192504.1	2212	2.8e-246	PREDICTED: SCY1-like protein 2 [Tribolium castaneum]	642916759	XM_008194282.1	467	0	PREDICTED: Tribolium castaneum SCY1-like protein 2 (LOC661144), mRNA	--	--	--	--	Q6P3W7	694	1.2e-71	SCY1-like protein 2 OS=Homo sapiens GN=SCYL2 PE=1 SV=1	PF07714//PF00069	Protein tyrosine kinase//Protein kinase domain	GO:0006468	protein phosphorylation	GO:0004672//GO:0005524	protein kinase activity//ATP binding	--	--	KOG2137	Protein kinase
Cluster-1438.1	BP_3	3.00	0.75	484	--	--	--	--	--	--	--	--	--	--	--	--	--	--	--	--	--	--	--	--	--	--	--	--	--	--	--	--
Cluster-1438.4	BP_3	21.35	0.71	1745	642916760	XP_008192504.1	1487	4.2e-162	PREDICTED: SCY1-like protein 2 [Tribolium castaneum]	642916759	XM_008194282.1	444	0	PREDICTED: Tribolium castaneum SCY1-like protein 2 (LOC661144), mRNA	--	--	--	--	Q8CFE4	297	1.7e-25	SCY1-like protein 2 OS=Mus musculus GN=Scyl2 PE=1 SV=1	PF04928//PF01006	Poly(A) polymerase central domain//Hepatitis C virus non-structural protein NS4a	GO:0043631//GO:0016032	RNA polyadenylation//viral process	GO:0004652	polynucleotide adenylyltransferase activity	GO:0019012	virion	--	--
Cluster-14380.0	BP_3	3.00	0.45	615	62088522	BAD92708.1	972	7.8e-103	ribosomal protein L12 variant [Homo sapiens]	324021718	NM_000976.3	615	0	Homo sapiens ribosomal protein L12 (RPL12), mRNA	K02870	RP-L12e, RPL12	large subunit ribosomal protein L12e	http://www.genome.jp/dbget-bin/www_bget?ko:K02870	P61284	849	5.8e-90	60S ribosomal protein L12 OS=Bos taurus GN=RPL12 PE=2 SV=1	PF00298	Ribosomal protein L11, RNA binding domain	GO:0006412//GO:0042254	translation//ribosome biogenesis	GO:0003735	structural constituent of ribosome	GO:0005840	ribosome	KOG0886	40S ribosomal protein S2
Cluster-1439.0	BP_3	1.00	0.33	437	--	--	--	--	--	--	--	--	--	--	--	--	--	--	--	--	--	--	--	--	--	--	--	--	--	--	--	--
Cluster-14392.0	BP_3	5.00	0.39	903	--	--	--	--	--	--	--	--	--	--	--	--	--	--	--	--	--	--	--	--	--	--	--	--	--	--	--	--
Cluster-14396.0	BP_3	1.00	0.34	435	--	--	--	--	--	--	--	--	--	--	--	--	--	--	--	--	--	--	--	--	--	--	--	--	--	--	--	--
Cluster-14397.0	BP_3	4.00	0.46	713	795015208	XP_011858072.1	236	2.0e-17	PREDICTED: uncharacterized protein LOC105555657 [Vollenhovia emeryi]	--	--	--	--	--	--	--	--	--	--	--	--	--	--	--	--	--	--	--	--	--	--	--
Cluster-14398.1	BP_3	4.00	0.80	534	--	--	--	--	--	525346467	KC793939.1	255	4.04202e-129	Scylla paramamosain clone Scpa47 microsatellite sequence	--	--	--	--	--	--	--	--	--	--	--	--	--	--	--	--	--	--
Cluster-14399.0	BP_3	1.00	2.72	284	--	--	--	--	--	--	--	--	--	--	--	--	--	--	--	--	--	--	PF00096	Zinc finger, C2H2 type	--	--	GO:0046872	metal ion binding	--	--	--	--
Cluster-1440.0	BP_3	1.00	0.75	351	--	--	--	--	--	--	--	--	--	--	--	--	--	--	--	--	--	--	--	--	--	--	--	--	--	--	--	--
Cluster-14408.0	BP_3	1.00	0.49	389	--	--	--	--	--	--	--	--	--	--	--	--	--	--	--	--	--	--	--	--	--	--	--	--	--	--	--	--
Cluster-14409.0	BP_3	2.00	1.58	347	--	--	--	--	--	--	--	--	--	--	--	--	--	--	--	--	--	--	--	--	--	--	--	--	--	--	--	--
Cluster-1441.0	BP_3	1.00	0.66	361	--	--	--	--	--	--	--	--	--	--	--	--	--	--	--	--	--	--	--	--	--	--	--	--	--	--	--	--
Cluster-14415.0	BP_3	2.00	0.56	465	321472272	EFX83242.1	344	3.9e-30	hypothetical protein DAPPUDRAFT_315683 [Daphnia pulex]	--	--	--	--	--	K04365	BRAF	B-Raf proto-oncogene serine/threonine-protein kinase	http://www.genome.jp/dbget-bin/www_bget?ko:K04365	P11346	238	3.1e-19	Raf homolog serine/threonine-protein kinase phl OS=Drosophila melanogaster GN=phl PE=1 SV=6	PF02196	Raf-like Ras-binding domain	GO:0007165	signal transduction	GO:0005057	receptor signaling protein activity	--	--	KOG0193	Serine/threonine protein kinase RAF
Cluster-14420.0	BP_3	1.00	0.37	420	--	--	--	--	--	--	--	--	--	--	--	--	--	--	--	--	--	--	--	--	--	--	--	--	--	--	--	--
Cluster-14428.0	BP_3	2.00	0.42	523	--	--	--	--	--	--	--	--	--	--	--	--	--	--	--	--	--	--	--	--	--	--	--	--	--	--	--	--
Cluster-14430.0	BP_3	4.00	0.54	651	342326199	AEL23015.1	317	7.4e-27	protein spaetzle [Cherax quadricarinatus]	262401216	FJ774790.1	192	5.24108e-94	Scylla paramamosain hypothetical protein mRNA, partial cds	--	--	--	--	--	--	--	--	PF00243	Nerve growth factor family	GO:0007165	signal transduction	GO:0005102	receptor binding	--	--	--	--
Cluster-14440.0	BP_3	22.00	1.00	1355	--	--	--	--	--	--	--	--	--	--	--	--	--	--	--	--	--	--	--	--	--	--	--	--	--	--	--	--
Cluster-14444.0	BP_3	2.00	0.36	561	--	--	--	--	--	--	--	--	--	--	--	--	--	--	--	--	--	--	--	--	--	--	--	--	--	--	--	--
Cluster-14446.0	BP_3	13.72	0.72	1215	270012615	EFA09063.1	201	3.9e-13	hypothetical protein TcasGA2_TC006778 [Tribolium castaneum]	--	--	--	--	--	--	--	--	--	--	--	--	--	--	--	--	--	--	--	--	--	--	--
Cluster-14448.0	BP_3	2.00	0.96	390	82795529	ABB91678.1	237	8.4e-18	calcified cuticle protein CP6.1 [Callinectes sapidus]	82795528	DQ288153.1	196	1.81281e-96	Callinectes sapidus calcified cuticle protein CP6.1 mRNA, complete cds	--	--	--	--	P81589	167	4.5e-11	Cuticle protein CP575 OS=Cancer pagurus PE=1 SV=1	PF00379	Insect cuticle protein	--	--	GO:0042302	structural constituent of cuticle	--	--	--	--
Cluster-14449.0	BP_3	2.00	0.64	442	--	--	--	--	--	--	--	--	--	--	--	--	--	--	--	--	--	--	--	--	--	--	--	--	--	--	--	--
Cluster-14450.0	BP_3	6.00	0.68	716	--	--	--	--	--	697089006	XM_009659118.1	713	0	Verticillium dahliae VdLs.17 hypothetical protein mRNA	--	--	--	--	--	--	--	--	--	--	--	--	--	--	--	--	--	--
Cluster-14450.1	BP_3	2.00	0.41	524	--	--	--	--	--	768311759	CP010987.1	498	0	Verticillium dahliae VdLs.17 chromosome 8, complete sequence	--	--	--	--	--	--	--	--	--	--	--	--	--	--	--	--	--	--
Cluster-14452.0	BP_3	3.00	0.81	471	--	--	--	--	--	--	--	--	--	--	--	--	--	--	--	--	--	--	--	--	--	--	--	--	--	--	--	--
Cluster-14453.0	BP_3	1.00	0.60	369	--	--	--	--	--	--	--	--	--	--	--	--	--	--	--	--	--	--	--	--	--	--	--	--	--	--	--	--
Cluster-14459.0	BP_3	1.00	0.32	443	--	--	--	--	--	--	--	--	--	--	--	--	--	--	--	--	--	--	--	--	--	--	--	--	--	--	--	--
Cluster-14472.1	BP_3	3.00	1.14	418	--	--	--	--	--	404312705	AC253545.1	387	0	Prunus persica clone JGIBIXB-13E11, complete sequence	--	--	--	--	--	--	--	--	--	--	--	--	--	--	--	--	--	--
Cluster-14488.0	BP_3	2.00	2.64	316	--	--	--	--	--	--	--	--	--	--	--	--	--	--	--	--	--	--	--	--	--	--	--	--	--	--	--	--
Cluster-14492.0	BP_3	1.00	1.18	322	--	--	--	--	--	--	--	--	--	--	--	--	--	--	--	--	--	--	--	--	--	--	--	--	--	--	--	--
Cluster-14494.0	BP_3	3.00	0.33	731	755954819	XP_011302900.1	221	1.1e-15	PREDICTED: NADH-ubiquinone oxidoreductase subunit 8 [Fopius arisanus]	597569085	KF990036.1	558	0	Prunus kansuensis chloroplast, complete genome	K03941	NDUFS8	NADH dehydrogenase (ubiquinone) Fe-S protein 8	http://www.genome.jp/dbget-bin/www_bget?ko:K03941	Q0ZIW4	859	4.8e-91	NAD(P)H-quinone oxidoreductase subunit I, chloroplastic OS=Vitis vinifera GN=ndhI PE=3 SV=1	PF00146	NADH dehydrogenase	GO:0055114	oxidation-reduction process	--	--	GO:0016020	membrane	--	--
Cluster-14504.0	BP_3	13.00	1.25	792	662186613	XP_008483033.1	190	4.8e-12	PREDICTED: uncharacterized protein LOC103519719 [Diaphorina citri]	--	--	--	--	--	--	--	--	--	P82120	145	3.3e-08	Cuticle protein 7 OS=Blaberus craniifer PE=1 SV=1	PF00379	Insect cuticle protein	--	--	GO:0042302	structural constituent of cuticle	--	--	--	--
Cluster-14525.0	BP_3	8.08	0.37	1332	805767231	XP_012135534.1	715	1.1e-72	PREDICTED: RNA-binding protein squid isoform X6 [Megachile rotundata]	194741283	XM_001953084.1	173	4.01773e-83	Drosophila ananassae GF17370 (Dana\GF17370), mRNA	K03102	SQD	squid	http://www.genome.jp/dbget-bin/www_bget?ko:K03102	Q08473	710	1.7e-73	RNA-binding protein squid OS=Drosophila melanogaster GN=sqd PE=1 SV=3	PF00076//PF16367//PF08777//PF10717//PF00335	RNA recognition motif. (a.k.a. RRM, RBD, or RNP domain)//RNA recognition motif//RNA binding motif//Occlusion-derived virus envelope protein ODV-E18//Tetraspanin family	--	--	GO:0003723//GO:0003676	RNA binding//nucleic acid binding	GO:0019031//GO:0016021	viral envelope//integral component of membrane	--	--
Cluster-14526.0	BP_3	4.00	0.59	616	--	--	--	--	--	--	--	--	--	--	--	--	--	--	--	--	--	--	PF07881//PF00083	L-fucose isomerase, first N-terminal domain//Sugar (and other) transporter	GO:0006000//GO:0006013//GO:0006004//GO:0055085	fructose metabolic process//mannose metabolic process//fucose metabolic process//transmembrane transport	GO:0008736//GO:0022857	L-fucose isomerase activity//transmembrane transporter activity	GO:0005737//GO:0016021	cytoplasm//integral component of membrane	--	--
Cluster-14526.2	BP_3	2.00	0.36	561	--	--	--	--	--	--	--	--	--	--	--	--	--	--	--	--	--	--	--	--	--	--	--	--	--	--	--	--
Cluster-14528.1	BP_3	1.00	0.50	387	66828395	XP_647552.1	362	2.6e-32	4-aminobutyrate transaminase [Dictyostelium discoideum AX4]>gi|74897469|sp|Q55FI1.1|GABT_DICDI RecName: Full=4-aminobutyrate aminotransferase; AltName: Full=GABA aminotransferase; Short=GABA-AT; AltName: Full=Gamma-amino-N-butyrate transaminase; Short=GABA transaminase>gi|60475570|gb|EAL73505.1| 4-aminobutyrate transaminase [Dictyostelium discoideum AX4]	768311759	CP010987.1	387	0	Verticillium dahliae VdLs.17 chromosome 8, complete sequence	K13524	ABAT	4-aminobutyrate aminotransferase / (S)-3-amino-2-methylpropionate transaminase	http://www.genome.jp/dbget-bin/www_bget?ko:K13524	P14010	419	2.7e-40	4-aminobutyrate aminotransferase OS=Emericella nidulans (strain FGSC A4 / ATCC 38163 / CBS 112.46 / NRRL 194 / M139) GN=gatA PE=3 SV=1	PF00202	Aminotransferase class-III	--	--	GO:0008483//GO:0030170	transaminase activity//pyridoxal phosphate binding	--	--	KOG1405	4-aminobutyrate aminotransferase
Cluster-1453.0	BP_3	5.00	0.79	595	--	--	--	--	--	697074390	XM_009653435.1	561	0	Verticillium dahliae VdLs.17 Fmp45p partial mRNA	--	--	--	--	Q07651	169	4.0e-11	SUR7 family protein FMP45 OS=Saccharomyces cerevisiae (strain ATCC 204508 / S288c) GN=FMP45 PE=1 SV=1	PF06687	SUR7/PalI family	--	--	--	--	GO:0005886	plasma membrane	--	--
Cluster-14530.0	BP_3	3.00	0.42	640	646709975	KDR15614.1	589	2.1e-58	Membrane-associated guanylate kinase, WW and PDZ domain-containing protein 2 [Zootermopsis nevadensis]	--	--	--	--	--	K05631	AIP3, WWP3, BAIAP1	atrophin-1 interacting protein 3 (BAI1-associated protein 1)	http://www.genome.jp/dbget-bin/www_bget?ko:K05631	Q6RHR9	468	9.2e-46	Membrane-associated guanylate kinase, WW and PDZ domain-containing protein 1 OS=Mus musculus GN=Magi1 PE=1 SV=1	PF00595//PF13180//PF00397	PDZ domain (Also known as DHR or GLGF)//PDZ domain//WW domain	--	--	GO:0005515	protein binding	--	--	KOG3209	WW domain-containing protein
Cluster-14534.0	BP_3	2.00	0.48	494	--	--	--	--	--	--	--	--	--	--	--	--	--	--	--	--	--	--	--	--	--	--	--	--	--	--	--	--
Cluster-14535.0	BP_3	2.00	0.67	435	391328145	XP_003738552.1	465	3.4e-44	PREDICTED: enolase-like [Metaseiulus occidentalis]	768311757	CP010985.1	409	0	Verticillium dahliae VdLs.17 chromosome 6, complete sequence	K01689	ENO, eno	enolase	http://www.genome.jp/dbget-bin/www_bget?ko:K01689	Q7RV85	576	1.9e-58	Enolase OS=Neurospora crassa (strain ATCC 24698 / 74-OR23-1A / CBS 708.71 / DSM 1257 / FGSC 987) GN=emp-7 PE=3 SV=1	PF03952	Enolase, N-terminal domain	GO:0009094//GO:0006094//GO:0000162//GO:0006571//GO:0006096	L-phenylalanine biosynthetic process//gluconeogenesis//tryptophan biosynthetic process//tyrosine biosynthetic process//glycolytic process	GO:0000287//GO:0004634	magnesium ion binding//phosphopyruvate hydratase activity	GO:0000015	phosphopyruvate hydratase complex	KOG2670	Enolase
Cluster-14535.1	BP_3	7.00	0.46	1018	229366696	ACQ58328.1	1000	7.3e-106	Alpha-enolase [Anoplopoma fimbria]	697084396	XM_009656894.1	1015	0	Verticillium dahliae VdLs.17 enolase mRNA	K01689	ENO, eno	enolase	http://www.genome.jp/dbget-bin/www_bget?ko:K01689	Q7RV85	1424	2.1e-156	Enolase OS=Neurospora crassa (strain ATCC 24698 / 74-OR23-1A / CBS 708.71 / DSM 1257 / FGSC 987) GN=emp-7 PE=3 SV=1	PF00113//PF01596	Enolase, C-terminal TIM barrel domain//O-methyltransferase	GO:0000162//GO:0006571//GO:0006094//GO:0009094//GO:0006096	tryptophan biosynthetic process//tyrosine biosynthetic process//gluconeogenesis//L-phenylalanine biosynthetic process//glycolytic process	GO:0000287//GO:0004634//GO:0008171	magnesium ion binding//phosphopyruvate hydratase activity//O-methyltransferase activity	GO:0000015	phosphopyruvate hydratase complex	KOG2670	Enolase
Cluster-1454.0	BP_3	5.00	0.43	849	676488135	XP_009064521.1	302	5.3e-25	hypothetical protein LOTGIDRAFT_168383 [Lottia gigantea]>gi|556096067|gb|ESO84719.1| hypothetical protein LOTGIDRAFT_168383 [Lottia gigantea]	--	--	--	--	--	--	--	--	--	--	--	--	--	--	--	--	--	--	--	--	--	--	--
Cluster-14540.0	BP_3	2.00	0.50	486	--	--	--	--	--	--	--	--	--	--	--	--	--	--	--	--	--	--	--	--	--	--	--	--	--	--	--	--
Cluster-14544.0	BP_3	1.00	0.41	408	--	--	--	--	--	--	--	--	--	--	--	--	--	--	--	--	--	--	--	--	--	--	--	--	--	--	--	--
Cluster-14544.1	BP_3	11.00	0.36	1753	--	--	--	--	--	--	--	--	--	--	--	--	--	--	--	--	--	--	--	--	--	--	--	--	--	--	--	--
Cluster-14545.0	BP_3	7.00	0.31	1376	--	--	--	--	--	--	--	--	--	--	--	--	--	--	--	--	--	--	--	--	--	--	--	--	--	--	--	--
Cluster-14551.0	BP_3	6.00	0.37	1072	642938969	XP_008191638.1	493	4.7e-47	PREDICTED: uncharacterized protein LOC661485 isoform X5 [Tribolium castaneum]>gi|642938971|ref|XP_008191639.1| PREDICTED: uncharacterized protein LOC661485 isoform X5 [Tribolium castaneum]	298493473	GU182882.1	226	1.10876e-112	Scylla paramamosain microsatellite Scpa02 sequence	--	--	--	--	Q8N2Y8	319	2.9e-28	Iporin OS=Homo sapiens GN=RUSC2 PE=1 SV=3	PF14999//PF15337	Shadow of prion protein, neuroprotective//Vascular protein family Vasculin-like 1	GO:0006351//GO:0045893	transcription, DNA-templated//positive regulation of transcription, DNA-templated	GO:0003700	transcription factor activity, sequence-specific DNA binding	GO:0005634//GO:0031225//GO:0005667	nucleus//anchored component of membrane//transcription factor complex	--	--
Cluster-14554.0	BP_3	2.00	0.31	599	646720247	KDR22067.1	517	4.4e-50	FERM domain-containing protein 8 [Zootermopsis nevadensis]	--	--	--	--	--	--	--	--	--	Q0IJ35	317	2.8e-28	FERM domain-containing protein 8 OS=Xenopus tropicalis GN=frmd8 PE=2 SV=1	--	--	--	--	--	--	--	--	KOG4335	FERM domain-containing protein KRIT1
Cluster-14568.1	BP_3	3.00	0.31	763	--	--	--	--	--	--	--	--	--	--	--	--	--	--	--	--	--	--	--	--	--	--	--	--	--	--	--	--
Cluster-14584.0	BP_3	3.00	0.59	535	262400983	ACY66394.1	371	3.3e-33	metallothionein [Scylla paramamosain]	262400982	FJ774671.1	501	0	Scylla paramamosain metallothionein mRNA, complete cds	--	--	--	--	P02806	146	1.7e-08	Metallothionein-2 OS=Scylla serrata PE=1 SV=1	--	--	--	--	--	--	--	--	--	--
Cluster-14588.0	BP_3	27.81	0.66	2322	556767709	XP_005979086.1	2127	3.5e-236	PREDICTED: probable phosphoketolase-like [Pantholops hodgsonii]	768311758	CP010986.1	2319	0	Verticillium dahliae VdLs.17 chromosome 7, complete sequence	--	--	--	--	Q8DJN6	2544	6.3e-286	Probable phosphoketolase OS=Thermosynechococcus elongatus (strain BP-1) GN=tll1186 PE=3 SV=1	PF02083//PF03894//PF09363	Urotensin II//D-xylulose 5-phosphate/D-fructose 6-phosphate phosphoketolase//XFP C-terminal domain	GO:0005975//GO:0008217//GO:0042312//GO:0007165	carbohydrate metabolic process//regulation of blood pressure//regulation of vasodilation//signal transduction	GO:0005179//GO:0016832	hormone activity//aldehyde-lyase activity	GO:0005576	extracellular region	--	--
Cluster-14594.0	BP_3	14.00	2.07	617	732554603	AIZ72682.1	449	3.4e-42	c-type lysozyme 4 [Harmonia axyridis]	--	--	--	--	--	K13915	LYZ	lysozyme C	http://www.genome.jp/dbget-bin/www_bget?ko:K13915	Q17005	283	2.5e-24	Lysozyme c-1 OS=Anopheles gambiae GN=AGAP007347 PE=2 SV=2	--	--	--	--	--	--	--	--	--	--
Cluster-14596.1	BP_3	7.51	0.40	1190	642919143	XP_008191755.1	1237	2.8e-133	PREDICTED: dynein heavy chain 1, axonemal-like [Tribolium castaneum]	826464598	XM_012679436.1	83	3.84014e-33	PREDICTED: Monomorium pharaonis dynein heavy chain 7, axonemal-like (LOC105835843), mRNA	K10408	DNAH	dynein heavy chain, axonemal	http://www.genome.jp/dbget-bin/www_bget?ko:K10408	Q9P2D7	1010	2.4e-108	Dynein heavy chain 1, axonemal OS=Homo sapiens GN=DNAH1 PE=2 SV=4	PF07728//PF00437//PF00270	AAA domain (dynein-related subfamily)//Type II/IV secretion system protein//DEAD/DEAH box helicase	GO:0006810	transport	GO:0005524//GO:0003676//GO:0016887	ATP binding//nucleic acid binding//ATPase activity	--	--	--	--
Cluster-14599.0	BP_3	2.00	0.63	444	--	--	--	--	--	--	--	--	--	--	--	--	--	--	--	--	--	--	--	--	--	--	--	--	--	--	--	--
Cluster-146.0	BP_3	2.00	0.90	397	--	--	--	--	--	--	--	--	--	--	--	--	--	--	--	--	--	--	--	--	--	--	--	--	--	--	--	--
Cluster-14601.0	BP_3	5.69	0.66	707	189238817	XP_967438.2	345	4.5e-30	PREDICTED: uncharacterized protein LOC655783 [Tribolium castaneum]	--	--	--	--	--	--	--	--	--	--	--	--	--	--	--	--	--	--	--	--	--	--	--
Cluster-14604.0	BP_3	5.00	0.31	1063	642916652	XP_008192045.1	1531	2.0e-167	PREDICTED: serine/threonine-protein kinase N isoform X1 [Tribolium castaneum]>gi|642916654|ref|XP_008192052.1| PREDICTED: serine/threonine-protein kinase N isoform X1 [Tribolium castaneum]>gi|642916656|ref|XP_008192057.1| PREDICTED: serine/threonine-protein kinase N isoform X1 [Tribolium castaneum]	241741185	XM_002412330.1	314	1.32472e-161	Ixodes scapularis protein kinase, putative, mRNA	K06071	PKN	protein kinase N	http://www.genome.jp/dbget-bin/www_bget?ko:K06071	A1Z7T0	1479	9.0e-163	Serine/threonine-protein kinase N OS=Drosophila melanogaster GN=Pkn PE=1 SV=1	PF00433//PF07714//PF00069	Protein kinase C terminal domain//Protein tyrosine kinase//Protein kinase domain	GO:0016310//GO:0006468//GO:0009069	phosphorylation//protein phosphorylation//serine family amino acid metabolic process	GO:0005524//GO:0004674//GO:0004672	ATP binding//protein serine/threonine kinase activity//protein kinase activity	--	--	KOG0694	Serine/threonine protein kinase
Cluster-14610.0	BP_3	3.00	0.32	749	--	--	--	--	--	--	--	--	--	--	--	--	--	--	--	--	--	--	--	--	--	--	--	--	--	--	--	--
Cluster-14614.0	BP_3	2.00	0.35	569	754352026	XP_004343524.2	495	1.5e-47	K+ channel protein [Capsaspora owczarzaki ATCC 30864]>gi|765556898|gb|KJE97207.1| K+ channel protein [Capsaspora owczarzaki ATCC 30864]	768311759	CP010987.1	566	0	Verticillium dahliae VdLs.17 chromosome 8, complete sequence	K04882	KCNAB1	potassium voltage-gated channel Shaker-related subfamily A, beta member 1	http://www.genome.jp/dbget-bin/www_bget?ko:K04882	O59826	555	6.7e-56	Putative voltage-gated potassium channel subunit beta OS=Schizosaccharomyces pombe (strain 972 / ATCC 24843) GN=SPCC965.06 PE=3 SV=1	--	--	--	--	--	--	--	--	KOG1575	Voltage-gated shaker-like K+ channel, subunit beta/KCNAB
Cluster-14622.0	BP_3	5.00	0.34	997	--	--	--	--	--	--	--	--	--	--	--	--	--	--	--	--	--	--	PF00747	ssDNA binding protein	GO:0006260	DNA replication	GO:0003697	single-stranded DNA binding	GO:0042025	host cell nucleus	--	--
Cluster-14624.1	BP_3	2.00	0.62	447	817283196	XP_012311798.1	135	6.4e-06	PREDICTED: LOW QUALITY PROTEIN: ras-related protein Rab-6C-like [Aotus nancymaae]	194387535	AK297792.1	447	0	Homo sapiens cDNA FLJ51902 complete cds, highly similar to ADP-ribosylation factor 1	--	--	--	--	--	--	--	--	--	--	--	--	--	--	--	--	--	--
Cluster-14625.0	BP_3	2.00	0.56	464	861615424	KMQ86103.1	316	6.8e-27	retrovirus-related pol polyprotein from transposon tnt 1-94 [Lasius niger]	404312713	AC253540.1	392	0	Prunus persica clone JGIBIXB-13K9, complete sequence	--	--	--	--	P10978	323	4.3e-29	Retrovirus-related Pol polyprotein from transposon TNT 1-94 OS=Nicotiana tabacum PE=2 SV=1	PF00665	Integrase core domain	GO:0015074	DNA integration	--	--	--	--	--	--
Cluster-14628.0	BP_3	2.00	0.53	474	657587483	XP_008298035.1	280	1.0e-22	PREDICTED: fibrocystin-L [Stegastes partitus]	--	--	--	--	--	--	--	--	--	Q86WI1	185	4.5e-13	Fibrocystin-L OS=Homo sapiens GN=PKHD1L1 PE=2 SV=2	--	--	--	--	--	--	--	--	--	--
Cluster-14632.0	BP_3	3.00	0.74	488	--	--	--	--	--	--	--	--	--	--	--	--	--	--	--	--	--	--	PF08140//PF05162	Crustacean cuticle protein repeat//Ribosomal protein L41	GO:0042254//GO:0006412	ribosome biogenesis//translation	GO:0042302//GO:0003735	structural constituent of cuticle//structural constituent of ribosome	GO:0005840	ribosome	--	--
Cluster-14640.0	BP_3	3.00	0.41	644	686772281	XP_009234821.1	209	2.4e-14	PREDICTED: LOW QUALITY PROTEIN: basic salivary proline-rich protein 1-like, partial [Pongo abelii]	656985044	NM_001293698.1	644	0	Homo sapiens septin 9 (SEPT9), transcript variant 11, mRNA	--	--	--	--	--	--	--	--	--	--	--	--	--	--	--	--	--	--
Cluster-14644.0	BP_3	2.00	0.70	429	--	--	--	--	--	--	--	--	--	--	--	--	--	--	--	--	--	--	--	--	--	--	--	--	--	--	--	--
Cluster-14645.0	BP_3	6.00	0.69	708	--	--	--	--	--	--	--	--	--	--	--	--	--	--	--	--	--	--	--	--	--	--	--	--	--	--	--	--
Cluster-14646.0	BP_3	2.00	0.35	568	194741490	XP_001953222.1	300	6.0e-25	GF17660 [Drosophila ananassae]>gi|190626281|gb|EDV41805.1| GF17660 [Drosophila ananassae]	--	--	--	--	--	--	--	--	--	Q9VI75	289	4.6e-25	Phosphatidylinositol-binding clathrin assembly protein LAP OS=Drosophila melanogaster GN=lap PE=1 SV=3	PF07651//PF00777	ANTH domain//Glycosyltransferase family 29 (sialyltransferase)	GO:0006486	protein glycosylation	GO:0008373//GO:0005543	sialyltransferase activity//phospholipid binding	--	--	KOG0251	Clathrin assembly protein AP180 and related proteins, contain ENTH domain
Cluster-14652.0	BP_3	2.00	0.81	410	--	--	--	--	--	--	--	--	--	--	--	--	--	--	--	--	--	--	--	--	--	--	--	--	--	--	--	--
Cluster-14655.0	BP_3	15.00	1.14	926	347970384	XP_003436564.1	359	1.4e-31	AGAP013100-PA [Anopheles gambiae str. PEST]>gi|333468908|gb|EGK97106.1| AGAP013100-PA [Anopheles gambiae str. PEST]	--	--	--	--	--	--	--	--	--	--	--	--	--	PF08091	Spider insecticidal peptide	GO:0009405	pathogenesis	--	--	GO:0005576	extracellular region	--	--
Cluster-14659.0	BP_3	2.00	0.59	456	--	--	--	--	--	--	--	--	--	--	--	--	--	--	--	--	--	--	--	--	--	--	--	--	--	--	--	--
Cluster-1466.0	BP_3	9.00	1.12	679	--	--	--	--	--	--	--	--	--	--	--	--	--	--	--	--	--	--	--	--	--	--	--	--	--	--	--	--
Cluster-14660.0	BP_3	6.00	0.31	1224	--	--	--	--	--	768311759	CP010987.1	1209	0	Verticillium dahliae VdLs.17 chromosome 8, complete sequence	--	--	--	--	--	--	--	--	PF00175//PF08030//PF08022	Oxidoreductase NAD-binding domain//Ferric reductase NAD binding domain//FAD-binding domain	GO:0055114	oxidation-reduction process	GO:0016491	oxidoreductase activity	--	--	--	--
Cluster-14671.0	BP_3	2.00	1.30	362	--	--	--	--	--	--	--	--	--	--	--	--	--	--	--	--	--	--	--	--	--	--	--	--	--	--	--	--
Cluster-14674.0	BP_3	2.00	0.93	394	297294711	XP_002804494.1	407	1.6e-37	PREDICTED: hypothetical protein LOC698789 [Macaca mulatta]	675780847	XM_003824939.2	394	0	PREDICTED: Pan paniscus ribosomal protein L41 (RPL41), mRNA	--	--	--	--	--	--	--	--	--	--	--	--	--	--	--	--	--	--
Cluster-14681.0	BP_3	2.00	0.42	523	--	--	--	--	--	768311754	CP010982.1	517	0	Verticillium dahliae VdLs.17 chromosome 3, complete sequence	--	--	--	--	Q92396	147	1.3e-08	Tyrosinase OS=Podospora anserina GN=TYR PE=2 SV=1	PF00264	Common central domain of tyrosinase	GO:0008152	metabolic process	GO:0016491	oxidoreductase activity	--	--	--	--
Cluster-14688.0	BP_3	3.00	1.52	385	--	--	--	--	--	--	--	--	--	--	--	--	--	--	--	--	--	--	--	--	--	--	--	--	--	--	--	--
Cluster-1469.0	BP_3	37.90	2.00	1204	--	--	--	--	--	--	--	--	--	--	--	--	--	--	--	--	--	--	--	--	--	--	--	--	--	--	--	--
Cluster-14690.0	BP_3	2.00	0.57	462	--	--	--	--	--	768311753	CP010981.1	459	0	Verticillium dahliae VdLs.17 chromosome 2, complete sequence	--	--	--	--	--	--	--	--	--	--	--	--	--	--	--	--	--	--
Cluster-14694.0	BP_3	1.00	0.64	363	242010839	XP_002426166.1	331	9.7e-29	Early growth response protein, putative [Pediculus humanus corporis]>gi|212510213|gb|EEB13428.1| Early growth response protein, putative [Pediculus humanus corporis]	347968525	XM_312150.5	115	1.78587e-51	Anopheles gambiae str. PEST AGAP002773-PA (AgaP_AGAP002773) mRNA, complete cds	K12497	EGR3	early growth response protein 3	http://www.genome.jp/dbget-bin/www_bget?ko:K12497	P43300	199	8.1e-15	Early growth response protein 3 OS=Mus musculus GN=Egr3 PE=2 SV=2	PF13465	Zinc-finger double domain	--	--	GO:0003676//GO:0008270//GO:0046872	nucleic acid binding//zinc ion binding//metal ion binding	GO:0005622	intracellular	KOG1721	FOG: Zn-finger
Cluster-14697.0	BP_3	7.00	0.37	1214	--	--	--	--	--	--	--	--	--	--	--	--	--	--	--	--	--	--	--	--	--	--	--	--	--	--	--	--
Cluster-14701.0	BP_3	3.00	0.41	644	90081888	BAE90225.1	226	2.6e-16	unnamed protein product [Macaca fascicularis]	133778979	NM_001005354.2	644	0	Homo sapiens proline rich 13 (PRR13), transcript variant 3, mRNA	--	--	--	--	--	--	--	--	--	--	--	--	--	--	--	--	--	--
Cluster-14704.0	BP_3	4.00	0.52	660	765826452	NP_001292307.1	269	2.7e-21	uncharacterized protein LOC105344505 precursor [Crassostrea gigas]>gi|148717305|dbj|BAF63638.1| calnexin [Crassostrea gigas]	697067368	XM_009650574.1	494	0	Verticillium dahliae VdLs.17 calnexin partial mRNA	K08054	CANX	calnexin	http://www.genome.jp/dbget-bin/www_bget?ko:K08054	Q6Q487	544	1.5e-54	Calnexin homolog OS=Neosartorya fumigata (strain ATCC MYA-4609 / Af293 / CBS 101355 / FGSC A1100) GN=AFUA_4G12850 PE=2 SV=2	PF00262	Calreticulin family	GO:0006457	protein folding	GO:0005509//GO:0051082	calcium ion binding//unfolded protein binding	GO:0005783	endoplasmic reticulum	KOG0675	Calnexin
Cluster-14706.0	BP_3	8.00	0.32	1486	749165791	XP_011134524.1	603	1.2e-59	mannitol-1-phosphate 5-dehydrogenase [Gregarina niphandrodes]>gi|608675826|gb|EZG68900.1| mannitol-1-phosphate 5-dehydrogenase [Gregarina niphandrodes]	697070740	XM_009652151.1	1456	0	Verticillium dahliae VdLs.17 mannitol-1-phosphate 5-dehydrogenase mRNA	--	--	--	--	Q7SA44	1538	1.8e-169	Mannitol-1-phosphate 5-dehydrogenase OS=Neurospora crassa (strain ATCC 24698 / 74-OR23-1A / CBS 708.71 / DSM 1257 / FGSC 987) GN=NCU07318 PE=3 SV=1	PF01232//PF08125//PF02558	Mannitol dehydrogenase Rossmann domain//Mannitol dehydrogenase C-terminal domain//Ketopantoate reductase PanE/ApbA	GO:0055114//GO:0015940	oxidation-reduction process//pantothenate biosynthetic process	GO:0016491//GO:0050662//GO:0008677	oxidoreductase activity//coenzyme binding//2-dehydropantoate 2-reductase activity	--	--	--	--
Cluster-14717.0	BP_3	3.00	0.36	699	--	--	--	--	--	--	--	--	--	--	--	--	--	--	--	--	--	--	--	--	--	--	--	--	--	--	--	--
Cluster-14718.0	BP_3	18.00	0.60	1749	821033957	XP_012353756.1	2236	6.0e-249	PREDICTED: alpha-enolase isoform X1 [Nomascus leucogenys]	346708295	AK378450.1	1749	0	Bombyx mori mRNA, clone: fmgV43K17	K01689	ENO, eno	enolase	http://www.genome.jp/dbget-bin/www_bget?ko:K01689	P06733	2224	6.1e-249	Alpha-enolase OS=Homo sapiens GN=ENO1 PE=1 SV=2	PF00113//PF03952	Enolase, C-terminal TIM barrel domain//Enolase, N-terminal domain	GO:0006096//GO:0009094//GO:0006094//GO:0006571//GO:0000162	glycolytic process//L-phenylalanine biosynthetic process//gluconeogenesis//tyrosine biosynthetic process//tryptophan biosynthetic process	GO:0004634//GO:0000287	phosphopyruvate hydratase activity//magnesium ion binding	GO:0000015	phosphopyruvate hydratase complex	KOG2670	Enolase
Cluster-14721.0	BP_3	1.00	0.49	389	--	--	--	--	--	--	--	--	--	--	--	--	--	--	--	--	--	--	--	--	--	--	--	--	--	--	--	--
Cluster-14724.0	BP_3	2.00	0.99	387	--	--	--	--	--	--	--	--	--	--	--	--	--	--	--	--	--	--	--	--	--	--	--	--	--	--	--	--
Cluster-14732.0	BP_3	9.00	1.20	654	--	--	--	--	--	--	--	--	--	--	--	--	--	--	--	--	--	--	--	--	--	--	--	--	--	--	--	--
Cluster-14741.0	BP_3	2.00	1.29	363	544518890	XP_005592783.1	352	3.6e-31	PREDICTED: 60S ribosomal protein L39-like [Macaca fascicularis]	459642361	NM_001000.3	363	0	Homo sapiens ribosomal protein L39 (RPL39), mRNA	K02924	RP-L39e, RPL39	large subunit ribosomal protein L39e	http://www.genome.jp/dbget-bin/www_bget?ko:K02924	P62892	275	1.3e-23	60S ribosomal protein L39 OS=Mus musculus GN=Rpl39 PE=3 SV=2	PF00832	Ribosomal L39 protein	GO:0006412//GO:0042254	translation//ribosome biogenesis	GO:0003735	structural constituent of ribosome	GO:0005622//GO:0005840	intracellular//ribosome	KOG0002	60s ribosomal protein L39
Cluster-14749.0	BP_3	40.09	1.85	1337	642937929	XP_008199135.1	1029	4.2e-109	PREDICTED: doublesex- and mab-3-related transcription factor A2-like [Tribolium castaneum]>gi|270015667|gb|EFA12115.1| hypothetical protein TcasGA2_TC002261 [Tribolium castaneum]	--	--	--	--	--	--	--	--	--	Q801F8	244	1.8e-19	Doublesex- and mab-3-related transcription factor 1 OS=Oryzias latipes GN=dmrt1 PE=2 SV=1	PF00751	DM DNA binding domain	GO:0007548//GO:0006355	sex differentiation//regulation of transcription, DNA-templated	GO:0043565	sequence-specific DNA binding	GO:0005634	nucleus	KOG3815	Transcription factor Doublesex
Cluster-1476.0	BP_3	12.00	0.84	977	270001339	EEZ97786.1	240	9.4e-18	odorant receptor 309 [Tribolium castaneum]	--	--	--	--	--	--	--	--	--	--	--	--	--	PF02949//PF08395	7tm Odorant receptor//7tm Chemosensory receptor	GO:0007608//GO:0050909//GO:0007187	sensory perception of smell//sensory perception of taste//G-protein coupled receptor signaling pathway, coupled to cyclic nucleotide second messenger	GO:0004984//GO:0005549	olfactory receptor activity//odorant binding	GO:0016020//GO:0016021	membrane//integral component of membrane	--	--
Cluster-14761.0	BP_3	12.00	0.34	1994	641659246	XP_008181021.1	305	5.6e-25	PREDICTED: uncharacterized protein LOC103308774 [Acyrthosiphon pisum]	--	--	--	--	--	--	--	--	--	--	--	--	--	PF08115	SFI toxin family	GO:0009405	pathogenesis	--	--	GO:0005576	extracellular region	--	--
Cluster-14765.0	BP_3	3.00	0.46	608	768445483	XP_011564645.1	488	1.0e-46	PREDICTED: uncharacterized protein LOC105394441 isoform X1 [Plutella xylostella]	--	--	--	--	--	--	--	--	--	--	--	--	--	--	--	--	--	--	--	--	--	--	--
Cluster-14769.0	BP_3	6.00	0.39	1042	546685928	ERL95347.1	1084	1.4e-115	hypothetical protein D910_12612 [Dendroctonus ponderosae]	--	--	--	--	--	--	--	--	--	Q8R3P7	443	1.2e-42	Clusterin-associated protein 1 OS=Mus musculus GN=Cluap1 PE=1 SV=1	PF03938//PF04111//PF04799//PF10417//PF16752//PF04513//PF06657	Outer membrane protein (OmpH-like)//Autophagy protein Apg6//fzo-like conserved region//C-terminal domain of 1-Cys peroxiredoxin//Tubulin-specific chaperone C N-terminal domain//Baculovirus polyhedron envelope protein, PEP, C terminus//Centrosome microtubule-binding domain of Cep57	GO:0008053//GO:0055114//GO:0006914	mitochondrial fusion//oxidation-reduction process//autophagy	GO:0051082//GO:0008017//GO:0051920//GO:0005198//GO:0015631//GO:0003924	unfolded protein binding//microtubule binding//peroxiredoxin activity//structural molecule activity//tubulin binding//GTPase activity	GO:0005741//GO:0019028//GO:0016021//GO:0019031//GO:0045298	mitochondrial outer membrane//viral capsid//integral component of membrane//viral envelope//tubulin complex	KOG3647	Predicted coiled-coil protein
Cluster-14770.0	BP_3	2.00	0.34	578	--	--	--	--	--	--	--	--	--	--	--	--	--	--	--	--	--	--	--	--	--	--	--	--	--	--	--	--
Cluster-14774.0	BP_3	7.00	0.33	1314	478260362	ENN80109.1	794	7.3e-82	hypothetical protein YQE_03468, partial [Dendroctonus ponderosae]	--	--	--	--	--	--	--	--	--	--	--	--	--	--	--	--	--	--	--	--	--	--	--
Cluster-14775.0	BP_3	3.00	0.89	453	641667845	XP_008184241.1	286	2.0e-23	PREDICTED: spidroin-2-like isoform X2 [Acyrthosiphon pisum]	--	--	--	--	--	--	--	--	--	--	--	--	--	PF01607//PF01674	Chitin binding Peritrophin-A domain//Lipase (class 2)	GO:0006030	chitin metabolic process	GO:0016787//GO:0008061	hydrolase activity//chitin binding	GO:0005576	extracellular region	--	--
Cluster-14776.0	BP_3	2.00	0.44	510	--	--	--	--	--	--	--	--	--	--	--	--	--	--	--	--	--	--	--	--	--	--	--	--	--	--	--	--
Cluster-14778.0	BP_3	1.00	0.61	368	--	--	--	--	--	--	--	--	--	--	--	--	--	--	--	--	--	--	--	--	--	--	--	--	--	--	--	--
Cluster-14782.0	BP_3	2.00	0.55	468	--	--	--	--	--	768311753	CP010981.1	355	0	Verticillium dahliae VdLs.17 chromosome 2, complete sequence	--	--	--	--	--	--	--	--	--	--	--	--	--	--	--	--	--	--
Cluster-1479.0	BP_3	3.00	0.95	444	--	--	--	--	--	--	--	--	--	--	--	--	--	--	--	--	--	--	--	--	--	--	--	--	--	--	--	--
Cluster-14790.0	BP_3	12.00	1.72	627	--	--	--	--	--	--	--	--	--	--	--	--	--	--	--	--	--	--	--	--	--	--	--	--	--	--	--	--
Cluster-14792.0	BP_3	3.00	0.86	460	--	--	--	--	--	--	--	--	--	--	--	--	--	--	--	--	--	--	--	--	--	--	--	--	--	--	--	--
Cluster-14799.0	BP_3	4.00	0.32	899	674267117	CDI97505.1	228	2.1e-16	eukaryotic translation initiation factor 3 [Echinococcus multilocularis]	697090328	XM_009659775.1	899	0	Verticillium dahliae VdLs.17 eukaryotic translation initiation factor 3 subunit 8 partial mRNA	K03252	EIF3C	translation initiation factor 3 subunit C	http://www.genome.jp/dbget-bin/www_bget?ko:K03252	A7E471	824	6.8e-87	Eukaryotic translation initiation factor 3 subunit C OS=Sclerotinia sclerotiorum (strain ATCC 18683 / 1980 / Ss-1) GN=nip1 PE=3 SV=1	PF07851//PF05470//PF01496	TMPIT-like protein//Eukaryotic translation initiation factor 3 subunit 8 N-terminus//V-type ATPase 116kDa subunit family	GO:0006446//GO:0015991//GO:0006413//GO:0015992	regulation of translational initiation//ATP hydrolysis coupled proton transport//translational initiation//proton transport	GO:0003743//GO:0031369//GO:0015078	translation initiation factor activity//translation initiation factor binding//hydrogen ion transmembrane transporter activity	GO:0016021//GO:0005840//GO:0005852//GO:0033179	integral component of membrane//ribosome//eukaryotic translation initiation factor 3 complex//proton-transporting V-type ATPase, V0 domain	KOG1076	Translation initiation factor 3, subunit c (eIF-3c)
Cluster-14801.0	BP_3	2.00	0.35	570	--	--	--	--	--	--	--	--	--	--	--	--	--	--	--	--	--	--	--	--	--	--	--	--	--	--	--	--
Cluster-14802.0	BP_3	18.00	0.46	2187	189237043	XP_001810887.1	2357	7.0e-263	PREDICTED: neuroligin-4, Y-linked [Tribolium castaneum]	752862434	XM_011264522.1	55	2.62858e-17	PREDICTED: Camponotus floridanus neuroligin-1-like (LOC105255303), mRNA	--	--	--	--	Q99K10	483	5.7e-47	Neuroligin-1 OS=Mus musculus GN=Nlgn1 PE=1 SV=2	PF06112	Gammaherpesvirus capsid protein	--	--	--	--	GO:0019028	viral capsid	KOG1516	Carboxylesterase and related proteins
Cluster-14805.0	BP_3	4.00	0.48	691	66812642	XP_640500.1	151	1.4e-07	ZIP zinc transporter protein [Dictyostelium discoideum AX4]>gi|60468516|gb|EAL66520.1| ZIP zinc transporter protein [Dictyostelium discoideum AX4]	667645562	XM_008596391.1	101	2.15438e-43	Beauveria bassiana ARSEF 2860 zinc/iron transporter protein partial mRNA	--	--	--	--	Q0DHE3	173	1.6e-11	Zinc transporter 9 OS=Oryza sativa subsp. japonica GN=ZIP9 PE=3 SV=3	PF02535	ZIP Zinc transporter	GO:0055085//GO:0030001	transmembrane transport//metal ion transport	GO:0046873	metal ion transmembrane transporter activity	GO:0016020	membrane	KOG1558	Fe2+/Zn2+ regulated transporter
Cluster-14812.0	BP_3	0.63	0.44	357	642911511	XP_008199453.1	281	6.0e-23	PREDICTED: protein unc-79 homolog [Tribolium castaneum]	--	--	--	--	--	--	--	--	--	--	--	--	--	--	--	--	--	--	--	--	--	--	--
Cluster-14814.0	BP_3	2.00	0.37	552	--	--	--	--	--	--	--	--	--	--	--	--	--	--	--	--	--	--	--	--	--	--	--	--	--	--	--	--
Cluster-1482.0	BP_3	3.00	0.38	674	--	--	--	--	--	--	--	--	--	--	--	--	--	--	--	--	--	--	--	--	--	--	--	--	--	--	--	--
Cluster-14820.0	BP_3	8.00	0.66	873	--	--	--	--	--	--	--	--	--	--	--	--	--	--	--	--	--	--	--	--	--	--	--	--	--	--	--	--
Cluster-14825.0	BP_3	2.00	0.36	562	--	--	--	--	--	--	--	--	--	--	--	--	--	--	--	--	--	--	--	--	--	--	--	--	--	--	--	--
Cluster-14827.0	BP_3	2.00	0.62	448	--	--	--	--	--	--	--	--	--	--	--	--	--	--	--	--	--	--	--	--	--	--	--	--	--	--	--	--
Cluster-14829.0	BP_3	6.00	0.39	1025	332380580	AEE65457.1	1182	5.8e-127	syntenin [Penaeus monodon]	332380579	HM210774.1	238	2.25918e-119	Penaeus monodon isolate YO3 syntenin mRNA, complete cds	K17254	SDCBP	syntenin-1	http://www.genome.jp/dbget-bin/www_bget?ko:K17254	Q9JI92	735	1.6e-76	Syntenin-1 OS=Rattus norvegicus GN=Sdcbp PE=1 SV=1	PF13180//PF00595	PDZ domain//PDZ domain (Also known as DHR or GLGF)	--	--	GO:0005515	protein binding	--	--	--	--
Cluster-14832.0	BP_3	1.00	1.55	308	--	--	--	--	--	--	--	--	--	--	--	--	--	--	--	--	--	--	--	--	--	--	--	--	--	--	--	--
Cluster-14834.0	BP_3	7.00	1.51	515	--	--	--	--	--	697074661	XM_009653537.1	512	0	Verticillium dahliae VdLs.17 hypothetical protein mRNA	--	--	--	--	--	--	--	--	PF06657//PF12467	Centrosome microtubule-binding domain of Cep57//Cucumber mosaic virus 1a protein family	--	--	GO:0008017//GO:0008168//GO:0016817	microtubule binding//methyltransferase activity//hydrolase activity, acting on acid anhydrides	GO:0045298	tubulin complex	--	--
Cluster-14840.0	BP_3	1.00	0.39	413	63099685	AAY32923.1	489	5.3e-47	prohibitin [Clonorchis sinensis]	697069412	XM_009651595.1	413	0	Verticillium dahliae VdLs.17 prohibitin partial mRNA	K17080	PHB1	prohibitin 1	http://www.genome.jp/dbget-bin/www_bget?ko:K17080	P40961	550	1.8e-55	Prohibitin-1 OS=Saccharomyces cerevisiae (strain ATCC 204508 / S288c) GN=PHB1 PE=1 SV=2	--	--	--	--	--	--	--	--	KOG3083	Prohibitin
Cluster-14848.0	BP_3	1.00	0.64	363	--	--	--	--	--	--	--	--	--	--	--	--	--	--	--	--	--	--	--	--	--	--	--	--	--	--	--	--
Cluster-14857.1	BP_3	2.00	2.54	318	29134779	BAC66140.1	353	2.4e-31	projectin [Procambarus clarkii]	--	--	--	--	--	--	--	--	--	--	--	--	--	--	--	--	--	--	--	--	--	--	--
Cluster-14864.0	BP_3	4.00	0.31	914	646715184	KDR18888.1	599	2.1e-59	Proclotting enzyme [Zootermopsis nevadensis]	--	--	--	--	--	--	--	--	--	B5U2W0	501	2.0e-49	Venom serine protease Bi-VSP OS=Bombus ignitus PE=1 SV=1	PF00089//PF01829	Trypsin//Peptidase A6 family	GO:0006508	proteolysis	GO:0004190//GO:0004252	aspartic-type endopeptidase activity//serine-type endopeptidase activity	--	--	--	--
Cluster-14869.1	BP_3	4.00	0.37	809	--	--	--	--	--	768311754	CP010982.1	790	0	Verticillium dahliae VdLs.17 chromosome 3, complete sequence	--	--	--	--	--	--	--	--	--	--	--	--	--	--	--	--	--	--
Cluster-14870.0	BP_3	4.00	0.47	698	--	--	--	--	--	--	--	--	--	--	--	--	--	--	--	--	--	--	PF01465	GRIP domain	GO:0000042	protein targeting to Golgi	GO:0005515	protein binding	--	--	--	--
Cluster-14873.0	BP_3	1.00	0.54	379	--	--	--	--	--	--	--	--	--	--	--	--	--	--	--	--	--	--	--	--	--	--	--	--	--	--	--	--
Cluster-14885.0	BP_3	4.00	0.34	851	--	--	--	--	--	--	--	--	--	--	--	--	--	--	--	--	--	--	--	--	--	--	--	--	--	--	--	--
Cluster-14889.0	BP_3	1.00	1.65	305	646703159	KDR11975.1	184	9.1e-12	Up-regulated during skeletal muscle growth protein 5 [Zootermopsis nevadensis]	--	--	--	--	--	--	--	--	--	Q9JJW3	125	2.6e-06	Up-regulated during skeletal muscle growth protein 5 OS=Rattus norvegicus GN=Usmg5 PE=1 SV=1	--	--	--	--	--	--	--	--	--	--
Cluster-1489.0	BP_3	2.00	0.44	509	--	--	--	--	--	--	--	--	--	--	--	--	--	--	--	--	--	--	--	--	--	--	--	--	--	--	--	--
Cluster-14899.0	BP_3	2.00	0.74	422	260833738	XP_002611869.1	408	1.3e-37	hypothetical protein BRAFLDRAFT_59218 [Branchiostoma floridae]>gi|322518338|sp|C3XVT5.1|LIS1_BRAFL RecName: Full=Lissencephaly-1 homolog [Branchiostoma floridae]>gi|229297241|gb|EEN67878.1| hypothetical protein BRAFLDRAFT_59218 [Branchiostoma floridae]	--	--	--	--	--	K16794	PAFAH1B1, LIS1	platelet-activating factor acetylhydrolase IB subunit alpha	http://www.genome.jp/dbget-bin/www_bget?ko:K16794	C3XVT5	408	5.5e-39	Lissencephaly-1 homolog OS=Branchiostoma floridae GN=BRAFLDRAFT_59218 PE=3 SV=1	PF00400	WD domain, G-beta repeat	GO:0051301//GO:0007067//GO:0006810	cell division//mitotic nuclear division//transport	GO:0005515	protein binding	GO:0005815//GO:0005737//GO:0005874	microtubule organizing center//cytoplasm//microtubule	KOG0292	Vesicle coat complex COPI, alpha subunit
Cluster-149.0	BP_3	4.00	0.49	684	--	--	--	--	--	--	--	--	--	--	--	--	--	--	--	--	--	--	--	--	--	--	--	--	--	--	--	--
Cluster-14900.0	BP_3	10.00	0.37	1612	167518822	XP_001743751.1	1693	5.1e-186	hypothetical protein [Monosiga brevicollis MX1]>gi|163777713|gb|EDQ91329.1| predicted protein [Monosiga brevicollis MX1]	697067940	XM_009650860.1	1408	0	Verticillium dahliae VdLs.17 6-phosphogluconate dehydrogenase partial mRNA	K00033	PGD, gnd, gntZ	6-phosphogluconate dehydrogenase	http://www.genome.jp/dbget-bin/www_bget?ko:K00033	P38720	1839	2.5e-204	6-phosphogluconate dehydrogenase, decarboxylating 1 OS=Saccharomyces cerevisiae (strain ATCC 204508 / S288c) GN=GND1 PE=1 SV=1	PF00393//PF00162//PF14833//PF03446	6-phosphogluconate dehydrogenase, C-terminal domain//Phosphoglycerate kinase//NAD-binding of NADP-dependent 3-hydroxyisobutyrate dehydrogenase//NAD binding domain of 6-phosphogluconate dehydrogenase	GO:0006098//GO:0006096//GO:0016310//GO:0019521//GO:0015976//GO:0006094//GO:0055114	pentose-phosphate shunt//glycolytic process//phosphorylation//D-gluconate metabolic process//carbon utilization//gluconeogenesis//oxidation-reduction process	GO:0050661//GO:0050662//GO:0016616//GO:0004618//GO:0051287//GO:0004616//GO:0000166	NADP binding//coenzyme binding//oxidoreductase activity, acting on the CH-OH group of donors, NAD or NADP as acceptor//phosphoglycerate kinase activity//NAD binding//phosphogluconate dehydrogenase (decarboxylating) activity//nucleotide binding	--	--	KOG2653	6-phosphogluconate dehydrogenase
Cluster-14901.0	BP_3	14.77	1.06	961	685828771	CEF63693.1	166	3.5e-09	6-phosphofructokinase [Strongyloides ratti]	--	--	--	--	--	K00850	pfkA, PFK	6-phosphofructokinase 1	http://www.genome.jp/dbget-bin/www_bget?ko:K00850	Q9TZL8	165	1.9e-10	ATP-dependent 6-phosphofructokinase 1 OS=Caenorhabditis elegans GN=pfk-1 PE=3 SV=2	--	--	--	--	--	--	--	--	KOG2440	Pyrophosphate-dependent phosphofructo-1-kinase
Cluster-14902.0	BP_3	5.00	1.60	442	501298210	BAN21304.1	217	2.0e-15	unkown protein [Riptortus pedestris]	--	--	--	--	--	K02272	COX7C	cytochrome c oxidase subunit 7c	http://www.genome.jp/dbget-bin/www_bget?ko:K02272	P80432	146	1.4e-08	Cytochrome c oxidase subunit 7C, mitochondrial OS=Rattus norvegicus GN=Cox7c PE=1 SV=2	PF02935	Cytochrome c oxidase subunit VIIc	GO:0006123//GO:0015992	mitochondrial electron transport, cytochrome c to oxygen//proton transport	GO:0004129	cytochrome-c oxidase activity	GO:0045277	respiratory chain complex IV	--	--
Cluster-14909.0	BP_3	4.13	0.71	572	645015704	XP_008211166.1	162	6.1e-09	PREDICTED: cytochrome P450 4AB4 isoform X1 [Nasonia vitripennis]	--	--	--	--	--	--	--	--	--	--	--	--	--	PF00067	Cytochrome P450	GO:0055114	oxidation-reduction process	GO:0016705//GO:0005506//GO:0020037	oxidoreductase activity, acting on paired donors, with incorporation or reduction of molecular oxygen//iron ion binding//heme binding	--	--	--	--
Cluster-14920.0	BP_3	3.00	0.42	632	530660275	XP_005315177.1	318	5.5e-27	PREDICTED: uncharacterized protein LOC101933223 [Chrysemys picta bellii]	46518552	AC113334.2	611	0	Oryza sativa Japonica Group chromosome 5 clone OJ1123_F01, complete sequence	--	--	--	--	--	--	--	--	PF13683//PF00665	Integrase core domain//Integrase core domain	GO:0015074	DNA integration	--	--	--	--	--	--
Cluster-14928.0	BP_3	15.00	0.52	1685	675385960	KFM78857.1	846	8.7e-88	Serine/threonine-protein kinase pim-3, partial [Stegodyphus mimosarum]	262401344	FJ774854.1	305	2.1386e-156	Scylla paramamosain hypothetical protein mRNA, partial cds	K08807	PIM3	proto-oncogene serine/threonine-protein kinase Pim-3	http://www.genome.jp/dbget-bin/www_bget?ko:K08807	Q9PU85	799	1.0e-83	Serine/threonine-protein kinase pim-3 OS=Coturnix coturnix japonica GN=PIM3 PE=2 SV=1	PF06293//PF00069//PF07714	Lipopolysaccharide kinase (Kdo/WaaP) family//Protein kinase domain//Protein tyrosine kinase	GO:0006468	protein phosphorylation	GO:0016773//GO:0005524//GO:0004672	phosphotransferase activity, alcohol group as acceptor//ATP binding//protein kinase activity	GO:0016020	membrane	--	--
Cluster-14932.0	BP_3	3.00	0.34	721	332375432	AEE62857.1	738	1.2e-75	unknown [Dendroctonus ponderosae]>gi|546681108|gb|ERL91264.1| hypothetical protein D910_08598 [Dendroctonus ponderosae]	--	--	--	--	--	K14410	ACP2	lysosomal acid phosphatase	http://www.genome.jp/dbget-bin/www_bget?ko:K14410	Q5BLY5	442	1.1e-42	Venom acid phosphatase Acph-1 OS=Apis mellifera PE=1 SV=1	PF00328	Histidine phosphatase superfamily (branch 2)	GO:0006771//GO:0019497	riboflavin metabolic process//hexachlorocyclohexane metabolic process	GO:0003993	acid phosphatase activity	--	--	KOG3720	Lysosomal & prostatic acid phosphatases
Cluster-14934.0	BP_3	5.00	0.95	546	--	--	--	--	--	768311753	CP010981.1	543	0	Verticillium dahliae VdLs.17 chromosome 2, complete sequence	--	--	--	--	--	--	--	--	--	--	--	--	--	--	--	--	--	--
Cluster-14944.0	BP_3	1.00	0.32	441	662216158	XP_008481995.1	234	2.1e-17	PREDICTED: uncharacterized protein LOC103518694 [Diaphorina citri]	--	--	--	--	--	--	--	--	--	--	--	--	--	--	--	--	--	--	--	--	--	--	--
Cluster-14945.0	BP_3	18.00	0.52	1948	514698740	XP_004996939.1	1656	1.2e-181	transketolase [Salpingoeca rosetta]>gi|326436165|gb|EGD81735.1| transketolase [Salpingoeca rosetta]	697069478	XM_009651628.1	1823	0	Verticillium dahliae VdLs.17 transketolase partial mRNA	--	--	--	--	P34736	2103	7.2e-235	Transketolase OS=Scheffersomyces stipitis (strain ATCC 58785 / CBS 6054 / NBRC 10063 / NRRL Y-11545) GN=TKT PE=3 SV=2	PF13292//PF02780	1-deoxy-D-xylulose-5-phosphate synthase//Transketolase, C-terminal domain	GO:0008152//GO:0016114//GO:0006694	metabolic process//terpenoid biosynthetic process//steroid biosynthetic process	GO:0003824//GO:0008661	catalytic activity//1-deoxy-D-xylulose-5-phosphate synthase activity	--	--	KOG0523	Transketolase
Cluster-14957.0	BP_3	4.00	1.21	450	--	--	--	--	--	--	--	--	--	--	--	--	--	--	--	--	--	--	--	--	--	--	--	--	--	--	--	--
Cluster-14959.0	BP_3	11.00	0.95	851	--	--	--	--	--	697073825	XM_009653239.1	618	0	Verticillium dahliae VdLs.17 hypothetical protein partial mRNA	--	--	--	--	--	--	--	--	PF01097	Arthropod defensin	GO:0006952	defense response	--	--	--	--	--	--
Cluster-14961.0	BP_3	3.00	0.82	467	--	--	--	--	--	--	--	--	--	--	--	--	--	--	--	--	--	--	--	--	--	--	--	--	--	--	--	--
Cluster-14963.0	BP_3	9.36	0.33	1649	642924044	XP_008193983.1	876	2.8e-91	PREDICTED: F-box/LRR-repeat protein 20 isoform X2 [Tribolium castaneum]	--	--	--	--	--	K10268	FBXL2_20	F-box and leucine-rich repeat protein 2/20	http://www.genome.jp/dbget-bin/www_bget?ko:K10268	Q5R3Z8	625	1.5e-63	F-box/LRR-repeat protein 2 OS=Pongo abelii GN=FBXL2 PE=2 SV=1	PF00560//PF13516//PF13855//PF02126	Leucine Rich Repeat//Leucine Rich repeat//Leucine rich repeat//Phosphotriesterase family	GO:0009056	catabolic process	GO:0005515//GO:0008270	protein binding//zinc ion binding	--	--	KOG4341	F-box protein containing LRR
Cluster-14965.0	BP_3	3.79	3.83	331	--	--	--	--	--	--	--	--	--	--	--	--	--	--	--	--	--	--	--	--	--	--	--	--	--	--	--	--
Cluster-14966.1	BP_3	4.00	0.47	704	675381363	KFM74265.1	672	5.5e-68	Eukaryotic elongation factor 2 kinase, partial [Stegodyphus mimosarum]	--	--	--	--	--	K08292	EEF2K	elongation factor 2 kinase	http://www.genome.jp/dbget-bin/www_bget?ko:K08292	O08796	596	1.5e-60	Eukaryotic elongation factor 2 kinase OS=Mus musculus GN=Eef2k PE=1 SV=1	PF02816	Alpha-kinase family	GO:0016310//GO:0009069//GO:0006468	phosphorylation//serine family amino acid metabolic process//protein phosphorylation	GO:0004674//GO:0005524	protein serine/threonine kinase activity//ATP binding	--	--	--	--
Cluster-14983.0	BP_3	2.00	0.43	515	--	--	--	--	--	--	--	--	--	--	--	--	--	--	--	--	--	--	--	--	--	--	--	--	--	--	--	--
Cluster-14990.1	BP_3	4.00	0.61	609	56090150	NP_001007766.1	462	1.1e-43	NADH-ubiquinone oxidoreductase 75 kDa subunit, mitochondrial [Danio rerio]>gi|55716039|gb|AAH85651.1| NADH dehydrogenase (ubiquinone) Fe-S protein 1 [Danio rerio]	697083826	XM_009656692.1	594	0	Verticillium dahliae VdLs.17 NADH-ubiquinone oxidoreductase 78 kDa subunit partial mRNA	K03934	NDUFS1	NADH dehydrogenase (ubiquinone) Fe-S protein 1	http://www.genome.jp/dbget-bin/www_bget?ko:K03934	P24918	879	1.9e-93	NADH-ubiquinone oxidoreductase 78 kDa subunit, mitochondrial OS=Neurospora crassa (strain ATCC 24698 / 74-OR23-1A / CBS 708.71 / DSM 1257 / FGSC 987) GN=nuo78 PE=1 SV=2	PF00384//PF09326	Molybdopterin oxidoreductase//NADH-ubiquinone oxidoreductase subunit G, C-terminal	GO:0055114//GO:0045333	oxidation-reduction process//cellular respiration	GO:0016491//GO:0016651//GO:0051536	oxidoreductase activity//oxidoreductase activity, acting on NAD(P)H//iron-sulfur cluster binding	GO:0016020	membrane	KOG2282	NADH-ubiquinone oxidoreductase, NDUFS1/75 kDa subunit
Cluster-14993.0	BP_3	5.00	1.29	478	--	--	--	--	--	768311752	CP010980.1	460	0	Verticillium dahliae VdLs.17 chromosome 1, complete sequence	--	--	--	--	--	--	--	--	--	--	--	--	--	--	--	--	--	--
Cluster-15.0	BP_3	29.00	25.44	340	--	--	--	--	--	--	--	--	--	--	--	--	--	--	--	--	--	--	PF06403	Lamprin	--	--	GO:0005198	structural molecule activity	GO:0005578	proteinaceous extracellular matrix	--	--
Cluster-15004.0	BP_3	1.00	0.40	410	--	--	--	--	--	--	--	--	--	--	--	--	--	--	--	--	--	--	--	--	--	--	--	--	--	--	--	--
Cluster-15007.0	BP_3	6.00	0.36	1088	641652738	XP_008178518.1	292	9.8e-24	PREDICTED: craniofacial development protein 2-like [Acyrthosiphon pisum]	--	--	--	--	--	--	--	--	--	--	--	--	--	PF08437	Glycosyl transferase family 8 C-terminal	GO:0009103	lipopolysaccharide biosynthetic process	GO:0008918	lipopolysaccharide 3-alpha-galactosyltransferase activity	--	--	--	--
Cluster-15008.0	BP_3	12.00	1.58	657	307214316	EFN89400.1	457	4.3e-43	hypothetical protein EAI_07694, partial [Harpegnathos saltator]	795019206	XM_012004108.1	45	2.75723e-12	PREDICTED: Vollenhovia emeryi uncharacterized LOC105556990 (LOC105556990), mRNA	--	--	--	--	--	--	--	--	PF13404	AsnC-type helix-turn-helix domain	GO:0006355	regulation of transcription, DNA-templated	GO:0043565	sequence-specific DNA binding	--	--	--	--
Cluster-15017.0	BP_3	1.00	0.48	390	--	--	--	--	--	--	--	--	--	--	--	--	--	--	--	--	--	--	--	--	--	--	--	--	--	--	--	--
Cluster-15028.0	BP_3	3.00	0.40	650	--	--	--	--	--	--	--	--	--	--	--	--	--	--	--	--	--	--	--	--	--	--	--	--	--	--	--	--
Cluster-15030.0	BP_3	2.00	0.38	543	470505855	XP_004348674.1	255	9.5e-20	glutamate decarboxylase [Acanthamoeba castellanii str. Neff]>gi|440801136|gb|ELR22160.1| glutamate decarboxylase [Acanthamoeba castellanii str. Neff]	768311758	CP010986.1	537	0	Verticillium dahliae VdLs.17 chromosome 7, complete sequence	--	--	--	--	Q04792	319	1.5e-28	Glutamate decarboxylase OS=Saccharomyces cerevisiae (strain ATCC 204508 / S288c) GN=GAD1 PE=1 SV=1	PF00282	Pyridoxal-dependent decarboxylase conserved domain	GO:0019752	carboxylic acid metabolic process	GO:0030170//GO:0016831	pyridoxal phosphate binding//carboxy-lyase activity	--	--	--	--
Cluster-15033.0	BP_3	2.00	0.58	458	--	--	--	--	--	--	--	--	--	--	--	--	--	--	--	--	--	--	--	--	--	--	--	--	--	--	--	--
Cluster-15035.0	BP_3	2.00	0.49	490	--	--	--	--	--	--	--	--	--	--	--	--	--	--	--	--	--	--	--	--	--	--	--	--	--	--	--	--
Cluster-15036.0	BP_3	1.00	0.80	346	--	--	--	--	--	--	--	--	--	--	--	--	--	--	--	--	--	--	--	--	--	--	--	--	--	--	--	--
Cluster-15039.0	BP_3	6.00	0.34	1147	501297758	BAN21224.1	549	1.6e-53	succinyl-coa synthetase beta chain [Riptortus pedestris]	689902486	LM383548.1	77	8.01269e-30	Hymenolepis diminuta genome assembly H_diminuta_Denmark ,scaffold HDID_scaffold0000088	K01900	LSC2	succinyl-CoA synthetase beta subunit	http://www.genome.jp/dbget-bin/www_bget?ko:K01900	P53588	540	7.4e-54	Probable succinyl-CoA ligase [ADP-forming] subunit beta, mitochondrial OS=Caenorhabditis elegans GN=F47B10.1 PE=3 SV=1	PF03709//PF00549	Orn/Lys/Arg decarboxylase, N-terminal domain//CoA-ligase	GO:0008152	metabolic process	GO:0003824//GO:0016831	catalytic activity//carboxy-lyase activity	--	--	KOG2799	Succinyl-CoA synthetase, beta subunit
Cluster-15040.0	BP_3	15.00	1.04	988	156401458	XP_001639308.1	716	6.1e-73	predicted protein [Nematostella vectensis]>gi|156226435|gb|EDO47245.1| predicted protein [Nematostella vectensis]	697082900	XM_009656371.1	786	0	Verticillium dahliae VdLs.17 60S ribosomal protein L8 partial mRNA	K02936	RP-L7Ae, RPL7A	large subunit ribosomal protein L7Ae	http://www.genome.jp/dbget-bin/www_bget?ko:K02936	O13672	832	8.8e-88	60S ribosomal protein L8 OS=Schizosaccharomyces pombe (strain 972 / ATCC 24843) GN=rpl8 PE=1 SV=3	PF05602	Cleft lip and palate transmembrane protein 1 (CLPTM1)	--	--	--	--	GO:0016021	integral component of membrane	KOG3166	60S ribosomal protein L7A
Cluster-15050.0	BP_3	16.00	2.63	585	--	--	--	--	--	403311088	JX457150.1	585	0	Scylla paramamosain mitochondrion, complete genome	--	--	--	--	--	--	--	--	--	--	--	--	--	--	--	--	--	--
Cluster-15053.0	BP_3	6.00	0.39	1039	--	--	--	--	--	--	--	--	--	--	--	--	--	--	--	--	--	--	--	--	--	--	--	--	--	--	--	--
Cluster-15057.0	BP_3	2.00	3.69	300	328796230	AEB40304.1	241	2.2e-18	mitochondrial ATP synthase epsilon subunit precursor [Litopenaeus vannamei]	--	--	--	--	--	K02135	ATPeF1E, ATP5E, ATP15	F-type H+-transporting ATPase subunit epsilon	http://www.genome.jp/dbget-bin/www_bget?ko:K02135	Q96253	135	1.8e-07	ATP synthase subunit epsilon, mitochondrial OS=Arabidopsis thaliana GN=At1g51650 PE=1 SV=3	PF04627	Mitochondrial ATP synthase epsilon chain	GO:0015992//GO:0006119//GO:0015986	proton transport//oxidative phosphorylation//ATP synthesis coupled proton transport	GO:0046961//GO:0046933	proton-transporting ATPase activity, rotational mechanism//proton-transporting ATP synthase activity, rotational mechanism	GO:0045259//GO:0000275	proton-transporting ATP synthase complex//mitochondrial proton-transporting ATP synthase complex, catalytic core F(1)	KOG3495	Mitochondrial F1F0-ATP synthase, subunit epsilon/ATP15
Cluster-15059.0	BP_3	4.00	0.53	657	242010956	XP_002426223.1	414	4.2e-38	mitochondrial import inner membrane translocase subunit Tim23, putative [Pediculus humanus corporis]>gi|212510286|gb|EEB13485.1| mitochondrial import inner membrane translocase subunit Tim23, putative [Pediculus humanus corporis]	--	--	--	--	--	K17794	TIM23	mitochondrial import inner membrane translocase subunit TIM23	http://www.genome.jp/dbget-bin/www_bget?ko:K17794	Q5XH94	256	3.6e-21	Mitochondrial import inner membrane translocase subunit Tim23 OS=Xenopus tropicalis GN=timm23 PE=2 SV=1	--	--	--	--	--	--	--	--	--	--
Cluster-15062.0	BP_3	5.00	0.85	574	--	--	--	--	--	--	--	--	--	--	--	--	--	--	--	--	--	--	--	--	--	--	--	--	--	--	--	--
Cluster-15074.0	BP_3	1.00	0.83	344	--	--	--	--	--	--	--	--	--	--	--	--	--	--	--	--	--	--	--	--	--	--	--	--	--	--	--	--
Cluster-15085.0	BP_3	3.00	0.52	571	--	--	--	--	--	--	--	--	--	--	--	--	--	--	--	--	--	--	--	--	--	--	--	--	--	--	--	--
Cluster-15087.0	BP_3	5.00	0.54	740	242011349	XP_002426415.1	225	3.9e-16	ornithine carbamoyltransferase, putative [Pediculus humanus corporis]>gi|212510514|gb|EEB13677.1| ornithine carbamoyltransferase, putative [Pediculus humanus corporis]	--	--	--	--	--	--	--	--	--	P11725	184	9.1e-13	Ornithine carbamoyltransferase, mitochondrial OS=Mus musculus GN=Otc PE=1 SV=1	PF00185	Aspartate/ornithine carbamoyltransferase, Asp/Orn binding domain	GO:0006520	cellular amino acid metabolic process	GO:0016743//GO:0016597	carboxyl- or carbamoyltransferase activity//amino acid binding	--	--	--	--
Cluster-1509.0	BP_3	3.00	1.78	370	--	--	--	--	--	--	--	--	--	--	--	--	--	--	--	--	--	--	--	--	--	--	--	--	--	--	--	--
Cluster-15090.0	BP_3	5.00	0.57	714	397523210	XP_003831634.1	1159	1.9e-124	PREDICTED: LOW QUALITY PROTEIN: lymphotoxin-beta [Pan paniscus]	47481103	BC069330.1	714	0	Homo sapiens lymphotoxin beta (TNF superfamily, member 3), transcript variant 1, mRNA (cDNA clone MGC:97002 IMAGE:7262211), complete cds	K03157	LTB, TNFC	lymphotoxin beta (TNF superfamily, member 3)	http://www.genome.jp/dbget-bin/www_bget?ko:K03157	Q06643	1164	2.0e-126	Lymphotoxin-beta OS=Homo sapiens GN=LTB PE=1 SV=1	PF00229	TNF(Tumour Necrosis Factor) family	GO:0006955//GO:0007165	immune response//signal transduction	GO:0005164	tumor necrosis factor receptor binding	GO:0016020	membrane	--	--
Cluster-15096.0	BP_3	4.00	0.62	604	--	--	--	--	--	--	--	--	--	--	--	--	--	--	--	--	--	--	--	--	--	--	--	--	--	--	--	--
Cluster-15098.0	BP_3	3.00	0.39	667	--	--	--	--	--	--	--	--	--	--	--	--	--	--	--	--	--	--	--	--	--	--	--	--	--	--	--	--
Cluster-1510.0	BP_3	3.00	0.35	703	--	--	--	--	--	--	--	--	--	--	--	--	--	--	--	--	--	--	--	--	--	--	--	--	--	--	--	--
Cluster-15101.0	BP_3	4.00	0.34	852	668452364	KFB41317.1	530	1.9e-51	AGAP003644-PA-like protein [Anopheles sinensis]	--	--	--	--	--	K02948	RP-S11, MRPS11, rpsK	small subunit ribosomal protein S11	http://www.genome.jp/dbget-bin/www_bget?ko:K02948	Q9DCA2	299	4.8e-26	28S ribosomal protein S11, mitochondrial OS=Mus musculus GN=Mrps11 PE=2 SV=2	PF00411	Ribosomal protein S11	GO:0006412//GO:0042254	translation//ribosome biogenesis	GO:0003735	structural constituent of ribosome	GO:0005840	ribosome	KOG0408	Mitochondrial/chloroplast ribosomal protein S11
Cluster-15102.0	BP_3	15.00	0.66	1383	--	--	--	--	--	768311752	CP010980.1	918	0	Verticillium dahliae VdLs.17 chromosome 1, complete sequence	--	--	--	--	--	--	--	--	--	--	--	--	--	--	--	--	--	--
Cluster-15106.0	BP_3	3.00	0.31	762	694529654	XP_009493653.1	260	3.5e-20	CAMKK/CAMKK-META protein kinase [Fonticula alba]>gi|627950251|gb|KCV72075.1| CAMKK/CAMKK-META protein kinase [Fonticula alba]	768311756	CP010984.1	759	0	Verticillium dahliae VdLs.17 chromosome 5, complete sequence	--	--	--	--	P50526	388	2.1e-36	Serine/threonine-protein kinase ssp1 OS=Schizosaccharomyces pombe (strain 972 / ATCC 24843) GN=ssp1 PE=1 SV=1	PF00069//PF07714	Protein kinase domain//Protein tyrosine kinase	GO:0006468	protein phosphorylation	GO:0004672//GO:0005524	protein kinase activity//ATP binding	--	--	KOG0585	Ca2+/calmodulin-dependent protein kinase kinase beta and related serine/threonine protein kinases
Cluster-15109.0	BP_3	4.00	0.34	857	--	--	--	--	--	--	--	--	--	--	--	--	--	--	--	--	--	--	--	--	--	--	--	--	--	--	--	--
Cluster-15111.0	BP_3	3.00	0.31	752	765549204	KJE89825.1	704	1.1e-71	biotin synthase [Capsaspora owczarzaki ATCC 30864]	697087225	XM_009658230.1	635	0	Verticillium dahliae VdLs.17 biotin synthase partial mRNA	--	--	--	--	P54967	725	1.7e-75	Biotin synthase OS=Arabidopsis thaliana GN=BIO2 PE=2 SV=1	PF04055	Radical SAM superfamily	--	--	GO:0051536//GO:0003824	iron-sulfur cluster binding//catalytic activity	--	--	KOG2900	Biotin synthase
[truncated: 32,463 more rows]
