# Supplementary material for: Transcriptome analysis in different developmental stages of Batocera horsfieldi (Coleoptera: Cerambycidae) and comparison of candidate olfactory genes
Source: PLoS One. 2018 Feb 23;13(2):e0192730. doi: 10.1371/journal.pone.0192730 (PMC5825065; doi:10.1371/journal.pone.0192730)
Supplement: S13 Text — (XLS) [file pone.0192730.s013.xls]

Gene ID	Gene Ontology Biological Pathway	BP Description	Gene Ontology Molecular Function	MF Description	Gene Ontology Cellular Component	CC Description
Cluster-0.0	GO:0007276	gamete generation	--	--	--	--
Cluster-10.0	GO:0015992//GO:0019646//GO:0006123	proton transport//aerobic electron transport chain//mitochondrial electron transport, cytochrome c to oxygen	GO:0004129	cytochrome-c oxidase activity	GO:0045277//GO:0005739//GO:0016021	respiratory chain complex IV//mitochondrion//integral component of membrane
Cluster-10012.0	GO:0006030	chitin metabolic process	GO:0008061	chitin binding	GO:0005576	extracellular region
Cluster-10014.0	GO:0006355	regulation of transcription, DNA-templated	GO:0008270//GO:0000981	zinc ion binding//RNA polymerase II transcription factor activity, sequence-specific DNA binding	GO:0005634	nucleus
Cluster-10018.0	GO:0006412//GO:0042254	translation//ribosome biogenesis	GO:0003735	structural constituent of ribosome	GO:0022625//GO:0005840	cytosolic large ribosomal subunit//ribosome
Cluster-10019.0	GO:0006508	proteolysis	GO:0046872//GO:0004222//GO:0008270	metal ion binding//metalloendopeptidase activity//zinc ion binding	--	--
Cluster-10021.0	--	--	GO:0005509	calcium ion binding	--	--
Cluster-10027.0	GO:0008544	epidermis development	GO:0004190	aspartic-type endopeptidase activity	GO:0016021	integral component of membrane
Cluster-10028.0	GO:0006357	regulation of transcription from RNA polymerase II promoter	--	--	--	--
Cluster-10029.0	GO:0019076//GO:0032801//GO:0006812	viral release from host cell//receptor catabolic process//cation transport	GO:0005261	cation channel activity	GO:0033644	host cell membrane
Cluster-10031.0	GO:0006352//GO:0006334	DNA-templated transcription, initiation//nucleosome assembly	GO:0046982//GO:0003677	protein heterodimerization activity//DNA binding	GO:0005634//GO:0000786	nucleus//nucleosome
Cluster-10032.1	GO:0006633//GO:0055114//GO:0042967	fatty acid biosynthetic process//oxidation-reduction process//acyl-carrier-protein biosynthetic process	GO:0016297	acyl-[acyl-carrier-protein] hydrolase activity	GO:0005835	fatty acid synthase complex
Cluster-10036.0	GO:0006468	protein phosphorylation	GO:0005524//GO:0004672	ATP binding//protein kinase activity	--	--
Cluster-10040.0	GO:0006816//GO:0070588	calcium ion transport//calcium ion transmembrane transport	GO:0005262	calcium channel activity	GO:0016020	membrane
Cluster-10046.0	--	--	GO:0004869	cysteine-type endopeptidase inhibitor activity	--	--
Cluster-10047.0	GO:0007165	signal transduction	GO:0004872	receptor activity	GO:0016021	integral component of membrane
Cluster-1005.0	GO:0022900//GO:0006693//GO:0006691//GO:0019371	electron transport chain//prostaglandin metabolic process//leukotriene metabolic process//cyclooxygenase pathway	GO:0020037//GO:0046872//GO:0004666	heme binding//metal ion binding//prostaglandin-endoperoxide synthase activity	GO:0044425//GO:0005739//GO:0016021//GO:0031090//GO:0044446	membrane part//mitochondrion//integral component of membrane//organelle membrane//intracellular organelle part
Cluster-10050.0	--	--	GO:0042302	structural constituent of cuticle	--	--
Cluster-10055.0	GO:0006313//GO:0015074	transposition, DNA-mediated//DNA integration	GO:0003677	DNA binding	--	--
Cluster-10056.0	--	--	GO:0005515	protein binding	--	--
Cluster-10057.0	--	--	GO:0003676//GO:0003723	nucleic acid binding//RNA binding	GO:0016021	integral component of membrane
Cluster-10057.1	GO:0006465	signal peptide processing	GO:0008233	peptidase activity	GO:0005787//GO:0016021	signal peptidase complex//integral component of membrane
Cluster-10060.0	GO:0006355	regulation of transcription, DNA-templated	--	--	GO:0005634	nucleus
Cluster-10061.0	GO:0000226//GO:0000910//GO:0006355	microtubule cytoskeleton organization//cytokinesis//regulation of transcription, DNA-templated	GO:0003677//GO:0008017	DNA binding//microtubule binding	GO:0045298	tubulin complex
Cluster-10067.0	GO:0006094//GO:0006099	gluconeogenesis//tricarboxylic acid cycle	GO:0005525//GO:0004611//GO:0004613	GTP binding//phosphoenolpyruvate carboxykinase activity//phosphoenolpyruvate carboxykinase (GTP) activity	--	--
Cluster-10068.0	GO:0006118//GO:0022904//GO:0044281//GO:0033762	obsolete electron transport//respiratory electron transport chain//small molecule metabolic process//response to glucagon	GO:0009055//GO:0005506//GO:0020037//GO:0045155	electron carrier activity//iron ion binding//heme binding//electron transporter, transferring electrons from CoQH2-cytochrome c reductase complex and cytochrome c oxidase complex activity	GO:0030054//GO:0005743//GO:0070469//GO:0016021	cell junction//mitochondrial inner membrane//respiratory chain//integral component of membrane
Cluster-10072.0	GO:0006691//GO:0019530//GO:0006693//GO:0006749	leukotriene metabolic process//taurine metabolic process//prostaglandin metabolic process//glutathione metabolic process	GO:0003840	gamma-glutamyltransferase activity	--	--
Cluster-10073.0	GO:0030001//GO:0055085	metal ion transport//transmembrane transport	GO:0004190//GO:0046873	aspartic-type endopeptidase activity//metal ion transmembrane transporter activity	GO:0016021//GO:0016020	integral component of membrane//membrane
Cluster-10074.0	GO:0006108//GO:0055114//GO:0006099//GO:0015976//GO:0006090	malate metabolic process//oxidation-reduction process//tricarboxylic acid cycle//carbon utilization//pyruvate metabolic process	GO:0004471	malate dehydrogenase (decarboxylating) (NAD+) activity	--	--
Cluster-10075.0	GO:0006355//GO:0042173	regulation of transcription, DNA-templated//regulation of sporulation resulting in formation of a cellular spore	GO:0005509//GO:0003700//GO:0019904//GO:0005515	calcium ion binding//transcription factor activity, sequence-specific DNA binding//protein domain specific binding//protein binding	GO:0005737//GO:0005667	cytoplasm//transcription factor complex
Cluster-10075.1	GO:0042173//GO:0006355	regulation of sporulation resulting in formation of a cellular spore//regulation of transcription, DNA-templated	GO:0003700//GO:0005509//GO:0005515//GO:0019904	transcription factor activity, sequence-specific DNA binding//calcium ion binding//protein binding//protein domain specific binding	GO:0005737//GO:0005667	cytoplasm//transcription factor complex
Cluster-1008.0	GO:0008217//GO:0001541//GO:0008090//GO:0051881//GO:0060047//GO:0060087//GO:0031667//GO:0050665//GO:0045471//GO:0006749//GO:0045541//GO:0007605//GO:0006309//GO:0009408//GO:0007566//GO:0048678//GO:0007283//GO:0000187//GO:0001975//GO:0001819//GO:0046716//GO:0043524//GO:0042493//GO:0007569//GO:0060052//GO:0060088//GO:0006801//GO:0007626//GO:0046688//GO:0008089//GO:0042542//GO:0006879//GO:0002262//GO:…	regulation of blood pressure//ovarian follicle development//retrograde axon cargo transport//regulation of mitochondrial membrane potential//heart contraction//relaxation of vascular smooth muscle//response to nutrient levels//hydrogen peroxide biosynthetic process//response to ethanol//glutathione metabolic process//negative regulation of cholesterol biosynthetic process//sensory perception of s…	GO:0005507//GO:0008270//GO:0004784//GO:0046872//GO:0030346//GO:0051087	copper ion binding//zinc ion binding//superoxide dismutase activity//metal ion binding//protein phosphatase 2B binding//chaperone binding	GO:0005886//GO:0005777//GO:0043025//GO:0032839//GO:0005955//GO:0005739//GO:0031012//GO:0005829//GO:0031410//GO:0043234//GO:0005730//GO:0005615	plasma membrane//peroxisome//neuronal cell body//dendrite cytoplasm//calcineurin complex//mitochondrion//extracellular matrix//cytosol//cytoplasmic vesicle//protein complex//nucleolus//extracellular space
Cluster-10084.0	GO:0055114	oxidation-reduction process	GO:0003756//GO:0016671	protein disulfide isomerase activity//oxidoreductase activity, acting on a sulfur group of donors, disulfide as acceptor	GO:0005783	endoplasmic reticulum
Cluster-10085.0	--	--	--	--	GO:0005576	extracellular region
Cluster-10091.0	GO:2001256	regulation of store-operated calcium entry	--	--	GO:0030176//GO:0071203	integral component of endoplasmic reticulum membrane//WASH complex
Cluster-10097.0	--	--	GO:0030246	carbohydrate binding	GO:0016020	membrane
Cluster-10099.0	--	--	GO:0003723//GO:0003676	RNA binding//nucleic acid binding	--	--
Cluster-10103.0	GO:0009116	nucleoside metabolic process	GO:0003824	catalytic activity	--	--
Cluster-10103.1	GO:0009116	nucleoside metabolic process	GO:0003824	catalytic activity	--	--
Cluster-10107.0	GO:0006816//GO:0000736//GO:0006874	calcium ion transport//double-strand break repair via single-strand annealing, removal of nonhomologous ends//cellular calcium ion homeostasis	GO:0005219//GO:0070336//GO:0004252	ryanodine-sensitive calcium-release channel activity//flap-structured DNA binding//serine-type endopeptidase activity	GO:0016021//GO:0005886//GO:0005622	integral component of membrane//plasma membrane//intracellular
Cluster-10109.0	GO:0042254//GO:0006412	ribosome biogenesis//translation	GO:0008270//GO:0003735//GO:0050662//GO:0003824	zinc ion binding//structural constituent of ribosome//coenzyme binding//catalytic activity	GO:0005622//GO:0005840	intracellular//ribosome
Cluster-10111.0	--	--	GO:0005509//GO:0005544	calcium ion binding//calcium-dependent phospholipid binding	--	--
Cluster-10113.0	GO:0006468//GO:0009405//GO:0019835	protein phosphorylation//pathogenesis//cytolysis	GO:0004672//GO:0005515//GO:0005524	protein kinase activity//protein binding//ATP binding	GO:0016020//GO:0019867	membrane//outer membrane
Cluster-10116.0	GO:0007166	cell surface receptor signaling pathway	--	--	GO:0016020	membrane
Cluster-10118.0	GO:0006334	nucleosome assembly	--	--	GO:0005634	nucleus
Cluster-10126.0	GO:0006508	proteolysis	GO:0004252	serine-type endopeptidase activity	--	--
Cluster-10140.0	GO:0008152	metabolic process	GO:0016491	oxidoreductase activity	--	--
Cluster-10142.0	GO:0006955//GO:0031295//GO:0019882//GO:0060333//GO:0019886//GO:0050852	immune response//T cell costimulation//antigen processing and presentation//interferon-gamma-mediated signaling pathway//antigen processing and presentation of exogenous peptide antigen via MHC class II//T cell receptor signaling pathway	GO:0032395//GO:0005515	MHC class II receptor activity//protein binding	GO:0005887//GO:0012507//GO:0032588//GO:0071556//GO:0042613//GO:0005765//GO:0016020//GO:0010008//GO:0000139//GO:0030669	integral component of plasma membrane//ER to Golgi transport vesicle membrane//trans-Golgi network membrane//integral component of lumenal side of endoplasmic reticulum membrane//MHC class II protein complex//lysosomal membrane//membrane//endosome membrane//Golgi membrane//clathrin-coated endocytic vesicle membrane
Cluster-10143.0	--	--	--	--	GO:0005783	endoplasmic reticulum
Cluster-10146.0	GO:0006952	defense response	--	--	GO:0005576	extracellular region
Cluster-10148.0	GO:0006950//GO:0006457	response to stress//protein folding	GO:0005524//GO:0051082	ATP binding//unfolded protein binding	--	--
Cluster-10150.0	--	--	--	--	GO:0030529	intracellular ribonucleoprotein complex
Cluster-10153.0	GO:0006465	signal peptide processing	GO:0008233//GO:0020037	peptidase activity//heme binding	GO:0005887//GO:0016021//GO:0005787	integral component of plasma membrane//integral component of membrane//signal peptidase complex
Cluster-10155.0	GO:0048870//GO:0015991//GO:0030155//GO:0007165//GO:0030334//GO:0006914//GO:0006606//GO:0015992//GO:0045995	cell motility//ATP hydrolysis coupled proton transport//regulation of cell adhesion//signal transduction//regulation of cell migration//autophagy//protein import into nucleus//proton transport//regulation of embryonic development	GO:0008092//GO:0004871//GO:0019901//GO:0015078//GO:0005102	cytoskeletal protein binding//signal transducer activity//protein kinase binding//hydrogen ion transmembrane transporter activity//receptor binding	GO:0016020//GO:0033179//GO:0019898//GO:0031514//GO:0005737	membrane//proton-transporting V-type ATPase, V0 domain//extrinsic component of membrane//motile cilium//cytoplasm
Cluster-10156.0	GO:0016567	protein ubiquitination	GO:0005515//GO:0046872//GO:0004842//GO:0008270	protein binding//metal ion binding//ubiquitin-protein transferase activity//zinc ion binding	GO:0005680	anaphase-promoting complex
Cluster-10158.0	GO:1901031	regulation of response to reactive oxygen species	--	--	GO:0005634	nucleus
Cluster-10165.0	GO:0051056	regulation of small GTPase mediated signal transduction	GO:0005096	GTPase activator activity	--	--
Cluster-10167.0	GO:0000902	cell morphogenesis	GO:0003824//GO:0016787	catalytic activity//hydrolase activity	--	--
Cluster-10169.0	GO:0006355//GO:0042254//GO:0006412	regulation of transcription, DNA-templated//ribosome biogenesis//translation	GO:0003735//GO:0003700//GO:0005515	structural constituent of ribosome//transcription factor activity, sequence-specific DNA binding//protein binding	GO:0005840//GO:0005667	ribosome//transcription factor complex
Cluster-10174.0	GO:0006357	regulation of transcription from RNA polymerase II promoter	GO:0001104	RNA polymerase II transcription cofactor activity	GO:0016592	mediator complex
Cluster-10176.0	GO:0007165//GO:0035690	signal transduction//cellular response to drug	GO:0004888//GO:0030246	transmembrane signaling receptor activity//carbohydrate binding	GO:0005887//GO:0009897	integral component of plasma membrane//external side of plasma membrane
Cluster-10180.0	GO:0015031//GO:0006464	protein transport//cellular protein modification process	GO:0005515	protein binding	--	--
Cluster-10183.0	GO:0006508	proteolysis	--	--	GO:0016021	integral component of membrane
Cluster-1019.0	GO:0055114//GO:0006094//GO:0019674//GO:0006089//GO:0044262//GO:0006534//GO:0006096	oxidation-reduction process//gluconeogenesis//NAD metabolic process//lactate metabolic process//cellular carbohydrate metabolic process//cysteine metabolic process//glycolytic process	GO:0019900//GO:0051287//GO:0016616//GO:0042802//GO:0004459	kinase binding//NAD binding//oxidoreductase activity, acting on the CH-OH group of donors, NAD or NADP as acceptor//identical protein binding//L-lactate dehydrogenase activity	GO:0005739	mitochondrion
Cluster-10194.0	--	--	GO:0004222	metalloendopeptidase activity	GO:0031012	extracellular matrix
Cluster-10195.0	GO:0007017//GO:0007155//GO:0007018//GO:0006284//GO:0042246	microtubule-based process//cell adhesion//microtubule-based movement//base-excision repair//tissue regeneration	GO:0008017//GO:0005524//GO:0003677//GO:0003905//GO:0003777	microtubule binding//ATP binding//DNA binding//alkylbase DNA N-glycosylase activity//microtubule motor activity	GO:0016021//GO:0005874//GO:0045298	integral component of membrane//microtubule//tubulin complex
Cluster-102.0	GO:0006355//GO:0006807//GO:0006342//GO:0006476	regulation of transcription, DNA-templated//nitrogen compound metabolic process//chromatin silencing//protein deacetylation	GO:0008270//GO:0016811//GO:0051287//GO:0017136	zinc ion binding//hydrolase activity, acting on carbon-nitrogen (but not peptide) bonds, in linear amides//NAD binding//NAD-dependent histone deacetylase activity	GO:0000118	histone deacetylase complex
Cluster-1020.0	GO:0006355	regulation of transcription, DNA-templated	GO:0003677	DNA binding	--	--
Cluster-10203.0	--	--	GO:0004651	polynucleotide 5'-phosphatase activity	--	--
Cluster-10205.0	GO:0035444//GO:0015675	nickel cation transmembrane transport//nickel cation transport	GO:0015099//GO:0046872	nickel cation transmembrane transporter activity//metal ion binding	GO:0016021	integral component of membrane
Cluster-10208.0	GO:0007155	cell adhesion	GO:0051015	actin filament binding	GO:0016020	membrane
Cluster-10209.0	GO:0015074	DNA integration	--	--	--	--
Cluster-10213.0	GO:0007224	smoothened signaling pathway	--	--	--	--
Cluster-10215.0	GO:0055085	transmembrane transport	--	--	GO:0016021	integral component of membrane
Cluster-10216.0	--	--	GO:0004252//GO:0003950	serine-type endopeptidase activity//NAD+ ADP-ribosyltransferase activity	GO:0005886	plasma membrane
Cluster-10221.0	GO:0006123//GO:0015992	mitochondrial electron transport, cytochrome c to oxygen//proton transport	GO:0004129	cytochrome-c oxidase activity	GO:0045277	respiratory chain complex IV
Cluster-10223.0	GO:0007178//GO:0009069//GO:0006468//GO:0016310//GO:0005975	transmembrane receptor protein serine/threonine kinase signaling pathway//serine family amino acid metabolic process//protein phosphorylation//phosphorylation//carbohydrate metabolic process	GO:0005524//GO:0003824//GO:0043169//GO:0005026//GO:0046872	ATP binding//catalytic activity//cation binding//transforming growth factor beta receptor activity, type II//metal ion binding	GO:0016020	membrane
Cluster-10224.0	--	--	GO:0003676	nucleic acid binding	--	--
Cluster-10227.0	GO:0006508	proteolysis	GO:0004222//GO:0008270	metalloendopeptidase activity//zinc ion binding	GO:0031012	extracellular matrix
Cluster-1023.0	GO:0009405//GO:0006508//GO:0006810	pathogenesis//proteolysis//transport	GO:0004222//GO:0008200	metalloendopeptidase activity//ion channel inhibitor activity	GO:0042151	nematocyst
Cluster-10230.0	GO:0006412//GO:0042254	translation//ribosome biogenesis	GO:0003735	structural constituent of ribosome	GO:0005622//GO:0005840	intracellular//ribosome
Cluster-10231.0	--	--	GO:0005544//GO:0005509	calcium-dependent phospholipid binding//calcium ion binding	--	--
Cluster-1024.0	GO:0060716//GO:0010812//GO:0071674//GO:0006508//GO:0045445//GO:0051918//GO:0042246//GO:0051919//GO:0046716//GO:0048771//GO:0022617//GO:0060707	labyrinthine layer blood vessel development//negative regulation of cell-substrate adhesion//mononuclear cell migration//proteolysis//myoblast differentiation//negative regulation of fibrinolysis//tissue regeneration//positive regulation of fibrinolysis//muscle cell cellular homeostasis//tissue remodeling//extracellular matrix disassembly//trophoblast giant cell differentiation	GO:0043498//GO:0004252//GO:0034185//GO:0019904	obsolete cell surface binding//serine-type endopeptidase activity//apolipoprotein binding//protein domain specific binding	GO:0031232//GO:0005615	extrinsic component of external side of plasma membrane//extracellular space
Cluster-10241.0	GO:0006412//GO:0007268//GO:0007165//GO:0006811//GO:0042254	translation//synaptic transmission//signal transduction//ion transport//ribosome biogenesis	GO:0004970//GO:0003735	ionotropic glutamate receptor activity//structural constituent of ribosome	GO:0016020//GO:0005622//GO:0005840	membrane//intracellular//ribosome
Cluster-10243.0	GO:0042262//GO:0016192	DNA protection//vesicle-mediated transport	GO:0003690	double-stranded DNA binding	GO:0016021//GO:0016020//GO:0031083	integral component of membrane//membrane//BLOC-1 complex
Cluster-10243.1	GO:0042262//GO:0016192	DNA protection//vesicle-mediated transport	GO:0003690	double-stranded DNA binding	GO:0016021//GO:0016020//GO:0031083	integral component of membrane//membrane//BLOC-1 complex
Cluster-10247.0	--	--	GO:0003676	nucleic acid binding	--	--
Cluster-10250.0	GO:0006355//GO:0015992//GO:0000398//GO:0019083//GO:0006270//GO:0006206//GO:0015986//GO:0006359//GO:0006351//GO:0006383//GO:0006457//GO:0006144	regulation of transcription, DNA-templated//proton transport//mRNA splicing, via spliceosome//viral transcription//DNA replication initiation//pyrimidine nucleobase metabolic process//ATP synthesis coupled proton transport//regulation of transcription from RNA polymerase III promoter//transcription, DNA-templated//transcription from RNA polymerase III promoter//protein folding//purine nucleobase …	GO:0051082//GO:0015078//GO:0003899//GO:0005509//GO:0003968//GO:0004190//GO:0003677	unfolded protein binding//hydrogen ion transmembrane transporter activity//DNA-directed RNA polymerase activity//calcium ion binding//RNA-directed RNA polymerase activity//aspartic-type endopeptidase activity//DNA binding	GO:0045263//GO:0032040//GO:0005666//GO:0005730//GO:0016021//GO:0031379//GO:0019031//GO:0005681//GO:0005783	proton-transporting ATP synthase complex, coupling factor F(o)//small-subunit processome//DNA-directed RNA polymerase III complex//nucleolus//integral component of membrane//RNA-directed RNA polymerase complex//viral envelope//spliceosomal complex//endoplasmic reticulum
Cluster-10257.0	GO:0006470	protein dephosphorylation	GO:0004721	phosphoprotein phosphatase activity	--	--
Cluster-10262.0	GO:0006810//GO:0006811	transport//ion transport	GO:0005230	extracellular ligand-gated ion channel activity	GO:0016020	membrane
Cluster-10273.0	GO:0033227//GO:0006811//GO:0043123//GO:0045766//GO:0006508//GO:0030436//GO:0043066//GO:0015931	dsRNA transport//ion transport//positive regulation of I-kappaB kinase/NF-kappaB signaling//positive regulation of angiogenesis//proteolysis//asexual sporulation//negative regulation of apoptotic process//nucleobase-containing compound transport	GO:0051033//GO:0004190	RNA transmembrane transporter activity//aspartic-type endopeptidase activity	GO:0016020//GO:0016021	membrane//integral component of membrane
Cluster-10277.0	--	--	GO:0008270//GO:0003723	zinc ion binding//RNA binding	--	--
Cluster-10278.0	GO:0006508	proteolysis	GO:0004252	serine-type endopeptidase activity	--	--
Cluster-10285.0	GO:0007155	cell adhesion	--	--	GO:0016020	membrane
Cluster-10286.0	GO:0006118	obsolete electron transport	GO:0051536//GO:0009055	iron-sulfur cluster binding//electron carrier activity	--	--
Cluster-10287.0	GO:0006468	protein phosphorylation	GO:0016773//GO:0005524//GO:0004672	phosphotransferase activity, alcohol group as acceptor//ATP binding//protein kinase activity	GO:0016020	membrane
Cluster-10293.0	GO:0015672//GO:0015992	monovalent inorganic cation transport//proton transport	GO:0005451	monovalent cation:proton antiporter activity	--	--
Cluster-10296.0	--	--	GO:0016788	hydrolase activity, acting on ester bonds	--	--
Cluster-1030.0	GO:0015992//GO:0006123	proton transport//mitochondrial electron transport, cytochrome c to oxygen	GO:0004129	cytochrome-c oxidase activity	GO:0045277//GO:0005739	respiratory chain complex IV//mitochondrion
Cluster-10300.0	--	--	GO:0005509//GO:0005544	calcium ion binding//calcium-dependent phospholipid binding	--	--
Cluster-10301.0	GO:0006096//GO:0006094//GO:0009094//GO:0006571//GO:0000162	glycolytic process//gluconeogenesis//L-phenylalanine biosynthetic process//tyrosine biosynthetic process//tryptophan biosynthetic process	GO:0004634//GO:0000287	phosphopyruvate hydratase activity//magnesium ion binding	GO:0000015	phosphopyruvate hydratase complex
Cluster-10305.0	GO:0007165	signal transduction	--	--	--	--
Cluster-10308.0	GO:0006914//GO:0006260	autophagy//DNA replication	--	--	--	--
Cluster-10310.0	GO:0006508	proteolysis	GO:0008237//GO:0008241	metallopeptidase activity//peptidyl-dipeptidase activity	GO:0016020	membrane
Cluster-10313.0	GO:0033617	mitochondrial respiratory chain complex IV assembly	GO:0008270//GO:0008237	zinc ion binding//metallopeptidase activity	--	--
Cluster-10315.0	GO:0006446//GO:0007010//GO:0015986//GO:0015992	regulation of translational initiation//cytoskeleton organization//ATP synthesis coupled proton transport//proton transport	GO:0003743//GO:0003779//GO:0003676//GO:0004527//GO:0015078	translation initiation factor activity//actin binding//nucleic acid binding//exonuclease activity//hydrogen ion transmembrane transporter activity	GO:0000276//GO:0005840//GO:0005852//GO:0005737	mitochondrial proton-transporting ATP synthase complex, coupling factor F(o)//ribosome//eukaryotic translation initiation factor 3 complex//cytoplasm
Cluster-10316.0	GO:0035556	intracellular signal transduction	GO:0005515//GO:0008270//GO:0003723	protein binding//zinc ion binding//RNA binding	--	--
Cluster-10326.0	GO:0006144//GO:0009113	purine nucleobase metabolic process//purine nucleobase biosynthetic process	GO:0004637	phosphoribosylamine-glycine ligase activity	--	--
Cluster-10327.0	GO:0006120//GO:0006118//GO:0006814//GO:0006744//GO:0015992	mitochondrial electron transport, NADH to ubiquinone//obsolete electron transport//sodium ion transport//ubiquinone biosynthetic process//proton transport	GO:0003954//GO:0008137	NADH dehydrogenase activity//NADH dehydrogenase (ubiquinone) activity	GO:0005739	mitochondrion
Cluster-10332.0	GO:0006777//GO:0002949	Mo-molybdopterin cofactor biosynthetic process//tRNA threonylcarbamoyladenosine modification	GO:0003924//GO:0005524//GO:0005525	GTPase activity//ATP binding//GTP binding	--	--
Cluster-10333.0	GO:0050909	sensory perception of taste	GO:0016747	transferase activity, transferring acyl groups other than amino-acyl groups	GO:0016021	integral component of membrane
Cluster-10336.0	GO:0006629	lipid metabolic process	--	--	--	--
Cluster-10339.0	--	--	GO:0005509	calcium ion binding	--	--
Cluster-10340.0	GO:0006355	regulation of transcription, DNA-templated	GO:0043565//GO:0003700	sequence-specific DNA binding//transcription factor activity, sequence-specific DNA binding	GO:0016021//GO:0005667	integral component of membrane//transcription factor complex
Cluster-10340.1	GO:0006355	regulation of transcription, DNA-templated	GO:0003700//GO:0043565//GO:0003677	transcription factor activity, sequence-specific DNA binding//sequence-specific DNA binding//DNA binding	GO:0005667//GO:0005634	transcription factor complex//nucleus
Cluster-10340.2	GO:0006355	regulation of transcription, DNA-templated	GO:0003700//GO:0043565//GO:0003677	transcription factor activity, sequence-specific DNA binding//sequence-specific DNA binding//DNA binding	GO:0005667//GO:0005634	transcription factor complex//nucleus
Cluster-10340.3	GO:0006355	regulation of transcription, DNA-templated	GO:0003700//GO:0043565	transcription factor activity, sequence-specific DNA binding//sequence-specific DNA binding	GO:0005667//GO:0016021	transcription factor complex//integral component of membrane
Cluster-10344.0	--	--	GO:0016787	hydrolase activity	--	--
Cluster-10345.0	GO:0050920//GO:0016310//GO:0043093//GO:0000917	regulation of chemotaxis//phosphorylation//FtsZ-dependent cytokinesis//barrier septum assembly	GO:0003824//GO:0004673//GO:0003700	catalytic activity//protein histidine kinase activity//transcription factor activity, sequence-specific DNA binding	GO:0005634//GO:0005667//GO:0009365//GO:0009288//GO:0005737	nucleus//transcription factor complex//protein histidine kinase complex//bacterial-type flagellum//cytoplasm
Cluster-10346.0	GO:0007155	cell adhesion	GO:0005515	protein binding	GO:0016020	membrane
Cluster-10349.0	GO:0006817//GO:0035435	phosphate ion transport//phosphate ion transmembrane transport	GO:0015114	phosphate ion transmembrane transporter activity	GO:0005861//GO:0016021	troponin complex//integral component of membrane
Cluster-10351.0	GO:0055114//GO:0015992//GO:0006814//GO:0006744//GO:0006120	oxidation-reduction process//proton transport//sodium ion transport//ubiquinone biosynthetic process//mitochondrial electron transport, NADH to ubiquinone	GO:0051539//GO:0008137//GO:0051287//GO:0010181	4 iron, 4 sulfur cluster binding//NADH dehydrogenase (ubiquinone) activity//NAD binding//FMN binding	--	--
Cluster-10352.0	GO:0055114	oxidation-reduction process	GO:0005506//GO:0016706//GO:0031418	iron ion binding//oxidoreductase activity, acting on paired donors, with incorporation or reduction of molecular oxygen, 2-oxoglutarate as one donor, and incorporation of one atom each of oxygen into both donors//L-ascorbic acid binding	--	--
Cluster-10355.0	--	--	GO:0005509//GO:0016462	calcium ion binding//pyrophosphatase activity	--	--
Cluster-10358.0	GO:0007165//GO:0051258//GO:0006935//GO:0030474//GO:0071973//GO:0030168//GO:0006308//GO:0019069	signal transduction//protein polymerization//chemotaxis//spindle pole body duplication//bacterial-type flagellum-dependent cell motility//platelet activation//DNA catabolic process//viral capsid assembly	GO:0005200//GO:0005102//GO:0008855//GO:0030674//GO:0003774	structural constituent of cytoskeleton//receptor binding//exodeoxyribonuclease VII activity//protein binding, bridging//motor activity	GO:0009318//GO:0009288//GO:0005823//GO:0005577//GO:0005856//GO:0016020//GO:0005921	exodeoxyribonuclease VII complex//bacterial-type flagellum//central plaque of spindle pole body//fibrinogen complex//cytoskeleton//membrane//gap junction
Cluster-10359.0	--	--	--	--	GO:0031083	BLOC-1 complex
Cluster-10361.0	GO:0007049	cell cycle	GO:0008134//GO:0045502//GO:0042803	transcription factor binding//dynein binding//protein homodimerization activity	GO:0005667//GO:0030286	transcription factor complex//dynein complex
Cluster-10365.0	GO:0001503	ossification	--	--	--	--
Cluster-1037.0	GO:0001503//GO:0007155	ossification//cell adhesion	--	--	--	--
Cluster-10371.0	GO:0007186	G-protein coupled receptor signaling pathway	GO:0004930	G-protein coupled receptor activity	GO:0016021	integral component of membrane
Cluster-10373.0	GO:0006355	regulation of transcription, DNA-templated	GO:0003700//GO:0043565	transcription factor activity, sequence-specific DNA binding//sequence-specific DNA binding	GO:0005667	transcription factor complex
Cluster-10375.0	GO:0006979//GO:0006804//GO:0055114//GO:0006749	response to oxidative stress//obsolete peroxidase reaction//oxidation-reduction process//glutathione metabolic process	GO:0016491//GO:0016209//GO:0004602	oxidoreductase activity//antioxidant activity//glutathione peroxidase activity	--	--
Cluster-10376.0	GO:0007186	G-protein coupled receptor signaling pathway	GO:0004930	G-protein coupled receptor activity	GO:0016021	integral component of membrane
Cluster-10376.1	GO:0007186	G-protein coupled receptor signaling pathway	GO:0004930	G-protein coupled receptor activity	GO:0016021	integral component of membrane
Cluster-10377.0	GO:0015074	DNA integration	--	--	--	--
Cluster-10378.0	--	--	GO:0005198	structural molecule activity	GO:0019028	viral capsid
Cluster-10379.0	GO:0055114	oxidation-reduction process	GO:0016174//GO:0005509	NAD(P)H oxidase activity//calcium ion binding	--	--
Cluster-1038.0	GO:0006807//GO:0006730	nitrogen compound metabolic process//one-carbon metabolic process	GO:0046872//GO:0004089//GO:0008270	metal ion binding//carbonate dehydratase activity//zinc ion binding	GO:0016021	integral component of membrane
Cluster-10380.0	GO:0016032	viral process	--	--	--	--
Cluster-10383.0	GO:0007018//GO:0007017	microtubule-based movement//microtubule-based process	GO:0003777	microtubule motor activity	GO:0030286//GO:0005874	dynein complex//microtubule
Cluster-10384.0	--	--	GO:0003676	nucleic acid binding	--	--
Cluster-10387.0	GO:0007165	signal transduction	GO:0005179	hormone activity	--	--
Cluster-10389.0	--	--	GO:0003724//GO:0003723//GO:0005524//GO:0016301	RNA helicase activity//RNA binding//ATP binding//kinase activity	--	--
Cluster-1039.0	GO:0007049//GO:0042157//GO:0006914//GO:0006869//GO:0048193//GO:0006886	cell cycle//lipoprotein metabolic process//autophagy//lipid transport//Golgi vesicle transport//intracellular protein transport	GO:0008289//GO:0005198	lipid binding//structural molecule activity	GO:0005576//GO:0016020//GO:0016021//GO:0019028//GO:0005783//GO:0019031	extracellular region//membrane//integral component of membrane//viral capsid//endoplasmic reticulum//viral envelope
Cluster-10391.0	GO:0006030	chitin metabolic process	GO:0008061	chitin binding	GO:0005576	extracellular region
Cluster-10392.0	GO:0055114	oxidation-reduction process	GO:0031418//GO:0016706//GO:0005506	L-ascorbic acid binding//oxidoreductase activity, acting on paired donors, with incorporation or reduction of molecular oxygen, 2-oxoglutarate as one donor, and incorporation of one atom each of oxygen into both donors//iron ion binding	--	--
Cluster-10398.0	--	--	GO:0005515	protein binding	--	--
Cluster-10400.0	--	--	--	--	GO:0019867	outer membrane
Cluster-10402.0	--	--	GO:0005515	protein binding	--	--
Cluster-10404.0	GO:0007165//GO:0051262//GO:0006355	signal transduction//protein tetramerization//regulation of transcription, DNA-templated	GO:0003700//GO:0004871	transcription factor activity, sequence-specific DNA binding//signal transducer activity	GO:0005667//GO:0019028//GO:0005634	transcription factor complex//viral capsid//nucleus
Cluster-10404.1	--	--	GO:0003700	transcription factor activity, sequence-specific DNA binding	GO:0005667	transcription factor complex
Cluster-10407.0	GO:0015886	heme transport	GO:0015232	heme transporter activity	--	--
Cluster-10409.0	GO:0006118	obsolete electron transport	GO:0009055//GO:0020037	electron carrier activity//heme binding	--	--
Cluster-10410.0	GO:0031505	fungal-type cell wall organization	--	--	--	--
Cluster-1042.0	GO:0016117//GO:0055114//GO:0006813	carotenoid biosynthetic process//oxidation-reduction process//potassium ion transport	GO:0016705//GO:0016614//GO:0050660//GO:0016491	oxidoreductase activity, acting on paired donors, with incorporation or reduction of molecular oxygen//oxidoreductase activity, acting on CH-OH group of donors//flavin adenine dinucleotide binding//oxidoreductase activity	--	--
Cluster-10422.0	--	--	GO:0005515	protein binding	--	--
Cluster-10425.0	GO:0006468//GO:0042981	protein phosphorylation//regulation of apoptotic process	GO:0005524//GO:0005515//GO:0004672	ATP binding//protein binding//protein kinase activity	--	--
Cluster-10427.0	GO:0006281	DNA repair	GO:0008270	zinc ion binding	--	--
Cluster-10428.0	GO:0006508//GO:0055114	proteolysis//oxidation-reduction process	GO:0008235//GO:0004177//GO:0003676//GO:0030145//GO:0016491	metalloexopeptidase activity//aminopeptidase activity//nucleic acid binding//manganese ion binding//oxidoreductase activity	GO:0005737	cytoplasm
Cluster-10430.0	GO:0006412//GO:0042254	translation//ribosome biogenesis	GO:0003735	structural constituent of ribosome	GO:0005840	ribosome
Cluster-10435.0	GO:0009103	lipopolysaccharide biosynthetic process	GO:0008918	lipopolysaccharide 3-alpha-galactosyltransferase activity	--	--
Cluster-10446.0	GO:0006206//GO:0006351//GO:0006144	pyrimidine nucleobase metabolic process//transcription, DNA-templated//purine nucleobase metabolic process	GO:0003677//GO:0003899	DNA binding//DNA-directed RNA polymerase activity	GO:0005730	nucleolus
Cluster-10448.0	--	--	--	--	GO:0016021	integral component of membrane
Cluster-10449.0	--	--	GO:0003723	RNA binding	--	--
Cluster-10453.1	GO:0006814//GO:0006813	sodium ion transport//potassium ion transport	--	--	GO:0005890	sodium:potassium-exchanging ATPase complex
Cluster-10455.0	GO:0007411	axon guidance	--	--	--	--
Cluster-10457.0	GO:0002480//GO:0060333//GO:0016045//GO:0002667//GO:0060337//GO:0019048//GO:0050776//GO:0006955//GO:2001198//GO:0002479//GO:0032675//GO:0007165//GO:0032655	antigen processing and presentation of exogenous peptide antigen via MHC class I, TAP-independent//interferon-gamma-mediated signaling pathway//detection of bacterium//regulation of T cell anergy//type I interferon signaling pathway//modulation by virus of host morphology or physiology//regulation of immune response//immune response//regulation of dendritic cell differentiation//antigen processin…	GO:0005102//GO:0032393	receptor binding//MHC class I receptor activity	GO:0000139//GO:0030670//GO:0071556//GO:0012507//GO:0031901//GO:0042612//GO:0005887	Golgi membrane//phagocytic vesicle membrane//integral component of lumenal side of endoplasmic reticulum membrane//ER to Golgi transport vesicle membrane//early endosome membrane//MHC class I protein complex//integral component of plasma membrane
Cluster-10459.0	--	--	GO:0005515	protein binding	--	--
Cluster-1046.0	GO:0006355	regulation of transcription, DNA-templated	GO:0043565//GO:0003700	sequence-specific DNA binding//transcription factor activity, sequence-specific DNA binding	GO:0005667	transcription factor complex
Cluster-10460.0	--	--	GO:0005515	protein binding	--	--
Cluster-10460.1	--	--	GO:0005515	protein binding	--	--
Cluster-10461.0	GO:0008152	metabolic process	GO:0016491	oxidoreductase activity	--	--
Cluster-10462.0	GO:0006120//GO:0055114	mitochondrial electron transport, NADH to ubiquinone//oxidation-reduction process	--	--	--	--
Cluster-10463.0	--	--	--	--	GO:0016021	integral component of membrane
Cluster-10466.0	--	--	GO:0030414//GO:0005515	peptidase inhibitor activity//protein binding	--	--
Cluster-10467.0	--	--	GO:0008270	zinc ion binding	--	--
Cluster-10468.0	GO:0006744//GO:0006814//GO:0055114//GO:0015992//GO:0006120//GO:0042773//GO:0007010	ubiquinone biosynthetic process//sodium ion transport//oxidation-reduction process//proton transport//mitochondrial electron transport, NADH to ubiquinone//ATP synthesis coupled electron transport//cytoskeleton organization	GO:0008137//GO:0042302//GO:0003779	NADH dehydrogenase (ubiquinone) activity//structural constituent of cuticle//actin binding	GO:0016020	membrane
Cluster-10469.1	--	--	GO:0005201	extracellular matrix structural constituent	GO:0005581//GO:0005578	collagen trimer//proteinaceous extracellular matrix
Cluster-10472.0	GO:0007186	G-protein coupled receptor signaling pathway	GO:0004930	G-protein coupled receptor activity	GO:0016021	integral component of membrane
Cluster-10475.0	--	--	GO:0008168//GO:0008171	methyltransferase activity//O-methyltransferase activity	--	--
Cluster-10476.0	--	--	--	--	GO:0016020	membrane
Cluster-10477.0	GO:0006508	proteolysis	GO:0005515//GO:0004252	protein binding//serine-type endopeptidase activity	--	--
Cluster-10478.0	GO:0055114	oxidation-reduction process	GO:0016972	thiol oxidase activity	--	--
Cluster-1048.0	GO:0006120//GO:0055114//GO:0015992//GO:0006744//GO:0006814	mitochondrial electron transport, NADH to ubiquinone//oxidation-reduction process//proton transport//ubiquinone biosynthetic process//sodium ion transport	GO:0008137	NADH dehydrogenase (ubiquinone) activity	GO:0070469//GO:0016021//GO:0031966	respiratory chain//integral component of membrane//mitochondrial membrane
Cluster-1048.1	GO:0006120//GO:0042773//GO:0055114//GO:0015992//GO:0006744//GO:0006814	mitochondrial electron transport, NADH to ubiquinone//ATP synthesis coupled electron transport//oxidation-reduction process//proton transport//ubiquinone biosynthetic process//sodium ion transport	GO:0016651//GO:0008137	oxidoreductase activity, acting on NAD(P)H//NADH dehydrogenase (ubiquinone) activity	GO:0070469//GO:0016021//GO:0031966	respiratory chain//integral component of membrane//mitochondrial membrane
Cluster-10485.0	--	--	--	--	GO:0019028//GO:0016021//GO:0016020	viral capsid//integral component of membrane//membrane
Cluster-10497.0	GO:0006560//GO:0007214//GO:0006821//GO:0006811//GO:0006508//GO:0006810//GO:0006525//GO:0071436//GO:0006090//GO:0006814	proline metabolic process//gamma-aminobutyric acid signaling pathway//chloride transport//ion transport//proteolysis//transport//arginine metabolic process//sodium ion export//pyruvate metabolic process//sodium ion transport	GO:0004190//GO:0004890//GO:0015081//GO:0005230//GO:0008948	aspartic-type endopeptidase activity//GABA-A receptor activity//sodium ion transmembrane transporter activity//extracellular ligand-gated ion channel activity//oxaloacetate decarboxylase activity	GO:0005886//GO:0016020//GO:0030054//GO:0016021//GO:0045211	plasma membrane//membrane//cell junction//integral component of membrane//postsynaptic membrane
Cluster-10500.0	GO:0009058//GO:0044237//GO:0044281//GO:0055114//GO:0008152	biosynthetic process//cellular metabolic process//small molecule metabolic process//oxidation-reduction process//metabolic process	GO:0016491//GO:0016742	oxidoreductase activity//hydroxymethyl-, formyl- and related transferase activity	--	--
Cluster-10503.0	GO:0006412//GO:0042254	translation//ribosome biogenesis	GO:0003735	structural constituent of ribosome	GO:0005840	ribosome
Cluster-10505.0	--	--	GO:0016853	isomerase activity	--	--
Cluster-10509.0	--	--	GO:0015631	tubulin binding	GO:0045298	tubulin complex
Cluster-10510.0	GO:0006508	proteolysis	GO:0008241//GO:0008237	peptidyl-dipeptidase activity//metallopeptidase activity	GO:0016020//GO:0005634	membrane//nucleus
Cluster-10511.0	GO:0006621	protein retention in ER lumen	GO:0046923	ER retention sequence binding	GO:0005783//GO:0016021	endoplasmic reticulum//integral component of membrane
Cluster-10518.0	GO:0006879	cellular iron ion homeostasis	GO:0008199	ferric iron binding	--	--
Cluster-10518.1	GO:0019068	virion assembly	--	--	--	--
Cluster-1052.0	--	--	GO:0008146	sulfotransferase activity	GO:0005764	lysosome
Cluster-10520.0	GO:0030435	sporulation resulting in formation of a cellular spore	GO:0003723//GO:0003676	RNA binding//nucleic acid binding	GO:0005886	plasma membrane
Cluster-10521.0	GO:0009405	pathogenesis	--	--	GO:0005576	extracellular region
Cluster-10523.0	GO:0009069//GO:0016310	serine family amino acid metabolic process//phosphorylation	GO:0004674//GO:0016772	protein serine/threonine kinase activity//transferase activity, transferring phosphorus-containing groups	--	--
Cluster-10524.0	GO:0006355	regulation of transcription, DNA-templated	GO:0003700	transcription factor activity, sequence-specific DNA binding	GO:0005667	transcription factor complex
Cluster-10525.0	--	--	GO:0005515	protein binding	--	--
Cluster-10527.0	GO:0007165//GO:0051258//GO:0030168	signal transduction//protein polymerization//platelet activation	GO:0030674//GO:0051082//GO:0008017//GO:0005102	protein binding, bridging//unfolded protein binding//microtubule binding//receptor binding	GO:0045298//GO:0005577	tubulin complex//fibrinogen complex
Cluster-10529.0	--	--	--	--	GO:0019028	viral capsid
Cluster-10530.0	GO:0006123//GO:0015992	mitochondrial electron transport, cytochrome c to oxygen//proton transport	GO:0004129	cytochrome-c oxidase activity	GO:0045277//GO:0005739	respiratory chain complex IV//mitochondrion
Cluster-10532.0	GO:0019068	virion assembly	--	--	--	--
Cluster-10534.0	GO:0005975	carbohydrate metabolic process	GO:0004553	hydrolase activity, hydrolyzing O-glycosyl compounds	--	--
Cluster-10535.0	GO:0006144//GO:0006351//GO:0006206	purine nucleobase metabolic process//transcription, DNA-templated//pyrimidine nucleobase metabolic process	GO:0003899//GO:0003677	DNA-directed RNA polymerase activity//DNA binding	GO:0005730	nucleolus
Cluster-10539.0	GO:0006813	potassium ion transport	GO:0030955//GO:0005249	potassium ion binding//voltage-gated potassium channel activity	GO:0016021//GO:0008076	integral component of membrane//voltage-gated potassium channel complex
Cluster-10547.0	GO:0045454	cell redox homeostasis	--	--	--	--
Cluster-10549.0	--	--	GO:0005515	protein binding	--	--
Cluster-10552.0	GO:0005975	carbohydrate metabolic process	GO:0004553	hydrolase activity, hydrolyzing O-glycosyl compounds	--	--
Cluster-10553.0	GO:0030168//GO:0070206//GO:0051258//GO:0016032//GO:0007165	platelet activation//protein trimerization//protein polymerization//viral process//signal transduction	GO:0005102//GO:0030674	receptor binding//protein binding, bridging	GO:0005577	fibrinogen complex
Cluster-10555.0	GO:0006508	proteolysis	GO:0008237//GO:0008241	metallopeptidase activity//peptidyl-dipeptidase activity	GO:0016020	membrane
Cluster-10563.1	GO:0006886	intracellular protein transport	GO:0005515//GO:0004252	protein binding//serine-type endopeptidase activity	GO:0016021//GO:0005886//GO:0005783	integral component of membrane//plasma membrane//endoplasmic reticulum
Cluster-10567.0	--	--	GO:0008270	zinc ion binding	--	--
Cluster-10570.0	GO:0006508//GO:0008152	proteolysis//metabolic process	GO:0016787//GO:0008236	hydrolase activity//serine-type peptidase activity	--	--
Cluster-10573.0	GO:0042254//GO:0007010//GO:0006414	ribosome biogenesis//cytoskeleton organization//translational elongation	GO:0003779//GO:0003735	actin binding//structural constituent of ribosome	GO:0005840	ribosome
Cluster-10575.0	GO:0055114	oxidation-reduction process	GO:0016491	oxidoreductase activity	--	--
Cluster-10578.0	GO:0007186//GO:0007264//GO:0006013//GO:0006000//GO:0007165	G-protein coupled receptor signaling pathway//small GTPase mediated signal transduction//mannose metabolic process//fructose metabolic process//signal transduction	GO:0005525//GO:0004871//GO:0019001//GO:0005524//GO:0031683//GO:0003873//GO:0003924	GTP binding//signal transducer activity//guanyl nucleotide binding//ATP binding//G-protein beta/gamma-subunit complex binding//6-phosphofructo-2-kinase activity//GTPase activity	--	--
Cluster-10579.0	GO:0042254//GO:0006412	ribosome biogenesis//translation	GO:0003735//GO:0003723	structural constituent of ribosome//RNA binding	GO:0005840//GO:0005622	ribosome//intracellular
Cluster-10579.1	GO:0006412//GO:0042254	translation//ribosome biogenesis	GO:0003735//GO:0003723	structural constituent of ribosome//RNA binding	GO:0005622//GO:0005840	intracellular//ribosome
Cluster-10580.0	--	--	GO:0005515	protein binding	--	--
Cluster-10586.0	GO:0016998//GO:0009253//GO:0005975	cell wall macromolecule catabolic process//peptidoglycan catabolic process//carbohydrate metabolic process	GO:0003796	lysozyme activity	--	--
Cluster-10587.0	--	--	GO:0005515	protein binding	--	--
Cluster-10588.0	GO:0055114	oxidation-reduction process	GO:0048038//GO:0051287//GO:0016151//GO:0016651	quinone binding//NAD binding//nickel cation binding//oxidoreductase activity, acting on NAD(P)H	--	--
Cluster-10589.0	GO:0015074//GO:0006298	DNA integration//mismatch repair	GO:0030983//GO:0005524	mismatched DNA binding//ATP binding	--	--
Cluster-10594.0	GO:0006468	protein phosphorylation	GO:0005524//GO:0016773//GO:0004672	ATP binding//phosphotransferase activity, alcohol group as acceptor//protein kinase activity	GO:0016020	membrane
Cluster-10594.1	GO:0006468	protein phosphorylation	GO:0005524//GO:0016773//GO:0004672	ATP binding//phosphotransferase activity, alcohol group as acceptor//protein kinase activity	GO:0016020	membrane
Cluster-10594.2	GO:0006468	protein phosphorylation	GO:0005524//GO:0016773//GO:0004672	ATP binding//phosphotransferase activity, alcohol group as acceptor//protein kinase activity	GO:0016020	membrane
Cluster-10597.0	GO:0006412//GO:0006464//GO:0042254	translation//cellular protein modification process//ribosome biogenesis	GO:0061630//GO:0016151//GO:0046872//GO:0003735//GO:0051536	ubiquitin protein ligase activity//nickel cation binding//metal ion binding//structural constituent of ribosome//iron-sulfur cluster binding	GO:0005622//GO:0005840	intracellular//ribosome
Cluster-10599.0	GO:0048870//GO:0008608//GO:0006606	cell motility//attachment of spindle microtubules to kinetochore//protein import into nucleus	GO:0005198//GO:0003774	structural molecule activity//motor activity	GO:0016459//GO:0031514//GO:0072686//GO:0019028//GO:0005882//GO:0019031//GO:0042729	myosin complex//motile cilium//mitotic spindle//viral capsid//intermediate filament//viral envelope//DASH complex
Cluster-10599.1	GO:0048870//GO:0008608//GO:0006606//GO:0007155	cell motility//attachment of spindle microtubules to kinetochore//protein import into nucleus//cell adhesion	GO:0005198//GO:0003774	structural molecule activity//motor activity	GO:0019031//GO:0005882//GO:0019028//GO:0031514//GO:0072686//GO:0016459//GO:0042729	viral envelope//intermediate filament//viral capsid//motile cilium//mitotic spindle//myosin complex//DASH complex
Cluster-106.0	--	--	GO:0042302	structural constituent of cuticle	--	--
Cluster-10601.1	GO:0006886	intracellular protein transport	GO:0005515//GO:0042802	protein binding//identical protein binding	GO:0005622	intracellular
Cluster-10601.2	GO:0006397	mRNA processing	GO:0005515//GO:0042802//GO:0003723	protein binding//identical protein binding//RNA binding	GO:0005737//GO:0005634	cytoplasm//nucleus
Cluster-10606.0	GO:0055114//GO:0006520//GO:0015948	oxidation-reduction process//cellular amino acid metabolic process//methanogenesis	GO:0016491//GO:0008168	oxidoreductase activity//methyltransferase activity	--	--
Cluster-10609.0	--	--	--	--	GO:0016021	integral component of membrane
Cluster-10610.0	--	--	GO:0005515	protein binding	--	--
Cluster-10611.0	GO:0006508//GO:0050790	proteolysis//regulation of catalytic activity	GO:0008234//GO:0004197//GO:0008233	cysteine-type peptidase activity//cysteine-type endopeptidase activity//peptidase activity	--	--
Cluster-10615.0	--	--	GO:0000062	fatty-acyl-CoA binding	--	--
Cluster-10618.0	GO:0055114	oxidation-reduction process	GO:0051920//GO:0016209//GO:0016491	peroxiredoxin activity//antioxidant activity//oxidoreductase activity	--	--
Cluster-10620.0	GO:0006418	tRNA aminoacylation for protein translation	GO:0005524//GO:0000166//GO:0004812	ATP binding//nucleotide binding//aminoacyl-tRNA ligase activity	--	--
Cluster-10622.0	GO:0007155	cell adhesion	--	--	--	--
Cluster-10625.0	GO:0055085//GO:0042742//GO:0006810//GO:0045454//GO:0055114	transmembrane transport//defense response to bacterium//transport//cell redox homeostasis//oxidation-reduction process	GO:0016491//GO:0016209	oxidoreductase activity//antioxidant activity	GO:0016020	membrane
Cluster-10629.0	GO:0042254//GO:0006412//GO:0043571	ribosome biogenesis//translation//maintenance of CRISPR repeat elements	GO:0004519//GO:0003735	endonuclease activity//structural constituent of ribosome	GO:0005840//GO:0005622	ribosome//intracellular
Cluster-10631.0	--	--	GO:0003677//GO:0046983//GO:0016817	DNA binding//protein dimerization activity//hydrolase activity, acting on acid anhydrides	--	--
Cluster-10633.0	GO:0055085	transmembrane transport	GO:0022857	transmembrane transporter activity	GO:0016021	integral component of membrane
Cluster-10633.1	GO:0055085//GO:0006810	transmembrane transport//transport	GO:0022857	transmembrane transporter activity	GO:0016021	integral component of membrane
Cluster-10635.0	--	--	GO:0003676	nucleic acid binding	--	--
Cluster-10637.0	GO:0006144//GO:0006183//GO:0006228//GO:0009607//GO:0006165//GO:0006206//GO:0006241	purine nucleobase metabolic process//GTP biosynthetic process//UTP biosynthetic process//response to biotic stimulus//nucleoside diphosphate phosphorylation//pyrimidine nucleobase metabolic process//CTP biosynthetic process	GO:0004550	nucleoside diphosphate kinase activity	GO:0016021	integral component of membrane
Cluster-10638.0	GO:0019402	galactitol metabolic process	--	--	--	--
Cluster-10639.0	--	--	GO:0005515//GO:0003723	protein binding//RNA binding	--	--
Cluster-1064.0	GO:0051591//GO:0043434//GO:0046689//GO:0046697//GO:0007566//GO:0042475	response to cAMP//response to peptide hormone//response to mercury ion//decidualization//embryo implantation//odontogenesis of dentin-containing tooth	GO:0005515//GO:0005537	protein binding//mannose binding	GO:0042470//GO:0016021//GO:0005739//GO:0002080//GO:0042383//GO:0045121	melanosome//integral component of membrane//mitochondrion//acrosomal membrane//sarcolemma//membrane raft
Cluster-10640.0	GO:0000398//GO:0006396	mRNA splicing, via spliceosome//RNA processing	GO:0003723	RNA binding	GO:0005681	spliceosomal complex
Cluster-10642.0	GO:0032065	cortical protein anchoring	GO:0005543//GO:0005515	phospholipid binding//protein binding	GO:0005938	cell cortex
Cluster-10643.0	--	--	GO:0003676//GO:0005515	nucleic acid binding//protein binding	--	--
Cluster-10647.0	GO:0006563//GO:0033014//GO:0042967//GO:0006566//GO:0006544//GO:0006783//GO:0009058	L-serine metabolic process//tetrapyrrole biosynthetic process//acyl-carrier-protein biosynthetic process//threonine metabolic process//glycine metabolic process//heme biosynthetic process//biosynthetic process	GO:0030170//GO:0003870	pyridoxal phosphate binding//5-aminolevulinate synthase activity	--	--
Cluster-10648.0	GO:0055114//GO:0006144//GO:0006171	oxidation-reduction process//purine nucleobase metabolic process//cAMP biosynthetic process	GO:0004016	adenylate cyclase activity	--	--
Cluster-1065.0	GO:0017000	antibiotic biosynthetic process	--	--	--	--
Cluster-10651.0	GO:0055114//GO:0046487//GO:0009396//GO:0008152	oxidation-reduction process//glyoxylate metabolic process//folic acid-containing compound biosynthetic process//metabolic process	GO:0004488//GO:0016491//GO:0050662//GO:0003824	methylenetetrahydrofolate dehydrogenase (NADP+) activity//oxidoreductase activity//coenzyme binding//catalytic activity	--	--
Cluster-10653.0	--	--	GO:0003723//GO:0003676	RNA binding//nucleic acid binding	--	--
Cluster-10655.0	GO:0006368//GO:0006406//GO:0006260	transcription elongation from RNA polymerase II promoter//mRNA export from nucleus//DNA replication	GO:0003887//GO:0003677	DNA-directed DNA polymerase activity//DNA binding	GO:0042575//GO:0000446	DNA polymerase complex//nucleoplasmic THO complex
Cluster-10658.0	GO:0007165//GO:0031412//GO:0006914//GO:0051258//GO:0042710//GO:0006457//GO:0007155//GO:0008053//GO:0030168//GO:0006308	signal transduction//gas vesicle organization//autophagy//protein polymerization//biofilm formation//protein folding//cell adhesion//mitochondrial fusion//platelet activation//DNA catabolic process	GO:0003924//GO:0051082//GO:0005102//GO:0008855//GO:0016853//GO:0030674	GTPase activity//unfolded protein binding//receptor binding//exodeoxyribonuclease VII activity//isomerase activity//protein binding, bridging	GO:0016021//GO:0019028//GO:0009318//GO:0016272//GO:0005577//GO:0031411//GO:0005741	integral component of membrane//viral capsid//exodeoxyribonuclease VII complex//prefoldin complex//fibrinogen complex//gas vesicle//mitochondrial outer membrane
Cluster-10658.1	GO:0055114	oxidation-reduction process	GO:0016491//GO:0008017	oxidoreductase activity//microtubule binding	GO:0005737//GO:0045298	cytoplasm//tubulin complex
Cluster-1066.0	--	--	--	--	GO:0005739//GO:0044425	mitochondrion//membrane part
Cluster-10661.0	GO:0006355	regulation of transcription, DNA-templated	GO:0003677	DNA binding	--	--
Cluster-10664.0	--	--	GO:0005515	protein binding	--	--
Cluster-10665.1	GO:0006810	transport	GO:0005215	transporter activity	GO:0016020	membrane
Cluster-10666.0	GO:0019087	transformation of host cell by virus	--	--	GO:0016021	integral component of membrane
Cluster-10668.0	--	--	--	--	GO:0016021//GO:0042765	integral component of membrane//GPI-anchor transamidase complex
Cluster-10669.0	GO:0007186	G-protein coupled receptor signaling pathway	GO:0046872//GO:0004930	metal ion binding//G-protein coupled receptor activity	GO:0016021	integral component of membrane
Cluster-10671.0	--	--	--	--	GO:0016021	integral component of membrane
Cluster-10672.0	GO:0006308	DNA catabolic process	GO:0008855//GO:0042302	exodeoxyribonuclease VII activity//structural constituent of cuticle	GO:0009318//GO:0009424	exodeoxyribonuclease VII complex//bacterial-type flagellum hook
Cluster-10675.0	GO:0016579	protein deubiquitination	GO:0036459	ubiquitinyl hydrolase activity	--	--
Cluster-10676.0	--	--	GO:0003723	RNA binding	GO:0019867	outer membrane
Cluster-10679.0	GO:0007186	G-protein coupled receptor signaling pathway	GO:0004930	G-protein coupled receptor activity	GO:0016021	integral component of membrane
Cluster-1068.0	GO:0006953//GO:0030212	acute-phase response//hyaluronan metabolic process	GO:0004867	serine-type endopeptidase inhibitor activity	GO:0005737//GO:0005576//GO:0005886	cytoplasm//extracellular region//plasma membrane
Cluster-10683.0	GO:0030036	actin cytoskeleton organization	GO:0017048//GO:0003779//GO:0003677	Rho GTPase binding//actin binding//DNA binding	--	--
Cluster-10687.0	GO:0006206//GO:0006396//GO:0006351//GO:0006144//GO:0006570//GO:0006470	pyrimidine nucleobase metabolic process//RNA processing//transcription, DNA-templated//purine nucleobase metabolic process//tyrosine metabolic process//protein dephosphorylation	GO:0003723//GO:0003899//GO:0003677//GO:0004725//GO:0008138	RNA binding//DNA-directed RNA polymerase activity//DNA binding//protein tyrosine phosphatase activity//protein tyrosine/serine/threonine phosphatase activity	GO:0005730	nucleolus
Cluster-10688.0	--	--	--	--	GO:0016021	integral component of membrane
Cluster-10696.0	GO:0035988//GO:0042246//GO:0002062	chondrocyte proliferation//tissue regeneration//chondrocyte differentiation	--	--	GO:0005634	nucleus
Cluster-10698.0	GO:0009307//GO:0006308	DNA restriction-modification system//DNA catabolic process	GO:0003677//GO:0009036	DNA binding//Type II site-specific deoxyribonuclease activity	GO:0009359	Type II site-specific deoxyribonuclease complex
Cluster-10700.0	GO:0006506	GPI anchor biosynthetic process	GO:0016746	transferase activity, transferring acyl groups	GO:0005789//GO:0016021	endoplasmic reticulum membrane//integral component of membrane
Cluster-10704.0	GO:0007165//GO:0007186//GO:0007606	signal transduction//G-protein coupled receptor signaling pathway//sensory perception of chemical stimulus	GO:0004888//GO:0004930	transmembrane signaling receptor activity//G-protein coupled receptor activity	GO:0016021	integral component of membrane
Cluster-10705.0	GO:0051028//GO:0048309//GO:0048870//GO:0030168//GO:0055085//GO:0006118//GO:0006357//GO:0006606//GO:0030001//GO:0006457//GO:0061025//GO:0046813//GO:0019069//GO:0007165//GO:0009405//GO:0006914//GO:0051258//GO:0022900	mRNA transport//endoplasmic reticulum inheritance//cell motility//platelet activation//transmembrane transport//obsolete electron transport//regulation of transcription from RNA polymerase II promoter//protein import into nucleus//metal ion transport//protein folding//membrane fusion//receptor-mediated virion attachment to host cell//viral capsid assembly//signal transduction//pathogenesis//autop…	GO:0008289//GO:0008092//GO:0001104//GO:0030674//GO:0046873//GO:0020037//GO:0045502//GO:0008134//GO:0051082//GO:0005102//GO:0005506//GO:0009055//GO:0042803//GO:0005198//GO:0019901	lipid binding//cytoskeletal protein binding//RNA polymerase II transcription cofactor activity//protein binding, bridging//metal ion transmembrane transporter activity//heme binding//dynein binding//transcription factor binding//unfolded protein binding//receptor binding//iron ion binding//electron carrier activity//protein homodimerization activity//structural molecule activity//protein kinase b…	GO:0016592//GO:0030286//GO:0005667//GO:0019898//GO:0019028//GO:0042597//GO:0016272//GO:0005577//GO:0019031//GO:0016020//GO:0016021//GO:0005815//GO:0031514//GO:0005737	mediator complex//dynein complex//transcription factor complex//extrinsic component of membrane//viral capsid//periplasmic space//prefoldin complex//fibrinogen complex//viral envelope//membrane//integral component of membrane//microtubule organizing center//motile cilium//cytoplasm
Cluster-10705.1	GO:0010506//GO:0055085//GO:0006606//GO:0006118//GO:0006357//GO:0048870//GO:0030168//GO:0051258//GO:0006914//GO:0007165//GO:0009405//GO:0022900//GO:0030001//GO:0006457//GO:0046813//GO:0019069//GO:0061025	regulation of autophagy//transmembrane transport//protein import into nucleus//obsolete electron transport//regulation of transcription from RNA polymerase II promoter//cell motility//platelet activation//protein polymerization//autophagy//signal transduction//pathogenesis//electron transport chain//metal ion transport//protein folding//receptor-mediated virion attachment to host cell//viral caps…	GO:0008134//GO:0045502//GO:0005506//GO:0051082//GO:0005102//GO:0008289//GO:0008092//GO:0001104//GO:0020037//GO:0030674//GO:0046873//GO:0005198//GO:0019901//GO:0042802//GO:0042803//GO:0009055//GO:0043015	transcription factor binding//dynein binding//iron ion binding//unfolded protein binding//receptor binding//lipid binding//cytoskeletal protein binding//RNA polymerase II transcription cofactor activity//heme binding//protein binding, bridging//metal ion transmembrane transporter activity//structural molecule activity//protein kinase binding//identical protein binding//protein homodimerization ac…	GO:0045298//GO:0019028//GO:0019898//GO:0005615//GO:0005577//GO:0042597//GO:0016272//GO:0005667//GO:0016592//GO:0030286//GO:0005815//GO:0016021//GO:0031514//GO:0005737//GO:0019031//GO:0016020	tubulin complex//viral capsid//extrinsic component of membrane//extracellular space//fibrinogen complex//periplasmic space//prefoldin complex//transcription factor complex//mediator complex//dynein complex//microtubule organizing center//integral component of membrane//motile cilium//cytoplasm//viral envelope//membrane
Cluster-10712.0	GO:0055114//GO:0045892	oxidation-reduction process//negative regulation of transcription, DNA-templated	GO:0005515//GO:0016491	protein binding//oxidoreductase activity	GO:0005634	nucleus
Cluster-10718.0	GO:0006281//GO:0007165//GO:0006355//GO:0007186//GO:0006576//GO:0007264//GO:0006310	DNA repair//signal transduction//regulation of transcription, DNA-templated//G-protein coupled receptor signaling pathway//cellular biogenic amine metabolic process//small GTPase mediated signal transduction//DNA recombination	GO:0003924//GO:0008134//GO:0031683//GO:0098519//GO:0005524//GO:0019001//GO:0016887//GO:0043531//GO:0009378//GO:0004871//GO:0005525	GTPase activity//transcription factor binding//G-protein beta/gamma-subunit complex binding//nucleotide phosphatase activity, acting on free nucleotides//ATP binding//guanyl nucleotide binding//ATPase activity//ADP binding//four-way junction helicase activity//signal transducer activity//GTP binding	GO:0009379//GO:0005667//GO:0005657	Holliday junction helicase complex//transcription factor complex//replication fork
Cluster-10722.0	--	--	GO:0005201	extracellular matrix structural constituent	GO:0005578	proteinaceous extracellular matrix
Cluster-10723.0	--	--	--	--	GO:0005921	gap junction
Cluster-10724.0	GO:0051603	proteolysis involved in cellular protein catabolic process	GO:0004298	threonine-type endopeptidase activity	GO:0005839	proteasome core complex
Cluster-10729.0	GO:0000902	cell morphogenesis	--	--	--	--
Cluster-10730.0	GO:0007186	G-protein coupled receptor signaling pathway	GO:0004930	G-protein coupled receptor activity	GO:0016021	integral component of membrane
Cluster-10732.0	GO:0006468//GO:0007165	protein phosphorylation//signal transduction	GO:0005515//GO:0005096//GO:0005524//GO:0004672//GO:0016773	protein binding//GTPase activator activity//ATP binding//protein kinase activity//phosphotransferase activity, alcohol group as acceptor	GO:0016020	membrane
Cluster-10737.0	--	--	GO:0005515//GO:0005198	protein binding//structural molecule activity	--	--
Cluster-10740.0	--	--	GO:0005515//GO:0005524	protein binding//ATP binding	--	--
Cluster-10742.0	GO:0055114	oxidation-reduction process	GO:0016717	oxidoreductase activity, acting on paired donors, with oxidation of a pair of donors resulting in the reduction of molecular oxygen to two molecules of water	--	--
Cluster-10743.0	GO:0006811//GO:0007268//GO:0007165	ion transport//synaptic transmission//signal transduction	GO:0004970	ionotropic glutamate receptor activity	GO:0016020	membrane
Cluster-10746.0	GO:0007165	signal transduction	GO:0004872	receptor activity	GO:0016020	membrane
Cluster-1075.0	GO:0006099//GO:0008152//GO:0006102//GO:0006101	tricarboxylic acid cycle//metabolic process//isocitrate metabolic process//citrate metabolic process	GO:0051538//GO:0005506//GO:0051539//GO:0052633	3 iron, 4 sulfur cluster binding//iron ion binding//4 iron, 4 sulfur cluster binding//isocitrate hydro-lyase (cis-aconitate-forming) activity	GO:0005739//GO:0005634	mitochondrion//nucleus
Cluster-10750.0	GO:0055114//GO:0008152//GO:0006118	oxidation-reduction process//metabolic process//obsolete electron transport	GO:0016627//GO:0050660//GO:0003995	oxidoreductase activity, acting on the CH-CH group of donors//flavin adenine dinucleotide binding//acyl-CoA dehydrogenase activity	--	--
Cluster-10762.0	GO:0016226	iron-sulfur cluster assembly	--	--	--	--
Cluster-10766.0	GO:0006397	mRNA processing	--	--	GO:0005634	nucleus
Cluster-10767.0	--	--	GO:0003676	nucleic acid binding	--	--
Cluster-1077.0	--	--	GO:0046872//GO:0016787	metal ion binding//hydrolase activity	GO:0005739	mitochondrion
Cluster-10770.0	GO:0003333//GO:0006865	amino acid transmembrane transport//amino acid transport	GO:0015171	amino acid transmembrane transporter activity	GO:0005886//GO:0016020//GO:0016021	plasma membrane//membrane//integral component of membrane
Cluster-10771.0	GO:0009405//GO:0019835	pathogenesis//cytolysis	--	--	GO:0019867	outer membrane
Cluster-10773.0	GO:0055085//GO:0006270//GO:0016570//GO:0006260//GO:0006383//GO:0006364//GO:0006355//GO:0030001//GO:0006351//GO:0006368//GO:0006144//GO:0006206//GO:0006352	transmembrane transport//DNA replication initiation//histone modification//DNA replication//transcription from RNA polymerase III promoter//rRNA processing//regulation of transcription, DNA-templated//metal ion transport//transcription, DNA-templated//transcription elongation from RNA polymerase II promoter//purine nucleobase metabolic process//pyrimidine nucleobase metabolic process//DNA-templat…	GO:0003700//GO:0004190//GO:0003887//GO:0046983//GO:0016987//GO:0046873//GO:0003899//GO:0003677	transcription factor activity, sequence-specific DNA binding//aspartic-type endopeptidase activity//DNA-directed DNA polymerase activity//protein dimerization activity//sigma factor activity//metal ion transmembrane transporter activity//DNA-directed RNA polymerase activity//DNA binding	GO:0005666//GO:0005730//GO:0005667//GO:0005732//GO:0034457//GO:0016593//GO:0016021//GO:0042575//GO:0005737//GO:0032040//GO:0005789//GO:0005634//GO:0016020	DNA-directed RNA polymerase III complex//nucleolus//transcription factor complex//small nucleolar ribonucleoprotein complex//Mpp10 complex//Cdc73/Paf1 complex//integral component of membrane//DNA polymerase complex//cytoplasm//small-subunit processome//endoplasmic reticulum membrane//nucleus//membrane
Cluster-10776.0	GO:0007275	multicellular organismal development	--	--	GO:0005578	proteinaceous extracellular matrix
Cluster-10789.0	GO:0050920//GO:0016310//GO:0043093//GO:0000917	regulation of chemotaxis//phosphorylation//FtsZ-dependent cytokinesis//barrier septum assembly	GO:0003824//GO:0004673//GO:0003700	catalytic activity//protein histidine kinase activity//transcription factor activity, sequence-specific DNA binding	GO:0005634//GO:0005667//GO:0009365//GO:0009288//GO:0005737	nucleus//transcription factor complex//protein histidine kinase complex//bacterial-type flagellum//cytoplasm
Cluster-1079.0	GO:0006118	obsolete electron transport	GO:0020037//GO:0009055	heme binding//electron carrier activity	--	--
Cluster-10792.0	--	--	GO:0004190	aspartic-type endopeptidase activity	GO:0016021	integral component of membrane
Cluster-10794.0	GO:0009058	biosynthetic process	GO:0030170	pyridoxal phosphate binding	--	--
Cluster-10795.0	GO:0042254//GO:0006412	ribosome biogenesis//translation	GO:0008270//GO:0003735	zinc ion binding//structural constituent of ribosome	GO:0005840//GO:0005622	ribosome//intracellular
Cluster-10795.1	--	--	GO:0005515	protein binding	--	--
Cluster-10796.0	GO:0006313//GO:0006355	transposition, DNA-mediated//regulation of transcription, DNA-templated	GO:0004803//GO:0003700//GO:0003677//GO:0016788	transposase activity//transcription factor activity, sequence-specific DNA binding//DNA binding//hydrolase activity, acting on ester bonds	GO:0005667	transcription factor complex
Cluster-10797.1	--	--	--	--	GO:0016021//GO:0016020	integral component of membrane//membrane
Cluster-10803.0	--	--	GO:0016887//GO:0005524	ATPase activity//ATP binding	--	--
Cluster-10807.0	GO:0030261//GO:0006886//GO:0006397	chromosome condensation//intracellular protein transport//mRNA processing	GO:0005525//GO:0005047//GO:0003924//GO:0003677	GTP binding//signal recognition particle binding//GTPase activity//DNA binding	GO:0005785//GO:0005634//GO:0016021//GO:0005786	signal recognition particle receptor complex//nucleus//integral component of membrane//signal recognition particle, endoplasmic reticulum targeting
Cluster-10808.0	GO:0042981	regulation of apoptotic process	--	--	--	--
Cluster-10813.0	--	--	GO:0003677	DNA binding	--	--
Cluster-10816.0	GO:0006807	nitrogen compound metabolic process	GO:0016810	hydrolase activity, acting on carbon-nitrogen (but not peptide) bonds	--	--
Cluster-10819.0	GO:0043248//GO:0015991//GO:0006886//GO:0016192	proteasome assembly//ATP hydrolysis coupled proton transport//intracellular protein transport//vesicle-mediated transport	GO:0016820//GO:0005515	hydrolase activity, acting on acid anhydrides, catalyzing transmembrane movement of substances//protein binding	GO:0030117//GO:0000221	membrane coat//vacuolar proton-transporting V-type ATPase, V1 domain
Cluster-10821.0	GO:0006352	DNA-templated transcription, initiation	GO:0003677	DNA binding	GO:0005634	nucleus
Cluster-10826.0	GO:0015992//GO:0006814//GO:0006744//GO:0006120	proton transport//sodium ion transport//ubiquinone biosynthetic process//mitochondrial electron transport, NADH to ubiquinone	GO:0008137	NADH dehydrogenase (ubiquinone) activity	GO:0005739	mitochondrion
Cluster-10827.0	GO:0006952//GO:0000398	defense response//mRNA splicing, via spliceosome	--	--	GO:0005681	spliceosomal complex
Cluster-10834.0	--	--	GO:0030170//GO:0008483	pyridoxal phosphate binding//transaminase activity	--	--
Cluster-10835.0	--	--	GO:0005515	protein binding	--	--
Cluster-10837.0	GO:0015074	DNA integration	GO:0005515	protein binding	--	--
Cluster-10838.0	--	--	GO:0003677//GO:0003682	DNA binding//chromatin binding	GO:0000785//GO:0005634	chromatin//nucleus
Cluster-1084.0	GO:0006508//GO:0040015//GO:0001101//GO:0043524	proteolysis//negative regulation of multicellular organism growth//response to acid chemical//negative regulation of neuron apoptotic process	GO:0008233//GO:0004197	peptidase activity//cysteine-type endopeptidase activity	GO:0005770//GO:0045177//GO:0005764	late endosome//apical part of cell//lysosome
Cluster-10840.0	GO:0006886	intracellular protein transport	GO:0008536	Ran GTPase binding	--	--
Cluster-10841.0	GO:0006468	protein phosphorylation	GO:0005524//GO:0004672	ATP binding//protein kinase activity	--	--
Cluster-10842.1	GO:0051301//GO:0007049	cell division//cell cycle	--	--	GO:0016021	integral component of membrane
Cluster-10846.0	GO:0006506	GPI anchor biosynthetic process	GO:0005515	protein binding	GO:0016021	integral component of membrane
Cluster-10848.0	GO:0006275//GO:0006270	regulation of DNA replication//DNA replication initiation	GO:0005524//GO:0043565	ATP binding//sequence-specific DNA binding	--	--
Cluster-10849.0	GO:0007218//GO:0007631	neuropeptide signaling pathway//feeding behavior	--	--	--	--
Cluster-10850.0	GO:0042254//GO:0009058//GO:0006412	ribosome biogenesis//biosynthetic process//translation	GO:0003735//GO:0003824	structural constituent of ribosome//catalytic activity	GO:0005840//GO:0005622	ribosome//intracellular
Cluster-10853.0	GO:0055114	oxidation-reduction process	GO:0016627	oxidoreductase activity, acting on the CH-CH group of donors	--	--
Cluster-10859.0	GO:0019069	viral capsid assembly	GO:0005515	protein binding	--	--
Cluster-10863.0	GO:0005975	carbohydrate metabolic process	GO:0004553	hydrolase activity, hydrolyzing O-glycosyl compounds	--	--
Cluster-10863.1	GO:0005975//GO:0008152//GO:0005982//GO:0006012//GO:0005985//GO:0055085	carbohydrate metabolic process//metabolic process//starch metabolic process//galactose metabolic process//sucrose metabolic process//transmembrane transport	GO:0004558//GO:0004553	alpha-1,4-glucosidase activity//hydrolase activity, hydrolyzing O-glycosyl compounds	GO:0017177	glucosidase II complex
Cluster-10867.0	GO:0009767//GO:0019684//GO:0006313	photosynthetic electron transport chain//photosynthesis, light reaction//transposition, DNA-mediated	GO:0004803//GO:0003677//GO:0016168//GO:0016788	transposase activity//DNA binding//chlorophyll binding//hydrolase activity, acting on ester bonds	GO:0016020//GO:0009521	membrane//photosystem
Cluster-10870.0	GO:0007015//GO:0042989	actin filament organization//sequestering of actin monomers	GO:0003779//GO:0003785	actin binding//actin monomer binding	GO:0005737//GO:0005856	cytoplasm//cytoskeleton
Cluster-10881.0	GO:0051603	proteolysis involved in cellular protein catabolic process	GO:0004298	threonine-type endopeptidase activity	GO:0005839	proteasome core complex
Cluster-10882.0	GO:0006334	nucleosome assembly	GO:0003677	DNA binding	GO:0005634//GO:0000786	nucleus//nucleosome
Cluster-10883.0	GO:0042981	regulation of apoptotic process	--	--	--	--
Cluster-10886.0	GO:0051694	pointed-end actin filament capping	GO:0005523	tropomyosin binding	--	--
Cluster-10887.0	--	--	--	--	GO:0016021	integral component of membrane
Cluster-10888.0	GO:0015074	DNA integration	--	--	--	--
Cluster-10896.0	GO:0006807//GO:0009252//GO:0006542	nitrogen compound metabolic process//peptidoglycan biosynthetic process//glutamine biosynthetic process	GO:0005524//GO:0004356	ATP binding//glutamate-ammonia ligase activity	--	--
Cluster-10897.0	GO:0042254//GO:0006412	ribosome biogenesis//translation	GO:0003735	structural constituent of ribosome	GO:0005840//GO:0005622	ribosome//intracellular
Cluster-10899.0	GO:0046034//GO:0006144//GO:0006464	ATP metabolic process//purine nucleobase metabolic process//cellular protein modification process	GO:0016151//GO:0003677//GO:0004017//GO:0046872//GO:0008270	nickel cation binding//DNA binding//adenylate kinase activity//metal ion binding//zinc ion binding	--	--
Cluster-10902.0	GO:0006334	nucleosome assembly	--	--	GO:0005634	nucleus
Cluster-10903.0	GO:0007165	signal transduction	--	--	GO:0019030	icosahedral viral capsid
Cluster-10905.0	GO:0045454//GO:0006118	cell redox homeostasis//obsolete electron transport	GO:0005515//GO:0015035//GO:0009055	protein binding//protein disulfide oxidoreductase activity//electron carrier activity	--	--
Cluster-10908.1	--	--	GO:0005515	protein binding	--	--
Cluster-10913.0	GO:0045122//GO:0006355	aflatoxin biosynthetic process//regulation of transcription, DNA-templated	GO:0003676//GO:0003677	nucleic acid binding//DNA binding	GO:0005634	nucleus
Cluster-10915.0	--	--	GO:0003677	DNA binding	--	--
Cluster-10916.0	--	--	--	--	GO:0016020	membrane
Cluster-10922.0	GO:0009085//GO:0055114//GO:0009089	lysine biosynthetic process//oxidation-reduction process//lysine biosynthetic process via diaminopimelate	GO:0051287//GO:0016620//GO:0008839	NAD binding//oxidoreductase activity, acting on the aldehyde or oxo group of donors, NAD or NADP as acceptor//4-hydroxy-tetrahydrodipicolinate reductase	--	--
Cluster-10923.0	GO:0006570//GO:0006470	tyrosine metabolic process//protein dephosphorylation	GO:0004721//GO:0008138//GO:0004725	phosphoprotein phosphatase activity//protein tyrosine/serine/threonine phosphatase activity//protein tyrosine phosphatase activity	--	--
Cluster-10925.0	GO:0045893//GO:0005975	positive regulation of transcription, DNA-templated//carbohydrate metabolic process	GO:0008270//GO:0016832	zinc ion binding//aldehyde-lyase activity	GO:0042025	host cell nucleus
Cluster-10930.0	GO:0030682	evasion or tolerance of host defense response	--	--	--	--
Cluster-10932.0	GO:0055114//GO:0008033//GO:0006554//GO:0006568//GO:0006574//GO:0006550//GO:0006552//GO:0016117//GO:0006631//GO:0006633//GO:0018874//GO:0046168	oxidation-reduction process//tRNA processing//lysine catabolic process//tryptophan metabolic process//valine catabolic process//isoleucine catabolic process//leucine catabolic process//carotenoid biosynthetic process//fatty acid metabolic process//fatty acid biosynthetic process//benzoate metabolic process//glycerol-3-phosphate catabolic process	GO:0003857//GO:0016616//GO:0071949//GO:0050660//GO:0051287//GO:0016491//GO:0016705//GO:0050661//GO:0004499	3-hydroxyacyl-CoA dehydrogenase activity//oxidoreductase activity, acting on the CH-OH group of donors, NAD or NADP as acceptor//FAD binding//flavin adenine dinucleotide binding//NAD binding//oxidoreductase activity//oxidoreductase activity, acting on paired donors, with incorporation or reduction of molecular oxygen//NADP binding//N,N-dimethylaniline monooxygenase activity	--	--
Cluster-10940.0	GO:0006418//GO:0007304//GO:0006313	tRNA aminoacylation for protein translation//chorion-containing eggshell formation//transposition, DNA-mediated	GO:0000166//GO:0004803//GO:0004812//GO:0003677//GO:0005213//GO:0016788//GO:0005524	nucleotide binding//transposase activity//aminoacyl-tRNA ligase activity//DNA binding//structural constituent of chorion//hydrolase activity, acting on ester bonds//ATP binding	GO:0005576//GO:0005737//GO:0042600	extracellular region//cytoplasm//chorion
Cluster-10945.0	GO:0006814	sodium ion transport	GO:0005272	sodium channel activity	GO:0016020	membrane
Cluster-10946.0	GO:0009236	cobalamin biosynthetic process	GO:0003824	catalytic activity	--	--
Cluster-10947.0	GO:0007186	G-protein coupled receptor signaling pathway	GO:0004930	G-protein coupled receptor activity	GO:0016021	integral component of membrane
Cluster-1095.0	--	--	GO:0020037	heme binding	--	--
Cluster-10956.0	GO:0006012//GO:0005985//GO:0005982	galactose metabolic process//sucrose metabolic process//starch metabolic process	GO:0004564//GO:0004575	beta-fructofuranosidase activity//sucrose alpha-glucosidase activity	GO:0017177	glucosidase II complex
Cluster-10958.0	GO:0006302//GO:0006310	double-strand break repair//DNA recombination	GO:0003677	DNA binding	GO:0005634	nucleus
Cluster-10959.0	GO:0006662//GO:0006118//GO:0055114//GO:0045454	glycerol ether metabolic process//obsolete electron transport//oxidation-reduction process//cell redox homeostasis	GO:0016491//GO:0016853//GO:0016209//GO:0015035//GO:0009055	oxidoreductase activity//isomerase activity//antioxidant activity//protein disulfide oxidoreductase activity//electron carrier activity	--	--
Cluster-10962.0	--	--	GO:0004869	cysteine-type endopeptidase inhibitor activity	--	--
Cluster-10965.0	--	--	GO:0005515	protein binding	--	--
Cluster-10966.0	GO:0042157//GO:0006914//GO:0006869//GO:0007034	lipoprotein metabolic process//autophagy//lipid transport//vacuolar transport	GO:0008289//GO:0005198	lipid binding//structural molecule activity	GO:0019028//GO:0019031//GO:0005576	viral capsid//viral envelope//extracellular region
Cluster-10967.0	GO:0006355//GO:0006352	regulation of transcription, DNA-templated//DNA-templated transcription, initiation	GO:0003677//GO:0016987//GO:0003700	DNA binding//sigma factor activity//transcription factor activity, sequence-specific DNA binding	GO:0005667	transcription factor complex
Cluster-1097.0	GO:0055114//GO:0015992//GO:0006118//GO:0006119	oxidation-reduction process//proton transport//obsolete electron transport//oxidative phosphorylation	GO:0051536//GO:0008121//GO:0016491//GO:0051537	iron-sulfur cluster binding//ubiquinol-cytochrome-c reductase activity//oxidoreductase activity//2 iron, 2 sulfur cluster binding	--	--
Cluster-10975.0	GO:0019722	calcium-mediated signaling	--	--	--	--
Cluster-10978.0	GO:0006355	regulation of transcription, DNA-templated	GO:0005515	protein binding	GO:0005634	nucleus
Cluster-10979.0	GO:0043631	RNA polyadenylation	GO:0003924//GO:0004652	GTPase activity//polynucleotide adenylyltransferase activity	--	--
Cluster-1098.0	GO:0060335//GO:0020027//GO:0042511//GO:0002639//GO:0042168//GO:0002925//GO:0006810	positive regulation of interferon-gamma-mediated signaling pathway//hemoglobin metabolic process//positive regulation of tyrosine phosphorylation of Stat1 protein//positive regulation of immunoglobulin production//heme metabolic process//positive regulation of humoral immune response mediated by circulating immunoglobulin//transport	GO:0046872	metal ion binding	GO:0005615	extracellular space
Cluster-10981.0	--	--	GO:0016787	hydrolase activity	--	--
Cluster-10982.0	GO:0006771//GO:0009405//GO:0019835//GO:0006468//GO:0019497	riboflavin metabolic process//pathogenesis//cytolysis//protein phosphorylation//hexachlorocyclohexane metabolic process	GO:0016773//GO:0003993//GO:0004672//GO:0046872//GO:0005524//GO:0005515	phosphotransferase activity, alcohol group as acceptor//acid phosphatase activity//protein kinase activity//metal ion binding//ATP binding//protein binding	GO:0016020//GO:0019867	membrane//outer membrane
Cluster-10987.0	--	--	--	--	GO:0019028//GO:0005921	viral capsid//gap junction
Cluster-10989.0	GO:0055114	oxidation-reduction process	GO:0016705//GO:0005506//GO:0020037	oxidoreductase activity, acting on paired donors, with incorporation or reduction of molecular oxygen//iron ion binding//heme binding	--	--
Cluster-10990.0	GO:0015074	DNA integration	--	--	--	--
Cluster-10996.0	--	--	--	--	GO:0016021	integral component of membrane
Cluster-10996.2	GO:0006144//GO:0006351//GO:0006206//GO:0007165//GO:0007059//GO:0007067//GO:0000090//GO:0031110//GO:0006955//GO:0051301	purine nucleobase metabolic process//transcription, DNA-templated//pyrimidine nucleobase metabolic process//signal transduction//chromosome segregation//mitotic nuclear division//mitotic anaphase//regulation of microtubule polymerization or depolymerization//immune response//cell division	GO:0005515//GO:0003677//GO:0008017//GO:0003899//GO:0005125	protein binding//DNA binding//microtubule binding//DNA-directed RNA polymerase activity//cytokine activity	GO:0005576//GO:0000940//GO:0045298//GO:0005730//GO:0005876	extracellular region//condensed chromosome outer kinetochore//tubulin complex//nucleolus//spindle microtubule
Cluster-1100.0	GO:0006351	transcription, DNA-templated	GO:0008270//GO:0003676	zinc ion binding//nucleic acid binding	--	--
Cluster-11000.0	--	--	--	--	GO:0016021	integral component of membrane
Cluster-11001.0	GO:0006810//GO:0006812//GO:0006836	transport//cation transport//neurotransmitter transport	GO:0005328//GO:0015293	neurotransmitter:sodium symporter activity//symporter activity	GO:0016021//GO:0016020	integral component of membrane//membrane
Cluster-11003.0	GO:0009307//GO:0006308	DNA restriction-modification system//DNA catabolic process	GO:0003677//GO:0009036	DNA binding//Type II site-specific deoxyribonuclease activity	GO:0009359	Type II site-specific deoxyribonuclease complex
Cluster-11004.0	GO:0015991	ATP hydrolysis coupled proton transport	GO:0016820//GO:0005524	hydrolase activity, acting on acid anhydrides, catalyzing transmembrane movement of substances//ATP binding	GO:0033178	proton-transporting two-sector ATPase complex, catalytic domain
Cluster-11007.0	--	--	GO:0003676	nucleic acid binding	--	--
Cluster-11008.0	GO:0006812//GO:0015672	cation transport//monovalent inorganic cation transport	GO:0005261	cation channel activity	GO:0016020	membrane
Cluster-11013.0	GO:0006570//GO:0055114//GO:0006584	tyrosine metabolic process//oxidation-reduction process//catecholamine metabolic process	GO:0016715//GO:0004500//GO:0004497//GO:0005507	oxidoreductase activity, acting on paired donors, with incorporation or reduction of molecular oxygen, reduced ascorbate as one donor, and incorporation of one atom of oxygen//dopamine beta-monooxygenase activity//monooxygenase activity//copper ion binding	--	--
Cluster-11017.0	--	--	GO:0004064	arylesterase activity	--	--
Cluster-11018.0	GO:0019068	virion assembly	--	--	--	--
Cluster-11026.0	GO:0006355	regulation of transcription, DNA-templated	GO:0003677	DNA binding	GO:0005622	intracellular
Cluster-11026.1	GO:0007264//GO:0007186//GO:0007165	small GTPase mediated signal transduction//G-protein coupled receptor signaling pathway//signal transduction	GO:0005525//GO:0019001//GO:0004871//GO:0003924//GO:0031683	GTP binding//guanyl nucleotide binding//signal transducer activity//GTPase activity//G-protein beta/gamma-subunit complex binding	--	--
Cluster-11028.0	--	--	GO:0005515//GO:0008270	protein binding//zinc ion binding	--	--
Cluster-1103.0	GO:0006123//GO:0015992//GO:0019646	mitochondrial electron transport, cytochrome c to oxygen//proton transport//aerobic electron transport chain	GO:0004129	cytochrome-c oxidase activity	GO:0016021//GO:0005743//GO:0045277	integral component of membrane//mitochondrial inner membrane//respiratory chain complex IV
Cluster-11031.0	GO:0035269//GO:0006313	protein O-linked mannosylation//transposition, DNA-mediated	GO:0004169//GO:0016787	dolichyl-phosphate-mannose-protein mannosyltransferase activity//hydrolase activity	GO:0000136	alpha-1,6-mannosyltransferase complex
Cluster-11033.0	GO:0008152	metabolic process	GO:0016491	oxidoreductase activity	--	--
Cluster-11035.0	--	--	GO:0008270	zinc ion binding	--	--
Cluster-11036.0	--	--	--	--	GO:0016020	membrane
Cluster-11037.0	GO:0006355	regulation of transcription, DNA-templated	GO:0003700	transcription factor activity, sequence-specific DNA binding	GO:0005667	transcription factor complex
Cluster-11039.0	GO:0006508	proteolysis	GO:0004252	serine-type endopeptidase activity	--	--
Cluster-1104.0	GO:0006879	cellular iron ion homeostasis	GO:0008199	ferric iron binding	--	--
Cluster-11047.0	--	--	GO:0003676//GO:0000166	nucleic acid binding//nucleotide binding	--	--
Cluster-11049.0	--	--	GO:0005515	protein binding	--	--
Cluster-1105.0	GO:0055114//GO:0019310	oxidation-reduction process//inositol catabolic process	GO:0005506//GO:0050113	iron ion binding//inositol oxygenase activity	GO:0005737	cytoplasm
Cluster-1105.1	GO:0055114//GO:0019310	oxidation-reduction process//inositol catabolic process	GO:0005506//GO:0050113	iron ion binding//inositol oxygenase activity	GO:0005737	cytoplasm
Cluster-11051.0	GO:0042330	taxis	--	--	--	--
Cluster-11052.0	GO:0007155	cell adhesion	--	--	GO:0016020	membrane
Cluster-11052.1	GO:0007155	cell adhesion	--	--	GO:0016020	membrane
Cluster-11054.0	GO:0006813	potassium ion transport	GO:0005249//GO:0030955	voltage-gated potassium channel activity//potassium ion binding	GO:0008076//GO:0016021	voltage-gated potassium channel complex//integral component of membrane
Cluster-11058.0	GO:0043087//GO:0007264	regulation of GTPase activity//small GTPase mediated signal transduction	GO:0005085	guanyl-nucleotide exchange factor activity	--	--
Cluster-11059.0	--	--	GO:0003682	chromatin binding	GO:0000785	chromatin
Cluster-11061.0	GO:0055114	oxidation-reduction process	GO:0016491	oxidoreductase activity	--	--
Cluster-11064.0	GO:0008152//GO:0006508	metabolic process//proteolysis	GO:0008236//GO:0016787	serine-type peptidase activity//hydrolase activity	GO:0016020	membrane
Cluster-11066.0	--	--	GO:0005524	ATP binding	--	--
Cluster-11074.0	GO:1903818//GO:0030431//GO:0032222//GO:0007178//GO:0016310//GO:0009069	positive regulation of voltage-gated potassium channel activity//sleep//regulation of synaptic transmission, cholinergic//transmembrane receptor protein serine/threonine kinase signaling pathway//phosphorylation//serine family amino acid metabolic process	GO:0004675//GO:0034235	transmembrane receptor protein serine/threonine kinase activity//GPI anchor binding	GO:0016020	membrane
Cluster-11076.0	--	--	--	--	GO:0016020	membrane
Cluster-11080.0	--	--	GO:0005515	protein binding	--	--
Cluster-11082.0	GO:0000226//GO:0000910	microtubule cytoskeleton organization//cytokinesis	GO:0008017	microtubule binding	GO:0045298	tubulin complex
Cluster-11082.1	GO:0000226//GO:0000910	microtubule cytoskeleton organization//cytokinesis	GO:0008017	microtubule binding	GO:0045298	tubulin complex
Cluster-11083.0	GO:0007283	spermatogenesis	GO:0003677	DNA binding	GO:0000786//GO:0005634	nucleosome//nucleus
Cluster-11083.1	--	--	GO:0005515	protein binding	--	--
Cluster-11085.0	GO:0005975	carbohydrate metabolic process	GO:0004553	hydrolase activity, hydrolyzing O-glycosyl compounds	--	--
Cluster-11085.2	GO:0005975	carbohydrate metabolic process	GO:0004553	hydrolase activity, hydrolyzing O-glycosyl compounds	--	--
Cluster-11088.0	GO:0006118//GO:0006520//GO:0055114	obsolete electron transport//cellular amino acid metabolic process//oxidation-reduction process	GO:0000166//GO:0016491//GO:0016639	nucleotide binding//oxidoreductase activity//oxidoreductase activity, acting on the CH-NH2 group of donors, NAD or NADP as acceptor	--	--
Cluster-11089.0	GO:0015948//GO:0046656	methanogenesis//folic acid biosynthetic process	GO:0030269//GO:0005198	tetrahydromethanopterin S-methyltransferase activity//structural molecule activity	GO:0016020//GO:0019028	membrane//viral capsid
Cluster-11092.0	GO:0006749//GO:0006979//GO:0055114//GO:0006804	glutathione metabolic process//response to oxidative stress//oxidation-reduction process//obsolete peroxidase reaction	GO:0016209//GO:0004602//GO:0016491	antioxidant activity//glutathione peroxidase activity//oxidoreductase activity	--	--
Cluster-11093.0	--	--	GO:0046983	protein dimerization activity	--	--
Cluster-11096.0	--	--	GO:0046872	metal ion binding	--	--
Cluster-11099.0	GO:0006308//GO:0000738//GO:0051607//GO:0008283//GO:0006364//GO:0060337//GO:0051252//GO:0006401//GO:0006139	DNA catabolic process//DNA catabolic process, exonucleolytic//defense response to virus//cell proliferation//rRNA processing//type I interferon signaling pathway//regulation of RNA metabolic process//RNA catabolic process//nucleobase-containing compound metabolic process	GO:0003676//GO:0046872//GO:0003723//GO:0008408//GO:0000175//GO:0008310//GO:0008859	nucleic acid binding//metal ion binding//RNA binding//3'-5' exonuclease activity//3'-5'-exoribonuclease activity//single-stranded DNA 3'-5' exodeoxyribonuclease activity//exoribonuclease II activity	GO:0016605	PML body
Cluster-11100.0	GO:0006118	obsolete electron transport	GO:0020037//GO:0009055	heme binding//electron carrier activity	--	--
Cluster-11104.0	GO:0006464//GO:0000105	cellular protein modification process//histidine biosynthetic process	GO:0008270//GO:0016151	zinc ion binding//nickel cation binding	--	--
Cluster-11104.1	GO:0000105	histidine biosynthetic process	GO:0008270	zinc ion binding	--	--
Cluster-11104.2	--	--	GO:0008270	zinc ion binding	--	--
Cluster-11110.0	GO:0015979	photosynthesis	--	--	GO:0009539//GO:0009523//GO:0016020	photosystem II reaction center//photosystem II//membrane
Cluster-11110.1	GO:0015979	photosynthesis	--	--	GO:0009539//GO:0009523//GO:0016020	photosystem II reaction center//photosystem II//membrane
Cluster-11114.0	GO:0006508	proteolysis	GO:0004252	serine-type endopeptidase activity	--	--
Cluster-11116.0	GO:0006810//GO:0055085	transport//transmembrane transport	GO:0005215//GO:0022857	transporter activity//transmembrane transporter activity	GO:0016021//GO:0016020	integral component of membrane//membrane
Cluster-11116.1	GO:0055085	transmembrane transport	--	--	GO:0016021	integral component of membrane
Cluster-11117.0	GO:0006355	regulation of transcription, DNA-templated	GO:0003700	transcription factor activity, sequence-specific DNA binding	GO:0005667//GO:0005622	transcription factor complex//intracellular
Cluster-11118.0	GO:0055085//GO:0006614//GO:0006810	transmembrane transport//SRP-dependent cotranslational protein targeting to membrane//transport	GO:0016887//GO:0005525//GO:0042626//GO:0005524//GO:0003924	ATPase activity//GTP binding//ATPase activity, coupled to transmembrane movement of substances//ATP binding//GTPase activity	GO:0016021	integral component of membrane
Cluster-11118.1	--	--	GO:0016887//GO:0005524	ATPase activity//ATP binding	--	--
Cluster-11121.0	GO:0006814//GO:0006275//GO:0006270	sodium ion transport//regulation of DNA replication//DNA replication initiation	GO:0043565//GO:0005524//GO:0005272	sequence-specific DNA binding//ATP binding//sodium channel activity	GO:0016020	membrane
Cluster-11125.0	--	--	GO:0005515	protein binding	--	--
Cluster-1113.0	GO:0042384	cilium assembly	--	--	GO:0034464	BBSome
Cluster-11131.0	GO:0055114	oxidation-reduction process	GO:0008270//GO:0033743//GO:0005515	zinc ion binding//peptide-methionine (R)-S-oxide reductase activity//protein binding	--	--
Cluster-11136.0	GO:0006355	regulation of transcription, DNA-templated	GO:0003677//GO:0003682	DNA binding//chromatin binding	GO:0000785//GO:0005634//GO:0000775	chromatin//nucleus//chromosome, centromeric region
Cluster-11137.0	GO:0006810	transport	GO:0005515//GO:0005215//GO:0035005	protein binding//transporter activity//1-phosphatidylinositol-4-phosphate 3-kinase activity	GO:0008021//GO:0016020	synaptic vesicle//membrane
Cluster-1114.0	GO:0006914//GO:0006886//GO:0055085//GO:0015992//GO:0007049//GO:0015031//GO:0006260//GO:0051607//GO:0015991//GO:0048870//GO:0030001//GO:0006457//GO:0007155	autophagy//intracellular protein transport//transmembrane transport//proton transport//cell cycle//protein transport//DNA replication//defense response to virus//ATP hydrolysis coupled proton transport//cell motility//metal ion transport//protein folding//cell adhesion	GO:0045502//GO:0008134//GO:0051082//GO:0008565//GO:0019901//GO:0015078//GO:0016836//GO:0003677//GO:0042803//GO:0046873	dynein binding//transcription factor binding//unfolded protein binding//protein transporter activity//protein kinase binding//hydrogen ion transmembrane transporter activity//hydro-lyase activity//DNA binding//protein homodimerization activity//metal ion transmembrane transporter activity	GO:0005815//GO:0031514//GO:0016272//GO:0005737//GO:0005667//GO:0030286//GO:0033179//GO:0016020	microtubule organizing center//motile cilium//prefoldin complex//cytoplasm//transcription factor complex//dynein complex//proton-transporting V-type ATPase, V0 domain//membrane
Cluster-11140.0	GO:0008285//GO:0007155//GO:0001558	negative regulation of cell proliferation//cell adhesion//regulation of cell growth	GO:0005515//GO:0005520	protein binding//insulin-like growth factor binding	GO:0005615//GO:0005576//GO:0016942//GO:0031012	extracellular space//extracellular region//insulin-like growth factor binding protein complex//extracellular matrix
Cluster-11147.0	GO:0055114//GO:0045454	oxidation-reduction process//cell redox homeostasis	--	--	GO:0005576	extracellular region
Cluster-11148.0	GO:0009968	negative regulation of signal transduction	--	--	GO:0005737	cytoplasm
Cluster-1115.0	GO:0015979	photosynthesis	--	--	GO:0009538//GO:0016020//GO:0009522	photosystem I reaction center//membrane//photosystem I
Cluster-11153.0	GO:0006813//GO:0055114//GO:0016117	potassium ion transport//oxidation-reduction process//carotenoid biosynthetic process	GO:0016491//GO:0050660//GO:0016614//GO:0016705	oxidoreductase activity//flavin adenine dinucleotide binding//oxidoreductase activity, acting on CH-OH group of donors//oxidoreductase activity, acting on paired donors, with incorporation or reduction of molecular oxygen	--	--
Cluster-11154.0	--	--	GO:0005515	protein binding	GO:0019867	outer membrane
Cluster-11155.0	GO:0034194//GO:0006012//GO:0006508	D-galactonate catabolic process//galactose metabolic process//proteolysis	GO:0004252//GO:0008671	serine-type endopeptidase activity//2-dehydro-3-deoxygalactonokinase activity	--	--
Cluster-11155.1	GO:0003333//GO:0006865	amino acid transmembrane transport//amino acid transport	GO:0015171	amino acid transmembrane transporter activity	GO:0016020	membrane
Cluster-11155.2	GO:0006508	proteolysis	GO:0004252	serine-type endopeptidase activity	--	--
Cluster-11157.0	GO:0015992//GO:0015991	proton transport//ATP hydrolysis coupled proton transport	GO:0015078	hydrogen ion transmembrane transporter activity	GO:0033177	proton-transporting two-sector ATPase complex, proton-transporting domain
Cluster-11158.0	GO:0007050//GO:0045859	cell cycle arrest//regulation of protein kinase activity	GO:0004861	cyclin-dependent protein serine/threonine kinase inhibitor activity	GO:0005634	nucleus
Cluster-11159.0	--	--	GO:0005515	protein binding	--	--
Cluster-1116.0	--	--	--	--	GO:0016021	integral component of membrane
Cluster-11160.0	GO:0009229//GO:0006772	thiamine diphosphate biosynthetic process//thiamine metabolic process	GO:0030975//GO:0004788//GO:0005524	thiamine binding//thiamine diphosphokinase activity//ATP binding	--	--
Cluster-11161.0	GO:0006402//GO:0006264//GO:0051252//GO:0045765//GO:0006508	mRNA catabolic process//mitochondrial DNA replication//regulation of RNA metabolic process//regulation of angiogenesis//proteolysis	GO:0005515//GO:0004222//GO:0003723//GO:0004523//GO:0000287//GO:0042803//GO:0008428	protein binding//metalloendopeptidase activity//RNA binding//RNA-DNA hybrid ribonuclease activity//magnesium ion binding//protein homodimerization activity//ribonuclease inhibitor activity	GO:0005634//GO:0005739//GO:0032311	nucleus//mitochondrion//angiogenin-PRI complex
Cluster-11164.0	GO:0006355	regulation of transcription, DNA-templated	GO:0003700	transcription factor activity, sequence-specific DNA binding	GO:0005634//GO:0005667	nucleus//transcription factor complex
Cluster-11167.0	GO:0007218//GO:0007631	neuropeptide signaling pathway//feeding behavior	--	--	--	--
Cluster-11168.0	GO:0008299	isoprenoid biosynthetic process	--	--	--	--
Cluster-11168.1	GO:0008299	isoprenoid biosynthetic process	--	--	--	--
Cluster-11174.0	GO:0005975//GO:0071704	carbohydrate metabolic process//organic substance metabolic process	GO:0004553//GO:0016798	hydrolase activity, hydrolyzing O-glycosyl compounds//hydrolase activity, acting on glycosyl bonds	--	--
Cluster-11175.0	GO:0006508	proteolysis	GO:0004190	aspartic-type endopeptidase activity	--	--
Cluster-11177.0	--	--	GO:0005515	protein binding	--	--
Cluster-11178.0	--	--	GO:0003676	nucleic acid binding	--	--
Cluster-11179.0	GO:0006807//GO:0006665//GO:0005975//GO:0006687	nitrogen compound metabolic process//sphingolipid metabolic process//carbohydrate metabolic process//glycosphingolipid metabolic process	GO:0003824//GO:0004348	catalytic activity//glucosylceramidase activity	--	--
Cluster-11182.0	GO:0006355//GO:0006555	regulation of transcription, DNA-templated//methionine metabolic process	GO:0003700	transcription factor activity, sequence-specific DNA binding	GO:0005667	transcription factor complex
Cluster-11184.0	GO:0006310//GO:0002949//GO:0006281//GO:0019079//GO:0006355	DNA recombination//tRNA threonylcarbamoyladenosine modification//DNA repair//viral genome replication//regulation of transcription, DNA-templated	GO:0003677//GO:0003723//GO:0003678//GO:0003724//GO:0009378//GO:0008134//GO:0016787//GO:0005524//GO:0016887	DNA binding//RNA binding//DNA helicase activity//RNA helicase activity//four-way junction helicase activity//transcription factor binding//hydrolase activity//ATP binding//ATPase activity	GO:0005667//GO:0005657//GO:0009379	transcription factor complex//replication fork//Holliday junction helicase complex
Cluster-11186.0	GO:0006555//GO:0006730	methionine metabolic process//one-carbon metabolic process	GO:0004013	adenosylhomocysteinase activity	--	--
Cluster-11186.1	GO:0006555//GO:0006520//GO:0006779//GO:0055114//GO:0006730//GO:0019354	methionine metabolic process//cellular amino acid metabolic process//porphyrin-containing compound biosynthetic process//oxidation-reduction process//one-carbon metabolic process//siroheme biosynthetic process	GO:0016491//GO:0004013//GO:0051287//GO:0043115	oxidoreductase activity//adenosylhomocysteinase activity//NAD binding//precorrin-2 dehydrogenase activity	--	--
Cluster-11190.0	GO:0008152	metabolic process	GO:0016758	transferase activity, transferring hexosyl groups	--	--
Cluster-11192.0	GO:0008152	metabolic process	GO:0003824	catalytic activity	--	--
Cluster-11195.0	GO:0006744//GO:0006120//GO:0006814//GO:0042773//GO:0055114//GO:0015992	ubiquinone biosynthetic process//mitochondrial electron transport, NADH to ubiquinone//sodium ion transport//ATP synthesis coupled electron transport//oxidation-reduction process//proton transport	GO:0008137	NADH dehydrogenase (ubiquinone) activity	--	--
Cluster-11198.0	GO:0042254//GO:0006412	ribosome biogenesis//translation	GO:0003735	structural constituent of ribosome	GO:0005840//GO:0005622	ribosome//intracellular
Cluster-11198.1	GO:0008152	metabolic process	GO:0003924//GO:0005524//GO:0003723//GO:0003724//GO:0016301//GO:0016887//GO:0005525	GTPase activity//ATP binding//RNA binding//RNA helicase activity//kinase activity//ATPase activity//GTP binding	--	--
Cluster-11201.0	GO:0045454//GO:0006118	cell redox homeostasis//obsolete electron transport	GO:0005515//GO:0015035//GO:0009055	protein binding//protein disulfide oxidoreductase activity//electron carrier activity	--	--
Cluster-11202.0	GO:0045454	cell redox homeostasis	--	--	--	--
Cluster-11206.0	GO:0019684//GO:0015979	photosynthesis, light reaction//photosynthesis	--	--	GO:0009523//GO:0016021	photosystem II//integral component of membrane
Cluster-11208.0	GO:0006206//GO:0042254//GO:0019083//GO:0006351//GO:0006412//GO:0006144	pyrimidine nucleobase metabolic process//ribosome biogenesis//viral transcription//transcription, DNA-templated//translation//purine nucleobase metabolic process	GO:0019843//GO:0003735//GO:0003677//GO:0003899	rRNA binding//structural constituent of ribosome//DNA binding//DNA-directed RNA polymerase activity	GO:0009507//GO:0005840//GO:0005730//GO:0005739//GO:0015934	chloroplast//ribosome//nucleolus//mitochondrion//large ribosomal subunit
Cluster-11208.1	GO:0006412//GO:0042254	translation//ribosome biogenesis	GO:0003735//GO:0003723	structural constituent of ribosome//RNA binding	GO:0009536//GO:0005840//GO:0030529	plastid//ribosome//intracellular ribonucleoprotein complex
Cluster-11209.0	GO:0050855//GO:0006470//GO:0006570//GO:2000401	regulation of B cell receptor signaling pathway//protein dephosphorylation//tyrosine metabolic process//regulation of lymphocyte migration	GO:0004725	protein tyrosine phosphatase activity	--	--
Cluster-11213.0	GO:0030682	evasion or tolerance of host defense response	--	--	--	--
Cluster-11215.0	GO:0006334//GO:0006446//GO:0006413//GO:0030261	nucleosome assembly//regulation of translational initiation//translational initiation//chromosome condensation	GO:0003677//GO:0003743	DNA binding//translation initiation factor activity	GO:0000786//GO:0005634//GO:0005840	nucleosome//nucleus//ribosome
Cluster-11217.0	GO:0006814//GO:0006744//GO:0006120//GO:0055114//GO:0015992	sodium ion transport//ubiquinone biosynthetic process//mitochondrial electron transport, NADH to ubiquinone//oxidation-reduction process//proton transport	GO:0008137	NADH dehydrogenase (ubiquinone) activity	--	--
Cluster-11221.0	--	--	--	--	GO:0009512	cytochrome b6f complex
Cluster-11222.0	--	--	GO:0016829	lyase activity	--	--
Cluster-11223.0	GO:0015992//GO:0006119//GO:0006118	proton transport//oxidative phosphorylation//obsolete electron transport	GO:0008121//GO:0009055	ubiquinol-cytochrome-c reductase activity//electron carrier activity	--	--
Cluster-11224.0	--	--	GO:0008270	zinc ion binding	--	--
Cluster-11226.0	GO:0042254//GO:0006412	ribosome biogenesis//translation	GO:0003735	structural constituent of ribosome	GO:0005840//GO:0005622	ribosome//intracellular
Cluster-1123.0	GO:0048870//GO:0051607	cell motility//defense response to virus	GO:0005198	structural molecule activity	GO:0031514//GO:0019028//GO:0019031	motile cilium//viral capsid//viral envelope
Cluster-11230.0	GO:0006631//GO:0001676//GO:0008152	fatty acid metabolic process//long-chain fatty acid metabolic process//metabolic process	GO:0004467//GO:0003824	long-chain fatty acid-CoA ligase activity//catalytic activity	--	--
Cluster-11234.0	GO:0055114	oxidation-reduction process	GO:0051536	iron-sulfur cluster binding	--	--
Cluster-11235.0	GO:0015991	ATP hydrolysis coupled proton transport	GO:0005524//GO:0016820	ATP binding//hydrolase activity, acting on acid anhydrides, catalyzing transmembrane movement of substances	GO:0033178	proton-transporting two-sector ATPase complex, catalytic domain
Cluster-11237.0	GO:0006357//GO:0032259	regulation of transcription from RNA polymerase II promoter//methylation	GO:0001104//GO:0008168	RNA polymerase II transcription cofactor activity//methyltransferase activity	GO:0016592	mediator complex
Cluster-11240.0	GO:0002949//GO:0006355//GO:0006810	tRNA threonylcarbamoyladenosine modification//regulation of transcription, DNA-templated//transport	GO:0016887//GO:0005524//GO:0008134	ATPase activity//ATP binding//transcription factor binding	GO:0005667	transcription factor complex
Cluster-11241.0	GO:0015992//GO:0006123	proton transport//mitochondrial electron transport, cytochrome c to oxygen	GO:0004129	cytochrome-c oxidase activity	GO:0045277//GO:0005740	respiratory chain complex IV//mitochondrial envelope
Cluster-11244.0	GO:0006364	rRNA processing	GO:0008168	methyltransferase activity	GO:0005737	cytoplasm
Cluster-11246.1	--	--	--	--	GO:0005634//GO:0005737	nucleus//cytoplasm
Cluster-11248.0	GO:0007165//GO:0006355	signal transduction//regulation of transcription, DNA-templated	GO:0003700//GO:0004871	transcription factor activity, sequence-specific DNA binding//signal transducer activity	GO:0005667//GO:0005634	transcription factor complex//nucleus
Cluster-11252.0	--	--	GO:0046872//GO:0008270//GO:0003677	metal ion binding//zinc ion binding//DNA binding	--	--
Cluster-11252.1	--	--	GO:0046872//GO:0061630//GO:0003677//GO:0008270	metal ion binding//ubiquitin protein ligase activity//DNA binding//zinc ion binding	--	--
Cluster-11254.0	--	--	GO:0005515	protein binding	--	--
Cluster-11256.0	GO:0009405	pathogenesis	GO:0003779	actin binding	GO:0005576	extracellular region
Cluster-11267.0	GO:0006508	proteolysis	GO:0008237//GO:0008241	metallopeptidase activity//peptidyl-dipeptidase activity	GO:0016020	membrane
Cluster-11268.0	GO:0035556	intracellular signal transduction	GO:0005515	protein binding	--	--
Cluster-11269.0	--	--	GO:0003676	nucleic acid binding	--	--
Cluster-11271.0	--	--	GO:0005509	calcium ion binding	--	--
Cluster-11274.0	GO:0006355	regulation of transcription, DNA-templated	GO:0003700	transcription factor activity, sequence-specific DNA binding	GO:0005667	transcription factor complex
Cluster-11277.0	GO:0000045	autophagosome assembly	--	--	GO:0005737	cytoplasm
Cluster-11279.0	GO:0006281//GO:0006310//GO:0006355	DNA repair//DNA recombination//regulation of transcription, DNA-templated	GO:0008134//GO:0003723//GO:0005524//GO:0003678//GO:0003724//GO:0009378//GO:0016887	transcription factor binding//RNA binding//ATP binding//DNA helicase activity//RNA helicase activity//four-way junction helicase activity//ATPase activity	GO:0005667//GO:0009379//GO:0005657	transcription factor complex//Holliday junction helicase complex//replication fork
Cluster-11280.0	GO:0048870//GO:0006457//GO:0000917//GO:0043093//GO:0006914//GO:0006886//GO:0006810//GO:0051382//GO:0007049//GO:0015031//GO:0006355//GO:0006260	cell motility//protein folding//barrier septum assembly//FtsZ-dependent cytokinesis//autophagy//intracellular protein transport//transport//kinetochore assembly//cell cycle//protein transport//regulation of transcription, DNA-templated//DNA replication	GO:0042803//GO:0008134//GO:0045502//GO:0003700//GO:0051082//GO:0008270//GO:0008565	protein homodimerization activity//transcription factor binding//dynein binding//transcription factor activity, sequence-specific DNA binding//unfolded protein binding//zinc ion binding//protein transporter activity	GO:0005667//GO:0005783//GO:0005634//GO:0030286//GO:0000776//GO:0016020//GO:0016021//GO:0031514//GO:0005737//GO:0016272	transcription factor complex//endoplasmic reticulum//nucleus//dynein complex//kinetochore//membrane//integral component of membrane//motile cilium//cytoplasm//prefoldin complex
Cluster-11281.0	GO:0007155	cell adhesion	GO:0030246	carbohydrate binding	--	--
Cluster-11283.0	GO:0043248	proteasome assembly	--	--	--	--
Cluster-11284.0	GO:0031145//GO:0030071	anaphase-promoting complex-dependent proteasomal ubiquitin-dependent protein catabolic process//regulation of mitotic metaphase/anaphase transition	--	--	GO:0005680//GO:0016020	anaphase-promoting complex//membrane
Cluster-11290.0	GO:0006812	cation transport	GO:0008324	cation transmembrane transporter activity	GO:0016021	integral component of membrane
Cluster-11291.0	GO:0015840//GO:0071918	urea transport//urea transmembrane transport	GO:0015204	urea transmembrane transporter activity	GO:0016021	integral component of membrane
Cluster-11295.0	GO:0055114	oxidation-reduction process	GO:0016706	oxidoreductase activity, acting on paired donors, with incorporation or reduction of molecular oxygen, 2-oxoglutarate as one donor, and incorporation of one atom each of oxygen into both donors	--	--
Cluster-11296.0	--	--	GO:0005515//GO:0008270	protein binding//zinc ion binding	GO:0005622	intracellular
Cluster-11297.0	--	--	GO:0005549	odorant binding	--	--
Cluster-1130.0	GO:0006629//GO:0060962	lipid metabolic process//regulation of ribosomal protein gene transcription from RNA polymerase II promoter	GO:0003712//GO:0016491	transcription cofactor activity//oxidoreductase activity	GO:0005667	transcription factor complex
Cluster-11302.0	--	--	GO:0005094	Rho GDP-dissociation inhibitor activity	GO:0005737	cytoplasm
Cluster-11304.0	GO:0007264//GO:0007186//GO:0007165	small GTPase mediated signal transduction//G-protein coupled receptor signaling pathway//signal transduction	GO:0004871//GO:0019001//GO:0005525//GO:0003924//GO:0031683	signal transducer activity//guanyl nucleotide binding//GTP binding//GTPase activity//G-protein beta/gamma-subunit complex binding	--	--
Cluster-11306.0	GO:0006479//GO:0006554	protein methylation//lysine catabolic process	GO:0018024	histone-lysine N-methyltransferase activity	--	--
Cluster-11307.0	--	--	GO:0004190	aspartic-type endopeptidase activity	GO:0016021	integral component of membrane
Cluster-11309.0	GO:0006508	proteolysis	GO:0008236	serine-type peptidase activity	--	--
Cluster-11315.0	--	--	--	--	GO:0005921	gap junction
Cluster-11315.1	--	--	--	--	GO:0005921//GO:0044599	gap junction//AP-5 adaptor complex
Cluster-11322.0	--	--	--	--	GO:0008537	proteasome activator complex
Cluster-11324.0	GO:0006108//GO:0055114//GO:0015976//GO:0006099//GO:0006090	malate metabolic process//oxidation-reduction process//carbon utilization//tricarboxylic acid cycle//pyruvate metabolic process	GO:0051287//GO:0004471	NAD binding//malate dehydrogenase (decarboxylating) (NAD+) activity	--	--
Cluster-11327.0	--	--	GO:0003676//GO:0008270	nucleic acid binding//zinc ion binding	--	--
Cluster-11329.0	GO:0042254//GO:0006412	ribosome biogenesis//translation	GO:0003735	structural constituent of ribosome	GO:0005840//GO:0005622	ribosome//intracellular
Cluster-11330.0	GO:0055114//GO:0008152//GO:0006118	oxidation-reduction process//metabolic process//obsolete electron transport	GO:0016627//GO:0003995//GO:0050660	oxidoreductase activity, acting on the CH-CH group of donors//acyl-CoA dehydrogenase activity//flavin adenine dinucleotide binding	--	--
Cluster-11331.0	GO:0006457//GO:0048870//GO:0006260//GO:0006355//GO:0010506//GO:0070206	protein folding//cell motility//DNA replication//regulation of transcription, DNA-templated//regulation of autophagy//protein trimerization	GO:0042803//GO:0008092//GO:0000774//GO:0051087//GO:0043565//GO:0003700//GO:0045502//GO:0008134	protein homodimerization activity//cytoskeletal protein binding//adenyl-nucleotide exchange factor activity//chaperone binding//sequence-specific DNA binding//transcription factor activity, sequence-specific DNA binding//dynein binding//transcription factor binding	GO:0030286//GO:0005634//GO:0005667//GO:0005737//GO:0005615//GO:0031514//GO:0019898//GO:0016021	dynein complex//nucleus//transcription factor complex//cytoplasm//extracellular space//motile cilium//extrinsic component of membrane//integral component of membrane
Cluster-11332.0	GO:0006563//GO:0035999//GO:0006520//GO:0006544	L-serine metabolic process//tetrahydrofolate interconversion//cellular amino acid metabolic process//glycine metabolic process	GO:0016740//GO:0030170//GO:0004372//GO:0016829	transferase activity//pyridoxal phosphate binding//glycine hydroxymethyltransferase activity//lyase activity	--	--
Cluster-11333.0	GO:0007304	chorion-containing eggshell formation	GO:0005213	structural constituent of chorion	GO:0005576//GO:0042600	extracellular region//chorion
Cluster-11342.0	GO:0007275//GO:0009966	multicellular organismal development//regulation of signal transduction	--	--	GO:0016020	membrane
Cluster-11349.0	GO:0007218	neuropeptide signaling pathway	GO:0046872	metal ion binding	--	--
Cluster-11350.0	GO:0006302//GO:0006310//GO:0048278//GO:0006887	double-strand break repair//DNA recombination//vesicle docking//exocytosis	GO:0003677	DNA binding	GO:0005634//GO:0016021//GO:0005737	nucleus//integral component of membrane//cytoplasm
Cluster-11354.0	GO:0015991//GO:0055114	ATP hydrolysis coupled proton transport//oxidation-reduction process	GO:0016820//GO:0016903	hydrolase activity, acting on acid anhydrides, catalyzing transmembrane movement of substances//oxidoreductase activity, acting on the aldehyde or oxo group of donors	GO:0033178	proton-transporting two-sector ATPase complex, catalytic domain
Cluster-11356.0	GO:0006570//GO:0006470	tyrosine metabolic process//protein dephosphorylation	GO:0008138//GO:0004725	protein tyrosine/serine/threonine phosphatase activity//protein tyrosine phosphatase activity	--	--
Cluster-11357.0	GO:0051726	regulation of cell cycle	--	--	--	--
Cluster-11358.0	GO:0006869//GO:0042157	lipid transport//lipoprotein metabolic process	GO:0008289	lipid binding	GO:0005576	extracellular region
Cluster-11359.0	GO:0006694//GO:0055114//GO:0008209//GO:0008207//GO:0008210	steroid biosynthetic process//oxidation-reduction process//androgen metabolic process//C21-steroid hormone metabolic process//estrogen metabolic process	GO:0016620//GO:0016491//GO:0051287//GO:0016616//GO:0003854	oxidoreductase activity, acting on the aldehyde or oxo group of donors, NAD or NADP as acceptor//oxidoreductase activity//NAD binding//oxidoreductase activity, acting on the CH-OH group of donors, NAD or NADP as acceptor//3-beta-hydroxy-delta5-steroid dehydrogenase activity	--	--
Cluster-11363.0	GO:0006629	lipid metabolic process	--	--	--	--
Cluster-11367.0	GO:0006412//GO:0042254	translation//ribosome biogenesis	GO:0003735	structural constituent of ribosome	GO:0005622//GO:0005840	intracellular//ribosome
Cluster-11368.0	GO:0008152//GO:0055114	metabolic process//oxidation-reduction process	GO:0016491	oxidoreductase activity	--	--
Cluster-11369.0	GO:0022900	electron transport chain	GO:0016651	oxidoreductase activity, acting on NAD(P)H	--	--
Cluster-11371.0	GO:0006367//GO:0032968//GO:0006357	transcription initiation from RNA polymerase II promoter//positive regulation of transcription elongation from RNA polymerase II promoter//regulation of transcription from RNA polymerase II promoter	GO:0003677//GO:0001104	DNA binding//RNA polymerase II transcription cofactor activity	GO:0016592//GO:0005634	mediator complex//nucleus
Cluster-11373.0	GO:0006508	proteolysis	GO:0008234//GO:0004197	cysteine-type peptidase activity//cysteine-type endopeptidase activity	--	--
Cluster-11374.0	GO:0006542//GO:0009252//GO:0006807	glutamine biosynthetic process//peptidoglycan biosynthetic process//nitrogen compound metabolic process	GO:0004356	glutamate-ammonia ligase activity	--	--
Cluster-11375.0	GO:0006094//GO:0006096//GO:0006098//GO:0005982//GO:0005985	gluconeogenesis//glycolytic process//pentose-phosphate shunt//starch metabolic process//sucrose metabolic process	GO:0004347	glucose-6-phosphate isomerase activity	--	--
Cluster-11377.0	GO:0006811//GO:0006810	ion transport//transport	GO:0005230	extracellular ligand-gated ion channel activity	GO:0030054//GO:0016020//GO:0045211//GO:0016021//GO:0005886	cell junction//membrane//postsynaptic membrane//integral component of membrane//plasma membrane
Cluster-11379.0	GO:0055114//GO:0008152//GO:0009611	oxidation-reduction process//metabolic process//response to wounding	GO:0004867//GO:0016491	serine-type endopeptidase inhibitor activity//oxidoreductase activity	--	--
Cluster-1138.0	GO:0055114	oxidation-reduction process	GO:0016616	oxidoreductase activity, acting on the CH-OH group of donors, NAD or NADP as acceptor	--	--
Cluster-11380.0	GO:0016310	phosphorylation	GO:0004673	protein histidine kinase activity	GO:0009365	protein histidine kinase complex
Cluster-11382.0	GO:0030682	evasion or tolerance of host defense response	--	--	GO:0005634	nucleus
Cluster-11385.0	GO:0006810//GO:0006952	transport//defense response	GO:0008200	ion channel inhibitor activity	GO:0005576	extracellular region
Cluster-11388.0	GO:0007264//GO:0043087	small GTPase mediated signal transduction//regulation of GTPase activity	GO:0005085	guanyl-nucleotide exchange factor activity	--	--
Cluster-11389.0	GO:0006919//GO:0006968//GO:0008219//GO:0043066//GO:0006915	activation of cysteine-type endopeptidase activity involved in apoptotic process//cellular defense response//cell death//negative regulation of apoptotic process//apoptotic process	--	--	GO:0005739	mitochondrion
Cluster-11391.0	--	--	GO:0042302	structural constituent of cuticle	--	--
Cluster-11397.0	GO:0006397	mRNA processing	GO:0003723	RNA binding	GO:0005737//GO:0005634	cytoplasm//nucleus
Cluster-11399.0	GO:0031110	regulation of microtubule polymerization or depolymerization	--	--	--	--
Cluster-11401.0	GO:0006804//GO:0055114//GO:0006979//GO:0006749	obsolete peroxidase reaction//oxidation-reduction process//response to oxidative stress//glutathione metabolic process	GO:0004602	glutathione peroxidase activity	--	--
Cluster-11405.0	GO:0006064	glucuronate catabolic process	GO:0008927	mannonate dehydratase activity	--	--
Cluster-11407.0	GO:0006355//GO:0050909//GO:0006260//GO:0010506	regulation of transcription, DNA-templated//sensory perception of taste//DNA replication//regulation of autophagy	GO:0043565//GO:0003700	sequence-specific DNA binding//transcription factor activity, sequence-specific DNA binding	GO:0005615//GO:0016021//GO:0005667	extracellular space//integral component of membrane//transcription factor complex
Cluster-11408.0	GO:0007155//GO:0006508	cell adhesion//proteolysis	GO:0004222	metalloendopeptidase activity	GO:0016021//GO:0016020	integral component of membrane//membrane
Cluster-11413.0	GO:0006508	proteolysis	GO:0004197//GO:0016817//GO:0016788//GO:0008242//GO:0016740	cysteine-type endopeptidase activity//hydrolase activity, acting on acid anhydrides//hydrolase activity, acting on ester bonds//omega peptidase activity//transferase activity	--	--
Cluster-11415.0	--	--	GO:0005515	protein binding	--	--
Cluster-11423.0	GO:0050900//GO:0007155//GO:0033198//GO:0007596//GO:0050776	leukocyte migration//cell adhesion//response to ATP//blood coagulation//regulation of immune response	GO:0050839//GO:0043208//GO:0002020//GO:0005515//GO:0030246//GO:0008201	cell adhesion molecule binding//glycosphingolipid binding//protease binding//protein binding//carbohydrate binding//heparin binding	GO:0005887//GO:0009897	integral component of plasma membrane//external side of plasma membrane
Cluster-11429.0	GO:0006464//GO:0000105	cellular protein modification process//histidine biosynthetic process	GO:0008270//GO:0016151	zinc ion binding//nickel cation binding	--	--
Cluster-11431.0	GO:0006355	regulation of transcription, DNA-templated	GO:0003700//GO:0043565	transcription factor activity, sequence-specific DNA binding//sequence-specific DNA binding	GO:0005667//GO:0005634	transcription factor complex//nucleus
Cluster-11431.1	GO:0006355	regulation of transcription, DNA-templated	GO:0003700//GO:0043565	transcription factor activity, sequence-specific DNA binding//sequence-specific DNA binding	GO:0005667//GO:0005634	transcription factor complex//nucleus
Cluster-11437.0	GO:0006771//GO:0019497	riboflavin metabolic process//hexachlorocyclohexane metabolic process	GO:0003993	acid phosphatase activity	--	--
Cluster-11438.0	GO:0042254//GO:0006412	ribosome biogenesis//translation	GO:0003735	structural constituent of ribosome	GO:0005840	ribosome
Cluster-11438.1	GO:0006412//GO:0042254	translation//ribosome biogenesis	GO:0003735	structural constituent of ribosome	GO:0005840	ribosome
Cluster-11440.0	--	--	GO:0005515//GO:0005509	protein binding//calcium ion binding	--	--
Cluster-11441.0	GO:0002949//GO:0000723//GO:0007264//GO:0006576//GO:0006355//GO:0006614//GO:0006810//GO:0006281	tRNA threonylcarbamoyladenosine modification//telomere maintenance//small GTPase mediated signal transduction//cellular biogenic amine metabolic process//regulation of transcription, DNA-templated//SRP-dependent cotranslational protein targeting to membrane//transport//DNA repair	GO:0005525//GO:0003724//GO:0003678//GO:0003723//GO:0003677//GO:0016887//GO:0005524//GO:0016787//GO:0098519//GO:0003924//GO:0008134	GTP binding//RNA helicase activity//DNA helicase activity//RNA binding//DNA binding//ATPase activity//ATP binding//hydrolase activity//nucleotide phosphatase activity, acting on free nucleotides//GTPase activity//transcription factor binding	GO:0005657//GO:0005667	replication fork//transcription factor complex
Cluster-11442.0	GO:0006486	protein glycosylation	GO:0008378//GO:0016757	galactosyltransferase activity//transferase activity, transferring glycosyl groups	GO:0016020	membrane
Cluster-11445.0	GO:0006355	regulation of transcription, DNA-templated	GO:0003700//GO:0043565//GO:0003677	transcription factor activity, sequence-specific DNA binding//sequence-specific DNA binding//DNA binding	GO:0005667//GO:0005634	transcription factor complex//nucleus
Cluster-11446.0	GO:0015074	DNA integration	--	--	--	--
Cluster-11449.0	GO:0019058	viral life cycle	--	--	GO:0019031	viral envelope
Cluster-11453.0	GO:0015991	ATP hydrolysis coupled proton transport	GO:0016820//GO:0005515	hydrolase activity, acting on acid anhydrides, catalyzing transmembrane movement of substances//protein binding	GO:0000221	vacuolar proton-transporting V-type ATPase, V1 domain
Cluster-11454.0	GO:0006118//GO:0006276	obsolete electron transport//plasmid maintenance	GO:0051536//GO:0008657//GO:0009055	iron-sulfur cluster binding//DNA topoisomerase (ATP-hydrolyzing) inhibitor activity//electron carrier activity	--	--
Cluster-11456.0	GO:0007155	cell adhesion	--	--	GO:0016020	membrane
Cluster-11457.0	--	--	--	--	GO:0016021	integral component of membrane
Cluster-11458.0	GO:0007608//GO:0007187	sensory perception of smell//G-protein coupled receptor signaling pathway, coupled to cyclic nucleotide second messenger	GO:0004984//GO:0005549	olfactory receptor activity//odorant binding	GO:0016020	membrane
Cluster-11461.0	GO:0005985//GO:0006012//GO:0008152//GO:0005982//GO:0005975	sucrose metabolic process//galactose metabolic process//metabolic process//starch metabolic process//carbohydrate metabolic process	GO:0004553//GO:0004558	hydrolase activity, hydrolyzing O-glycosyl compounds//alpha-1,4-glucosidase activity	GO:0017177	glucosidase II complex
Cluster-11462.0	GO:0006811	ion transport	--	--	GO:0016020	membrane
Cluster-11463.0	GO:0055114//GO:0007165	oxidation-reduction process//signal transduction	GO:0046983//GO:0020037//GO:0005506//GO:0016705	protein dimerization activity//heme binding//iron ion binding//oxidoreductase activity, acting on paired donors, with incorporation or reduction of molecular oxygen	--	--
Cluster-11465.0	GO:0006265//GO:0006355	DNA topological change//regulation of transcription, DNA-templated	GO:0008270//GO:0003918//GO:0003713//GO:0005524//GO:0003677//GO:0000981	zinc ion binding//DNA topoisomerase type II (ATP-hydrolyzing) activity//transcription coactivator activity//ATP binding//DNA binding//RNA polymerase II transcription factor activity, sequence-specific DNA binding	GO:0005667//GO:0005634	transcription factor complex//nucleus
Cluster-11467.0	GO:0005975	carbohydrate metabolic process	GO:0004560	alpha-L-fucosidase activity	--	--
Cluster-11469.0	GO:0030036	actin cytoskeleton organization	GO:0003779	actin binding	GO:0030054	cell junction
Cluster-11475.0	GO:0005975	carbohydrate metabolic process	GO:0030246//GO:0004553	carbohydrate binding//hydrolase activity, hydrolyzing O-glycosyl compounds	--	--
Cluster-11475.1	GO:0005975	carbohydrate metabolic process	GO:0004553//GO:0030246	hydrolase activity, hydrolyzing O-glycosyl compounds//carbohydrate binding	--	--
Cluster-11475.2	GO:0005975	carbohydrate metabolic process	GO:0030246//GO:0004553	carbohydrate binding//hydrolase activity, hydrolyzing O-glycosyl compounds	--	--
Cluster-11477.0	GO:0005975	carbohydrate metabolic process	GO:0008184	glycogen phosphorylase activity	--	--
Cluster-11478.0	GO:0022900	electron transport chain	--	--	GO:0005739//GO:0005747	mitochondrion//mitochondrial respiratory chain complex I
Cluster-11480.0	GO:0055114//GO:0006801	oxidation-reduction process//superoxide metabolic process	GO:0004784//GO:0046872	superoxide dismutase activity//metal ion binding	--	--
Cluster-11482.0	--	--	GO:0016887//GO:0005524	ATPase activity//ATP binding	--	--
Cluster-11485.0	GO:0006811//GO:0007165//GO:0006816//GO:0007268//GO:0006810	ion transport//signal transduction//calcium ion transport//synaptic transmission//transport	GO:0005246//GO:0042030//GO:0004970	calcium channel regulator activity//ATPase inhibitor activity//ionotropic glutamate receptor activity	GO:0016020	membrane
Cluster-11486.0	--	--	GO:0005524//GO:0016887	ATP binding//ATPase activity	GO:0016020	membrane
Cluster-11487.0	GO:0006298//GO:0006412//GO:0042254	mismatch repair//translation//ribosome biogenesis	GO:0003735//GO:0004519	structural constituent of ribosome//endonuclease activity	GO:0005622//GO:0005840	intracellular//ribosome
Cluster-1149.0	GO:0009405	pathogenesis	--	--	GO:0005576	extracellular region
Cluster-11492.0	GO:0006313//GO:0015074	transposition, DNA-mediated//DNA integration	GO:0003677	DNA binding	GO:0016020	membrane
Cluster-11494.0	GO:0007283	spermatogenesis	GO:0005515//GO:0003677	protein binding//DNA binding	GO:0005634//GO:0000786	nucleus//nucleosome
Cluster-11495.0	--	--	--	--	GO:0016020	membrane
Cluster-11497.0	--	--	GO:0000166//GO:0046872	nucleotide binding//metal ion binding	--	--
Cluster-11499.0	GO:0007219//GO:0045944	Notch signaling pathway//positive regulation of transcription from RNA polymerase II promoter	GO:0003713	transcription coactivator activity	GO:0016607//GO:0005667	nuclear speck//transcription factor complex
Cluster-11501.0	--	--	GO:0005515	protein binding	--	--
Cluster-11504.1	--	--	GO:0005515//GO:0016817	protein binding//hydrolase activity, acting on acid anhydrides	--	--
Cluster-11504.2	GO:0042254//GO:0006412	ribosome biogenesis//translation	GO:0003735	structural constituent of ribosome	GO:0005840//GO:0015935	ribosome//small ribosomal subunit
Cluster-11505.0	GO:0006814	sodium ion transport	GO:0005272	sodium channel activity	GO:0016020	membrane
Cluster-11506.0	GO:0022900	electron transport chain	--	--	GO:0005739//GO:0005747	mitochondrion//mitochondrial respiratory chain complex I
Cluster-11512.0	GO:0006030	chitin metabolic process	GO:0008061	chitin binding	GO:0005576	extracellular region
Cluster-11513.0	GO:0006631//GO:0006552//GO:0046168//GO:0006633//GO:0018874//GO:0006568//GO:0006554//GO:0008033//GO:0055114//GO:0006694//GO:0006574//GO:0006550//GO:0015940//GO:0016114	fatty acid metabolic process//leucine catabolic process//glycerol-3-phosphate catabolic process//fatty acid biosynthetic process//benzoate metabolic process//tryptophan metabolic process//lysine catabolic process//tRNA processing//oxidation-reduction process//steroid biosynthetic process//valine catabolic process//isoleucine catabolic process//pantothenate biosynthetic process//terpenoid biosynth…	GO:0008677//GO:0050660//GO:0016491//GO:0051287//GO:0003857//GO:0004506//GO:0071949//GO:0016616	2-dehydropantoate 2-reductase activity//flavin adenine dinucleotide binding//oxidoreductase activity//NAD binding//3-hydroxyacyl-CoA dehydrogenase activity//squalene monooxygenase activity//FAD binding//oxidoreductase activity, acting on the CH-OH group of donors, NAD or NADP as acceptor	GO:0016021	integral component of membrane
Cluster-11516.0	GO:0007155//GO:0006308//GO:0030472//GO:0006891//GO:0009245//GO:0006904//GO:0006606//GO:0015031//GO:0006886	cell adhesion//DNA catabolic process//mitotic spindle organization in nucleus//intra-Golgi vesicle-mediated transport//lipid A biosynthetic process//vesicle docking involved in exocytosis//protein import into nucleus//protein transport//intracellular protein transport	GO:0008915//GO:0008855//GO:0005198	lipid-A-disaccharide synthase activity//exodeoxyribonuclease VII activity//structural molecule activity	GO:0017119//GO:0000145//GO:0016020//GO:0072686//GO:0019031//GO:0042729//GO:0009318//GO:0005801//GO:0019028//GO:0016021	Golgi transport complex//exocyst//membrane//mitotic spindle//viral envelope//DASH complex//exodeoxyribonuclease VII complex//cis-Golgi network//viral capsid//integral component of membrane
Cluster-11519.0	--	--	GO:0003677	DNA binding	--	--
Cluster-11520.0	GO:0006122	mitochondrial electron transport, ubiquinol to cytochrome c	--	--	GO:0005750	mitochondrial respiratory chain complex III
Cluster-11526.0	--	--	GO:0005524	ATP binding	--	--
Cluster-11528.0	GO:0006352	DNA-templated transcription, initiation	GO:0003677	DNA binding	GO:0005669	transcription factor TFIID complex
Cluster-11530.0	--	--	GO:0005515	protein binding	--	--
Cluster-11533.0	GO:0055085	transmembrane transport	--	--	GO:0016021	integral component of membrane
Cluster-11534.0	GO:0042254//GO:0006412//GO:0006364	ribosome biogenesis//translation//rRNA processing	GO:0003735	structural constituent of ribosome	GO:0005840//GO:0005622	ribosome//intracellular
Cluster-11535.0	--	--	GO:0005525	GTP binding	--	--
Cluster-11536.0	--	--	--	--	GO:0005887	integral component of plasma membrane
Cluster-11540.0	GO:0006278	RNA-dependent DNA replication	GO:0003964	RNA-directed DNA polymerase activity	--	--
Cluster-11542.0	GO:0019087	transformation of host cell by virus	--	--	GO:0016021	integral component of membrane
Cluster-11543.0	GO:0006355	regulation of transcription, DNA-templated	GO:0003677	DNA binding	--	--
Cluster-11543.1	GO:0006355	regulation of transcription, DNA-templated	GO:0003677	DNA binding	--	--
Cluster-11544.0	GO:0035335//GO:0006570//GO:0006470	peptidyl-tyrosine dephosphorylation//tyrosine metabolic process//protein dephosphorylation	GO:0004725//GO:0005515//GO:0005509	protein tyrosine phosphatase activity//protein binding//calcium ion binding	--	--
Cluster-11545.0	GO:0006508	proteolysis	GO:0004252	serine-type endopeptidase activity	--	--
Cluster-11546.0	--	--	GO:0005515	protein binding	--	--
Cluster-11553.0	GO:0006027//GO:0007268//GO:0007165//GO:0006012//GO:0006811//GO:0046486//GO:0005975//GO:0006687	glycosaminoglycan catabolic process//synaptic transmission//signal transduction//galactose metabolic process//ion transport//glycerolipid metabolic process//carbohydrate metabolic process//glycosphingolipid metabolic process	GO:0004970//GO:0005234//GO:0004565//GO:0005230	ionotropic glutamate receptor activity//extracellular-glutamate-gated ion channel activity//beta-galactosidase activity//extracellular ligand-gated ion channel activity	GO:0009341//GO:0016020	beta-galactosidase complex//membrane
Cluster-11558.0	GO:0006508//GO:0043401//GO:0006355//GO:0007165	proteolysis//steroid hormone mediated signaling pathway//regulation of transcription, DNA-templated//signal transduction	GO:0030284//GO:0008234//GO:0005496//GO:0004197//GO:0003677	estrogen receptor activity//cysteine-type peptidase activity//steroid binding//cysteine-type endopeptidase activity//DNA binding	GO:0005634	nucleus
Cluster-11559.0	GO:0006265	DNA topological change	GO:0003677//GO:0003916//GO:0005506	DNA binding//DNA topoisomerase activity//iron ion binding	GO:0005694//GO:0019031	chromosome//viral envelope
Cluster-11560.0	--	--	GO:0042302	structural constituent of cuticle	--	--
Cluster-11564.0	--	--	GO:0008270	zinc ion binding	--	--
Cluster-11568.0	--	--	GO:0003677	DNA binding	--	--
Cluster-11568.1	--	--	GO:0003677	DNA binding	--	--
Cluster-1157.0	GO:0000372	Group I intron splicing	--	--	GO:0030529	intracellular ribonucleoprotein complex
Cluster-11571.0	GO:0006119//GO:0015992//GO:0015986	oxidative phosphorylation//proton transport//ATP synthesis coupled proton transport	GO:0046961//GO:0046933	proton-transporting ATPase activity, rotational mechanism//proton-transporting ATP synthase activity, rotational mechanism	GO:0045259//GO:0045261	proton-transporting ATP synthase complex//proton-transporting ATP synthase complex, catalytic core F(1)
Cluster-11572.0	GO:0006468	protein phosphorylation	GO:0004672//GO:0016773//GO:0005524	protein kinase activity//phosphotransferase activity, alcohol group as acceptor//ATP binding	GO:0016020	membrane
Cluster-11575.0	GO:0007050	cell cycle arrest	GO:0005509	calcium ion binding	--	--
Cluster-11578.0	--	--	GO:0004386//GO:0005524	helicase activity//ATP binding	--	--
Cluster-11581.0	--	--	GO:0005515//GO:0005509	protein binding//calcium ion binding	--	--
Cluster-11588.0	--	--	GO:0035091	phosphatidylinositol binding	--	--
Cluster-1159.0	GO:0007605//GO:0006412//GO:0042254	sensory perception of sound//translation//ribosome biogenesis	GO:0003677//GO:0046872//GO:0003735	DNA binding//metal ion binding//structural constituent of ribosome	GO:0005634//GO:0005840//GO:0005622	nucleus//ribosome//intracellular
Cluster-11596.0	GO:0055114	oxidation-reduction process	GO:0016491	oxidoreductase activity	--	--
Cluster-11598.0	GO:0006811//GO:0006810	ion transport//transport	GO:0005230	extracellular ligand-gated ion channel activity	GO:0016020	membrane
Cluster-11601.0	GO:0006418	tRNA aminoacylation for protein translation	GO:0004812//GO:0000166//GO:0005524	aminoacyl-tRNA ligase activity//nucleotide binding//ATP binding	--	--
Cluster-11605.0	GO:0046436//GO:0009252	D-alanine metabolic process//peptidoglycan biosynthetic process	GO:0005524//GO:0008716//GO:0046872	ATP binding//D-alanine-D-alanine ligase activity//metal ion binding	--	--
Cluster-11608.0	GO:0006412//GO:0042254	translation//ribosome biogenesis	GO:0003735	structural constituent of ribosome	GO:0005622//GO:0005840	intracellular//ribosome
Cluster-11615.0	--	--	--	--	GO:0005639	integral component of nuclear inner membrane
Cluster-11617.0	--	--	GO:0005515	protein binding	--	--
Cluster-11619.0	GO:0006418	tRNA aminoacylation for protein translation	GO:0005524//GO:0004812	ATP binding//aminoacyl-tRNA ligase activity	--	--
Cluster-11620.0	GO:0000290//GO:0043085//GO:0000045	deadenylation-dependent decapping of nuclear-transcribed mRNA//positive regulation of catalytic activity//autophagosome assembly	GO:0008047	enzyme activator activity	GO:0005737	cytoplasm
Cluster-11627.0	GO:0006508	proteolysis	GO:0004177	aminopeptidase activity	GO:0005622	intracellular
Cluster-11628.0	GO:0006413	translational initiation	--	--	--	--
Cluster-11637.0	GO:0006412//GO:0042254	translation//ribosome biogenesis	GO:0003735	structural constituent of ribosome	GO:0005622//GO:0005840	intracellular//ribosome
Cluster-11638.0	--	--	GO:0016874	ligase activity	--	--
Cluster-11644.1	GO:0055114//GO:0008033	oxidation-reduction process//tRNA processing	GO:0050660//GO:0051287//GO:0016491	flavin adenine dinucleotide binding//NAD binding//oxidoreductase activity	--	--
Cluster-11644.2	GO:0055114//GO:0006769//GO:0006355//GO:0046497	oxidation-reduction process//nicotinamide metabolic process//regulation of transcription, DNA-templated//nicotinate nucleotide metabolic process	GO:0046872//GO:0030976//GO:0000287//GO:0042393//GO:0008750//GO:0050661	metal ion binding//thiamine pyrophosphate binding//magnesium ion binding//histone binding//NAD(P)+ transhydrogenase (AB-specific) activity//NADP binding	GO:0016021	integral component of membrane
Cluster-11647.0	GO:0035556	intracellular signal transduction	GO:0046872//GO:0008270//GO:0003677	metal ion binding//zinc ion binding//DNA binding	--	--
Cluster-11649.0	--	--	GO:0016829	lyase activity	--	--
Cluster-11651.1	GO:0006914//GO:0007049//GO:0006357//GO:0006355//GO:0006260//GO:0043093//GO:0000917	autophagy//cell cycle//regulation of transcription from RNA polymerase II promoter//regulation of transcription, DNA-templated//DNA replication//FtsZ-dependent cytokinesis//barrier septum assembly	GO:0045502//GO:0008134//GO:0003700//GO:0043565//GO:0019901//GO:0001104//GO:0042803	dynein binding//transcription factor binding//transcription factor activity, sequence-specific DNA binding//sequence-specific DNA binding//protein kinase binding//RNA polymerase II transcription cofactor activity//protein homodimerization activity	GO:0005737//GO:0005667//GO:0016592//GO:0030286	cytoplasm//transcription factor complex//mediator complex//dynein complex
Cluster-11652.0	--	--	GO:0008270	zinc ion binding	--	--
Cluster-11654.0	GO:0006811//GO:0006816//GO:0006465	ion transport//calcium ion transport//signal peptide processing	GO:0008233//GO:0005244//GO:0005262	peptidase activity//voltage-gated ion channel activity//calcium channel activity	GO:0005787//GO:0016021	signal peptidase complex//integral component of membrane
Cluster-11655.0	GO:0008152	metabolic process	GO:0003824	catalytic activity	GO:0016021	integral component of membrane
Cluster-11657.0	--	--	GO:0003779	actin binding	--	--
Cluster-11659.0	GO:0009405	pathogenesis	--	--	--	--
Cluster-11661.0	GO:0006811//GO:0017004//GO:0017003//GO:0007268//GO:0007165	ion transport//cytochrome complex assembly//protein-heme linkage//synaptic transmission//signal transduction	GO:0004970//GO:0005234	ionotropic glutamate receptor activity//extracellular-glutamate-gated ion channel activity	GO:0016020//GO:0005886	membrane//plasma membrane
Cluster-11662.0	GO:0015979	photosynthesis	--	--	GO:0016020//GO:0009539//GO:0009523	membrane//photosystem II reaction center//photosystem II
Cluster-11665.0	--	--	GO:0005515	protein binding	--	--
Cluster-11667.0	GO:0005975	carbohydrate metabolic process	GO:0004553	hydrolase activity, hydrolyzing O-glycosyl compounds	--	--
Cluster-11668.0	GO:0006122	mitochondrial electron transport, ubiquinol to cytochrome c	--	--	GO:0005750//GO:0005743	mitochondrial respiratory chain complex III//mitochondrial inner membrane
Cluster-11669.0	GO:0006633//GO:0042967	fatty acid biosynthetic process//acyl-carrier-protein biosynthetic process	GO:0016297	acyl-[acyl-carrier-protein] hydrolase activity	GO:0005835	fatty acid synthase complex
Cluster-11671.0	--	--	GO:0046983//GO:0046914	protein dimerization activity//transition metal ion binding	--	--
Cluster-11674.0	GO:0006468	protein phosphorylation	GO:0005524//GO:0016773//GO:0004672	ATP binding//phosphotransferase activity, alcohol group as acceptor//protein kinase activity	GO:0016020	membrane
Cluster-11678.0	GO:0006814//GO:0006777	sodium ion transport//Mo-molybdopterin cofactor biosynthetic process	GO:0051539//GO:0005272	4 iron, 4 sulfur cluster binding//sodium channel activity	GO:0016020//GO:0019008	membrane//molybdopterin synthase complex
Cluster-11680.0	GO:0006508	proteolysis	GO:0008237//GO:0008241	metallopeptidase activity//peptidyl-dipeptidase activity	GO:0016020	membrane
Cluster-11681.0	GO:0009058	biosynthetic process	GO:0030170	pyridoxal phosphate binding	--	--
Cluster-11684.0	GO:0009116//GO:0006629//GO:0006886//GO:0042967//GO:0006505	nucleoside metabolic process//lipid metabolic process//intracellular protein transport//acyl-carrier-protein biosynthetic process//GPI anchor metabolic process	GO:0003824//GO:0016788//GO:0016787//GO:0008374	catalytic activity//hydrolase activity, acting on ester bonds//hydrolase activity//O-acyltransferase activity	--	--
Cluster-11686.0	GO:0006351//GO:0007218	transcription, DNA-templated//neuropeptide signaling pathway	GO:0043565//GO:0005185	sequence-specific DNA binding//neurohypophyseal hormone activity	GO:0005576	extracellular region
Cluster-11687.0	GO:0042254//GO:0006412	ribosome biogenesis//translation	GO:0003735	structural constituent of ribosome	GO:0005840//GO:0005622	ribosome//intracellular
Cluster-11688.0	GO:0007131//GO:0050832//GO:0009405	reciprocal meiotic recombination//defense response to fungus//pathogenesis	GO:0019899//GO:0003677//GO:0019865//GO:0003779	enzyme binding//DNA binding//immunoglobulin binding//actin binding	GO:0005622//GO:0019814//GO:0005737//GO:0005856	intracellular//immunoglobulin complex//cytoplasm//cytoskeleton
Cluster-1169.0	GO:0048870//GO:0051607	cell motility//defense response to virus	GO:0005198	structural molecule activity	GO:0031514//GO:0019028//GO:0019031	motile cilium//viral capsid//viral envelope
Cluster-11695.0	GO:0015743	malate transport	GO:0003676	nucleic acid binding	--	--
Cluster-11697.0	GO:0006886//GO:0015031//GO:0008277	intracellular protein transport//protein transport//regulation of G-protein coupled receptor protein signaling pathway	GO:0008565//GO:0005515	protein transporter activity//protein binding	GO:0016021	integral component of membrane
Cluster-11698.0	GO:0007165//GO:0007186//GO:0007264//GO:0006013//GO:0006000	signal transduction//G-protein coupled receptor signaling pathway//small GTPase mediated signal transduction//mannose metabolic process//fructose metabolic process	GO:0005524//GO:0031683//GO:0003873//GO:0003924//GO:0005525//GO:0004871//GO:0019001	ATP binding//G-protein beta/gamma-subunit complex binding//6-phosphofructo-2-kinase activity//GTPase activity//GTP binding//signal transducer activity//guanyl nucleotide binding	--	--
Cluster-11704.0	GO:0006338	chromatin remodeling	--	--	GO:0090544	BAF-type complex
Cluster-11708.0	GO:0006402//GO:0006109	mRNA catabolic process//regulation of carbohydrate metabolic process	GO:0003723	RNA binding	--	--
Cluster-11709.0	GO:0055114	oxidation-reduction process	GO:0005506//GO:0020037//GO:0016705	iron ion binding//heme binding//oxidoreductase activity, acting on paired donors, with incorporation or reduction of molecular oxygen	--	--
Cluster-11710.0	GO:0015074	DNA integration	--	--	--	--
Cluster-11713.0	GO:0007165//GO:0015684//GO:0006144//GO:0006508//GO:0007264	signal transduction//ferrous iron transport//purine nucleobase metabolic process//proteolysis//small GTPase mediated signal transduction	GO:0003924//GO:0000166//GO:0004252//GO:0015093//GO:0005525//GO:0003968//GO:0070008//GO:0004197//GO:0017111//GO:0016817	GTPase activity//nucleotide binding//serine-type endopeptidase activity//ferrous iron transmembrane transporter activity//GTP binding//RNA-directed RNA polymerase activity//serine-type exopeptidase activity//cysteine-type endopeptidase activity//nucleoside-triphosphatase activity//hydrolase activity, acting on acid anhydrides	GO:0016021//GO:0031379	integral component of membrane//RNA-directed RNA polymerase complex
Cluster-11717.0	GO:0008152//GO:0016114//GO:0006694	metabolic process//terpenoid biosynthetic process//steroid biosynthetic process	GO:0003824//GO:0016624//GO:0008661//GO:0030976	catalytic activity//oxidoreductase activity, acting on the aldehyde or oxo group of donors, disulfide as acceptor//1-deoxy-D-xylulose-5-phosphate synthase activity//thiamine pyrophosphate binding	--	--
Cluster-11718.0	--	--	--	--	GO:0005815	microtubule organizing center
Cluster-11719.0	GO:0045454//GO:0055114	cell redox homeostasis//oxidation-reduction process	GO:0005509//GO:0016209//GO:0016491	calcium ion binding//antioxidant activity//oxidoreductase activity	--	--
Cluster-11721.0	GO:0015991//GO:0007165//GO:0042262//GO:0010508//GO:0015992//GO:0006260//GO:0008608//GO:0006606	ATP hydrolysis coupled proton transport//signal transduction//DNA protection//positive regulation of autophagy//proton transport//DNA replication//attachment of spindle microtubules to kinetochore//protein import into nucleus	GO:0005179//GO:0003690//GO:0015078//GO:0051082	hormone activity//double-stranded DNA binding//hydrogen ion transmembrane transporter activity//unfolded protein binding	GO:0072686//GO:0033179//GO:0042729	mitotic spindle//proton-transporting V-type ATPase, V0 domain//DASH complex
Cluster-11722.0	--	--	GO:0046872//GO:0005515//GO:0008270	metal ion binding//protein binding//zinc ion binding	--	--
Cluster-11725.0	GO:0055085	transmembrane transport	GO:0022857	transmembrane transporter activity	GO:0016021	integral component of membrane
Cluster-11729.0	GO:0007264//GO:0035556//GO:0043087	small GTPase mediated signal transduction//intracellular signal transduction//regulation of GTPase activity	GO:0005085	guanyl-nucleotide exchange factor activity	--	--
Cluster-11730.0	GO:0030512//GO:0006974//GO:0007050	negative regulation of transforming growth factor beta receptor signaling pathway//cellular response to DNA damage stimulus//cell cycle arrest	GO:0005515	protein binding	GO:0005829	cytosol
Cluster-11732.0	GO:0007411//GO:0016055	axon guidance//Wnt signaling pathway	--	--	GO:0005576	extracellular region
Cluster-11740.0	GO:0007264	small GTPase mediated signal transduction	GO:0005525	GTP binding	--	--
Cluster-11754.0	--	--	--	--	GO:0016021	integral component of membrane
Cluster-11756.0	GO:0007018//GO:0007017//GO:0006355	microtubule-based movement//microtubule-based process//regulation of transcription, DNA-templated	GO:0005524//GO:0003777//GO:0008017//GO:0043565//GO:0003700	ATP binding//microtubule motor activity//microtubule binding//sequence-specific DNA binding//transcription factor activity, sequence-specific DNA binding	GO:0045298//GO:0005874//GO:0005667	tubulin complex//microtubule//transcription factor complex
Cluster-11758.0	GO:0006749//GO:0055114//GO:0006804//GO:0006979	glutathione metabolic process//oxidation-reduction process//obsolete peroxidase reaction//response to oxidative stress	GO:0004602//GO:0016209//GO:0016491	glutathione peroxidase activity//antioxidant activity//oxidoreductase activity	--	--
Cluster-11759.0	GO:0055085	transmembrane transport	--	--	GO:0016021	integral component of membrane
Cluster-11761.0	GO:0051603	proteolysis involved in cellular protein catabolic process	GO:0004298	threonine-type endopeptidase activity	GO:0005839	proteasome core complex
Cluster-11763.0	GO:0006974//GO:0007049//GO:0048478	cellular response to DNA damage stimulus//cell cycle//replication fork protection	--	--	GO:0005634	nucleus
Cluster-11766.0	GO:0006030	chitin metabolic process	GO:0008061	chitin binding	GO:0005576	extracellular region
Cluster-11767.0	GO:0043093//GO:0000917//GO:0048870//GO:0016055//GO:0006302//GO:0006355	FtsZ-dependent cytokinesis//barrier septum assembly//cell motility//Wnt signaling pathway//double-strand break repair//regulation of transcription, DNA-templated	GO:0003774//GO:0003700//GO:0008013//GO:0043565	motor activity//transcription factor activity, sequence-specific DNA binding//beta-catenin binding//sequence-specific DNA binding	GO:0005667//GO:0005634//GO:0005737//GO:0016342//GO:0005815//GO:0016459//GO:0031514	transcription factor complex//nucleus//cytoplasm//catenin complex//microtubule organizing center//myosin complex//motile cilium
Cluster-11771.0	--	--	GO:0005515	protein binding	--	--
Cluster-11772.0	--	--	GO:0016787//GO:0016817	hydrolase activity//hydrolase activity, acting on acid anhydrides	--	--
Cluster-11778.0	--	--	--	--	GO:0005886	plasma membrane
Cluster-11780.0	GO:0006508	proteolysis	GO:0008233//GO:0004197//GO:0008234	peptidase activity//cysteine-type endopeptidase activity//cysteine-type peptidase activity	--	--
Cluster-11781.0	--	--	GO:0005509	calcium ion binding	--	--
Cluster-11785.0	GO:0006355	regulation of transcription, DNA-templated	GO:0003700	transcription factor activity, sequence-specific DNA binding	GO:0042025//GO:0005667	host cell nucleus//transcription factor complex
Cluster-11789.0	GO:0008152//GO:0019643	metabolic process//reductive tricarboxylic acid cycle	GO:0003824//GO:0005524//GO:0004775	catalytic activity//ATP binding//succinate-CoA ligase (ADP-forming) activity	GO:0042709	succinate-CoA ligase complex
Cluster-11794.0	GO:0061025//GO:0046813	membrane fusion//receptor-mediated virion attachment to host cell	GO:0016791	phosphatase activity	GO:0016021//GO:0019031	integral component of membrane//viral envelope
Cluster-11795.0	--	--	GO:0003774//GO:0005524	motor activity//ATP binding	GO:0016459	myosin complex
Cluster-11796.0	GO:0008152	metabolic process	GO:0003824	catalytic activity	--	--
Cluster-11798.0	GO:0048278//GO:0006260//GO:0006887//GO:0019079//GO:0030001//GO:0055085	vesicle docking//DNA replication//exocytosis//viral genome replication//metal ion transport//transmembrane transport	GO:0046873//GO:0030337//GO:0004190	metal ion transmembrane transporter activity//DNA polymerase processivity factor activity//aspartic-type endopeptidase activity	GO:0005737//GO:0005576//GO:0016020//GO:0042575//GO:0005634//GO:0016021	cytoplasm//extracellular region//membrane//DNA polymerase complex//nucleus//integral component of membrane
Cluster-11801.0	--	--	GO:0008270//GO:0000166//GO:0003676	zinc ion binding//nucleotide binding//nucleic acid binding	GO:0005622	intracellular
Cluster-11805.0	GO:0006457	protein folding	--	--	--	--
Cluster-11806.0	GO:0006412//GO:0042254	translation//ribosome biogenesis	GO:0003735	structural constituent of ribosome	GO:0005622//GO:0005840	intracellular//ribosome
Cluster-11808.0	GO:0006584//GO:0006570//GO:0055114	catecholamine metabolic process//tyrosine metabolic process//oxidation-reduction process	GO:0005507//GO:0004500	copper ion binding//dopamine beta-monooxygenase activity	--	--
Cluster-11809.0	GO:0006950//GO:0006457	response to stress//protein folding	GO:0005524//GO:0051082	ATP binding//unfolded protein binding	--	--
Cluster-11811.0	GO:0015976//GO:0006094//GO:0006096//GO:0016310	carbon utilization//gluconeogenesis//glycolytic process//phosphorylation	GO:0004618	phosphoglycerate kinase activity	--	--
Cluster-11812.0	GO:0015992//GO:0015986	proton transport//ATP synthesis coupled proton transport	GO:0015078	hydrogen ion transmembrane transporter activity	GO:0000276	mitochondrial proton-transporting ATP synthase complex, coupling factor F(o)
Cluster-11814.0	GO:0019643//GO:0006749//GO:0006102//GO:0055114//GO:0006099	reductive tricarboxylic acid cycle//glutathione metabolic process//isocitrate metabolic process//oxidation-reduction process//tricarboxylic acid cycle	GO:0016616//GO:0051287//GO:0004450//GO:0000287	oxidoreductase activity, acting on the CH-OH group of donors, NAD or NADP as acceptor//NAD binding//isocitrate dehydrogenase (NADP+) activity//magnesium ion binding	--	--
Cluster-11823.0	--	--	GO:0003677	DNA binding	--	--
Cluster-11827.0	--	--	GO:0003723//GO:0003676	RNA binding//nucleic acid binding	--	--
Cluster-11828.0	GO:0015992//GO:0006744//GO:0006814//GO:0044281//GO:0006120	proton transport//ubiquinone biosynthetic process//sodium ion transport//small molecule metabolic process//mitochondrial electron transport, NADH to ubiquinone	GO:0008137//GO:0005515	NADH dehydrogenase (ubiquinone) activity//protein binding	GO:0005747	mitochondrial respiratory chain complex I
Cluster-11830.0	GO:0006118	obsolete electron transport	GO:0009055//GO:0020037	electron carrier activity//heme binding	--	--
Cluster-11831.0	GO:0007165	signal transduction	GO:0004872	receptor activity	GO:0016021	integral component of membrane
Cluster-11832.0	--	--	GO:0003924	GTPase activity	--	--
Cluster-11836.0	GO:0016192	vesicle-mediated transport	--	--	GO:0016021	integral component of membrane
Cluster-11838.0	GO:0006810	transport	--	--	GO:0016021	integral component of membrane
Cluster-11841.0	GO:0006508	proteolysis	GO:0004222//GO:0008270	metalloendopeptidase activity//zinc ion binding	GO:0031012	extracellular matrix
Cluster-11846.0	GO:0008608	attachment of spindle microtubules to kinetochore	--	--	GO:0072686//GO:0042729	mitotic spindle//DASH complex
Cluster-11850.0	GO:0007165	signal transduction	GO:0004872	receptor activity	GO:0016021	integral component of membrane
Cluster-11851.0	GO:0006820	anion transport	--	--	GO:0016021	integral component of membrane
Cluster-11864.0	--	--	GO:0003779	actin binding	GO:0005622	intracellular
Cluster-11866.0	GO:0008152	metabolic process	GO:0003824	catalytic activity	--	--
Cluster-11867.0	GO:0006814	sodium ion transport	GO:0005272	sodium channel activity	GO:0016020	membrane
Cluster-11869.0	GO:0006206//GO:0006351//GO:0007165//GO:0006144//GO:0015774	pyrimidine nucleobase metabolic process//transcription, DNA-templated//signal transduction//purine nucleobase metabolic process//polysaccharide transport	GO:0005509//GO:0003899//GO:0005515//GO:0015159	calcium ion binding//DNA-directed RNA polymerase activity//protein binding//polysaccharide transmembrane transporter activity	GO:0005578//GO:0016020//GO:0005730	proteinaceous extracellular matrix//membrane//nucleolus
Cluster-11873.0	--	--	--	--	GO:0005789	endoplasmic reticulum membrane
Cluster-11876.0	--	--	GO:0005515	protein binding	--	--
Cluster-11879.0	--	--	GO:0016740//GO:0008270//GO:0005515//GO:0046872	transferase activity//zinc ion binding//protein binding//metal ion binding	--	--
Cluster-11879.1	--	--	GO:0005515//GO:0046872//GO:0008270//GO:0016740	protein binding//metal ion binding//zinc ion binding//transferase activity	--	--
Cluster-11880.0	GO:0007631//GO:0007218//GO:0006123//GO:0015992	feeding behavior//neuropeptide signaling pathway//mitochondrial electron transport, cytochrome c to oxygen//proton transport	GO:0004129	cytochrome-c oxidase activity	GO:0005739//GO:0045277	mitochondrion//respiratory chain complex IV
Cluster-11882.0	--	--	GO:0003676	nucleic acid binding	--	--
Cluster-11882.1	--	--	GO:0003676	nucleic acid binding	--	--
Cluster-11883.0	GO:0006810//GO:0055085	transport//transmembrane transport	GO:0042626//GO:0005524	ATPase activity, coupled to transmembrane movement of substances//ATP binding	GO:0016021	integral component of membrane
Cluster-11885.0	--	--	GO:0046872	metal ion binding	--	--
Cluster-11886.0	--	--	--	--	GO:0005615	extracellular space
Cluster-11887.0	GO:0006412//GO:0042254	translation//ribosome biogenesis	GO:0003735	structural constituent of ribosome	GO:0005622//GO:0005840	intracellular//ribosome
Cluster-11888.0	GO:0051260	protein homooligomerization	GO:0042302	structural constituent of cuticle	--	--
Cluster-11889.0	GO:0019054	modulation by virus of host process	GO:0004857	enzyme inhibitor activity	--	--
Cluster-11889.1	--	--	GO:0046872	metal ion binding	--	--
Cluster-11892.0	GO:0005975	carbohydrate metabolic process	GO:0003796//GO:0005509//GO:0004553	lysozyme activity//calcium ion binding//hydrolase activity, hydrolyzing O-glycosyl compounds	--	--
Cluster-11893.0	GO:0055114//GO:0006779//GO:0008152	oxidation-reduction process//porphyrin-containing compound biosynthetic process//metabolic process	GO:0016491	oxidoreductase activity	--	--
Cluster-11894.0	GO:0035455//GO:0030336//GO:0051607//GO:0008285//GO:0007165//GO:0045669//GO:0045071//GO:0035456//GO:0009607//GO:0050776//GO:0046597//GO:0034341//GO:0060337	response to interferon-alpha//negative regulation of cell migration//defense response to virus//negative regulation of cell proliferation//signal transduction//positive regulation of osteoblast differentiation//negative regulation of viral genome replication//response to interferon-beta//response to biotic stimulus//regulation of immune response//negative regulation of viral entry into host cell/…	GO:0005057//GO:0005515	receptor signaling protein activity//protein binding	GO:0005886//GO:0016021	plasma membrane//integral component of membrane
Cluster-11895.0	GO:0007165//GO:0006955//GO:0009878	signal transduction//immune response//nodule morphogenesis	GO:0005044//GO:0030247//GO:0046872//GO:0030414	scavenger receptor activity//polysaccharide binding//metal ion binding//peptidase inhibitor activity	GO:0005576	extracellular region
Cluster-11896.0	GO:0006914//GO:0022904//GO:0008053	autophagy//respiratory electron transport chain//mitochondrial fusion	GO:0016651//GO:0003924//GO:0003723//GO:0008270	oxidoreductase activity, acting on NAD(P)H//GTPase activity//RNA binding//zinc ion binding	GO:0008537//GO:0016021//GO:0005743//GO:0005741	proteasome activator complex//integral component of membrane//mitochondrial inner membrane//mitochondrial outer membrane
Cluster-11898.0	GO:0032780	negative regulation of ATPase activity	GO:0042030	ATPase inhibitor activity	GO:0005739	mitochondrion
Cluster-11900.0	GO:0007010	cytoskeleton organization	GO:0003779	actin binding	--	--
Cluster-11901.0	GO:0006355	regulation of transcription, DNA-templated	--	--	GO:0005622	intracellular
Cluster-11903.0	--	--	GO:0005515	protein binding	--	--
Cluster-11906.0	GO:0019402	galactitol metabolic process	--	--	--	--
Cluster-11907.0	GO:0015979//GO:0018298//GO:0019684//GO:0009767	photosynthesis//protein-chromophore linkage//photosynthesis, light reaction//photosynthetic electron transport chain	GO:0016168	chlorophyll binding	GO:0009521//GO:0016021//GO:0009523//GO:0009539//GO:0009535//GO:0016020	photosystem//integral component of membrane//photosystem II//photosystem II reaction center//chloroplast thylakoid membrane//membrane
Cluster-11908.1	GO:0015074//GO:0006310	DNA integration//DNA recombination	GO:0003677	DNA binding	--	--
Cluster-11909.0	--	--	GO:0005515	protein binding	--	--
Cluster-11909.1	GO:0006511//GO:0007275//GO:0016567	ubiquitin-dependent protein catabolic process//multicellular organismal development//protein ubiquitination	GO:0008270//GO:0046872//GO:0003723//GO:0005515//GO:0004842	zinc ion binding//metal ion binding//RNA binding//protein binding//ubiquitin-protein transferase activity	GO:0005634	nucleus
Cluster-11910.0	GO:0005975//GO:0030259	carbohydrate metabolic process//lipid glycosylation	GO:0016758	transferase activity, transferring hexosyl groups	--	--
Cluster-11910.1	GO:0055114//GO:0019521//GO:0008152//GO:0006098	oxidation-reduction process//D-gluconate metabolic process//metabolic process//pentose-phosphate shunt	GO:0051287//GO:0016616//GO:0004616	NAD binding//oxidoreductase activity, acting on the CH-OH group of donors, NAD or NADP as acceptor//phosphogluconate dehydrogenase (decarboxylating) activity	--	--
Cluster-11915.0	--	--	GO:0005515	protein binding	--	--
Cluster-11917.1	GO:0006260//GO:0006914//GO:1901031	DNA replication//autophagy//regulation of response to reactive oxygen species	--	--	GO:0016021//GO:0005634	integral component of membrane//nucleus
Cluster-11918.0	GO:0006508	proteolysis	GO:0008236//GO:0070011	serine-type peptidase activity//peptidase activity, acting on L-amino acid peptides	--	--
Cluster-11919.0	GO:0007275	multicellular organismal development	GO:0005201	extracellular matrix structural constituent	GO:0005578//GO:0005581	proteinaceous extracellular matrix//collagen trimer
Cluster-11922.0	GO:0007049//GO:0043093//GO:0000917//GO:0006355//GO:0006260	cell cycle//FtsZ-dependent cytokinesis//barrier septum assembly//regulation of transcription, DNA-templated//DNA replication	GO:0003700//GO:0043565	transcription factor activity, sequence-specific DNA binding//sequence-specific DNA binding	GO:0005667//GO:0005737	transcription factor complex//cytoplasm
Cluster-11923.0	GO:0006414//GO:0006448	translational elongation//regulation of translational elongation	GO:0003746	translation elongation factor activity	GO:0005840//GO:0005853	ribosome//eukaryotic translation elongation factor 1 complex
Cluster-11925.0	GO:2001256//GO:0006816	regulation of store-operated calcium entry//calcium ion transport	GO:0005515//GO:0015279	protein binding//store-operated calcium channel activity	GO:0030176	integral component of endoplasmic reticulum membrane
Cluster-11926.0	GO:0006457	protein folding	--	--	--	--
Cluster-11930.0	GO:0051090//GO:0007165//GO:0042262//GO:0006308//GO:0006355	regulation of sequence-specific DNA binding transcription factor activity//signal transduction//DNA protection//DNA catabolic process//regulation of transcription, DNA-templated	GO:0005198//GO:0008855//GO:0003690//GO:0003700//GO:0004871	structural molecule activity//exodeoxyribonuclease VII activity//double-stranded DNA binding//transcription factor activity, sequence-specific DNA binding//signal transducer activity	GO:0005667//GO:0005763//GO:0019028//GO:0005634//GO:0009318	transcription factor complex//mitochondrial small ribosomal subunit//viral capsid//nucleus//exodeoxyribonuclease VII complex
Cluster-11931.0	--	--	GO:0005515	protein binding	--	--
Cluster-11934.0	--	--	--	--	GO:0016021//GO:0016012	integral component of membrane//sarcoglycan complex
Cluster-11935.0	GO:0006118//GO:0055114	obsolete electron transport//oxidation-reduction process	GO:0051536//GO:0009055//GO:0016491//GO:0046872	iron-sulfur cluster binding//electron carrier activity//oxidoreductase activity//metal ion binding	--	--
Cluster-11938.0	GO:0055085	transmembrane transport	--	--	GO:0016021	integral component of membrane
Cluster-11939.0	GO:0051252//GO:0006402//GO:0050829//GO:0019835	regulation of RNA metabolic process//mRNA catabolic process//defense response to Gram-negative bacterium//cytolysis	GO:0046872//GO:0004535//GO:0003676//GO:0003723	metal ion binding//poly(A)-specific ribonuclease activity//nucleic acid binding//RNA binding	GO:0005737//GO:0005634//GO:0016021	cytoplasm//nucleus//integral component of membrane
Cluster-11942.0	GO:0020012	evasion or tolerance of host immune response	--	--	--	--
Cluster-11945.0	--	--	GO:0005515	protein binding	GO:0005923	bicellular tight junction
Cluster-11947.0	GO:0001558	regulation of cell growth	GO:0005520	insulin-like growth factor binding	GO:0016942//GO:0005576	insulin-like growth factor binding protein complex//extracellular region
Cluster-11953.0	GO:0055085	transmembrane transport	GO:0022857	transmembrane transporter activity	GO:0016021	integral component of membrane
Cluster-11956.0	GO:0006508	proteolysis	GO:0008233	peptidase activity	GO:0005634	nucleus
Cluster-11957.0	GO:0006030	chitin metabolic process	GO:0008061	chitin binding	GO:0005576	extracellular region
Cluster-11957.1	GO:0006030//GO:0006813	chitin metabolic process//potassium ion transport	GO:0008061//GO:0016286	chitin binding//small conductance calcium-activated potassium channel activity	GO:0016021//GO:0005576	integral component of membrane//extracellular region
Cluster-11959.0	GO:0043401//GO:0006355	steroid hormone mediated signaling pathway//regulation of transcription, DNA-templated	--	--	--	--
Cluster-1196.0	GO:0006813	potassium ion transport	GO:0015269	calcium-activated potassium channel activity	GO:0016020	membrane
Cluster-11960.0	--	--	GO:0003824	catalytic activity	--	--
Cluster-11963.0	GO:0018342	protein prenylation	GO:0008318	protein prenyltransferase activity	--	--
Cluster-11967.0	GO:0007165	signal transduction	GO:0005125	cytokine activity	--	--
Cluster-11967.1	GO:0007165	signal transduction	GO:0005125	cytokine activity	--	--
Cluster-11968.0	--	--	GO:0005515//GO:0046872//GO:0008270	protein binding//metal ion binding//zinc ion binding	--	--
Cluster-11968.1	GO:0000413//GO:0006457	protein peptidyl-prolyl isomerization//protein folding	GO:0003755	peptidyl-prolyl cis-trans isomerase activity	--	--
Cluster-11969.0	GO:0008152	metabolic process	GO:0051539//GO:0003824//GO:0008484	4 iron, 4 sulfur cluster binding//catalytic activity//sulfuric ester hydrolase activity	--	--
Cluster-11974.0	GO:0001558	regulation of cell growth	GO:0005520//GO:0005515	insulin-like growth factor binding//protein binding	GO:0005576//GO:0016942	extracellular region//insulin-like growth factor binding protein complex
Cluster-11977.0	GO:0015074	DNA integration	--	--	--	--
Cluster-11978.0	GO:0007165	signal transduction	GO:0005179	hormone activity	GO:0005576	extracellular region
Cluster-11979.0	--	--	GO:0005524//GO:0004003//GO:0003677	ATP binding//ATP-dependent DNA helicase activity//DNA binding	GO:0005657	replication fork
Cluster-11980.0	--	--	GO:0004867	serine-type endopeptidase inhibitor activity	--	--
Cluster-11982.0	GO:0055085	transmembrane transport	--	--	GO:0016021	integral component of membrane
Cluster-11985.0	--	--	GO:0005515	protein binding	--	--
Cluster-11986.0	--	--	GO:0005524	ATP binding	--	--
Cluster-11986.1	GO:0002949//GO:0006310//GO:0006281//GO:0019079//GO:0006355	tRNA threonylcarbamoyladenosine modification//DNA recombination//DNA repair//viral genome replication//regulation of transcription, DNA-templated	GO:0003678//GO:0003723//GO:0009378//GO:0003724//GO:0008134//GO:0016740//GO:0005524//GO:0016887	DNA helicase activity//RNA binding//four-way junction helicase activity//RNA helicase activity//transcription factor binding//transferase activity//ATP binding//ATPase activity	GO:0005667//GO:0005657//GO:0009379	transcription factor complex//replication fork//Holliday junction helicase complex
Cluster-11987.0	GO:0007165	signal transduction	GO:0004872	receptor activity	--	--
Cluster-11994.0	--	--	--	--	GO:0016020	membrane
Cluster-11996.0	GO:0051252//GO:0006388	regulation of RNA metabolic process//tRNA splicing, via endonucleolytic cleavage and ligation	GO:0000213//GO:0003676	tRNA-intron endonuclease activity//nucleic acid binding	GO:0000214	tRNA-intron endonuclease complex
Cluster-11996.1	GO:0051252//GO:0006388	regulation of RNA metabolic process//tRNA splicing, via endonucleolytic cleavage and ligation	GO:0000213//GO:0003676	tRNA-intron endonuclease activity//nucleic acid binding	GO:0000214	tRNA-intron endonuclease complex
Cluster-11998.0	--	--	GO:0005515	protein binding	--	--
Cluster-12.0	--	--	GO:0042302	structural constituent of cuticle	--	--
Cluster-12003.0	--	--	GO:0000975	regulatory region DNA binding	--	--
Cluster-12004.0	GO:0030001//GO:0055085	metal ion transport//transmembrane transport	GO:0046873	metal ion transmembrane transporter activity	GO:0016020	membrane
Cluster-12007.0	GO:0055114	oxidation-reduction process	GO:0042802//GO:0005515//GO:0016638	identical protein binding//protein binding//oxidoreductase activity, acting on the CH-NH2 group of donors	--	--
Cluster-12009.0	GO:0006412//GO:0042254//GO:0006313	translation//ribosome biogenesis//transposition, DNA-mediated	GO:0003735	structural constituent of ribosome	GO:0005622//GO:0005840	intracellular//ribosome
Cluster-12010.0	--	--	GO:0003676//GO:0003723//GO:0000166	nucleic acid binding//RNA binding//nucleotide binding	--	--
Cluster-12012.0	GO:0046907	intracellular transport	--	--	--	--
Cluster-12015.0	--	--	GO:0005524	ATP binding	--	--
Cluster-12018.0	GO:0042254//GO:0006412	ribosome biogenesis//translation	GO:0003735	structural constituent of ribosome	GO:0005840//GO:0005622	ribosome//intracellular
Cluster-12020.0	--	--	GO:0005515	protein binding	--	--
Cluster-12021.1	GO:0006355	regulation of transcription, DNA-templated	GO:0003677	DNA binding	--	--
Cluster-12022.0	GO:0030474//GO:0016032//GO:0007094//GO:0071988//GO:0006810//GO:0006914//GO:0006260	spindle pole body duplication//viral process//mitotic spindle assembly checkpoint//protein localization to spindle pole body//transport//autophagy//DNA replication	GO:0042803//GO:0045502//GO:0008134//GO:0005198//GO:0019901	protein homodimerization activity//dynein binding//transcription factor binding//structural molecule activity//protein kinase binding	GO:0005667//GO:0019867//GO:0030286//GO:0005886//GO:0005634//GO:0005882//GO:0019028	transcription factor complex//outer membrane//dynein complex//plasma membrane//nucleus//intermediate filament//viral capsid
Cluster-12023.0	GO:0045454	cell redox homeostasis	--	--	--	--
Cluster-12024.0	--	--	GO:0005515	protein binding	--	--
Cluster-12031.0	GO:0045454//GO:0055114//GO:0006118//GO:0009306	cell redox homeostasis//oxidation-reduction process//obsolete electron transport//protein secretion	GO:0015035//GO:0016209//GO:0005509//GO:0009055//GO:0016491	protein disulfide oxidoreductase activity//antioxidant activity//calcium ion binding//electron carrier activity//oxidoreductase activity	GO:0005788	endoplasmic reticulum lumen
Cluster-12034.2	--	--	GO:0003725	double-stranded RNA binding	--	--
Cluster-12035.0	GO:0006446//GO:0006413	regulation of translational initiation//translational initiation	GO:0003743	translation initiation factor activity	GO:0005840	ribosome
Cluster-12037.0	GO:0006952	defense response	--	--	--	--
Cluster-12041.0	GO:0046677	response to antibiotic	--	--	--	--
Cluster-12045.0	GO:0007165//GO:0007268//GO:0006811	signal transduction//synaptic transmission//ion transport	GO:0004970	ionotropic glutamate receptor activity	GO:0016020	membrane
Cluster-12048.0	GO:0006810	transport	--	--	GO:0005622	intracellular
Cluster-12053.0	GO:0006281	DNA repair	GO:0005198//GO:0005515//GO:0005509	structural molecule activity//protein binding//calcium ion binding	GO:0019028	viral capsid
Cluster-12054.0	GO:0009089	lysine biosynthetic process via diaminopimelate	GO:0008837	diaminopimelate epimerase activity	--	--
Cluster-12056.0	GO:0006183//GO:0006144//GO:0006241//GO:0006206//GO:0006165//GO:0006228	GTP biosynthetic process//purine nucleobase metabolic process//CTP biosynthetic process//pyrimidine nucleobase metabolic process//nucleoside diphosphate phosphorylation//UTP biosynthetic process	GO:0005524//GO:0004550	ATP binding//nucleoside diphosphate kinase activity	GO:0005737	cytoplasm
Cluster-12057.0	--	--	GO:0005515	protein binding	--	--
Cluster-12063.0	--	--	GO:0005515//GO:0008270//GO:0043169	protein binding//zinc ion binding//cation binding	--	--
Cluster-12063.1	GO:0005975	carbohydrate metabolic process	GO:0008270//GO:0004553//GO:0043169//GO:0030246	zinc ion binding//hydrolase activity, hydrolyzing O-glycosyl compounds//cation binding//carbohydrate binding	GO:0005576	extracellular region
Cluster-12065.0	GO:0008299	isoprenoid biosynthetic process	--	--	--	--
Cluster-12071.0	GO:0071973	bacterial-type flagellum-dependent cell motility	GO:0003774	motor activity	GO:0009427	bacterial-type flagellum basal body, distal rod, L ring
Cluster-12071.1	GO:0006123//GO:0007275//GO:0015992//GO:0006355	mitochondrial electron transport, cytochrome c to oxygen//multicellular organismal development//proton transport//regulation of transcription, DNA-templated	GO:0003700//GO:0004129//GO:0043565//GO:0008270	transcription factor activity, sequence-specific DNA binding//cytochrome-c oxidase activity//sequence-specific DNA binding//zinc ion binding	GO:0005667//GO:0045277//GO:0005634	transcription factor complex//respiratory chain complex IV//nucleus
Cluster-12072.0	GO:0055114//GO:0015992//GO:0006123//GO:0007423	oxidation-reduction process//proton transport//mitochondrial electron transport, cytochrome c to oxygen//sensory organ development	GO:0005212//GO:0004129	structural constituent of eye lens//cytochrome-c oxidase activity	GO:0005751//GO:0005743//GO:0045277	mitochondrial respiratory chain complex IV//mitochondrial inner membrane//respiratory chain complex IV
Cluster-12073.0	--	--	GO:0051015//GO:0030674	actin filament binding//protein binding, bridging	--	--
Cluster-12076.0	GO:0055114//GO:0032509//GO:0006784	oxidation-reduction process//endosome transport via multivesicular body sorting pathway//heme a biosynthetic process	GO:0016627//GO:0043130	oxidoreductase activity, acting on the CH-CH group of donors//ubiquitin binding	GO:0000813//GO:0016021	ESCRT I complex//integral component of membrane
Cluster-12078.0	GO:0006468	protein phosphorylation	GO:0005524//GO:0004672	ATP binding//protein kinase activity	--	--
Cluster-12079.0	GO:0006071//GO:0046486	glycerol metabolic process//glycerolipid metabolic process	GO:0004371	glycerone kinase activity	--	--
Cluster-12080.0	GO:0055114//GO:0008152//GO:0046168//GO:0009396//GO:0046487	oxidation-reduction process//metabolic process//glycerol-3-phosphate catabolic process//folic acid-containing compound biosynthetic process//glyoxylate metabolic process	GO:0016747//GO:0003824//GO:0050662//GO:0016616//GO:0051287//GO:0016491//GO:0004488	transferase activity, transferring acyl groups other than amino-acyl groups//catalytic activity//coenzyme binding//oxidoreductase activity, acting on the CH-OH group of donors, NAD or NADP as acceptor//NAD binding//oxidoreductase activity//methylenetetrahydrofolate dehydrogenase (NADP+) activity	--	--
Cluster-12081.0	GO:0006030	chitin metabolic process	GO:0008061	chitin binding	GO:0005576	extracellular region
Cluster-12082.0	GO:0006412//GO:0042254	translation//ribosome biogenesis	GO:0003735	structural constituent of ribosome	GO:0005840	ribosome
Cluster-12083.0	GO:0006412//GO:0042254	translation//ribosome biogenesis	GO:0003735	structural constituent of ribosome	GO:0005622//GO:0005840	intracellular//ribosome
Cluster-12084.0	GO:0006412//GO:0042254	translation//ribosome biogenesis	GO:0003735	structural constituent of ribosome	GO:0005622//GO:0005840//GO:0019031	intracellular//ribosome//viral envelope
Cluster-12087.0	--	--	GO:0005198	structural molecule activity	GO:0016021	integral component of membrane
Cluster-12089.0	--	--	--	--	GO:0019031	viral envelope
Cluster-12090.0	GO:0015074	DNA integration	--	--	--	--
Cluster-12092.0	GO:0018279//GO:0055114	protein N-linked glycosylation via asparagine//oxidation-reduction process	GO:0005506//GO:0020037//GO:0016705	iron ion binding//heme binding//oxidoreductase activity, acting on paired donors, with incorporation or reduction of molecular oxygen	GO:0005789	endoplasmic reticulum membrane
Cluster-12094.0	GO:0023052	signaling	--	--	--	--
Cluster-12098.0	GO:0007275	multicellular organismal development	GO:0005515	protein binding	--	--
Cluster-12098.1	--	--	GO:0005515	protein binding	--	--
Cluster-12100.0	--	--	GO:0005515	protein binding	--	--
Cluster-12102.0	GO:0007186	G-protein coupled receptor signaling pathway	GO:0004930	G-protein coupled receptor activity	GO:0016021	integral component of membrane
Cluster-12104.0	GO:0006123//GO:0015992	mitochondrial electron transport, cytochrome c to oxygen//proton transport	GO:0004129	cytochrome-c oxidase activity	GO:0005739//GO:0045277	mitochondrion//respiratory chain complex IV
Cluster-12106.0	--	--	GO:0046872	metal ion binding	--	--
Cluster-12107.0	GO:0030244	cellulose biosynthetic process	GO:0016866	intramolecular transferase activity	--	--
Cluster-12108.0	--	--	GO:0005515	protein binding	--	--
Cluster-12116.0	--	--	GO:0005515	protein binding	--	--
Cluster-12117.0	--	--	--	--	GO:0016021	integral component of membrane
Cluster-12120.0	GO:0009058//GO:0006520//GO:0055114	biosynthetic process//cellular amino acid metabolic process//oxidation-reduction process	GO:0016620//GO:0016829//GO:0051287//GO:0030170	oxidoreductase activity, acting on the aldehyde or oxo group of donors, NAD or NADP as acceptor//lyase activity//NAD binding//pyridoxal phosphate binding	--	--
Cluster-12121.0	GO:0051028	mRNA transport	--	--	GO:0005634	nucleus
Cluster-12123.0	GO:0015992//GO:0015986//GO:0006810//GO:0015858	proton transport//ATP synthesis coupled proton transport//transport//nucleoside transport	GO:0005337//GO:0015078//GO:0008270	nucleoside transmembrane transporter activity//hydrogen ion transmembrane transporter activity//zinc ion binding	GO:0000276//GO:0016021	mitochondrial proton-transporting ATP synthase complex, coupling factor F(o)//integral component of membrane
Cluster-12125.0	GO:0006355//GO:0007165	regulation of transcription, DNA-templated//signal transduction	GO:0035257//GO:0003713	nuclear hormone receptor binding//transcription coactivator activity	GO:0005634//GO:0005667	nucleus//transcription factor complex
Cluster-12129.0	--	--	--	--	GO:0005921	gap junction
Cluster-12132.1	GO:0007131//GO:0015031//GO:0006886//GO:0007155//GO:0006807//GO:0006308//GO:0042157//GO:0006869//GO:0055114//GO:0008053//GO:0006935//GO:0042262//GO:0071973	reciprocal meiotic recombination//protein transport//intracellular protein transport//cell adhesion//nitrogen compound metabolic process//DNA catabolic process//lipoprotein metabolic process//lipid transport//oxidation-reduction process//mitochondrial fusion//chemotaxis//DNA protection//bacterial-type flagellum-dependent cell motility	GO:0008565//GO:0008270//GO:0005198//GO:0042803//GO:0003690//GO:0008855//GO:0003924//GO:0008134//GO:0045502//GO:0003774//GO:0042279//GO:0008289	protein transporter activity//zinc ion binding//structural molecule activity//protein homodimerization activity//double-stranded DNA binding//exodeoxyribonuclease VII activity//GTPase activity//transcription factor binding//dynein binding//motor activity//nitrite reductase (cytochrome, ammonia-forming) activity//lipid binding	GO:0005622//GO:0005737//GO:0016021//GO:0016020//GO:0005741//GO:0005576//GO:0019031//GO:0009318//GO:0009288//GO:0042597//GO:0019028//GO:0030286//GO:0000794//GO:0005667	intracellular//cytoplasm//integral component of membrane//membrane//mitochondrial outer membrane//extracellular region//viral envelope//exodeoxyribonuclease VII complex//bacterial-type flagellum//periplasmic space//viral capsid//dynein complex//condensed nuclear chromosome//transcription factor complex
Cluster-12133.0	GO:0055114	oxidation-reduction process	GO:0016491//GO:0016209	oxidoreductase activity//antioxidant activity	--	--
Cluster-12135.0	--	--	GO:0016788	hydrolase activity, acting on ester bonds	--	--
Cluster-12138.0	GO:0006468//GO:0009069//GO:0016310	protein phosphorylation//serine family amino acid metabolic process//phosphorylation	GO:0004672//GO:0004674//GO:0005524	protein kinase activity//protein serine/threonine kinase activity//ATP binding	--	--
Cluster-12139.0	GO:0006771//GO:0019497	riboflavin metabolic process//hexachlorocyclohexane metabolic process	GO:0003993	acid phosphatase activity	--	--
Cluster-12141.0	GO:0006468	protein phosphorylation	GO:0004672//GO:0005524	protein kinase activity//ATP binding	--	--
Cluster-12142.0	--	--	GO:0042302	structural constituent of cuticle	--	--
Cluster-12142.1	--	--	GO:0042302	structural constituent of cuticle	GO:0019028	viral capsid
Cluster-12142.2	--	--	GO:0042302	structural constituent of cuticle	--	--
Cluster-12143.0	GO:0006810//GO:0055085//GO:0000041	transport//transmembrane transport//transition metal ion transport	GO:0005215//GO:0022857	transporter activity//transmembrane transporter activity	GO:0016020//GO:0016021	membrane//integral component of membrane
Cluster-12144.0	--	--	GO:0005524	ATP binding	--	--
Cluster-12147.0	GO:0006281	DNA repair	--	--	GO:0043240	Fanconi anaemia nuclear complex
Cluster-12148.0	--	--	GO:0046983	protein dimerization activity	--	--
Cluster-12150.0	GO:0006508	proteolysis	GO:0004190	aspartic-type endopeptidase activity	--	--
Cluster-12153.0	GO:0055114	oxidation-reduction process	GO:0016614//GO:0050660	oxidoreductase activity, acting on CH-OH group of donors//flavin adenine dinucleotide binding	--	--
Cluster-12155.0	GO:0006355	regulation of transcription, DNA-templated	--	--	--	--
Cluster-12157.0	--	--	--	--	GO:0016021	integral component of membrane
Cluster-12161.0	GO:0008608//GO:0006468	attachment of spindle microtubules to kinetochore//protein phosphorylation	GO:0005524//GO:0004672	ATP binding//protein kinase activity	GO:0072686//GO:0042729	mitotic spindle//DASH complex
Cluster-12162.0	GO:0006563//GO:0006566//GO:0006546//GO:0006544//GO:0055114	L-serine metabolic process//threonine metabolic process//glycine catabolic process//glycine metabolic process//oxidation-reduction process	GO:0004375//GO:0005525	glycine dehydrogenase (decarboxylating) activity//GTP binding	GO:0005921	gap junction
Cluster-12171.0	GO:0006355//GO:0035556//GO:0009190//GO:0007165	regulation of transcription, DNA-templated//intracellular signal transduction//cyclic nucleotide biosynthetic process//signal transduction	GO:0004871//GO:0003700//GO:0016849	signal transducer activity//transcription factor activity, sequence-specific DNA binding//phosphorus-oxygen lyase activity	GO:0005634//GO:0005667	nucleus//transcription factor complex
Cluster-12176.0	--	--	GO:0005515	protein binding	--	--
Cluster-12177.0	--	--	GO:0005515	protein binding	--	--
Cluster-1218.0	GO:0006275//GO:0045893//GO:0006260	regulation of DNA replication//positive regulation of transcription, DNA-templated//DNA replication	GO:0003688//GO:0003677	DNA replication origin binding//DNA binding	GO:0046809//GO:0042025	replication compartment//host cell nucleus
Cluster-12181.0	GO:0006807	nitrogen compound metabolic process	GO:0016787//GO:0043169//GO:0016810	hydrolase activity//cation binding//hydrolase activity, acting on carbon-nitrogen (but not peptide) bonds	--	--
Cluster-12188.0	GO:0061024	membrane organization	GO:0005509//GO:0005515	calcium ion binding//protein binding	GO:0030176//GO:0016020	integral component of endoplasmic reticulum membrane//membrane
Cluster-12189.0	GO:0007166//GO:0008152//GO:0032501	cell surface receptor signaling pathway//metabolic process//multicellular organismal process	GO:0016491//GO:0003824	oxidoreductase activity//catalytic activity	--	--
Cluster-12193.0	GO:0050909	sensory perception of taste	--	--	GO:0016021	integral component of membrane
Cluster-12194.0	GO:0006412//GO:0042254	translation//ribosome biogenesis	GO:0003735	structural constituent of ribosome	GO:0005840	ribosome
Cluster-12196.0	GO:0006508	proteolysis	GO:0004252	serine-type endopeptidase activity	--	--
Cluster-12197.0	GO:0009432//GO:0006259//GO:0006281//GO:0044763	SOS response//DNA metabolic process//DNA repair//single-organism cellular process	GO:0000166//GO:0017111//GO:0003697//GO:0005524	nucleotide binding//nucleoside-triphosphatase activity//single-stranded DNA binding//ATP binding	--	--
Cluster-1220.0	GO:0006412//GO:0042254	translation//ribosome biogenesis	GO:0003735	structural constituent of ribosome	GO:0005622//GO:0005840	intracellular//ribosome
Cluster-12201.0	--	--	GO:0005515	protein binding	--	--
Cluster-12202.0	GO:0016567//GO:0006915//GO:0032465	protein ubiquitination//apoptotic process//regulation of cytokinesis	GO:0004842	ubiquitin-protein transferase activity	--	--
Cluster-12216.1	--	--	--	--	GO:0016020	membrane
Cluster-12217.0	GO:0016055	Wnt signaling pathway	GO:0008013	beta-catenin binding	GO:0016342	catenin complex
Cluster-12218.0	GO:0005975	carbohydrate metabolic process	GO:0004553	hydrolase activity, hydrolyzing O-glycosyl compounds	--	--
Cluster-12226.0	GO:0022900//GO:0006118	electron transport chain//obsolete electron transport	GO:0009055//GO:0020037//GO:0005506	electron carrier activity//heme binding//iron ion binding	GO:0070469//GO:0005739	respiratory chain//mitochondrion
Cluster-12227.0	GO:0006260	DNA replication	GO:0003887//GO:0003677	DNA-directed DNA polymerase activity//DNA binding	GO:0042575	DNA polymerase complex
Cluster-12228.0	GO:0035556//GO:0006464	intracellular signal transduction//cellular protein modification process	GO:0005515//GO:0046872//GO:0016151//GO:0008270	protein binding//metal ion binding//nickel cation binding//zinc ion binding	--	--
Cluster-12230.0	GO:0006744//GO:0007165	ubiquinone biosynthetic process//signal transduction	GO:0005509//GO:0008813	calcium ion binding//chorismate lyase activity	GO:0005578//GO:0005737	proteinaceous extracellular matrix//cytoplasm
Cluster-12233.0	--	--	GO:0005515	protein binding	--	--
Cluster-12235.0	GO:0006355	regulation of transcription, DNA-templated	GO:0046872//GO:0003677	metal ion binding//DNA binding	--	--
Cluster-12236.0	GO:0007165	signal transduction	GO:0005179	hormone activity	--	--
Cluster-12238.0	GO:0051252	regulation of RNA metabolic process	GO:0004540	ribonuclease activity	--	--
Cluster-12240.0	GO:0006260	DNA replication	--	--	GO:0005634//GO:0000808	nucleus//origin recognition complex
Cluster-12241.0	GO:0055114//GO:0008152//GO:0006804//GO:0009396//GO:0006979//GO:0046487	oxidation-reduction process//metabolic process//obsolete peroxidase reaction//folic acid-containing compound biosynthetic process//response to oxidative stress//glyoxylate metabolic process	GO:0004601//GO:0020037//GO:0003824//GO:0050662//GO:0016491//GO:0004488	peroxidase activity//heme binding//catalytic activity//coenzyme binding//oxidoreductase activity//methylenetetrahydrofolate dehydrogenase (NADP+) activity	--	--
Cluster-12242.0	GO:0030488//GO:0008033//GO:0009451//GO:0006364	tRNA methylation//tRNA processing//RNA modification//rRNA processing	GO:0016429//GO:0003723//GO:0008168	tRNA (adenine-N1-)-methyltransferase activity//RNA binding//methyltransferase activity	GO:0031515	tRNA (m1A) methyltransferase complex
Cluster-12245.0	GO:0006355	regulation of transcription, DNA-templated	--	--	GO:0005622	intracellular
Cluster-12246.0	--	--	GO:0005515	protein binding	--	--
Cluster-12248.0	--	--	GO:0016887//GO:0005524	ATPase activity//ATP binding	--	--
Cluster-12253.0	GO:0006123//GO:0015992	mitochondrial electron transport, cytochrome c to oxygen//proton transport	GO:0004129	cytochrome-c oxidase activity	GO:0045277	respiratory chain complex IV
Cluster-12257.0	GO:0060962	regulation of ribosomal protein gene transcription from RNA polymerase II promoter	GO:0005515//GO:0003712	protein binding//transcription cofactor activity	GO:0005667	transcription factor complex
Cluster-12261.0	GO:0008152	metabolic process	GO:0016491	oxidoreductase activity	--	--
Cluster-12261.1	GO:0019538//GO:0006355//GO:0006810//GO:0006614//GO:0007264//GO:0002949	protein metabolic process//regulation of transcription, DNA-templated//transport//SRP-dependent cotranslational protein targeting to membrane//small GTPase mediated signal transduction//tRNA threonylcarbamoyladenosine modification	GO:0016887//GO:0016301//GO:0008134//GO:0003924//GO:0098519//GO:0016787//GO:0005524//GO:0003724//GO:0005525//GO:0003677//GO:0003723	ATPase activity//kinase activity//transcription factor binding//GTPase activity//nucleotide phosphatase activity, acting on free nucleotides//hydrolase activity//ATP binding//RNA helicase activity//GTP binding//DNA binding//RNA binding	GO:0005667	transcription factor complex
Cluster-12261.2	GO:0015979	photosynthesis	--	--	GO:0016020//GO:0009523//GO:0009539	membrane//photosystem II//photosystem II reaction center
Cluster-12262.0	GO:0042254//GO:0006412	ribosome biogenesis//translation	GO:0003735	structural constituent of ribosome	GO:0005840	ribosome
Cluster-12263.0	GO:0015992//GO:0006119//GO:0015986	proton transport//oxidative phosphorylation//ATP synthesis coupled proton transport	GO:0046961//GO:0046933	proton-transporting ATPase activity, rotational mechanism//proton-transporting ATP synthase activity, rotational mechanism	GO:0045259//GO:0045261	proton-transporting ATP synthase complex//proton-transporting ATP synthase complex, catalytic core F(1)
Cluster-12265.0	GO:0055114	oxidation-reduction process	GO:0016491//GO:0016616	oxidoreductase activity//oxidoreductase activity, acting on the CH-OH group of donors, NAD or NADP as acceptor	--	--
Cluster-12269.1	GO:0007010//GO:0000245	cytoskeleton organization//spliceosomal complex assembly	GO:0003779	actin binding	GO:0005634	nucleus
Cluster-12272.0	GO:0055114	oxidation-reduction process	GO:0005509//GO:0016491	calcium ion binding//oxidoreductase activity	--	--
Cluster-12276.0	GO:0007608//GO:0007187	sensory perception of smell//G-protein coupled receptor signaling pathway, coupled to cyclic nucleotide second messenger	GO:0005549//GO:0004984	odorant binding//olfactory receptor activity	GO:0016020	membrane
Cluster-12277.0	GO:0008152	metabolic process	GO:0003824	catalytic activity	--	--
Cluster-12278.0	GO:0007186	G-protein coupled receptor signaling pathway	GO:0004930	G-protein coupled receptor activity	GO:0016021	integral component of membrane
Cluster-12278.1	GO:0015979//GO:0007186	photosynthesis//G-protein coupled receptor signaling pathway	GO:0004930	G-protein coupled receptor activity	GO:0009507//GO:0016021//GO:0009523	chloroplast//integral component of membrane//photosystem II
Cluster-12283.0	GO:0055085//GO:0006886//GO:0006914//GO:0006355//GO:0007049//GO:0010508//GO:0030001//GO:0048309//GO:0051028	transmembrane transport//intracellular protein transport//autophagy//regulation of transcription, DNA-templated//cell cycle//positive regulation of autophagy//metal ion transport//endoplasmic reticulum inheritance//mRNA transport	GO:0043565//GO:0003700//GO:0003677//GO:0046873	sequence-specific DNA binding//transcription factor activity, sequence-specific DNA binding//DNA binding//metal ion transmembrane transporter activity	GO:0016021//GO:0005634//GO:0005667//GO:0005783//GO:0016020	integral component of membrane//nucleus//transcription factor complex//endoplasmic reticulum//membrane
Cluster-12284.0	--	--	GO:0046912	transferase activity, transferring acyl groups, acyl groups converted into alkyl on transfer	--	--
Cluster-12285.0	GO:0055085//GO:0044070//GO:0006820	transmembrane transport//regulation of anion transport//anion transport	GO:0008308	voltage-gated anion channel activity	GO:0005741	mitochondrial outer membrane
Cluster-12291.0	--	--	GO:0008270	zinc ion binding	--	--
Cluster-12292.0	GO:0006812	cation transport	GO:0008324	cation transmembrane transporter activity	--	--
Cluster-12293.0	GO:0007187//GO:0007608//GO:0050909	G-protein coupled receptor signaling pathway, coupled to cyclic nucleotide second messenger//sensory perception of smell//sensory perception of taste	GO:0005549//GO:0004984	odorant binding//olfactory receptor activity	GO:0016021//GO:0016020	integral component of membrane//membrane
Cluster-12296.0	GO:0030435	sporulation resulting in formation of a cellular spore	--	--	GO:0031160	spore wall
Cluster-12298.0	GO:0015986//GO:0007154//GO:0015992	ATP synthesis coupled proton transport//cell communication//proton transport	GO:0005515//GO:0035091//GO:0015078	protein binding//phosphatidylinositol binding//hydrogen ion transmembrane transporter activity	GO:0045263//GO:0005737	proton-transporting ATP synthase complex, coupling factor F(o)//cytoplasm
Cluster-12300.0	GO:0006508	proteolysis	GO:0004190	aspartic-type endopeptidase activity	--	--
Cluster-12309.0	GO:0006412//GO:0042254	translation//ribosome biogenesis	GO:0003735	structural constituent of ribosome	GO:0005622//GO:0005840	intracellular//ribosome
Cluster-12310.0	GO:0000045	autophagosome assembly	--	--	GO:0005737	cytoplasm
Cluster-12313.0	--	--	GO:0003676	nucleic acid binding	--	--
Cluster-12315.0	GO:0006313	transposition, DNA-mediated	GO:0004803//GO:0003677	transposase activity//DNA binding	--	--
Cluster-12318.0	GO:0035307	positive regulation of protein dephosphorylation	--	--	GO:0071595	Nem1-Spo7 phosphatase complex
Cluster-12322.0	--	--	GO:0005515//GO:0016817	protein binding//hydrolase activity, acting on acid anhydrides	--	--
Cluster-12324.0	GO:0007186	G-protein coupled receptor signaling pathway	GO:0005515//GO:0004930//GO:0005509	protein binding//G-protein coupled receptor activity//calcium ion binding	GO:0016021	integral component of membrane
Cluster-12324.1	GO:0007186//GO:0006487	G-protein coupled receptor signaling pathway//protein N-linked glycosylation	GO:0004930	G-protein coupled receptor activity	GO:0016021//GO:0008250	integral component of membrane//oligosaccharyltransferase complex
Cluster-12329.0	GO:0016192//GO:0006886	vesicle-mediated transport//intracellular protein transport	GO:0008440	inositol-1,4,5-trisphosphate 3-kinase activity	--	--
Cluster-12334.0	GO:0006352//GO:0006260	DNA-templated transcription, initiation//DNA replication	GO:0046872	metal ion binding	GO:0005669	transcription factor TFIID complex
Cluster-12337.0	--	--	GO:0046872	metal ion binding	--	--
Cluster-12338.0	GO:0007283	spermatogenesis	GO:0003677	DNA binding	GO:0000786//GO:0005634	nucleosome//nucleus
Cluster-12340.0	GO:0015074	DNA integration	--	--	--	--
Cluster-12340.1	GO:0006750	glutathione biosynthetic process	GO:0004363//GO:0005524	glutathione synthase activity//ATP binding	--	--
Cluster-12342.0	GO:0015991//GO:0015992//GO:0006355	ATP hydrolysis coupled proton transport//proton transport//regulation of transcription, DNA-templated	GO:0004190//GO:0003677//GO:0015078	aspartic-type endopeptidase activity//DNA binding//hydrogen ion transmembrane transporter activity	GO:0016021//GO:0033179	integral component of membrane//proton-transporting V-type ATPase, V0 domain
Cluster-12347.0	GO:0007283	spermatogenesis	--	--	GO:0005794	Golgi apparatus
Cluster-12352.0	GO:0042254//GO:0006412	ribosome biogenesis//translation	GO:0003735//GO:0016491	structural constituent of ribosome//oxidoreductase activity	GO:0005840//GO:0005622	ribosome//intracellular
Cluster-12354.0	GO:0055085//GO:0006810	transmembrane transport//transport	GO:0005524//GO:0042626	ATP binding//ATPase activity, coupled to transmembrane movement of substances	GO:0016021	integral component of membrane
Cluster-12358.0	--	--	GO:0005515	protein binding	--	--
Cluster-12359.0	GO:0006352	DNA-templated transcription, initiation	GO:0003677	DNA binding	--	--
Cluster-12362.0	GO:0006412//GO:0042254	translation//ribosome biogenesis	GO:0005515//GO:0003735	protein binding//structural constituent of ribosome	GO:0005622//GO:0005840	intracellular//ribosome
Cluster-12362.1	--	--	GO:0005515	protein binding	--	--
Cluster-12362.2	GO:0042254//GO:0006412	ribosome biogenesis//translation	GO:0005515//GO:0003735	protein binding//structural constituent of ribosome	GO:0005840//GO:0005622	ribosome//intracellular
Cluster-12362.3	--	--	GO:0005515	protein binding	--	--
Cluster-12370.0	GO:0006811//GO:0007268//GO:2001256//GO:0007165	ion transport//synaptic transmission//regulation of store-operated calcium entry//signal transduction	GO:0004970//GO:0005234	ionotropic glutamate receptor activity//extracellular-glutamate-gated ion channel activity	GO:0016020//GO:0030176	membrane//integral component of endoplasmic reticulum membrane
Cluster-12373.0	GO:0006631//GO:0006568//GO:0006554//GO:0006552//GO:0055114//GO:0006574//GO:0006550//GO:0006633//GO:0018874//GO:0008152	fatty acid metabolic process//tryptophan metabolic process//lysine catabolic process//leucine catabolic process//oxidation-reduction process//valine catabolic process//isoleucine catabolic process//fatty acid biosynthetic process//benzoate metabolic process//metabolic process	GO:0003857//GO:0016491	3-hydroxyacyl-CoA dehydrogenase activity//oxidoreductase activity	--	--
Cluster-12375.1	GO:0006810//GO:0009405	transport//pathogenesis	GO:0019871	sodium channel inhibitor activity	GO:0005576	extracellular region
Cluster-12376.0	GO:0055114	oxidation-reduction process	--	--	--	--
Cluster-12378.0	--	--	GO:0017070	U6 snRNA binding	--	--
Cluster-12380.0	GO:0007165	signal transduction	GO:0005179	hormone activity	GO:0005576	extracellular region
Cluster-12383.0	GO:0015940//GO:0006633//GO:0055114	pantothenate biosynthetic process//fatty acid biosynthetic process//oxidation-reduction process	GO:0008770//GO:0001671//GO:0005515//GO:0016491//GO:0051087//GO:0016627	[acyl-carrier-protein] phosphodiesterase activity//ATPase activator activity//protein binding//oxidoreductase activity//chaperone binding//oxidoreductase activity, acting on the CH-CH group of donors	--	--
Cluster-12385.0	GO:0006813	potassium ion transport	GO:0005242	inward rectifier potassium channel activity	GO:0016021//GO:0008076	integral component of membrane//voltage-gated potassium channel complex
Cluster-12386.0	GO:0006508	proteolysis	GO:0004185	serine-type carboxypeptidase activity	--	--
Cluster-12388.0	--	--	GO:0008270//GO:0005515//GO:0046872	zinc ion binding//protein binding//metal ion binding	--	--
Cluster-12395.0	GO:0006265//GO:0042981//GO:0006813	DNA topological change//regulation of apoptotic process//potassium ion transport	GO:0003918//GO:0005249//GO:0030955//GO:0005524//GO:0003677	DNA topoisomerase type II (ATP-hydrolyzing) activity//voltage-gated potassium channel activity//potassium ion binding//ATP binding//DNA binding	GO:0008076//GO:0016021//GO:0005886	voltage-gated potassium channel complex//integral component of membrane//plasma membrane
Cluster-12406.0	GO:0042176//GO:0050790	regulation of protein catabolic process//regulation of catalytic activity	GO:0030234	enzyme regulator activity	GO:0000502	proteasome complex
Cluster-12407.0	--	--	--	--	GO:0005634	nucleus
Cluster-12413.0	--	--	GO:0016301	kinase activity	--	--
Cluster-12415.0	--	--	--	--	GO:0016020	membrane
Cluster-12418.0	GO:0000902//GO:0005975	cell morphogenesis//carbohydrate metabolic process	GO:0016773	phosphotransferase activity, alcohol group as acceptor	--	--
Cluster-12418.1	GO:0005975	carbohydrate metabolic process	GO:0016773	phosphotransferase activity, alcohol group as acceptor	--	--
Cluster-12421.0	GO:0006810	transport	GO:0042626//GO:0005524	ATPase activity, coupled to transmembrane movement of substances//ATP binding	GO:0016021	integral component of membrane
Cluster-12424.0	GO:0030683	evasion or tolerance by virus of host immune response	--	--	GO:0019012	virion
Cluster-12426.0	GO:0007186	G-protein coupled receptor signaling pathway	GO:0004930	G-protein coupled receptor activity	GO:0005886//GO:0016021	plasma membrane//integral component of membrane
Cluster-12427.0	GO:0006118	obsolete electron transport	GO:0020037//GO:0009055	heme binding//electron carrier activity	--	--
Cluster-12429.0	--	--	GO:0005515	protein binding	--	--
Cluster-12429.1	--	--	GO:0003676	nucleic acid binding	--	--
Cluster-12434.0	GO:0006355	regulation of transcription, DNA-templated	GO:0005515	protein binding	--	--
Cluster-12435.0	--	--	GO:0016747	transferase activity, transferring acyl groups other than amino-acyl groups	--	--
Cluster-12436.0	GO:0006874//GO:0006816	cellular calcium ion homeostasis//calcium ion transport	GO:0005219	ryanodine-sensitive calcium-release channel activity	GO:0016021//GO:0005622	integral component of membrane//intracellular
Cluster-12440.0	GO:0016032	viral process	GO:0004672//GO:0005524	protein kinase activity//ATP binding	--	--
Cluster-12441.0	GO:0007010	cytoskeleton organization	GO:0020037//GO:0003779	heme binding//actin binding	--	--
Cluster-12443.0	--	--	GO:0016301	kinase activity	--	--
Cluster-12444.0	GO:0007165//GO:0007411//GO:0007155	signal transduction//axon guidance//cell adhesion	GO:0004888//GO:0005102//GO:0030246	transmembrane signaling receptor activity//receptor binding//carbohydrate binding	GO:0005887	integral component of plasma membrane
Cluster-12447.0	GO:0007165//GO:0006030//GO:0006811	signal transduction//chitin metabolic process//ion transport	GO:0004190//GO:0005179//GO:0008061	aspartic-type endopeptidase activity//hormone activity//chitin binding	GO:0016021//GO:0005576//GO:0016020	integral component of membrane//extracellular region//membrane
Cluster-12448.0	GO:0055085	transmembrane transport	GO:0022857	transmembrane transporter activity	GO:0016021	integral component of membrane
Cluster-12451.0	GO:0006352	DNA-templated transcription, initiation	--	--	GO:0005634	nucleus
Cluster-12452.0	GO:0030436	asexual sporulation	--	--	GO:0042601	endospore-forming forespore
Cluster-12453.0	GO:0005975	carbohydrate metabolic process	GO:0004553	hydrolase activity, hydrolyzing O-glycosyl compounds	--	--
Cluster-12454.0	GO:0030001	metal ion transport	GO:0046872	metal ion binding	--	--
Cluster-12463.0	--	--	--	--	GO:0016021	integral component of membrane
Cluster-12467.0	GO:0015992//GO:0006811//GO:0006812//GO:0006119//GO:0006810//GO:0007165	proton transport//ion transport//cation transport//oxidative phosphorylation//transport//signal transduction	GO:0005230//GO:0009678//GO:0004427//GO:0004889	extracellular ligand-gated ion channel activity//hydrogen-translocating pyrophosphatase activity//inorganic diphosphatase activity//acetylcholine-activated cation-selective channel activity	GO:0045211//GO:0030054//GO:0016020//GO:0016021//GO:0005886	postsynaptic membrane//cell junction//membrane//integral component of membrane//plasma membrane
Cluster-12469.0	--	--	GO:0005515	protein binding	--	--
Cluster-12471.0	GO:0006096//GO:0000162//GO:0006571//GO:0009094//GO:0006094	glycolytic process//tryptophan biosynthetic process//tyrosine biosynthetic process//L-phenylalanine biosynthetic process//gluconeogenesis	GO:0004634//GO:0000287	phosphopyruvate hydratase activity//magnesium ion binding	GO:0000015	phosphopyruvate hydratase complex
Cluster-12474.0	GO:0009235	cobalamin metabolic process	--	--	--	--
Cluster-12475.0	GO:0050912//GO:0007187//GO:0050909//GO:0007607	detection of chemical stimulus involved in sensory perception of taste//G-protein coupled receptor signaling pathway, coupled to cyclic nucleotide second messenger//sensory perception of taste//obsolete taste perception	GO:0008527	taste receptor activity	GO:0016021	integral component of membrane
Cluster-12479.0	GO:0006030	chitin metabolic process	GO:0008061	chitin binding	GO:0005576	extracellular region
Cluster-12479.1	GO:0006030	chitin metabolic process	GO:0008061	chitin binding	GO:0005576	extracellular region
Cluster-12480.0	GO:0007154//GO:0055085	cell communication//transmembrane transport	--	--	GO:0016021	integral component of membrane
Cluster-12481.0	--	--	GO:0005488	binding	--	--
Cluster-12484.0	GO:0007155	cell adhesion	--	--	--	--
Cluster-12487.0	--	--	--	--	GO:0042470	melanosome
Cluster-12488.0	GO:0007155	cell adhesion	--	--	--	--
Cluster-12489.0	GO:0006555//GO:0006730	methionine metabolic process//one-carbon metabolic process	GO:0004013	adenosylhomocysteinase activity	--	--
Cluster-12490.0	GO:0015684	ferrous iron transport	GO:0015093	ferrous iron transmembrane transporter activity	GO:0016021	integral component of membrane
Cluster-12492.0	GO:0005975	carbohydrate metabolic process	GO:0043169//GO:0003824	cation binding//catalytic activity	--	--
Cluster-12493.0	GO:0015031	protein transport	GO:0008565	protein transporter activity	GO:0005886//GO:0016021	plasma membrane//integral component of membrane
Cluster-12494.0	--	--	GO:0003676	nucleic acid binding	--	--
Cluster-12495.0	GO:0006099//GO:0008152//GO:0019643	tricarboxylic acid cycle//metabolic process//reductive tricarboxylic acid cycle	GO:0004775//GO:0000166//GO:0048037//GO:0003878//GO:0003824	succinate-CoA ligase (ADP-forming) activity//nucleotide binding//cofactor binding//ATP citrate synthase activity//catalytic activity	GO:0042709	succinate-CoA ligase complex
Cluster-12498.0	GO:0006355	regulation of transcription, DNA-templated	GO:0003723//GO:0003677	RNA binding//DNA binding	--	--
Cluster-12498.1	GO:0006355	regulation of transcription, DNA-templated	GO:0003677	DNA binding	--	--
Cluster-12499.0	GO:0006355	regulation of transcription, DNA-templated	GO:0003677	DNA binding	--	--
Cluster-12504.0	GO:0006412//GO:0042254	translation//ribosome biogenesis	GO:0003735	structural constituent of ribosome	GO:0005622//GO:0005840	intracellular//ribosome
Cluster-12505.0	GO:0006281//GO:0006464//GO:0006351	DNA repair//cellular protein modification process//transcription, DNA-templated	GO:0016151//GO:0016787//GO:0046872//GO:0003676//GO:0008270	nickel cation binding//hydrolase activity//metal ion binding//nucleic acid binding//zinc ion binding	--	--
Cluster-12506.0	GO:0006123//GO:0055114//GO:0015992	mitochondrial electron transport, cytochrome c to oxygen//oxidation-reduction process//proton transport	GO:0016491//GO:0004129	oxidoreductase activity//cytochrome-c oxidase activity	GO:0045277//GO:0005739	respiratory chain complex IV//mitochondrion
Cluster-12508.0	GO:0000910//GO:0000226	cytokinesis//microtubule cytoskeleton organization	GO:0008017	microtubule binding	GO:0045298	tubulin complex
Cluster-12511.0	--	--	GO:0003677	DNA binding	GO:0005634	nucleus
Cluster-12517.0	GO:0006281//GO:0006310	DNA repair//DNA recombination	--	--	--	--
Cluster-12518.0	--	--	GO:0016787	hydrolase activity	--	--
Cluster-12520.0	GO:0006508//GO:0050790	proteolysis//regulation of catalytic activity	GO:0008234//GO:0004197	cysteine-type peptidase activity//cysteine-type endopeptidase activity	--	--
Cluster-12523.0	GO:0000090//GO:0007067//GO:0051301//GO:0031110//GO:0000226//GO:0007059//GO:0000398	mitotic anaphase//mitotic nuclear division//cell division//regulation of microtubule polymerization or depolymerization//microtubule cytoskeleton organization//chromosome segregation//mRNA splicing, via spliceosome	GO:0008017	microtubule binding	GO:0016021//GO:0005874//GO:0005681//GO:0045298//GO:0000940//GO:0005876	integral component of membrane//microtubule//spliceosomal complex//tubulin complex//condensed chromosome outer kinetochore//spindle microtubule
Cluster-12527.0	GO:0006457//GO:0000413	protein folding//protein peptidyl-prolyl isomerization	GO:0003755	peptidyl-prolyl cis-trans isomerase activity	--	--
Cluster-12531.0	GO:0050830//GO:0008152	defense response to Gram-positive bacterium//metabolic process	GO:0003824	catalytic activity	GO:0005576	extracellular region
Cluster-12535.0	GO:0009405//GO:0007186//GO:0008219//GO:0019236//GO:0007606	pathogenesis//G-protein coupled receptor signaling pathway//cell death//response to pheromone//sensory perception of chemical stimulus	GO:0005515//GO:0004932	protein binding//mating-type factor pheromone receptor activity	GO:0005576//GO:0016020	extracellular region//membrane
Cluster-12536.0	--	--	GO:0003824	catalytic activity	--	--
Cluster-12539.0	GO:0000372	Group I intron splicing	--	--	GO:0030529	intracellular ribonucleoprotein complex
Cluster-1254.0	GO:0055114	oxidation-reduction process	GO:0033743	peptide-methionine (R)-S-oxide reductase activity	--	--
Cluster-12540.0	GO:0042254//GO:0006412	ribosome biogenesis//translation	GO:0003735	structural constituent of ribosome	GO:0005840//GO:0005622	ribosome//intracellular
Cluster-12542.0	--	--	GO:0019956	chemokine binding	--	--
Cluster-12544.0	--	--	GO:0046983	protein dimerization activity	--	--
Cluster-12551.0	--	--	GO:0005515	protein binding	--	--
Cluster-12553.0	GO:0000902	cell morphogenesis	--	--	--	--
Cluster-12554.0	GO:0006164//GO:0006807//GO:0006144	purine nucleotide biosynthetic process//nitrogen compound metabolic process//purine nucleobase metabolic process	GO:0004643//GO:0003937	phosphoribosylaminoimidazolecarboxamide formyltransferase activity//IMP cyclohydrolase activity	GO:0042720	mitochondrial inner membrane peptidase complex
Cluster-12557.0	GO:0042254	ribosome biogenesis	--	--	GO:0005622	intracellular
Cluster-12558.1	GO:0008152//GO:0006367	metabolic process//transcription initiation from RNA polymerase II promoter	GO:0016747	transferase activity, transferring acyl groups other than amino-acyl groups	GO:0005672	transcription factor TFIIA complex
Cluster-12564.0	GO:0006412//GO:0042254	translation//ribosome biogenesis	GO:0003735	structural constituent of ribosome	GO:0005840	ribosome
Cluster-1257.0	GO:0015992	proton transport	GO:0015078	hydrogen ion transmembrane transporter activity	GO:0055036//GO:0033644	virion membrane//host cell membrane
Cluster-12571.0	--	--	GO:0005515	protein binding	--	--
Cluster-12573.0	GO:0007224	smoothened signaling pathway	GO:0005515	protein binding	--	--
Cluster-12574.1	GO:0006308//GO:0009307	DNA catabolic process//DNA restriction-modification system	GO:0003677//GO:0009036	DNA binding//Type II site-specific deoxyribonuclease activity	GO:0009359	Type II site-specific deoxyribonuclease complex
Cluster-12575.2	GO:0008652//GO:0009086	cellular amino acid biosynthetic process//methionine biosynthetic process	GO:0008270//GO:0003871	zinc ion binding//5-methyltetrahydropteroyltriglutamate-homocysteine S-methyltransferase activity	--	--
Cluster-12576.0	--	--	GO:0008270//GO:0003676	zinc ion binding//nucleic acid binding	--	--
Cluster-12579.0	--	--	GO:0016747	transferase activity, transferring acyl groups other than amino-acyl groups	--	--
Cluster-12586.0	GO:0051301//GO:0007059	cell division//chromosome segregation	--	--	GO:0000444	MIS12/MIND type complex
Cluster-12587.0	--	--	GO:0005516	calmodulin binding	--	--
Cluster-12589.0	GO:0016310//GO:0048193//GO:0019089//GO:0030168//GO:0008053//GO:0019072//GO:0015992//GO:0006118//GO:0015991//GO:0006457//GO:0007155//GO:0006886//GO:0016192//GO:0006810//GO:0051258//GO:0006468//GO:0006914//GO:0009069//GO:0007165//GO:0015031//GO:0006355	phosphorylation//Golgi vesicle transport//transmission of virus//platelet activation//mitochondrial fusion//viral genome packaging//proton transport//obsolete electron transport//ATP hydrolysis coupled proton transport//protein folding//cell adhesion//intracellular protein transport//vesicle-mediated transport//transport//protein polymerization//protein phosphorylation//autophagy//serine family a…	GO:0005484//GO:0030674//GO:0003924//GO:0005524//GO:0004674//GO:0005102//GO:0051082//GO:0003677//GO:0015035//GO:0005198//GO:0005096//GO:0016818//GO:0015078//GO:0019901//GO:0008565//GO:0008270	SNAP receptor activity//protein binding, bridging//GTPase activity//ATP binding//protein serine/threonine kinase activity//receptor binding//unfolded protein binding//DNA binding//protein disulfide oxidoreductase activity//structural molecule activity//GTPase activator activity//hydrolase activity, acting on acid anhydrides, in phosphorus-containing anhydrides//hydrogen ion transmembrane transpor…	GO:0019028//GO:0005577//GO:0016272//GO:0019031//GO:0005634//GO:0033179//GO:0016020//GO:0005741//GO:0042025//GO:0016021//GO:0005737//GO:0005801//GO:0005622	viral capsid//fibrinogen complex//prefoldin complex//viral envelope//nucleus//proton-transporting V-type ATPase, V0 domain//membrane//mitochondrial outer membrane//host cell nucleus//integral component of membrane//cytoplasm//cis-Golgi network//intracellular
Cluster-1259.0	GO:0033617	mitochondrial respiratory chain complex IV assembly	--	--	GO:0005739	mitochondrion
Cluster-12590.0	GO:2001256	regulation of store-operated calcium entry	--	--	GO:0030176	integral component of endoplasmic reticulum membrane
Cluster-12594.0	GO:0006402//GO:0051252	mRNA catabolic process//regulation of RNA metabolic process	GO:0003723//GO:0046872//GO:0003676//GO:0004535	RNA binding//metal ion binding//nucleic acid binding//poly(A)-specific ribonuclease activity	GO:0005634//GO:0005737	nucleus//cytoplasm
Cluster-12596.0	GO:0033014//GO:0015994//GO:0006783	tetrapyrrole biosynthetic process//chlorophyll metabolic process//heme biosynthetic process	GO:0005524//GO:0004852//GO:1901363//GO:0003676//GO:0097159	ATP binding//uroporphyrinogen-III synthase activity//heterocyclic compound binding//nucleic acid binding//organic cyclic compound binding	GO:0005634	nucleus
Cluster-12596.1	GO:0017038//GO:0006810	protein import//transport	GO:0003676//GO:0005524//GO:0016787//GO:0003677	nucleic acid binding//ATP binding//hydrolase activity//DNA binding	GO:0016020//GO:0005886	membrane//plasma membrane
Cluster-12601.0	--	--	GO:0016627	oxidoreductase activity, acting on the CH-CH group of donors	--	--
Cluster-12603.0	GO:0006914//GO:0006810//GO:0016032//GO:0030474//GO:0071988//GO:0007094	autophagy//transport//viral process//spindle pole body duplication//protein localization to spindle pole body//mitotic spindle assembly checkpoint	GO:0005198//GO:0008134//GO:0045502//GO:0019901//GO:0042803	structural molecule activity//transcription factor binding//dynein binding//protein kinase binding//protein homodimerization activity	GO:0019028//GO:0016021//GO:0005882//GO:0005634//GO:0030286//GO:0005886//GO:0019867//GO:0005667	viral capsid//integral component of membrane//intermediate filament//nucleus//dynein complex//plasma membrane//outer membrane//transcription factor complex
Cluster-12619.0	GO:0015986//GO:0015992//GO:0006119	ATP synthesis coupled proton transport//proton transport//oxidative phosphorylation	GO:0046961//GO:0046933	proton-transporting ATPase activity, rotational mechanism//proton-transporting ATP synthase activity, rotational mechanism	GO:0045259//GO:0045261	proton-transporting ATP synthase complex//proton-transporting ATP synthase complex, catalytic core F(1)
Cluster-12623.0	--	--	--	--	GO:0005840	ribosome
Cluster-12625.0	GO:0009968	negative regulation of signal transduction	--	--	GO:0005737	cytoplasm
Cluster-12629.0	GO:0006771//GO:0019497	riboflavin metabolic process//hexachlorocyclohexane metabolic process	GO:0003993//GO:0005515//GO:0046872	acid phosphatase activity//protein binding//metal ion binding	--	--
Cluster-12630.0	GO:0007165	signal transduction	GO:0005509	calcium ion binding	GO:0005578	proteinaceous extracellular matrix
Cluster-12637.0	GO:0017009	protein-phycocyanobilin linkage	--	--	--	--
Cluster-12638.0	GO:0006869	lipid transport	GO:0008289	lipid binding	GO:0005576	extracellular region
Cluster-12640.0	GO:0006974//GO:0006915	cellular response to DNA damage stimulus//apoptotic process	--	--	--	--
Cluster-12646.0	GO:0006414//GO:0006448//GO:0006184	translational elongation//regulation of translational elongation//obsolete GTP catabolic process	GO:0003924//GO:0003746//GO:0005525//GO:0016779	GTPase activity//translation elongation factor activity//GTP binding//nucleotidyltransferase activity	GO:0005622//GO:0005840	intracellular//ribosome
Cluster-12649.0	GO:0006355//GO:0000226	regulation of transcription, DNA-templated//microtubule cytoskeleton organization	GO:0003700	transcription factor activity, sequence-specific DNA binding	GO:0042025//GO:0015630//GO:0005667	host cell nucleus//microtubule cytoskeleton//transcription factor complex
Cluster-12651.0	GO:0031023//GO:0046903//GO:0051225//GO:0009405	microtubule organizing center organization//secretion//spindle assembly//pathogenesis	--	--	GO:0019867	outer membrane
Cluster-12653.0	GO:0006510//GO:0006508	obsolete ATP-dependent proteolysis//proteolysis	GO:0004176	ATP-dependent peptidase activity	--	--
Cluster-12655.0	GO:0006281//GO:0006355//GO:0000723	DNA repair//regulation of transcription, DNA-templated//telomere maintenance	GO:0008134//GO:0003678//GO:0005524//GO:0016887	transcription factor binding//DNA helicase activity//ATP binding//ATPase activity	GO:0005667//GO:0005657	transcription factor complex//replication fork
Cluster-12659.0	GO:0006402//GO:0051252	mRNA catabolic process//regulation of RNA metabolic process	GO:0003723//GO:0046872//GO:0003676//GO:0004535	RNA binding//metal ion binding//nucleic acid binding//poly(A)-specific ribonuclease activity	GO:0005634//GO:0005737	nucleus//cytoplasm
Cluster-12661.0	GO:0005975	carbohydrate metabolic process	GO:0004560	alpha-L-fucosidase activity	--	--
Cluster-12662.0	GO:0005975	carbohydrate metabolic process	GO:0016773	phosphotransferase activity, alcohol group as acceptor	--	--
Cluster-12663.0	GO:0030036	actin cytoskeleton organization	GO:0017048//GO:0003779	Rho GTPase binding//actin binding	--	--
Cluster-12664.0	GO:0006914//GO:0048870//GO:0006606//GO:0007155	autophagy//cell motility//protein import into nucleus//cell adhesion	GO:0019901//GO:0003774	protein kinase binding//motor activity	GO:0005815//GO:0016021//GO:0016459//GO:0031514	microtubule organizing center//integral component of membrane//myosin complex//motile cilium
Cluster-12673.0	--	--	--	--	GO:0005634	nucleus
Cluster-12681.0	GO:0048870//GO:0015991//GO:0006810//GO:0007165//GO:0015992//GO:0007059//GO:0000398//GO:0006606//GO:0000090//GO:0007067//GO:0051301//GO:0031110//GO:0006260	cell motility//ATP hydrolysis coupled proton transport//transport//signal transduction//proton transport//chromosome segregation//mRNA splicing, via spliceosome//protein import into nucleus//mitotic anaphase//mitotic nuclear division//cell division//regulation of microtubule polymerization or depolymerization//DNA replication	GO:0008017//GO:0015078//GO:0016301	microtubule binding//hydrogen ion transmembrane transporter activity//kinase activity	GO:0005681//GO:0005886//GO:0033179//GO:0000940//GO:0045298//GO:0016021//GO:0031514//GO:0005876	spliceosomal complex//plasma membrane//proton-transporting V-type ATPase, V0 domain//condensed chromosome outer kinetochore//tubulin complex//integral component of membrane//motile cilium//spindle microtubule
Cluster-12683.0	--	--	GO:0005515	protein binding	--	--
Cluster-12685.0	GO:0007186	G-protein coupled receptor signaling pathway	GO:0004930	G-protein coupled receptor activity	GO:0016021	integral component of membrane
Cluster-12688.0	--	--	GO:0005515	protein binding	--	--
Cluster-12689.1	GO:0051598//GO:0007131	meiotic recombination checkpoint//reciprocal meiotic recombination	GO:0005198	structural molecule activity	--	--
Cluster-12689.2	GO:0007131//GO:0051598	reciprocal meiotic recombination//meiotic recombination checkpoint	GO:0005198	structural molecule activity	--	--
Cluster-12698.0	GO:0016310//GO:0009069	phosphorylation//serine family amino acid metabolic process	GO:0008384	IkappaB kinase activity	GO:0008385	IkappaB kinase complex
Cluster-12706.0	GO:0045859	regulation of protein kinase activity	GO:0004860	protein kinase inhibitor activity	GO:0005576	extracellular region
Cluster-12707.0	GO:0016310//GO:0009069//GO:0006468	phosphorylation//serine family amino acid metabolic process//protein phosphorylation	GO:0004674//GO:0005524	protein serine/threonine kinase activity//ATP binding	--	--
Cluster-12709.2	GO:0006353	DNA-templated transcription, termination	GO:0003723	RNA binding	--	--
Cluster-12711.0	GO:0007186	G-protein coupled receptor signaling pathway	GO:0004930	G-protein coupled receptor activity	GO:0016021	integral component of membrane
Cluster-12717.0	GO:0005975	carbohydrate metabolic process	GO:0030246	carbohydrate binding	--	--
Cluster-12718.0	GO:0006814//GO:0006811	sodium ion transport//ion transport	GO:0005272	sodium channel activity	GO:0016020	membrane
Cluster-12719.0	GO:0006811//GO:0006813//GO:0055085	ion transport//potassium ion transport//transmembrane transport	GO:0005216//GO:0005515//GO:0005242	ion channel activity//protein binding//inward rectifier potassium channel activity	GO:0008076//GO:0016020//GO:0016021	voltage-gated potassium channel complex//membrane//integral component of membrane
Cluster-12722.0	GO:0055114//GO:0008152	oxidation-reduction process//metabolic process	GO:0016491	oxidoreductase activity	--	--
Cluster-12722.1	--	--	GO:0005515	protein binding	--	--
Cluster-12722.2	--	--	GO:0005515	protein binding	--	--
Cluster-12723.0	--	--	GO:0016773	phosphotransferase activity, alcohol group as acceptor	--	--
Cluster-12725.0	GO:0055114	oxidation-reduction process	GO:0046872//GO:0016491	metal ion binding//oxidoreductase activity	--	--
Cluster-12728.0	GO:0042254//GO:0006412	ribosome biogenesis//translation	GO:0003735	structural constituent of ribosome	GO:0005840//GO:0005622	ribosome//intracellular
Cluster-12728.1	GO:0016192	vesicle-mediated transport	--	--	GO:0016021	integral component of membrane
Cluster-12732.0	GO:0006605//GO:0007165	protein targeting//signal transduction	GO:0005515	protein binding	--	--
Cluster-12733.0	--	--	GO:0005515//GO:0019904	protein binding//protein domain specific binding	--	--
Cluster-12734.0	GO:0008152//GO:0006355//GO:0055114	metabolic process//regulation of transcription, DNA-templated//oxidation-reduction process	GO:0016491//GO:0003700	oxidoreductase activity//transcription factor activity, sequence-specific DNA binding	GO:0005667	transcription factor complex
Cluster-12735.0	GO:0006446//GO:0006413	regulation of translational initiation//translational initiation	GO:0003743	translation initiation factor activity	GO:0005840	ribosome
Cluster-12736.0	--	--	GO:0042302	structural constituent of cuticle	--	--
Cluster-12737.0	--	--	GO:0005515	protein binding	--	--
Cluster-12741.0	GO:0018279	protein N-linked glycosylation via asparagine	GO:0004579	dolichyl-diphosphooligosaccharide-protein glycotransferase activity	GO:0005789//GO:0008250	endoplasmic reticulum membrane//oligosaccharyltransferase complex
Cluster-12743.0	GO:0042254//GO:0006412	ribosome biogenesis//translation	GO:0003735	structural constituent of ribosome	GO:0005840//GO:0005622	ribosome//intracellular
Cluster-12745.0	GO:0007186	G-protein coupled receptor signaling pathway	GO:0000166//GO:0004930//GO:0003676	nucleotide binding//G-protein coupled receptor activity//nucleic acid binding	GO:0016021	integral component of membrane
Cluster-1275.0	--	--	GO:0005515	protein binding	--	--
Cluster-12750.0	GO:0015991//GO:0015992//GO:0006119	ATP hydrolysis coupled proton transport//proton transport//oxidative phosphorylation	GO:0046961	proton-transporting ATPase activity, rotational mechanism	GO:0033178	proton-transporting two-sector ATPase complex, catalytic domain
Cluster-12751.0	--	--	--	--	GO:0019031	viral envelope
Cluster-12754.0	--	--	GO:0003677//GO:0042803//GO:0008134//GO:0045502	DNA binding//protein homodimerization activity//transcription factor binding//dynein binding	GO:0030286//GO:0005667	dynein complex//transcription factor complex
Cluster-12757.0	--	--	GO:0003677	DNA binding	GO:0019013	viral nucleocapsid
Cluster-12759.0	GO:0005975//GO:0015992//GO:0015986//GO:0015991//GO:0006119	carbohydrate metabolic process//proton transport//ATP synthesis coupled proton transport//ATP hydrolysis coupled proton transport//oxidative phosphorylation	GO:0016887//GO:0046961//GO:0008553//GO:0046933//GO:0005524//GO:0016757//GO:0003924//GO:0005525//GO:0003724//GO:0003723//GO:0016820	ATPase activity//proton-transporting ATPase activity, rotational mechanism//hydrogen-exporting ATPase activity, phosphorylative mechanism//proton-transporting ATP synthase activity, rotational mechanism//ATP binding//transferase activity, transferring glycosyl groups//GTPase activity//GTP binding//RNA helicase activity//RNA binding//hydrolase activity, acting on acid anhydrides, catalyzing transm…	GO:0033178//GO:0045259//GO:0045261	proton-transporting two-sector ATPase complex, catalytic domain//proton-transporting ATP synthase complex//proton-transporting ATP synthase complex, catalytic core F(1)
Cluster-12759.1	GO:0005975//GO:0015992//GO:0015986//GO:0015991//GO:0006119	carbohydrate metabolic process//proton transport//ATP synthesis coupled proton transport//ATP hydrolysis coupled proton transport//oxidative phosphorylation	GO:0008553//GO:0046933//GO:0016820//GO:0005524//GO:0016757	hydrogen-exporting ATPase activity, phosphorylative mechanism//proton-transporting ATP synthase activity, rotational mechanism//hydrolase activity, acting on acid anhydrides, catalyzing transmembrane movement of substances//ATP binding//transferase activity, transferring glycosyl groups	GO:0045259//GO:0033178//GO:0045261	proton-transporting ATP synthase complex//proton-transporting two-sector ATPase complex, catalytic domain//proton-transporting ATP synthase complex, catalytic core F(1)
Cluster-12759.2	GO:0015992//GO:0005975//GO:0015986//GO:0046034//GO:0006119//GO:0015991	proton transport//carbohydrate metabolic process//ATP synthesis coupled proton transport//ATP metabolic process//oxidative phosphorylation//ATP hydrolysis coupled proton transport	GO:0046933//GO:0008553//GO:0016757//GO:0005524	proton-transporting ATP synthase activity, rotational mechanism//hydrogen-exporting ATPase activity, phosphorylative mechanism//transferase activity, transferring glycosyl groups//ATP binding	GO:0045261//GO:0045259	proton-transporting ATP synthase complex, catalytic core F(1)//proton-transporting ATP synthase complex
Cluster-12761.0	GO:0046740//GO:0009405	transport of virus in host, cell to cell//pathogenesis	--	--	GO:0016021//GO:0016020	integral component of membrane//membrane
Cluster-12763.0	GO:0044237	cellular metabolic process	GO:0003824	catalytic activity	--	--
Cluster-12764.0	GO:0055114	oxidation-reduction process	GO:0004497//GO:0016715//GO:0008289//GO:0005507	monooxygenase activity//oxidoreductase activity, acting on paired donors, with incorporation or reduction of molecular oxygen, reduced ascorbate as one donor, and incorporation of one atom of oxygen//lipid binding//copper ion binding	--	--
Cluster-12767.0	--	--	--	--	GO:0016021	integral component of membrane
Cluster-12768.0	GO:0006355	regulation of transcription, DNA-templated	GO:0003700	transcription factor activity, sequence-specific DNA binding	GO:0005667	transcription factor complex
Cluster-12772.0	GO:0006468	protein phosphorylation	GO:0005524//GO:0004672	ATP binding//protein kinase activity	--	--
Cluster-12773.0	GO:0055114//GO:0006744//GO:0044699//GO:0006879	oxidation-reduction process//ubiquinone biosynthetic process//single-organism process//cellular iron ion homeostasis	GO:0046872//GO:0008199//GO:0016491//GO:0046914	metal ion binding//ferric iron binding//oxidoreductase activity//transition metal ion binding	--	--
Cluster-12776.0	GO:0015976//GO:0006094//GO:0005975//GO:0006000//GO:0046854//GO:0006013//GO:0006098//GO:0006096	carbon utilization//gluconeogenesis//carbohydrate metabolic process//fructose metabolic process//phosphatidylinositol phosphorylation//mannose metabolic process//pentose-phosphate shunt//glycolytic process	GO:0042578//GO:0042132	phosphoric ester hydrolase activity//fructose 1,6-bisphosphate 1-phosphatase activity	--	--
Cluster-12779.0	GO:0006413//GO:0006446	translational initiation//regulation of translational initiation	GO:0003743//GO:0005515	translation initiation factor activity//protein binding	GO:0005840	ribosome
Cluster-12781.0	GO:0042546	cell wall biogenesis	GO:0005199	structural constituent of cell wall	GO:0005618	cell wall
Cluster-12782.0	--	--	GO:0005549	odorant binding	--	--
Cluster-12783.0	GO:0006511	ubiquitin-dependent protein catabolic process	GO:0031625	ubiquitin protein ligase binding	--	--
Cluster-12783.1	GO:0006511	ubiquitin-dependent protein catabolic process	GO:0031625	ubiquitin protein ligase binding	--	--
Cluster-12788.1	GO:0006811//GO:0055085	ion transport//transmembrane transport	GO:0015075	ion transmembrane transporter activity	GO:0016020	membrane
Cluster-12790.0	GO:0007187//GO:0007608	G-protein coupled receptor signaling pathway, coupled to cyclic nucleotide second messenger//sensory perception of smell	GO:0005549//GO:0004984	odorant binding//olfactory receptor activity	GO:0016020	membrane
Cluster-12791.0	--	--	GO:0003824	catalytic activity	--	--
Cluster-12791.1	--	--	GO:0003824	catalytic activity	--	--
Cluster-12792.0	--	--	GO:0042302	structural constituent of cuticle	--	--
Cluster-12792.1	--	--	GO:0042302	structural constituent of cuticle	GO:0045095	keratin filament
Cluster-12798.0	GO:0006633//GO:0018874//GO:0006098//GO:0046168//GO:0015979//GO:0006552//GO:0006631//GO:0006574//GO:0006550//GO:0055114//GO:0006554//GO:0006568//GO:0019521	fatty acid biosynthetic process//benzoate metabolic process//pentose-phosphate shunt//glycerol-3-phosphate catabolic process//photosynthesis//leucine catabolic process//fatty acid metabolic process//valine catabolic process//isoleucine catabolic process//oxidation-reduction process//lysine catabolic process//tryptophan metabolic process//D-gluconate metabolic process	GO:0051287//GO:0016491//GO:0016616//GO:0030145//GO:0004616//GO:0003857	NAD binding//oxidoreductase activity//oxidoreductase activity, acting on the CH-OH group of donors, NAD or NADP as acceptor//manganese ion binding//phosphogluconate dehydrogenase (decarboxylating) activity//3-hydroxyacyl-CoA dehydrogenase activity	GO:0009523//GO:0016021	photosystem II//integral component of membrane
Cluster-128.1	GO:0055085	transmembrane transport	--	--	GO:0016021	integral component of membrane
Cluster-12800.0	GO:0008152	metabolic process	GO:0016829	lyase activity	--	--
Cluster-12801.0	GO:0008152	metabolic process	GO:0016491	oxidoreductase activity	--	--
Cluster-12804.0	GO:0000077	DNA damage checkpoint	--	--	GO:0030896	checkpoint clamp complex
Cluster-12809.0	GO:0035556	intracellular signal transduction	GO:0005515	protein binding	--	--
Cluster-12815.0	GO:0006144//GO:0006351	purine nucleobase metabolic process//transcription, DNA-templated	GO:0005198//GO:0003723//GO:0003968	structural molecule activity//RNA binding//RNA-directed RNA polymerase activity	GO:0031379	RNA-directed RNA polymerase complex
Cluster-12816.0	GO:0005975//GO:0009405	carbohydrate metabolic process//pathogenesis	GO:0016773	phosphotransferase activity, alcohol group as acceptor	GO:0005576	extracellular region
Cluster-12819.0	GO:0006355//GO:0006334	regulation of transcription, DNA-templated//nucleosome assembly	GO:0003700//GO:0043565//GO:0005515//GO:0003677	transcription factor activity, sequence-specific DNA binding//sequence-specific DNA binding//protein binding//DNA binding	GO:0005667//GO:0005634//GO:0000786	transcription factor complex//nucleus//nucleosome
Cluster-12820.0	--	--	GO:0005515	protein binding	--	--
Cluster-12823.0	GO:0007017//GO:0007018	microtubule-based process//microtubule-based movement	GO:0003777	microtubule motor activity	GO:0030286//GO:0005874	dynein complex//microtubule
Cluster-12834.1	GO:0006810//GO:0006952//GO:0009405	transport//defense response//pathogenesis	GO:0046872//GO:0019855	metal ion binding//calcium channel inhibitor activity	GO:0005576	extracellular region
Cluster-12838.0	--	--	GO:0042302	structural constituent of cuticle	--	--
Cluster-12839.0	GO:0015986//GO:0015992	ATP synthesis coupled proton transport//proton transport	GO:0015078	hydrogen ion transmembrane transporter activity	GO:0000276	mitochondrial proton-transporting ATP synthase complex, coupling factor F(o)
Cluster-12842.0	GO:0051205	protein insertion into membrane	--	--	GO:0016021	integral component of membrane
Cluster-12843.0	--	--	GO:0003723//GO:0005515	RNA binding//protein binding	--	--
Cluster-12843.1	GO:0006633//GO:0042967//GO:0006367	fatty acid biosynthetic process//acyl-carrier-protein biosynthetic process//transcription initiation from RNA polymerase II promoter	GO:0004312//GO:0016788	fatty acid synthase activity//hydrolase activity, acting on ester bonds	GO:0005672//GO:0005835	transcription factor TFIIA complex//fatty acid synthase complex
Cluster-12849.0	GO:0007165//GO:0007268//GO:0006811	signal transduction//synaptic transmission//ion transport	GO:0004970	ionotropic glutamate receptor activity	GO:0016020	membrane
Cluster-12858.0	GO:0006446//GO:0016032	regulation of translational initiation//viral process	GO:0003774//GO:0003743//GO:0005524	motor activity//translation initiation factor activity//ATP binding	GO:0005737//GO:0005852//GO:0005840//GO:0016459//GO:0019012	cytoplasm//eukaryotic translation initiation factor 3 complex//ribosome//myosin complex//virion
Cluster-12859.0	GO:0015947//GO:0055114	methane metabolic process//oxidation-reduction process	GO:0030058	amine dehydrogenase activity	GO:0042597	periplasmic space
Cluster-12860.0	GO:0006355//GO:0006281	regulation of transcription, DNA-templated//DNA repair	GO:0008168//GO:0008270//GO:0003677	methyltransferase activity//zinc ion binding//DNA binding	--	--
Cluster-12862.0	GO:0045227//GO:0007186	capsule polysaccharide biosynthetic process//G-protein coupled receptor signaling pathway	GO:0004930	G-protein coupled receptor activity	GO:0016021//GO:0016020	integral component of membrane//membrane
Cluster-12865.0	GO:0006412//GO:0042254	translation//ribosome biogenesis	GO:0003735	structural constituent of ribosome	GO:0005840	ribosome
Cluster-12866.1	GO:0046034//GO:0015992	ATP metabolic process//proton transport	GO:0005524	ATP binding	--	--
Cluster-12870.0	GO:0006412//GO:0042254	translation//ribosome biogenesis	GO:0003735	structural constituent of ribosome	GO:0005622//GO:0005840	intracellular//ribosome
Cluster-12875.0	GO:0006508	proteolysis	GO:0004197//GO:0008234	cysteine-type endopeptidase activity//cysteine-type peptidase activity	--	--
Cluster-12878.0	GO:0016032//GO:0045893	viral process//positive regulation of transcription, DNA-templated	--	--	--	--
Cluster-12879.0	GO:0006560//GO:0055114//GO:0018401//GO:0006525	proline metabolic process//oxidation-reduction process//peptidyl-proline hydroxylation to 4-hydroxy-L-proline//arginine metabolic process	GO:0016702//GO:0004656	oxidoreductase activity, acting on single donors with incorporation of molecular oxygen, incorporation of two atoms of oxygen//procollagen-proline 4-dioxygenase activity	GO:0005783	endoplasmic reticulum
Cluster-12880.0	GO:0007165	signal transduction	GO:0005179	hormone activity	--	--
Cluster-12881.0	--	--	GO:0050699//GO:0008270	WW domain binding//zinc ion binding	GO:0044424	intracellular part
Cluster-12882.0	--	--	--	--	GO:0005634//GO:0005829	nucleus//cytosol
Cluster-12883.0	GO:0055085	transmembrane transport	GO:0022857	transmembrane transporter activity	GO:0016021	integral component of membrane
Cluster-12883.1	GO:0055085	transmembrane transport	GO:0022857	transmembrane transporter activity	GO:0016021//GO:0016020	integral component of membrane//membrane
Cluster-12886.0	GO:0006094//GO:0015976//GO:0046486//GO:0006000//GO:0006013//GO:0008152//GO:0006096//GO:0006020	gluconeogenesis//carbon utilization//glycerolipid metabolic process//fructose metabolic process//mannose metabolic process//metabolic process//glycolytic process//inositol metabolic process	GO:0004807	triose-phosphate isomerase activity	--	--
Cluster-12891.0	GO:0006412//GO:0042254//GO:0006508	translation//ribosome biogenesis//proteolysis	GO:0008233//GO:0003735	peptidase activity//structural constituent of ribosome	GO:0005622//GO:0005840	intracellular//ribosome
Cluster-12893.0	--	--	GO:0042302	structural constituent of cuticle	--	--
Cluster-12902.0	--	--	GO:0005515	protein binding	--	--
Cluster-12907.0	--	--	--	--	GO:0016021	integral component of membrane
Cluster-12909.0	--	--	--	--	GO:0008537	proteasome activator complex
Cluster-1291.0	GO:0030168//GO:0007166//GO:0035556//GO:0007165//GO:0051258	platelet activation//cell surface receptor signaling pathway//intracellular signal transduction//signal transduction//protein polymerization	GO:0004871//GO:0005102//GO:0030674	signal transducer activity//receptor binding//protein binding, bridging	GO:0005577//GO:0005634	fibrinogen complex//nucleus
Cluster-12910.0	GO:0006270//GO:0006144//GO:0007165//GO:0006351//GO:0000398//GO:0006206	DNA replication initiation//purine nucleobase metabolic process//signal transduction//transcription, DNA-templated//mRNA splicing, via spliceosome//pyrimidine nucleobase metabolic process	GO:0003677//GO:0003899	DNA binding//DNA-directed RNA polymerase activity	GO:0005681//GO:0005730//GO:0016020	spliceosomal complex//nucleolus//membrane
Cluster-12910.1	GO:0006270	DNA replication initiation	GO:0003677//GO:0008270	DNA binding//zinc ion binding	--	--
Cluster-12911.0	GO:0055085	transmembrane transport	--	--	GO:0016021//GO:0016020	integral component of membrane//membrane
Cluster-12919.0	--	--	GO:0005515//GO:0005525	protein binding//GTP binding	--	--
Cluster-12920.0	--	--	GO:0016747	transferase activity, transferring acyl groups other than amino-acyl groups	--	--
Cluster-12923.0	GO:0006811//GO:0055085	ion transport//transmembrane transport	GO:0005216	ion channel activity	GO:0016020//GO:0016021	membrane//integral component of membrane
Cluster-12931.0	GO:0008152	metabolic process	GO:0048037//GO:0003824	cofactor binding//catalytic activity	--	--
Cluster-12932.0	--	--	GO:0004866	endopeptidase inhibitor activity	GO:0005615//GO:0005576	extracellular space//extracellular region
Cluster-12933.0	GO:0009405	pathogenesis	--	--	GO:0016021	integral component of membrane
Cluster-12943.0	GO:0006952//GO:0055114	defense response//oxidation-reduction process	GO:0016817//GO:0033743	hydrolase activity, acting on acid anhydrides//peptide-methionine (R)-S-oxide reductase activity	GO:0005576	extracellular region
Cluster-12946.0	GO:0006355	regulation of transcription, DNA-templated	GO:0003700//GO:0043565	transcription factor activity, sequence-specific DNA binding//sequence-specific DNA binding	GO:0005667	transcription factor complex
Cluster-12946.1	GO:0006355	regulation of transcription, DNA-templated	GO:0003700//GO:0043565	transcription factor activity, sequence-specific DNA binding//sequence-specific DNA binding	GO:0005667	transcription factor complex
Cluster-12947.0	--	--	GO:0005515	protein binding	--	--
Cluster-12950.0	GO:0048193	Golgi vesicle transport	GO:0042393//GO:0005515	histone binding//protein binding	GO:0016020//GO:0005634	membrane//nucleus
Cluster-12956.0	GO:0006418	tRNA aminoacylation for protein translation	GO:0005524//GO:0000166//GO:0004812	ATP binding//nucleotide binding//aminoacyl-tRNA ligase activity	--	--
Cluster-12957.0	--	--	GO:0003676	nucleic acid binding	--	--
Cluster-12958.0	GO:0055114	oxidation-reduction process	GO:0003824//GO:0043167//GO:0016491	catalytic activity//ion binding//oxidoreductase activity	--	--
Cluster-1296.0	GO:0007165//GO:0014068//GO:0050776	signal transduction//positive regulation of phosphatidylinositol 3-kinase signaling//regulation of immune response	GO:0005102//GO:0043548	receptor binding//phosphatidylinositol 3-kinase binding	GO:0016020	membrane
Cluster-12960.0	GO:0016310//GO:0009069	phosphorylation//serine family amino acid metabolic process	GO:0015002//GO:0008384	heme-copper terminal oxidase activity//IkappaB kinase activity	GO:0016020//GO:0008385	membrane//IkappaB kinase complex
Cluster-12961.0	--	--	GO:0005515	protein binding	--	--
Cluster-12962.0	--	--	GO:0016747	transferase activity, transferring acyl groups other than amino-acyl groups	--	--
Cluster-12964.0	--	--	--	--	GO:0019028	viral capsid
Cluster-12966.0	--	--	--	--	GO:0016021//GO:0005789	integral component of membrane//endoplasmic reticulum membrane
Cluster-12967.0	GO:0006888//GO:0006886	ER to Golgi vesicle-mediated transport//intracellular protein transport	GO:0008270	zinc ion binding	GO:0030127	COPII vesicle coat
Cluster-12967.1	GO:0006888//GO:0006886	ER to Golgi vesicle-mediated transport//intracellular protein transport	GO:0008270	zinc ion binding	GO:0030127	COPII vesicle coat
Cluster-12968.0	GO:0006812	cation transport	GO:0008324	cation transmembrane transporter activity	GO:0016021	integral component of membrane
Cluster-12971.0	GO:0006310//GO:0006281	DNA recombination//DNA repair	--	--	--	--
Cluster-12973.0	GO:0006118	obsolete electron transport	GO:0003954	NADH dehydrogenase activity	GO:0005739	mitochondrion
Cluster-12974.1	GO:0006260	DNA replication	GO:0003887	DNA-directed DNA polymerase activity	GO:0042575	DNA polymerase complex
Cluster-12981.0	--	--	GO:0005515	protein binding	--	--
Cluster-12982.0	GO:0006820//GO:0006812//GO:0006835	anion transport//cation transport//dicarboxylic acid transport	GO:0017153	sodium:dicarboxylate symporter activity	GO:0016020	membrane
Cluster-12985.0	GO:0071705	nitrogen compound transport	--	--	--	--
Cluster-12987.0	GO:0046487//GO:0009396//GO:0006550//GO:0006574//GO:0006554//GO:0055114//GO:0006568//GO:0008152//GO:0018874//GO:0006633//GO:0006552//GO:0006631	glyoxylate metabolic process//folic acid-containing compound biosynthetic process//isoleucine catabolic process//valine catabolic process//lysine catabolic process//oxidation-reduction process//tryptophan metabolic process//metabolic process//benzoate metabolic process//fatty acid biosynthetic process//leucine catabolic process//fatty acid metabolic process	GO:0004488//GO:0003857//GO:0016491//GO:0003824	methylenetetrahydrofolate dehydrogenase (NADP+) activity//3-hydroxyacyl-CoA dehydrogenase activity//oxidoreductase activity//catalytic activity	--	--
Cluster-12996.0	GO:0000917//GO:0043093	barrier septum assembly//FtsZ-dependent cytokinesis	GO:0046983	protein dimerization activity	GO:0005737	cytoplasm
Cluster-12996.1	GO:0000917//GO:0043093	barrier septum assembly//FtsZ-dependent cytokinesis	GO:0046983	protein dimerization activity	GO:0005737	cytoplasm
Cluster-12998.1	GO:0006230//GO:0006206	TMP biosynthetic process//pyrimidine nucleobase metabolic process	GO:0004797//GO:0005524//GO:0005506	thymidine kinase activity//ATP binding//iron ion binding	--	--
Cluster-130.0	GO:0032065	cortical protein anchoring	GO:0005515//GO:0005543	protein binding//phospholipid binding	GO:0005634//GO:0005938	nucleus//cell cortex
Cluster-1300.0	GO:0006355	regulation of transcription, DNA-templated	GO:0043565	sequence-specific DNA binding	--	--
Cluster-13004.0	GO:0015992//GO:0006123	proton transport//mitochondrial electron transport, cytochrome c to oxygen	GO:0004129	cytochrome-c oxidase activity	GO:0045277//GO:0005739	respiratory chain complex IV//mitochondrion
Cluster-13007.0	GO:0007264//GO:0015031//GO:0006886	small GTPase mediated signal transduction//protein transport//intracellular protein transport	GO:0003774//GO:0008565//GO:0005515//GO:0005096	motor activity//protein transporter activity//protein binding//GTPase activator activity	GO:0005737//GO:0016020//GO:0016459	cytoplasm//membrane//myosin complex
Cluster-13007.1	GO:0030683//GO:0015986//GO:0048870//GO:0015992//GO:0006606//GO:0070206	evasion or tolerance by virus of host immune response//ATP synthesis coupled proton transport//cell motility//proton transport//protein import into nucleus//protein trimerization	GO:0003774//GO:0008092//GO:0015078//GO:0005198	motor activity//cytoskeletal protein binding//hydrogen ion transmembrane transporter activity//structural molecule activity	GO:0000276//GO:0019012//GO:0005737//GO:0005882//GO:0019898//GO:0016459//GO:0031514	mitochondrial proton-transporting ATP synthase complex, coupling factor F(o)//virion//cytoplasm//intermediate filament//extrinsic component of membrane//myosin complex//motile cilium
Cluster-13008.0	GO:0055114	oxidation-reduction process	GO:0016491	oxidoreductase activity	--	--
Cluster-13011.0	GO:0008152//GO:0006412//GO:0006118//GO:0042254//GO:0055114	metabolic process//translation//obsolete electron transport//ribosome biogenesis//oxidation-reduction process	GO:0003995//GO:0050660//GO:0003735//GO:0016627	acyl-CoA dehydrogenase activity//flavin adenine dinucleotide binding//structural constituent of ribosome//oxidoreductase activity, acting on the CH-CH group of donors	GO:0005622//GO:0005840	intracellular//ribosome
Cluster-13013.0	GO:0006508//GO:0019538	proteolysis//protein metabolic process	GO:0004177//GO:0008238	aminopeptidase activity//exopeptidase activity	GO:0005622	intracellular
Cluster-13015.0	GO:0007155//GO:0007165	cell adhesion//signal transduction	GO:0005173	stem cell factor receptor binding	GO:0016020	membrane
Cluster-13017.0	GO:0015931//GO:0033227	nucleobase-containing compound transport//dsRNA transport	GO:0051033	RNA transmembrane transporter activity	GO:0016021	integral component of membrane
Cluster-13018.0	GO:0008152	metabolic process	--	--	--	--
Cluster-13019.0	GO:0006030	chitin metabolic process	GO:0008061	chitin binding	GO:0005576	extracellular region
Cluster-13020.0	--	--	GO:0020037	heme binding	--	--
Cluster-13025.0	GO:0015991//GO:0015992	ATP hydrolysis coupled proton transport//proton transport	GO:0015078	hydrogen ion transmembrane transporter activity	GO:0033179	proton-transporting V-type ATPase, V0 domain
Cluster-13030.0	GO:0006030	chitin metabolic process	GO:0008061	chitin binding	GO:0005576	extracellular region
Cluster-13031.0	--	--	GO:0003676//GO:0004519//GO:0008270//GO:0046872	nucleic acid binding//endonuclease activity//zinc ion binding//metal ion binding	--	--
Cluster-13032.0	GO:0006355	regulation of transcription, DNA-templated	GO:0003677//GO:0005515	DNA binding//protein binding	--	--
Cluster-13033.0	--	--	GO:0005198	structural molecule activity	GO:0019031//GO:0019028	viral envelope//viral capsid
Cluster-13034.2	--	--	GO:0016872	intramolecular lyase activity	--	--
Cluster-13036.0	GO:0055114	oxidation-reduction process	GO:0016616//GO:0016491	oxidoreductase activity, acting on the CH-OH group of donors, NAD or NADP as acceptor//oxidoreductase activity	--	--
Cluster-13042.0	GO:0016485	protein processing	--	--	GO:0016021	integral component of membrane
Cluster-13045.0	--	--	GO:0003723	RNA binding	--	--
Cluster-13047.0	GO:0006520//GO:0009058//GO:0055114	cellular amino acid metabolic process//biosynthetic process//oxidation-reduction process	GO:0016829//GO:0016620//GO:0030170//GO:0051287	lyase activity//oxidoreductase activity, acting on the aldehyde or oxo group of donors, NAD or NADP as acceptor//pyridoxal phosphate binding//NAD binding	--	--
Cluster-13047.1	GO:0042254//GO:0006412//GO:0006355	ribosome biogenesis//translation//regulation of transcription, DNA-templated	GO:0003735//GO:0003677	structural constituent of ribosome//DNA binding	GO:0005840//GO:0005622	ribosome//intracellular
Cluster-1305.0	GO:0055114	oxidation-reduction process	GO:0016614//GO:0050660	oxidoreductase activity, acting on CH-OH group of donors//flavin adenine dinucleotide binding	--	--
Cluster-13050.0	--	--	GO:0003676//GO:0003723	nucleic acid binding//RNA binding	--	--
Cluster-13051.0	GO:0006281//GO:0042254//GO:0006355//GO:0006310	DNA repair//ribosome biogenesis//regulation of transcription, DNA-templated//DNA recombination	GO:0008134//GO:0005524//GO:0003735//GO:0016887//GO:0003723//GO:0003678//GO:0003724//GO:0009378	transcription factor binding//ATP binding//structural constituent of ribosome//ATPase activity//RNA binding//DNA helicase activity//RNA helicase activity//four-way junction helicase activity	GO:0009379//GO:0005840//GO:0005667//GO:0005657	Holliday junction helicase complex//ribosome//transcription factor complex//replication fork
Cluster-13052.0	GO:0006414//GO:0006448	translational elongation//regulation of translational elongation	GO:0003746//GO:0016787	translation elongation factor activity//hydrolase activity	GO:0005622//GO:0005840	intracellular//ribosome
Cluster-13053.0	--	--	GO:0005515	protein binding	--	--
Cluster-13055.0	GO:0016573//GO:0006355//GO:0042967	histone acetylation//regulation of transcription, DNA-templated//acyl-carrier-protein biosynthetic process	GO:0005515//GO:0004402	protein binding//histone acetyltransferase activity	GO:0005634//GO:0000123	nucleus//histone acetyltransferase complex
Cluster-13056.0	GO:0006508	proteolysis	GO:0005509//GO:0004198	calcium ion binding//calcium-dependent cysteine-type endopeptidase activity	GO:0005622	intracellular
Cluster-13060.0	GO:0006820	anion transport	--	--	GO:0016021	integral component of membrane
Cluster-13060.1	GO:0006820	anion transport	--	--	GO:0016021	integral component of membrane
Cluster-13062.0	GO:0006355	regulation of transcription, DNA-templated	--	--	GO:0005634	nucleus
Cluster-13064.0	GO:0045892	negative regulation of transcription, DNA-templated	--	--	GO:0005634	nucleus
Cluster-13066.0	--	--	--	--	GO:0071203	WASH complex
Cluster-1307.0	--	--	--	--	GO:0016021	integral component of membrane
Cluster-13072.0	GO:0006313	transposition, DNA-mediated	GO:0004803//GO:0003677	transposase activity//DNA binding	--	--
Cluster-13074.0	GO:0019079//GO:0006355//GO:0006260	viral genome replication//regulation of transcription, DNA-templated//DNA replication	GO:0030337//GO:0003677//GO:0008270//GO:0043565//GO:0003700//GO:0046872	DNA polymerase processivity factor activity//DNA binding//zinc ion binding//sequence-specific DNA binding//transcription factor activity, sequence-specific DNA binding//metal ion binding	GO:0005634//GO:0005667//GO:0042575	nucleus//transcription factor complex//DNA polymerase complex
Cluster-13077.0	--	--	GO:0046872//GO:0008270//GO:0003676	metal ion binding//zinc ion binding//nucleic acid binding	--	--
Cluster-13079.0	GO:0009252//GO:0006807	peptidoglycan biosynthetic process//nitrogen compound metabolic process	GO:0004356	glutamate-ammonia ligase activity	--	--
Cluster-13081.0	GO:0042254//GO:0006412	ribosome biogenesis//translation	GO:0019843//GO:0003723//GO:0003735	rRNA binding//RNA binding//structural constituent of ribosome	GO:0005840	ribosome
Cluster-13082.0	GO:0009405//GO:0006810	pathogenesis//transport	GO:0019870	potassium channel inhibitor activity	GO:0005576	extracellular region
Cluster-13083.0	GO:0007606//GO:0007186//GO:0007165	sensory perception of chemical stimulus//G-protein coupled receptor signaling pathway//signal transduction	GO:0004888//GO:0004930	transmembrane signaling receptor activity//G-protein coupled receptor activity	GO:0016021	integral component of membrane
Cluster-13087.1	--	--	--	--	GO:0016021	integral component of membrane
Cluster-13089.0	GO:0007264	small GTPase mediated signal transduction	GO:0005525	GTP binding	--	--
Cluster-13092.0	GO:0018279	protein N-linked glycosylation via asparagine	--	--	GO:0005789	endoplasmic reticulum membrane
Cluster-13095.0	GO:0006030//GO:0055114	chitin metabolic process//oxidation-reduction process	GO:0016491//GO:0008061	oxidoreductase activity//chitin binding	GO:0005576	extracellular region
Cluster-13099.0	GO:0007165	signal transduction	GO:0008158	hedgehog receptor activity	GO:0016020	membrane
Cluster-13099.1	GO:0007165	signal transduction	GO:0008158	hedgehog receptor activity	GO:0016020	membrane
Cluster-13101.0	GO:0055085//GO:0006812	transmembrane transport//cation transport	GO:0008324	cation transmembrane transporter activity	GO:0016021	integral component of membrane
Cluster-13109.2	GO:0007165	signal transduction	GO:0005509//GO:0005515	calcium ion binding//protein binding	GO:0005578	proteinaceous extracellular matrix
Cluster-13109.3	--	--	GO:0030414	peptidase inhibitor activity	--	--
Cluster-13110.0	GO:0007165//GO:0030334//GO:0030155//GO:0006308//GO:0045995	signal transduction//regulation of cell migration//regulation of cell adhesion//DNA catabolic process//regulation of embryonic development	GO:0008855//GO:0005515//GO:0005102	exodeoxyribonuclease VII activity//protein binding//receptor binding	GO:0016021//GO:0009318	integral component of membrane//exodeoxyribonuclease VII complex
Cluster-13119.0	GO:0006446	regulation of translational initiation	GO:0003743//GO:0005515	translation initiation factor activity//protein binding	GO:0005840//GO:0005852//GO:0005737	ribosome//eukaryotic translation initiation factor 3 complex//cytoplasm
Cluster-1312.0	--	--	GO:0003676	nucleic acid binding	--	--
Cluster-13123.0	GO:0055114//GO:0045454//GO:0000398	oxidation-reduction process//cell redox homeostasis//mRNA splicing, via spliceosome	GO:0016491//GO:0016209	oxidoreductase activity//antioxidant activity	GO:0005681	spliceosomal complex
Cluster-13127.0	--	--	GO:0005515//GO:0003723	protein binding//RNA binding	--	--
Cluster-13127.1	--	--	GO:0005515//GO:0003723	protein binding//RNA binding	--	--
Cluster-13132.0	--	--	GO:0046983	protein dimerization activity	--	--
Cluster-13140.0	--	--	GO:0005515	protein binding	--	--
Cluster-13140.3	GO:0007165//GO:0030521//GO:0006355	signal transduction//androgen receptor signaling pathway//regulation of transcription, DNA-templated	GO:0004882//GO:0003677//GO:0005496	androgen receptor activity//DNA binding//steroid binding	GO:0005634	nucleus
Cluster-13140.4	GO:0007275//GO:0055114	multicellular organismal development//oxidation-reduction process	GO:0003677//GO:0016717	DNA binding//oxidoreductase activity, acting on paired donors, with oxidation of a pair of donors resulting in the reduction of molecular oxygen to two molecules of water	GO:0042600	chorion
Cluster-13142.0	GO:0015031//GO:0000226//GO:0000910	protein transport//microtubule cytoskeleton organization//cytokinesis	GO:0008565//GO:0008017//GO:0046935	protein transporter activity//microtubule binding//1-phosphatidylinositol-3-kinase regulator activity	GO:0016020//GO:0005944//GO:0016021//GO:0045298	membrane//phosphatidylinositol 3-kinase complex, class IB//integral component of membrane//tubulin complex
Cluster-13147.0	GO:0016051//GO:0019439	carbohydrate biosynthetic process//aromatic compound catabolic process	GO:0016833	oxo-acid-lyase activity	--	--
Cluster-13153.0	GO:0042254//GO:0006412	ribosome biogenesis//translation	GO:0003735//GO:0005515	structural constituent of ribosome//protein binding	GO:0005840	ribosome
Cluster-13156.0	--	--	GO:0005198	structural molecule activity	GO:0019031//GO:0019028	viral envelope//viral capsid
Cluster-13157.0	GO:0008283//GO:0040007//GO:0007165	cell proliferation//growth//signal transduction	GO:0008083	growth factor activity	--	--
Cluster-13157.1	GO:0015931//GO:0033227	nucleobase-containing compound transport//dsRNA transport	GO:0051033	RNA transmembrane transporter activity	GO:0016021	integral component of membrane
Cluster-13158.0	GO:0033003//GO:0060368//GO:0030168//GO:0017121//GO:0051607//GO:0045944//GO:0045089//GO:0006915//GO:0006659//GO:2000373//GO:0035456//GO:0045071//GO:0006953//GO:0007165//GO:0015914	regulation of mast cell activation//regulation of Fc receptor mediated stimulatory signaling pathway//platelet activation//phospholipid scrambling//defense response to virus//positive regulation of transcription from RNA polymerase II promoter//positive regulation of innate immune response//apoptotic process//phosphatidylserine biosynthetic process//positive regulation of DNA topoisomerase (ATP-h…	GO:0019899//GO:0005509//GO:0017128//GO:0005154//GO:0003677//GO:0017124//GO:0042609//GO:0001077	enzyme binding//calcium ion binding//phospholipid scramblase activity//epidermal growth factor receptor binding//DNA binding//SH3 domain binding//CD4 receptor binding//transcriptional activator activity, RNA polymerase II core promoter proximal region sequence-specific binding	GO:0045121//GO:0005829//GO:0031012//GO:0005730//GO:0005794//GO:0005887	membrane raft//cytosol//extracellular matrix//nucleolus//Golgi apparatus//integral component of plasma membrane
Cluster-13160.0	GO:0055114	oxidation-reduction process	GO:0005506//GO:0020037//GO:0016705	iron ion binding//heme binding//oxidoreductase activity, acting on paired donors, with incorporation or reduction of molecular oxygen	--	--
Cluster-13161.0	--	--	GO:0008270	zinc ion binding	--	--
Cluster-13164.0	GO:0006260//GO:0055114//GO:0006270//GO:0034508//GO:0006206//GO:0006351//GO:0006144//GO:0006355//GO:0007059//GO:0000398//GO:0007165	DNA replication//oxidation-reduction process//DNA replication initiation//centromere complex assembly//pyrimidine nucleobase metabolic process//transcription, DNA-templated//purine nucleobase metabolic process//regulation of transcription, DNA-templated//chromosome segregation//mRNA splicing, via spliceosome//signal transduction	GO:0003756//GO:0016671//GO:0003887//GO:0003700//GO:0003677//GO:0008270//GO:0046935//GO:0003682//GO:0003899	protein disulfide isomerase activity//oxidoreductase activity, acting on a sulfur group of donors, disulfide as acceptor//DNA-directed DNA polymerase activity//transcription factor activity, sequence-specific DNA binding//DNA binding//zinc ion binding//1-phosphatidylinositol-3-kinase regulator activity//chromatin binding//DNA-directed RNA polymerase activity	GO:0005667//GO:0000775//GO:0005944//GO:0005730//GO:0016020//GO:0019012//GO:0000785//GO:0005634//GO:0005789//GO:0005783//GO:0005681//GO:0032040//GO:0016021//GO:0042575	transcription factor complex//chromosome, centromeric region//phosphatidylinositol 3-kinase complex, class IB//nucleolus//membrane//virion//chromatin//nucleus//endoplasmic reticulum membrane//endoplasmic reticulum//spliceosomal complex//small-subunit processome//integral component of membrane//DNA polymerase complex
Cluster-13165.0	GO:0006508//GO:0006313	proteolysis//transposition, DNA-mediated	GO:0004197//GO:0004803//GO:0046983//GO:0016788//GO:0016740//GO:0003677//GO:0008242	cysteine-type endopeptidase activity//transposase activity//protein dimerization activity//hydrolase activity, acting on ester bonds//transferase activity//DNA binding//omega peptidase activity	--	--
Cluster-13167.0	GO:0015986//GO:0015992	ATP synthesis coupled proton transport//proton transport	GO:0015078	hydrogen ion transmembrane transporter activity	GO:0000276	mitochondrial proton-transporting ATP synthase complex, coupling factor F(o)
Cluster-13179.0	GO:0045947	negative regulation of translational initiation	GO:0008190	eukaryotic initiation factor 4E binding	--	--
Cluster-13180.0	GO:0006367	transcription initiation from RNA polymerase II promoter	--	--	GO:0005672	transcription factor TFIIA complex
Cluster-13185.0	GO:0006412//GO:0042254	translation//ribosome biogenesis	GO:0003735	structural constituent of ribosome	GO:0005622//GO:0005840	intracellular//ribosome
Cluster-13188.0	GO:0050909	sensory perception of taste	--	--	GO:0016021	integral component of membrane
Cluster-13190.0	GO:0006355//GO:0055085//GO:0009271	regulation of transcription, DNA-templated//transmembrane transport//phage shock	--	--	GO:0016021	integral component of membrane
Cluster-13198.0	GO:0006367	transcription initiation from RNA polymerase II promoter	--	--	GO:0005672	transcription factor TFIIA complex
Cluster-13201.0	--	--	--	--	GO:0016021	integral component of membrane
Cluster-13202.0	GO:0006468//GO:0002143	protein phosphorylation//tRNA wobble position uridine thiolation	GO:0004672//GO:0005524	protein kinase activity//ATP binding	GO:0005737	cytoplasm
Cluster-13204.0	GO:0006259	DNA metabolic process	GO:0003677//GO:0003824//GO:0005524	DNA binding//catalytic activity//ATP binding	GO:0005694	chromosome
Cluster-13206.0	--	--	--	--	GO:0016021	integral component of membrane
Cluster-13209.0	GO:0006260//GO:0008152//GO:0019079	DNA replication//metabolic process//viral genome replication	GO:0003824//GO:0030337	catalytic activity//DNA polymerase processivity factor activity	GO:0042575	DNA polymerase complex
Cluster-13210.0	GO:0008608	attachment of spindle microtubules to kinetochore	--	--	GO:0005876//GO:0042729	spindle microtubule//DASH complex
Cluster-13211.0	GO:0006508	proteolysis	GO:0004252	serine-type endopeptidase activity	--	--
Cluster-13212.0	GO:0006468//GO:0019835//GO:0009405//GO:0007155	protein phosphorylation//cytolysis//pathogenesis//cell adhesion	GO:0005515//GO:0005524//GO:0004672//GO:0016773	protein binding//ATP binding//protein kinase activity//phosphotransferase activity, alcohol group as acceptor	GO:0016021//GO:0019867//GO:0016020	integral component of membrane//outer membrane//membrane
Cluster-13213.0	--	--	GO:0005524	ATP binding	--	--
Cluster-13214.0	GO:0006006//GO:0005985//GO:0006098//GO:0005982//GO:0006096//GO:0006094	glucose metabolic process//sucrose metabolic process//pentose-phosphate shunt//starch metabolic process//glycolytic process//gluconeogenesis	GO:0016853//GO:0004347	isomerase activity//glucose-6-phosphate isomerase activity	--	--
Cluster-13216.0	GO:0006506	GPI anchor biosynthetic process	GO:0016746	transferase activity, transferring acyl groups	GO:0005789//GO:0016021	endoplasmic reticulum membrane//integral component of membrane
Cluster-13217.0	GO:0006281	DNA repair	GO:0008270//GO:0043169	zinc ion binding//cation binding	GO:0005634	nucleus
Cluster-13219.0	GO:0006570//GO:0006470	tyrosine metabolic process//protein dephosphorylation	GO:0004725//GO:0005515//GO:0004721	protein tyrosine phosphatase activity//protein binding//phosphoprotein phosphatase activity	--	--
Cluster-13219.2	GO:0007155	cell adhesion	--	--	GO:0016020	membrane
Cluster-13223.0	--	--	GO:0005515	protein binding	--	--
Cluster-13225.0	GO:0006629//GO:0007165	lipid metabolic process//signal transduction	GO:0008601	protein phosphatase type 2A regulator activity	GO:0000159	protein phosphatase type 2A complex
Cluster-13225.1	GO:0055114//GO:0006511//GO:0006629//GO:0007165	oxidation-reduction process//ubiquitin-dependent protein catabolic process//lipid metabolic process//signal transduction	GO:0051920//GO:0008601//GO:0031625	peroxiredoxin activity//protein phosphatase type 2A regulator activity//ubiquitin protein ligase binding	GO:0000159	protein phosphatase type 2A complex
Cluster-13225.2	GO:0006511//GO:0055114//GO:0007165//GO:0006629	ubiquitin-dependent protein catabolic process//oxidation-reduction process//signal transduction//lipid metabolic process	GO:0031625//GO:0008601//GO:0051920	ubiquitin protein ligase binding//protein phosphatase type 2A regulator activity//peroxiredoxin activity	GO:0000159	protein phosphatase type 2A complex
Cluster-13225.3	GO:0006629	lipid metabolic process	--	--	--	--
Cluster-13225.4	GO:0007165//GO:0006629	signal transduction//lipid metabolic process	GO:0008601	protein phosphatase type 2A regulator activity	GO:0000159	protein phosphatase type 2A complex
Cluster-13225.5	GO:0006629	lipid metabolic process	--	--	--	--
Cluster-13225.6	GO:0006629//GO:0006144//GO:0006206//GO:0006351	lipid metabolic process//purine nucleobase metabolic process//pyrimidine nucleobase metabolic process//transcription, DNA-templated	GO:0003677//GO:0003899	DNA binding//DNA-directed RNA polymerase activity	GO:0005730	nucleolus
Cluster-13225.7	GO:0006629//GO:0042254//GO:0006547	lipid metabolic process//ribosome biogenesis//histidine metabolic process	GO:0043130//GO:0004398//GO:0003735	ubiquitin binding//histidine decarboxylase activity//structural constituent of ribosome	GO:0005763//GO:0005840	mitochondrial small ribosomal subunit//ribosome
Cluster-13235.0	GO:0006118//GO:0055114	obsolete electron transport//oxidation-reduction process	GO:0016651//GO:0009055//GO:0004174//GO:0046332//GO:0051539	oxidoreductase activity, acting on NAD(P)H//electron carrier activity//electron-transferring-flavoprotein dehydrogenase activity//SMAD binding//4 iron, 4 sulfur cluster binding	GO:0016020	membrane
Cluster-13239.0	GO:0050909//GO:0007275//GO:0030154	sensory perception of taste//multicellular organismal development//cell differentiation	GO:0016747	transferase activity, transferring acyl groups other than amino-acyl groups	GO:0016021	integral component of membrane
Cluster-13240.0	GO:0006508	proteolysis	GO:0008234	cysteine-type peptidase activity	--	--
Cluster-13242.0	--	--	GO:0008270	zinc ion binding	--	--
Cluster-13243.1	GO:0051258//GO:0007018//GO:0006184//GO:0007067//GO:0009792	protein polymerization//microtubule-based movement//obsolete GTP catabolic process//mitotic nuclear division//embryo development ending in birth or egg hatching	GO:0003924//GO:0005198//GO:0005525	GTPase activity//structural molecule activity//GTP binding	GO:0005737//GO:0005879	cytoplasm//axonemal microtubule
Cluster-13247.1	--	--	GO:0042302	structural constituent of cuticle	--	--
Cluster-13249.0	--	--	GO:0003779	actin binding	GO:0005622	intracellular
Cluster-1325.1	GO:0006351//GO:0006206//GO:0006144	transcription, DNA-templated//pyrimidine nucleobase metabolic process//purine nucleobase metabolic process	GO:0003899//GO:0003677	DNA-directed RNA polymerase activity//DNA binding	GO:0005730	nucleolus
Cluster-13251.0	GO:0006952	defense response	--	--	GO:0005576	extracellular region
Cluster-13252.0	GO:0006605//GO:0006886	protein targeting//intracellular protein transport	--	--	GO:0016020	membrane
Cluster-13253.0	GO:0050909	sensory perception of taste	--	--	GO:0016021	integral component of membrane
Cluster-13255.0	GO:0006397	mRNA processing	--	--	GO:0005634	nucleus
Cluster-13258.0	GO:0006814//GO:0006813	sodium ion transport//potassium ion transport	--	--	GO:0005890	sodium:potassium-exchanging ATPase complex
Cluster-13260.0	GO:0006446//GO:0006413	regulation of translational initiation//translational initiation	GO:0008026//GO:0005524//GO:0003743	ATP-dependent helicase activity//ATP binding//translation initiation factor activity	GO:0005840	ribosome
Cluster-13260.1	GO:0006413//GO:0006446	translational initiation//regulation of translational initiation	GO:0003676//GO:0005524//GO:0003743//GO:0003677//GO:0016787//GO:0008026	nucleic acid binding//ATP binding//translation initiation factor activity//DNA binding//hydrolase activity//ATP-dependent helicase activity	GO:0005840	ribosome
Cluster-13263.0	GO:0006811//GO:0009607//GO:0055085	ion transport//response to biotic stimulus//transmembrane transport	GO:0005515//GO:0005216	protein binding//ion channel activity	GO:0016021//GO:0016020	integral component of membrane//membrane
Cluster-13265.0	--	--	GO:0005515	protein binding	--	--
Cluster-13267.0	GO:0006464	cellular protein modification process	GO:0016151	nickel cation binding	--	--
Cluster-13269.0	GO:0018990//GO:0007218	ecdysis, chitin-based cuticle//neuropeptide signaling pathway	GO:0008255	ecdysis-triggering hormone activity	--	--
Cluster-13270.0	GO:0009405	pathogenesis	--	--	GO:0005576	extracellular region
Cluster-13271.0	GO:0030001//GO:0055085	metal ion transport//transmembrane transport	GO:0046873	metal ion transmembrane transporter activity	GO:0016020	membrane
Cluster-1328.1	--	--	GO:0005515	protein binding	--	--
Cluster-13280.0	GO:0035092//GO:0015833	sperm chromatin condensation//peptide transport	GO:0005524//GO:0003677//GO:0000166//GO:0008270//GO:0003676//GO:0046872	ATP binding//DNA binding//nucleotide binding//zinc ion binding//nucleic acid binding//metal ion binding	GO:0000228	nuclear chromosome
Cluster-13285.0	GO:0007264	small GTPase mediated signal transduction	GO:0005525	GTP binding	--	--
Cluster-13286.0	GO:0008152	metabolic process	GO:0003824	catalytic activity	--	--
Cluster-13289.0	--	--	GO:0005524	ATP binding	--	--
Cluster-1329.0	--	--	GO:0046872	metal ion binding	--	--
Cluster-13297.0	--	--	GO:0005509//GO:0005515	calcium ion binding//protein binding	--	--
Cluster-13297.1	GO:0015774	polysaccharide transport	GO:0015159	polysaccharide transmembrane transporter activity	GO:0016020	membrane
Cluster-13297.2	--	--	GO:0005515//GO:0005509	protein binding//calcium ion binding	--	--
Cluster-13303.0	GO:0006355	regulation of transcription, DNA-templated	GO:0043565//GO:0003700	sequence-specific DNA binding//transcription factor activity, sequence-specific DNA binding	GO:0005667	transcription factor complex
Cluster-13308.0	GO:0007264//GO:0008152//GO:0006576//GO:0007186//GO:0007165	small GTPase mediated signal transduction//metabolic process//cellular biogenic amine metabolic process//G-protein coupled receptor signaling pathway//signal transduction	GO:0004871//GO:0005525//GO:0003724//GO:0003723//GO:0016887//GO:0019001//GO:0016301//GO:0098519//GO:0031683//GO:0005524//GO:0003924	signal transducer activity//GTP binding//RNA helicase activity//RNA binding//ATPase activity//guanyl nucleotide binding//kinase activity//nucleotide phosphatase activity, acting on free nucleotides//G-protein beta/gamma-subunit complex binding//ATP binding//GTPase activity	--	--
Cluster-13309.0	GO:0008152//GO:0042967	metabolic process//acyl-carrier-protein biosynthetic process	GO:0016407	acetyltransferase activity	--	--
Cluster-13311.0	GO:0042254//GO:0006412	ribosome biogenesis//translation	GO:0003735	structural constituent of ribosome	GO:0005840//GO:0005622	ribosome//intracellular
Cluster-13312.0	GO:0055085	transmembrane transport	--	--	GO:0016021	integral component of membrane
Cluster-13313.0	GO:0006396	RNA processing	GO:0000166//GO:0003723	nucleotide binding//RNA binding	--	--
Cluster-13314.0	GO:0006950//GO:0006457	response to stress//protein folding	GO:0005524//GO:0051082//GO:0016817	ATP binding//unfolded protein binding//hydrolase activity, acting on acid anhydrides	--	--
Cluster-13315.0	GO:0006629	lipid metabolic process	GO:0016787	hydrolase activity	--	--
Cluster-1332.0	--	--	GO:0005506	iron ion binding	--	--
Cluster-13321.0	GO:0009058	biosynthetic process	GO:0030170	pyridoxal phosphate binding	--	--
Cluster-13322.0	--	--	GO:0003677//GO:0005488//GO:0046872	DNA binding//binding//metal ion binding	GO:0005634	nucleus
Cluster-13323.0	GO:0008152	metabolic process	GO:0016829//GO:0003723//GO:0016846//GO:0003676	lyase activity//RNA binding//carbon-sulfur lyase activity//nucleic acid binding	--	--
Cluster-13324.0	--	--	GO:0005543//GO:0033868	phospholipid binding//Goodpasture-antigen-binding protein kinase activity	--	--
Cluster-13328.0	--	--	GO:0005515	protein binding	--	--
Cluster-13329.0	GO:0019069	viral capsid assembly	GO:0015631//GO:0005515//GO:0005509	tubulin binding//protein binding//calcium ion binding	GO:0045298//GO:0046729	tubulin complex//viral procapsid
Cluster-13330.0	--	--	GO:0016788	hydrolase activity, acting on ester bonds	--	--
Cluster-13333.0	GO:0042742	defense response to bacterium	--	--	GO:0005576	extracellular region
Cluster-13334.0	GO:0016192//GO:0006886	vesicle-mediated transport//intracellular protein transport	GO:0000774//GO:0005515//GO:0008536	adenyl-nucleotide exchange factor activity//protein binding//Ran GTPase binding	GO:0030117//GO:0005783	membrane coat//endoplasmic reticulum
Cluster-13336.0	--	--	GO:0005515	protein binding	--	--
Cluster-13340.0	--	--	GO:0005515	protein binding	--	--
Cluster-13342.0	--	--	GO:0003677	DNA binding	--	--
Cluster-13343.0	GO:0018149//GO:0007015	peptide cross-linking//actin filament organization	GO:0003785	actin monomer binding	--	--
Cluster-13343.1	GO:0007015//GO:0018149	actin filament organization//peptide cross-linking	GO:0003785	actin monomer binding	--	--
Cluster-13349.0	--	--	--	--	GO:0016021	integral component of membrane
Cluster-13354.0	--	--	GO:0008270//GO:0003677//GO:0005515	zinc ion binding//DNA binding//protein binding	--	--
Cluster-13358.0	--	--	GO:0005515	protein binding	--	--
Cluster-13360.0	GO:0006397	mRNA processing	GO:0003723	RNA binding	GO:0005634//GO:0005737	nucleus//cytoplasm
Cluster-13361.0	--	--	GO:0005515	protein binding	--	--
Cluster-13364.1	--	--	GO:0005515	protein binding	--	--
Cluster-13368.0	GO:0006184//GO:0007264//GO:0015031//GO:0033365//GO:0007174//GO:0045022//GO:0008333	obsolete GTP catabolic process//small GTPase mediated signal transduction//protein transport//protein localization to organelle//epidermal growth factor catabolic process//early endosome to late endosome transport//endosome to lysosome transport	GO:0005525//GO:0019003//GO:0003924	GTP binding//GDP binding//GTPase activity	GO:0005764//GO:0005770//GO:0005794	lysosome//late endosome//Golgi apparatus
Cluster-13369.0	GO:0043087	regulation of GTPase activity	--	--	--	--
Cluster-13372.0	GO:0055114	oxidation-reduction process	GO:0016491	oxidoreductase activity	--	--
Cluster-13380.0	--	--	GO:0008270//GO:0003676	zinc ion binding//nucleic acid binding	--	--
Cluster-13382.0	GO:0055085	transmembrane transport	--	--	GO:0016021	integral component of membrane
Cluster-13383.0	--	--	GO:0003676//GO:1901363//GO:0003723//GO:0097159	nucleic acid binding//heterocyclic compound binding//RNA binding//organic cyclic compound binding	--	--
Cluster-13392.0	GO:0015994//GO:0033014	chlorophyll metabolic process//tetrapyrrole biosynthetic process	GO:0004418	hydroxymethylbilane synthase activity	--	--
Cluster-13393.0	GO:0019752	carboxylic acid metabolic process	GO:0016831//GO:0030170	carboxy-lyase activity//pyridoxal phosphate binding	--	--
Cluster-13395.0	GO:0019050	suppression by virus of host apoptotic process	--	--	--	--
Cluster-13396.0	GO:0019310//GO:0055114	inositol catabolic process//oxidation-reduction process	GO:0005506//GO:0050113	iron ion binding//inositol oxygenase activity	GO:0005737	cytoplasm
Cluster-13397.0	GO:0006355//GO:0043401	regulation of transcription, DNA-templated//steroid hormone mediated signaling pathway	GO:0008270//GO:0043565//GO:0003700	zinc ion binding//sequence-specific DNA binding//transcription factor activity, sequence-specific DNA binding	GO:0005634//GO:0005667	nucleus//transcription factor complex
Cluster-13398.0	GO:0006508	proteolysis	GO:0004252	serine-type endopeptidase activity	--	--
Cluster-13400.0	GO:0006568//GO:0006730//GO:0006554//GO:0055114//GO:0006550//GO:0006574//GO:0006631//GO:0006552//GO:0006520//GO:0006555//GO:0018874//GO:0006633//GO:0006813	tryptophan metabolic process//one-carbon metabolic process//lysine catabolic process//oxidation-reduction process//isoleucine catabolic process//valine catabolic process//fatty acid metabolic process//leucine catabolic process//cellular amino acid metabolic process//methionine metabolic process//benzoate metabolic process//fatty acid biosynthetic process//potassium ion transport	GO:0003857//GO:0016491//GO:0004013//GO:0051287	3-hydroxyacyl-CoA dehydrogenase activity//oxidoreductase activity//adenosylhomocysteinase activity//NAD binding	--	--
Cluster-13402.0	GO:0006412//GO:0042254	translation//ribosome biogenesis	GO:0051537//GO:0003735	2 iron, 2 sulfur cluster binding//structural constituent of ribosome	GO:0005622//GO:0005840	intracellular//ribosome
Cluster-13404.0	GO:0007067	mitotic nuclear division	GO:0005515	protein binding	GO:0042729//GO:0072686	DASH complex//mitotic spindle
Cluster-13405.0	GO:0044237//GO:0000917//GO:0019722//GO:0043093	cellular metabolic process//barrier septum assembly//calcium-mediated signaling//FtsZ-dependent cytokinesis	GO:0003824//GO:0016817	catalytic activity//hydrolase activity, acting on acid anhydrides	GO:0005737	cytoplasm
Cluster-13407.0	GO:0051603	proteolysis involved in cellular protein catabolic process	GO:0004298	threonine-type endopeptidase activity	GO:0005839	proteasome core complex
Cluster-13412.0	GO:0009097//GO:0009098//GO:0015940//GO:0055114//GO:0009099//GO:0009082	isoleucine biosynthetic process//leucine biosynthetic process//pantothenate biosynthetic process//oxidation-reduction process//valine biosynthetic process//branched-chain amino acid biosynthetic process	GO:0004455	ketol-acid reductoisomerase activity	--	--
Cluster-13414.0	GO:0019988//GO:0006570//GO:0006470	charged-tRNA amino acid modification//tyrosine metabolic process//protein dephosphorylation	GO:0043399//GO:0004725//GO:0008138	tRNA A64-2'-O-ribosylphosphate transferase activity//protein tyrosine phosphatase activity//protein tyrosine/serine/threonine phosphatase activity	--	--
Cluster-13415.0	GO:0055114//GO:0005975	oxidation-reduction process//carbohydrate metabolic process	GO:0004553//GO:0016616//GO:0016491	hydrolase activity, hydrolyzing O-glycosyl compounds//oxidoreductase activity, acting on the CH-OH group of donors, NAD or NADP as acceptor//oxidoreductase activity	--	--
Cluster-13418.0	GO:0006814//GO:0006120//GO:0006744//GO:0015992//GO:0055114	sodium ion transport//mitochondrial electron transport, NADH to ubiquinone//ubiquinone biosynthetic process//proton transport//oxidation-reduction process	GO:0008137	NADH dehydrogenase (ubiquinone) activity	--	--
Cluster-13419.0	GO:0042254//GO:0006412//GO:0006457	ribosome biogenesis//translation//protein folding	GO:0003735	structural constituent of ribosome	GO:0005840//GO:0005622	ribosome//intracellular
Cluster-13420.0	GO:0031047	gene silencing by RNA	--	--	--	--
Cluster-13424.0	--	--	GO:0005524	ATP binding	--	--
Cluster-13424.1	GO:0007606//GO:0007165	sensory perception of chemical stimulus//signal transduction	GO:0004888//GO:0005524	transmembrane signaling receptor activity//ATP binding	GO:0016020	membrane
Cluster-13426.0	GO:0006412//GO:0042254	translation//ribosome biogenesis	GO:0003735	structural constituent of ribosome	GO:0005622//GO:0005840	intracellular//ribosome
Cluster-13429.0	GO:0006412//GO:0042254	translation//ribosome biogenesis	GO:0008289//GO:0003735	lipid binding//structural constituent of ribosome	GO:0005622//GO:0005840	intracellular//ribosome
Cluster-13434.0	GO:0051262	protein tetramerization	--	--	--	--
Cluster-13435.0	GO:0008033//GO:0055114//GO:0008152	tRNA processing//oxidation-reduction process//metabolic process	GO:0016491//GO:0050660	oxidoreductase activity//flavin adenine dinucleotide binding	--	--
Cluster-13435.1	GO:0055114//GO:0008152	oxidation-reduction process//metabolic process	GO:0016491//GO:0000166	oxidoreductase activity//nucleotide binding	--	--
Cluster-13436.0	--	--	GO:0046983//GO:0046914	protein dimerization activity//transition metal ion binding	--	--
Cluster-13438.0	GO:0006355	regulation of transcription, DNA-templated	GO:0003677	DNA binding	GO:0005634	nucleus
Cluster-13443.0	--	--	GO:0008237//GO:0008270	metallopeptidase activity//zinc ion binding	--	--
Cluster-13448.0	GO:0006508	proteolysis	GO:0004197	cysteine-type endopeptidase activity	--	--
Cluster-13450.0	GO:0055085	transmembrane transport	GO:0022857	transmembrane transporter activity	GO:0016021	integral component of membrane
Cluster-13451.0	--	--	GO:0008017	microtubule binding	GO:0045298	tubulin complex
Cluster-13457.0	--	--	GO:0008233//GO:0004867	peptidase activity//serine-type endopeptidase inhibitor activity	--	--
Cluster-13459.0	--	--	--	--	GO:0016020	membrane
Cluster-13460.0	GO:0055114	oxidation-reduction process	GO:0016491	oxidoreductase activity	--	--
Cluster-13461.0	--	--	GO:0003723	RNA binding	--	--
Cluster-13462.0	GO:0006364//GO:0006605//GO:0006886//GO:0006270	rRNA processing//protein targeting//intracellular protein transport//DNA replication initiation	GO:0015631//GO:0005198	tubulin binding//structural molecule activity	GO:0005732//GO:0005742//GO:0034457//GO:0019028//GO:0005634//GO:0045298	small nucleolar ribonucleoprotein complex//mitochondrial outer membrane translocase complex//Mpp10 complex//viral capsid//nucleus//tubulin complex
Cluster-13466.0	GO:0006144//GO:0006351//GO:0055114//GO:0006206	purine nucleobase metabolic process//transcription, DNA-templated//oxidation-reduction process//pyrimidine nucleobase metabolic process	GO:0003899//GO:0032440//GO:0005509	DNA-directed RNA polymerase activity//2-alkenal reductase [NAD(P)] activity//calcium ion binding	GO:0005730	nucleolus
Cluster-13471.0	GO:0007165//GO:0042113//GO:0006955	signal transduction//B cell activation//immune response	GO:0005154	epidermal growth factor receptor binding	GO:0005887//GO:0009897//GO:0016021//GO:0005730//GO:0005741	integral component of plasma membrane//external side of plasma membrane//integral component of membrane//nucleolus//mitochondrial outer membrane
Cluster-13474.0	GO:0015992//GO:0006123	proton transport//mitochondrial electron transport, cytochrome c to oxygen	GO:0004129	cytochrome-c oxidase activity	GO:0045277//GO:0005743	respiratory chain complex IV//mitochondrial inner membrane
Cluster-13477.0	GO:0007268//GO:0007165//GO:0009405//GO:0007157//GO:0006811	synaptic transmission//signal transduction//pathogenesis//heterophilic cell-cell adhesion via plasma membrane cell adhesion molecules//ion transport	GO:0004970//GO:0005234	ionotropic glutamate receptor activity//extracellular-glutamate-gated ion channel activity	GO:0016021//GO:0016020	integral component of membrane//membrane
Cluster-13482.0	GO:0055085//GO:0006885//GO:0006812	transmembrane transport//regulation of pH//cation transport	GO:0015299	solute:proton antiporter activity	GO:0016021	integral component of membrane
Cluster-13485.0	GO:0055114	oxidation-reduction process	GO:0016491//GO:0016616	oxidoreductase activity//oxidoreductase activity, acting on the CH-OH group of donors, NAD or NADP as acceptor	--	--
Cluster-13488.0	GO:0046487//GO:0009396//GO:0006730//GO:0019521//GO:0055114//GO:0006779//GO:0019354//GO:0006098//GO:0006813//GO:0006555//GO:0006520	glyoxylate metabolic process//folic acid-containing compound biosynthetic process//one-carbon metabolic process//D-gluconate metabolic process//oxidation-reduction process//porphyrin-containing compound biosynthetic process//siroheme biosynthetic process//pentose-phosphate shunt//potassium ion transport//methionine metabolic process//cellular amino acid metabolic process	GO:0004488//GO:0004616//GO:0003824//GO:0043115//GO:0051287//GO:0004013//GO:0016491	methylenetetrahydrofolate dehydrogenase (NADP+) activity//phosphogluconate dehydrogenase (decarboxylating) activity//catalytic activity//precorrin-2 dehydrogenase activity//NAD binding//adenosylhomocysteinase activity//oxidoreductase activity	--	--
Cluster-1349.0	--	--	--	--	GO:0016020	membrane
Cluster-13496.0	GO:0006412//GO:0042254	translation//ribosome biogenesis	GO:0003735	structural constituent of ribosome	GO:0005840	ribosome
Cluster-13498.0	GO:0007264	small GTPase mediated signal transduction	GO:0005525	GTP binding	--	--
Cluster-13499.0	GO:0006418	tRNA aminoacylation for protein translation	GO:0004812//GO:0005515//GO:0000166	aminoacyl-tRNA ligase activity//protein binding//nucleotide binding	--	--
Cluster-13500.0	GO:0042254	ribosome biogenesis	--	--	GO:0005634	nucleus
Cluster-13510.0	--	--	GO:0003676	nucleic acid binding	--	--
Cluster-13520.0	GO:0006810//GO:0015858	transport//nucleoside transport	GO:0005337	nucleoside transmembrane transporter activity	GO:0016021	integral component of membrane
Cluster-13521.0	GO:0007187//GO:0007608	G-protein coupled receptor signaling pathway, coupled to cyclic nucleotide second messenger//sensory perception of smell	GO:0005549//GO:0004984	odorant binding//olfactory receptor activity	GO:0016020	membrane
Cluster-13525.0	--	--	GO:0005515	protein binding	--	--
Cluster-13526.0	GO:0006812//GO:0006836	cation transport//neurotransmitter transport	GO:0051087//GO:0005328	chaperone binding//neurotransmitter:sodium symporter activity	GO:0016021	integral component of membrane
Cluster-13530.0	GO:0046168//GO:0007264//GO:0055114	glycerol-3-phosphate catabolic process//small GTPase mediated signal transduction//oxidation-reduction process	GO:0005525//GO:0016616//GO:0051287	GTP binding//oxidoreductase activity, acting on the CH-OH group of donors, NAD or NADP as acceptor//NAD binding	--	--
Cluster-13534.0	GO:0007010	cytoskeleton organization	GO:0042302//GO:0003779	structural constituent of cuticle//actin binding	GO:0016020	membrane
Cluster-13535.0	GO:0009451//GO:0006396	RNA modification//RNA processing	GO:0003723//GO:0008173	RNA binding//RNA methyltransferase activity	--	--
Cluster-13538.0	GO:0006810//GO:0055085//GO:0009405	transport//transmembrane transport//pathogenesis	GO:0005215//GO:0045735	transporter activity//nutrient reservoir activity	GO:0016020	membrane
Cluster-13539.0	GO:0055114	oxidation-reduction process	GO:0016705//GO:0005506//GO:0020037	oxidoreductase activity, acting on paired donors, with incorporation or reduction of molecular oxygen//iron ion binding//heme binding	--	--
Cluster-13542.0	GO:0055114	oxidation-reduction process	GO:0046872//GO:0016702	metal ion binding//oxidoreductase activity, acting on single donors with incorporation of molecular oxygen, incorporation of two atoms of oxygen	--	--
Cluster-13546.0	GO:0007218	neuropeptide signaling pathway	GO:0005184	neuropeptide hormone activity	GO:0005576	extracellular region
Cluster-13548.0	--	--	--	--	GO:0019028	viral capsid
Cluster-13551.0	GO:0019467	ornithine catabolic process, by decarboxylation	GO:0004857//GO:0008073	enzyme inhibitor activity//ornithine decarboxylase inhibitor activity	--	--
Cluster-13552.0	GO:0006355	regulation of transcription, DNA-templated	GO:0003700//GO:0003677	transcription factor activity, sequence-specific DNA binding//DNA binding	GO:0005667//GO:0005622//GO:0005840	transcription factor complex//intracellular//ribosome
Cluster-13553.0	GO:0071310//GO:0007585//GO:0006869//GO:0006629//GO:0006919//GO:0030168//GO:0045161//GO:0019216//GO:0006644//GO:0060736//GO:0044281//GO:0043408//GO:0060742//GO:0002576//GO:0006687//GO:0043065	cellular response to organic substance//respiratory gaseous exchange//lipid transport//lipid metabolic process//activation of cysteine-type endopeptidase activity involved in apoptotic process//platelet activation//neuronal ion channel clustering//regulation of lipid metabolic process//phospholipid metabolic process//prostate gland growth//small molecule metabolic process//regulation of MAPK casc…	GO:0008289//GO:0005319//GO:0005515//GO:0008047//GO:0003676//GO:0008270//GO:0030246	lipid binding//lipid transporter activity//protein binding//enzyme activator activity//nucleic acid binding//zinc ion binding//carbohydrate binding	GO:0005581//GO:0005743//GO:0005765//GO:0016021//GO:0005794//GO:0005615//GO:0043202	collagen trimer//mitochondrial inner membrane//lysosomal membrane//integral component of membrane//Golgi apparatus//extracellular space//lysosomal lumen
Cluster-13554.0	GO:0048870	cell motility	--	--	GO:0031514	motile cilium
Cluster-13560.0	--	--	GO:0005515	protein binding	--	--
Cluster-13565.0	GO:0007186	G-protein coupled receptor signaling pathway	GO:0003676//GO:0004930//GO:0000166	nucleic acid binding//G-protein coupled receptor activity//nucleotide binding	GO:0016021	integral component of membrane
Cluster-13568.0	GO:0015696	ammonium transport	GO:0008519	ammonium transmembrane transporter activity	GO:0016020	membrane
Cluster-13569.0	GO:0006508	proteolysis	GO:0004252	serine-type endopeptidase activity	--	--
Cluster-13570.0	GO:0055114	oxidation-reduction process	GO:0016972	thiol oxidase activity	--	--
Cluster-13573.0	GO:0006869//GO:0042157	lipid transport//lipoprotein metabolic process	GO:0008289	lipid binding	GO:0005576	extracellular region
Cluster-13574.0	GO:0006810	transport	GO:0005215	transporter activity	GO:0005622	intracellular
Cluster-13576.0	GO:0006313	transposition, DNA-mediated	GO:0003677//GO:0004803	DNA binding//transposase activity	--	--
Cluster-13578.1	--	--	GO:0042302	structural constituent of cuticle	--	--
Cluster-13579.0	--	--	GO:0003677//GO:0046872//GO:0046983	DNA binding//metal ion binding//protein dimerization activity	--	--
Cluster-13581.0	GO:0006412//GO:0042254	translation//ribosome biogenesis	GO:0003735	structural constituent of ribosome	GO:0015934//GO:0005840	large ribosomal subunit//ribosome
Cluster-13583.0	--	--	GO:0046872	metal ion binding	--	--
Cluster-13586.0	GO:0007015	actin filament organization	GO:0003779//GO:0003785	actin binding//actin monomer binding	--	--
Cluster-13586.1	GO:0007015	actin filament organization	GO:0003785//GO:0003779	actin monomer binding//actin binding	--	--
Cluster-13588.0	GO:0015992//GO:0007186//GO:0015986	proton transport//G-protein coupled receptor signaling pathway//ATP synthesis coupled proton transport	GO:0004930//GO:0015078	G-protein coupled receptor activity//hydrogen ion transmembrane transporter activity	GO:0045263//GO:0016021	proton-transporting ATP synthase complex, coupling factor F(o)//integral component of membrane
Cluster-13593.0	GO:0033617	mitochondrial respiratory chain complex IV assembly	GO:0008237//GO:0008270	metallopeptidase activity//zinc ion binding	--	--
Cluster-13593.1	--	--	GO:0008237//GO:0008270	metallopeptidase activity//zinc ion binding	--	--
Cluster-13593.2	--	--	GO:0008270//GO:0008237	zinc ion binding//metallopeptidase activity	--	--
Cluster-13593.3	--	--	GO:0008270//GO:0008237	zinc ion binding//metallopeptidase activity	--	--
Cluster-13593.4	GO:0033617	mitochondrial respiratory chain complex IV assembly	GO:0008270//GO:0008237	zinc ion binding//metallopeptidase activity	--	--
Cluster-13597.0	--	--	GO:0000774	adenyl-nucleotide exchange factor activity	GO:0005783	endoplasmic reticulum
Cluster-13598.0	GO:0000398//GO:0019079//GO:0070072	mRNA splicing, via spliceosome//viral genome replication//vacuolar proton-transporting V-type ATPase complex assembly	--	--	--	--
Cluster-13600.0	GO:0006508	proteolysis	GO:0008234	cysteine-type peptidase activity	--	--
Cluster-13606.0	--	--	GO:0008440	inositol-1,4,5-trisphosphate 3-kinase activity	GO:0016020	membrane
Cluster-13607.0	GO:0006468	protein phosphorylation	GO:0005524//GO:0016773//GO:0004672	ATP binding//phosphotransferase activity, alcohol group as acceptor//protein kinase activity	GO:0016020	membrane
Cluster-13609.0	GO:0006355	regulation of transcription, DNA-templated	GO:0016818//GO:0005524//GO:0008270//GO:0003677	hydrolase activity, acting on acid anhydrides, in phosphorus-containing anhydrides//ATP binding//zinc ion binding//DNA binding	GO:0005634	nucleus
Cluster-13610.0	GO:0006464//GO:0046436//GO:0009252	cellular protein modification process//D-alanine metabolic process//peptidoglycan biosynthetic process	GO:0008716	D-alanine-D-alanine ligase activity	--	--
Cluster-13611.0	GO:0007411	axon guidance	--	--	GO:0016021	integral component of membrane
Cluster-13616.0	--	--	GO:0005515	protein binding	--	--
Cluster-13618.0	--	--	GO:0003677	DNA binding	--	--
Cluster-13620.0	--	--	GO:0005549	odorant binding	--	--
Cluster-13627.0	GO:0006814	sodium ion transport	GO:0005272	sodium channel activity	GO:0016020	membrane
Cluster-13628.0	GO:0006935//GO:0015991//GO:0070193//GO:0007130//GO:0071973//GO:0030474//GO:0006886//GO:0007128//GO:0032509//GO:0006357//GO:0015992	chemotaxis//ATP hydrolysis coupled proton transport//synaptonemal complex organization//synaptonemal complex assembly//bacterial-type flagellum-dependent cell motility//spindle pole body duplication//intracellular protein transport//meiotic prophase I//endosome transport via multivesicular body sorting pathway//regulation of transcription from RNA polymerase II promoter//proton transport	GO:0001104//GO:0043130//GO:0003774//GO:0042803//GO:0008134//GO:0045502//GO:0015078//GO:0005200	RNA polymerase II transcription cofactor activity//ubiquitin binding//motor activity//protein homodimerization activity//transcription factor binding//dynein binding//hydrogen ion transmembrane transporter activity//structural constituent of cytoskeleton	GO:0005856//GO:0030286//GO:0016592//GO:0005667//GO:0000795//GO:0016020//GO:0033179//GO:0000813//GO:0005801//GO:0009288//GO:0005823	cytoskeleton//dynein complex//mediator complex//transcription factor complex//synaptonemal complex//membrane//proton-transporting V-type ATPase, V0 domain//ESCRT I complex//cis-Golgi network//bacterial-type flagellum//central plaque of spindle pole body
Cluster-13629.0	--	--	--	--	GO:0016021	integral component of membrane
Cluster-13631.0	GO:0016480	negative regulation of transcription from RNA polymerase III promoter	--	--	--	--
Cluster-13634.0	GO:0006468	protein phosphorylation	GO:0016788//GO:0005524//GO:0004672//GO:0016881//GO:0016773	hydrolase activity, acting on ester bonds//ATP binding//protein kinase activity//acid-amino acid ligase activity//phosphotransferase activity, alcohol group as acceptor	GO:0019031//GO:0016020	viral envelope//membrane
Cluster-13638.0	--	--	GO:0046872	metal ion binding	--	--
Cluster-13640.0	GO:0006820//GO:0006835//GO:0006812	anion transport//dicarboxylic acid transport//cation transport	GO:0017153	sodium:dicarboxylate symporter activity	GO:0016020	membrane
Cluster-13645.0	--	--	--	--	GO:0016021	integral component of membrane
Cluster-13647.0	GO:0006448//GO:0006414//GO:0008152	regulation of translational elongation//translational elongation//metabolic process	GO:0003746//GO:0003824	translation elongation factor activity//catalytic activity	GO:0005622//GO:0005840	intracellular//ribosome
Cluster-13648.0	GO:0006915	apoptotic process	GO:0005515	protein binding	GO:0005743//GO:0016021	mitochondrial inner membrane//integral component of membrane
Cluster-1365.0	GO:0006508	proteolysis	GO:0004252	serine-type endopeptidase activity	--	--
Cluster-13650.0	--	--	GO:0042302	structural constituent of cuticle	--	--
Cluster-13652.0	GO:0006397	mRNA processing	GO:0003723	RNA binding	GO:0005634//GO:0005737	nucleus//cytoplasm
Cluster-13654.0	--	--	GO:0042302	structural constituent of cuticle	--	--
Cluster-13658.0	GO:0007218//GO:0006351	neuropeptide signaling pathway//transcription, DNA-templated	GO:0043565//GO:0005185	sequence-specific DNA binding//neurohypophyseal hormone activity	GO:0005576	extracellular region
Cluster-13659.0	--	--	GO:0003723//GO:0003676	RNA binding//nucleic acid binding	--	--
Cluster-13661.0	GO:0008152	metabolic process	GO:0003824//GO:0033905	catalytic activity//xylan endo-1,3-beta-xylosidase activity	--	--
Cluster-13661.1	GO:0009072//GO:0006570//GO:0042207	aromatic amino acid family metabolic process//tyrosine metabolic process//styrene catabolic process	GO:0004334	fumarylacetoacetase activity	--	--
Cluster-13664.0	GO:0006119//GO:0008286//GO:0090382//GO:0015991//GO:0006310//GO:0007035//GO:0033572//GO:0006281//GO:0006879//GO:0015992//GO:0006812//GO:0043200//GO:0016049//GO:0051701	oxidative phosphorylation//insulin receptor signaling pathway//phagosome maturation//ATP hydrolysis coupled proton transport//DNA recombination//vacuolar acidification//transferrin transport//DNA repair//cellular iron ion homeostasis//proton transport//cation transport//response to amino acid//cell growth//interaction with host	GO:0000287//GO:0046961//GO:0008324//GO:0015078	magnesium ion binding//proton-transporting ATPase activity, rotational mechanism//cation transmembrane transporter activity//hydrogen ion transmembrane transporter activity	GO:0030670//GO:0005773//GO:0033179//GO:0010008//GO:0016021	phagocytic vesicle membrane//vacuole//proton-transporting V-type ATPase, V0 domain//endosome membrane//integral component of membrane
Cluster-13665.0	GO:0006525//GO:0018401//GO:0006560//GO:0055114	arginine metabolic process//peptidyl-proline hydroxylation to 4-hydroxy-L-proline//proline metabolic process//oxidation-reduction process	GO:0004656//GO:0016702//GO:0005509	procollagen-proline 4-dioxygenase activity//oxidoreductase activity, acting on single donors with incorporation of molecular oxygen, incorporation of two atoms of oxygen//calcium ion binding	GO:0005783//GO:0016020	endoplasmic reticulum//membrane
Cluster-13667.1	GO:0006812//GO:0032801//GO:0019076	cation transport//receptor catabolic process//viral release from host cell	GO:0005261	cation channel activity	GO:0033644	host cell membrane
Cluster-13669.0	GO:0006468//GO:0002143	protein phosphorylation//tRNA wobble position uridine thiolation	GO:0004672//GO:0005524	protein kinase activity//ATP binding	GO:0005737	cytoplasm
Cluster-13672.0	GO:0009058//GO:0019074//GO:0006508//GO:0006886//GO:0006629//GO:0042967//GO:0006505	biosynthetic process//viral RNA genome packaging//proteolysis//intracellular protein transport//lipid metabolic process//acyl-carrier-protein biosynthetic process//GPI anchor metabolic process	GO:0008236//GO:0016788//GO:0016787//GO:0008374	serine-type peptidase activity//hydrolase activity, acting on ester bonds//hydrolase activity//O-acyltransferase activity	GO:0019013	viral nucleocapsid
Cluster-13677.0	GO:0007093//GO:0042157//GO:0006457//GO:0006869//GO:0019064	mitotic cell cycle checkpoint//lipoprotein metabolic process//protein folding//lipid transport//fusion of virus membrane with host plasma membrane	GO:0051082//GO:0008289	unfolded protein binding//lipid binding	GO:0005576//GO:0000776//GO:0016020//GO:0016272//GO:0019031	extracellular region//kinetochore//membrane//prefoldin complex//viral envelope
Cluster-13679.0	GO:0006508	proteolysis	GO:0004252	serine-type endopeptidase activity	--	--
Cluster-1368.0	--	--	GO:0003824	catalytic activity	--	--
Cluster-13685.1	--	--	GO:0004190	aspartic-type endopeptidase activity	GO:0016021	integral component of membrane
Cluster-13688.0	GO:0007304	chorion-containing eggshell formation	GO:0005213	structural constituent of chorion	GO:0042600//GO:0005576	chorion//extracellular region
Cluster-13692.0	GO:0000910//GO:0000226	cytokinesis//microtubule cytoskeleton organization	GO:0008017	microtubule binding	GO:0045298	tubulin complex
Cluster-13693.0	GO:0016559//GO:0007399//GO:0030435//GO:0042985	peroxisome fission//nervous system development//sporulation resulting in formation of a cellular spore//negative regulation of amyloid precursor protein biosynthetic process	GO:0005515//GO:0005524//GO:0001540	protein binding//ATP binding//beta-amyloid binding	GO:0030660//GO:0005634//GO:0005886//GO:0005779//GO:0005615//GO:0031301//GO:0010008	Golgi-associated vesicle membrane//nucleus//plasma membrane//integral component of peroxisomal membrane//extracellular space//integral component of organelle membrane//endosome membrane
Cluster-13695.0	GO:0055114//GO:0008152	oxidation-reduction process//metabolic process	GO:0016746//GO:0020037//GO:0032440	transferase activity, transferring acyl groups//heme binding//2-alkenal reductase [NAD(P)] activity	--	--
Cluster-13698.0	GO:0006814//GO:0006118//GO:0006213//GO:0055114	sodium ion transport//obsolete electron transport//pyrimidine nucleoside metabolic process//oxidation-reduction process	GO:0016763//GO:0016655	transferase activity, transferring pentosyl groups//oxidoreductase activity, acting on NAD(P)H, quinone or similar compound as acceptor	--	--
Cluster-13701.0	GO:0006355	regulation of transcription, DNA-templated	GO:0043565	sequence-specific DNA binding	--	--
Cluster-13702.0	GO:0007218//GO:0042811	neuropeptide signaling pathway//pheromone biosynthetic process	GO:0005184	neuropeptide hormone activity	--	--
Cluster-13703.0	--	--	GO:0005515	protein binding	--	--
Cluster-13704.0	GO:0009405//GO:0006508	pathogenesis//proteolysis	GO:0008233//GO:0005525	peptidase activity//GTP binding	GO:0005576	extracellular region
Cluster-13710.0	--	--	GO:0003824//GO:0003677//GO:0004518	catalytic activity//DNA binding//nuclease activity	--	--
Cluster-13714.0	GO:0042254//GO:0006412	ribosome biogenesis//translation	GO:0003735	structural constituent of ribosome	GO:0005840//GO:0005622	ribosome//intracellular
Cluster-13715.0	GO:0007187//GO:0007608//GO:0050909	G-protein coupled receptor signaling pathway, coupled to cyclic nucleotide second messenger//sensory perception of smell//sensory perception of taste	GO:0004984//GO:0005549	olfactory receptor activity//odorant binding	GO:0016021//GO:0016020	integral component of membrane//membrane
Cluster-13717.1	GO:0006284	base-excision repair	GO:0005509//GO:0008725//GO:0005515	calcium ion binding//DNA-3-methyladenine glycosylase activity//protein binding	--	--
Cluster-13719.0	--	--	GO:0008270	zinc ion binding	--	--
Cluster-13724.0	--	--	GO:0016788//GO:0005515	hydrolase activity, acting on ester bonds//protein binding	--	--
Cluster-13726.0	GO:0030154	cell differentiation	--	--	GO:0016021	integral component of membrane
Cluster-13728.0	GO:0006355	regulation of transcription, DNA-templated	GO:0003677//GO:0003682//GO:0003700	DNA binding//chromatin binding//transcription factor activity, sequence-specific DNA binding	GO:0019031//GO:0005667//GO:0005634//GO:0000785//GO:0000775	viral envelope//transcription factor complex//nucleus//chromatin//chromosome, centromeric region
Cluster-13729.0	--	--	--	--	GO:0016021	integral component of membrane
Cluster-13733.0	GO:0015074//GO:0006313//GO:0006355	DNA integration//transposition, DNA-mediated//regulation of transcription, DNA-templated	GO:0003700//GO:0003677	transcription factor activity, sequence-specific DNA binding//DNA binding	GO:0005667	transcription factor complex
Cluster-13734.0	GO:0006118	obsolete electron transport	GO:0020037//GO:0009055	heme binding//electron carrier activity	--	--
Cluster-13736.0	GO:0007264	small GTPase mediated signal transduction	GO:0005525	GTP binding	--	--
Cluster-13737.0	GO:0006118	obsolete electron transport	GO:0009055	electron carrier activity	GO:0009512	cytochrome b6f complex
Cluster-13740.0	GO:0046999	regulation of conjugation	GO:0005198	structural molecule activity	GO:0019031//GO:0019867	viral envelope//outer membrane
Cluster-13741.0	--	--	GO:0005509	calcium ion binding	--	--
Cluster-13744.0	GO:0006508	proteolysis	GO:0004252	serine-type endopeptidase activity	--	--
Cluster-13745.0	GO:0018342	protein prenylation	GO:0008318	protein prenyltransferase activity	--	--
Cluster-13747.0	--	--	GO:0005515	protein binding	GO:0019031	viral envelope
Cluster-13747.1	--	--	GO:0005515	protein binding	--	--
Cluster-13750.0	GO:0006098//GO:0006096//GO:0006013//GO:0005975//GO:0006000//GO:0015976//GO:0006094	pentose-phosphate shunt//glycolytic process//mannose metabolic process//carbohydrate metabolic process//fructose metabolic process//carbon utilization//gluconeogenesis	GO:0042132//GO:0042578	fructose 1,6-bisphosphate 1-phosphatase activity//phosphoric ester hydrolase activity	--	--
Cluster-13752.0	GO:0006888//GO:0006886//GO:0042254	ER to Golgi vesicle-mediated transport//intracellular protein transport//ribosome biogenesis	GO:0003676//GO:0003723	nucleic acid binding//RNA binding	GO:0030127	COPII vesicle coat
Cluster-13753.0	GO:0006351//GO:0006355//GO:0006260	transcription, DNA-templated//regulation of transcription, DNA-templated//DNA replication	GO:0003887//GO:0003677//GO:0003700//GO:0003682	DNA-directed DNA polymerase activity//DNA binding//transcription factor activity, sequence-specific DNA binding//chromatin binding	GO:0005667//GO:0042575//GO:0000785//GO:0005634//GO:0000775	transcription factor complex//DNA polymerase complex//chromatin//nucleus//chromosome, centromeric region
Cluster-13753.1	GO:0034508//GO:0007059//GO:0015031	centromere complex assembly//chromosome segregation//protein transport	GO:0008565	protein transporter activity	GO:0016021	integral component of membrane
Cluster-13754.0	--	--	GO:0003676	nucleic acid binding	GO:0042765//GO:0016021	GPI-anchor transamidase complex//integral component of membrane
Cluster-13756.0	GO:0005975	carbohydrate metabolic process	GO:0003796	lysozyme activity	--	--
Cluster-13757.0	GO:0007187//GO:0007608	G-protein coupled receptor signaling pathway, coupled to cyclic nucleotide second messenger//sensory perception of smell	GO:0004984//GO:0005549	olfactory receptor activity//odorant binding	GO:0016020	membrane
Cluster-13764.0	GO:0017004//GO:0015886	cytochrome complex assembly//heme transport	--	--	GO:0016021	integral component of membrane
Cluster-13774.0	GO:0055114	oxidation-reduction process	GO:0005506//GO:0020037//GO:0016705	iron ion binding//heme binding//oxidoreductase activity, acting on paired donors, with incorporation or reduction of molecular oxygen	--	--
Cluster-13775.0	GO:0006355	regulation of transcription, DNA-templated	GO:0003677	DNA binding	--	--
Cluster-13778.0	GO:0055114	oxidation-reduction process	GO:0046872//GO:0016702	metal ion binding//oxidoreductase activity, acting on single donors with incorporation of molecular oxygen, incorporation of two atoms of oxygen	--	--
Cluster-13779.0	GO:0035556	intracellular signal transduction	GO:0005515	protein binding	--	--
Cluster-13781.0	--	--	GO:0016740	transferase activity	--	--
Cluster-13783.0	GO:0019079//GO:0006281//GO:0006310//GO:0006511//GO:0002949	viral genome replication//DNA repair//DNA recombination//ubiquitin-dependent protein catabolic process//tRNA threonylcarbamoyladenosine modification	GO:0003723//GO:0005524//GO:0003678//GO:0016887//GO:0003724//GO:0009378	RNA binding//ATP binding//DNA helicase activity//ATPase activity//RNA helicase activity//four-way junction helicase activity	GO:0009379//GO:0005657	Holliday junction helicase complex//replication fork
Cluster-13783.1	--	--	GO:0005524//GO:0016887	ATP binding//ATPase activity	--	--
Cluster-13789.0	GO:0006304	DNA modification	GO:0033821	DNA beta-glucosyltransferase activity	--	--
Cluster-13792.0	GO:0006446//GO:0016070//GO:0006413	regulation of translational initiation//RNA metabolic process//translational initiation	GO:0003743	translation initiation factor activity	GO:0005840	ribosome
Cluster-13793.0	--	--	GO:0046872	metal ion binding	--	--
Cluster-13795.1	GO:0006508	proteolysis	GO:0008233	peptidase activity	--	--
Cluster-13796.0	GO:0007155	cell adhesion	GO:0005515//GO:0005509	protein binding//calcium ion binding	--	--
Cluster-13797.0	GO:0055114	oxidation-reduction process	GO:0016491	oxidoreductase activity	--	--
Cluster-13798.0	GO:0006412//GO:0042254	translation//ribosome biogenesis	GO:0003723//GO:0003735	RNA binding//structural constituent of ribosome	GO:0005840	ribosome
Cluster-13801.0	--	--	--	--	GO:0005739	mitochondrion
Cluster-13802.0	--	--	GO:0008483//GO:0030170	transaminase activity//pyridoxal phosphate binding	--	--
Cluster-13802.1	--	--	GO:0008483//GO:0030170	transaminase activity//pyridoxal phosphate binding	--	--
Cluster-13806.0	GO:0055114	oxidation-reduction process	GO:0016491//GO:0016209	oxidoreductase activity//antioxidant activity	--	--
Cluster-13807.0	GO:0006560//GO:0008295//GO:0006525	proline metabolic process//spermidine biosynthetic process//arginine metabolic process	GO:0004014	adenosylmethionine decarboxylase activity	--	--
Cluster-13810.0	GO:0055114//GO:0008152	oxidation-reduction process//metabolic process	GO:0016491	oxidoreductase activity	--	--
Cluster-13818.0	GO:0006457	protein folding	GO:0000774//GO:0051087//GO:0042803	adenyl-nucleotide exchange factor activity//chaperone binding//protein homodimerization activity	--	--
Cluster-13819.0	GO:0006825//GO:0006313//GO:0007186//GO:0035434	copper ion transport//transposition, DNA-mediated//G-protein coupled receptor signaling pathway//copper ion transmembrane transport	GO:0003677//GO:0004930//GO:0004803//GO:0005375	DNA binding//G-protein coupled receptor activity//transposase activity//copper ion transmembrane transporter activity	GO:0016021	integral component of membrane
Cluster-13821.0	--	--	--	--	GO:0019028	viral capsid
Cluster-13824.0	GO:0008152//GO:0015979//GO:0050821	metabolic process//photosynthesis//protein stabilization	GO:0042301	phosphate ion binding	GO:0009507//GO:0044425//GO:0016020//GO:0009539//GO:0009523//GO:0034357	chloroplast//membrane part//membrane//photosystem II reaction center//photosystem II//photosynthetic membrane
Cluster-13828.0	GO:0006744//GO:0006120//GO:0006814//GO:0042773//GO:0055114//GO:0015992	ubiquinone biosynthetic process//mitochondrial electron transport, NADH to ubiquinone//sodium ion transport//ATP synthesis coupled electron transport//oxidation-reduction process//proton transport	GO:0008137	NADH dehydrogenase (ubiquinone) activity	--	--
Cluster-13829.0	GO:0055114//GO:0009231//GO:0006771	oxidation-reduction process//riboflavin biosynthetic process//riboflavin metabolic process	GO:0008703	5-amino-6-(5-phosphoribosylamino)uracil reductase activity	--	--
Cluster-13831.0	GO:0007165	signal transduction	GO:0005509//GO:0005515	calcium ion binding//protein binding	GO:0005578	proteinaceous extracellular matrix
Cluster-13832.0	--	--	GO:0005515	protein binding	--	--
Cluster-13834.0	GO:0006888//GO:0006886	ER to Golgi vesicle-mediated transport//intracellular protein transport	GO:0003677//GO:0008270	DNA binding//zinc ion binding	GO:0005634//GO:0030127	nucleus//COPII vesicle coat
Cluster-13836.0	GO:0007010	cytoskeleton organization	GO:0003779	actin binding	--	--
Cluster-13840.0	GO:0008152//GO:0006457	metabolic process//protein folding	GO:0051082//GO:0005524	unfolded protein binding//ATP binding	GO:0005737	cytoplasm
Cluster-13842.0	GO:0006355	regulation of transcription, DNA-templated	GO:0043565//GO:0008270//GO:0003700	sequence-specific DNA binding//zinc ion binding//transcription factor activity, sequence-specific DNA binding	GO:0005634//GO:0005667	nucleus//transcription factor complex
Cluster-13844.0	GO:0006508//GO:0006457	proteolysis//protein folding	GO:0051082//GO:0008237	unfolded protein binding//metallopeptidase activity	GO:0005737	cytoplasm
Cluster-13844.2	GO:0042157//GO:0030001//GO:0006869//GO:0006508//GO:0015986//GO:0039693//GO:0006879//GO:0006810//GO:0015992	lipoprotein metabolic process//metal ion transport//lipid transport//proteolysis//ATP synthesis coupled proton transport//viral DNA genome replication//cellular iron ion homeostasis//transport//proton transport	GO:0008289//GO:0046872//GO:0015078//GO:0008199//GO:0019784	lipid binding//metal ion binding//hydrogen ion transmembrane transporter activity//ferric iron binding//NEDD8-specific protease activity	GO:0030288//GO:0005576//GO:0016021//GO:0045263	outer membrane-bounded periplasmic space//extracellular region//integral component of membrane//proton-transporting ATP synthase complex, coupling factor F(o)
Cluster-13844.3	GO:0006457//GO:0006508	protein folding//proteolysis	GO:0008237//GO:0051082	metallopeptidase activity//unfolded protein binding	GO:0005737	cytoplasm
Cluster-13847.0	--	--	GO:0004672	protein kinase activity	--	--
Cluster-13849.1	GO:0006355	regulation of transcription, DNA-templated	GO:0003677	DNA binding	--	--
Cluster-1385.0	GO:0007423//GO:0007219	sensory organ development//Notch signaling pathway	--	--	--	--
Cluster-13852.0	--	--	GO:0030414	peptidase inhibitor activity	GO:0005576	extracellular region
Cluster-13853.0	--	--	GO:0005515	protein binding	--	--
Cluster-13854.0	GO:0006357	regulation of transcription from RNA polymerase II promoter	GO:0001104	RNA polymerase II transcription cofactor activity	GO:0016592	mediator complex
Cluster-13861.0	GO:0019882//GO:0006955	antigen processing and presentation//immune response	--	--	--	--
Cluster-13863.0	GO:0006952	defense response	--	--	--	--
Cluster-13867.0	GO:0006355	regulation of transcription, DNA-templated	GO:0008270//GO:0003677	zinc ion binding//DNA binding	--	--
Cluster-13870.0	GO:0055114	oxidation-reduction process	GO:0016616	oxidoreductase activity, acting on the CH-OH group of donors, NAD or NADP as acceptor	--	--
Cluster-13871.0	GO:0015074	DNA integration	--	--	--	--
Cluster-13877.0	--	--	GO:0005515	protein binding	--	--
Cluster-13880.0	--	--	GO:0019825//GO:0020037//GO:0005515	oxygen binding//heme binding//protein binding	--	--
Cluster-13883.1	--	--	GO:0003676	nucleic acid binding	--	--
Cluster-13884.0	--	--	GO:0004190	aspartic-type endopeptidase activity	GO:0016021	integral component of membrane
Cluster-13886.0	GO:0006955	immune response	--	--	--	--
Cluster-13887.0	--	--	GO:0019843//GO:0003723	rRNA binding//RNA binding	GO:0005622	intracellular
Cluster-13889.0	GO:0042254//GO:0006412	ribosome biogenesis//translation	GO:0003735	structural constituent of ribosome	GO:0005840//GO:0005622	ribosome//intracellular
Cluster-13890.0	--	--	GO:0046872//GO:0003676//GO:0016787	metal ion binding//nucleic acid binding//hydrolase activity	--	--
Cluster-13894.0	GO:0015992//GO:0015986//GO:0006119//GO:0046034//GO:0015991	proton transport//ATP synthesis coupled proton transport//oxidative phosphorylation//ATP metabolic process//ATP hydrolysis coupled proton transport	GO:0046933//GO:0046961//GO:0005524	proton-transporting ATP synthase activity, rotational mechanism//proton-transporting ATPase activity, rotational mechanism//ATP binding	GO:0045261//GO:0045259	proton-transporting ATP synthase complex, catalytic core F(1)//proton-transporting ATP synthase complex
Cluster-13895.0	GO:0006520//GO:0009058	cellular amino acid metabolic process//biosynthetic process	GO:0008483//GO:0016829//GO:0030170	transaminase activity//lyase activity//pyridoxal phosphate binding	--	--
Cluster-13897.0	--	--	GO:0005198	structural molecule activity	GO:0045095	keratin filament
Cluster-13898.0	GO:0006351	transcription, DNA-templated	GO:0008270//GO:0003677	zinc ion binding//DNA binding	GO:0005634	nucleus
Cluster-139.0	GO:0007049	cell cycle	--	--	--	--
Cluster-13904.0	GO:0009094//GO:0006571//GO:0000162	L-phenylalanine biosynthetic process//tyrosine biosynthetic process//tryptophan biosynthetic process	GO:0003855	3-dehydroquinate dehydratase activity	--	--
Cluster-13905.0	GO:0006448//GO:0006414//GO:0051302	regulation of translational elongation//translational elongation//regulation of cell division	GO:0003746	translation elongation factor activity	GO:0005853//GO:0005840	eukaryotic translation elongation factor 1 complex//ribosome
Cluster-13906.1	--	--	--	--	GO:0016021	integral component of membrane
Cluster-13910.0	GO:0006470//GO:0006397	protein dephosphorylation//mRNA processing	GO:0004721	phosphoprotein phosphatase activity	GO:0005634	nucleus
Cluster-13912.0	GO:0006265	DNA topological change	GO:0003677//GO:0003918//GO:0005524	DNA binding//DNA topoisomerase type II (ATP-hydrolyzing) activity//ATP binding	--	--
Cluster-13918.0	GO:0055085//GO:0006810//GO:0015991//GO:0015992	transmembrane transport//transport//ATP hydrolysis coupled proton transport//proton transport	GO:0005215//GO:0015078	transporter activity//hydrogen ion transmembrane transporter activity	GO:0016021//GO:0033177//GO:0016020	integral component of membrane//proton-transporting two-sector ATPase complex, proton-transporting domain//membrane
Cluster-13925.0	GO:0007186	G-protein coupled receptor signaling pathway	GO:0004930	G-protein coupled receptor activity	GO:0016021	integral component of membrane
Cluster-13926.0	--	--	--	--	GO:0016020	membrane
Cluster-13927.0	--	--	GO:0004869	cysteine-type endopeptidase inhibitor activity	--	--
Cluster-13934.0	--	--	GO:0005515	protein binding	--	--
Cluster-13935.0	GO:0055114//GO:0009611//GO:0008152	oxidation-reduction process//response to wounding//metabolic process	GO:0016491//GO:0004867	oxidoreductase activity//serine-type endopeptidase inhibitor activity	--	--
Cluster-13936.0	--	--	GO:0008146	sulfotransferase activity	--	--
Cluster-13937.0	GO:0006508	proteolysis	GO:0004252	serine-type endopeptidase activity	--	--
Cluster-13943.0	GO:0006030	chitin metabolic process	GO:0008061	chitin binding	GO:0005576	extracellular region
Cluster-13944.0	GO:0042254//GO:0006412	ribosome biogenesis//translation	GO:0003735	structural constituent of ribosome	GO:0005840//GO:0005622	ribosome//intracellular
Cluster-13947.0	GO:0006355	regulation of transcription, DNA-templated	GO:0003677//GO:0046983	DNA binding//protein dimerization activity	--	--
Cluster-13948.0	--	--	GO:0042302	structural constituent of cuticle	--	--
Cluster-1395.0	GO:0009405	pathogenesis	--	--	GO:0005576	extracellular region
Cluster-13953.0	--	--	GO:0046872	metal ion binding	--	--
Cluster-13958.0	GO:0006810//GO:0006952	transport//defense response	GO:0008200	ion channel inhibitor activity	GO:0005576	extracellular region
Cluster-13964.0	GO:0006835//GO:0006812//GO:0006820	dicarboxylic acid transport//cation transport//anion transport	GO:0017153	sodium:dicarboxylate symporter activity	GO:0016020	membrane
Cluster-13965.0	GO:0042967//GO:0008152//GO:0006633	acyl-carrier-protein biosynthetic process//metabolic process//fatty acid biosynthetic process	GO:0016297//GO:0016491	acyl-[acyl-carrier-protein] hydrolase activity//oxidoreductase activity	GO:0005835	fatty acid synthase complex
Cluster-13966.0	GO:0006355	regulation of transcription, DNA-templated	GO:0003677//GO:0043565//GO:0003700	DNA binding//sequence-specific DNA binding//transcription factor activity, sequence-specific DNA binding	GO:0005634//GO:0005667	nucleus//transcription factor complex
Cluster-13966.1	GO:0043093//GO:0000917//GO:0007049//GO:0006355	FtsZ-dependent cytokinesis//barrier septum assembly//cell cycle//regulation of transcription, DNA-templated	GO:0003677//GO:0003700//GO:0043565	DNA binding//transcription factor activity, sequence-specific DNA binding//sequence-specific DNA binding	GO:0005667//GO:0005634//GO:0005737	transcription factor complex//nucleus//cytoplasm
Cluster-13968.0	--	--	GO:0030170	pyridoxal phosphate binding	--	--
Cluster-1397.1	GO:0015992//GO:0015986	proton transport//ATP synthesis coupled proton transport	GO:0015078	hydrogen ion transmembrane transporter activity	GO:0000276	mitochondrial proton-transporting ATP synthase complex, coupling factor F(o)
Cluster-13971.0	GO:0055085	transmembrane transport	GO:0022857	transmembrane transporter activity	GO:0016021	integral component of membrane
Cluster-13974.0	GO:0006303	double-strand break repair via nonhomologous end joining	GO:0003677//GO:0046983	DNA binding//protein dimerization activity	--	--
Cluster-13979.0	GO:0006355	regulation of transcription, DNA-templated	GO:0003700	transcription factor activity, sequence-specific DNA binding	GO:0005667	transcription factor complex
Cluster-1398.0	GO:0009405	pathogenesis	--	--	GO:0005576	extracellular region
Cluster-13980.0	GO:0055114	oxidation-reduction process	GO:0016616	oxidoreductase activity, acting on the CH-OH group of donors, NAD or NADP as acceptor	--	--
Cluster-13981.0	GO:0006412//GO:0042254	translation//ribosome biogenesis	GO:0003735	structural constituent of ribosome	GO:0005622//GO:0005840	intracellular//ribosome
Cluster-13983.0	GO:0006355	regulation of transcription, DNA-templated	GO:0003677//GO:0043565//GO:0003700	DNA binding//sequence-specific DNA binding//transcription factor activity, sequence-specific DNA binding	GO:0005634//GO:0005667	nucleus//transcription factor complex
Cluster-13984.0	GO:0006024//GO:0005975	glycosaminoglycan biosynthetic process//carbohydrate metabolic process	GO:0003824//GO:0016857	catalytic activity//racemase and epimerase activity, acting on carbohydrates and derivatives	GO:0016021	integral component of membrane
Cluster-13984.1	GO:0006024//GO:0005975	glycosaminoglycan biosynthetic process//carbohydrate metabolic process	GO:0016857	racemase and epimerase activity, acting on carbohydrates and derivatives	GO:0016021	integral component of membrane
Cluster-13984.2	GO:0006508//GO:0005975	proteolysis//carbohydrate metabolic process	GO:0003824//GO:0043169//GO:0004190	catalytic activity//cation binding//aspartic-type endopeptidase activity	--	--
Cluster-13984.3	GO:0006508	proteolysis	GO:0004190	aspartic-type endopeptidase activity	--	--
Cluster-13987.0	GO:0006122//GO:0006118//GO:0006119//GO:0015992	mitochondrial electron transport, ubiquinol to cytochrome c//obsolete electron transport//oxidative phosphorylation//proton transport	GO:0008121	ubiquinol-cytochrome-c reductase activity	--	--
Cluster-13991.0	--	--	GO:0003676//GO:0046872	nucleic acid binding//metal ion binding	GO:0005634	nucleus
Cluster-13993.0	GO:0055085	transmembrane transport	--	--	GO:0016021//GO:0005861	integral component of membrane//troponin complex
Cluster-13993.1	GO:0006914//GO:0007009	autophagy//plasma membrane organization	--	--	GO:0005861	troponin complex
Cluster-13995.0	GO:0006184//GO:0051258//GO:0007018	obsolete GTP catabolic process//protein polymerization//microtubule-based movement	GO:0005525//GO:0005198//GO:0003924	GTP binding//structural molecule activity//GTPase activity	GO:0005737//GO:0005874	cytoplasm//microtubule
Cluster-13997.0	GO:0006355	regulation of transcription, DNA-templated	GO:0003677//GO:0020037	DNA binding//heme binding	--	--
Cluster-14.0	GO:0015031	protein transport	GO:0042302	structural constituent of cuticle	GO:0030176	integral component of endoplasmic reticulum membrane
Cluster-14000.0	GO:0006888//GO:0006412//GO:0042254//GO:0055114//GO:0006464//GO:0006886	ER to Golgi vesicle-mediated transport//translation//ribosome biogenesis//oxidation-reduction process//cellular protein modification process//intracellular protein transport	GO:0046872//GO:0003677//GO:0016151//GO:0008270//GO:0003735//GO:0047134	metal ion binding//DNA binding//nickel cation binding//zinc ion binding//structural constituent of ribosome//protein-disulfide reductase activity	GO:0005634//GO:0005622//GO:0005840//GO:0030127	nucleus//intracellular//ribosome//COPII vesicle coat
Cluster-14000.1	--	--	GO:0046872//GO:0008270//GO:0003677	metal ion binding//zinc ion binding//DNA binding	GO:0005634	nucleus
Cluster-14002.0	GO:0006508	proteolysis	--	--	--	--
Cluster-14003.0	GO:0006566//GO:0006778//GO:0006544//GO:0006783//GO:0006563//GO:0042967	threonine metabolic process//porphyrin-containing compound metabolic process//glycine metabolic process//heme biosynthetic process//L-serine metabolic process//acyl-carrier-protein biosynthetic process	GO:0003870//GO:0030170	5-aminolevulinate synthase activity//pyridoxal phosphate binding	GO:0005759	mitochondrial matrix
Cluster-14005.0	GO:0055114	oxidation-reduction process	--	--	--	--
Cluster-14006.0	GO:0007165	signal transduction	--	--	GO:0016020	membrane
Cluster-14008.1	GO:0055114//GO:0006812//GO:0007155//GO:0043044//GO:0009405//GO:0019062//GO:0006836	oxidation-reduction process//cation transport//cell adhesion//ATP-dependent chromatin remodeling//pathogenesis//virion attachment to host cell//neurotransmitter transport	GO:0016491//GO:0005335	oxidoreductase activity//serotonin:sodium symporter activity	GO:0005887//GO:0016586	integral component of plasma membrane//RSC complex
Cluster-14009.0	GO:0006821//GO:0006122	chloride transport//mitochondrial electron transport, ubiquinol to cytochrome c	--	--	GO:0005750//GO:0005634//GO:0005743	mitochondrial respiratory chain complex III//nucleus//mitochondrial inner membrane
Cluster-14013.0	GO:0007017//GO:0006355//GO:0043093//GO:0000917//GO:0007018	microtubule-based process//regulation of transcription, DNA-templated//FtsZ-dependent cytokinesis//barrier septum assembly//microtubule-based movement	GO:0043565//GO:0008017//GO:0003700//GO:0005524//GO:0003777	sequence-specific DNA binding//microtubule binding//transcription factor activity, sequence-specific DNA binding//ATP binding//microtubule motor activity	GO:0005737//GO:0005874//GO:0005667//GO:0045298	cytoplasm//microtubule//transcription factor complex//tubulin complex
Cluster-14014.0	GO:0006508	proteolysis	GO:0004252	serine-type endopeptidase activity	--	--
Cluster-14016.0	--	--	GO:0003723	RNA binding	--	--
Cluster-14020.0	GO:0006457	protein folding	--	--	GO:0005737	cytoplasm
Cluster-14021.0	--	--	--	--	GO:0019867	outer membrane
Cluster-14025.0	GO:0006118//GO:0022900	obsolete electron transport//electron transport chain	GO:0016651//GO:0005507//GO:0009055	oxidoreductase activity, acting on NAD(P)H//copper ion binding//electron carrier activity	--	--
Cluster-14028.0	--	--	--	--	GO:0019031	viral envelope
Cluster-14029.0	--	--	GO:0005515	protein binding	GO:0019031//GO:0005742	viral envelope//mitochondrial outer membrane translocase complex
Cluster-14032.0	GO:0045490	pectin catabolic process	GO:0047487	oligogalacturonide lyase activity	--	--
Cluster-14035.0	GO:0015986	ATP synthesis coupled proton transport	GO:0046933	proton-transporting ATP synthase activity, rotational mechanism	GO:0045259	proton-transporting ATP synthase complex
Cluster-14035.1	GO:0015986	ATP synthesis coupled proton transport	GO:0046933	proton-transporting ATP synthase activity, rotational mechanism	GO:0045259	proton-transporting ATP synthase complex
Cluster-14037.0	--	--	--	--	GO:0016020	membrane
Cluster-14041.0	GO:0008152	metabolic process	GO:0016787	hydrolase activity	--	--
Cluster-14046.0	GO:0046740	transport of virus in host, cell to cell	GO:0003677	DNA binding	GO:0033644	host cell membrane
Cluster-14051.0	GO:0006508	proteolysis	GO:0004252	serine-type endopeptidase activity	--	--
Cluster-14052.0	GO:0006412//GO:0042254	translation//ribosome biogenesis	GO:0003735//GO:0019843	structural constituent of ribosome//rRNA binding	GO:0005840	ribosome
Cluster-14056.0	GO:0006357//GO:0055114//GO:0006457	regulation of transcription from RNA polymerase II promoter//oxidation-reduction process//protein folding	GO:0051082//GO:0032440//GO:0005524//GO:0001104	unfolded protein binding//2-alkenal reductase [NAD(P)] activity//ATP binding//RNA polymerase II transcription cofactor activity	GO:0016592	mediator complex
Cluster-14059.0	GO:0006260	DNA replication	GO:0003677	DNA binding	--	--
Cluster-14063.0	GO:0006810	transport	GO:0005215	transporter activity	GO:0016020	membrane
Cluster-14066.0	--	--	GO:0005515	protein binding	--	--
Cluster-14066.1	--	--	GO:0005198//GO:0008270	structural molecule activity//zinc ion binding	GO:0019031//GO:0005634	viral envelope//nucleus
Cluster-14069.0	GO:0015979//GO:0018298//GO:0009767//GO:0019684	photosynthesis//protein-chromophore linkage//photosynthetic electron transport chain//photosynthesis, light reaction	GO:0016168	chlorophyll binding	GO:0009521//GO:0016021//GO:0016020//GO:0009539//GO:0009523//GO:0009535	photosystem//integral component of membrane//membrane//photosystem II reaction center//photosystem II//chloroplast thylakoid membrane
Cluster-14071.0	GO:0055085	transmembrane transport	--	--	GO:0016021	integral component of membrane
Cluster-14072.0	--	--	GO:0003677	DNA binding	--	--
Cluster-14075.0	GO:0055114//GO:0006744	oxidation-reduction process//ubiquinone biosynthetic process	--	--	--	--
Cluster-14078.0	--	--	GO:0005515	protein binding	--	--
Cluster-14078.1	--	--	GO:0005515	protein binding	--	--
Cluster-14079.0	GO:0006810//GO:0009755//GO:0009405	transport//hormone-mediated signaling pathway//pathogenesis	GO:0008200	ion channel inhibitor activity	GO:0005576	extracellular region
Cluster-14082.0	GO:0006804//GO:0055114//GO:0006979//GO:0006749	obsolete peroxidase reaction//oxidation-reduction process//response to oxidative stress//glutathione metabolic process	GO:0004602//GO:0004601	glutathione peroxidase activity//peroxidase activity	--	--
Cluster-14084.0	GO:0006955//GO:0006869//GO:0008283//GO:0040007//GO:0007165//GO:0042157	immune response//lipid transport//cell proliferation//growth//signal transduction//lipoprotein metabolic process	GO:0005198//GO:0005136//GO:0008289//GO:0008083	structural molecule activity//interleukin-4 receptor binding//lipid binding//growth factor activity	GO:0005576//GO:0019031//GO:0016021//GO:0019028//GO:0016516	extracellular region//viral envelope//integral component of membrane//viral capsid//interleukin-4 receptor complex
Cluster-14089.0	GO:0019064//GO:0030001//GO:0007165//GO:0055085//GO:0050821//GO:0015979	fusion of virus membrane with host plasma membrane//metal ion transport//signal transduction//transmembrane transport//protein stabilization//photosynthesis	GO:0046789//GO:0042301//GO:0046873	host cell surface receptor binding//phosphate ion binding//metal ion transmembrane transporter activity	GO:0019031//GO:0009523//GO:0009986//GO:0016020	viral envelope//photosystem II//cell surface//membrane
Cluster-14090.0	GO:0006260//GO:0006351	DNA replication//transcription, DNA-templated	GO:0003887//GO:0003677	DNA-directed DNA polymerase activity//DNA binding	GO:0032040//GO:0042575//GO:0005789//GO:0005887	small-subunit processome//DNA polymerase complex//endoplasmic reticulum membrane//integral component of plasma membrane
Cluster-14093.1	GO:0006810//GO:0006811//GO:0006891	transport//ion transport//intra-Golgi vesicle-mediated transport	GO:0005230	extracellular ligand-gated ion channel activity	GO:0016020//GO:0030173	membrane//integral component of Golgi membrane
Cluster-14095.0	GO:0055085	transmembrane transport	--	--	GO:0016021	integral component of membrane
Cluster-14096.0	GO:0042773//GO:0055114	ATP synthesis coupled electron transport//oxidation-reduction process	GO:0016651	oxidoreductase activity, acting on NAD(P)H	--	--
Cluster-14098.0	GO:0006891//GO:0006811	intra-Golgi vesicle-mediated transport//ion transport	--	--	GO:0030173//GO:0016020	integral component of Golgi membrane//membrane
Cluster-14099.0	GO:0042254//GO:0006412	ribosome biogenesis//translation	GO:0003735	structural constituent of ribosome	GO:0005840//GO:0005622	ribosome//intracellular
Cluster-1410.0	GO:0006206//GO:0009405//GO:0006351//GO:0006144	pyrimidine nucleobase metabolic process//pathogenesis//transcription, DNA-templated//purine nucleobase metabolic process	GO:0003899//GO:0003677	DNA-directed RNA polymerase activity//DNA binding	GO:0005576//GO:0005730	extracellular region//nucleolus
Cluster-14100.0	GO:0006123//GO:0015992	mitochondrial electron transport, cytochrome c to oxygen//proton transport	GO:0004129	cytochrome-c oxidase activity	GO:0005743//GO:0045277	mitochondrial inner membrane//respiratory chain complex IV
Cluster-14102.0	GO:0055114	oxidation-reduction process	GO:0016641//GO:0005507	oxidoreductase activity, acting on the CH-NH2 group of donors, oxygen as acceptor//copper ion binding	--	--
Cluster-14103.0	GO:0006367	transcription initiation from RNA polymerase II promoter	GO:0003676//GO:0003677	nucleic acid binding//DNA binding	GO:0005672	transcription factor TFIIA complex
Cluster-14104.0	--	--	--	--	GO:0019867	outer membrane
Cluster-14108.0	GO:0009877	nodulation	GO:0043565	sequence-specific DNA binding	GO:0005634	nucleus
Cluster-14112.0	GO:0007165//GO:0040007//GO:0008283	signal transduction//growth//cell proliferation	GO:0008083//GO:0051015//GO:0030674	growth factor activity//actin filament binding//protein binding, bridging	--	--
Cluster-14113.0	GO:0006508	proteolysis	GO:0004190	aspartic-type endopeptidase activity	--	--
Cluster-14115.0	--	--	--	--	GO:0005886//GO:0016021	plasma membrane//integral component of membrane
Cluster-14116.0	GO:0050790//GO:0006811//GO:0055085//GO:0071805//GO:0006813	regulation of catalytic activity//ion transport//transmembrane transport//potassium ion transmembrane transport//potassium ion transport	GO:0005267//GO:0005216//GO:0030234	potassium channel activity//ion channel activity//enzyme regulator activity	GO:0016020//GO:0016021	membrane//integral component of membrane
Cluster-14118.0	GO:0006094	gluconeogenesis	GO:0004611//GO:0005525	phosphoenolpyruvate carboxykinase activity//GTP binding	--	--
Cluster-14120.0	GO:0006508	proteolysis	GO:0008234	cysteine-type peptidase activity	--	--
Cluster-14121.0	GO:0015992//GO:0006123	proton transport//mitochondrial electron transport, cytochrome c to oxygen	GO:0004129	cytochrome-c oxidase activity	GO:0045277	respiratory chain complex IV
Cluster-14127.0	GO:0006030	chitin metabolic process	GO:0008061	chitin binding	GO:0005576	extracellular region
Cluster-14129.0	--	--	GO:0005515	protein binding	--	--
Cluster-14130.2	GO:0006605	protein targeting	--	--	GO:0016020	membrane
Cluster-14133.0	GO:0042967//GO:0019281//GO:0006555//GO:0006508	acyl-carrier-protein biosynthetic process//L-methionine biosynthetic process from homoserine via O-succinyl-L-homoserine and cystathionine//methionine metabolic process//proteolysis	GO:0008899//GO:0004198//GO:0005509	homoserine O-succinyltransferase activity//calcium-dependent cysteine-type endopeptidase activity//calcium ion binding	GO:0005737//GO:0005622	cytoplasm//intracellular
Cluster-14134.0	--	--	GO:0016787	hydrolase activity	--	--
Cluster-14135.0	GO:0006260	DNA replication	GO:0003697	single-stranded DNA binding	GO:0042025	host cell nucleus
Cluster-14140.0	GO:0006412//GO:0042254	translation//ribosome biogenesis	GO:0003735	structural constituent of ribosome	GO:0005622//GO:0005840//GO:0019028	intracellular//ribosome//viral capsid
Cluster-14140.1	GO:0042254//GO:0006412	ribosome biogenesis//translation	GO:0003735	structural constituent of ribosome	GO:0005840//GO:0005622	ribosome//intracellular
Cluster-14141.0	GO:0006810	transport	GO:0005215	transporter activity	GO:0016020	membrane
Cluster-14143.0	GO:0051301	cell division	--	--	--	--
Cluster-14145.0	--	--	GO:0003824	catalytic activity	--	--
Cluster-14147.0	--	--	GO:0005515	protein binding	--	--
Cluster-14148.0	--	--	GO:0005515	protein binding	--	--
Cluster-1415.0	GO:0006269//GO:0006260//GO:0006351	DNA replication, synthesis of RNA primer//DNA replication//transcription, DNA-templated	GO:0003896	DNA primase activity	GO:0005657//GO:0005730	replication fork//nucleolus
Cluster-14150.0	GO:0019497//GO:0006771	hexachlorocyclohexane metabolic process//riboflavin metabolic process	GO:0046872//GO:0005515//GO:0003993	metal ion binding//protein binding//acid phosphatase activity	--	--
Cluster-14152.0	GO:0055114//GO:0006879	oxidation-reduction process//cellular iron ion homeostasis	GO:0016491//GO:0046872//GO:0008199	oxidoreductase activity//metal ion binding//ferric iron binding	--	--
Cluster-14153.0	--	--	--	--	GO:0005634	nucleus
Cluster-14154.0	GO:0042981	regulation of apoptotic process	--	--	--	--
Cluster-14155.0	GO:0006355//GO:0009271	regulation of transcription, DNA-templated//phage shock	--	--	--	--
Cluster-14156.0	GO:0015992//GO:0042254//GO:0015986//GO:0006412	proton transport//ribosome biogenesis//ATP synthesis coupled proton transport//translation	GO:0003735//GO:0015078	structural constituent of ribosome//hydrogen ion transmembrane transporter activity	GO:0005840//GO:0005622//GO:0044444//GO:0043229	ribosome//intracellular//cytoplasmic part//intracellular organelle
Cluster-14156.1	GO:0015986//GO:0015992	ATP synthesis coupled proton transport//proton transport	GO:0015078	hydrogen ion transmembrane transporter activity	GO:0016021//GO:0045263//GO:0009535	integral component of membrane//proton-transporting ATP synthase complex, coupling factor F(o)//chloroplast thylakoid membrane
Cluster-14156.2	GO:0006144//GO:0006206//GO:0006351	purine nucleobase metabolic process//pyrimidine nucleobase metabolic process//transcription, DNA-templated	GO:0003677//GO:0003899	DNA binding//DNA-directed RNA polymerase activity	GO:0005730	nucleolus
Cluster-14156.3	GO:0006144//GO:0006351//GO:0006206	purine nucleobase metabolic process//transcription, DNA-templated//pyrimidine nucleobase metabolic process	GO:0003899//GO:0003677	DNA-directed RNA polymerase activity//DNA binding	GO:0005730//GO:0009507	nucleolus//chloroplast
Cluster-14160.0	GO:0008033//GO:0051252	tRNA processing//regulation of RNA metabolic process	GO:0004526//GO:0051087	ribonuclease P activity//chaperone binding	GO:0030677//GO:0005634	ribonuclease P complex//nucleus
Cluster-14162.0	GO:0006118//GO:0055114//GO:0006119//GO:0015992	obsolete electron transport//oxidation-reduction process//oxidative phosphorylation//proton transport	GO:0051537//GO:0008121//GO:0016491	2 iron, 2 sulfur cluster binding//ubiquinol-cytochrome-c reductase activity//oxidoreductase activity	--	--
Cluster-14164.0	GO:0006412//GO:0042254	translation//ribosome biogenesis	GO:0003735	structural constituent of ribosome	GO:0015934//GO:0005840	large ribosomal subunit//ribosome
Cluster-14165.0	GO:0006457	protein folding	GO:0051082//GO:0005509	unfolded protein binding//calcium ion binding	GO:0005783	endoplasmic reticulum
Cluster-14169.0	GO:0030683	evasion or tolerance by virus of host immune response	--	--	GO:0016021//GO:0019012	integral component of membrane//virion
Cluster-14170.0	GO:0006811//GO:0055085	ion transport//transmembrane transport	GO:0005216	ion channel activity	GO:0016020	membrane
Cluster-14171.0	GO:0007186	G-protein coupled receptor signaling pathway	GO:0004930//GO:0030246	G-protein coupled receptor activity//carbohydrate binding	GO:0016020	membrane
Cluster-14176.0	GO:0006355//GO:0055114	regulation of transcription, DNA-templated//oxidation-reduction process	GO:0016705//GO:0003677//GO:0003676//GO:0020037//GO:0005506	oxidoreductase activity, acting on paired donors, with incorporation or reduction of molecular oxygen//DNA binding//nucleic acid binding//heme binding//iron ion binding	--	--
Cluster-14178.0	GO:0007264	small GTPase mediated signal transduction	GO:0005525//GO:0003924	GTP binding//GTPase activity	--	--
Cluster-14179.0	GO:0006355	regulation of transcription, DNA-templated	GO:0005524	ATP binding	GO:0005634	nucleus
Cluster-14180.0	--	--	GO:0043169//GO:0003677//GO:0046872	cation binding//DNA binding//metal ion binding	GO:0005622	intracellular
Cluster-14181.0	--	--	GO:0005515	protein binding	--	--
Cluster-14181.1	--	--	GO:0005515	protein binding	--	--
Cluster-14183.0	GO:0055085//GO:0006355	transmembrane transport//regulation of transcription, DNA-templated	GO:0046872//GO:0022857//GO:0003677	metal ion binding//transmembrane transporter activity//DNA binding	GO:0016021	integral component of membrane
Cluster-14185.0	--	--	GO:0000166//GO:0046872	nucleotide binding//metal ion binding	GO:0016021	integral component of membrane
Cluster-14186.0	GO:0015991//GO:0015992	ATP hydrolysis coupled proton transport//proton transport	GO:0015078	hydrogen ion transmembrane transporter activity	GO:0033177//GO:0005576	proton-transporting two-sector ATPase complex, proton-transporting domain//extracellular region
Cluster-14189.0	GO:0006308//GO:0006099//GO:0006118//GO:0006094//GO:0009307//GO:0019643//GO:0015977	DNA catabolic process//tricarboxylic acid cycle//obsolete electron transport//gluconeogenesis//DNA restriction-modification system//reductive tricarboxylic acid cycle//carbon fixation	GO:0003954//GO:0008964//GO:0009036//GO:0003677	NADH dehydrogenase activity//phosphoenolpyruvate carboxylase activity//Type II site-specific deoxyribonuclease activity//DNA binding	GO:0005739//GO:0009359	mitochondrion//Type II site-specific deoxyribonuclease complex
Cluster-14191.0	--	--	GO:0005515	protein binding	--	--
Cluster-14196.0	GO:0055114//GO:0006570	oxidation-reduction process//tyrosine metabolic process	GO:0004511	tyrosine 3-monooxygenase activity	--	--
Cluster-14197.0	GO:0006457//GO:0007165	protein folding//signal transduction	GO:0005509	calcium ion binding	GO:0005578	proteinaceous extracellular matrix
Cluster-14200.0	GO:0008152	metabolic process	GO:0016787	hydrolase activity	--	--
Cluster-14200.1	GO:0042742//GO:0007338	defense response to bacterium//single fertilization	--	--	--	--
Cluster-14201.0	GO:0055085//GO:0006811	transmembrane transport//ion transport	GO:0005216	ion channel activity	GO:0016021//GO:0016020	integral component of membrane//membrane
Cluster-14208.0	--	--	GO:0005515	protein binding	--	--
Cluster-14212.0	--	--	GO:0005201//GO:0080019	extracellular matrix structural constituent//fatty-acyl-CoA reductase (alcohol-forming) activity	GO:0005581//GO:0005578	collagen trimer//proteinaceous extracellular matrix
Cluster-14219.0	--	--	GO:0004064//GO:0005515	arylesterase activity//protein binding	--	--
Cluster-14220.0	--	--	GO:0003676	nucleic acid binding	--	--
Cluster-14221.0	GO:0006457	protein folding	--	--	GO:0005737	cytoplasm
Cluster-14223.0	GO:0006771//GO:0055114//GO:0019497	riboflavin metabolic process//oxidation-reduction process//hexachlorocyclohexane metabolic process	GO:0003993//GO:0005515//GO:0016491//GO:0046872	acid phosphatase activity//protein binding//oxidoreductase activity//metal ion binding	--	--
Cluster-14230.0	GO:0007165	signal transduction	GO:0005509//GO:0005515	calcium ion binding//protein binding	GO:0005578	proteinaceous extracellular matrix
Cluster-14235.0	GO:0007264	small GTPase mediated signal transduction	GO:0005096//GO:0046872	GTPase activator activity//metal ion binding	--	--
Cluster-14236.0	GO:0006351	transcription, DNA-templated	GO:0008270//GO:0003677	zinc ion binding//DNA binding	GO:0005634	nucleus
Cluster-14239.0	--	--	GO:0003700	transcription factor activity, sequence-specific DNA binding	GO:0005667	transcription factor complex
Cluster-14240.0	--	--	GO:0005524	ATP binding	--	--
Cluster-14241.0	GO:0006397//GO:0046660	mRNA processing//female sex differentiation	GO:0003676//GO:0008270	nucleic acid binding//zinc ion binding	GO:0005634	nucleus
Cluster-14244.1	GO:0006637//GO:0055114//GO:0006635	acyl-CoA metabolic process//oxidation-reduction process//fatty acid beta-oxidation	GO:0003997	acyl-CoA oxidase activity	GO:0005777	peroxisome
Cluster-14248.0	GO:0055085//GO:0009405//GO:0006811	transmembrane transport//pathogenesis//ion transport	GO:0005216	ion channel activity	GO:0016020//GO:0005576	membrane//extracellular region
Cluster-14251.0	--	--	--	--	GO:0016021	integral component of membrane
Cluster-14258.0	GO:0042254	ribosome biogenesis	--	--	GO:0005634	nucleus
Cluster-14259.0	--	--	GO:0003713	transcription coactivator activity	GO:0005667//GO:0005634	transcription factor complex//nucleus
Cluster-14262.0	GO:0042254//GO:0006412//GO:0016192	ribosome biogenesis//translation//vesicle-mediated transport	GO:0003735	structural constituent of ribosome	GO:0005840//GO:0016021//GO:0005622	ribosome//integral component of membrane//intracellular
Cluster-14263.0	GO:0006396	RNA processing	GO:0003723//GO:0046983	RNA binding//protein dimerization activity	--	--
Cluster-14264.0	GO:0007178//GO:0016310//GO:0009069	transmembrane receptor protein serine/threonine kinase signaling pathway//phosphorylation//serine family amino acid metabolic process	GO:0004675	transmembrane receptor protein serine/threonine kinase activity	GO:0016020	membrane
Cluster-14267.0	GO:0015979	photosynthesis	--	--	GO:0009507//GO:0016021//GO:0009522//GO:0009579	chloroplast//integral component of membrane//photosystem I//thylakoid
Cluster-14273.0	GO:0045122//GO:0006355	aflatoxin biosynthetic process//regulation of transcription, DNA-templated	GO:0003677//GO:0003723	DNA binding//RNA binding	GO:0005634//GO:0019028	nucleus//viral capsid
Cluster-14274.2	--	--	GO:0046983	protein dimerization activity	--	--
Cluster-14274.3	--	--	GO:0008168	methyltransferase activity	--	--
Cluster-14274.4	--	--	GO:0046983	protein dimerization activity	--	--
Cluster-14277.0	GO:0018401//GO:0006525//GO:0006560//GO:0055114	peptidyl-proline hydroxylation to 4-hydroxy-L-proline//arginine metabolic process//proline metabolic process//oxidation-reduction process	GO:0004656//GO:0016702	procollagen-proline 4-dioxygenase activity//oxidoreductase activity, acting on single donors with incorporation of molecular oxygen, incorporation of two atoms of oxygen	GO:0005783	endoplasmic reticulum
Cluster-14281.0	GO:0006270//GO:0007165//GO:0007186	DNA replication initiation//signal transduction//G-protein coupled receptor signaling pathway	GO:0003924//GO:0031683//GO:0004190//GO:0019001//GO:0004871	GTPase activity//G-protein beta/gamma-subunit complex binding//aspartic-type endopeptidase activity//guanyl nucleotide binding//signal transducer activity	GO:0016021//GO:0032040	integral component of membrane//small-subunit processome
Cluster-14282.1	GO:0009405//GO:0005982//GO:0006012//GO:0005985//GO:0006810	pathogenesis//starch metabolic process//galactose metabolic process//sucrose metabolic process//transport	GO:0003676//GO:0004564//GO:0003723//GO:0004575//GO:0008200	nucleic acid binding//beta-fructofuranosidase activity//RNA binding//sucrose alpha-glucosidase activity//ion channel inhibitor activity	GO:0005576//GO:0016021//GO:0017177	extracellular region//integral component of membrane//glucosidase II complex
Cluster-14282.2	--	--	GO:0003676//GO:0003723	nucleic acid binding//RNA binding	--	--
Cluster-14285.0	GO:0006000//GO:0007264//GO:0006013//GO:0007186//GO:0007165	fructose metabolic process//small GTPase mediated signal transduction//mannose metabolic process//G-protein coupled receptor signaling pathway//signal transduction	GO:0004871//GO:0019001//GO:0005525//GO:0003924//GO:0003873//GO:0031683//GO:0005524	signal transducer activity//guanyl nucleotide binding//GTP binding//GTPase activity//6-phosphofructo-2-kinase activity//G-protein beta/gamma-subunit complex binding//ATP binding	--	--
Cluster-14289.0	--	--	GO:0005515	protein binding	--	--
Cluster-14292.0	GO:0019752//GO:0042742	carboxylic acid metabolic process//defense response to bacterium	GO:0030170//GO:0016831	pyridoxal phosphate binding//carboxy-lyase activity	GO:0005576	extracellular region
Cluster-14293.0	GO:0009297	pilus assembly	--	--	GO:0019867//GO:0032040	outer membrane//small-subunit processome
Cluster-14295.0	GO:0006508	proteolysis	GO:0016740//GO:0008242//GO:0004197	transferase activity//omega peptidase activity//cysteine-type endopeptidase activity	--	--
Cluster-14297.0	GO:0042254//GO:0006412	ribosome biogenesis//translation	GO:0003735	structural constituent of ribosome	GO:0005840//GO:0005622	ribosome//intracellular
Cluster-14298.0	GO:0006276	plasmid maintenance	--	--	--	--
Cluster-143.0	GO:0007165//GO:0006260//GO:0006357//GO:0007067	signal transduction//DNA replication//regulation of transcription from RNA polymerase II promoter//mitotic nuclear division	GO:0001104//GO:0016301	RNA polymerase II transcription cofactor activity//kinase activity	GO:0072686//GO:0005815//GO:0016592//GO:0042729	mitotic spindle//microtubule organizing center//mediator complex//DASH complex
Cluster-14302.0	GO:0055114//GO:0006118	oxidation-reduction process//obsolete electron transport	GO:0003995	acyl-CoA dehydrogenase activity	--	--
Cluster-14303.0	GO:0008608	attachment of spindle microtubules to kinetochore	--	--	GO:0072686//GO:0042729	mitotic spindle//DASH complex
Cluster-14304.0	GO:0042254//GO:0006412	ribosome biogenesis//translation	GO:0003735	structural constituent of ribosome	GO:0015934//GO:0005840	large ribosomal subunit//ribosome
Cluster-14305.0	GO:0006206//GO:0006351//GO:0006144	pyrimidine nucleobase metabolic process//transcription, DNA-templated//purine nucleobase metabolic process	GO:0003677//GO:0003899//GO:0005515	DNA binding//DNA-directed RNA polymerase activity//protein binding	GO:0005730	nucleolus
Cluster-14313.1	GO:0006355	regulation of transcription, DNA-templated	GO:0003700	transcription factor activity, sequence-specific DNA binding	GO:0005667	transcription factor complex
Cluster-14313.3	GO:0006525//GO:0006351//GO:0006560//GO:0006144//GO:0006090//GO:0006206//GO:0071436//GO:0006814	arginine metabolic process//transcription, DNA-templated//proline metabolic process//purine nucleobase metabolic process//pyruvate metabolic process//pyrimidine nucleobase metabolic process//sodium ion export//sodium ion transport	GO:0003899//GO:0005515//GO:0008948//GO:0005509//GO:0015081	DNA-directed RNA polymerase activity//protein binding//oxaloacetate decarboxylase activity//calcium ion binding//sodium ion transmembrane transporter activity	GO:0016020//GO:0005730	membrane//nucleolus
Cluster-14315.0	GO:0009094//GO:0000162//GO:0009073//GO:0006571//GO:0051302//GO:0006414//GO:0006448	L-phenylalanine biosynthetic process//tryptophan biosynthetic process//aromatic amino acid family biosynthetic process//tyrosine biosynthetic process//regulation of cell division//translational elongation//regulation of translational elongation	GO:0003746//GO:0003849	translation elongation factor activity//3-deoxy-7-phosphoheptulonate synthase activity	GO:0005853//GO:0005840	eukaryotic translation elongation factor 1 complex//ribosome
Cluster-14316.0	GO:0009405	pathogenesis	--	--	GO:0005576	extracellular region
Cluster-14319.0	GO:0007186//GO:0007165	G-protein coupled receptor signaling pathway//signal transduction	GO:0004871	signal transducer activity	GO:0005834	heterotrimeric G-protein complex
Cluster-14320.0	GO:0005975	carbohydrate metabolic process	GO:0004553	hydrolase activity, hydrolyzing O-glycosyl compounds	--	--
Cluster-14320.1	GO:0006457//GO:0000413	protein folding//protein peptidyl-prolyl isomerization	GO:0003755	peptidyl-prolyl cis-trans isomerase activity	--	--
Cluster-14322.0	GO:0007186//GO:0008284//GO:0001819//GO:0007606//GO:0010884//GO:0042742	G-protein coupled receptor signaling pathway//positive regulation of cell proliferation//positive regulation of cytokine production//sensory perception of chemical stimulus//positive regulation of lipid storage//defense response to bacterium	GO:0008641//GO:0004930	small protein activating enzyme activity//G-protein coupled receptor activity	GO:0016021	integral component of membrane
Cluster-14322.1	--	--	GO:0008641	small protein activating enzyme activity	--	--
Cluster-14325.0	GO:0019082//GO:0007010	viral protein processing//cytoskeleton organization	GO:0003677//GO:0003779	DNA binding//actin binding	GO:0016021	integral component of membrane
Cluster-14333.0	GO:0055085	transmembrane transport	--	--	GO:0016021	integral component of membrane
Cluster-14334.0	GO:0006118//GO:0055114	obsolete electron transport//oxidation-reduction process	GO:0051537//GO:0016614//GO:0016491//GO:0009055//GO:0050660//GO:0005506	2 iron, 2 sulfur cluster binding//oxidoreductase activity, acting on CH-OH group of donors//oxidoreductase activity//electron carrier activity//flavin adenine dinucleotide binding//iron ion binding	--	--
Cluster-14337.0	GO:0008152	metabolic process	GO:0016491//GO:0050662//GO:0003824	oxidoreductase activity//coenzyme binding//catalytic activity	--	--
Cluster-14346.0	GO:0006948	induction by virus of host cell-cell fusion	--	--	--	--
Cluster-14352.0	--	--	GO:0005515	protein binding	--	--
Cluster-14353.0	GO:0015992//GO:0055114//GO:0035434//GO:0006744//GO:0006814//GO:0006825//GO:0006120	proton transport//oxidation-reduction process//copper ion transmembrane transport//ubiquinone biosynthetic process//sodium ion transport//copper ion transport//mitochondrial electron transport, NADH to ubiquinone	GO:0005375//GO:0008137	copper ion transmembrane transporter activity//NADH dehydrogenase (ubiquinone) activity	GO:0016021	integral component of membrane
Cluster-14357.0	GO:0006402//GO:0043303//GO:0009405//GO:0051252	mRNA catabolic process//mast cell degranulation//pathogenesis//regulation of RNA metabolic process	GO:0003723//GO:0046872//GO:0004535//GO:0003676	RNA binding//metal ion binding//poly(A)-specific ribonuclease activity//nucleic acid binding	GO:0005634//GO:0005737//GO:0005576	nucleus//cytoplasm//extracellular region
Cluster-14358.0	GO:0055085	transmembrane transport	GO:0022857	transmembrane transporter activity	GO:0016021	integral component of membrane
Cluster-14360.0	GO:0006357	regulation of transcription from RNA polymerase II promoter	GO:0001104	RNA polymerase II transcription cofactor activity	GO:0016592	mediator complex
Cluster-14363.0	GO:0006810	transport	--	--	GO:0016021	integral component of membrane
Cluster-14364.0	GO:0051252	regulation of RNA metabolic process	GO:0004535	poly(A)-specific ribonuclease activity	--	--
Cluster-14365.0	GO:0006364//GO:0042254//GO:0006412	rRNA processing//ribosome biogenesis//translation	GO:0003735	structural constituent of ribosome	GO:0005840//GO:0005622	ribosome//intracellular
Cluster-14369.0	GO:0007608//GO:0007187	sensory perception of smell//G-protein coupled receptor signaling pathway, coupled to cyclic nucleotide second messenger	GO:0004984//GO:0005549	olfactory receptor activity//odorant binding	GO:0016020	membrane
Cluster-14370.0	GO:0006886//GO:0007264	intracellular protein transport//small GTPase mediated signal transduction	GO:0003924//GO:0005525	GTPase activity//GTP binding	GO:0005737	cytoplasm
Cluster-14371.0	--	--	GO:0005515	protein binding	--	--
Cluster-14373.0	GO:0044281//GO:0006120//GO:0006123//GO:0015992//GO:0006744//GO:0006814	small molecule metabolic process//mitochondrial electron transport, NADH to ubiquinone//mitochondrial electron transport, cytochrome c to oxygen//proton transport//ubiquinone biosynthetic process//sodium ion transport	GO:0008137//GO:0004129	NADH dehydrogenase (ubiquinone) activity//cytochrome-c oxidase activity	GO:0045277//GO:0005747//GO:0005751	respiratory chain complex IV//mitochondrial respiratory chain complex I//mitochondrial respiratory chain complex IV
Cluster-14377.0	--	--	--	--	GO:0016021	integral component of membrane
Cluster-1438.0	GO:0006468	protein phosphorylation	GO:0004672//GO:0005524	protein kinase activity//ATP binding	--	--
Cluster-1438.2	GO:0016032	viral process	--	--	GO:0019012	virion
Cluster-1438.3	GO:0043631	RNA polyadenylation	GO:0004652	polynucleotide adenylyltransferase activity	--	--
Cluster-1438.4	GO:0043631//GO:0016032	RNA polyadenylation//viral process	GO:0004652	polynucleotide adenylyltransferase activity	GO:0019012	virion
Cluster-1438.5	GO:0016032//GO:0043631	viral process//RNA polyadenylation	GO:0004652	polynucleotide adenylyltransferase activity	GO:0019012	virion
Cluster-14380.0	GO:0006412//GO:0042254	translation//ribosome biogenesis	GO:0003735	structural constituent of ribosome	GO:0005840	ribosome
Cluster-14382.0	GO:0046436//GO:0009252	D-alanine metabolic process//peptidoglycan biosynthetic process	GO:0005524//GO:0008716//GO:0046872	ATP binding//D-alanine-D-alanine ligase activity//metal ion binding	--	--
Cluster-14387.0	GO:0007186	G-protein coupled receptor signaling pathway	GO:0004930//GO:0005515	G-protein coupled receptor activity//protein binding	GO:0016021	integral component of membrane
Cluster-14387.1	GO:0007186	G-protein coupled receptor signaling pathway	GO:0005515//GO:0004930	protein binding//G-protein coupled receptor activity	GO:0016021	integral component of membrane
Cluster-14387.2	GO:0007186	G-protein coupled receptor signaling pathway	GO:0005515//GO:0004930	protein binding//G-protein coupled receptor activity	GO:0016021	integral component of membrane
Cluster-14388.0	GO:0006508	proteolysis	GO:0008270//GO:0004181//GO:0004180	zinc ion binding//metallocarboxypeptidase activity//carboxypeptidase activity	--	--
Cluster-14395.0	GO:0006810//GO:0000077//GO:0055085	transport//DNA damage checkpoint//transmembrane transport	GO:0042626//GO:0005525//GO:0005524	ATPase activity, coupled to transmembrane movement of substances//GTP binding//ATP binding	GO:0016021	integral component of membrane
Cluster-14398.0	GO:0009058	biosynthetic process	GO:0030170	pyridoxal phosphate binding	GO:0016020	membrane
Cluster-14399.0	--	--	GO:0046872	metal ion binding	--	--
Cluster-14400.0	GO:0055114//GO:0006801	oxidation-reduction process//superoxide metabolic process	GO:0046872//GO:0004784	metal ion binding//superoxide dismutase activity	--	--
Cluster-14401.0	GO:0005982//GO:0005985//GO:0005986	starch metabolic process//sucrose metabolic process//sucrose biosynthetic process	GO:0050307	sucrose-phosphate phosphatase activity	--	--
Cluster-14402.0	GO:0016055//GO:0007275//GO:0007165	Wnt signaling pathway//multicellular organismal development//signal transduction	GO:0005102	receptor binding	GO:0005576	extracellular region
Cluster-14403.0	GO:0007186	G-protein coupled receptor signaling pathway	GO:0004930	G-protein coupled receptor activity	GO:0016021	integral component of membrane
Cluster-14404.0	--	--	GO:0005515	protein binding	--	--
Cluster-14406.0	GO:0006566//GO:0006544//GO:0032259//GO:0008152//GO:0006563//GO:0042967	threonine metabolic process//glycine metabolic process//methylation//metabolic process//L-serine metabolic process//acyl-carrier-protein biosynthetic process	GO:0008168//GO:0017174//GO:0008080	methyltransferase activity//glycine N-methyltransferase activity//N-acetyltransferase activity	--	--
Cluster-14407.0	GO:0006123//GO:0015992	mitochondrial electron transport, cytochrome c to oxygen//proton transport	GO:0003677//GO:0003676//GO:0004129	DNA binding//nucleic acid binding//cytochrome-c oxidase activity	GO:0005739//GO:0045277	mitochondrion//respiratory chain complex IV
Cluster-14412.0	GO:2001256//GO:0007224	regulation of store-operated calcium entry//smoothened signaling pathway	--	--	GO:0030176	integral component of endoplasmic reticulum membrane
Cluster-14415.0	GO:0007165	signal transduction	GO:0005057	receptor signaling protein activity	--	--
Cluster-14418.0	GO:0006950//GO:0007186	response to stress//G-protein coupled receptor signaling pathway	GO:0004930	G-protein coupled receptor activity	--	--
Cluster-14421.0	GO:0008152	metabolic process	GO:0003824	catalytic activity	--	--
Cluster-14422.0	GO:0006810//GO:0006816	transport//calcium ion transport	GO:0042030//GO:0005246	ATPase inhibitor activity//calcium channel regulator activity	GO:0016020	membrane
Cluster-14424.0	GO:0006457//GO:0070206//GO:0007094//GO:0006355//GO:0000917//GO:0043093//GO:0007049	protein folding//protein trimerization//mitotic spindle assembly checkpoint//regulation of transcription, DNA-templated//barrier septum assembly//FtsZ-dependent cytokinesis//cell cycle	GO:0046983//GO:0051082//GO:0043565//GO:0003700	protein dimerization activity//unfolded protein binding//sequence-specific DNA binding//transcription factor activity, sequence-specific DNA binding	GO:0016021//GO:0005667//GO:0005737//GO:0016272	integral component of membrane//transcription factor complex//cytoplasm//prefoldin complex
Cluster-14426.0	--	--	GO:0005515	protein binding	--	--
Cluster-14427.0	--	--	GO:0003677	DNA binding	--	--
Cluster-14429.0	--	--	GO:0005515	protein binding	--	--
Cluster-14430.0	GO:0007165	signal transduction	GO:0005102	receptor binding	--	--
Cluster-14431.0	GO:0046080	dUTP metabolic process	GO:0016787	hydrolase activity	--	--
Cluster-14432.0	GO:0006508//GO:0006144	proteolysis//purine nucleobase metabolic process	GO:0003968//GO:0008234	RNA-directed RNA polymerase activity//cysteine-type peptidase activity	GO:0031379	RNA-directed RNA polymerase complex
Cluster-14433.0	GO:0006817//GO:0035435	phosphate ion transport//phosphate ion transmembrane transport	GO:0015114	phosphate ion transmembrane transporter activity	GO:0016021	integral component of membrane
Cluster-14437.0	--	--	GO:0019843//GO:0003723	rRNA binding//RNA binding	GO:0005622	intracellular
Cluster-14438.0	--	--	GO:0005515	protein binding	--	--
Cluster-14445.0	GO:0009072//GO:0006568//GO:0055114//GO:0008152//GO:0042427	aromatic amino acid family metabolic process//tryptophan metabolic process//oxidation-reduction process//metabolic process//serotonin biosynthetic process	GO:0016597//GO:0004510//GO:0005506//GO:0016714	amino acid binding//tryptophan 5-monooxygenase activity//iron ion binding//oxidoreductase activity, acting on paired donors, with incorporation or reduction of molecular oxygen, reduced pteridine as one donor, and incorporation of one atom of oxygen	--	--
Cluster-14448.0	--	--	GO:0042302	structural constituent of cuticle	--	--
Cluster-14451.0	GO:0055085//GO:0030001	transmembrane transport//metal ion transport	GO:0046873	metal ion transmembrane transporter activity	GO:0016020	membrane
Cluster-14454.0	--	--	GO:0003676	nucleic acid binding	--	--
Cluster-14462.0	GO:0006355//GO:0043087//GO:0006352//GO:0035023	regulation of transcription, DNA-templated//regulation of GTPase activity//DNA-templated transcription, initiation//regulation of Rho protein signal transduction	GO:0016987//GO:0003700//GO:0005089//GO:0003677	sigma factor activity//transcription factor activity, sequence-specific DNA binding//Rho guanyl-nucleotide exchange factor activity//DNA binding	GO:0005667	transcription factor complex
Cluster-14463.0	--	--	GO:0005515	protein binding	--	--
Cluster-14463.2	--	--	GO:0005506//GO:0046872//GO:0043130	iron ion binding//metal ion binding//ubiquitin binding	GO:0045202	synapse
Cluster-14464.0	GO:0006260	DNA replication	GO:0008408	3'-5' exonuclease activity	--	--
Cluster-14469.0	--	--	--	--	GO:0016021	integral component of membrane
Cluster-14470.0	--	--	GO:0005524	ATP binding	--	--
Cluster-14471.0	GO:0006869//GO:0042157	lipid transport//lipoprotein metabolic process	GO:0003677//GO:0003824//GO:0008289	DNA binding//catalytic activity//lipid binding	GO:0016021//GO:0005576	integral component of membrane//extracellular region
Cluster-14473.0	GO:0008152	metabolic process	GO:0016787	hydrolase activity	--	--
Cluster-14473.1	GO:0008152	metabolic process	GO:0016787	hydrolase activity	--	--
Cluster-14478.0	GO:0006351//GO:0006144//GO:0006206	transcription, DNA-templated//purine nucleobase metabolic process//pyrimidine nucleobase metabolic process	GO:0003899//GO:0003677//GO:0097159//GO:1901363//GO:0016779	DNA-directed RNA polymerase activity//DNA binding//organic cyclic compound binding//heterocyclic compound binding//nucleotidyltransferase activity	GO:0009536//GO:0005730	plastid//nucleolus
Cluster-14479.0	GO:0055114	oxidation-reduction process	GO:0051920	peroxiredoxin activity	--	--
Cluster-14483.0	GO:0006265	DNA topological change	GO:0005524//GO:0003918//GO:0003677	ATP binding//DNA topoisomerase type II (ATP-hydrolyzing) activity//DNA binding	GO:0005634	nucleus
Cluster-14484.0	GO:0006412//GO:0006376//GO:0042254	translation//mRNA splice site selection//ribosome biogenesis	GO:0003729//GO:0003735	mRNA binding//structural constituent of ribosome	GO:0005685//GO:0016021//GO:0005622//GO:0005840	U1 snRNP//integral component of membrane//intracellular//ribosome
Cluster-14487.0	--	--	GO:0003779	actin binding	GO:0005622	intracellular
Cluster-14494.0	GO:0055114	oxidation-reduction process	--	--	GO:0016020	membrane
Cluster-14496.0	GO:0006771//GO:0019497	riboflavin metabolic process//hexachlorocyclohexane metabolic process	GO:0003993//GO:0005515//GO:0046872	acid phosphatase activity//protein binding//metal ion binding	--	--
Cluster-14497.0	GO:0006468	protein phosphorylation	GO:0004672//GO:0005524//GO:0016773	protein kinase activity//ATP binding//phosphotransferase activity, alcohol group as acceptor	GO:0016020	membrane
Cluster-14498.0	GO:0006355//GO:0007264	regulation of transcription, DNA-templated//small GTPase mediated signal transduction	GO:0016887//GO:0005525//GO:0005524//GO:0008134//GO:0003924	ATPase activity//GTP binding//ATP binding//transcription factor binding//GTPase activity	GO:0005667	transcription factor complex
Cluster-14499.0	GO:0006123//GO:0007187//GO:0007607//GO:0050909//GO:0007186//GO:0050912//GO:0055114//GO:0015992	mitochondrial electron transport, cytochrome c to oxygen//G-protein coupled receptor signaling pathway, coupled to cyclic nucleotide second messenger//obsolete taste perception//sensory perception of taste//G-protein coupled receptor signaling pathway//detection of chemical stimulus involved in sensory perception of taste//oxidation-reduction process//proton transport	GO:0004930//GO:0008527//GO:0004129	G-protein coupled receptor activity//taste receptor activity//cytochrome-c oxidase activity	GO:0005886//GO:0016021//GO:0045277	plasma membrane//integral component of membrane//respiratory chain complex IV
Cluster-14502.0	GO:0030472	mitotic spindle organization in nucleus	--	--	GO:0042729//GO:0072686	DASH complex//mitotic spindle
Cluster-14503.0	GO:0008152//GO:0006633//GO:0042967	metabolic process//fatty acid biosynthetic process//acyl-carrier-protein biosynthetic process	GO:0016747//GO:0004315	transferase activity, transferring acyl groups other than amino-acyl groups//3-oxoacyl-[acyl-carrier-protein] synthase activity	GO:0005835	fatty acid synthase complex
Cluster-14504.0	--	--	GO:0042302	structural constituent of cuticle	--	--
Cluster-14505.1	GO:0006278	RNA-dependent DNA replication	GO:0003964	RNA-directed DNA polymerase activity	--	--
Cluster-14506.0	GO:0007264	small GTPase mediated signal transduction	GO:0005525	GTP binding	--	--
Cluster-14507.0	--	--	--	--	GO:0016021	integral component of membrane
Cluster-14508.0	--	--	--	--	GO:0016021	integral component of membrane
Cluster-14509.0	GO:0007005	mitochondrion organization	--	--	GO:0005743	mitochondrial inner membrane
Cluster-14510.0	GO:0006904//GO:0016192	vesicle docking involved in exocytosis//vesicle-mediated transport	--	--	GO:0016021	integral component of membrane
Cluster-14511.0	GO:0055114	oxidation-reduction process	GO:0016616	oxidoreductase activity, acting on the CH-OH group of donors, NAD or NADP as acceptor	--	--
Cluster-14513.0	GO:0050909	sensory perception of taste	--	--	GO:0016021	integral component of membrane
Cluster-14514.0	GO:0055085	transmembrane transport	GO:0022857	transmembrane transporter activity	GO:0016021	integral component of membrane
Cluster-14516.0	GO:0008152	metabolic process	GO:0016747	transferase activity, transferring acyl groups other than amino-acyl groups	--	--
Cluster-14521.0	GO:0031556//GO:0031554	transcriptional attenuation by ribosome//regulation of DNA-templated transcription, termination	--	--	--	--
Cluster-14522.0	GO:0007165//GO:0007268//GO:0035235//GO:0006811//GO:0046740	signal transduction//synaptic transmission//ionotropic glutamate receptor signaling pathway//ion transport//transport of virus in host, cell to cell	GO:0004970//GO:0005234	ionotropic glutamate receptor activity//extracellular-glutamate-gated ion channel activity	GO:0016021//GO:0016020	integral component of membrane//membrane
Cluster-14523.0	GO:0006879	cellular iron ion homeostasis	GO:0008199	ferric iron binding	--	--
Cluster-14524.0	--	--	GO:0005515	protein binding	--	--
Cluster-14525.0	--	--	GO:0003723//GO:0003676	RNA binding//nucleic acid binding	GO:0019031//GO:0016021	viral envelope//integral component of membrane
Cluster-14526.0	GO:0006000//GO:0006013//GO:0006004//GO:0055085	fructose metabolic process//mannose metabolic process//fucose metabolic process//transmembrane transport	GO:0008736//GO:0022857	L-fucose isomerase activity//transmembrane transporter activity	GO:0005737//GO:0016021	cytoplasm//integral component of membrane
Cluster-14528.0	--	--	GO:0030170//GO:0008483	pyridoxal phosphate binding//transaminase activity	--	--
Cluster-14528.1	--	--	GO:0008483//GO:0030170	transaminase activity//pyridoxal phosphate binding	--	--
Cluster-14529.0	--	--	GO:0005515	protein binding	--	--
Cluster-1453.0	--	--	--	--	GO:0005886	plasma membrane
Cluster-14530.0	--	--	GO:0005515	protein binding	--	--
Cluster-14530.1	GO:0015979	photosynthesis	GO:0005515	protein binding	--	--
Cluster-14533.0	--	--	GO:0003723//GO:0003676	RNA binding//nucleic acid binding	--	--
Cluster-14535.0	GO:0009094//GO:0006094//GO:0000162//GO:0006571//GO:0006096	L-phenylalanine biosynthetic process//gluconeogenesis//tryptophan biosynthetic process//tyrosine biosynthetic process//glycolytic process	GO:0000287//GO:0004634	magnesium ion binding//phosphopyruvate hydratase activity	GO:0000015	phosphopyruvate hydratase complex
Cluster-14535.1	GO:0000162//GO:0006571//GO:0006094//GO:0009094//GO:0006096	tryptophan biosynthetic process//tyrosine biosynthetic process//gluconeogenesis//L-phenylalanine biosynthetic process//glycolytic process	GO:0000287//GO:0004634//GO:0008171	magnesium ion binding//phosphopyruvate hydratase activity//O-methyltransferase activity	GO:0000015	phosphopyruvate hydratase complex
Cluster-14536.0	GO:0007155	cell adhesion	--	--	--	--
Cluster-14537.0	GO:0042254//GO:0006874//GO:0006412//GO:0006816	ribosome biogenesis//cellular calcium ion homeostasis//translation//calcium ion transport	GO:0003735//GO:0005219//GO:0004190	structural constituent of ribosome//ryanodine-sensitive calcium-release channel activity//aspartic-type endopeptidase activity	GO:0015934//GO:0005840//GO:0005622//GO:0016021	large ribosomal subunit//ribosome//intracellular//integral component of membrane
Cluster-14538.0	GO:0006811	ion transport	--	--	GO:0016020	membrane
Cluster-14538.1	GO:0006811//GO:0006810	ion transport//transport	GO:0005230	extracellular ligand-gated ion channel activity	GO:0016020	membrane
Cluster-14539.0	--	--	GO:0005549	odorant binding	--	--
Cluster-14541.0	GO:0009254//GO:0006040	peptidoglycan turnover//amino sugar metabolic process	GO:0005524//GO:0016773	ATP binding//phosphotransferase activity, alcohol group as acceptor	--	--
Cluster-14549.0	GO:0007186//GO:0007165	G-protein coupled receptor signaling pathway//signal transduction	GO:0004930	G-protein coupled receptor activity	GO:0016020//GO:0016021	membrane//integral component of membrane
Cluster-1455.0	GO:0006406	mRNA export from nucleus	GO:0003723	RNA binding	GO:0005737//GO:0005634	cytoplasm//nucleus
Cluster-14551.0	GO:0006351//GO:0045893	transcription, DNA-templated//positive regulation of transcription, DNA-templated	GO:0003700	transcription factor activity, sequence-specific DNA binding	GO:0005634//GO:0031225//GO:0005667	nucleus//anchored component of membrane//transcription factor complex
Cluster-14552.0	GO:0006094//GO:0015976//GO:0006099	gluconeogenesis//carbon utilization//tricarboxylic acid cycle	GO:0016887//GO:0004612//GO:0005525//GO:0003924//GO:0005524	ATPase activity//phosphoenolpyruvate carboxykinase (ATP) activity//GTP binding//GTPase activity//ATP binding	--	--
Cluster-14553.0	GO:0006355	regulation of transcription, DNA-templated	GO:0003700	transcription factor activity, sequence-specific DNA binding	GO:0005667	transcription factor complex
Cluster-14559.0	--	--	GO:0046872	metal ion binding	--	--
Cluster-14560.0	GO:0007165//GO:0006811//GO:0007268	signal transduction//ion transport//synaptic transmission	GO:0005234//GO:0004970	extracellular-glutamate-gated ion channel activity//ionotropic glutamate receptor activity	GO:0016020	membrane
Cluster-14560.2	GO:0006811//GO:0007268//GO:0007165	ion transport//synaptic transmission//signal transduction	GO:0004970//GO:0005234	ionotropic glutamate receptor activity//extracellular-glutamate-gated ion channel activity	GO:0016020	membrane
Cluster-14560.3	GO:0007268//GO:0006811//GO:0007165	synaptic transmission//ion transport//signal transduction	GO:0004970//GO:0005234	ionotropic glutamate receptor activity//extracellular-glutamate-gated ion channel activity	GO:0016020	membrane
Cluster-14561.0	GO:0006355//GO:0007010//GO:0048870	regulation of transcription, DNA-templated//cytoskeleton organization//cell motility	GO:0003700//GO:0043565//GO:0003779//GO:0003677	transcription factor activity, sequence-specific DNA binding//sequence-specific DNA binding//actin binding//DNA binding	GO:0005667//GO:0031514//GO:0005634	transcription factor complex//motile cilium//nucleus
Cluster-14562.0	GO:0006351//GO:0006334//GO:0006260	transcription, DNA-templated//nucleosome assembly//DNA replication	GO:0003887//GO:0003677	DNA-directed DNA polymerase activity//DNA binding	GO:0042575//GO:0005634	DNA polymerase complex//nucleus
Cluster-14564.0	GO:0009395//GO:0015992//GO:0008654//GO:0046486//GO:0015986	phospholipid catabolic process//proton transport//phospholipid biosynthetic process//glycerolipid metabolic process//ATP synthesis coupled proton transport	GO:0004143//GO:0015078	diacylglycerol kinase activity//hydrogen ion transmembrane transporter activity	GO:0016020	membrane
Cluster-14568.0	GO:0006355	regulation of transcription, DNA-templated	GO:0003677	DNA binding	--	--
Cluster-14569.0	GO:0008152	metabolic process	GO:0016787	hydrolase activity	--	--
Cluster-14571.0	GO:0055114	oxidation-reduction process	GO:0016491//GO:0051920//GO:0016209	oxidoreductase activity//peroxiredoxin activity//antioxidant activity	--	--
Cluster-14573.0	GO:0007517//GO:0050909//GO:0007186//GO:0006355	muscle organ development//sensory perception of taste//G-protein coupled receptor signaling pathway//regulation of transcription, DNA-templated	GO:0003677//GO:0004930	DNA binding//G-protein coupled receptor activity	GO:0005634//GO:0016021	nucleus//integral component of membrane
Cluster-14573.1	GO:0050909//GO:0006355//GO:0007186//GO:0007517	sensory perception of taste//regulation of transcription, DNA-templated//G-protein coupled receptor signaling pathway//muscle organ development	GO:0004930//GO:0003677	G-protein coupled receptor activity//DNA binding	GO:0016021//GO:0005634	integral component of membrane//nucleus
Cluster-14574.0	--	--	GO:0005515	protein binding	--	--
Cluster-14578.0	GO:0015031//GO:0006904	protein transport//vesicle docking involved in exocytosis	GO:0005515	protein binding	GO:0000145	exocyst
Cluster-14579.0	GO:0006355	regulation of transcription, DNA-templated	GO:0008270	zinc ion binding	GO:0005634	nucleus
Cluster-14580.0	GO:0007010	cytoskeleton organization	GO:0003779	actin binding	--	--
Cluster-14581.0	--	--	GO:0042302	structural constituent of cuticle	--	--
Cluster-14583.0	GO:0007165//GO:0051258//GO:0006355//GO:0007049//GO:0030474//GO:0030168//GO:0000917//GO:0043093	signal transduction//protein polymerization//regulation of transcription, DNA-templated//cell cycle//spindle pole body duplication//platelet activation//barrier septum assembly//FtsZ-dependent cytokinesis	GO:0005102//GO:0043565//GO:0005200//GO:0003700//GO:0003677//GO:0030674	receptor binding//sequence-specific DNA binding//structural constituent of cytoskeleton//transcription factor activity, sequence-specific DNA binding//DNA binding//protein binding, bridging	GO:0005823//GO:0005737//GO:0005577//GO:0005856//GO:0005634//GO:0005667	central plaque of spindle pole body//cytoplasm//fibrinogen complex//cytoskeleton//nucleus//transcription factor complex
Cluster-14585.0	GO:0006260//GO:0006418	DNA replication//tRNA aminoacylation for protein translation	GO:0000166//GO:0003676//GO:0004812//GO:0005524//GO:0003677//GO:0003887	nucleotide binding//nucleic acid binding//aminoacyl-tRNA ligase activity//ATP binding//DNA binding//DNA-directed DNA polymerase activity	GO:0042575	DNA polymerase complex
Cluster-14588.0	GO:0005975//GO:0008217//GO:0042312//GO:0007165	carbohydrate metabolic process//regulation of blood pressure//regulation of vasodilation//signal transduction	GO:0005179//GO:0016832	hormone activity//aldehyde-lyase activity	GO:0005576	extracellular region
Cluster-1459.0	--	--	GO:0046983	protein dimerization activity	--	--
Cluster-14591.0	--	--	GO:0005515	protein binding	--	--
Cluster-14595.0	GO:0015074	DNA integration	--	--	--	--
Cluster-14596.0	--	--	GO:0016887//GO:0005524//GO:0003723//GO:0003724	ATPase activity//ATP binding//RNA binding//RNA helicase activity	GO:0005634	nucleus
Cluster-14596.1	GO:0006810	transport	GO:0005524//GO:0003676//GO:0016887	ATP binding//nucleic acid binding//ATPase activity	--	--
Cluster-14598.0	GO:0006260//GO:0009408//GO:0006457//GO:0006464	DNA replication//response to heat//protein folding//cellular protein modification process	GO:0046872//GO:0051082//GO:0016151//GO:0005524//GO:0031072	metal ion binding//unfolded protein binding//nickel cation binding//ATP binding//heat shock protein binding	GO:0005737	cytoplasm
Cluster-14600.0	GO:0015858//GO:0006810	nucleoside transport//transport	GO:0005337	nucleoside transmembrane transporter activity	GO:0016021	integral component of membrane
Cluster-14602.0	--	--	GO:0046872	metal ion binding	--	--
Cluster-14603.0	GO:0035023//GO:0043087	regulation of Rho protein signal transduction//regulation of GTPase activity	GO:0005089	Rho guanyl-nucleotide exchange factor activity	--	--
Cluster-14603.1	GO:0043087//GO:0035023	regulation of GTPase activity//regulation of Rho protein signal transduction	GO:0005089//GO:0005515	Rho guanyl-nucleotide exchange factor activity//protein binding	--	--
Cluster-14604.0	GO:0016310//GO:0006468//GO:0009069	phosphorylation//protein phosphorylation//serine family amino acid metabolic process	GO:0005524//GO:0004674//GO:0004672	ATP binding//protein serine/threonine kinase activity//protein kinase activity	--	--
Cluster-14618.0	GO:0006260	DNA replication	--	--	GO:0005634	nucleus
Cluster-14622.0	GO:0006260	DNA replication	GO:0003697	single-stranded DNA binding	GO:0042025	host cell nucleus
Cluster-14624.0	GO:0007165//GO:0007264//GO:0007186	signal transduction//small GTPase mediated signal transduction//G-protein coupled receptor signaling pathway	GO:0003924//GO:0031683//GO:0019001//GO:0004871//GO:0005525	GTPase activity//G-protein beta/gamma-subunit complex binding//guanyl nucleotide binding//signal transducer activity//GTP binding	--	--
Cluster-14625.0	GO:0015074	DNA integration	--	--	--	--
Cluster-14626.0	GO:0055085	transmembrane transport	GO:0022857	transmembrane transporter activity	GO:0016021	integral component of membrane
Cluster-14629.0	GO:0007010	cytoskeleton organization	GO:0003779	actin binding	--	--
Cluster-14630.0	GO:0007187//GO:0006118//GO:0050912//GO:0007607	G-protein coupled receptor signaling pathway, coupled to cyclic nucleotide second messenger//obsolete electron transport//detection of chemical stimulus involved in sensory perception of taste//obsolete taste perception	GO:0009055//GO:0008527	electron carrier activity//taste receptor activity	GO:0016021	integral component of membrane
Cluster-14632.0	GO:0042254//GO:0006412	ribosome biogenesis//translation	GO:0042302//GO:0003735	structural constituent of cuticle//structural constituent of ribosome	GO:0005840	ribosome
Cluster-14634.0	--	--	GO:0005201	extracellular matrix structural constituent	GO:0005581//GO:0005578	collagen trimer//proteinaceous extracellular matrix
Cluster-14636.0	--	--	GO:0003677	DNA binding	--	--
Cluster-14642.0	--	--	GO:0005544//GO:0005509	calcium-dependent phospholipid binding//calcium ion binding	--	--
Cluster-14643.0	GO:0006629	lipid metabolic process	--	--	--	--
Cluster-14646.0	GO:0006486	protein glycosylation	GO:0008373//GO:0005543	sialyltransferase activity//phospholipid binding	--	--
Cluster-14649.2	GO:0046486//GO:0006687//GO:0006027//GO:0006012	glycerolipid metabolic process//glycosphingolipid metabolic process//glycosaminoglycan catabolic process//galactose metabolic process	GO:0004565	beta-galactosidase activity	GO:0009341	beta-galactosidase complex
Cluster-14653.0	--	--	GO:0016627	oxidoreductase activity, acting on the CH-CH group of donors	--	--
Cluster-14655.0	GO:0009405	pathogenesis	--	--	GO:0005576	extracellular region
Cluster-14660.0	GO:0055114	oxidation-reduction process	GO:0016491	oxidoreductase activity	--	--
Cluster-14661.0	GO:0008152//GO:0055114	metabolic process//oxidation-reduction process	GO:0016491	oxidoreductase activity	--	--
Cluster-14662.0	--	--	--	--	GO:0016020	membrane
Cluster-14672.0	--	--	--	--	GO:0016021	integral component of membrane
Cluster-14676.0	--	--	GO:0008270	zinc ion binding	--	--
Cluster-14677.0	--	--	GO:0005515	protein binding	--	--
Cluster-14677.1	--	--	GO:0005515	protein binding	--	--
Cluster-14678.0	GO:0006448//GO:0051302//GO:0006414	regulation of translational elongation//regulation of cell division//translational elongation	GO:0003746	translation elongation factor activity	GO:0005853//GO:0005840	eukaryotic translation elongation factor 1 complex//ribosome
[truncated: 41,198 more rows]
