# Supplementary material for: Transcriptome analysis in different developmental stages of Batocera horsfieldi (Coleoptera: Cerambycidae) and comparison of candidate olfactory genes
Source: PLoS One. 2018 Feb 23;13(2):e0192730. doi: 10.1371/journal.pone.0192730 (PMC5825065; doi:10.1371/journal.pone.0192730)
Supplement: S14 Text — (XLS) [file pone.0192730.s014.xls]

Gene ID	1st-level(pathway)	2nd-level(pathway)	3rd-level(pathway)	Pathway id	KO id	KO Description	EC
Cluster-8309.43484	Cellular Processes	Cell growth and death	Cell cycle	ko04110	K02087	cyclin-dependent kinase 1	2.7.11.22 2.7.11.23
Cluster-8309.781	Cellular Processes	Cell growth and death	Cell cycle	ko04110	K02087	cyclin-dependent kinase 1	2.7.11.22 2.7.11.23
Cluster-8309.8484	Cellular Processes	Cell growth and death	Cell cycle	ko04110	K02087	cyclin-dependent kinase 1	2.7.11.22 2.7.11.23
Cluster-8309.6797	Cellular Processes	Cell growth and death	Cell cycle	ko04110	K02087	cyclin-dependent kinase 1	2.7.11.22 2.7.11.23
Cluster-8309.11155	Cellular Processes	Cell growth and death	Cell cycle	ko04110	K02089	cyclin-dependent kinase 4	2.7.11.22
Cluster-8309.53944	Cellular Processes	Cell growth and death	Cell cycle	ko04110	K02089	cyclin-dependent kinase 4	2.7.11.22
Cluster-8309.53942	Cellular Processes	Cell growth and death	Cell cycle	ko04110	K02089	cyclin-dependent kinase 4	2.7.11.22
Cluster-8309.53943	Cellular Processes	Cell growth and death	Cell cycle	ko04110	K02089	cyclin-dependent kinase 4	2.7.11.22
Cluster-8309.47326	Cellular Processes	Cell growth and death	Cell cycle	ko04110	K02089	cyclin-dependent kinase 4	2.7.11.22
Cluster-8309.16503	Cellular Processes	Cell growth and death	Cell cycle	ko04110	K02089	cyclin-dependent kinase 4	2.7.11.22
Cluster-8309.51351	Cellular Processes	Cell growth and death	Cell cycle	ko04110	K02178	checkpoint serine/threonine-protein kinase	2.7.11.1
Cluster-8309.41740	Cellular Processes	Cell growth and death	Cell cycle	ko04110	K02178	checkpoint serine/threonine-protein kinase	2.7.11.1
Cluster-8309.46841	Cellular Processes	Cell growth and death	Cell cycle	ko04110	K02178	checkpoint serine/threonine-protein kinase	2.7.11.1
Cluster-8309.51892	Cellular Processes	Cell growth and death	Cell cycle	ko04110	K02180	cell cycle arrest protein BUB3
Cluster-8309.54131	Cellular Processes	Cell growth and death	Cell cycle	ko04110	K02180	cell cycle arrest protein BUB3
Cluster-8309.11530	Cellular Processes	Cell growth and death	Cell cycle	ko04110	K02202	cyclin-dependent kinase 7	2.7.11.22 2.7.11.23
Cluster-8309.66450	Cellular Processes	Cell growth and death	Cell cycle	ko04110	K02206	cyclin-dependent kinase 2	2.7.11.22
Cluster-8309.33321	Cellular Processes	Cell growth and death	Cell cycle	ko04110	K02209	DNA replication licensing factor MCM5	3.6.4.12
Cluster-8309.46132	Cellular Processes	Cell growth and death	Cell cycle	ko04110	K02209	DNA replication licensing factor MCM5	3.6.4.12
Cluster-8309.26406	Cellular Processes	Cell growth and death	Cell cycle	ko04110	K02209	DNA replication licensing factor MCM5	3.6.4.12
Cluster-8309.50306	Cellular Processes	Cell growth and death	Cell cycle	ko04110	K02210	DNA replication licensing factor MCM7	3.6.4.12
Cluster-8309.42051	Cellular Processes	Cell growth and death	Cell cycle	ko04110	K02210	DNA replication licensing factor MCM7	3.6.4.12
Cluster-8309.6762	Cellular Processes	Cell growth and death	Cell cycle	ko04110	K02212	DNA replication licensing factor MCM4	3.6.4.12
Cluster-8309.11216	Cellular Processes	Cell growth and death	Cell cycle	ko04110	K02212	DNA replication licensing factor MCM4	3.6.4.12
Cluster-8309.11214	Cellular Processes	Cell growth and death	Cell cycle	ko04110	K02212	DNA replication licensing factor MCM4	3.6.4.12
Cluster-8309.11215	Cellular Processes	Cell growth and death	Cell cycle	ko04110	K02212	DNA replication licensing factor MCM4	3.6.4.12
Cluster-8309.15975	Cellular Processes	Cell growth and death	Cell cycle	ko04110	K02212	DNA replication licensing factor MCM4	3.6.4.12
Cluster-8309.15974	Cellular Processes	Cell growth and death	Cell cycle	ko04110	K02212	DNA replication licensing factor MCM4	3.6.4.12
Cluster-8309.61516	Cellular Processes	Cell growth and death	Cell cycle	ko04110	K02213	cell division control protein 6
Cluster-8309.50408	Cellular Processes	Cell growth and death	Cell cycle	ko04110	K02216	serine/threonine-protein kinase Chk1	2.7.11.1
Cluster-8309.33169	Cellular Processes	Cell growth and death	Cell cycle	ko04110	K02216	serine/threonine-protein kinase Chk1	2.7.11.1
Cluster-8309.45611	Cellular Processes	Cell growth and death	Cell cycle	ko04110	K02365	separase	3.4.22.49
Cluster-8309.51281	Cellular Processes	Cell growth and death	Cell cycle	ko04110	K02365	separase	3.4.22.49
Cluster-8309.65968	Cellular Processes	Cell growth and death	Cell cycle	ko04110	K02365	separase	3.4.22.49
Cluster-14158.1	Cellular Processes	Cell growth and death	Cell cycle	ko04110	K02537	mitotic spindle assembly checkpoint protein MAD2
Cluster-14158.0	Cellular Processes	Cell growth and death	Cell cycle	ko04110	K02537	mitotic spindle assembly checkpoint protein MAD2
Cluster-8309.16536	Cellular Processes	Cell growth and death	Cell cycle	ko04110	K02540	DNA replication licensing factor MCM2	3.6.4.12
Cluster-8309.27068	Cellular Processes	Cell growth and death	Cell cycle	ko04110	K02540	DNA replication licensing factor MCM2	3.6.4.12
Cluster-8309.52146	Cellular Processes	Cell growth and death	Cell cycle	ko04110	K02541	DNA replication licensing factor MCM3	3.6.4.12
Cluster-8309.56279	Cellular Processes	Cell growth and death	Cell cycle	ko04110	K02541	DNA replication licensing factor MCM3	3.6.4.12
Cluster-8309.29651	Cellular Processes	Cell growth and death	Cell cycle	ko04110	K02541	DNA replication licensing factor MCM3	3.6.4.12
Cluster-8309.32483	Cellular Processes	Cell growth and death	Cell cycle	ko04110	K02542	DNA replication licensing factor MCM6	3.6.4.12
Cluster-8309.7211	Cellular Processes	Cell growth and death	Cell cycle	ko04110	K02603	origin recognition complex subunit 1
Cluster-8309.7212	Cellular Processes	Cell growth and death	Cell cycle	ko04110	K02603	origin recognition complex subunit 1
Cluster-8309.53334	Cellular Processes	Cell growth and death	Cell cycle	ko04110	K02603	origin recognition complex subunit 1
Cluster-8309.24399	Cellular Processes	Cell growth and death	Cell cycle	ko04110	K02604	origin recognition complex subunit 2
Cluster-8309.63011	Cellular Processes	Cell growth and death	Cell cycle	ko04110	K02605	origin recognition complex subunit 3
Cluster-8309.12022	Cellular Processes	Cell growth and death	Cell cycle	ko04110	K02605	origin recognition complex subunit 3
Cluster-8309.16860	Cellular Processes	Cell growth and death	Cell cycle	ko04110	K02605	origin recognition complex subunit 3
Cluster-8309.11713	Cellular Processes	Cell growth and death	Cell cycle	ko04110	K02605	origin recognition complex subunit 3
Cluster-8309.15793	Cellular Processes	Cell growth and death	Cell cycle	ko04110	K02605	origin recognition complex subunit 3
Cluster-8309.15794	Cellular Processes	Cell growth and death	Cell cycle	ko04110	K02605	origin recognition complex subunit 3
Cluster-8309.9386	Cellular Processes	Cell growth and death	Cell cycle	ko04110	K02605	origin recognition complex subunit 3
Cluster-8309.4158	Cellular Processes	Cell growth and death	Cell cycle	ko04110	K02605	origin recognition complex subunit 3
Cluster-8309.12146	Cellular Processes	Cell growth and death	Cell cycle	ko04110	K02605	origin recognition complex subunit 3
Cluster-8309.24719	Cellular Processes	Cell growth and death	Cell cycle	ko04110	K02606	origin recognition complex subunit 4
Cluster-8309.24718	Cellular Processes	Cell growth and death	Cell cycle	ko04110	K02606	origin recognition complex subunit 4
Cluster-8309.29478	Cellular Processes	Cell growth and death	Cell cycle	ko04110	K02606	origin recognition complex subunit 4
Cluster-8309.50377	Cellular Processes	Cell growth and death	Cell cycle	ko04110	K02606	origin recognition complex subunit 4
Cluster-8309.25953	Cellular Processes	Cell growth and death	Cell cycle	ko04110	K02606	origin recognition complex subunit 4
Cluster-8309.43598	Cellular Processes	Cell growth and death	Cell cycle	ko04110	K02606	origin recognition complex subunit 4
Cluster-8309.11041	Cellular Processes	Cell growth and death	Cell cycle	ko04110	K02607	origin recognition complex subunit 5
Cluster-8309.9449	Cellular Processes	Cell growth and death	Cell cycle	ko04110	K02608	origin recognition complex subunit 6
Cluster-8309.2306	Cellular Processes	Cell growth and death	Cell cycle	ko04110	K02608	origin recognition complex subunit 6
Cluster-8309.50444	Cellular Processes	Cell growth and death	Cell cycle	ko04110	K03083	glycogen synthase kinase 3 beta	2.7.11.26
Cluster-9416.0	Cellular Processes	Cell growth and death	Cell cycle	ko04110	K03083	glycogen synthase kinase 3 beta	2.7.11.26
Cluster-8309.32493	Cellular Processes	Cell growth and death	Cell cycle	ko04110	K03083	glycogen synthase kinase 3 beta	2.7.11.26
Cluster-8309.20494	Cellular Processes	Cell growth and death	Cell cycle	ko04110	K03083	glycogen synthase kinase 3 beta	2.7.11.26
Cluster-8309.33902	Cellular Processes	Cell growth and death	Cell cycle	ko04110	K03083	glycogen synthase kinase 3 beta	2.7.11.26
Cluster-8309.32259	Cellular Processes	Cell growth and death	Cell cycle	ko04110	K03083	glycogen synthase kinase 3 beta	2.7.11.26
Cluster-8309.30865	Cellular Processes	Cell growth and death	Cell cycle	ko04110	K03083	glycogen synthase kinase 3 beta	2.7.11.26
Cluster-8309.37409	Cellular Processes	Cell growth and death	Cell cycle	ko04110	K03083	glycogen synthase kinase 3 beta	2.7.11.26
Cluster-8309.45614	Cellular Processes	Cell growth and death	Cell cycle	ko04110	K03094	S-phase kinase-associated protein 1
Cluster-8309.3294	Cellular Processes	Cell growth and death	Cell cycle	ko04110	K03094	S-phase kinase-associated protein 1
Cluster-8309.41814	Cellular Processes	Cell growth and death	Cell cycle	ko04110	K03094	S-phase kinase-associated protein 1
Cluster-8309.38075	Cellular Processes	Cell growth and death	Cell cycle	ko04110	K03094	S-phase kinase-associated protein 1
Cluster-8309.26665	Cellular Processes	Cell growth and death	Cell cycle	ko04110	K03094	S-phase kinase-associated protein 1
Cluster-8309.33946	Cellular Processes	Cell growth and death	Cell cycle	ko04110	K03094	S-phase kinase-associated protein 1
Cluster-9168.0	Cellular Processes	Cell growth and death	Cell cycle	ko04110	K03094	S-phase kinase-associated protein 1
Cluster-8309.63251	Cellular Processes	Cell growth and death	Cell cycle	ko04110	K03094	S-phase kinase-associated protein 1
Cluster-8309.34774	Cellular Processes	Cell growth and death	Cell cycle	ko04110	K03347	cullin 1
Cluster-8309.38444	Cellular Processes	Cell growth and death	Cell cycle	ko04110	K03347	cullin 1
Cluster-8309.6128	Cellular Processes	Cell growth and death	Cell cycle	ko04110	K03347	cullin 1
Cluster-8309.43882	Cellular Processes	Cell growth and death	Cell cycle	ko04110	K03347	cullin 1
Cluster-8309.31786	Cellular Processes	Cell growth and death	Cell cycle	ko04110	K03347	cullin 1
Cluster-8309.46835	Cellular Processes	Cell growth and death	Cell cycle	ko04110	K03347	cullin 1
Cluster-8309.50109	Cellular Processes	Cell growth and death	Cell cycle	ko04110	K03348	anaphase-promoting complex subunit 1
Cluster-8309.52178	Cellular Processes	Cell growth and death	Cell cycle	ko04110	K03348	anaphase-promoting complex subunit 1
Cluster-8309.52179	Cellular Processes	Cell growth and death	Cell cycle	ko04110	K03348	anaphase-promoting complex subunit 1
Cluster-8309.52177	Cellular Processes	Cell growth and death	Cell cycle	ko04110	K03348	anaphase-promoting complex subunit 1
Cluster-8309.12767	Cellular Processes	Cell growth and death	Cell cycle	ko04110	K03348	anaphase-promoting complex subunit 1
Cluster-8309.21154	Cellular Processes	Cell growth and death	Cell cycle	ko04110	K03348	anaphase-promoting complex subunit 1
Cluster-8309.27491	Cellular Processes	Cell growth and death	Cell cycle	ko04110	K03349	anaphase-promoting complex subunit 2
Cluster-8309.38551	Cellular Processes	Cell growth and death	Cell cycle	ko04110	K03350	anaphase-promoting complex subunit 3
Cluster-14341.0	Cellular Processes	Cell growth and death	Cell cycle	ko04110	K03350	anaphase-promoting complex subunit 3
Cluster-8309.56297	Cellular Processes	Cell growth and death	Cell cycle	ko04110	K03351	anaphase-promoting complex subunit 4
Cluster-8309.56418	Cellular Processes	Cell growth and death	Cell cycle	ko04110	K03351	anaphase-promoting complex subunit 4
Cluster-8309.58994	Cellular Processes	Cell growth and death	Cell cycle	ko04110	K03351	anaphase-promoting complex subunit 4
Cluster-8309.7453	Cellular Processes	Cell growth and death	Cell cycle	ko04110	K03352	anaphase-promoting complex subunit 5
Cluster-8309.60333	Cellular Processes	Cell growth and death	Cell cycle	ko04110	K03352	anaphase-promoting complex subunit 5
Cluster-8309.8396	Cellular Processes	Cell growth and death	Cell cycle	ko04110	K03353	anaphase-promoting complex subunit 6
Cluster-8309.27745	Cellular Processes	Cell growth and death	Cell cycle	ko04110	K03353	anaphase-promoting complex subunit 6
Cluster-8309.25575	Cellular Processes	Cell growth and death	Cell cycle	ko04110	K03353	anaphase-promoting complex subunit 6
Cluster-8309.25528	Cellular Processes	Cell growth and death	Cell cycle	ko04110	K03353	anaphase-promoting complex subunit 6
Cluster-8309.31542	Cellular Processes	Cell growth and death	Cell cycle	ko04110	K03353	anaphase-promoting complex subunit 6
Cluster-8309.34689	Cellular Processes	Cell growth and death	Cell cycle	ko04110	K03357	anaphase-promoting complex subunit 10
Cluster-8309.33046	Cellular Processes	Cell growth and death	Cell cycle	ko04110	K03363	cell division cycle 20, cofactor of APC complex
Cluster-8309.64450	Cellular Processes	Cell growth and death	Cell cycle	ko04110	K03363	cell division cycle 20, cofactor of APC complex
Cluster-8309.42871	Cellular Processes	Cell growth and death	Cell cycle	ko04110	K03363	cell division cycle 20, cofactor of APC complex
Cluster-8309.825	Cellular Processes	Cell growth and death	Cell cycle	ko04110	K03364	cell division cycle 20-like protein 1, cofactor of APC complex
Cluster-8309.33581	Cellular Processes	Cell growth and death	Cell cycle	ko04110	K03364	cell division cycle 20-like protein 1, cofactor of APC complex
Cluster-8309.11914	Cellular Processes	Cell growth and death	Cell cycle	ko04110	K03364	cell division cycle 20-like protein 1, cofactor of APC complex
Cluster-8309.11913	Cellular Processes	Cell growth and death	Cell cycle	ko04110	K03364	cell division cycle 20-like protein 1, cofactor of APC complex
Cluster-8309.5127	Cellular Processes	Cell growth and death	Cell cycle	ko04110	K03868	RING-box protein 1
Cluster-8309.64081	Cellular Processes	Cell growth and death	Cell cycle	ko04110	K03875	F-box and leucine-rich repeat protein 1 (S-phase kinase-associated protein 2)
Cluster-8309.41001	Cellular Processes	Cell growth and death	Cell cycle	ko04110	K04402	growth arrest and DNA-damage-inducible protein
Cluster-2810.0	Cellular Processes	Cell growth and death	Cell cycle	ko04110	K04402	growth arrest and DNA-damage-inducible protein
Cluster-8309.40451	Cellular Processes	Cell growth and death	Cell cycle	ko04110	K04402	growth arrest and DNA-damage-inducible protein
Cluster-8309.47799	Cellular Processes	Cell growth and death	Cell cycle	ko04110	K04402	growth arrest and DNA-damage-inducible protein
Cluster-4229.0	Cellular Processes	Cell growth and death	Cell cycle	ko04110	K04451	tumor protein p53
Cluster-8309.35566	Cellular Processes	Cell growth and death	Cell cycle	ko04110	K04498	E1A/CREB-binding protein	2.3.1.48
Cluster-8309.42289	Cellular Processes	Cell growth and death	Cell cycle	ko04110	K04498	E1A/CREB-binding protein	2.3.1.48
Cluster-8309.30301	Cellular Processes	Cell growth and death	Cell cycle	ko04110	K04498	E1A/CREB-binding protein	2.3.1.48
Cluster-8309.43699	Cellular Processes	Cell growth and death	Cell cycle	ko04110	K04498	E1A/CREB-binding protein	2.3.1.48
Cluster-8309.42290	Cellular Processes	Cell growth and death	Cell cycle	ko04110	K04498	E1A/CREB-binding protein	2.3.1.48
Cluster-8309.24111	Cellular Processes	Cell growth and death	Cell cycle	ko04110	K04498	E1A/CREB-binding protein	2.3.1.48
Cluster-8309.30778	Cellular Processes	Cell growth and death	Cell cycle	ko04110	K04498	E1A/CREB-binding protein	2.3.1.48
Cluster-8309.35663	Cellular Processes	Cell growth and death	Cell cycle	ko04110	K04498	E1A/CREB-binding protein	2.3.1.48
Cluster-8309.30100	Cellular Processes	Cell growth and death	Cell cycle	ko04110	K04498	E1A/CREB-binding protein	2.3.1.48
Cluster-8309.43022	Cellular Processes	Cell growth and death	Cell cycle	ko04110	K04500	mothers against decapentaplegic homolog 2/3
Cluster-12245.0	Cellular Processes	Cell growth and death	Cell cycle	ko04110	K04500	mothers against decapentaplegic homolog 2/3
Cluster-8309.45515	Cellular Processes	Cell growth and death	Cell cycle	ko04110	K04500	mothers against decapentaplegic homolog 2/3
Cluster-8309.45516	Cellular Processes	Cell growth and death	Cell cycle	ko04110	K04500	mothers against decapentaplegic homolog 2/3
Cluster-8309.30830	Cellular Processes	Cell growth and death	Cell cycle	ko04110	K04500	mothers against decapentaplegic homolog 2/3
Cluster-8309.27421	Cellular Processes	Cell growth and death	Cell cycle	ko04110	K04500	mothers against decapentaplegic homolog 2/3
Cluster-8309.39482	Cellular Processes	Cell growth and death	Cell cycle	ko04110	K04500	mothers against decapentaplegic homolog 2/3
Cluster-11901.0	Cellular Processes	Cell growth and death	Cell cycle	ko04110	K04500	mothers against decapentaplegic homolog 2/3
Cluster-8309.64854	Cellular Processes	Cell growth and death	Cell cycle	ko04110	K04500	mothers against decapentaplegic homolog 2/3
Cluster-8309.7101	Cellular Processes	Cell growth and death	Cell cycle	ko04110	K04501	mothers against decapentaplegic homolog 4
Cluster-8309.48976	Cellular Processes	Cell growth and death	Cell cycle	ko04110	K04501	mothers against decapentaplegic homolog 4
Cluster-8309.50119	Cellular Processes	Cell growth and death	Cell cycle	ko04110	K04501	mothers against decapentaplegic homolog 4
Cluster-8309.21721	Cellular Processes	Cell growth and death	Cell cycle	ko04110	K04501	mothers against decapentaplegic homolog 4
Cluster-8309.50954	Cellular Processes	Cell growth and death	Cell cycle	ko04110	K04501	mothers against decapentaplegic homolog 4
Cluster-8309.50955	Cellular Processes	Cell growth and death	Cell cycle	ko04110	K04501	mothers against decapentaplegic homolog 4
Cluster-8309.15490	Cellular Processes	Cell growth and death	Cell cycle	ko04110	K04501	mothers against decapentaplegic homolog 4
Cluster-8309.15491	Cellular Processes	Cell growth and death	Cell cycle	ko04110	K04501	mothers against decapentaplegic homolog 4
Cluster-8309.12955	Cellular Processes	Cell growth and death	Cell cycle	ko04110	K04501	mothers against decapentaplegic homolog 4
Cluster-8309.38714	Cellular Processes	Cell growth and death	Cell cycle	ko04110	K04681	retinoblastoma-like protein 1
Cluster-8309.34898	Cellular Processes	Cell growth and death	Cell cycle	ko04110	K04681	retinoblastoma-like protein 1
Cluster-8309.6151	Cellular Processes	Cell growth and death	Cell cycle	ko04110	K04682	transcription factor E2F4/5
Cluster-8309.24674	Cellular Processes	Cell growth and death	Cell cycle	ko04110	K04682	transcription factor E2F4/5
Cluster-8309.6594	Cellular Processes	Cell growth and death	Cell cycle	ko04110	K04682	transcription factor E2F4/5
Cluster-8309.39417	Cellular Processes	Cell growth and death	Cell cycle	ko04110	K04683	transcription factor Dp-1
Cluster-8309.43393	Cellular Processes	Cell growth and death	Cell cycle	ko04110	K04683	transcription factor Dp-1
Cluster-8309.47652	Cellular Processes	Cell growth and death	Cell cycle	ko04110	K04683	transcription factor Dp-1
Cluster-8309.41688	Cellular Processes	Cell growth and death	Cell cycle	ko04110	K04683	transcription factor Dp-1
Cluster-8309.48740	Cellular Processes	Cell growth and death	Cell cycle	ko04110	K04683	transcription factor Dp-1
Cluster-8309.48741	Cellular Processes	Cell growth and death	Cell cycle	ko04110	K04683	transcription factor Dp-1
Cluster-8309.11198	Cellular Processes	Cell growth and death	Cell cycle	ko04110	K04728	ataxia telangiectasia mutated family protein	2.7.11.1
Cluster-8309.11197	Cellular Processes	Cell growth and death	Cell cycle	ko04110	K04728	ataxia telangiectasia mutated family protein	2.7.11.1
Cluster-8309.11196	Cellular Processes	Cell growth and death	Cell cycle	ko04110	K04728	ataxia telangiectasia mutated family protein	2.7.11.1
Cluster-8309.58093	Cellular Processes	Cell growth and death	Cell cycle	ko04110	K04728	ataxia telangiectasia mutated family protein	2.7.11.1
Cluster-8309.51793	Cellular Processes	Cell growth and death	Cell cycle	ko04110	K04728	ataxia telangiectasia mutated family protein	2.7.11.1
Cluster-8309.60513	Cellular Processes	Cell growth and death	Cell cycle	ko04110	K04728	ataxia telangiectasia mutated family protein	2.7.11.1
Cluster-8309.51792	Cellular Processes	Cell growth and death	Cell cycle	ko04110	K04728	ataxia telangiectasia mutated family protein	2.7.11.1
Cluster-8309.54069	Cellular Processes	Cell growth and death	Cell cycle	ko04110	K04802	proliferating cell nuclear antigen
Cluster-6194.0	Cellular Processes	Cell growth and death	Cell cycle	ko04110	K04802	proliferating cell nuclear antigen
Cluster-8309.13274	Cellular Processes	Cell growth and death	Cell cycle	ko04110	K04802	proliferating cell nuclear antigen
Cluster-8309.65169	Cellular Processes	Cell growth and death	Cell cycle	ko04110	K05868	cyclin B
Cluster-8309.12228	Cellular Processes	Cell growth and death	Cell cycle	ko04110	K05868	cyclin B
Cluster-8309.9883	Cellular Processes	Cell growth and death	Cell cycle	ko04110	K05868	cyclin B
Cluster-8309.6819	Cellular Processes	Cell growth and death	Cell cycle	ko04110	K05868	cyclin B
Cluster-8309.65170	Cellular Processes	Cell growth and death	Cell cycle	ko04110	K05868	cyclin B
Cluster-8309.65418	Cellular Processes	Cell growth and death	Cell cycle	ko04110	K05868	cyclin B
Cluster-8309.30259	Cellular Processes	Cell growth and death	Cell cycle	ko04110	K06067	histone deacetylase 1/2	3.5.1.98
Cluster-8309.30258	Cellular Processes	Cell growth and death	Cell cycle	ko04110	K06067	histone deacetylase 1/2	3.5.1.98
Cluster-8309.30257	Cellular Processes	Cell growth and death	Cell cycle	ko04110	K06067	histone deacetylase 1/2	3.5.1.98
Cluster-8309.12892	Cellular Processes	Cell growth and death	Cell cycle	ko04110	K06067	histone deacetylase 1/2	3.5.1.98
Cluster-8309.47796	Cellular Processes	Cell growth and death	Cell cycle	ko04110	K06619	abelson tyrosine-protein kinase 1	2.7.10.2
Cluster-8309.47797	Cellular Processes	Cell growth and death	Cell cycle	ko04110	K06619	abelson tyrosine-protein kinase 1	2.7.10.2
Cluster-8309.21215	Cellular Processes	Cell growth and death	Cell cycle	ko04110	K06619	abelson tyrosine-protein kinase 1	2.7.10.2
Cluster-8309.47798	Cellular Processes	Cell growth and death	Cell cycle	ko04110	K06619	abelson tyrosine-protein kinase 1	2.7.10.2
Cluster-8309.47853	Cellular Processes	Cell growth and death	Cell cycle	ko04110	K06619	abelson tyrosine-protein kinase 1	2.7.10.2
Cluster-8309.47636	Cellular Processes	Cell growth and death	Cell cycle	ko04110	K06619	abelson tyrosine-protein kinase 1	2.7.10.2
Cluster-8309.53984	Cellular Processes	Cell growth and death	Cell cycle	ko04110	K06620	transcription factor E2F3
Cluster-8309.16709	Cellular Processes	Cell growth and death	Cell cycle	ko04110	K06620	transcription factor E2F3
Cluster-8309.48206	Cellular Processes	Cell growth and death	Cell cycle	ko04110	K06620	transcription factor E2F3
Cluster-8309.46599	Cellular Processes	Cell growth and death	Cell cycle	ko04110	K06620	transcription factor E2F3
Cluster-18193.0	Cellular Processes	Cell growth and death	Cell cycle	ko04110	K06624	cyclin-dependent kinase inhibitor 1B
Cluster-8309.11394	Cellular Processes	Cell growth and death	Cell cycle	ko04110	K06626	cyclin E
Cluster-8309.8347	Cellular Processes	Cell growth and death	Cell cycle	ko04110	K06626	cyclin E
Cluster-8309.11393	Cellular Processes	Cell growth and death	Cell cycle	ko04110	K06626	cyclin E
Cluster-8309.27505	Cellular Processes	Cell growth and death	Cell cycle	ko04110	K06627	cyclin A
Cluster-8309.45994	Cellular Processes	Cell growth and death	Cell cycle	ko04110	K06627	cyclin A
Cluster-8309.45993	Cellular Processes	Cell growth and death	Cell cycle	ko04110	K06627	cyclin A
Cluster-8309.66241	Cellular Processes	Cell growth and death	Cell cycle	ko04110	K06628	cell division control protein 45
Cluster-8309.15711	Cellular Processes	Cell growth and death	Cell cycle	ko04110	K06628	cell division control protein 45
Cluster-8309.54420	Cellular Processes	Cell growth and death	Cell cycle	ko04110	K06628	cell division control protein 45
Cluster-8309.39537	Cellular Processes	Cell growth and death	Cell cycle	ko04110	K06630	14-3-3 protein epsilon
Cluster-8309.12935	Cellular Processes	Cell growth and death	Cell cycle	ko04110	K06630	14-3-3 protein epsilon
Cluster-15197.1	Cellular Processes	Cell growth and death	Cell cycle	ko04110	K06630	14-3-3 protein epsilon
Cluster-8309.41200	Cellular Processes	Cell growth and death	Cell cycle	ko04110	K06630	14-3-3 protein epsilon
Cluster-5702.0	Cellular Processes	Cell growth and death	Cell cycle	ko04110	K06630	14-3-3 protein epsilon
Cluster-16828.0	Cellular Processes	Cell growth and death	Cell cycle	ko04110	K06630	14-3-3 protein epsilon
Cluster-2884.0	Cellular Processes	Cell growth and death	Cell cycle	ko04110	K06630	14-3-3 protein epsilon
Cluster-8309.30980	Cellular Processes	Cell growth and death	Cell cycle	ko04110	K06630	14-3-3 protein epsilon
Cluster-8309.65940	Cellular Processes	Cell growth and death	Cell cycle	ko04110	K06630	14-3-3 protein epsilon
Cluster-8309.28148	Cellular Processes	Cell growth and death	Cell cycle	ko04110	K06631	polo-like kinase 1	2.7.11.21
Cluster-8309.26017	Cellular Processes	Cell growth and death	Cell cycle	ko04110	K06631	polo-like kinase 1	2.7.11.21
Cluster-8309.21955	Cellular Processes	Cell growth and death	Cell cycle	ko04110	K06632	wee1-like protein kinase	2.7.11.1
Cluster-8309.63183	Cellular Processes	Cell growth and death	Cell cycle	ko04110	K06632	wee1-like protein kinase	2.7.11.1
Cluster-8309.31076	Cellular Processes	Cell growth and death	Cell cycle	ko04110	K06633	membrane-associated tyrosine- and threonine-specific cdc2-inhibitory kinase	2.7.11.1
Cluster-8309.31077	Cellular Processes	Cell growth and death	Cell cycle	ko04110	K06633	membrane-associated tyrosine- and threonine-specific cdc2-inhibitory kinase	2.7.11.1
Cluster-8309.21403	Cellular Processes	Cell growth and death	Cell cycle	ko04110	K06634	cyclin H
Cluster-8309.20519	Cellular Processes	Cell growth and death	Cell cycle	ko04110	K06634	cyclin H
Cluster-8309.13667	Cellular Processes	Cell growth and death	Cell cycle	ko04110	K06634	cyclin H
Cluster-8309.31726	Cellular Processes	Cell growth and death	Cell cycle	ko04110	K06636	structural maintenance of chromosome 1
Cluster-8309.27735	Cellular Processes	Cell growth and death	Cell cycle	ko04110	K06636	structural maintenance of chromosome 1
Cluster-8309.22492	Cellular Processes	Cell growth and death	Cell cycle	ko04110	K06636	structural maintenance of chromosome 1
Cluster-8309.9316	Cellular Processes	Cell growth and death	Cell cycle	ko04110	K06637	mitotic checkpoint serine/threonine-protein kinase BUB1 beta	2.7.11.1
Cluster-8309.18042	Cellular Processes	Cell growth and death	Cell cycle	ko04110	K06637	mitotic checkpoint serine/threonine-protein kinase BUB1 beta	2.7.11.1
Cluster-8309.48539	Cellular Processes	Cell growth and death	Cell cycle	ko04110	K06638	mitotic spindle assembly checkpoint protein MAD1
Cluster-8309.48540	Cellular Processes	Cell growth and death	Cell cycle	ko04110	K06638	mitotic spindle assembly checkpoint protein MAD1
Cluster-8309.36559	Cellular Processes	Cell growth and death	Cell cycle	ko04110	K06638	mitotic spindle assembly checkpoint protein MAD1
Cluster-8309.22533	Cellular Processes	Cell growth and death	Cell cycle	ko04110	K06638	mitotic spindle assembly checkpoint protein MAD1
Cluster-15222.0	Cellular Processes	Cell growth and death	Cell cycle	ko04110	K06639	cell division cycle 14	3.1.3.16 3.1.3.48
Cluster-4935.0	Cellular Processes	Cell growth and death	Cell cycle	ko04110	K06639	cell division cycle 14	3.1.3.16 3.1.3.48
Cluster-14771.0	Cellular Processes	Cell growth and death	Cell cycle	ko04110	K06639	cell division cycle 14	3.1.3.16 3.1.3.48
Cluster-8309.26104	Cellular Processes	Cell growth and death	Cell cycle	ko04110	K06639	cell division cycle 14	3.1.3.16 3.1.3.48
Cluster-8309.29777	Cellular Processes	Cell growth and death	Cell cycle	ko04110	K06639	cell division cycle 14	3.1.3.16 3.1.3.48
Cluster-8309.27722	Cellular Processes	Cell growth and death	Cell cycle	ko04110	K06639	cell division cycle 14	3.1.3.16 3.1.3.48
Cluster-6466.0	Cellular Processes	Cell growth and death	Cell cycle	ko04110	K06639	cell division cycle 14	3.1.3.16 3.1.3.48
Cluster-14743.0	Cellular Processes	Cell growth and death	Cell cycle	ko04110	K06639	cell division cycle 14	3.1.3.16 3.1.3.48
Cluster-8309.53665	Cellular Processes	Cell growth and death	Cell cycle	ko04110	K06640	serine/threonine-protein kinase ATR	2.7.11.1
Cluster-8309.54521	Cellular Processes	Cell growth and death	Cell cycle	ko04110	K06640	serine/threonine-protein kinase ATR	2.7.11.1
Cluster-8309.57889	Cellular Processes	Cell growth and death	Cell cycle	ko04110	K06640	serine/threonine-protein kinase ATR	2.7.11.1
Cluster-8309.52331	Cellular Processes	Cell growth and death	Cell cycle	ko04110	K06640	serine/threonine-protein kinase ATR	2.7.11.1
Cluster-8309.40912	Cellular Processes	Cell growth and death	Cell cycle	ko04110	K06640	serine/threonine-protein kinase ATR	2.7.11.1
Cluster-8309.4619	Cellular Processes	Cell growth and death	Cell cycle	ko04110	K06640	serine/threonine-protein kinase ATR	2.7.11.1
Cluster-8309.45770	Cellular Processes	Cell growth and death	Cell cycle	ko04110	K06640	serine/threonine-protein kinase ATR	2.7.11.1
Cluster-8309.50369	Cellular Processes	Cell growth and death	Cell cycle	ko04110	K06640	serine/threonine-protein kinase ATR	2.7.11.1
Cluster-8309.62957	Cellular Processes	Cell growth and death	Cell cycle	ko04110	K06641	serine/threonine-protein kinase Chk2	2.7.11.1
Cluster-8309.13744	Cellular Processes	Cell growth and death	Cell cycle	ko04110	K06641	serine/threonine-protein kinase Chk2	2.7.11.1
Cluster-8309.62715	Cellular Processes	Cell growth and death	Cell cycle	ko04110	K06641	serine/threonine-protein kinase Chk2	2.7.11.1
Cluster-8309.58963	Cellular Processes	Cell growth and death	Cell cycle	ko04110	K06641	serine/threonine-protein kinase Chk2	2.7.11.1
Cluster-8309.58961	Cellular Processes	Cell growth and death	Cell cycle	ko04110	K06641	serine/threonine-protein kinase Chk2	2.7.11.1
Cluster-8309.58967	Cellular Processes	Cell growth and death	Cell cycle	ko04110	K06641	serine/threonine-protein kinase Chk2	2.7.11.1
Cluster-8309.58966	Cellular Processes	Cell growth and death	Cell cycle	ko04110	K06641	serine/threonine-protein kinase Chk2	2.7.11.1
Cluster-8309.58965	Cellular Processes	Cell growth and death	Cell cycle	ko04110	K06641	serine/threonine-protein kinase Chk2	2.7.11.1
Cluster-8309.58964	Cellular Processes	Cell growth and death	Cell cycle	ko04110	K06641	serine/threonine-protein kinase Chk2	2.7.11.1
Cluster-8309.58962	Cellular Processes	Cell growth and death	Cell cycle	ko04110	K06641	serine/threonine-protein kinase Chk2	2.7.11.1
Cluster-8309.13436	Cellular Processes	Cell growth and death	Cell cycle	ko04110	K06642	DNA-dependent protein kinase catalytic subunit	2.7.11.1
Cluster-8309.5675	Cellular Processes	Cell growth and death	Cell cycle	ko04110	K06642	DNA-dependent protein kinase catalytic subunit	2.7.11.1
Cluster-8309.59335	Cellular Processes	Cell growth and death	Cell cycle	ko04110	K06642	DNA-dependent protein kinase catalytic subunit	2.7.11.1
Cluster-8309.57004	Cellular Processes	Cell growth and death	Cell cycle	ko04110	K06642	DNA-dependent protein kinase catalytic subunit	2.7.11.1
Cluster-8309.11791	Cellular Processes	Cell growth and death	Cell cycle	ko04110	K06642	DNA-dependent protein kinase catalytic subunit	2.7.11.1
Cluster-8309.14613	Cellular Processes	Cell growth and death	Cell cycle	ko04110	K06642	DNA-dependent protein kinase catalytic subunit	2.7.11.1
Cluster-8309.14615	Cellular Processes	Cell growth and death	Cell cycle	ko04110	K06642	DNA-dependent protein kinase catalytic subunit	2.7.11.1
Cluster-4873.0	Cellular Processes	Cell growth and death	Cell cycle	ko04110	K06644	stratifin
Cluster-11482.0	Cellular Processes	Cell growth and death	Cell cycle	ko04110	K06669	structural maintenance of chromosome 3 (chondroitin sulfate proteoglycan 6)
Cluster-8309.29627	Cellular Processes	Cell growth and death	Cell cycle	ko04110	K06669	structural maintenance of chromosome 3 (chondroitin sulfate proteoglycan 6)
Cluster-8309.5454	Cellular Processes	Cell growth and death	Cell cycle	ko04110	K06669	structural maintenance of chromosome 3 (chondroitin sulfate proteoglycan 6)
Cluster-8309.44795	Cellular Processes	Cell growth and death	Cell cycle	ko04110	K06669	structural maintenance of chromosome 3 (chondroitin sulfate proteoglycan 6)
Cluster-8309.53410	Cellular Processes	Cell growth and death	Cell cycle	ko04110	K06669	structural maintenance of chromosome 3 (chondroitin sulfate proteoglycan 6)
Cluster-8309.41259	Cellular Processes	Cell growth and death	Cell cycle	ko04110	K06669	structural maintenance of chromosome 3 (chondroitin sulfate proteoglycan 6)
Cluster-8309.51307	Cellular Processes	Cell growth and death	Cell cycle	ko04110	K06669	structural maintenance of chromosome 3 (chondroitin sulfate proteoglycan 6)
Cluster-8309.44711	Cellular Processes	Cell growth and death	Cell cycle	ko04110	K06669	structural maintenance of chromosome 3 (chondroitin sulfate proteoglycan 6)
Cluster-8309.37751	Cellular Processes	Cell growth and death	Cell cycle	ko04110	K06669	structural maintenance of chromosome 3 (chondroitin sulfate proteoglycan 6)
Cluster-9991.0	Cellular Processes	Cell growth and death	Cell cycle	ko04110	K06669	structural maintenance of chromosome 3 (chondroitin sulfate proteoglycan 6)
Cluster-8309.44710	Cellular Processes	Cell growth and death	Cell cycle	ko04110	K06669	structural maintenance of chromosome 3 (chondroitin sulfate proteoglycan 6)
Cluster-8309.44713	Cellular Processes	Cell growth and death	Cell cycle	ko04110	K06669	structural maintenance of chromosome 3 (chondroitin sulfate proteoglycan 6)
Cluster-8309.44712	Cellular Processes	Cell growth and death	Cell cycle	ko04110	K06669	structural maintenance of chromosome 3 (chondroitin sulfate proteoglycan 6)
Cluster-8309.5697	Cellular Processes	Cell growth and death	Cell cycle	ko04110	K06670	cohesin complex subunit SCC1
Cluster-8309.45603	Cellular Processes	Cell growth and death	Cell cycle	ko04110	K06670	cohesin complex subunit SCC1
Cluster-8309.5281	Cellular Processes	Cell growth and death	Cell cycle	ko04110	K06670	cohesin complex subunit SCC1
Cluster-8309.44386	Cellular Processes	Cell growth and death	Cell cycle	ko04110	K06670	cohesin complex subunit SCC1
Cluster-8309.45301	Cellular Processes	Cell growth and death	Cell cycle	ko04110	K06670	cohesin complex subunit SCC1
Cluster-8309.45300	Cellular Processes	Cell growth and death	Cell cycle	ko04110	K06670	cohesin complex subunit SCC1
Cluster-8309.30423	Cellular Processes	Cell growth and death	Cell cycle	ko04110	K06671	cohesin complex subunit SA-1/2
Cluster-8309.870	Cellular Processes	Cell growth and death	Cell cycle	ko04110	K08866	serine/threonine-protein kinase TTK/MPS1	2.7.12.1
Cluster-8309.869	Cellular Processes	Cell growth and death	Cell cycle	ko04110	K08866	serine/threonine-protein kinase TTK/MPS1	2.7.12.1
Cluster-8309.11013	Cellular Processes	Cell growth and death	Cell cycle	ko04110	K10151	cyclin D2
Cluster-9313.0	Cellular Processes	Cell growth and death	Cell cycle	ko04110	K10151	cyclin D2
Cluster-8309.54413	Cellular Processes	Cell growth and death	Cell cycle	ko04110	K10151	cyclin D2
Cluster-8309.13843	Cellular Processes	Cell growth and death	Cell cycle	ko04110	K10151	cyclin D2
Cluster-8309.13844	Cellular Processes	Cell growth and death	Cell cycle	ko04110	K10151	cyclin D2
Cluster-8309.33983	Cellular Processes	Cell growth and death	Cell cycle	ko04110	K16197	14-3-3 protein beta/theta/zeta
Cluster-15197.0	Cellular Processes	Cell growth and death	Cell cycle	ko04110	K16197	14-3-3 protein beta/theta/zeta
Cluster-8309.62991	Cellular Processes	Cell growth and death	Cell cycle	ko04110	K16197	14-3-3 protein beta/theta/zeta
Cluster-8309.10190	Cellular Processes	Cell growth and death	Cell cycle	ko04110	K16197	14-3-3 protein beta/theta/zeta
Cluster-8309.4398	Cellular Processes	Cell growth and death	Cell cycle	ko04110	K16197	14-3-3 protein beta/theta/zeta
Cluster-8309.31792	Cellular Processes	Cell growth and death	Cell cycle	ko04110	K16197	14-3-3 protein beta/theta/zeta
Cluster-8309.37478	Cellular Processes	Cell growth and death	Cell cycle	ko04110	K16197	14-3-3 protein beta/theta/zeta
Cluster-14797.0	Cellular Processes	Cell growth and death	Cell cycle	ko04110	K16197	14-3-3 protein beta/theta/zeta
Cluster-8309.43484	Cellular Processes	Cell growth and death	Oocyte meiosis	ko04114	K02087	cyclin-dependent kinase 1	2.7.11.22 2.7.11.23
Cluster-8309.781	Cellular Processes	Cell growth and death	Oocyte meiosis	ko04114	K02087	cyclin-dependent kinase 1	2.7.11.22 2.7.11.23
Cluster-8309.8484	Cellular Processes	Cell growth and death	Oocyte meiosis	ko04114	K02087	cyclin-dependent kinase 1	2.7.11.22 2.7.11.23
Cluster-8309.6797	Cellular Processes	Cell growth and death	Oocyte meiosis	ko04114	K02087	cyclin-dependent kinase 1	2.7.11.22 2.7.11.23
Cluster-8309.51351	Cellular Processes	Cell growth and death	Oocyte meiosis	ko04114	K02178	checkpoint serine/threonine-protein kinase	2.7.11.1
Cluster-8309.41740	Cellular Processes	Cell growth and death	Oocyte meiosis	ko04114	K02178	checkpoint serine/threonine-protein kinase	2.7.11.1
Cluster-8309.46841	Cellular Processes	Cell growth and death	Oocyte meiosis	ko04114	K02178	checkpoint serine/threonine-protein kinase	2.7.11.1
Cluster-8309.31891	Cellular Processes	Cell growth and death	Oocyte meiosis	ko04114	K02183	calmodulin
Cluster-8309.42729	Cellular Processes	Cell growth and death	Oocyte meiosis	ko04114	K02183	calmodulin
Cluster-8802.0	Cellular Processes	Cell growth and death	Oocyte meiosis	ko04114	K02183	calmodulin
Cluster-8309.59205	Cellular Processes	Cell growth and death	Oocyte meiosis	ko04114	K02183	calmodulin
Cluster-8309.50039	Cellular Processes	Cell growth and death	Oocyte meiosis	ko04114	K02183	calmodulin
Cluster-8309.27273	Cellular Processes	Cell growth and death	Oocyte meiosis	ko04114	K02183	calmodulin
Cluster-8309.36738	Cellular Processes	Cell growth and death	Oocyte meiosis	ko04114	K02183	calmodulin
Cluster-11869.0	Cellular Processes	Cell growth and death	Oocyte meiosis	ko04114	K02183	calmodulin
Cluster-8309.58953	Cellular Processes	Cell growth and death	Oocyte meiosis	ko04114	K02183	calmodulin
Cluster-8309.35724	Cellular Processes	Cell growth and death	Oocyte meiosis	ko04114	K02183	calmodulin
Cluster-12053.0	Cellular Processes	Cell growth and death	Oocyte meiosis	ko04114	K02183	calmodulin
Cluster-8309.22261	Cellular Processes	Cell growth and death	Oocyte meiosis	ko04114	K02183	calmodulin
Cluster-8309.36233	Cellular Processes	Cell growth and death	Oocyte meiosis	ko04114	K02183	calmodulin
Cluster-8309.35207	Cellular Processes	Cell growth and death	Oocyte meiosis	ko04114	K02183	calmodulin
Cluster-8309.10193	Cellular Processes	Cell growth and death	Oocyte meiosis	ko04114	K02183	calmodulin
Cluster-8309.35953	Cellular Processes	Cell growth and death	Oocyte meiosis	ko04114	K02183	calmodulin
Cluster-8309.35856	Cellular Processes	Cell growth and death	Oocyte meiosis	ko04114	K02183	calmodulin
Cluster-14197.0	Cellular Processes	Cell growth and death	Oocyte meiosis	ko04114	K02183	calmodulin
Cluster-8309.35266	Cellular Processes	Cell growth and death	Oocyte meiosis	ko04114	K02183	calmodulin
Cluster-8309.23129	Cellular Processes	Cell growth and death	Oocyte meiosis	ko04114	K02183	calmodulin
Cluster-8309.35055	Cellular Processes	Cell growth and death	Oocyte meiosis	ko04114	K02183	calmodulin
Cluster-6657.0	Cellular Processes	Cell growth and death	Oocyte meiosis	ko04114	K02183	calmodulin
Cluster-8309.38079	Cellular Processes	Cell growth and death	Oocyte meiosis	ko04114	K02183	calmodulin
Cluster-2646.0	Cellular Processes	Cell growth and death	Oocyte meiosis	ko04114	K02183	calmodulin
Cluster-8309.21133	Cellular Processes	Cell growth and death	Oocyte meiosis	ko04114	K02183	calmodulin
Cluster-8309.37032	Cellular Processes	Cell growth and death	Oocyte meiosis	ko04114	K02183	calmodulin
Cluster-8309.57529	Cellular Processes	Cell growth and death	Oocyte meiosis	ko04114	K02183	calmodulin
Cluster-6824.0	Cellular Processes	Cell growth and death	Oocyte meiosis	ko04114	K02183	calmodulin
Cluster-8309.34615	Cellular Processes	Cell growth and death	Oocyte meiosis	ko04114	K02183	calmodulin
Cluster-8309.18753	Cellular Processes	Cell growth and death	Oocyte meiosis	ko04114	K02183	calmodulin
Cluster-8309.36942	Cellular Processes	Cell growth and death	Oocyte meiosis	ko04114	K02183	calmodulin
Cluster-2994.0	Cellular Processes	Cell growth and death	Oocyte meiosis	ko04114	K02183	calmodulin
Cluster-8309.66450	Cellular Processes	Cell growth and death	Oocyte meiosis	ko04114	K02206	cyclin-dependent kinase 2	2.7.11.22
Cluster-8309.45611	Cellular Processes	Cell growth and death	Oocyte meiosis	ko04114	K02365	separase	3.4.22.49
Cluster-8309.51281	Cellular Processes	Cell growth and death	Oocyte meiosis	ko04114	K02365	separase	3.4.22.49
Cluster-8309.65968	Cellular Processes	Cell growth and death	Oocyte meiosis	ko04114	K02365	separase	3.4.22.49
Cluster-14158.1	Cellular Processes	Cell growth and death	Oocyte meiosis	ko04114	K02537	mitotic spindle assembly checkpoint protein MAD2
Cluster-14158.0	Cellular Processes	Cell growth and death	Oocyte meiosis	ko04114	K02537	mitotic spindle assembly checkpoint protein MAD2
Cluster-11801.0	Cellular Processes	Cell growth and death	Oocyte meiosis	ko04114	K02602	cytoplasmic polyadenylation element-binding protein
Cluster-8309.33939	Cellular Processes	Cell growth and death	Oocyte meiosis	ko04114	K02602	cytoplasmic polyadenylation element-binding protein
Cluster-8309.6558	Cellular Processes	Cell growth and death	Oocyte meiosis	ko04114	K02602	cytoplasmic polyadenylation element-binding protein
Cluster-8309.32346	Cellular Processes	Cell growth and death	Oocyte meiosis	ko04114	K02602	cytoplasmic polyadenylation element-binding protein
Cluster-8309.65390	Cellular Processes	Cell growth and death	Oocyte meiosis	ko04114	K02602	cytoplasmic polyadenylation element-binding protein
Cluster-8309.36062	Cellular Processes	Cell growth and death	Oocyte meiosis	ko04114	K02602	cytoplasmic polyadenylation element-binding protein
Cluster-8309.10934	Cellular Processes	Cell growth and death	Oocyte meiosis	ko04114	K02602	cytoplasmic polyadenylation element-binding protein
Cluster-8309.47424	Cellular Processes	Cell growth and death	Oocyte meiosis	ko04114	K02602	cytoplasmic polyadenylation element-binding protein
Cluster-8309.45614	Cellular Processes	Cell growth and death	Oocyte meiosis	ko04114	K03094	S-phase kinase-associated protein 1
Cluster-8309.3294	Cellular Processes	Cell growth and death	Oocyte meiosis	ko04114	K03094	S-phase kinase-associated protein 1
Cluster-8309.41814	Cellular Processes	Cell growth and death	Oocyte meiosis	ko04114	K03094	S-phase kinase-associated protein 1
Cluster-8309.38075	Cellular Processes	Cell growth and death	Oocyte meiosis	ko04114	K03094	S-phase kinase-associated protein 1
Cluster-8309.26665	Cellular Processes	Cell growth and death	Oocyte meiosis	ko04114	K03094	S-phase kinase-associated protein 1
Cluster-8309.33946	Cellular Processes	Cell growth and death	Oocyte meiosis	ko04114	K03094	S-phase kinase-associated protein 1
Cluster-9168.0	Cellular Processes	Cell growth and death	Oocyte meiosis	ko04114	K03094	S-phase kinase-associated protein 1
Cluster-8309.63251	Cellular Processes	Cell growth and death	Oocyte meiosis	ko04114	K03094	S-phase kinase-associated protein 1
Cluster-8309.34774	Cellular Processes	Cell growth and death	Oocyte meiosis	ko04114	K03347	cullin 1
Cluster-8309.38444	Cellular Processes	Cell growth and death	Oocyte meiosis	ko04114	K03347	cullin 1
Cluster-8309.6128	Cellular Processes	Cell growth and death	Oocyte meiosis	ko04114	K03347	cullin 1
Cluster-8309.43882	Cellular Processes	Cell growth and death	Oocyte meiosis	ko04114	K03347	cullin 1
Cluster-8309.31786	Cellular Processes	Cell growth and death	Oocyte meiosis	ko04114	K03347	cullin 1
Cluster-8309.46835	Cellular Processes	Cell growth and death	Oocyte meiosis	ko04114	K03347	cullin 1
Cluster-8309.50109	Cellular Processes	Cell growth and death	Oocyte meiosis	ko04114	K03348	anaphase-promoting complex subunit 1
Cluster-8309.52178	Cellular Processes	Cell growth and death	Oocyte meiosis	ko04114	K03348	anaphase-promoting complex subunit 1
Cluster-8309.52179	Cellular Processes	Cell growth and death	Oocyte meiosis	ko04114	K03348	anaphase-promoting complex subunit 1
Cluster-8309.52177	Cellular Processes	Cell growth and death	Oocyte meiosis	ko04114	K03348	anaphase-promoting complex subunit 1
Cluster-8309.12767	Cellular Processes	Cell growth and death	Oocyte meiosis	ko04114	K03348	anaphase-promoting complex subunit 1
Cluster-8309.21154	Cellular Processes	Cell growth and death	Oocyte meiosis	ko04114	K03348	anaphase-promoting complex subunit 1
Cluster-8309.27491	Cellular Processes	Cell growth and death	Oocyte meiosis	ko04114	K03349	anaphase-promoting complex subunit 2
Cluster-8309.38551	Cellular Processes	Cell growth and death	Oocyte meiosis	ko04114	K03350	anaphase-promoting complex subunit 3
Cluster-14341.0	Cellular Processes	Cell growth and death	Oocyte meiosis	ko04114	K03350	anaphase-promoting complex subunit 3
Cluster-8309.56297	Cellular Processes	Cell growth and death	Oocyte meiosis	ko04114	K03351	anaphase-promoting complex subunit 4
Cluster-8309.56418	Cellular Processes	Cell growth and death	Oocyte meiosis	ko04114	K03351	anaphase-promoting complex subunit 4
Cluster-8309.58994	Cellular Processes	Cell growth and death	Oocyte meiosis	ko04114	K03351	anaphase-promoting complex subunit 4
Cluster-8309.7453	Cellular Processes	Cell growth and death	Oocyte meiosis	ko04114	K03352	anaphase-promoting complex subunit 5
Cluster-8309.60333	Cellular Processes	Cell growth and death	Oocyte meiosis	ko04114	K03352	anaphase-promoting complex subunit 5
Cluster-8309.8396	Cellular Processes	Cell growth and death	Oocyte meiosis	ko04114	K03353	anaphase-promoting complex subunit 6
Cluster-8309.27745	Cellular Processes	Cell growth and death	Oocyte meiosis	ko04114	K03353	anaphase-promoting complex subunit 6
Cluster-8309.25575	Cellular Processes	Cell growth and death	Oocyte meiosis	ko04114	K03353	anaphase-promoting complex subunit 6
Cluster-8309.25528	Cellular Processes	Cell growth and death	Oocyte meiosis	ko04114	K03353	anaphase-promoting complex subunit 6
Cluster-8309.31542	Cellular Processes	Cell growth and death	Oocyte meiosis	ko04114	K03353	anaphase-promoting complex subunit 6
Cluster-8309.34689	Cellular Processes	Cell growth and death	Oocyte meiosis	ko04114	K03357	anaphase-promoting complex subunit 10
Cluster-8309.11640	Cellular Processes	Cell growth and death	Oocyte meiosis	ko04114	K03362	F-box and WD-40 domain protein 1/11
Cluster-8309.44083	Cellular Processes	Cell growth and death	Oocyte meiosis	ko04114	K03362	F-box and WD-40 domain protein 1/11
Cluster-8309.44084	Cellular Processes	Cell growth and death	Oocyte meiosis	ko04114	K03362	F-box and WD-40 domain protein 1/11
Cluster-8309.43052	Cellular Processes	Cell growth and death	Oocyte meiosis	ko04114	K03362	F-box and WD-40 domain protein 1/11
Cluster-8309.26208	Cellular Processes	Cell growth and death	Oocyte meiosis	ko04114	K03362	F-box and WD-40 domain protein 1/11
Cluster-8309.43121	Cellular Processes	Cell growth and death	Oocyte meiosis	ko04114	K03362	F-box and WD-40 domain protein 1/11
Cluster-8309.53584	Cellular Processes	Cell growth and death	Oocyte meiosis	ko04114	K03362	F-box and WD-40 domain protein 1/11
Cluster-8309.54730	Cellular Processes	Cell growth and death	Oocyte meiosis	ko04114	K03362	F-box and WD-40 domain protein 1/11
Cluster-8309.61537	Cellular Processes	Cell growth and death	Oocyte meiosis	ko04114	K03362	F-box and WD-40 domain protein 1/11
Cluster-8309.43051	Cellular Processes	Cell growth and death	Oocyte meiosis	ko04114	K03362	F-box and WD-40 domain protein 1/11
Cluster-8309.33046	Cellular Processes	Cell growth and death	Oocyte meiosis	ko04114	K03363	cell division cycle 20, cofactor of APC complex
Cluster-8309.64450	Cellular Processes	Cell growth and death	Oocyte meiosis	ko04114	K03363	cell division cycle 20, cofactor of APC complex
Cluster-8309.42871	Cellular Processes	Cell growth and death	Oocyte meiosis	ko04114	K03363	cell division cycle 20, cofactor of APC complex
Cluster-8309.15412	Cellular Processes	Cell growth and death	Oocyte meiosis	ko04114	K03456	serine/threonine-protein phosphatase 2A regulatory subunit A
Cluster-14969.0	Cellular Processes	Cell growth and death	Oocyte meiosis	ko04114	K03456	serine/threonine-protein phosphatase 2A regulatory subunit A
Cluster-8309.33827	Cellular Processes	Cell growth and death	Oocyte meiosis	ko04114	K03456	serine/threonine-protein phosphatase 2A regulatory subunit A
Cluster-8309.33826	Cellular Processes	Cell growth and death	Oocyte meiosis	ko04114	K03456	serine/threonine-protein phosphatase 2A regulatory subunit A
Cluster-8309.27697	Cellular Processes	Cell growth and death	Oocyte meiosis	ko04114	K03456	serine/threonine-protein phosphatase 2A regulatory subunit A
Cluster-9803.0	Cellular Processes	Cell growth and death	Oocyte meiosis	ko04114	K03456	serine/threonine-protein phosphatase 2A regulatory subunit A
Cluster-8309.34045	Cellular Processes	Cell growth and death	Oocyte meiosis	ko04114	K03456	serine/threonine-protein phosphatase 2A regulatory subunit A
Cluster-8309.5127	Cellular Processes	Cell growth and death	Oocyte meiosis	ko04114	K03868	RING-box protein 1
Cluster-8309.44061	Cellular Processes	Cell growth and death	Oocyte meiosis	ko04114	K04345	protein kinase A	2.7.11.11
Cluster-8309.45534	Cellular Processes	Cell growth and death	Oocyte meiosis	ko04114	K04345	protein kinase A	2.7.11.11
Cluster-8309.22294	Cellular Processes	Cell growth and death	Oocyte meiosis	ko04114	K04345	protein kinase A	2.7.11.11
Cluster-8309.40657	Cellular Processes	Cell growth and death	Oocyte meiosis	ko04114	K04345	protein kinase A	2.7.11.11
Cluster-7660.0	Cellular Processes	Cell growth and death	Oocyte meiosis	ko04114	K04345	protein kinase A	2.7.11.11
Cluster-8309.38698	Cellular Processes	Cell growth and death	Oocyte meiosis	ko04114	K04348	serine/threonine-protein phosphatase 2B catalytic subunit	3.1.3.16
Cluster-11031.0	Cellular Processes	Cell growth and death	Oocyte meiosis	ko04114	K04348	serine/threonine-protein phosphatase 2B catalytic subunit	3.1.3.16
Cluster-8309.33380	Cellular Processes	Cell growth and death	Oocyte meiosis	ko04114	K04348	serine/threonine-protein phosphatase 2B catalytic subunit	3.1.3.16
Cluster-8309.33381	Cellular Processes	Cell growth and death	Oocyte meiosis	ko04114	K04348	serine/threonine-protein phosphatase 2B catalytic subunit	3.1.3.16
Cluster-8309.33382	Cellular Processes	Cell growth and death	Oocyte meiosis	ko04114	K04348	serine/threonine-protein phosphatase 2B catalytic subunit	3.1.3.16
Cluster-8309.43623	Cellular Processes	Cell growth and death	Oocyte meiosis	ko04114	K04348	serine/threonine-protein phosphatase 2B catalytic subunit	3.1.3.16
Cluster-8309.33151	Cellular Processes	Cell growth and death	Oocyte meiosis	ko04114	K04348	serine/threonine-protein phosphatase 2B catalytic subunit	3.1.3.16
Cluster-8309.37714	Cellular Processes	Cell growth and death	Oocyte meiosis	ko04114	K04348	serine/threonine-protein phosphatase 2B catalytic subunit	3.1.3.16
Cluster-8309.44325	Cellular Processes	Cell growth and death	Oocyte meiosis	ko04114	K04348	serine/threonine-protein phosphatase 2B catalytic subunit	3.1.3.16
Cluster-8309.21251	Cellular Processes	Cell growth and death	Oocyte meiosis	ko04114	K04368	mitogen-activated protein kinase kinase 1	2.7.12.2
Cluster-8309.30626	Cellular Processes	Cell growth and death	Oocyte meiosis	ko04114	K04368	mitogen-activated protein kinase kinase 1	2.7.12.2
Cluster-8309.30627	Cellular Processes	Cell growth and death	Oocyte meiosis	ko04114	K04368	mitogen-activated protein kinase kinase 1	2.7.12.2
Cluster-8309.48553	Cellular Processes	Cell growth and death	Oocyte meiosis	ko04114	K04368	mitogen-activated protein kinase kinase 1	2.7.12.2
Cluster-7326.1	Cellular Processes	Cell growth and death	Oocyte meiosis	ko04114	K04368	mitogen-activated protein kinase kinase 1	2.7.12.2
Cluster-7326.0	Cellular Processes	Cell growth and death	Oocyte meiosis	ko04114	K04368	mitogen-activated protein kinase kinase 1	2.7.12.2
Cluster-8309.39447	Cellular Processes	Cell growth and death	Oocyte meiosis	ko04114	K04373	p90 ribosomal S6 kinase	2.7.11.1
Cluster-8309.28827	Cellular Processes	Cell growth and death	Oocyte meiosis	ko04114	K04373	p90 ribosomal S6 kinase	2.7.11.1
Cluster-13634.0	Cellular Processes	Cell growth and death	Oocyte meiosis	ko04114	K04373	p90 ribosomal S6 kinase	2.7.11.1
Cluster-8309.49488	Cellular Processes	Cell growth and death	Oocyte meiosis	ko04114	K04373	p90 ribosomal S6 kinase	2.7.11.1
Cluster-8309.41207	Cellular Processes	Cell growth and death	Oocyte meiosis	ko04114	K04373	p90 ribosomal S6 kinase	2.7.11.1
Cluster-8309.46009	Cellular Processes	Cell growth and death	Oocyte meiosis	ko04114	K04373	p90 ribosomal S6 kinase	2.7.11.1
Cluster-8309.45368	Cellular Processes	Cell growth and death	Oocyte meiosis	ko04114	K04373	p90 ribosomal S6 kinase	2.7.11.1
Cluster-8309.46185	Cellular Processes	Cell growth and death	Oocyte meiosis	ko04114	K04373	p90 ribosomal S6 kinase	2.7.11.1
Cluster-8309.49641	Cellular Processes	Cell growth and death	Oocyte meiosis	ko04114	K04373	p90 ribosomal S6 kinase	2.7.11.1
Cluster-8309.44994	Cellular Processes	Cell growth and death	Oocyte meiosis	ko04114	K04382	serine/threonine-protein phosphatase 2A catalytic subunit	3.1.3.16
Cluster-10257.0	Cellular Processes	Cell growth and death	Oocyte meiosis	ko04114	K04382	serine/threonine-protein phosphatase 2A catalytic subunit	3.1.3.16
Cluster-15479.0	Cellular Processes	Cell growth and death	Oocyte meiosis	ko04114	K04382	serine/threonine-protein phosphatase 2A catalytic subunit	3.1.3.16
Cluster-8309.43784	Cellular Processes	Cell growth and death	Oocyte meiosis	ko04114	K04382	serine/threonine-protein phosphatase 2A catalytic subunit	3.1.3.16
Cluster-8309.41488	Cellular Processes	Cell growth and death	Oocyte meiosis	ko04114	K04382	serine/threonine-protein phosphatase 2A catalytic subunit	3.1.3.16
Cluster-8309.40750	Cellular Processes	Cell growth and death	Oocyte meiosis	ko04114	K04382	serine/threonine-protein phosphatase 2A catalytic subunit	3.1.3.16
Cluster-8309.14604	Cellular Processes	Cell growth and death	Oocyte meiosis	ko04114	K04515	calcium/calmodulin-dependent protein kinase (CaM kinase) II	2.7.11.17
Cluster-8309.33587	Cellular Processes	Cell growth and death	Oocyte meiosis	ko04114	K04515	calcium/calmodulin-dependent protein kinase (CaM kinase) II	2.7.11.17
Cluster-8309.56747	Cellular Processes	Cell growth and death	Oocyte meiosis	ko04114	K04515	calcium/calmodulin-dependent protein kinase (CaM kinase) II	2.7.11.17
Cluster-8309.43360	Cellular Processes	Cell growth and death	Oocyte meiosis	ko04114	K04515	calcium/calmodulin-dependent protein kinase (CaM kinase) II	2.7.11.17
Cluster-8309.8829	Cellular Processes	Cell growth and death	Oocyte meiosis	ko04114	K04515	calcium/calmodulin-dependent protein kinase (CaM kinase) II	2.7.11.17
Cluster-8309.45256	Cellular Processes	Cell growth and death	Oocyte meiosis	ko04114	K04515	calcium/calmodulin-dependent protein kinase (CaM kinase) II	2.7.11.17
Cluster-8309.42238	Cellular Processes	Cell growth and death	Oocyte meiosis	ko04114	K04515	calcium/calmodulin-dependent protein kinase (CaM kinase) II	2.7.11.17
Cluster-8309.34164	Cellular Processes	Cell growth and death	Oocyte meiosis	ko04114	K04515	calcium/calmodulin-dependent protein kinase (CaM kinase) II	2.7.11.17
Cluster-8309.51399	Cellular Processes	Cell growth and death	Oocyte meiosis	ko04114	K04515	calcium/calmodulin-dependent protein kinase (CaM kinase) II	2.7.11.17
Cluster-8309.45145	Cellular Processes	Cell growth and death	Oocyte meiosis	ko04114	K04515	calcium/calmodulin-dependent protein kinase (CaM kinase) II	2.7.11.17
Cluster-8309.39866	Cellular Processes	Cell growth and death	Oocyte meiosis	ko04114	K04515	calcium/calmodulin-dependent protein kinase (CaM kinase) II	2.7.11.17
Cluster-8309.36567	Cellular Processes	Cell growth and death	Oocyte meiosis	ko04114	K04958	inositol 1,4,5-triphosphate receptor type 1
Cluster-8309.43770	Cellular Processes	Cell growth and death	Oocyte meiosis	ko04114	K04958	inositol 1,4,5-triphosphate receptor type 1
Cluster-8309.40615	Cellular Processes	Cell growth and death	Oocyte meiosis	ko04114	K04958	inositol 1,4,5-triphosphate receptor type 1
Cluster-8309.40616	Cellular Processes	Cell growth and death	Oocyte meiosis	ko04114	K04958	inositol 1,4,5-triphosphate receptor type 1
Cluster-8309.29576	Cellular Processes	Cell growth and death	Oocyte meiosis	ko04114	K04958	inositol 1,4,5-triphosphate receptor type 1
Cluster-8309.50494	Cellular Processes	Cell growth and death	Oocyte meiosis	ko04114	K04958	inositol 1,4,5-triphosphate receptor type 1
Cluster-8309.50493	Cellular Processes	Cell growth and death	Oocyte meiosis	ko04114	K04958	inositol 1,4,5-triphosphate receptor type 1
Cluster-8309.28667	Cellular Processes	Cell growth and death	Oocyte meiosis	ko04114	K04958	inositol 1,4,5-triphosphate receptor type 1
Cluster-8309.29575	Cellular Processes	Cell growth and death	Oocyte meiosis	ko04114	K04958	inositol 1,4,5-triphosphate receptor type 1
Cluster-8309.50027	Cellular Processes	Cell growth and death	Oocyte meiosis	ko04114	K05087	insulin-like growth factor 1 receptor	2.7.10.1
Cluster-8309.21844	Cellular Processes	Cell growth and death	Oocyte meiosis	ko04114	K05087	insulin-like growth factor 1 receptor	2.7.10.1
Cluster-8309.40677	Cellular Processes	Cell growth and death	Oocyte meiosis	ko04114	K05087	insulin-like growth factor 1 receptor	2.7.10.1
Cluster-8309.50028	Cellular Processes	Cell growth and death	Oocyte meiosis	ko04114	K05087	insulin-like growth factor 1 receptor	2.7.10.1
Cluster-8309.46578	Cellular Processes	Cell growth and death	Oocyte meiosis	ko04114	K05087	insulin-like growth factor 1 receptor	2.7.10.1
Cluster-8309.43930	Cellular Processes	Cell growth and death	Oocyte meiosis	ko04114	K05087	insulin-like growth factor 1 receptor	2.7.10.1
Cluster-8309.52773	Cellular Processes	Cell growth and death	Oocyte meiosis	ko04114	K05087	insulin-like growth factor 1 receptor	2.7.10.1
Cluster-15945.2	Cellular Processes	Cell growth and death	Oocyte meiosis	ko04114	K05087	insulin-like growth factor 1 receptor	2.7.10.1
Cluster-8309.50133	Cellular Processes	Cell growth and death	Oocyte meiosis	ko04114	K05087	insulin-like growth factor 1 receptor	2.7.10.1
Cluster-8309.38380	Cellular Processes	Cell growth and death	Oocyte meiosis	ko04114	K06268	serine/threonine-protein phosphatase 2B regulatory subunit
Cluster-8309.40703	Cellular Processes	Cell growth and death	Oocyte meiosis	ko04114	K06268	serine/threonine-protein phosphatase 2B regulatory subunit
Cluster-8309.35952	Cellular Processes	Cell growth and death	Oocyte meiosis	ko04114	K06268	serine/threonine-protein phosphatase 2B regulatory subunit
Cluster-8309.15243	Cellular Processes	Cell growth and death	Oocyte meiosis	ko04114	K06268	serine/threonine-protein phosphatase 2B regulatory subunit
Cluster-8309.13800	Cellular Processes	Cell growth and death	Oocyte meiosis	ko04114	K06268	serine/threonine-protein phosphatase 2B regulatory subunit
Cluster-8309.62148	Cellular Processes	Cell growth and death	Oocyte meiosis	ko04114	K06269	serine/threonine-protein phosphatase PP1 catalytic subunit	3.1.3.16
Cluster-8309.8800	Cellular Processes	Cell growth and death	Oocyte meiosis	ko04114	K06269	serine/threonine-protein phosphatase PP1 catalytic subunit	3.1.3.16
Cluster-8309.17142	Cellular Processes	Cell growth and death	Oocyte meiosis	ko04114	K06269	serine/threonine-protein phosphatase PP1 catalytic subunit	3.1.3.16
Cluster-17945.0	Cellular Processes	Cell growth and death	Oocyte meiosis	ko04114	K06269	serine/threonine-protein phosphatase PP1 catalytic subunit	3.1.3.16
Cluster-8309.36885	Cellular Processes	Cell growth and death	Oocyte meiosis	ko04114	K06269	serine/threonine-protein phosphatase PP1 catalytic subunit	3.1.3.16
Cluster-12518.0	Cellular Processes	Cell growth and death	Oocyte meiosis	ko04114	K06269	serine/threonine-protein phosphatase PP1 catalytic subunit	3.1.3.16
Cluster-8309.40927	Cellular Processes	Cell growth and death	Oocyte meiosis	ko04114	K06269	serine/threonine-protein phosphatase PP1 catalytic subunit	3.1.3.16
Cluster-8309.49694	Cellular Processes	Cell growth and death	Oocyte meiosis	ko04114	K06269	serine/threonine-protein phosphatase PP1 catalytic subunit	3.1.3.16
Cluster-8309.16587	Cellular Processes	Cell growth and death	Oocyte meiosis	ko04114	K06269	serine/threonine-protein phosphatase PP1 catalytic subunit	3.1.3.16
Cluster-8309.16588	Cellular Processes	Cell growth and death	Oocyte meiosis	ko04114	K06269	serine/threonine-protein phosphatase PP1 catalytic subunit	3.1.3.16
Cluster-8309.10290	Cellular Processes	Cell growth and death	Oocyte meiosis	ko04114	K06269	serine/threonine-protein phosphatase PP1 catalytic subunit	3.1.3.16
Cluster-8309.51980	Cellular Processes	Cell growth and death	Oocyte meiosis	ko04114	K06269	serine/threonine-protein phosphatase PP1 catalytic subunit	3.1.3.16
Cluster-8309.36702	Cellular Processes	Cell growth and death	Oocyte meiosis	ko04114	K06269	serine/threonine-protein phosphatase PP1 catalytic subunit	3.1.3.16
Cluster-8309.24838	Cellular Processes	Cell growth and death	Oocyte meiosis	ko04114	K06269	serine/threonine-protein phosphatase PP1 catalytic subunit	3.1.3.16
Cluster-8309.10289	Cellular Processes	Cell growth and death	Oocyte meiosis	ko04114	K06269	serine/threonine-protein phosphatase PP1 catalytic subunit	3.1.3.16
Cluster-8309.41634	Cellular Processes	Cell growth and death	Oocyte meiosis	ko04114	K06269	serine/threonine-protein phosphatase PP1 catalytic subunit	3.1.3.16
Cluster-8309.61468	Cellular Processes	Cell growth and death	Oocyte meiosis	ko04114	K06269	serine/threonine-protein phosphatase PP1 catalytic subunit	3.1.3.16
Cluster-8309.41275	Cellular Processes	Cell growth and death	Oocyte meiosis	ko04114	K06269	serine/threonine-protein phosphatase PP1 catalytic subunit	3.1.3.16
Cluster-8309.44895	Cellular Processes	Cell growth and death	Oocyte meiosis	ko04114	K06269	serine/threonine-protein phosphatase PP1 catalytic subunit	3.1.3.16
Cluster-17248.0	Cellular Processes	Cell growth and death	Oocyte meiosis	ko04114	K06269	serine/threonine-protein phosphatase PP1 catalytic subunit	3.1.3.16
Cluster-8309.11394	Cellular Processes	Cell growth and death	Oocyte meiosis	ko04114	K06626	cyclin E
Cluster-8309.8347	Cellular Processes	Cell growth and death	Oocyte meiosis	ko04114	K06626	cyclin E
Cluster-8309.11393	Cellular Processes	Cell growth and death	Oocyte meiosis	ko04114	K06626	cyclin E
Cluster-8309.39537	Cellular Processes	Cell growth and death	Oocyte meiosis	ko04114	K06630	14-3-3 protein epsilon
Cluster-8309.12935	Cellular Processes	Cell growth and death	Oocyte meiosis	ko04114	K06630	14-3-3 protein epsilon
Cluster-15197.1	Cellular Processes	Cell growth and death	Oocyte meiosis	ko04114	K06630	14-3-3 protein epsilon
Cluster-8309.41200	Cellular Processes	Cell growth and death	Oocyte meiosis	ko04114	K06630	14-3-3 protein epsilon
Cluster-5702.0	Cellular Processes	Cell growth and death	Oocyte meiosis	ko04114	K06630	14-3-3 protein epsilon
Cluster-16828.0	Cellular Processes	Cell growth and death	Oocyte meiosis	ko04114	K06630	14-3-3 protein epsilon
Cluster-2884.0	Cellular Processes	Cell growth and death	Oocyte meiosis	ko04114	K06630	14-3-3 protein epsilon
Cluster-8309.30980	Cellular Processes	Cell growth and death	Oocyte meiosis	ko04114	K06630	14-3-3 protein epsilon
Cluster-8309.65940	Cellular Processes	Cell growth and death	Oocyte meiosis	ko04114	K06630	14-3-3 protein epsilon
Cluster-8309.28148	Cellular Processes	Cell growth and death	Oocyte meiosis	ko04114	K06631	polo-like kinase 1	2.7.11.21
Cluster-8309.26017	Cellular Processes	Cell growth and death	Oocyte meiosis	ko04114	K06631	polo-like kinase 1	2.7.11.21
Cluster-8309.31076	Cellular Processes	Cell growth and death	Oocyte meiosis	ko04114	K06633	membrane-associated tyrosine- and threonine-specific cdc2-inhibitory kinase	2.7.11.1
Cluster-8309.31077	Cellular Processes	Cell growth and death	Oocyte meiosis	ko04114	K06633	membrane-associated tyrosine- and threonine-specific cdc2-inhibitory kinase	2.7.11.1
Cluster-8309.31726	Cellular Processes	Cell growth and death	Oocyte meiosis	ko04114	K06636	structural maintenance of chromosome 1
Cluster-8309.27735	Cellular Processes	Cell growth and death	Oocyte meiosis	ko04114	K06636	structural maintenance of chromosome 1
Cluster-8309.22492	Cellular Processes	Cell growth and death	Oocyte meiosis	ko04114	K06636	structural maintenance of chromosome 1
Cluster-11482.0	Cellular Processes	Cell growth and death	Oocyte meiosis	ko04114	K06669	structural maintenance of chromosome 3 (chondroitin sulfate proteoglycan 6)
Cluster-8309.29627	Cellular Processes	Cell growth and death	Oocyte meiosis	ko04114	K06669	structural maintenance of chromosome 3 (chondroitin sulfate proteoglycan 6)
Cluster-8309.5454	Cellular Processes	Cell growth and death	Oocyte meiosis	ko04114	K06669	structural maintenance of chromosome 3 (chondroitin sulfate proteoglycan 6)
Cluster-8309.44795	Cellular Processes	Cell growth and death	Oocyte meiosis	ko04114	K06669	structural maintenance of chromosome 3 (chondroitin sulfate proteoglycan 6)
Cluster-8309.53410	Cellular Processes	Cell growth and death	Oocyte meiosis	ko04114	K06669	structural maintenance of chromosome 3 (chondroitin sulfate proteoglycan 6)
Cluster-8309.41259	Cellular Processes	Cell growth and death	Oocyte meiosis	ko04114	K06669	structural maintenance of chromosome 3 (chondroitin sulfate proteoglycan 6)
Cluster-8309.51307	Cellular Processes	Cell growth and death	Oocyte meiosis	ko04114	K06669	structural maintenance of chromosome 3 (chondroitin sulfate proteoglycan 6)
Cluster-8309.44711	Cellular Processes	Cell growth and death	Oocyte meiosis	ko04114	K06669	structural maintenance of chromosome 3 (chondroitin sulfate proteoglycan 6)
Cluster-8309.37751	Cellular Processes	Cell growth and death	Oocyte meiosis	ko04114	K06669	structural maintenance of chromosome 3 (chondroitin sulfate proteoglycan 6)
Cluster-9991.0	Cellular Processes	Cell growth and death	Oocyte meiosis	ko04114	K06669	structural maintenance of chromosome 3 (chondroitin sulfate proteoglycan 6)
Cluster-8309.44710	Cellular Processes	Cell growth and death	Oocyte meiosis	ko04114	K06669	structural maintenance of chromosome 3 (chondroitin sulfate proteoglycan 6)
Cluster-8309.44713	Cellular Processes	Cell growth and death	Oocyte meiosis	ko04114	K06669	structural maintenance of chromosome 3 (chondroitin sulfate proteoglycan 6)
Cluster-8309.44712	Cellular Processes	Cell growth and death	Oocyte meiosis	ko04114	K06669	structural maintenance of chromosome 3 (chondroitin sulfate proteoglycan 6)
Cluster-8309.26570	Cellular Processes	Cell growth and death	Oocyte meiosis	ko04114	K08041	adenylate cyclase 1	4.6.1.1
Cluster-8309.43560	Cellular Processes	Cell growth and death	Oocyte meiosis	ko04114	K08041	adenylate cyclase 1	4.6.1.1
Cluster-8309.56850	Cellular Processes	Cell growth and death	Oocyte meiosis	ko04114	K08041	adenylate cyclase 1	4.6.1.1
Cluster-8309.47159	Cellular Processes	Cell growth and death	Oocyte meiosis	ko04114	K08041	adenylate cyclase 1	4.6.1.1
Cluster-8309.39226	Cellular Processes	Cell growth and death	Oocyte meiosis	ko04114	K08041	adenylate cyclase 1	4.6.1.1
Cluster-8309.60764	Cellular Processes	Cell growth and death	Oocyte meiosis	ko04114	K08041	adenylate cyclase 1	4.6.1.1
Cluster-8309.32011	Cellular Processes	Cell growth and death	Oocyte meiosis	ko04114	K08041	adenylate cyclase 1	4.6.1.1
Cluster-8309.45583	Cellular Processes	Cell growth and death	Oocyte meiosis	ko04114	K08041	adenylate cyclase 1	4.6.1.1
Cluster-8309.45582	Cellular Processes	Cell growth and death	Oocyte meiosis	ko04114	K08041	adenylate cyclase 1	4.6.1.1
Cluster-8309.41247	Cellular Processes	Cell growth and death	Oocyte meiosis	ko04114	K08041	adenylate cyclase 1	4.6.1.1
Cluster-8309.32097	Cellular Processes	Cell growth and death	Oocyte meiosis	ko04114	K08041	adenylate cyclase 1	4.6.1.1
Cluster-8309.32099	Cellular Processes	Cell growth and death	Oocyte meiosis	ko04114	K08041	adenylate cyclase 1	4.6.1.1
Cluster-8309.32098	Cellular Processes	Cell growth and death	Oocyte meiosis	ko04114	K08041	adenylate cyclase 1	4.6.1.1
Cluster-8309.15224	Cellular Processes	Cell growth and death	Oocyte meiosis	ko04114	K08042	adenylate cyclase 2	4.6.1.1
Cluster-8309.19163	Cellular Processes	Cell growth and death	Oocyte meiosis	ko04114	K08042	adenylate cyclase 2	4.6.1.1
Cluster-8309.22131	Cellular Processes	Cell growth and death	Oocyte meiosis	ko04114	K08042	adenylate cyclase 2	4.6.1.1
Cluster-8309.22132	Cellular Processes	Cell growth and death	Oocyte meiosis	ko04114	K08042	adenylate cyclase 2	4.6.1.1
Cluster-8309.55373	Cellular Processes	Cell growth and death	Oocyte meiosis	ko04114	K08042	adenylate cyclase 2	4.6.1.1
Cluster-8309.28175	Cellular Processes	Cell growth and death	Oocyte meiosis	ko04114	K08042	adenylate cyclase 2	4.6.1.1
Cluster-8309.21245	Cellular Processes	Cell growth and death	Oocyte meiosis	ko04114	K08043	adenylate cyclase 3	4.6.1.1
Cluster-8309.22627	Cellular Processes	Cell growth and death	Oocyte meiosis	ko04114	K08045	adenylate cyclase 5	4.6.1.1
Cluster-8309.42184	Cellular Processes	Cell growth and death	Oocyte meiosis	ko04114	K08045	adenylate cyclase 5	4.6.1.1
Cluster-8309.26791	Cellular Processes	Cell growth and death	Oocyte meiosis	ko04114	K08045	adenylate cyclase 5	4.6.1.1
Cluster-8309.57171	Cellular Processes	Cell growth and death	Oocyte meiosis	ko04114	K08045	adenylate cyclase 5	4.6.1.1
Cluster-8309.45364	Cellular Processes	Cell growth and death	Oocyte meiosis	ko04114	K08045	adenylate cyclase 5	4.6.1.1
Cluster-8309.16510	Cellular Processes	Cell growth and death	Oocyte meiosis	ko04114	K08045	adenylate cyclase 5	4.6.1.1
Cluster-8309.29606	Cellular Processes	Cell growth and death	Oocyte meiosis	ko04114	K08045	adenylate cyclase 5	4.6.1.1
Cluster-8309.60290	Cellular Processes	Cell growth and death	Oocyte meiosis	ko04114	K08046	adenylate cyclase 6	4.6.1.1
Cluster-8309.37444	Cellular Processes	Cell growth and death	Oocyte meiosis	ko04114	K08048	adenylate cyclase 8	4.6.1.1
Cluster-8309.53859	Cellular Processes	Cell growth and death	Oocyte meiosis	ko04114	K08048	adenylate cyclase 8	4.6.1.1
Cluster-8309.8904	Cellular Processes	Cell growth and death	Oocyte meiosis	ko04114	K08048	adenylate cyclase 8	4.6.1.1
Cluster-8309.25938	Cellular Processes	Cell growth and death	Oocyte meiosis	ko04114	K08048	adenylate cyclase 8	4.6.1.1
Cluster-8309.42343	Cellular Processes	Cell growth and death	Oocyte meiosis	ko04114	K08048	adenylate cyclase 8	4.6.1.1
Cluster-8309.30966	Cellular Processes	Cell growth and death	Oocyte meiosis	ko04114	K08048	adenylate cyclase 8	4.6.1.1
Cluster-8309.28638	Cellular Processes	Cell growth and death	Oocyte meiosis	ko04114	K08049	adenylate cyclase 9	4.6.1.1
Cluster-8309.34320	Cellular Processes	Cell growth and death	Oocyte meiosis	ko04114	K08049	adenylate cyclase 9	4.6.1.1
Cluster-8309.36694	Cellular Processes	Cell growth and death	Oocyte meiosis	ko04114	K08049	adenylate cyclase 9	4.6.1.1
Cluster-8309.49679	Cellular Processes	Cell growth and death	Oocyte meiosis	ko04114	K08836	STE20-like kinase	2.7.11.1
Cluster-8309.29522	Cellular Processes	Cell growth and death	Oocyte meiosis	ko04114	K08836	STE20-like kinase	2.7.11.1
Cluster-8309.46356	Cellular Processes	Cell growth and death	Oocyte meiosis	ko04114	K08836	STE20-like kinase	2.7.11.1
Cluster-8309.46254	Cellular Processes	Cell growth and death	Oocyte meiosis	ko04114	K08836	STE20-like kinase	2.7.11.1
Cluster-8309.46255	Cellular Processes	Cell growth and death	Oocyte meiosis	ko04114	K08836	STE20-like kinase	2.7.11.1
Cluster-8309.48281	Cellular Processes	Cell growth and death	Oocyte meiosis	ko04114	K08836	STE20-like kinase	2.7.11.1
Cluster-8309.45699	Cellular Processes	Cell growth and death	Oocyte meiosis	ko04114	K08836	STE20-like kinase	2.7.11.1
Cluster-8309.40287	Cellular Processes	Cell growth and death	Oocyte meiosis	ko04114	K08836	STE20-like kinase	2.7.11.1
Cluster-8309.40284	Cellular Processes	Cell growth and death	Oocyte meiosis	ko04114	K08836	STE20-like kinase	2.7.11.1
Cluster-8309.40906	Cellular Processes	Cell growth and death	Oocyte meiosis	ko04114	K08836	STE20-like kinase	2.7.11.1
Cluster-8309.7666	Cellular Processes	Cell growth and death	Oocyte meiosis	ko04114	K11481	aurora kinase A	2.7.11.1
Cluster-8309.33021	Cellular Processes	Cell growth and death	Oocyte meiosis	ko04114	K11584	serine/threonine-protein phosphatase 2A regulatory subunit B'
Cluster-8309.33023	Cellular Processes	Cell growth and death	Oocyte meiosis	ko04114	K11584	serine/threonine-protein phosphatase 2A regulatory subunit B'
Cluster-8309.49372	Cellular Processes	Cell growth and death	Oocyte meiosis	ko04114	K11584	serine/threonine-protein phosphatase 2A regulatory subunit B'
Cluster-8309.49373	Cellular Processes	Cell growth and death	Oocyte meiosis	ko04114	K11584	serine/threonine-protein phosphatase 2A regulatory subunit B'
Cluster-8309.56720	Cellular Processes	Cell growth and death	Oocyte meiosis	ko04114	K11584	serine/threonine-protein phosphatase 2A regulatory subunit B'
Cluster-8309.42127	Cellular Processes	Cell growth and death	Oocyte meiosis	ko04114	K11584	serine/threonine-protein phosphatase 2A regulatory subunit B'
Cluster-8309.46731	Cellular Processes	Cell growth and death	Oocyte meiosis	ko04114	K11584	serine/threonine-protein phosphatase 2A regulatory subunit B'
Cluster-8309.34127	Cellular Processes	Cell growth and death	Oocyte meiosis	ko04114	K11584	serine/threonine-protein phosphatase 2A regulatory subunit B'
Cluster-8309.28663	Cellular Processes	Cell growth and death	Oocyte meiosis	ko04114	K11584	serine/threonine-protein phosphatase 2A regulatory subunit B'
Cluster-8309.26137	Cellular Processes	Cell growth and death	Oocyte meiosis	ko04114	K11584	serine/threonine-protein phosphatase 2A regulatory subunit B'
Cluster-8309.36947	Cellular Processes	Cell growth and death	Oocyte meiosis	ko04114	K11584	serine/threonine-protein phosphatase 2A regulatory subunit B'
Cluster-8309.43326	Cellular Processes	Cell growth and death	Oocyte meiosis	ko04114	K11584	serine/threonine-protein phosphatase 2A regulatory subunit B'
Cluster-8309.33983	Cellular Processes	Cell growth and death	Oocyte meiosis	ko04114	K16197	14-3-3 protein beta/theta/zeta
Cluster-15197.0	Cellular Processes	Cell growth and death	Oocyte meiosis	ko04114	K16197	14-3-3 protein beta/theta/zeta
Cluster-8309.62991	Cellular Processes	Cell growth and death	Oocyte meiosis	ko04114	K16197	14-3-3 protein beta/theta/zeta
Cluster-8309.10190	Cellular Processes	Cell growth and death	Oocyte meiosis	ko04114	K16197	14-3-3 protein beta/theta/zeta
Cluster-8309.4398	Cellular Processes	Cell growth and death	Oocyte meiosis	ko04114	K16197	14-3-3 protein beta/theta/zeta
Cluster-8309.31792	Cellular Processes	Cell growth and death	Oocyte meiosis	ko04114	K16197	14-3-3 protein beta/theta/zeta
Cluster-8309.37478	Cellular Processes	Cell growth and death	Oocyte meiosis	ko04114	K16197	14-3-3 protein beta/theta/zeta
Cluster-14797.0	Cellular Processes	Cell growth and death	Oocyte meiosis	ko04114	K16197	14-3-3 protein beta/theta/zeta
Cluster-8309.49933	Cellular Processes	Cell growth and death	Oocyte meiosis	ko04114	K04441	p38 MAP kinase	2.7.11.24
Cluster-8309.32187	Cellular Processes	Cell growth and death	Oocyte meiosis	ko04114	K04441	p38 MAP kinase	2.7.11.24
Cluster-12161.0	Cellular Processes	Cell growth and death	Oocyte meiosis	ko04114	K04441	p38 MAP kinase	2.7.11.24
Cluster-8309.21435	Cellular Processes	Cell growth and death	Oocyte meiosis	ko04114	K04441	p38 MAP kinase	2.7.11.24
Cluster-8309.29241	Cellular Processes	Cell growth and death	Oocyte meiosis	ko04114	K04441	p38 MAP kinase	2.7.11.24
Cluster-8309.28277	Cellular Processes	Cell growth and death	Oocyte meiosis	ko04114	K04441	p38 MAP kinase	2.7.11.24
Cluster-8309.23653	Cellular Processes	Cell growth and death	Oocyte meiosis	ko04114	K04441	p38 MAP kinase	2.7.11.24
Cluster-8309.44643	Cellular Processes	Cell growth and death	Oocyte meiosis	ko04114	K04441	p38 MAP kinase	2.7.11.24
Cluster-8309.44642	Cellular Processes	Cell growth and death	Oocyte meiosis	ko04114	K04441	p38 MAP kinase	2.7.11.24
Cluster-8309.46099	Cellular Processes	Cell growth and death	Oocyte meiosis	ko04114	K04441	p38 MAP kinase	2.7.11.24
Cluster-8309.65169	Cellular Processes	Cell growth and death	Oocyte meiosis	ko04114	K05868	cyclin B
Cluster-8309.12228	Cellular Processes	Cell growth and death	Oocyte meiosis	ko04114	K05868	cyclin B
Cluster-8309.9883	Cellular Processes	Cell growth and death	Oocyte meiosis	ko04114	K05868	cyclin B
Cluster-8309.6819	Cellular Processes	Cell growth and death	Oocyte meiosis	ko04114	K05868	cyclin B
Cluster-8309.65170	Cellular Processes	Cell growth and death	Oocyte meiosis	ko04114	K05868	cyclin B
Cluster-8309.65418	Cellular Processes	Cell growth and death	Oocyte meiosis	ko04114	K05868	cyclin B
Cluster-8309.39602	Cellular Processes	Cell growth and death	p53 signaling pathway	ko04115	K01110	phosphatidylinositol-3,4,5-trisphosphate 3-phosphatase and dual-specificity protein phosphatase PTEN	3.1.3.16 3.1.3.48 3.1.3.67
Cluster-8309.39599	Cellular Processes	Cell growth and death	p53 signaling pathway	ko04115	K01110	phosphatidylinositol-3,4,5-trisphosphate 3-phosphatase and dual-specificity protein phosphatase PTEN	3.1.3.16 3.1.3.48 3.1.3.67
Cluster-8309.35444	Cellular Processes	Cell growth and death	p53 signaling pathway	ko04115	K01110	phosphatidylinositol-3,4,5-trisphosphate 3-phosphatase and dual-specificity protein phosphatase PTEN	3.1.3.16 3.1.3.48 3.1.3.67
Cluster-8309.38039	Cellular Processes	Cell growth and death	p53 signaling pathway	ko04115	K01110	phosphatidylinositol-3,4,5-trisphosphate 3-phosphatase and dual-specificity protein phosphatase PTEN	3.1.3.16 3.1.3.48 3.1.3.67
Cluster-8309.19257	Cellular Processes	Cell growth and death	p53 signaling pathway	ko04115	K01110	phosphatidylinositol-3,4,5-trisphosphate 3-phosphatase and dual-specificity protein phosphatase PTEN	3.1.3.16 3.1.3.48 3.1.3.67
Cluster-5987.0	Cellular Processes	Cell growth and death	p53 signaling pathway	ko04115	K01110	phosphatidylinositol-3,4,5-trisphosphate 3-phosphatase and dual-specificity protein phosphatase PTEN	3.1.3.16 3.1.3.48 3.1.3.67
Cluster-8309.56715	Cellular Processes	Cell growth and death	p53 signaling pathway	ko04115	K01110	phosphatidylinositol-3,4,5-trisphosphate 3-phosphatase and dual-specificity protein phosphatase PTEN	3.1.3.16 3.1.3.48 3.1.3.67
Cluster-8309.43484	Cellular Processes	Cell growth and death	p53 signaling pathway	ko04115	K02087	cyclin-dependent kinase 1	2.7.11.22 2.7.11.23
Cluster-8309.781	Cellular Processes	Cell growth and death	p53 signaling pathway	ko04115	K02087	cyclin-dependent kinase 1	2.7.11.22 2.7.11.23
Cluster-8309.8484	Cellular Processes	Cell growth and death	p53 signaling pathway	ko04115	K02087	cyclin-dependent kinase 1	2.7.11.22 2.7.11.23
Cluster-8309.6797	Cellular Processes	Cell growth and death	p53 signaling pathway	ko04115	K02087	cyclin-dependent kinase 1	2.7.11.22 2.7.11.23
Cluster-8309.11155	Cellular Processes	Cell growth and death	p53 signaling pathway	ko04115	K02089	cyclin-dependent kinase 4	2.7.11.22
Cluster-8309.53944	Cellular Processes	Cell growth and death	p53 signaling pathway	ko04115	K02089	cyclin-dependent kinase 4	2.7.11.22
Cluster-8309.53942	Cellular Processes	Cell growth and death	p53 signaling pathway	ko04115	K02089	cyclin-dependent kinase 4	2.7.11.22
Cluster-8309.53943	Cellular Processes	Cell growth and death	p53 signaling pathway	ko04115	K02089	cyclin-dependent kinase 4	2.7.11.22
Cluster-8309.47326	Cellular Processes	Cell growth and death	p53 signaling pathway	ko04115	K02089	cyclin-dependent kinase 4	2.7.11.22
Cluster-8309.16503	Cellular Processes	Cell growth and death	p53 signaling pathway	ko04115	K02089	cyclin-dependent kinase 4	2.7.11.22
Cluster-8309.51522	Cellular Processes	Cell growth and death	p53 signaling pathway	ko04115	K02187	caspase 3	3.4.22.56
Cluster-8309.10282	Cellular Processes	Cell growth and death	p53 signaling pathway	ko04115	K02187	caspase 3	3.4.22.56
Cluster-8309.66450	Cellular Processes	Cell growth and death	p53 signaling pathway	ko04115	K02206	cyclin-dependent kinase 2	2.7.11.22
Cluster-8309.50408	Cellular Processes	Cell growth and death	p53 signaling pathway	ko04115	K02216	serine/threonine-protein kinase Chk1	2.7.11.1
Cluster-8309.33169	Cellular Processes	Cell growth and death	p53 signaling pathway	ko04115	K02216	serine/threonine-protein kinase Chk1	2.7.11.1
Cluster-8309.41001	Cellular Processes	Cell growth and death	p53 signaling pathway	ko04115	K04402	growth arrest and DNA-damage-inducible protein
Cluster-2810.0	Cellular Processes	Cell growth and death	p53 signaling pathway	ko04115	K04402	growth arrest and DNA-damage-inducible protein
Cluster-8309.40451	Cellular Processes	Cell growth and death	p53 signaling pathway	ko04115	K04402	growth arrest and DNA-damage-inducible protein
Cluster-8309.47799	Cellular Processes	Cell growth and death	p53 signaling pathway	ko04115	K04402	growth arrest and DNA-damage-inducible protein
Cluster-4229.0	Cellular Processes	Cell growth and death	p53 signaling pathway	ko04115	K04451	tumor protein p53
Cluster-8309.35738	Cellular Processes	Cell growth and death	p53 signaling pathway	ko04115	K04506	E3 ubiquitin-protein ligase SIAH1	6.3.2.19
Cluster-8309.30117	Cellular Processes	Cell growth and death	p53 signaling pathway	ko04115	K04506	E3 ubiquitin-protein ligase SIAH1	6.3.2.19
Cluster-8309.7153	Cellular Processes	Cell growth and death	p53 signaling pathway	ko04115	K04506	E3 ubiquitin-protein ligase SIAH1	6.3.2.19
Cluster-8309.43086	Cellular Processes	Cell growth and death	p53 signaling pathway	ko04115	K04506	E3 ubiquitin-protein ligase SIAH1	6.3.2.19
Cluster-8309.36982	Cellular Processes	Cell growth and death	p53 signaling pathway	ko04115	K04506	E3 ubiquitin-protein ligase SIAH1	6.3.2.19
Cluster-8309.61164	Cellular Processes	Cell growth and death	p53 signaling pathway	ko04115	K04506	E3 ubiquitin-protein ligase SIAH1	6.3.2.19
Cluster-8309.30918	Cellular Processes	Cell growth and death	p53 signaling pathway	ko04115	K04506	E3 ubiquitin-protein ligase SIAH1	6.3.2.19
Cluster-8309.33691	Cellular Processes	Cell growth and death	p53 signaling pathway	ko04115	K04506	E3 ubiquitin-protein ligase SIAH1	6.3.2.19
Cluster-3575.0	Cellular Processes	Cell growth and death	p53 signaling pathway	ko04115	K04506	E3 ubiquitin-protein ligase SIAH1	6.3.2.19
Cluster-8309.327	Cellular Processes	Cell growth and death	p53 signaling pathway	ko04115	K04506	E3 ubiquitin-protein ligase SIAH1	6.3.2.19
Cluster-8309.44572	Cellular Processes	Cell growth and death	p53 signaling pathway	ko04115	K04506	E3 ubiquitin-protein ligase SIAH1	6.3.2.19
Cluster-8309.10744	Cellular Processes	Cell growth and death	p53 signaling pathway	ko04115	K04506	E3 ubiquitin-protein ligase SIAH1	6.3.2.19
Cluster-8309.30515	Cellular Processes	Cell growth and death	p53 signaling pathway	ko04115	K04506	E3 ubiquitin-protein ligase SIAH1	6.3.2.19
Cluster-8309.8992	Cellular Processes	Cell growth and death	p53 signaling pathway	ko04115	K04506	E3 ubiquitin-protein ligase SIAH1	6.3.2.19
Cluster-8309.35520	Cellular Processes	Cell growth and death	p53 signaling pathway	ko04115	K04506	E3 ubiquitin-protein ligase SIAH1	6.3.2.19
Cluster-8309.59236	Cellular Processes	Cell growth and death	p53 signaling pathway	ko04115	K04506	E3 ubiquitin-protein ligase SIAH1	6.3.2.19
Cluster-8309.54023	Cellular Processes	Cell growth and death	p53 signaling pathway	ko04115	K04506	E3 ubiquitin-protein ligase SIAH1	6.3.2.19
Cluster-8309.11671	Cellular Processes	Cell growth and death	p53 signaling pathway	ko04115	K04506	E3 ubiquitin-protein ligase SIAH1	6.3.2.19
Cluster-8309.11198	Cellular Processes	Cell growth and death	p53 signaling pathway	ko04115	K04728	ataxia telangiectasia mutated family protein	2.7.11.1
Cluster-8309.11197	Cellular Processes	Cell growth and death	p53 signaling pathway	ko04115	K04728	ataxia telangiectasia mutated family protein	2.7.11.1
Cluster-8309.11196	Cellular Processes	Cell growth and death	p53 signaling pathway	ko04115	K04728	ataxia telangiectasia mutated family protein	2.7.11.1
Cluster-8309.58093	Cellular Processes	Cell growth and death	p53 signaling pathway	ko04115	K04728	ataxia telangiectasia mutated family protein	2.7.11.1
Cluster-8309.51793	Cellular Processes	Cell growth and death	p53 signaling pathway	ko04115	K04728	ataxia telangiectasia mutated family protein	2.7.11.1
Cluster-8309.60513	Cellular Processes	Cell growth and death	p53 signaling pathway	ko04115	K04728	ataxia telangiectasia mutated family protein	2.7.11.1
Cluster-8309.51792	Cellular Processes	Cell growth and death	p53 signaling pathway	ko04115	K04728	ataxia telangiectasia mutated family protein	2.7.11.1
Cluster-8309.65169	Cellular Processes	Cell growth and death	p53 signaling pathway	ko04115	K05868	cyclin B
Cluster-8309.12228	Cellular Processes	Cell growth and death	p53 signaling pathway	ko04115	K05868	cyclin B
Cluster-8309.9883	Cellular Processes	Cell growth and death	p53 signaling pathway	ko04115	K05868	cyclin B
Cluster-8309.6819	Cellular Processes	Cell growth and death	p53 signaling pathway	ko04115	K05868	cyclin B
Cluster-8309.65170	Cellular Processes	Cell growth and death	p53 signaling pathway	ko04115	K05868	cyclin B
Cluster-8309.65418	Cellular Processes	Cell growth and death	p53 signaling pathway	ko04115	K05868	cyclin B
Cluster-8309.11394	Cellular Processes	Cell growth and death	p53 signaling pathway	ko04115	K06626	cyclin E
Cluster-8309.8347	Cellular Processes	Cell growth and death	p53 signaling pathway	ko04115	K06626	cyclin E
Cluster-8309.11393	Cellular Processes	Cell growth and death	p53 signaling pathway	ko04115	K06626	cyclin E
Cluster-8309.53665	Cellular Processes	Cell growth and death	p53 signaling pathway	ko04115	K06640	serine/threonine-protein kinase ATR	2.7.11.1
Cluster-8309.54521	Cellular Processes	Cell growth and death	p53 signaling pathway	ko04115	K06640	serine/threonine-protein kinase ATR	2.7.11.1
Cluster-8309.57889	Cellular Processes	Cell growth and death	p53 signaling pathway	ko04115	K06640	serine/threonine-protein kinase ATR	2.7.11.1
Cluster-8309.52331	Cellular Processes	Cell growth and death	p53 signaling pathway	ko04115	K06640	serine/threonine-protein kinase ATR	2.7.11.1
Cluster-8309.40912	Cellular Processes	Cell growth and death	p53 signaling pathway	ko04115	K06640	serine/threonine-protein kinase ATR	2.7.11.1
Cluster-8309.4619	Cellular Processes	Cell growth and death	p53 signaling pathway	ko04115	K06640	serine/threonine-protein kinase ATR	2.7.11.1
Cluster-8309.45770	Cellular Processes	Cell growth and death	p53 signaling pathway	ko04115	K06640	serine/threonine-protein kinase ATR	2.7.11.1
Cluster-8309.50369	Cellular Processes	Cell growth and death	p53 signaling pathway	ko04115	K06640	serine/threonine-protein kinase ATR	2.7.11.1
Cluster-8309.62957	Cellular Processes	Cell growth and death	p53 signaling pathway	ko04115	K06641	serine/threonine-protein kinase Chk2	2.7.11.1
Cluster-8309.13744	Cellular Processes	Cell growth and death	p53 signaling pathway	ko04115	K06641	serine/threonine-protein kinase Chk2	2.7.11.1
Cluster-8309.62715	Cellular Processes	Cell growth and death	p53 signaling pathway	ko04115	K06641	serine/threonine-protein kinase Chk2	2.7.11.1
Cluster-8309.58963	Cellular Processes	Cell growth and death	p53 signaling pathway	ko04115	K06641	serine/threonine-protein kinase Chk2	2.7.11.1
Cluster-8309.58961	Cellular Processes	Cell growth and death	p53 signaling pathway	ko04115	K06641	serine/threonine-protein kinase Chk2	2.7.11.1
Cluster-8309.58967	Cellular Processes	Cell growth and death	p53 signaling pathway	ko04115	K06641	serine/threonine-protein kinase Chk2	2.7.11.1
Cluster-8309.58966	Cellular Processes	Cell growth and death	p53 signaling pathway	ko04115	K06641	serine/threonine-protein kinase Chk2	2.7.11.1
Cluster-8309.58965	Cellular Processes	Cell growth and death	p53 signaling pathway	ko04115	K06641	serine/threonine-protein kinase Chk2	2.7.11.1
Cluster-8309.58964	Cellular Processes	Cell growth and death	p53 signaling pathway	ko04115	K06641	serine/threonine-protein kinase Chk2	2.7.11.1
Cluster-8309.58962	Cellular Processes	Cell growth and death	p53 signaling pathway	ko04115	K06641	serine/threonine-protein kinase Chk2	2.7.11.1
Cluster-4873.0	Cellular Processes	Cell growth and death	p53 signaling pathway	ko04115	K06644	stratifin
Cluster-8309.51187	Cellular Processes	Cell growth and death	p53 signaling pathway	ko04115	K07207	tuberous sclerosis 2
Cluster-8309.46933	Cellular Processes	Cell growth and death	p53 signaling pathway	ko04115	K07207	tuberous sclerosis 2
Cluster-8309.46932	Cellular Processes	Cell growth and death	p53 signaling pathway	ko04115	K07207	tuberous sclerosis 2
Cluster-8309.46934	Cellular Processes	Cell growth and death	p53 signaling pathway	ko04115	K07207	tuberous sclerosis 2
Cluster-17328.0	Cellular Processes	Cell growth and death	p53 signaling pathway	ko04115	K08738	cytochrome c
Cluster-12226.0	Cellular Processes	Cell growth and death	p53 signaling pathway	ko04115	K08738	cytochrome c
Cluster-8309.26713	Cellular Processes	Cell growth and death	p53 signaling pathway	ko04115	K08738	cytochrome c
Cluster-1079.0	Cellular Processes	Cell growth and death	p53 signaling pathway	ko04115	K08738	cytochrome c
Cluster-12427.0	Cellular Processes	Cell growth and death	p53 signaling pathway	ko04115	K08738	cytochrome c
Cluster-8309.50728	Cellular Processes	Cell growth and death	p53 signaling pathway	ko04115	K08738	cytochrome c
Cluster-8309.44707	Cellular Processes	Cell growth and death	p53 signaling pathway	ko04115	K08738	cytochrome c
Cluster-14982.0	Cellular Processes	Cell growth and death	p53 signaling pathway	ko04115	K08738	cytochrome c
Cluster-8309.31728	Cellular Processes	Cell growth and death	p53 signaling pathway	ko04115	K10134	etoposide-induced 2.4 mRNA
Cluster-8309.34088	Cellular Processes	Cell growth and death	p53 signaling pathway	ko04115	K10134	etoposide-induced 2.4 mRNA
Cluster-5576.0	Cellular Processes	Cell growth and death	p53 signaling pathway	ko04115	K10136	TP53 apoptosis effector
Cluster-8309.29234	Cellular Processes	Cell growth and death	p53 signaling pathway	ko04115	K10141	sestrin
Cluster-8309.13389	Cellular Processes	Cell growth and death	p53 signaling pathway	ko04115	K10141	sestrin
Cluster-8309.35591	Cellular Processes	Cell growth and death	p53 signaling pathway	ko04115	K10141	sestrin
Cluster-8309.29214	Cellular Processes	Cell growth and death	p53 signaling pathway	ko04115	K10141	sestrin
Cluster-8309.34627	Cellular Processes	Cell growth and death	p53 signaling pathway	ko04115	K10141	sestrin
Cluster-8309.27772	Cellular Processes	Cell growth and death	p53 signaling pathway	ko04115	K10141	sestrin
Cluster-8309.37932	Cellular Processes	Cell growth and death	p53 signaling pathway	ko04115	K10141	sestrin
Cluster-10158.0	Cellular Processes	Cell growth and death	p53 signaling pathway	ko04115	K10141	sestrin
Cluster-8309.35589	Cellular Processes	Cell growth and death	p53 signaling pathway	ko04115	K10141	sestrin
Cluster-8309.39011	Cellular Processes	Cell growth and death	p53 signaling pathway	ko04115	K10141	sestrin
Cluster-15387.0	Cellular Processes	Cell growth and death	p53 signaling pathway	ko04115	K10141	sestrin
Cluster-8309.53487	Cellular Processes	Cell growth and death	p53 signaling pathway	ko04115	K10143	E3 ubiquitin-protein ligase RFWD2	6.3.2.19
Cluster-8309.26958	Cellular Processes	Cell growth and death	p53 signaling pathway	ko04115	K10144	RING finger and CHY zinc finger domain-containing protein 1	6.3.2.19
Cluster-8309.34191	Cellular Processes	Cell growth and death	p53 signaling pathway	ko04115	K10146	cyclin G2
Cluster-11120.0	Cellular Processes	Cell growth and death	p53 signaling pathway	ko04115	K10146	cyclin G2
Cluster-8309.29532	Cellular Processes	Cell growth and death	p53 signaling pathway	ko04115	K10147	protein phosphatase 1D	3.1.3.16
Cluster-8309.31235	Cellular Processes	Cell growth and death	p53 signaling pathway	ko04115	K10147	protein phosphatase 1D	3.1.3.16
Cluster-8309.55666	Cellular Processes	Cell growth and death	p53 signaling pathway	ko04115	K10147	protein phosphatase 1D	3.1.3.16
Cluster-8309.52532	Cellular Processes	Cell growth and death	p53 signaling pathway	ko04115	K10147	protein phosphatase 1D	3.1.3.16
Cluster-8309.46147	Cellular Processes	Cell growth and death	p53 signaling pathway	ko04115	K10147	protein phosphatase 1D	3.1.3.16
Cluster-8309.38771	Cellular Processes	Cell growth and death	p53 signaling pathway	ko04115	K10147	protein phosphatase 1D	3.1.3.16
Cluster-8309.11013	Cellular Processes	Cell growth and death	p53 signaling pathway	ko04115	K10151	cyclin D2
Cluster-9313.0	Cellular Processes	Cell growth and death	p53 signaling pathway	ko04115	K10151	cyclin D2
Cluster-8309.54413	Cellular Processes	Cell growth and death	p53 signaling pathway	ko04115	K10151	cyclin D2
Cluster-8309.13843	Cellular Processes	Cell growth and death	p53 signaling pathway	ko04115	K10151	cyclin D2
Cluster-8309.13844	Cellular Processes	Cell growth and death	p53 signaling pathway	ko04115	K10151	cyclin D2
Cluster-8309.44911	Cellular Processes	Cell growth and death	p53 signaling pathway	ko04115	K10808	ribonucleoside-diphosphate reductase subunit M2	1.17.4.1
Cluster-8309.53803	Cellular Processes	Cell growth and death	Apoptosis	ko04210	K00922	phosphatidylinositol-4,5-bisphosphate 3-kinase	2.7.1.153
Cluster-8309.56407	Cellular Processes	Cell growth and death	Apoptosis	ko04210	K00922	phosphatidylinositol-4,5-bisphosphate 3-kinase	2.7.1.153
Cluster-8309.37140	Cellular Processes	Cell growth and death	Apoptosis	ko04210	K00922	phosphatidylinositol-4,5-bisphosphate 3-kinase	2.7.1.153
Cluster-8309.37141	Cellular Processes	Cell growth and death	Apoptosis	ko04210	K00922	phosphatidylinositol-4,5-bisphosphate 3-kinase	2.7.1.153
Cluster-8309.43869	Cellular Processes	Cell growth and death	Apoptosis	ko04210	K00922	phosphatidylinositol-4,5-bisphosphate 3-kinase	2.7.1.153
Cluster-8309.35200	Cellular Processes	Cell growth and death	Apoptosis	ko04210	K00922	phosphatidylinositol-4,5-bisphosphate 3-kinase	2.7.1.153
Cluster-8309.18964	Cellular Processes	Cell growth and death	Apoptosis	ko04210	K00922	phosphatidylinositol-4,5-bisphosphate 3-kinase	2.7.1.153
Cluster-8309.47930	Cellular Processes	Cell growth and death	Apoptosis	ko04210	K00922	phosphatidylinositol-4,5-bisphosphate 3-kinase	2.7.1.153
Cluster-8309.29399	Cellular Processes	Cell growth and death	Apoptosis	ko04210	K00922	phosphatidylinositol-4,5-bisphosphate 3-kinase	2.7.1.153
Cluster-8309.65363	Cellular Processes	Cell growth and death	Apoptosis	ko04210	K00922	phosphatidylinositol-4,5-bisphosphate 3-kinase	2.7.1.153
Cluster-8309.41765	Cellular Processes	Cell growth and death	Apoptosis	ko04210	K00922	phosphatidylinositol-4,5-bisphosphate 3-kinase	2.7.1.153
Cluster-11697.0	Cellular Processes	Cell growth and death	Apoptosis	ko04210	K00922	phosphatidylinositol-4,5-bisphosphate 3-kinase	2.7.1.153
Cluster-8516.0	Cellular Processes	Cell growth and death	Apoptosis	ko04210	K00922	phosphatidylinositol-4,5-bisphosphate 3-kinase	2.7.1.153
Cluster-8309.4892	Cellular Processes	Cell growth and death	Apoptosis	ko04210	K01173	endonuclease G, mitochondrial
Cluster-8309.5906	Cellular Processes	Cell growth and death	Apoptosis	ko04210	K01173	endonuclease G, mitochondrial
Cluster-8309.51522	Cellular Processes	Cell growth and death	Apoptosis	ko04210	K02187	caspase 3	3.4.22.56
Cluster-8309.10282	Cellular Processes	Cell growth and death	Apoptosis	ko04210	K02187	caspase 3	3.4.22.56
Cluster-8309.35073	Cellular Processes	Cell growth and death	Apoptosis	ko04210	K02580	nuclear factor NF-kappa-B p105 subunit
Cluster-8309.33971	Cellular Processes	Cell growth and death	Apoptosis	ko04210	K02580	nuclear factor NF-kappa-B p105 subunit
Cluster-8309.43543	Cellular Processes	Cell growth and death	Apoptosis	ko04210	K02580	nuclear factor NF-kappa-B p105 subunit
Cluster-8309.40790	Cellular Processes	Cell growth and death	Apoptosis	ko04210	K02580	nuclear factor NF-kappa-B p105 subunit
Cluster-8309.40792	Cellular Processes	Cell growth and death	Apoptosis	ko04210	K02580	nuclear factor NF-kappa-B p105 subunit
Cluster-8309.9815	Cellular Processes	Cell growth and death	Apoptosis	ko04210	K02580	nuclear factor NF-kappa-B p105 subunit
Cluster-8309.30939	Cellular Processes	Cell growth and death	Apoptosis	ko04210	K02580	nuclear factor NF-kappa-B p105 subunit
Cluster-17452.0	Cellular Processes	Cell growth and death	Apoptosis	ko04210	K02580	nuclear factor NF-kappa-B p105 subunit
Cluster-15482.0	Cellular Processes	Cell growth and death	Apoptosis	ko04210	K02580	nuclear factor NF-kappa-B p105 subunit
Cluster-15482.1	Cellular Processes	Cell growth and death	Apoptosis	ko04210	K02580	nuclear factor NF-kappa-B p105 subunit
Cluster-8309.31522	Cellular Processes	Cell growth and death	Apoptosis	ko04210	K02580	nuclear factor NF-kappa-B p105 subunit
Cluster-8309.28967	Cellular Processes	Cell growth and death	Apoptosis	ko04210	K02649	phosphoinositide-3-kinase, regulatory subunit
Cluster-8309.28966	Cellular Processes	Cell growth and death	Apoptosis	ko04210	K02649	phosphoinositide-3-kinase, regulatory subunit
Cluster-8309.63660	Cellular Processes	Cell growth and death	Apoptosis	ko04210	K03176	neurotrophic tyrosine kinase receptor type 1	2.7.10.1
Cluster-8309.16909	Cellular Processes	Cell growth and death	Apoptosis	ko04210	K03853	calpain-2	3.4.22.53
Cluster-8309.18505	Cellular Processes	Cell growth and death	Apoptosis	ko04210	K03853	calpain-2	3.4.22.53
Cluster-8309.56485	Cellular Processes	Cell growth and death	Apoptosis	ko04210	K03853	calpain-2	3.4.22.53
Cluster-8309.61095	Cellular Processes	Cell growth and death	Apoptosis	ko04210	K03853	calpain-2	3.4.22.53
Cluster-6272.0	Cellular Processes	Cell growth and death	Apoptosis	ko04210	K03853	calpain-2	3.4.22.53
Cluster-8309.44061	Cellular Processes	Cell growth and death	Apoptosis	ko04210	K04345	protein kinase A	2.7.11.11
Cluster-8309.45534	Cellular Processes	Cell growth and death	Apoptosis	ko04210	K04345	protein kinase A	2.7.11.11
Cluster-8309.22294	Cellular Processes	Cell growth and death	Apoptosis	ko04210	K04345	protein kinase A	2.7.11.11
Cluster-8309.40657	Cellular Processes	Cell growth and death	Apoptosis	ko04210	K04345	protein kinase A	2.7.11.11
Cluster-7660.0	Cellular Processes	Cell growth and death	Apoptosis	ko04210	K04345	protein kinase A	2.7.11.11
Cluster-8309.38698	Cellular Processes	Cell growth and death	Apoptosis	ko04210	K04348	serine/threonine-protein phosphatase 2B catalytic subunit	3.1.3.16
Cluster-11031.0	Cellular Processes	Cell growth and death	Apoptosis	ko04210	K04348	serine/threonine-protein phosphatase 2B catalytic subunit	3.1.3.16
Cluster-8309.33380	Cellular Processes	Cell growth and death	Apoptosis	ko04210	K04348	serine/threonine-protein phosphatase 2B catalytic subunit	3.1.3.16
Cluster-8309.33381	Cellular Processes	Cell growth and death	Apoptosis	ko04210	K04348	serine/threonine-protein phosphatase 2B catalytic subunit	3.1.3.16
Cluster-8309.33382	Cellular Processes	Cell growth and death	Apoptosis	ko04210	K04348	serine/threonine-protein phosphatase 2B catalytic subunit	3.1.3.16
Cluster-8309.43623	Cellular Processes	Cell growth and death	Apoptosis	ko04210	K04348	serine/threonine-protein phosphatase 2B catalytic subunit	3.1.3.16
Cluster-8309.33151	Cellular Processes	Cell growth and death	Apoptosis	ko04210	K04348	serine/threonine-protein phosphatase 2B catalytic subunit	3.1.3.16
Cluster-8309.37714	Cellular Processes	Cell growth and death	Apoptosis	ko04210	K04348	serine/threonine-protein phosphatase 2B catalytic subunit	3.1.3.16
Cluster-8309.44325	Cellular Processes	Cell growth and death	Apoptosis	ko04210	K04348	serine/threonine-protein phosphatase 2B catalytic subunit	3.1.3.16
Cluster-8309.12971	Cellular Processes	Cell growth and death	Apoptosis	ko04210	K04396	caspase 6	3.4.22.59
Cluster-8309.17452	Cellular Processes	Cell growth and death	Apoptosis	ko04210	K04397	caspase 7	3.4.22.60
Cluster-8309.23262	Cellular Processes	Cell growth and death	Apoptosis	ko04210	K04397	caspase 7	3.4.22.60
Cluster-8309.60288	Cellular Processes	Cell growth and death	Apoptosis	ko04210	K04397	caspase 7	3.4.22.60
Cluster-8309.53196	Cellular Processes	Cell growth and death	Apoptosis	ko04210	K04397	caspase 7	3.4.22.60
Cluster-8309.46336	Cellular Processes	Cell growth and death	Apoptosis	ko04210	K04397	caspase 7	3.4.22.60
Cluster-8309.15703	Cellular Processes	Cell growth and death	Apoptosis	ko04210	K04397	caspase 7	3.4.22.60
Cluster-8309.23171	Cellular Processes	Cell growth and death	Apoptosis	ko04210	K04397	caspase 7	3.4.22.60
Cluster-4229.0	Cellular Processes	Cell growth and death	Apoptosis	ko04210	K04451	tumor protein p53
Cluster-12707.0	Cellular Processes	Cell growth and death	Apoptosis	ko04210	K04456	RAC serine/threonine-protein kinase	2.7.11.1
Cluster-8309.21078	Cellular Processes	Cell growth and death	Apoptosis	ko04210	K04456	RAC serine/threonine-protein kinase	2.7.11.1
Cluster-8309.16862	Cellular Processes	Cell growth and death	Apoptosis	ko04210	K04456	RAC serine/threonine-protein kinase	2.7.11.1
Cluster-8309.28366	Cellular Processes	Cell growth and death	Apoptosis	ko04210	K04456	RAC serine/threonine-protein kinase	2.7.11.1
Cluster-8309.53621	Cellular Processes	Cell growth and death	Apoptosis	ko04210	K04456	RAC serine/threonine-protein kinase	2.7.11.1
Cluster-8309.48411	Cellular Processes	Cell growth and death	Apoptosis	ko04210	K04456	RAC serine/threonine-protein kinase	2.7.11.1
Cluster-8309.43768	Cellular Processes	Cell growth and death	Apoptosis	ko04210	K04456	RAC serine/threonine-protein kinase	2.7.11.1
Cluster-8309.57382	Cellular Processes	Cell growth and death	Apoptosis	ko04210	K04456	RAC serine/threonine-protein kinase	2.7.11.1
Cluster-8309.45631	Cellular Processes	Cell growth and death	Apoptosis	ko04210	K04456	RAC serine/threonine-protein kinase	2.7.11.1
Cluster-8309.45633	Cellular Processes	Cell growth and death	Apoptosis	ko04210	K04456	RAC serine/threonine-protein kinase	2.7.11.1
Cluster-8309.45632	Cellular Processes	Cell growth and death	Apoptosis	ko04210	K04456	RAC serine/threonine-protein kinase	2.7.11.1
Cluster-8309.48489	Cellular Processes	Cell growth and death	Apoptosis	ko04210	K04456	RAC serine/threonine-protein kinase	2.7.11.1
Cluster-8309.31087	Cellular Processes	Cell growth and death	Apoptosis	ko04210	K04456	RAC serine/threonine-protein kinase	2.7.11.1
Cluster-8309.31089	Cellular Processes	Cell growth and death	Apoptosis	ko04210	K04456	RAC serine/threonine-protein kinase	2.7.11.1
Cluster-8309.31088	Cellular Processes	Cell growth and death	Apoptosis	ko04210	K04456	RAC serine/threonine-protein kinase	2.7.11.1
Cluster-8309.16211	Cellular Processes	Cell growth and death	Apoptosis	ko04210	K04456	RAC serine/threonine-protein kinase	2.7.11.1
Cluster-5411.0	Cellular Processes	Cell growth and death	Apoptosis	ko04210	K04456	RAC serine/threonine-protein kinase	2.7.11.1
Cluster-8309.34447	Cellular Processes	Cell growth and death	Apoptosis	ko04210	K04456	RAC serine/threonine-protein kinase	2.7.11.1
Cluster-8309.32840	Cellular Processes	Cell growth and death	Apoptosis	ko04210	K04456	RAC serine/threonine-protein kinase	2.7.11.1
Cluster-10883.0	Cellular Processes	Cell growth and death	Apoptosis	ko04210	K04570	BCL2-like 1 (apoptosis regulator Bcl-X)
Cluster-16762.0	Cellular Processes	Cell growth and death	Apoptosis	ko04210	K04721	tumor necrosis factor ligand superfamily member 10
Cluster-8309.38910	Cellular Processes	Cell growth and death	Apoptosis	ko04210	K04725	E3 ubiquitin-protein ligase XIAP
Cluster-8309.38827	Cellular Processes	Cell growth and death	Apoptosis	ko04210	K04725	E3 ubiquitin-protein ligase XIAP
Cluster-8309.40398	Cellular Processes	Cell growth and death	Apoptosis	ko04210	K04725	E3 ubiquitin-protein ligase XIAP
Cluster-8309.33913	Cellular Processes	Cell growth and death	Apoptosis	ko04210	K04725	E3 ubiquitin-protein ligase XIAP
Cluster-8309.44464	Cellular Processes	Cell growth and death	Apoptosis	ko04210	K04725	E3 ubiquitin-protein ligase XIAP
Cluster-8309.40171	Cellular Processes	Cell growth and death	Apoptosis	ko04210	K04725	E3 ubiquitin-protein ligase XIAP
Cluster-8309.35707	Cellular Processes	Cell growth and death	Apoptosis	ko04210	K04727	programmed cell death 8 (apoptosis-inducing factor)	1.-.-.-
Cluster-8309.11198	Cellular Processes	Cell growth and death	Apoptosis	ko04210	K04728	ataxia telangiectasia mutated family protein	2.7.11.1
Cluster-8309.11197	Cellular Processes	Cell growth and death	Apoptosis	ko04210	K04728	ataxia telangiectasia mutated family protein	2.7.11.1
Cluster-8309.11196	Cellular Processes	Cell growth and death	Apoptosis	ko04210	K04728	ataxia telangiectasia mutated family protein	2.7.11.1
Cluster-8309.58093	Cellular Processes	Cell growth and death	Apoptosis	ko04210	K04728	ataxia telangiectasia mutated family protein	2.7.11.1
Cluster-8309.51793	Cellular Processes	Cell growth and death	Apoptosis	ko04210	K04728	ataxia telangiectasia mutated family protein	2.7.11.1
Cluster-8309.60513	Cellular Processes	Cell growth and death	Apoptosis	ko04210	K04728	ataxia telangiectasia mutated family protein	2.7.11.1
Cluster-8309.51792	Cellular Processes	Cell growth and death	Apoptosis	ko04210	K04728	ataxia telangiectasia mutated family protein	2.7.11.1
Cluster-8309.26878	Cellular Processes	Cell growth and death	Apoptosis	ko04210	K04729	myeloid differentiation primary response protein MyD88
Cluster-8309.55771	Cellular Processes	Cell growth and death	Apoptosis	ko04210	K04729	myeloid differentiation primary response protein MyD88
Cluster-8309.55773	Cellular Processes	Cell growth and death	Apoptosis	ko04210	K04729	myeloid differentiation primary response protein MyD88
Cluster-8309.57122	Cellular Processes	Cell growth and death	Apoptosis	ko04210	K04729	myeloid differentiation primary response protein MyD88
Cluster-8309.57123	Cellular Processes	Cell growth and death	Apoptosis	ko04210	K04729	myeloid differentiation primary response protein MyD88
Cluster-8309.61356	Cellular Processes	Cell growth and death	Apoptosis	ko04210	K04729	myeloid differentiation primary response protein MyD88
Cluster-8309.56222	Cellular Processes	Cell growth and death	Apoptosis	ko04210	K04729	myeloid differentiation primary response protein MyD88
Cluster-8309.55772	Cellular Processes	Cell growth and death	Apoptosis	ko04210	K04729	myeloid differentiation primary response protein MyD88
Cluster-8309.36777	Cellular Processes	Cell growth and death	Apoptosis	ko04210	K04730	interleukin-1 receptor-associated kinase 1	2.7.11.1
Cluster-8309.36171	Cellular Processes	Cell growth and death	Apoptosis	ko04210	K04733	interleukin-1 receptor-associated kinase 4	2.7.11.1
Cluster-8309.60881	Cellular Processes	Cell growth and death	Apoptosis	ko04210	K04733	interleukin-1 receptor-associated kinase 4	2.7.11.1
Cluster-8309.65813	Cellular Processes	Cell growth and death	Apoptosis	ko04210	K04734	NF-kappa-B inhibitor alpha
Cluster-8309.28590	Cellular Processes	Cell growth and death	Apoptosis	ko04210	K04739	cAMP-dependent protein kinase regulator
Cluster-8309.35918	Cellular Processes	Cell growth and death	Apoptosis	ko04210	K04739	cAMP-dependent protein kinase regulator
Cluster-8309.42263	Cellular Processes	Cell growth and death	Apoptosis	ko04210	K04739	cAMP-dependent protein kinase regulator
Cluster-8309.48883	Cellular Processes	Cell growth and death	Apoptosis	ko04210	K04739	cAMP-dependent protein kinase regulator
Cluster-8309.48882	Cellular Processes	Cell growth and death	Apoptosis	ko04210	K04739	cAMP-dependent protein kinase regulator
Cluster-8309.36283	Cellular Processes	Cell growth and death	Apoptosis	ko04210	K04739	cAMP-dependent protein kinase regulator
Cluster-7720.0	Cellular Processes	Cell growth and death	Apoptosis	ko04210	K04739	cAMP-dependent protein kinase regulator
Cluster-16965.0	Cellular Processes	Cell growth and death	Apoptosis	ko04210	K04739	cAMP-dependent protein kinase regulator
Cluster-8309.41044	Cellular Processes	Cell growth and death	Apoptosis	ko04210	K04739	cAMP-dependent protein kinase regulator
Cluster-8309.35613	Cellular Processes	Cell growth and death	Apoptosis	ko04210	K04739	cAMP-dependent protein kinase regulator
Cluster-8309.38380	Cellular Processes	Cell growth and death	Apoptosis	ko04210	K06268	serine/threonine-protein phosphatase 2B regulatory subunit
Cluster-8309.40703	Cellular Processes	Cell growth and death	Apoptosis	ko04210	K06268	serine/threonine-protein phosphatase 2B regulatory subunit
Cluster-8309.35952	Cellular Processes	Cell growth and death	Apoptosis	ko04210	K06268	serine/threonine-protein phosphatase 2B regulatory subunit
Cluster-8309.15243	Cellular Processes	Cell growth and death	Apoptosis	ko04210	K06268	serine/threonine-protein phosphatase 2B regulatory subunit
Cluster-8309.13800	Cellular Processes	Cell growth and death	Apoptosis	ko04210	K06268	serine/threonine-protein phosphatase 2B regulatory subunit
Cluster-8309.14779	Cellular Processes	Cell growth and death	Apoptosis	ko04210	K07209	inhibitor of nuclear factor kappa-B kinase subunit beta	2.7.11.10
Cluster-8309.22870	Cellular Processes	Cell growth and death	Apoptosis	ko04210	K07209	inhibitor of nuclear factor kappa-B kinase subunit beta	2.7.11.10
Cluster-8309.14782	Cellular Processes	Cell growth and death	Apoptosis	ko04210	K07209	inhibitor of nuclear factor kappa-B kinase subunit beta	2.7.11.10
Cluster-8309.14781	Cellular Processes	Cell growth and death	Apoptosis	ko04210	K07209	inhibitor of nuclear factor kappa-B kinase subunit beta	2.7.11.10
Cluster-8309.14780	Cellular Processes	Cell growth and death	Apoptosis	ko04210	K07209	inhibitor of nuclear factor kappa-B kinase subunit beta	2.7.11.10
Cluster-8309.8945	Cellular Processes	Cell growth and death	Apoptosis	ko04210	K07209	inhibitor of nuclear factor kappa-B kinase subunit beta	2.7.11.10
Cluster-8309.23254	Cellular Processes	Cell growth and death	Apoptosis	ko04210	K07209	inhibitor of nuclear factor kappa-B kinase subunit beta	2.7.11.10
Cluster-8309.58640	Cellular Processes	Cell growth and death	Apoptosis	ko04210	K07209	inhibitor of nuclear factor kappa-B kinase subunit beta	2.7.11.10
Cluster-17328.0	Cellular Processes	Cell growth and death	Apoptosis	ko04210	K08738	cytochrome c
Cluster-12226.0	Cellular Processes	Cell growth and death	Apoptosis	ko04210	K08738	cytochrome c
Cluster-8309.26713	Cellular Processes	Cell growth and death	Apoptosis	ko04210	K08738	cytochrome c
Cluster-1079.0	Cellular Processes	Cell growth and death	Apoptosis	ko04210	K08738	cytochrome c
Cluster-12427.0	Cellular Processes	Cell growth and death	Apoptosis	ko04210	K08738	cytochrome c
Cluster-8309.50728	Cellular Processes	Cell growth and death	Apoptosis	ko04210	K08738	cytochrome c
Cluster-8309.44707	Cellular Processes	Cell growth and death	Apoptosis	ko04210	K08738	cytochrome c
Cluster-14982.0	Cellular Processes	Cell growth and death	Apoptosis	ko04210	K08738	cytochrome c
Cluster-17680.0	Cellular Processes	Cell growth and death	Apoptosis	ko04210	K16060	baculoviral IAP repeat-containing protein 2/3
Cluster-17680.1	Cellular Processes	Cell growth and death	Apoptosis	ko04210	K16060	baculoviral IAP repeat-containing protein 2/3
Cluster-8309.25915	Cellular Processes	Cell motility	Regulation of actin cytoskeleton	ko04810	K00889	1-phosphatidylinositol-4-phosphate 5-kinase	2.7.1.68
Cluster-8309.27181	Cellular Processes	Cell motility	Regulation of actin cytoskeleton	ko04810	K00889	1-phosphatidylinositol-4-phosphate 5-kinase	2.7.1.68
Cluster-8309.30594	Cellular Processes	Cell motility	Regulation of actin cytoskeleton	ko04810	K00889	1-phosphatidylinositol-4-phosphate 5-kinase	2.7.1.68
Cluster-8309.52485	Cellular Processes	Cell motility	Regulation of actin cytoskeleton	ko04810	K00889	1-phosphatidylinositol-4-phosphate 5-kinase	2.7.1.68
Cluster-8309.28303	Cellular Processes	Cell motility	Regulation of actin cytoskeleton	ko04810	K00889	1-phosphatidylinositol-4-phosphate 5-kinase	2.7.1.68
Cluster-8309.19079	Cellular Processes	Cell motility	Regulation of actin cytoskeleton	ko04810	K00889	1-phosphatidylinositol-4-phosphate 5-kinase	2.7.1.68
Cluster-8309.27180	Cellular Processes	Cell motility	Regulation of actin cytoskeleton	ko04810	K00889	1-phosphatidylinositol-4-phosphate 5-kinase	2.7.1.68
Cluster-8309.44348	Cellular Processes	Cell motility	Regulation of actin cytoskeleton	ko04810	K00889	1-phosphatidylinositol-4-phosphate 5-kinase	2.7.1.68
Cluster-8309.44347	Cellular Processes	Cell motility	Regulation of actin cytoskeleton	ko04810	K00889	1-phosphatidylinositol-4-phosphate 5-kinase	2.7.1.68
Cluster-8309.19080	Cellular Processes	Cell motility	Regulation of actin cytoskeleton	ko04810	K00889	1-phosphatidylinositol-4-phosphate 5-kinase	2.7.1.68
Cluster-8309.44394	Cellular Processes	Cell motility	Regulation of actin cytoskeleton	ko04810	K00889	1-phosphatidylinositol-4-phosphate 5-kinase	2.7.1.68
Cluster-8309.44905	Cellular Processes	Cell motility	Regulation of actin cytoskeleton	ko04810	K00889	1-phosphatidylinositol-4-phosphate 5-kinase	2.7.1.68
Cluster-8309.24350	Cellular Processes	Cell motility	Regulation of actin cytoskeleton	ko04810	K00889	1-phosphatidylinositol-4-phosphate 5-kinase	2.7.1.68
Cluster-8309.38287	Cellular Processes	Cell motility	Regulation of actin cytoskeleton	ko04810	K00907	myosin-light-chain kinase	2.7.11.18
Cluster-8309.36249	Cellular Processes	Cell motility	Regulation of actin cytoskeleton	ko04810	K00907	myosin-light-chain kinase	2.7.11.18
Cluster-8309.23978	Cellular Processes	Cell motility	Regulation of actin cytoskeleton	ko04810	K00907	myosin-light-chain kinase	2.7.11.18
Cluster-8309.52963	Cellular Processes	Cell motility	Regulation of actin cytoskeleton	ko04810	K00907	myosin-light-chain kinase	2.7.11.18
Cluster-10732.0	Cellular Processes	Cell motility	Regulation of actin cytoskeleton	ko04810	K00907	myosin-light-chain kinase	2.7.11.18
Cluster-8309.37110	Cellular Processes	Cell motility	Regulation of actin cytoskeleton	ko04810	K00907	myosin-light-chain kinase	2.7.11.18
Cluster-8309.52578	Cellular Processes	Cell motility	Regulation of actin cytoskeleton	ko04810	K00907	myosin-light-chain kinase	2.7.11.18
Cluster-8309.839	Cellular Processes	Cell motility	Regulation of actin cytoskeleton	ko04810	K00907	myosin-light-chain kinase	2.7.11.18
Cluster-8309.41943	Cellular Processes	Cell motility	Regulation of actin cytoskeleton	ko04810	K00907	myosin-light-chain kinase	2.7.11.18
Cluster-8309.36830	Cellular Processes	Cell motility	Regulation of actin cytoskeleton	ko04810	K00907	myosin-light-chain kinase	2.7.11.18
Cluster-8309.55963	Cellular Processes	Cell motility	Regulation of actin cytoskeleton	ko04810	K00907	myosin-light-chain kinase	2.7.11.18
Cluster-8309.34833	Cellular Processes	Cell motility	Regulation of actin cytoskeleton	ko04810	K00907	myosin-light-chain kinase	2.7.11.18
Cluster-8309.41942	Cellular Processes	Cell motility	Regulation of actin cytoskeleton	ko04810	K00907	myosin-light-chain kinase	2.7.11.18
Cluster-8309.41944	Cellular Processes	Cell motility	Regulation of actin cytoskeleton	ko04810	K00907	myosin-light-chain kinase	2.7.11.18
Cluster-18313.0	Cellular Processes	Cell motility	Regulation of actin cytoskeleton	ko04810	K00907	myosin-light-chain kinase	2.7.11.18
Cluster-8309.34614	Cellular Processes	Cell motility	Regulation of actin cytoskeleton	ko04810	K00907	myosin-light-chain kinase	2.7.11.18
Cluster-8309.37552	Cellular Processes	Cell motility	Regulation of actin cytoskeleton	ko04810	K00907	myosin-light-chain kinase	2.7.11.18
Cluster-8309.37390	Cellular Processes	Cell motility	Regulation of actin cytoskeleton	ko04810	K00907	myosin-light-chain kinase	2.7.11.18
Cluster-8309.22205	Cellular Processes	Cell motility	Regulation of actin cytoskeleton	ko04810	K00920	1-phosphatidylinositol-5-phosphate 4-kinase	2.7.1.149
Cluster-8309.22204	Cellular Processes	Cell motility	Regulation of actin cytoskeleton	ko04810	K00920	1-phosphatidylinositol-5-phosphate 4-kinase	2.7.1.149
Cluster-8309.26419	Cellular Processes	Cell motility	Regulation of actin cytoskeleton	ko04810	K00920	1-phosphatidylinositol-5-phosphate 4-kinase	2.7.1.149
Cluster-8309.26416	Cellular Processes	Cell motility	Regulation of actin cytoskeleton	ko04810	K00920	1-phosphatidylinositol-5-phosphate 4-kinase	2.7.1.149
Cluster-8309.26417	Cellular Processes	Cell motility	Regulation of actin cytoskeleton	ko04810	K00920	1-phosphatidylinositol-5-phosphate 4-kinase	2.7.1.149
Cluster-8309.26418	Cellular Processes	Cell motility	Regulation of actin cytoskeleton	ko04810	K00920	1-phosphatidylinositol-5-phosphate 4-kinase	2.7.1.149
Cluster-8309.55676	Cellular Processes	Cell motility	Regulation of actin cytoskeleton	ko04810	K00920	1-phosphatidylinositol-5-phosphate 4-kinase	2.7.1.149
Cluster-8309.26420	Cellular Processes	Cell motility	Regulation of actin cytoskeleton	ko04810	K00920	1-phosphatidylinositol-5-phosphate 4-kinase	2.7.1.149
Cluster-8309.60122	Cellular Processes	Cell motility	Regulation of actin cytoskeleton	ko04810	K00921	1-phosphatidylinositol-3-phosphate 5-kinase	2.7.1.150
Cluster-8309.49077	Cellular Processes	Cell motility	Regulation of actin cytoskeleton	ko04810	K00921	1-phosphatidylinositol-3-phosphate 5-kinase	2.7.1.150
Cluster-8309.62102	Cellular Processes	Cell motility	Regulation of actin cytoskeleton	ko04810	K00921	1-phosphatidylinositol-3-phosphate 5-kinase	2.7.1.150
Cluster-8309.49698	Cellular Processes	Cell motility	Regulation of actin cytoskeleton	ko04810	K00921	1-phosphatidylinositol-3-phosphate 5-kinase	2.7.1.150
Cluster-8309.53803	Cellular Processes	Cell motility	Regulation of actin cytoskeleton	ko04810	K00922	phosphatidylinositol-4,5-bisphosphate 3-kinase	2.7.1.153
Cluster-8309.56407	Cellular Processes	Cell motility	Regulation of actin cytoskeleton	ko04810	K00922	phosphatidylinositol-4,5-bisphosphate 3-kinase	2.7.1.153
Cluster-8309.37140	Cellular Processes	Cell motility	Regulation of actin cytoskeleton	ko04810	K00922	phosphatidylinositol-4,5-bisphosphate 3-kinase	2.7.1.153
Cluster-8309.37141	Cellular Processes	Cell motility	Regulation of actin cytoskeleton	ko04810	K00922	phosphatidylinositol-4,5-bisphosphate 3-kinase	2.7.1.153
Cluster-8309.43869	Cellular Processes	Cell motility	Regulation of actin cytoskeleton	ko04810	K00922	phosphatidylinositol-4,5-bisphosphate 3-kinase	2.7.1.153
Cluster-8309.35200	Cellular Processes	Cell motility	Regulation of actin cytoskeleton	ko04810	K00922	phosphatidylinositol-4,5-bisphosphate 3-kinase	2.7.1.153
Cluster-8309.18964	Cellular Processes	Cell motility	Regulation of actin cytoskeleton	ko04810	K00922	phosphatidylinositol-4,5-bisphosphate 3-kinase	2.7.1.153
Cluster-8309.47930	Cellular Processes	Cell motility	Regulation of actin cytoskeleton	ko04810	K00922	phosphatidylinositol-4,5-bisphosphate 3-kinase	2.7.1.153
Cluster-8309.29399	Cellular Processes	Cell motility	Regulation of actin cytoskeleton	ko04810	K00922	phosphatidylinositol-4,5-bisphosphate 3-kinase	2.7.1.153
Cluster-8309.65363	Cellular Processes	Cell motility	Regulation of actin cytoskeleton	ko04810	K00922	phosphatidylinositol-4,5-bisphosphate 3-kinase	2.7.1.153
Cluster-8309.41765	Cellular Processes	Cell motility	Regulation of actin cytoskeleton	ko04810	K00922	phosphatidylinositol-4,5-bisphosphate 3-kinase	2.7.1.153
Cluster-11697.0	Cellular Processes	Cell motility	Regulation of actin cytoskeleton	ko04810	K00922	phosphatidylinositol-4,5-bisphosphate 3-kinase	2.7.1.153
Cluster-8516.0	Cellular Processes	Cell motility	Regulation of actin cytoskeleton	ko04810	K00922	phosphatidylinositol-4,5-bisphosphate 3-kinase	2.7.1.153
Cluster-2154.0	Cellular Processes	Cell motility	Regulation of actin cytoskeleton	ko04810	K01313	coagulation factor II (thrombin)	3.4.21.5
Cluster-886.0	Cellular Processes	Cell motility	Regulation of actin cytoskeleton	ko04810	K01313	coagulation factor II (thrombin)	3.4.21.5
Cluster-886.1	Cellular Processes	Cell motility	Regulation of actin cytoskeleton	ko04810	K01313	coagulation factor II (thrombin)	3.4.21.5
Cluster-17120.0	Cellular Processes	Cell motility	Regulation of actin cytoskeleton	ko04810	K02085	adenomatosis polyposis coli protein
Cluster-8309.44385	Cellular Processes	Cell motility	Regulation of actin cytoskeleton	ko04810	K02085	adenomatosis polyposis coli protein
Cluster-8309.45083	Cellular Processes	Cell motility	Regulation of actin cytoskeleton	ko04810	K02085	adenomatosis polyposis coli protein
Cluster-8309.28967	Cellular Processes	Cell motility	Regulation of actin cytoskeleton	ko04810	K02649	phosphoinositide-3-kinase, regulatory subunit
Cluster-8309.28966	Cellular Processes	Cell motility	Regulation of actin cytoskeleton	ko04810	K02649	phosphoinositide-3-kinase, regulatory subunit
Cluster-6992.0	Cellular Processes	Cell motility	Regulation of actin cytoskeleton	ko04810	K02833	GTPase HRas
Cluster-7195.0	Cellular Processes	Cell motility	Regulation of actin cytoskeleton	ko04810	K02833	GTPase HRas
Cluster-8309.42920	Cellular Processes	Cell motility	Regulation of actin cytoskeleton	ko04810	K03099	son of sevenless
Cluster-8309.42919	Cellular Processes	Cell motility	Regulation of actin cytoskeleton	ko04810	K03099	son of sevenless
Cluster-8309.42918	Cellular Processes	Cell motility	Regulation of actin cytoskeleton	ko04810	K03099	son of sevenless
Cluster-8309.16473	Cellular Processes	Cell motility	Regulation of actin cytoskeleton	ko04810	K03099	son of sevenless
Cluster-9650.0	Cellular Processes	Cell motility	Regulation of actin cytoskeleton	ko04810	K04131	muscarinic acetylcholine receptor M3
Cluster-8309.30054	Cellular Processes	Cell motility	Regulation of actin cytoskeleton	ko04810	K04346	guanine nucleotide-binding protein subunit alpha-12
Cluster-8309.30053	Cellular Processes	Cell motility	Regulation of actin cytoskeleton	ko04810	K04346	guanine nucleotide-binding protein subunit alpha-12
Cluster-8309.22861	Cellular Processes	Cell motility	Regulation of actin cytoskeleton	ko04810	K04358	fibroblast growth factor
Cluster-8309.47100	Cellular Processes	Cell motility	Regulation of actin cytoskeleton	ko04810	K04361	epidermal growth factor receptor	2.7.10.1
Cluster-8309.44954	Cellular Processes	Cell motility	Regulation of actin cytoskeleton	ko04810	K04361	epidermal growth factor receptor	2.7.10.1
Cluster-8309.47099	Cellular Processes	Cell motility	Regulation of actin cytoskeleton	ko04810	K04361	epidermal growth factor receptor	2.7.10.1
Cluster-8309.47098	Cellular Processes	Cell motility	Regulation of actin cytoskeleton	ko04810	K04361	epidermal growth factor receptor	2.7.10.1
Cluster-8309.16405	Cellular Processes	Cell motility	Regulation of actin cytoskeleton	ko04810	K04361	epidermal growth factor receptor	2.7.10.1
Cluster-8309.53316	Cellular Processes	Cell motility	Regulation of actin cytoskeleton	ko04810	K04362	fibroblast growth factor receptor 1	2.7.10.1
Cluster-4687.0	Cellular Processes	Cell motility	Regulation of actin cytoskeleton	ko04810	K04362	fibroblast growth factor receptor 1	2.7.10.1
Cluster-6259.0	Cellular Processes	Cell motility	Regulation of actin cytoskeleton	ko04810	K04362	fibroblast growth factor receptor 1	2.7.10.1
Cluster-8309.46177	Cellular Processes	Cell motility	Regulation of actin cytoskeleton	ko04810	K04362	fibroblast growth factor receptor 1	2.7.10.1
Cluster-8309.46176	Cellular Processes	Cell motility	Regulation of actin cytoskeleton	ko04810	K04362	fibroblast growth factor receptor 1	2.7.10.1
Cluster-8309.55132	Cellular Processes	Cell motility	Regulation of actin cytoskeleton	ko04810	K04362	fibroblast growth factor receptor 1	2.7.10.1
Cluster-8309.21790	Cellular Processes	Cell motility	Regulation of actin cytoskeleton	ko04810	K04362	fibroblast growth factor receptor 1	2.7.10.1
Cluster-7229.0	Cellular Processes	Cell motility	Regulation of actin cytoskeleton	ko04810	K04362	fibroblast growth factor receptor 1	2.7.10.1
Cluster-4660.0	Cellular Processes	Cell motility	Regulation of actin cytoskeleton	ko04810	K04362	fibroblast growth factor receptor 1	2.7.10.1
Cluster-8309.54993	Cellular Processes	Cell motility	Regulation of actin cytoskeleton	ko04810	K04362	fibroblast growth factor receptor 1	2.7.10.1
Cluster-8309.54566	Cellular Processes	Cell motility	Regulation of actin cytoskeleton	ko04810	K04362	fibroblast growth factor receptor 1	2.7.10.1
Cluster-4907.0	Cellular Processes	Cell motility	Regulation of actin cytoskeleton	ko04810	K04363	platelet-derived growth factor receptor alpha	2.7.10.1
Cluster-5314.0	Cellular Processes	Cell motility	Regulation of actin cytoskeleton	ko04810	K04363	platelet-derived growth factor receptor alpha	2.7.10.1
Cluster-6252.0	Cellular Processes	Cell motility	Regulation of actin cytoskeleton	ko04810	K04363	platelet-derived growth factor receptor alpha	2.7.10.1
Cluster-6872.0	Cellular Processes	Cell motility	Regulation of actin cytoskeleton	ko04810	K04363	platelet-derived growth factor receptor alpha	2.7.10.1
Cluster-7185.0	Cellular Processes	Cell motility	Regulation of actin cytoskeleton	ko04810	K04363	platelet-derived growth factor receptor alpha	2.7.10.1
Cluster-4720.0	Cellular Processes	Cell motility	Regulation of actin cytoskeleton	ko04810	K04363	platelet-derived growth factor receptor alpha	2.7.10.1
Cluster-8309.21816	Cellular Processes	Cell motility	Regulation of actin cytoskeleton	ko04810	K04363	platelet-derived growth factor receptor alpha	2.7.10.1
Cluster-8309.14996	Cellular Processes	Cell motility	Regulation of actin cytoskeleton	ko04810	K04363	platelet-derived growth factor receptor alpha	2.7.10.1
Cluster-5108.0	Cellular Processes	Cell motility	Regulation of actin cytoskeleton	ko04810	K04365	B-Raf proto-oncogene serine/threonine-protein kinase	2.7.11.1
Cluster-4246.0	Cellular Processes	Cell motility	Regulation of actin cytoskeleton	ko04810	K04365	B-Raf proto-oncogene serine/threonine-protein kinase	2.7.11.1
Cluster-8309.29752	Cellular Processes	Cell motility	Regulation of actin cytoskeleton	ko04810	K04365	B-Raf proto-oncogene serine/threonine-protein kinase	2.7.11.1
Cluster-14415.0	Cellular Processes	Cell motility	Regulation of actin cytoskeleton	ko04810	K04365	B-Raf proto-oncogene serine/threonine-protein kinase	2.7.11.1
Cluster-8309.21251	Cellular Processes	Cell motility	Regulation of actin cytoskeleton	ko04810	K04368	mitogen-activated protein kinase kinase 1	2.7.12.2
Cluster-8309.30626	Cellular Processes	Cell motility	Regulation of actin cytoskeleton	ko04810	K04368	mitogen-activated protein kinase kinase 1	2.7.12.2
Cluster-8309.30627	Cellular Processes	Cell motility	Regulation of actin cytoskeleton	ko04810	K04368	mitogen-activated protein kinase kinase 1	2.7.12.2
Cluster-8309.48553	Cellular Processes	Cell motility	Regulation of actin cytoskeleton	ko04810	K04368	mitogen-activated protein kinase kinase 1	2.7.12.2
Cluster-7326.1	Cellular Processes	Cell motility	Regulation of actin cytoskeleton	ko04810	K04368	mitogen-activated protein kinase kinase 1	2.7.12.2
Cluster-7326.0	Cellular Processes	Cell motility	Regulation of actin cytoskeleton	ko04810	K04368	mitogen-activated protein kinase kinase 1	2.7.12.2
Cluster-8309.44810	Cellular Processes	Cell motility	Regulation of actin cytoskeleton	ko04810	K04392	Ras-related C3 botulinum toxin substrate 1
Cluster-8309.42689	Cellular Processes	Cell motility	Regulation of actin cytoskeleton	ko04810	K04392	Ras-related C3 botulinum toxin substrate 1
Cluster-8309.45353	Cellular Processes	Cell motility	Regulation of actin cytoskeleton	ko04810	K04392	Ras-related C3 botulinum toxin substrate 1
Cluster-8309.65955	Cellular Processes	Cell motility	Regulation of actin cytoskeleton	ko04810	K04392	Ras-related C3 botulinum toxin substrate 1
Cluster-8975.0	Cellular Processes	Cell motility	Regulation of actin cytoskeleton	ko04810	K04392	Ras-related C3 botulinum toxin substrate 1
Cluster-8309.47533	Cellular Processes	Cell motility	Regulation of actin cytoskeleton	ko04810	K04392	Ras-related C3 botulinum toxin substrate 1
Cluster-8309.39805	Cellular Processes	Cell motility	Regulation of actin cytoskeleton	ko04810	K04392	Ras-related C3 botulinum toxin substrate 1
Cluster-8309.39804	Cellular Processes	Cell motility	Regulation of actin cytoskeleton	ko04810	K04392	Ras-related C3 botulinum toxin substrate 1
Cluster-8309.9133	Cellular Processes	Cell motility	Regulation of actin cytoskeleton	ko04810	K04392	Ras-related C3 botulinum toxin substrate 1
Cluster-8309.9135	Cellular Processes	Cell motility	Regulation of actin cytoskeleton	ko04810	K04392	Ras-related C3 botulinum toxin substrate 1
Cluster-8309.35832	Cellular Processes	Cell motility	Regulation of actin cytoskeleton	ko04810	K04393	cell division control protein 42
Cluster-8309.31803	Cellular Processes	Cell motility	Regulation of actin cytoskeleton	ko04810	K04393	cell division control protein 42
Cluster-8309.42138	Cellular Processes	Cell motility	Regulation of actin cytoskeleton	ko04810	K04393	cell division control protein 42
Cluster-8309.42136	Cellular Processes	Cell motility	Regulation of actin cytoskeleton	ko04810	K04393	cell division control protein 42
Cluster-7132.0	Cellular Processes	Cell motility	Regulation of actin cytoskeleton	ko04810	K04393	cell division control protein 42
Cluster-8309.42137	Cellular Processes	Cell motility	Regulation of actin cytoskeleton	ko04810	K04393	cell division control protein 42
Cluster-8309.43954	Cellular Processes	Cell motility	Regulation of actin cytoskeleton	ko04810	K04393	cell division control protein 42
Cluster-8309.33906	Cellular Processes	Cell motility	Regulation of actin cytoskeleton	ko04810	K04409	p21-activated kinase 1	2.7.11.1
Cluster-8309.33907	Cellular Processes	Cell motility	Regulation of actin cytoskeleton	ko04810	K04409	p21-activated kinase 1	2.7.11.1
Cluster-8309.39892	Cellular Processes	Cell motility	Regulation of actin cytoskeleton	ko04810	K04409	p21-activated kinase 1	2.7.11.1
Cluster-8309.26659	Cellular Processes	Cell motility	Regulation of actin cytoskeleton	ko04810	K04438	proto-oncogene C-crk
Cluster-8309.36945	Cellular Processes	Cell motility	Regulation of actin cytoskeleton	ko04810	K04438	proto-oncogene C-crk
Cluster-8309.15749	Cellular Processes	Cell motility	Regulation of actin cytoskeleton	ko04810	K04513	Ras homolog gene family, member A
Cluster-18365.0	Cellular Processes	Cell motility	Regulation of actin cytoskeleton	ko04810	K04513	Ras homolog gene family, member A
Cluster-18267.0	Cellular Processes	Cell motility	Regulation of actin cytoskeleton	ko04810	K04513	Ras homolog gene family, member A
Cluster-8309.36275	Cellular Processes	Cell motility	Regulation of actin cytoskeleton	ko04810	K04513	Ras homolog gene family, member A
Cluster-8309.35780	Cellular Processes	Cell motility	Regulation of actin cytoskeleton	ko04810	K04513	Ras homolog gene family, member A
Cluster-8309.18421	Cellular Processes	Cell motility	Regulation of actin cytoskeleton	ko04810	K04513	Ras homolog gene family, member A
Cluster-8309.20356	Cellular Processes	Cell motility	Regulation of actin cytoskeleton	ko04810	K04513	Ras homolog gene family, member A
Cluster-8309.38001	Cellular Processes	Cell motility	Regulation of actin cytoskeleton	ko04810	K04513	Ras homolog gene family, member A
Cluster-9688.0	Cellular Processes	Cell motility	Regulation of actin cytoskeleton	ko04810	K04513	Ras homolog gene family, member A
Cluster-8309.9907	Cellular Processes	Cell motility	Regulation of actin cytoskeleton	ko04810	K04513	Ras homolog gene family, member A
Cluster-8309.60332	Cellular Processes	Cell motility	Regulation of actin cytoskeleton	ko04810	K04513	Ras homolog gene family, member A
Cluster-8309.40088	Cellular Processes	Cell motility	Regulation of actin cytoskeleton	ko04810	K04514	Rho-associated protein kinase 1	2.7.11.1
Cluster-8309.37566	Cellular Processes	Cell motility	Regulation of actin cytoskeleton	ko04810	K05086	insulin receptor-related receptor	2.7.10.1
Cluster-15945.1	Cellular Processes	Cell motility	Regulation of actin cytoskeleton	ko04810	K05086	insulin receptor-related receptor	2.7.10.1
Cluster-7316.0	Cellular Processes	Cell motility	Regulation of actin cytoskeleton	ko04810	K05093	fibroblast growth factor receptor 2	2.7.10.1
Cluster-8309.53504	Cellular Processes	Cell motility	Regulation of actin cytoskeleton	ko04810	K05093	fibroblast growth factor receptor 2	2.7.10.1
Cluster-8309.48313	Cellular Processes	Cell motility	Regulation of actin cytoskeleton	ko04810	K05093	fibroblast growth factor receptor 2	2.7.10.1
Cluster-8309.19433	Cellular Processes	Cell motility	Regulation of actin cytoskeleton	ko04810	K05093	fibroblast growth factor receptor 2	2.7.10.1
Cluster-8309.19430	Cellular Processes	Cell motility	Regulation of actin cytoskeleton	ko04810	K05093	fibroblast growth factor receptor 2	2.7.10.1
Cluster-8309.19431	Cellular Processes	Cell motility	Regulation of actin cytoskeleton	ko04810	K05093	fibroblast growth factor receptor 2	2.7.10.1
Cluster-8309.19436	Cellular Processes	Cell motility	Regulation of actin cytoskeleton	ko04810	K05093	fibroblast growth factor receptor 2	2.7.10.1
Cluster-8309.19437	Cellular Processes	Cell motility	Regulation of actin cytoskeleton	ko04810	K05093	fibroblast growth factor receptor 2	2.7.10.1
Cluster-8309.19434	Cellular Processes	Cell motility	Regulation of actin cytoskeleton	ko04810	K05093	fibroblast growth factor receptor 2	2.7.10.1
Cluster-8309.19435	Cellular Processes	Cell motility	Regulation of actin cytoskeleton	ko04810	K05093	fibroblast growth factor receptor 2	2.7.10.1
Cluster-8309.55685	Cellular Processes	Cell motility	Regulation of actin cytoskeleton	ko04810	K05093	fibroblast growth factor receptor 2	2.7.10.1
Cluster-8309.4992	Cellular Processes	Cell motility	Regulation of actin cytoskeleton	ko04810	K05093	fibroblast growth factor receptor 2	2.7.10.1
Cluster-8309.27709	Cellular Processes	Cell motility	Regulation of actin cytoskeleton	ko04810	K05093	fibroblast growth factor receptor 2	2.7.10.1
Cluster-4487.0	Cellular Processes	Cell motility	Regulation of actin cytoskeleton	ko04810	K05093	fibroblast growth factor receptor 2	2.7.10.1
Cluster-6135.0	Cellular Processes	Cell motility	Regulation of actin cytoskeleton	ko04810	K05093	fibroblast growth factor receptor 2	2.7.10.1
Cluster-6511.0	Cellular Processes	Cell motility	Regulation of actin cytoskeleton	ko04810	K05093	fibroblast growth factor receptor 2	2.7.10.1
Cluster-8309.51143	Cellular Processes	Cell motility	Regulation of actin cytoskeleton	ko04810	K05093	fibroblast growth factor receptor 2	2.7.10.1
Cluster-8309.28265	Cellular Processes	Cell motility	Regulation of actin cytoskeleton	ko04810	K05093	fibroblast growth factor receptor 2	2.7.10.1
Cluster-8309.28264	Cellular Processes	Cell motility	Regulation of actin cytoskeleton	ko04810	K05093	fibroblast growth factor receptor 2	2.7.10.1
Cluster-8309.28263	Cellular Processes	Cell motility	Regulation of actin cytoskeleton	ko04810	K05093	fibroblast growth factor receptor 2	2.7.10.1
Cluster-8309.28262	Cellular Processes	Cell motility	Regulation of actin cytoskeleton	ko04810	K05093	fibroblast growth factor receptor 2	2.7.10.1
Cluster-8309.34916	Cellular Processes	Cell motility	Regulation of actin cytoskeleton	ko04810	K05093	fibroblast growth factor receptor 2	2.7.10.1
Cluster-8309.19189	Cellular Processes	Cell motility	Regulation of actin cytoskeleton	ko04810	K05093	fibroblast growth factor receptor 2	2.7.10.1
Cluster-8309.16148	Cellular Processes	Cell motility	Regulation of actin cytoskeleton	ko04810	K05093	fibroblast growth factor receptor 2	2.7.10.1
Cluster-8309.26472	Cellular Processes	Cell motility	Regulation of actin cytoskeleton	ko04810	K05093	fibroblast growth factor receptor 2	2.7.10.1
Cluster-8309.54734	Cellular Processes	Cell motility	Regulation of actin cytoskeleton	ko04810	K05093	fibroblast growth factor receptor 2	2.7.10.1
Cluster-4488.0	Cellular Processes	Cell motility	Regulation of actin cytoskeleton	ko04810	K05093	fibroblast growth factor receptor 2	2.7.10.1
Cluster-8751.0	Cellular Processes	Cell motility	Regulation of actin cytoskeleton	ko04810	K05093	fibroblast growth factor receptor 2	2.7.10.1
Cluster-8309.54475	Cellular Processes	Cell motility	Regulation of actin cytoskeleton	ko04810	K05093	fibroblast growth factor receptor 2	2.7.10.1
Cluster-5338.0	Cellular Processes	Cell motility	Regulation of actin cytoskeleton	ko04810	K05093	fibroblast growth factor receptor 2	2.7.10.1
Cluster-8257.0	Cellular Processes	Cell motility	Regulation of actin cytoskeleton	ko04810	K05093	fibroblast growth factor receptor 2	2.7.10.1
Cluster-8309.52880	Cellular Processes	Cell motility	Regulation of actin cytoskeleton	ko04810	K05093	fibroblast growth factor receptor 2	2.7.10.1
Cluster-8309.45546	Cellular Processes	Cell motility	Regulation of actin cytoskeleton	ko04810	K05093	fibroblast growth factor receptor 2	2.7.10.1
Cluster-8309.52790	Cellular Processes	Cell motility	Regulation of actin cytoskeleton	ko04810	K05093	fibroblast growth factor receptor 2	2.7.10.1
Cluster-8309.16018	Cellular Processes	Cell motility	Regulation of actin cytoskeleton	ko04810	K05093	fibroblast growth factor receptor 2	2.7.10.1
Cluster-8309.55686	Cellular Processes	Cell motility	Regulation of actin cytoskeleton	ko04810	K05094	fibroblast growth factor receptor 3	2.7.10.1
Cluster-8309.19429	Cellular Processes	Cell motility	Regulation of actin cytoskeleton	ko04810	K05094	fibroblast growth factor receptor 3	2.7.10.1
Cluster-2763.0	Cellular Processes	Cell motility	Regulation of actin cytoskeleton	ko04810	K05692	actin beta/gamma 1
Cluster-8309.35876	Cellular Processes	Cell motility	Regulation of actin cytoskeleton	ko04810	K05692	actin beta/gamma 1
Cluster-8309.36423	Cellular Processes	Cell motility	Regulation of actin cytoskeleton	ko04810	K05692	actin beta/gamma 1
Cluster-8309.36427	Cellular Processes	Cell motility	Regulation of actin cytoskeleton	ko04810	K05692	actin beta/gamma 1
Cluster-8309.25252	Cellular Processes	Cell motility	Regulation of actin cytoskeleton	ko04810	K05692	actin beta/gamma 1
Cluster-8309.33498	Cellular Processes	Cell motility	Regulation of actin cytoskeleton	ko04810	K05692	actin beta/gamma 1
Cluster-8309.66579	Cellular Processes	Cell motility	Regulation of actin cytoskeleton	ko04810	K05692	actin beta/gamma 1
Cluster-8309.25134	Cellular Processes	Cell motility	Regulation of actin cytoskeleton	ko04810	K05692	actin beta/gamma 1
Cluster-8309.25133	Cellular Processes	Cell motility	Regulation of actin cytoskeleton	ko04810	K05692	actin beta/gamma 1
Cluster-8309.10652	Cellular Processes	Cell motility	Regulation of actin cytoskeleton	ko04810	K05692	actin beta/gamma 1
Cluster-8309.681	Cellular Processes	Cell motility	Regulation of actin cytoskeleton	ko04810	K05692	actin beta/gamma 1
Cluster-8309.24938	Cellular Processes	Cell motility	Regulation of actin cytoskeleton	ko04810	K05692	actin beta/gamma 1
Cluster-10200.0	Cellular Processes	Cell motility	Regulation of actin cytoskeleton	ko04810	K05692	actin beta/gamma 1
Cluster-8309.53916	Cellular Processes	Cell motility	Regulation of actin cytoskeleton	ko04810	K05692	actin beta/gamma 1
Cluster-8309.35559	Cellular Processes	Cell motility	Regulation of actin cytoskeleton	ko04810	K05692	actin beta/gamma 1
Cluster-8309.1284	Cellular Processes	Cell motility	Regulation of actin cytoskeleton	ko04810	K05692	actin beta/gamma 1
Cluster-8309.41673	Cellular Processes	Cell motility	Regulation of actin cytoskeleton	ko04810	K05692	actin beta/gamma 1
Cluster-8309.28049	Cellular Processes	Cell motility	Regulation of actin cytoskeleton	ko04810	K05692	actin beta/gamma 1
Cluster-8309.21971	Cellular Processes	Cell motility	Regulation of actin cytoskeleton	ko04810	K05692	actin beta/gamma 1
Cluster-8309.36157	Cellular Processes	Cell motility	Regulation of actin cytoskeleton	ko04810	K05692	actin beta/gamma 1
Cluster-8309.50847	Cellular Processes	Cell motility	Regulation of actin cytoskeleton	ko04810	K05692	actin beta/gamma 1
Cluster-8309.30968	Cellular Processes	Cell motility	Regulation of actin cytoskeleton	ko04810	K05692	actin beta/gamma 1
Cluster-6020.0	Cellular Processes	Cell motility	Regulation of actin cytoskeleton	ko04810	K05692	actin beta/gamma 1
Cluster-8309.36303	Cellular Processes	Cell motility	Regulation of actin cytoskeleton	ko04810	K05699	actinin alpha
Cluster-8456.2	Cellular Processes	Cell motility	Regulation of actin cytoskeleton	ko04810	K05699	actinin alpha
Cluster-8456.0	Cellular Processes	Cell motility	Regulation of actin cytoskeleton	ko04810	K05699	actinin alpha
Cluster-8456.1	Cellular Processes	Cell motility	Regulation of actin cytoskeleton	ko04810	K05699	actinin alpha
Cluster-8309.10859	Cellular Processes	Cell motility	Regulation of actin cytoskeleton	ko04810	K05699	actinin alpha
Cluster-8309.37084	Cellular Processes	Cell motility	Regulation of actin cytoskeleton	ko04810	K05699	actinin alpha
Cluster-8309.37281	Cellular Processes	Cell motility	Regulation of actin cytoskeleton	ko04810	K05699	actinin alpha
Cluster-8309.36571	Cellular Processes	Cell motility	Regulation of actin cytoskeleton	ko04810	K05699	actinin alpha
Cluster-8309.27418	Cellular Processes	Cell motility	Regulation of actin cytoskeleton	ko04810	K05699	actinin alpha
Cluster-8309.35246	Cellular Processes	Cell motility	Regulation of actin cytoskeleton	ko04810	K05699	actinin alpha
Cluster-8309.39400	Cellular Processes	Cell motility	Regulation of actin cytoskeleton	ko04810	K05700	vinculin
Cluster-8309.37440	Cellular Processes	Cell motility	Regulation of actin cytoskeleton	ko04810	K05700	vinculin
Cluster-8309.41746	Cellular Processes	Cell motility	Regulation of actin cytoskeleton	ko04810	K05700	vinculin
Cluster-8309.49107	Cellular Processes	Cell motility	Regulation of actin cytoskeleton	ko04810	K05700	vinculin
Cluster-8309.38867	Cellular Processes	Cell motility	Regulation of actin cytoskeleton	ko04810	K05700	vinculin
Cluster-8309.39399	Cellular Processes	Cell motility	Regulation of actin cytoskeleton	ko04810	K05700	vinculin
Cluster-16653.1	Cellular Processes	Cell motility	Regulation of actin cytoskeleton	ko04810	K05700	vinculin
Cluster-16653.0	Cellular Processes	Cell motility	Regulation of actin cytoskeleton	ko04810	K05700	vinculin
Cluster-8309.24466	Cellular Processes	Cell motility	Regulation of actin cytoskeleton	ko04810	K05700	vinculin
Cluster-8309.40568	Cellular Processes	Cell motility	Regulation of actin cytoskeleton	ko04810	K05704	tyrosine-protein kinase Src	2.7.10.2
Cluster-8309.42625	Cellular Processes	Cell motility	Regulation of actin cytoskeleton	ko04810	K05704	tyrosine-protein kinase Src	2.7.10.2
Cluster-8309.59629	Cellular Processes	Cell motility	Regulation of actin cytoskeleton	ko04810	K05717	fibronectin 1
Cluster-8309.59826	Cellular Processes	Cell motility	Regulation of actin cytoskeleton	ko04810	K05717	fibronectin 1
Cluster-8309.59630	Cellular Processes	Cell motility	Regulation of actin cytoskeleton	ko04810	K05717	fibronectin 1
Cluster-3218.0	Cellular Processes	Cell motility	Regulation of actin cytoskeleton	ko04810	K05717	fibronectin 1
Cluster-8309.59729	Cellular Processes	Cell motility	Regulation of actin cytoskeleton	ko04810	K05717	fibronectin 1
Cluster-1938.0	Cellular Processes	Cell motility	Regulation of actin cytoskeleton	ko04810	K05717	fibronectin 1
Cluster-8309.38897	Cellular Processes	Cell motility	Regulation of actin cytoskeleton	ko04810	K05719	integrin beta 1
Cluster-18422.1	Cellular Processes	Cell motility	Regulation of actin cytoskeleton	ko04810	K05719	integrin beta 1
Cluster-18422.0	Cellular Processes	Cell motility	Regulation of actin cytoskeleton	ko04810	K05719	integrin beta 1
Cluster-8309.33565	Cellular Processes	Cell motility	Regulation of actin cytoskeleton	ko04810	K05719	integrin beta 1
Cluster-8309.57744	Cellular Processes	Cell motility	Regulation of actin cytoskeleton	ko04810	K05719	integrin beta 1
Cluster-8309.40057	Cellular Processes	Cell motility	Regulation of actin cytoskeleton	ko04810	K05719	integrin beta 1
Cluster-8309.40058	Cellular Processes	Cell motility	Regulation of actin cytoskeleton	ko04810	K05719	integrin beta 1
Cluster-6761.0	Cellular Processes	Cell motility	Regulation of actin cytoskeleton	ko04810	K05719	integrin beta 1
Cluster-8309.38500	Cellular Processes	Cell motility	Regulation of actin cytoskeleton	ko04810	K05719	integrin beta 1
Cluster-8309.40681	Cellular Processes	Cell motility	Regulation of actin cytoskeleton	ko04810	K05719	integrin beta 1
Cluster-8309.52256	Cellular Processes	Cell motility	Regulation of actin cytoskeleton	ko04810	K05725	focal adhesion kinase 1	2.7.10.2
Cluster-8309.41371	Cellular Processes	Cell motility	Regulation of actin cytoskeleton	ko04810	K05725	focal adhesion kinase 1	2.7.10.2
Cluster-8309.49662	Cellular Processes	Cell motility	Regulation of actin cytoskeleton	ko04810	K05725	focal adhesion kinase 1	2.7.10.2
Cluster-8309.49663	Cellular Processes	Cell motility	Regulation of actin cytoskeleton	ko04810	K05725	focal adhesion kinase 1	2.7.10.2
Cluster-8309.51154	Cellular Processes	Cell motility	Regulation of actin cytoskeleton	ko04810	K05725	focal adhesion kinase 1	2.7.10.2
Cluster-8309.62660	Cellular Processes	Cell motility	Regulation of actin cytoskeleton	ko04810	K05725	focal adhesion kinase 1	2.7.10.2
Cluster-8309.46258	Cellular Processes	Cell motility	Regulation of actin cytoskeleton	ko04810	K05725	focal adhesion kinase 1	2.7.10.2
Cluster-8309.49418	Cellular Processes	Cell motility	Regulation of actin cytoskeleton	ko04810	K05725	focal adhesion kinase 1	2.7.10.2
Cluster-8309.18725	Cellular Processes	Cell motility	Regulation of actin cytoskeleton	ko04810	K05725	focal adhesion kinase 1	2.7.10.2
Cluster-8309.52082	Cellular Processes	Cell motility	Regulation of actin cytoskeleton	ko04810	K05725	focal adhesion kinase 1	2.7.10.2
Cluster-8309.46290	Cellular Processes	Cell motility	Regulation of actin cytoskeleton	ko04810	K05725	focal adhesion kinase 1	2.7.10.2
Cluster-8309.45447	Cellular Processes	Cell motility	Regulation of actin cytoskeleton	ko04810	K05725	focal adhesion kinase 1	2.7.10.2
Cluster-8309.44130	Cellular Processes	Cell motility	Regulation of actin cytoskeleton	ko04810	K05725	focal adhesion kinase 1	2.7.10.2
Cluster-8309.44377	Cellular Processes	Cell motility	Regulation of actin cytoskeleton	ko04810	K05730	guanine nucleotide exchange factor VAV
Cluster-8309.44378	Cellular Processes	Cell motility	Regulation of actin cytoskeleton	ko04810	K05730	guanine nucleotide exchange factor VAV
Cluster-8309.55067	Cellular Processes	Cell motility	Regulation of actin cytoskeleton	ko04810	K05730	guanine nucleotide exchange factor VAV
Cluster-8309.55066	Cellular Processes	Cell motility	Regulation of actin cytoskeleton	ko04810	K05730	guanine nucleotide exchange factor VAV
Cluster-8309.45552	Cellular Processes	Cell motility	Regulation of actin cytoskeleton	ko04810	K05730	guanine nucleotide exchange factor VAV
Cluster-8309.40373	Cellular Processes	Cell motility	Regulation of actin cytoskeleton	ko04810	K05730	guanine nucleotide exchange factor VAV
Cluster-8309.14626	Cellular Processes	Cell motility	Regulation of actin cytoskeleton	ko04810	K05730	guanine nucleotide exchange factor VAV
Cluster-14603.0	Cellular Processes	Cell motility	Regulation of actin cytoskeleton	ko04810	K05731	T-lymphoma invasion and metastasis-inducing protein 1
Cluster-14603.1	Cellular Processes	Cell motility	Regulation of actin cytoskeleton	ko04810	K05731	T-lymphoma invasion and metastasis-inducing protein 1
Cluster-8309.14378	Cellular Processes	Cell motility	Regulation of actin cytoskeleton	ko04810	K05731	T-lymphoma invasion and metastasis-inducing protein 1
Cluster-8309.37593	Cellular Processes	Cell motility	Regulation of actin cytoskeleton	ko04810	K05731	T-lymphoma invasion and metastasis-inducing protein 1
Cluster-8309.33072	Cellular Processes	Cell motility	Regulation of actin cytoskeleton	ko04810	K05731	T-lymphoma invasion and metastasis-inducing protein 1
Cluster-8309.54246	Cellular Processes	Cell motility	Regulation of actin cytoskeleton	ko04810	K05731	T-lymphoma invasion and metastasis-inducing protein 1
Cluster-8309.56535	Cellular Processes	Cell motility	Regulation of actin cytoskeleton	ko04810	K05731	T-lymphoma invasion and metastasis-inducing protein 1
Cluster-8309.40277	Cellular Processes	Cell motility	Regulation of actin cytoskeleton	ko04810	K05732	glucocorticoid receptor DNA-binding factor 1
Cluster-8309.38357	Cellular Processes	Cell motility	Regulation of actin cytoskeleton	ko04810	K05732	glucocorticoid receptor DNA-binding factor 1
Cluster-8309.45659	Cellular Processes	Cell motility	Regulation of actin cytoskeleton	ko04810	K05733	p21-activated kinase 3	2.7.11.1
Cluster-8309.52697	Cellular Processes	Cell motility	Regulation of actin cytoskeleton	ko04810	K05733	p21-activated kinase 3	2.7.11.1
Cluster-8309.22067	Cellular Processes	Cell motility	Regulation of actin cytoskeleton	ko04810	K05733	p21-activated kinase 3	2.7.11.1
Cluster-8309.51838	Cellular Processes	Cell motility	Regulation of actin cytoskeleton	ko04810	K05733	p21-activated kinase 3	2.7.11.1
Cluster-8309.54426	Cellular Processes	Cell motility	Regulation of actin cytoskeleton	ko04810	K05733	p21-activated kinase 3	2.7.11.1
Cluster-8309.46018	Cellular Processes	Cell motility	Regulation of actin cytoskeleton	ko04810	K05736	p21-activated kinase 7	2.7.11.1
Cluster-8309.46019	Cellular Processes	Cell motility	Regulation of actin cytoskeleton	ko04810	K05736	p21-activated kinase 7	2.7.11.1
Cluster-8309.34278	Cellular Processes	Cell motility	Regulation of actin cytoskeleton	ko04810	K05740	diaphanous 1
Cluster-8309.41687	Cellular Processes	Cell motility	Regulation of actin cytoskeleton	ko04810	K05740	diaphanous 1
Cluster-8309.31692	Cellular Processes	Cell motility	Regulation of actin cytoskeleton	ko04810	K05740	diaphanous 1
Cluster-8309.33921	Cellular Processes	Cell motility	Regulation of actin cytoskeleton	ko04810	K05740	diaphanous 1
Cluster-8309.33922	Cellular Processes	Cell motility	Regulation of actin cytoskeleton	ko04810	K05740	diaphanous 1
Cluster-8309.33923	Cellular Processes	Cell motility	Regulation of actin cytoskeleton	ko04810	K05740	diaphanous 1
Cluster-8309.35838	Cellular Processes	Cell motility	Regulation of actin cytoskeleton	ko04810	K05740	diaphanous 1
Cluster-8309.42018	Cellular Processes	Cell motility	Regulation of actin cytoskeleton	ko04810	K05740	diaphanous 1
Cluster-8309.41292	Cellular Processes	Cell motility	Regulation of actin cytoskeleton	ko04810	K05740	diaphanous 1
Cluster-8309.31623	Cellular Processes	Cell motility	Regulation of actin cytoskeleton	ko04810	K05740	diaphanous 1
Cluster-8309.44838	Cellular Processes	Cell motility	Regulation of actin cytoskeleton	ko04810	K05743	LIM domain kinase 1	2.7.11.1
Cluster-8309.40336	Cellular Processes	Cell motility	Regulation of actin cytoskeleton	ko04810	K05743	LIM domain kinase 1	2.7.11.1
Cluster-8309.24338	Cellular Processes	Cell motility	Regulation of actin cytoskeleton	ko04810	K05743	LIM domain kinase 1	2.7.11.1
Cluster-8309.41840	Cellular Processes	Cell motility	Regulation of actin cytoskeleton	ko04810	K05745	diaphanous 3
Cluster-8309.37324	Cellular Processes	Cell motility	Regulation of actin cytoskeleton	ko04810	K05746	enabled
Cluster-8309.36170	Cellular Processes	Cell motility	Regulation of actin cytoskeleton	ko04810	K05746	enabled
Cluster-8309.35608	Cellular Processes	Cell motility	Regulation of actin cytoskeleton	ko04810	K05746	enabled
Cluster-8309.7526	Cellular Processes	Cell motility	Regulation of actin cytoskeleton	ko04810	K05746	enabled
Cluster-1504.0	Cellular Processes	Cell motility	Regulation of actin cytoskeleton	ko04810	K05747	Wiskott-Aldrich syndrome protein
Cluster-8309.51220	Cellular Processes	Cell motility	Regulation of actin cytoskeleton	ko04810	K05747	Wiskott-Aldrich syndrome protein
Cluster-8309.30807	Cellular Processes	Cell motility	Regulation of actin cytoskeleton	ko04810	K05749	cytoplasmic FMR1 interacting protein
Cluster-8309.48715	Cellular Processes	Cell motility	Regulation of actin cytoskeleton	ko04810	K05749	cytoplasmic FMR1 interacting protein
Cluster-8309.26375	Cellular Processes	Cell motility	Regulation of actin cytoskeleton	ko04810	K05749	cytoplasmic FMR1 interacting protein
Cluster-8309.24104	Cellular Processes	Cell motility	Regulation of actin cytoskeleton	ko04810	K05749	cytoplasmic FMR1 interacting protein
Cluster-8309.30315	Cellular Processes	Cell motility	Regulation of actin cytoskeleton	ko04810	K05750	NCK-associated protein 1
Cluster-8309.23006	Cellular Processes	Cell motility	Regulation of actin cytoskeleton	ko04810	K05751	abl interactor 2
Cluster-8309.26309	Cellular Processes	Cell motility	Regulation of actin cytoskeleton	ko04810	K05751	abl interactor 2
Cluster-8309.55057	Cellular Processes	Cell motility	Regulation of actin cytoskeleton	ko04810	K05751	abl interactor 2
Cluster-3416.0	Cellular Processes	Cell motility	Regulation of actin cytoskeleton	ko04810	K05752	chromosome 3 open reading frame 10
Cluster-3668.0	Cellular Processes	Cell motility	Regulation of actin cytoskeleton	ko04810	K05754	actin related protein 2/3 complex, subunit 5
Cluster-8309.29695	Cellular Processes	Cell motility	Regulation of actin cytoskeleton	ko04810	K05755	actin related protein 2/3 complex, subunit 4
Cluster-8309.4317	Cellular Processes	Cell motility	Regulation of actin cytoskeleton	ko04810	K05756	actin related protein 2/3 complex, subunit 3
Cluster-8309.23854	Cellular Processes	Cell motility	Regulation of actin cytoskeleton	ko04810	K05756	actin related protein 2/3 complex, subunit 3
Cluster-8309.52087	Cellular Processes	Cell motility	Regulation of actin cytoskeleton	ko04810	K05756	actin related protein 2/3 complex, subunit 3
Cluster-8309.4316	Cellular Processes	Cell motility	Regulation of actin cytoskeleton	ko04810	K05756	actin related protein 2/3 complex, subunit 3
Cluster-8309.30347	Cellular Processes	Cell motility	Regulation of actin cytoskeleton	ko04810	K05757	actin related protein 2/3 complex, subunit 1A/1B
Cluster-8309.30346	Cellular Processes	Cell motility	Regulation of actin cytoskeleton	ko04810	K05757	actin related protein 2/3 complex, subunit 1A/1B
Cluster-8309.467	Cellular Processes	Cell motility	Regulation of actin cytoskeleton	ko04810	K05757	actin related protein 2/3 complex, subunit 1A/1B
Cluster-12098.0	Cellular Processes	Cell motility	Regulation of actin cytoskeleton	ko04810	K05757	actin related protein 2/3 complex, subunit 1A/1B
Cluster-12098.1	Cellular Processes	Cell motility	Regulation of actin cytoskeleton	ko04810	K05757	actin related protein 2/3 complex, subunit 1A/1B
Cluster-18666.0	Cellular Processes	Cell motility	Regulation of actin cytoskeleton	ko04810	K05758	actin related protein 2/3 complex, subunit 2
Cluster-8309.24420	Cellular Processes	Cell motility	Regulation of actin cytoskeleton	ko04810	K05758	actin related protein 2/3 complex, subunit 2
Cluster-8309.41671	Cellular Processes	Cell motility	Regulation of actin cytoskeleton	ko04810	K05758	actin related protein 2/3 complex, subunit 2
Cluster-8309.41670	Cellular Processes	Cell motility	Regulation of actin cytoskeleton	ko04810	K05758	actin related protein 2/3 complex, subunit 2
Cluster-8309.36496	Cellular Processes	Cell motility	Regulation of actin cytoskeleton	ko04810	K05759	profilin
Cluster-8309.36472	Cellular Processes	Cell motility	Regulation of actin cytoskeleton	ko04810	K05759	profilin
Cluster-17992.0	Cellular Processes	Cell motility	Regulation of actin cytoskeleton	ko04810	K05759	profilin
Cluster-10322.0	Cellular Processes	Cell motility	Regulation of actin cytoskeleton	ko04810	K05759	profilin
Cluster-10259.0	Cellular Processes	Cell motility	Regulation of actin cytoskeleton	ko04810	K05759	profilin
Cluster-2346.0	Cellular Processes	Cell motility	Regulation of actin cytoskeleton	ko04810	K05759	profilin
Cluster-8309.10389	Cellular Processes	Cell motility	Regulation of actin cytoskeleton	ko04810	K05759	profilin
Cluster-11104.1	Cellular Processes	Cell motility	Regulation of actin cytoskeleton	ko04810	K05760	paxillin
Cluster-8309.40090	Cellular Processes	Cell motility	Regulation of actin cytoskeleton	ko04810	K05760	paxillin
Cluster-8309.31337	Cellular Processes	Cell motility	Regulation of actin cytoskeleton	ko04810	K05760	paxillin
Cluster-11429.0	Cellular Processes	Cell motility	Regulation of actin cytoskeleton	ko04810	K05760	paxillin
Cluster-8309.38592	Cellular Processes	Cell motility	Regulation of actin cytoskeleton	ko04810	K05760	paxillin
Cluster-8309.34963	Cellular Processes	Cell motility	Regulation of actin cytoskeleton	ko04810	K05760	paxillin
Cluster-8309.35032	Cellular Processes	Cell motility	Regulation of actin cytoskeleton	ko04810	K05760	paxillin
Cluster-8309.36416	Cellular Processes	Cell motility	Regulation of actin cytoskeleton	ko04810	K05760	paxillin
Cluster-8309.38073	Cellular Processes	Cell motility	Regulation of actin cytoskeleton	ko04810	K05760	paxillin
Cluster-13217.0	Cellular Processes	Cell motility	Regulation of actin cytoskeleton	ko04810	K05760	paxillin
Cluster-11104.0	Cellular Processes	Cell motility	Regulation of actin cytoskeleton	ko04810	K05760	paxillin
Cluster-8309.37551	Cellular Processes	Cell motility	Regulation of actin cytoskeleton	ko04810	K05760	paxillin
Cluster-11104.2	Cellular Processes	Cell motility	Regulation of actin cytoskeleton	ko04810	K05760	paxillin
Cluster-8309.38242	Cellular Processes	Cell motility	Regulation of actin cytoskeleton	ko04810	K05760	paxillin
Cluster-8309.15653	Cellular Processes	Cell motility	Regulation of actin cytoskeleton	ko04810	K05762	radixin
Cluster-8309.16569	Cellular Processes	Cell motility	Regulation of actin cytoskeleton	ko04810	K05762	radixin
Cluster-8309.44985	Cellular Processes	Cell motility	Regulation of actin cytoskeleton	ko04810	K05762	radixin
Cluster-9645.0	Cellular Processes	Cell motility	Regulation of actin cytoskeleton	ko04810	K05762	radixin
Cluster-8309.16230	Cellular Processes	Cell motility	Regulation of actin cytoskeleton	ko04810	K05762	radixin
Cluster-8309.21292	Cellular Processes	Cell motility	Regulation of actin cytoskeleton	ko04810	K05762	radixin
Cluster-8309.33293	Cellular Processes	Cell motility	Regulation of actin cytoskeleton	ko04810	K05762	radixin
Cluster-8309.33294	Cellular Processes	Cell motility	Regulation of actin cytoskeleton	ko04810	K05762	radixin
Cluster-8309.36588	Cellular Processes	Cell motility	Regulation of actin cytoskeleton	ko04810	K05763	moesin
Cluster-8309.35282	Cellular Processes	Cell motility	Regulation of actin cytoskeleton	ko04810	K05763	moesin
Cluster-8309.38307	Cellular Processes	Cell motility	Regulation of actin cytoskeleton	ko04810	K05763	moesin
Cluster-8309.38309	Cellular Processes	Cell motility	Regulation of actin cytoskeleton	ko04810	K05763	moesin
Cluster-17183.0	Cellular Processes	Cell motility	Regulation of actin cytoskeleton	ko04810	K05763	moesin
Cluster-8309.46149	Cellular Processes	Cell motility	Regulation of actin cytoskeleton	ko04810	K05763	moesin
Cluster-8309.38799	Cellular Processes	Cell motility	Regulation of actin cytoskeleton	ko04810	K05763	moesin
Cluster-8309.63879	Cellular Processes	Cell motility	Regulation of actin cytoskeleton	ko04810	K05763	moesin
Cluster-8309.1483	Cellular Processes	Cell motility	Regulation of actin cytoskeleton	ko04810	K05764	thymosin, beta 4
Cluster-8309.11035	Cellular Processes	Cell motility	Regulation of actin cytoskeleton	ko04810	K05764	thymosin, beta 4
Cluster-3185.0	Cellular Processes	Cell motility	Regulation of actin cytoskeleton	ko04810	K05765	cofilin
Cluster-8309.37268	Cellular Processes	Cell motility	Regulation of actin cytoskeleton	ko04810	K05765	cofilin
Cluster-14487.0	Cellular Processes	Cell motility	Regulation of actin cytoskeleton	ko04810	K05765	cofilin
Cluster-11864.0	Cellular Processes	Cell motility	Regulation of actin cytoskeleton	ko04810	K05765	cofilin
Cluster-8309.34461	Cellular Processes	Cell motility	Regulation of actin cytoskeleton	ko04810	K05765	cofilin
Cluster-8309.46924	Cellular Processes	Cell motility	Regulation of actin cytoskeleton	ko04810	K05765	cofilin
Cluster-13249.0	Cellular Processes	Cell motility	Regulation of actin cytoskeleton	ko04810	K05765	cofilin
Cluster-8309.32338	Cellular Processes	Cell motility	Regulation of actin cytoskeleton	ko04810	K05766	protein phosphatase slingshot	3.1.3.16 3.1.3.48
Cluster-8309.43378	Cellular Processes	Cell motility	Regulation of actin cytoskeleton	ko04810	K05766	protein phosphatase slingshot	3.1.3.16 3.1.3.48
Cluster-8309.43377	Cellular Processes	Cell motility	Regulation of actin cytoskeleton	ko04810	K05766	protein phosphatase slingshot	3.1.3.16 3.1.3.48
Cluster-8309.43379	Cellular Processes	Cell motility	Regulation of actin cytoskeleton	ko04810	K05766	protein phosphatase slingshot	3.1.3.16 3.1.3.48
Cluster-8309.33604	Cellular Processes	Cell motility	Regulation of actin cytoskeleton	ko04810	K05766	protein phosphatase slingshot	3.1.3.16 3.1.3.48
Cluster-8309.36570	Cellular Processes	Cell motility	Regulation of actin cytoskeleton	ko04810	K05768	gelsolin
Cluster-8309.36539	Cellular Processes	Cell motility	Regulation of actin cytoskeleton	ko04810	K05768	gelsolin
Cluster-8309.61810	Cellular Processes	Cell motility	Regulation of actin cytoskeleton	ko04810	K05768	gelsolin
Cluster-8309.62148	Cellular Processes	Cell motility	Regulation of actin cytoskeleton	ko04810	K06269	serine/threonine-protein phosphatase PP1 catalytic subunit	3.1.3.16
Cluster-8309.8800	Cellular Processes	Cell motility	Regulation of actin cytoskeleton	ko04810	K06269	serine/threonine-protein phosphatase PP1 catalytic subunit	3.1.3.16
Cluster-8309.17142	Cellular Processes	Cell motility	Regulation of actin cytoskeleton	ko04810	K06269	serine/threonine-protein phosphatase PP1 catalytic subunit	3.1.3.16
Cluster-17945.0	Cellular Processes	Cell motility	Regulation of actin cytoskeleton	ko04810	K06269	serine/threonine-protein phosphatase PP1 catalytic subunit	3.1.3.16
Cluster-8309.36885	Cellular Processes	Cell motility	Regulation of actin cytoskeleton	ko04810	K06269	serine/threonine-protein phosphatase PP1 catalytic subunit	3.1.3.16
Cluster-12518.0	Cellular Processes	Cell motility	Regulation of actin cytoskeleton	ko04810	K06269	serine/threonine-protein phosphatase PP1 catalytic subunit	3.1.3.16
Cluster-8309.40927	Cellular Processes	Cell motility	Regulation of actin cytoskeleton	ko04810	K06269	serine/threonine-protein phosphatase PP1 catalytic subunit	3.1.3.16
Cluster-8309.49694	Cellular Processes	Cell motility	Regulation of actin cytoskeleton	ko04810	K06269	serine/threonine-protein phosphatase PP1 catalytic subunit	3.1.3.16
Cluster-8309.16587	Cellular Processes	Cell motility	Regulation of actin cytoskeleton	ko04810	K06269	serine/threonine-protein phosphatase PP1 catalytic subunit	3.1.3.16
Cluster-8309.16588	Cellular Processes	Cell motility	Regulation of actin cytoskeleton	ko04810	K06269	serine/threonine-protein phosphatase PP1 catalytic subunit	3.1.3.16
Cluster-8309.10290	Cellular Processes	Cell motility	Regulation of actin cytoskeleton	ko04810	K06269	serine/threonine-protein phosphatase PP1 catalytic subunit	3.1.3.16
Cluster-8309.51980	Cellular Processes	Cell motility	Regulation of actin cytoskeleton	ko04810	K06269	serine/threonine-protein phosphatase PP1 catalytic subunit	3.1.3.16
Cluster-8309.36702	Cellular Processes	Cell motility	Regulation of actin cytoskeleton	ko04810	K06269	serine/threonine-protein phosphatase PP1 catalytic subunit	3.1.3.16
Cluster-8309.24838	Cellular Processes	Cell motility	Regulation of actin cytoskeleton	ko04810	K06269	serine/threonine-protein phosphatase PP1 catalytic subunit	3.1.3.16
Cluster-8309.10289	Cellular Processes	Cell motility	Regulation of actin cytoskeleton	ko04810	K06269	serine/threonine-protein phosphatase PP1 catalytic subunit	3.1.3.16
Cluster-8309.41634	Cellular Processes	Cell motility	Regulation of actin cytoskeleton	ko04810	K06269	serine/threonine-protein phosphatase PP1 catalytic subunit	3.1.3.16
Cluster-8309.61468	Cellular Processes	Cell motility	Regulation of actin cytoskeleton	ko04810	K06269	serine/threonine-protein phosphatase PP1 catalytic subunit	3.1.3.16
Cluster-8309.41275	Cellular Processes	Cell motility	Regulation of actin cytoskeleton	ko04810	K06269	serine/threonine-protein phosphatase PP1 catalytic subunit	3.1.3.16
Cluster-8309.44895	Cellular Processes	Cell motility	Regulation of actin cytoskeleton	ko04810	K06269	serine/threonine-protein phosphatase PP1 catalytic subunit	3.1.3.16
Cluster-17248.0	Cellular Processes	Cell motility	Regulation of actin cytoskeleton	ko04810	K06269	serine/threonine-protein phosphatase PP1 catalytic subunit	3.1.3.16
Cluster-8309.29524	Cellular Processes	Cell motility	Regulation of actin cytoskeleton	ko04810	K06270	protein phosphatase 1 regulatory subunit 12A
Cluster-11873.0	Cellular Processes	Cell motility	Regulation of actin cytoskeleton	ko04810	K06270	protein phosphatase 1 regulatory subunit 12A
Cluster-8309.45966	Cellular Processes	Cell motility	Regulation of actin cytoskeleton	ko04810	K06270	protein phosphatase 1 regulatory subunit 12A
Cluster-8309.28066	Cellular Processes	Cell motility	Regulation of actin cytoskeleton	ko04810	K06270	protein phosphatase 1 regulatory subunit 12A
Cluster-8309.26580	Cellular Processes	Cell motility	Regulation of actin cytoskeleton	ko04810	K06270	protein phosphatase 1 regulatory subunit 12A
Cluster-8309.56621	Cellular Processes	Cell motility	Regulation of actin cytoskeleton	ko04810	K06270	protein phosphatase 1 regulatory subunit 12A
Cluster-15603.0	Cellular Processes	Cell motility	Regulation of actin cytoskeleton	ko04810	K06270	protein phosphatase 1 regulatory subunit 12A
Cluster-8309.28067	Cellular Processes	Cell motility	Regulation of actin cytoskeleton	ko04810	K06270	protein phosphatase 1 regulatory subunit 12A
Cluster-8309.55573	Cellular Processes	Cell motility	Regulation of actin cytoskeleton	ko04810	K06270	protein phosphatase 1 regulatory subunit 12A
Cluster-8309.46050	Cellular Processes	Cell motility	Regulation of actin cytoskeleton	ko04810	K06270	protein phosphatase 1 regulatory subunit 12A
Cluster-17069.0	Cellular Processes	Cell motility	Regulation of actin cytoskeleton	ko04810	K06464	integrin beta 2
Cluster-3898.0	Cellular Processes	Cell motility	Regulation of actin cytoskeleton	ko04810	K06464	integrin beta 2
Cluster-8309.27373	Cellular Processes	Cell motility	Regulation of actin cytoskeleton	ko04810	K06483	integrin alpha 4
Cluster-4462.0	Cellular Processes	Cell motility	Regulation of actin cytoskeleton	ko04810	K06485	integrin alpha 6
Cluster-8309.45091	Cellular Processes	Cell motility	Regulation of actin cytoskeleton	ko04810	K06493	integrin beta 3
Cluster-8309.34957	Cellular Processes	Cell motility	Regulation of actin cytoskeleton	ko04810	K06585	integrin alpha 9
Cluster-8309.31561	Cellular Processes	Cell motility	Regulation of actin cytoskeleton	ko04810	K06585	integrin alpha 9
Cluster-8309.47033	Cellular Processes	Cell motility	Regulation of actin cytoskeleton	ko04810	K06585	integrin alpha 9
Cluster-8309.31471	Cellular Processes	Cell motility	Regulation of actin cytoskeleton	ko04810	K06585	integrin alpha 9
Cluster-8309.43761	Cellular Processes	Cell motility	Regulation of actin cytoskeleton	ko04810	K06585	integrin alpha 9
Cluster-8309.40606	Cellular Processes	Cell motility	Regulation of actin cytoskeleton	ko04810	K06585	integrin alpha 9
Cluster-8309.27374	Cellular Processes	Cell motility	Regulation of actin cytoskeleton	ko04810	K06585	integrin alpha 9
Cluster-8309.46834	Cellular Processes	Cell motility	Regulation of actin cytoskeleton	ko04810	K06585	integrin alpha 9
Cluster-14462.0	Cellular Processes	Cell motility	Regulation of actin cytoskeleton	ko04810	K07532	Rho guanine nucleotide exchange factor 12
Cluster-8309.27391	Cellular Processes	Cell motility	Regulation of actin cytoskeleton	ko04810	K07532	Rho guanine nucleotide exchange factor 12
Cluster-8309.38806	Cellular Processes	Cell motility	Regulation of actin cytoskeleton	ko04810	K07827	GTPase KRas
Cluster-8309.38805	Cellular Processes	Cell motility	Regulation of actin cytoskeleton	ko04810	K07827	GTPase KRas
Cluster-8309.32082	Cellular Processes	Cell motility	Regulation of actin cytoskeleton	ko04810	K07830	Ras-related protein R-Ras2
Cluster-8309.32083	Cellular Processes	Cell motility	Regulation of actin cytoskeleton	ko04810	K07830	Ras-related protein R-Ras2
Cluster-8309.46063	Cellular Processes	Cell motility	Regulation of actin cytoskeleton	ko04810	K07830	Ras-related protein R-Ras2
Cluster-8309.33391	Cellular Processes	Cell motility	Regulation of actin cytoskeleton	ko04810	K07830	Ras-related protein R-Ras2
Cluster-8309.44127	Cellular Processes	Cell motility	Regulation of actin cytoskeleton	ko04810	K07831	Ras-related protein M-Ras
Cluster-8309.25233	Cellular Processes	Cell motility	Regulation of actin cytoskeleton	ko04810	K07860	Ras-related C3 botulinum toxin substrate 2
Cluster-8309.25234	Cellular Processes	Cell motility	Regulation of actin cytoskeleton	ko04810	K07860	Ras-related C3 botulinum toxin substrate 2
Cluster-17140.0	Cellular Processes	Cell motility	Regulation of actin cytoskeleton	ko04810	K07860	Ras-related C3 botulinum toxin substrate 2
Cluster-8309.36	Cellular Processes	Cell motility	Regulation of actin cytoskeleton	ko04810	K08007	villin 2 (ezrin)
Cluster-8309.26785	Cellular Processes	Cell motility	Regulation of actin cytoskeleton	ko04810	K10351	myosin regulatory light chain 2
Cluster-8309.9857	Cellular Processes	Cell motility	Regulation of actin cytoskeleton	ko04810	K12329	protein phosphatase 1 regulatory subunit 12B
Cluster-1984.0	Cellular Processes	Cell motility	Regulation of actin cytoskeleton	ko04810	K12330	Rho guanine nucleotide exchange factor 1
Cluster-8309.36490	Cellular Processes	Cell motility	Regulation of actin cytoskeleton	ko04810	K12754	myosin regulatory light chain 7
Cluster-28.0	Cellular Processes	Cell motility	Regulation of actin cytoskeleton	ko04810	K12754	myosin regulatory light chain 7
Cluster-8309.32166	Cellular Processes	Cell motility	Regulation of actin cytoskeleton	ko04810	K12755	myosin regulatory light chain 9
Cluster-13665.0	Cellular Processes	Cell motility	Regulation of actin cytoskeleton	ko04810	K12755	myosin regulatory light chain 9
Cluster-8309.44201	Cellular Processes	Cell motility	Regulation of actin cytoskeleton	ko04810	K12755	myosin regulatory light chain 9
Cluster-8309.44200	Cellular Processes	Cell motility	Regulation of actin cytoskeleton	ko04810	K12755	myosin regulatory light chain 9
Cluster-6498.0	Cellular Processes	Cell motility	Regulation of actin cytoskeleton	ko04810	K12755	myosin regulatory light chain 9
Cluster-18366.0	Cellular Processes	Cell motility	Regulation of actin cytoskeleton	ko04810	K12755	myosin regulatory light chain 9
Cluster-8309.37790	Cellular Processes	Cell motility	Regulation of actin cytoskeleton	ko04810	K12757	myosin regulatory light chain 12
Cluster-8309.22800	Cellular Processes	Cell motility	Regulation of actin cytoskeleton	ko04810	K12757	myosin regulatory light chain 12
Cluster-6498.1	Cellular Processes	Cell motility	Regulation of actin cytoskeleton	ko04810	K12757	myosin regulatory light chain 12
Cluster-8309.26870	Cellular Processes	Cell motility	Regulation of actin cytoskeleton	ko04810	K12757	myosin regulatory light chain 12
Cluster-8309.41685	Cellular Processes	Cell motility	Regulation of actin cytoskeleton	ko04810	K13708	dedicator of cytokinesis protein 1
Cluster-8309.43751	Cellular Processes	Cell motility	Regulation of actin cytoskeleton	ko04810	K13708	dedicator of cytokinesis protein 1
Cluster-8309.43752	Cellular Processes	Cell motility	Regulation of actin cytoskeleton	ko04810	K13708	dedicator of cytokinesis protein 1
Cluster-8309.43753	Cellular Processes	Cell motility	Regulation of actin cytoskeleton	ko04810	K13708	dedicator of cytokinesis protein 1
Cluster-8309.38900	Cellular Processes	Cell motility	Regulation of actin cytoskeleton	ko04810	K13708	dedicator of cytokinesis protein 1
Cluster-8309.37028	Cellular Processes	Cell motility	Regulation of actin cytoskeleton	ko04810	K13708	dedicator of cytokinesis protein 1
Cluster-8309.43178	Cellular Processes	Cell motility	Regulation of actin cytoskeleton	ko04810	K13708	dedicator of cytokinesis protein 1
Cluster-8309.43747	Cellular Processes	Cell motility	Regulation of actin cytoskeleton	ko04810	K13708	dedicator of cytokinesis protein 1
Cluster-8309.43749	Cellular Processes	Cell motility	Regulation of actin cytoskeleton	ko04810	K13708	dedicator of cytokinesis protein 1
Cluster-8309.43748	Cellular Processes	Cell motility	Regulation of actin cytoskeleton	ko04810	K13708	dedicator of cytokinesis protein 1
Cluster-8309.40850	Cellular Processes	Cell motility	Regulation of actin cytoskeleton	ko04810	K13708	dedicator of cytokinesis protein 1
Cluster-8309.54146	Cellular Processes	Cell motility	Regulation of actin cytoskeleton	ko04810	K13710	Rho guanine nucleotide exchange factor 7
Cluster-8309.43608	Cellular Processes	Cell motility	Regulation of actin cytoskeleton	ko04810	K13710	Rho guanine nucleotide exchange factor 7
Cluster-8309.31640	Cellular Processes	Cell motility	Regulation of actin cytoskeleton	ko04810	K13710	Rho guanine nucleotide exchange factor 7
Cluster-8309.38532	Cellular Processes	Cell motility	Regulation of actin cytoskeleton	ko04810	K13710	Rho guanine nucleotide exchange factor 7
Cluster-8309.31557	Cellular Processes	Cell motility	Regulation of actin cytoskeleton	ko04810	K13710	Rho guanine nucleotide exchange factor 7
Cluster-8309.31558	Cellular Processes	Cell motility	Regulation of actin cytoskeleton	ko04810	K13710	Rho guanine nucleotide exchange factor 7
Cluster-8309.39421	Cellular Processes	Cell motility	Regulation of actin cytoskeleton	ko04810	K13710	Rho guanine nucleotide exchange factor 7
Cluster-8309.33739	Cellular Processes	Cell motility	Regulation of actin cytoskeleton	ko04810	K13710	Rho guanine nucleotide exchange factor 7
Cluster-8309.31547	Cellular Processes	Cell motility	Regulation of actin cytoskeleton	ko04810	K13710	Rho guanine nucleotide exchange factor 7
Cluster-8309.31548	Cellular Processes	Cell motility	Regulation of actin cytoskeleton	ko04810	K13710	Rho guanine nucleotide exchange factor 7
Cluster-8309.52797	Cellular Processes	Cell motility	Regulation of actin cytoskeleton	ko04810	K13710	Rho guanine nucleotide exchange factor 7
Cluster-8309.25954	Cellular Processes	Cell motility	Regulation of actin cytoskeleton	ko04810	K17388	Rho-associated protein kinase 2	2.7.11.1
Cluster-8309.40366	Cellular Processes	Cell motility	Regulation of actin cytoskeleton	ko04810	K17388	Rho-associated protein kinase 2	2.7.11.1
Cluster-8309.33298	Cellular Processes	Cell motility	Regulation of actin cytoskeleton	ko04810	K17388	Rho-associated protein kinase 2	2.7.11.1
Cluster-8309.49931	Cellular Processes	Cell motility	Regulation of actin cytoskeleton	ko04810	K18496	fibroblast growth factor 1
Cluster-8309.59655	Cellular Processes	Cell motility	Regulation of actin cytoskeleton	ko04810	K18496	fibroblast growth factor 1
Cluster-8309.27895	Cellular Processes	Cell motility	Regulation of actin cytoskeleton	ko04810	K18496	fibroblast growth factor 1
Cluster-8309.30878	Cellular Processes	Cell motility	Regulation of actin cytoskeleton	ko04810	K18496	fibroblast growth factor 1
Cluster-8309.9423	Cellular Processes	Cell motility	Regulation of actin cytoskeleton	ko04810	K18496	fibroblast growth factor 1
Cluster-8309.57856	Cellular Processes	Cell motility	Regulation of actin cytoskeleton	ko04810	K18496	fibroblast growth factor 1
Cluster-8309.57855	Cellular Processes	Cell motility	Regulation of actin cytoskeleton	ko04810	K18496	fibroblast growth factor 1
Cluster-4727.1	Cellular Processes	Cell motility	Regulation of actin cytoskeleton	ko04810	K10352	myosin heavy chain
Cluster-4727.0	Cellular Processes	Cell motility	Regulation of actin cytoskeleton	ko04810	K10352	myosin heavy chain
Cluster-4727.3	Cellular Processes	Cell motility	Regulation of actin cytoskeleton	ko04810	K10352	myosin heavy chain
Cluster-4727.2	Cellular Processes	Cell motility	Regulation of actin cytoskeleton	ko04810	K10352	myosin heavy chain
Cluster-8309.32165	Cellular Processes	Cell motility	Regulation of actin cytoskeleton	ko04810	K10352	myosin heavy chain
Cluster-16205.0	Cellular Processes	Cell motility	Regulation of actin cytoskeleton	ko04810	K10352	myosin heavy chain
Cluster-8309.31544	Cellular Processes	Cell motility	Regulation of actin cytoskeleton	ko04810	K10352	myosin heavy chain
Cluster-7269.0	Cellular Processes	Cell motility	Regulation of actin cytoskeleton	ko04810	K10352	myosin heavy chain
Cluster-5915.0	Cellular Processes	Cell motility	Regulation of actin cytoskeleton	ko04810	K10352	myosin heavy chain
Cluster-8309.35632	Cellular Processes	Cell motility	Regulation of actin cytoskeleton	ko04810	K10352	myosin heavy chain
Cluster-8309.36203	Cellular Processes	Cell motility	Regulation of actin cytoskeleton	ko04810	K10352	myosin heavy chain
Cluster-8309.27550	Cellular Processes	Cell motility	Regulation of actin cytoskeleton	ko04810	K10352	myosin heavy chain
Cluster-8309.34357	Cellular Processes	Cell motility	Regulation of actin cytoskeleton	ko04810	K10352	myosin heavy chain
Cluster-8309.37068	Cellular Processes	Cell motility	Regulation of actin cytoskeleton	ko04810	K10352	myosin heavy chain
Cluster-8309.10286	Cellular Processes	Cell motility	Regulation of actin cytoskeleton	ko04810	K10352	myosin heavy chain
Cluster-6124.0	Cellular Processes	Cell motility	Regulation of actin cytoskeleton	ko04810	K10352	myosin heavy chain
Cluster-8309.56700	Cellular Processes	Cell motility	Regulation of actin cytoskeleton	ko04810	K10352	myosin heavy chain
Cluster-8309.31876	Cellular Processes	Cell motility	Regulation of actin cytoskeleton	ko04810	K10352	myosin heavy chain
Cluster-8309.65354	Cellular Processes	Cell motility	Regulation of actin cytoskeleton	ko04810	K10352	myosin heavy chain
Cluster-8309.38287	Cellular Processes	Cellular commiunity	Focal adhesion	ko04510	K00907	myosin-light-chain kinase	2.7.11.18
Cluster-8309.36249	Cellular Processes	Cellular commiunity	Focal adhesion	ko04510	K00907	myosin-light-chain kinase	2.7.11.18
Cluster-8309.23978	Cellular Processes	Cellular commiunity	Focal adhesion	ko04510	K00907	myosin-light-chain kinase	2.7.11.18
Cluster-8309.52963	Cellular Processes	Cellular commiunity	Focal adhesion	ko04510	K00907	myosin-light-chain kinase	2.7.11.18
Cluster-10732.0	Cellular Processes	Cellular commiunity	Focal adhesion	ko04510	K00907	myosin-light-chain kinase	2.7.11.18
Cluster-8309.37110	Cellular Processes	Cellular commiunity	Focal adhesion	ko04510	K00907	myosin-light-chain kinase	2.7.11.18
Cluster-8309.52578	Cellular Processes	Cellular commiunity	Focal adhesion	ko04510	K00907	myosin-light-chain kinase	2.7.11.18
Cluster-8309.839	Cellular Processes	Cellular commiunity	Focal adhesion	ko04510	K00907	myosin-light-chain kinase	2.7.11.18
Cluster-8309.41943	Cellular Processes	Cellular commiunity	Focal adhesion	ko04510	K00907	myosin-light-chain kinase	2.7.11.18
Cluster-8309.36830	Cellular Processes	Cellular commiunity	Focal adhesion	ko04510	K00907	myosin-light-chain kinase	2.7.11.18
Cluster-8309.55963	Cellular Processes	Cellular commiunity	Focal adhesion	ko04510	K00907	myosin-light-chain kinase	2.7.11.18
Cluster-8309.34833	Cellular Processes	Cellular commiunity	Focal adhesion	ko04510	K00907	myosin-light-chain kinase	2.7.11.18
Cluster-8309.41942	Cellular Processes	Cellular commiunity	Focal adhesion	ko04510	K00907	myosin-light-chain kinase	2.7.11.18
Cluster-8309.41944	Cellular Processes	Cellular commiunity	Focal adhesion	ko04510	K00907	myosin-light-chain kinase	2.7.11.18
Cluster-18313.0	Cellular Processes	Cellular commiunity	Focal adhesion	ko04510	K00907	myosin-light-chain kinase	2.7.11.18
Cluster-8309.34614	Cellular Processes	Cellular commiunity	Focal adhesion	ko04510	K00907	myosin-light-chain kinase	2.7.11.18
Cluster-8309.37552	Cellular Processes	Cellular commiunity	Focal adhesion	ko04510	K00907	myosin-light-chain kinase	2.7.11.18
Cluster-8309.37390	Cellular Processes	Cellular commiunity	Focal adhesion	ko04510	K00907	myosin-light-chain kinase	2.7.11.18
Cluster-8309.53803	Cellular Processes	Cellular commiunity	Focal adhesion	ko04510	K00922	phosphatidylinositol-4,5-bisphosphate 3-kinase	2.7.1.153
Cluster-8309.56407	Cellular Processes	Cellular commiunity	Focal adhesion	ko04510	K00922	phosphatidylinositol-4,5-bisphosphate 3-kinase	2.7.1.153
Cluster-8309.37140	Cellular Processes	Cellular commiunity	Focal adhesion	ko04510	K00922	phosphatidylinositol-4,5-bisphosphate 3-kinase	2.7.1.153
Cluster-8309.37141	Cellular Processes	Cellular commiunity	Focal adhesion	ko04510	K00922	phosphatidylinositol-4,5-bisphosphate 3-kinase	2.7.1.153
Cluster-8309.43869	Cellular Processes	Cellular commiunity	Focal adhesion	ko04510	K00922	phosphatidylinositol-4,5-bisphosphate 3-kinase	2.7.1.153
Cluster-8309.35200	Cellular Processes	Cellular commiunity	Focal adhesion	ko04510	K00922	phosphatidylinositol-4,5-bisphosphate 3-kinase	2.7.1.153
Cluster-8309.18964	Cellular Processes	Cellular commiunity	Focal adhesion	ko04510	K00922	phosphatidylinositol-4,5-bisphosphate 3-kinase	2.7.1.153
Cluster-8309.47930	Cellular Processes	Cellular commiunity	Focal adhesion	ko04510	K00922	phosphatidylinositol-4,5-bisphosphate 3-kinase	2.7.1.153
Cluster-8309.29399	Cellular Processes	Cellular commiunity	Focal adhesion	ko04510	K00922	phosphatidylinositol-4,5-bisphosphate 3-kinase	2.7.1.153
Cluster-8309.65363	Cellular Processes	Cellular commiunity	Focal adhesion	ko04510	K00922	phosphatidylinositol-4,5-bisphosphate 3-kinase	2.7.1.153
Cluster-8309.41765	Cellular Processes	Cellular commiunity	Focal adhesion	ko04510	K00922	phosphatidylinositol-4,5-bisphosphate 3-kinase	2.7.1.153
Cluster-11697.0	Cellular Processes	Cellular commiunity	Focal adhesion	ko04510	K00922	phosphatidylinositol-4,5-bisphosphate 3-kinase	2.7.1.153
Cluster-8516.0	Cellular Processes	Cellular commiunity	Focal adhesion	ko04510	K00922	phosphatidylinositol-4,5-bisphosphate 3-kinase	2.7.1.153
Cluster-8309.39602	Cellular Processes	Cellular commiunity	Focal adhesion	ko04510	K01110	phosphatidylinositol-3,4,5-trisphosphate 3-phosphatase and dual-specificity protein phosphatase PTEN	3.1.3.16 3.1.3.48 3.1.3.67
Cluster-8309.39599	Cellular Processes	Cellular commiunity	Focal adhesion	ko04510	K01110	phosphatidylinositol-3,4,5-trisphosphate 3-phosphatase and dual-specificity protein phosphatase PTEN	3.1.3.16 3.1.3.48 3.1.3.67
Cluster-8309.35444	Cellular Processes	Cellular commiunity	Focal adhesion	ko04510	K01110	phosphatidylinositol-3,4,5-trisphosphate 3-phosphatase and dual-specificity protein phosphatase PTEN	3.1.3.16 3.1.3.48 3.1.3.67
Cluster-8309.38039	Cellular Processes	Cellular commiunity	Focal adhesion	ko04510	K01110	phosphatidylinositol-3,4,5-trisphosphate 3-phosphatase and dual-specificity protein phosphatase PTEN	3.1.3.16 3.1.3.48 3.1.3.67
Cluster-8309.19257	Cellular Processes	Cellular commiunity	Focal adhesion	ko04510	K01110	phosphatidylinositol-3,4,5-trisphosphate 3-phosphatase and dual-specificity protein phosphatase PTEN	3.1.3.16 3.1.3.48 3.1.3.67
Cluster-5987.0	Cellular Processes	Cellular commiunity	Focal adhesion	ko04510	K01110	phosphatidylinositol-3,4,5-trisphosphate 3-phosphatase and dual-specificity protein phosphatase PTEN	3.1.3.16 3.1.3.48 3.1.3.67
Cluster-8309.56715	Cellular Processes	Cellular commiunity	Focal adhesion	ko04510	K01110	phosphatidylinositol-3,4,5-trisphosphate 3-phosphatase and dual-specificity protein phosphatase PTEN	3.1.3.16 3.1.3.48 3.1.3.67
Cluster-8309.31344	Cellular Processes	Cellular commiunity	Focal adhesion	ko04510	K02105	catenin beta 1
Cluster-8309.31343	Cellular Processes	Cellular commiunity	Focal adhesion	ko04510	K02105	catenin beta 1
Cluster-8309.43351	Cellular Processes	Cellular commiunity	Focal adhesion	ko04510	K02105	catenin beta 1
Cluster-8309.29216	Cellular Processes	Cellular commiunity	Focal adhesion	ko04510	K02105	catenin beta 1
Cluster-12201.0	Cellular Processes	Cellular commiunity	Focal adhesion	ko04510	K02105	catenin beta 1
Cluster-8309.39062	Cellular Processes	Cellular commiunity	Focal adhesion	ko04510	K02105	catenin beta 1
Cluster-8309.48043	Cellular Processes	Cellular commiunity	Focal adhesion	ko04510	K02105	catenin beta 1
Cluster-8309.48042	Cellular Processes	Cellular commiunity	Focal adhesion	ko04510	K02105	catenin beta 1
Cluster-8309.30744	Cellular Processes	Cellular commiunity	Focal adhesion	ko04510	K02105	catenin beta 1
Cluster-8309.40120	Cellular Processes	Cellular commiunity	Focal adhesion	ko04510	K02105	catenin beta 1
Cluster-8309.45096	Cellular Processes	Cellular commiunity	Focal adhesion	ko04510	K02105	catenin beta 1
Cluster-8309.37901	Cellular Processes	Cellular commiunity	Focal adhesion	ko04510	K02105	catenin beta 1
Cluster-10819.0	Cellular Processes	Cellular commiunity	Focal adhesion	ko04510	K02105	catenin beta 1
Cluster-8309.46726	Cellular Processes	Cellular commiunity	Focal adhesion	ko04510	K02105	catenin beta 1
Cluster-8309.28967	Cellular Processes	Cellular commiunity	Focal adhesion	ko04510	K02649	phosphoinositide-3-kinase, regulatory subunit
Cluster-8309.28966	Cellular Processes	Cellular commiunity	Focal adhesion	ko04510	K02649	phosphoinositide-3-kinase, regulatory subunit
Cluster-8309.5216	Cellular Processes	Cellular commiunity	Focal adhesion	ko04510	K02677	classical protein kinase C	2.7.11.13
Cluster-8309.52877	Cellular Processes	Cellular commiunity	Focal adhesion	ko04510	K02677	classical protein kinase C	2.7.11.13
Cluster-8309.52876	Cellular Processes	Cellular commiunity	Focal adhesion	ko04510	K02677	classical protein kinase C	2.7.11.13
Cluster-8309.53146	Cellular Processes	Cellular commiunity	Focal adhesion	ko04510	K02677	classical protein kinase C	2.7.11.13
Cluster-8309.53694	Cellular Processes	Cellular commiunity	Focal adhesion	ko04510	K02677	classical protein kinase C	2.7.11.13
Cluster-8309.14866	Cellular Processes	Cellular commiunity	Focal adhesion	ko04510	K02677	classical protein kinase C	2.7.11.13
Cluster-8309.37843	Cellular Processes	Cellular commiunity	Focal adhesion	ko04510	K02677	classical protein kinase C	2.7.11.13
Cluster-8309.23073	Cellular Processes	Cellular commiunity	Focal adhesion	ko04510	K02677	classical protein kinase C	2.7.11.13
Cluster-8309.23072	Cellular Processes	Cellular commiunity	Focal adhesion	ko04510	K02677	classical protein kinase C	2.7.11.13
Cluster-8309.14356	Cellular Processes	Cellular commiunity	Focal adhesion	ko04510	K02677	classical protein kinase C	2.7.11.13
Cluster-8309.57414	Cellular Processes	Cellular commiunity	Focal adhesion	ko04510	K02677	classical protein kinase C	2.7.11.13
Cluster-6992.0	Cellular Processes	Cellular commiunity	Focal adhesion	ko04510	K02833	GTPase HRas
Cluster-7195.0	Cellular Processes	Cellular commiunity	Focal adhesion	ko04510	K02833	GTPase HRas
Cluster-8309.50444	Cellular Processes	Cellular commiunity	Focal adhesion	ko04510	K03083	glycogen synthase kinase 3 beta	2.7.11.26
Cluster-9416.0	Cellular Processes	Cellular commiunity	Focal adhesion	ko04510	K03083	glycogen synthase kinase 3 beta	2.7.11.26
Cluster-8309.32493	Cellular Processes	Cellular commiunity	Focal adhesion	ko04510	K03083	glycogen synthase kinase 3 beta	2.7.11.26
Cluster-8309.20494	Cellular Processes	Cellular commiunity	Focal adhesion	ko04510	K03083	glycogen synthase kinase 3 beta	2.7.11.26
Cluster-8309.33902	Cellular Processes	Cellular commiunity	Focal adhesion	ko04510	K03083	glycogen synthase kinase 3 beta	2.7.11.26
Cluster-8309.32259	Cellular Processes	Cellular commiunity	Focal adhesion	ko04510	K03083	glycogen synthase kinase 3 beta	2.7.11.26
Cluster-8309.30865	Cellular Processes	Cellular commiunity	Focal adhesion	ko04510	K03083	glycogen synthase kinase 3 beta	2.7.11.26
Cluster-8309.37409	Cellular Processes	Cellular commiunity	Focal adhesion	ko04510	K03083	glycogen synthase kinase 3 beta	2.7.11.26
Cluster-8309.42920	Cellular Processes	Cellular commiunity	Focal adhesion	ko04510	K03099	son of sevenless
Cluster-8309.42919	Cellular Processes	Cellular commiunity	Focal adhesion	ko04510	K03099	son of sevenless
Cluster-8309.42918	Cellular Processes	Cellular commiunity	Focal adhesion	ko04510	K03099	son of sevenless
Cluster-8309.16473	Cellular Processes	Cellular commiunity	Focal adhesion	ko04510	K03099	son of sevenless
Cluster-8309.16909	Cellular Processes	Cellular commiunity	Focal adhesion	ko04510	K03853	calpain-2	3.4.22.53
Cluster-8309.18505	Cellular Processes	Cellular commiunity	Focal adhesion	ko04510	K03853	calpain-2	3.4.22.53
Cluster-8309.56485	Cellular Processes	Cellular commiunity	Focal adhesion	ko04510	K03853	calpain-2	3.4.22.53
Cluster-8309.61095	Cellular Processes	Cellular commiunity	Focal adhesion	ko04510	K03853	calpain-2	3.4.22.53
Cluster-6272.0	Cellular Processes	Cellular commiunity	Focal adhesion	ko04510	K03853	calpain-2	3.4.22.53
Cluster-8309.1732	Cellular Processes	Cellular commiunity	Focal adhesion	ko04510	K04349	Ras-specific guanine nucleotide-releasing factor 1
Cluster-8309.1108	Cellular Processes	Cellular commiunity	Focal adhesion	ko04510	K04349	Ras-specific guanine nucleotide-releasing factor 1
Cluster-8309.1107	Cellular Processes	Cellular commiunity	Focal adhesion	ko04510	K04349	Ras-specific guanine nucleotide-releasing factor 1
Cluster-8309.66188	Cellular Processes	Cellular commiunity	Focal adhesion	ko04510	K04349	Ras-specific guanine nucleotide-releasing factor 1
Cluster-8309.65325	Cellular Processes	Cellular commiunity	Focal adhesion	ko04510	K04349	Ras-specific guanine nucleotide-releasing factor 1
Cluster-8309.66425	Cellular Processes	Cellular commiunity	Focal adhesion	ko04510	K04349	Ras-specific guanine nucleotide-releasing factor 1
Cluster-11058.0	Cellular Processes	Cellular commiunity	Focal adhesion	ko04510	K04349	Ras-specific guanine nucleotide-releasing factor 1
Cluster-8309.1565	Cellular Processes	Cellular commiunity	Focal adhesion	ko04510	K04349	Ras-specific guanine nucleotide-releasing factor 1
Cluster-8309.2588	Cellular Processes	Cellular commiunity	Focal adhesion	ko04510	K04349	Ras-specific guanine nucleotide-releasing factor 1
Cluster-8309.39097	Cellular Processes	Cellular commiunity	Focal adhesion	ko04510	K04353	Ras-related protein Rap-1A
Cluster-8309.40206	Cellular Processes	Cellular commiunity	Focal adhesion	ko04510	K04353	Ras-related protein Rap-1A
Cluster-8309.44507	Cellular Processes	Cellular commiunity	Focal adhesion	ko04510	K04353	Ras-related protein Rap-1A
Cluster-8309.19180	Cellular Processes	Cellular commiunity	Focal adhesion	ko04510	K04353	Ras-related protein Rap-1A
Cluster-8309.39080	Cellular Processes	Cellular commiunity	Focal adhesion	ko04510	K04353	Ras-related protein Rap-1A
Cluster-8309.47100	Cellular Processes	Cellular commiunity	Focal adhesion	ko04510	K04361	epidermal growth factor receptor	2.7.10.1
Cluster-8309.44954	Cellular Processes	Cellular commiunity	Focal adhesion	ko04510	K04361	epidermal growth factor receptor	2.7.10.1
Cluster-8309.47099	Cellular Processes	Cellular commiunity	Focal adhesion	ko04510	K04361	epidermal growth factor receptor	2.7.10.1
Cluster-8309.47098	Cellular Processes	Cellular commiunity	Focal adhesion	ko04510	K04361	epidermal growth factor receptor	2.7.10.1
Cluster-8309.16405	Cellular Processes	Cellular commiunity	Focal adhesion	ko04510	K04361	epidermal growth factor receptor	2.7.10.1
Cluster-4907.0	Cellular Processes	Cellular commiunity	Focal adhesion	ko04510	K04363	platelet-derived growth factor receptor alpha	2.7.10.1
Cluster-5314.0	Cellular Processes	Cellular commiunity	Focal adhesion	ko04510	K04363	platelet-derived growth factor receptor alpha	2.7.10.1
Cluster-6252.0	Cellular Processes	Cellular commiunity	Focal adhesion	ko04510	K04363	platelet-derived growth factor receptor alpha	2.7.10.1
Cluster-6872.0	Cellular Processes	Cellular commiunity	Focal adhesion	ko04510	K04363	platelet-derived growth factor receptor alpha	2.7.10.1
Cluster-7185.0	Cellular Processes	Cellular commiunity	Focal adhesion	ko04510	K04363	platelet-derived growth factor receptor alpha	2.7.10.1
Cluster-4720.0	Cellular Processes	Cellular commiunity	Focal adhesion	ko04510	K04363	platelet-derived growth factor receptor alpha	2.7.10.1
Cluster-8309.21816	Cellular Processes	Cellular commiunity	Focal adhesion	ko04510	K04363	platelet-derived growth factor receptor alpha	2.7.10.1
Cluster-8309.14996	Cellular Processes	Cellular commiunity	Focal adhesion	ko04510	K04363	platelet-derived growth factor receptor alpha	2.7.10.1
Cluster-8309.27760	Cellular Processes	Cellular commiunity	Focal adhesion	ko04510	K04364	growth factor receptor-binding protein 2
Cluster-8309.38261	Cellular Processes	Cellular commiunity	Focal adhesion	ko04510	K04364	growth factor receptor-binding protein 2
Cluster-8309.40031	Cellular Processes	Cellular commiunity	Focal adhesion	ko04510	K04364	growth factor receptor-binding protein 2
Cluster-18364.0	Cellular Processes	Cellular commiunity	Focal adhesion	ko04510	K04364	growth factor receptor-binding protein 2
Cluster-8309.47252	Cellular Processes	Cellular commiunity	Focal adhesion	ko04510	K04364	growth factor receptor-binding protein 2
Cluster-8309.27759	Cellular Processes	Cellular commiunity	Focal adhesion	ko04510	K04364	growth factor receptor-binding protein 2
Cluster-8309.41952	Cellular Processes	Cellular commiunity	Focal adhesion	ko04510	K04364	growth factor receptor-binding protein 2
Cluster-5108.0	Cellular Processes	Cellular commiunity	Focal adhesion	ko04510	K04365	B-Raf proto-oncogene serine/threonine-protein kinase	2.7.11.1
Cluster-4246.0	Cellular Processes	Cellular commiunity	Focal adhesion	ko04510	K04365	B-Raf proto-oncogene serine/threonine-protein kinase	2.7.11.1
Cluster-8309.29752	Cellular Processes	Cellular commiunity	Focal adhesion	ko04510	K04365	B-Raf proto-oncogene serine/threonine-protein kinase	2.7.11.1
Cluster-14415.0	Cellular Processes	Cellular commiunity	Focal adhesion	ko04510	K04365	B-Raf proto-oncogene serine/threonine-protein kinase	2.7.11.1
Cluster-8309.21251	Cellular Processes	Cellular commiunity	Focal adhesion	ko04510	K04368	mitogen-activated protein kinase kinase 1	2.7.12.2
Cluster-8309.30626	Cellular Processes	Cellular commiunity	Focal adhesion	ko04510	K04368	mitogen-activated protein kinase kinase 1	2.7.12.2
Cluster-8309.30627	Cellular Processes	Cellular commiunity	Focal adhesion	ko04510	K04368	mitogen-activated protein kinase kinase 1	2.7.12.2
Cluster-8309.48553	Cellular Processes	Cellular commiunity	Focal adhesion	ko04510	K04368	mitogen-activated protein kinase kinase 1	2.7.12.2
Cluster-7326.1	Cellular Processes	Cellular commiunity	Focal adhesion	ko04510	K04368	mitogen-activated protein kinase kinase 1	2.7.12.2
Cluster-7326.0	Cellular Processes	Cellular commiunity	Focal adhesion	ko04510	K04368	mitogen-activated protein kinase kinase 1	2.7.12.2
Cluster-8309.44810	Cellular Processes	Cellular commiunity	Focal adhesion	ko04510	K04392	Ras-related C3 botulinum toxin substrate 1
Cluster-8309.42689	Cellular Processes	Cellular commiunity	Focal adhesion	ko04510	K04392	Ras-related C3 botulinum toxin substrate 1
Cluster-8309.45353	Cellular Processes	Cellular commiunity	Focal adhesion	ko04510	K04392	Ras-related C3 botulinum toxin substrate 1
Cluster-8309.65955	Cellular Processes	Cellular commiunity	Focal adhesion	ko04510	K04392	Ras-related C3 botulinum toxin substrate 1
Cluster-8975.0	Cellular Processes	Cellular commiunity	Focal adhesion	ko04510	K04392	Ras-related C3 botulinum toxin substrate 1
Cluster-8309.47533	Cellular Processes	Cellular commiunity	Focal adhesion	ko04510	K04392	Ras-related C3 botulinum toxin substrate 1
Cluster-8309.39805	Cellular Processes	Cellular commiunity	Focal adhesion	ko04510	K04392	Ras-related C3 botulinum toxin substrate 1
Cluster-8309.39804	Cellular Processes	Cellular commiunity	Focal adhesion	ko04510	K04392	Ras-related C3 botulinum toxin substrate 1
Cluster-8309.9133	Cellular Processes	Cellular commiunity	Focal adhesion	ko04510	K04392	Ras-related C3 botulinum toxin substrate 1
Cluster-8309.9135	Cellular Processes	Cellular commiunity	Focal adhesion	ko04510	K04392	Ras-related C3 botulinum toxin substrate 1
Cluster-8309.35832	Cellular Processes	Cellular commiunity	Focal adhesion	ko04510	K04393	cell division control protein 42
Cluster-8309.31803	Cellular Processes	Cellular commiunity	Focal adhesion	ko04510	K04393	cell division control protein 42
Cluster-8309.42138	Cellular Processes	Cellular commiunity	Focal adhesion	ko04510	K04393	cell division control protein 42
Cluster-8309.42136	Cellular Processes	Cellular commiunity	Focal adhesion	ko04510	K04393	cell division control protein 42
Cluster-7132.0	Cellular Processes	Cellular commiunity	Focal adhesion	ko04510	K04393	cell division control protein 42
Cluster-8309.42137	Cellular Processes	Cellular commiunity	Focal adhesion	ko04510	K04393	cell division control protein 42
Cluster-8309.43954	Cellular Processes	Cellular commiunity	Focal adhesion	ko04510	K04393	cell division control protein 42
Cluster-8309.33906	Cellular Processes	Cellular commiunity	Focal adhesion	ko04510	K04409	p21-activated kinase 1	2.7.11.1
Cluster-8309.33907	Cellular Processes	Cellular commiunity	Focal adhesion	ko04510	K04409	p21-activated kinase 1	2.7.11.1
Cluster-8309.39892	Cellular Processes	Cellular commiunity	Focal adhesion	ko04510	K04409	p21-activated kinase 1	2.7.11.1
Cluster-10762.2	Cellular Processes	Cellular commiunity	Focal adhesion	ko04510	K04437	filamin
Cluster-10762.0	Cellular Processes	Cellular commiunity	Focal adhesion	ko04510	K04437	filamin
Cluster-10762.1	Cellular Processes	Cellular commiunity	Focal adhesion	ko04510	K04437	filamin
Cluster-8309.36495	Cellular Processes	Cellular commiunity	Focal adhesion	ko04510	K04437	filamin
Cluster-8309.37073	Cellular Processes	Cellular commiunity	Focal adhesion	ko04510	K04437	filamin
Cluster-8309.40094	Cellular Processes	Cellular commiunity	Focal adhesion	ko04510	K04437	filamin
Cluster-10522.0	Cellular Processes	Cellular commiunity	Focal adhesion	ko04510	K04437	filamin
Cluster-8309.39167	Cellular Processes	Cellular commiunity	Focal adhesion	ko04510	K04437	filamin
Cluster-8309.36808	Cellular Processes	Cellular commiunity	Focal adhesion	ko04510	K04437	filamin
Cluster-8309.36809	Cellular Processes	Cellular commiunity	Focal adhesion	ko04510	K04437	filamin
Cluster-8309.15437	Cellular Processes	Cellular commiunity	Focal adhesion	ko04510	K04437	filamin
Cluster-8309.42858	Cellular Processes	Cellular commiunity	Focal adhesion	ko04510	K04437	filamin
Cluster-8309.33403	Cellular Processes	Cellular commiunity	Focal adhesion	ko04510	K04437	filamin
Cluster-16694.0	Cellular Processes	Cellular commiunity	Focal adhesion	ko04510	K04437	filamin
Cluster-8309.36380	Cellular Processes	Cellular commiunity	Focal adhesion	ko04510	K04437	filamin
Cluster-7770.0	Cellular Processes	Cellular commiunity	Focal adhesion	ko04510	K04437	filamin
Cluster-8309.41037	Cellular Processes	Cellular commiunity	Focal adhesion	ko04510	K04437	filamin
Cluster-16905.0	Cellular Processes	Cellular commiunity	Focal adhesion	ko04510	K04437	filamin
Cluster-8309.27896	Cellular Processes	Cellular commiunity	Focal adhesion	ko04510	K04437	filamin
Cluster-8309.35703	Cellular Processes	Cellular commiunity	Focal adhesion	ko04510	K04437	filamin
Cluster-8309.36214	Cellular Processes	Cellular commiunity	Focal adhesion	ko04510	K04437	filamin
Cluster-8309.41038	Cellular Processes	Cellular commiunity	Focal adhesion	ko04510	K04437	filamin
Cluster-8309.41040	Cellular Processes	Cellular commiunity	Focal adhesion	ko04510	K04437	filamin
Cluster-8309.43433	Cellular Processes	Cellular commiunity	Focal adhesion	ko04510	K04437	filamin
Cluster-8309.38347	Cellular Processes	Cellular commiunity	Focal adhesion	ko04510	K04437	filamin
Cluster-8309.37072	Cellular Processes	Cellular commiunity	Focal adhesion	ko04510	K04437	filamin
Cluster-8309.43348	Cellular Processes	Cellular commiunity	Focal adhesion	ko04510	K04437	filamin
Cluster-6312.0	Cellular Processes	Cellular commiunity	Focal adhesion	ko04510	K04437	filamin
Cluster-13155.0	Cellular Processes	Cellular commiunity	Focal adhesion	ko04510	K04437	filamin
Cluster-8309.36123	Cellular Processes	Cellular commiunity	Focal adhesion	ko04510	K04437	filamin
Cluster-14432.0	Cellular Processes	Cellular commiunity	Focal adhesion	ko04510	K04437	filamin
Cluster-8309.36122	Cellular Processes	Cellular commiunity	Focal adhesion	ko04510	K04437	filamin
Cluster-5599.1	Cellular Processes	Cellular commiunity	Focal adhesion	ko04510	K04437	filamin
Cluster-5599.0	Cellular Processes	Cellular commiunity	Focal adhesion	ko04510	K04437	filamin
Cluster-8309.26659	Cellular Processes	Cellular commiunity	Focal adhesion	ko04510	K04438	proto-oncogene C-crk
Cluster-8309.36945	Cellular Processes	Cellular commiunity	Focal adhesion	ko04510	K04438	proto-oncogene C-crk
Cluster-8309.51161	Cellular Processes	Cellular commiunity	Focal adhesion	ko04510	K04440	c-Jun N-terminal kinase	2.7.11.24
Cluster-8309.22442	Cellular Processes	Cellular commiunity	Focal adhesion	ko04510	K04440	c-Jun N-terminal kinase	2.7.11.24
Cluster-8309.43365	Cellular Processes	Cellular commiunity	Focal adhesion	ko04510	K04440	c-Jun N-terminal kinase	2.7.11.24
Cluster-8309.47049	Cellular Processes	Cellular commiunity	Focal adhesion	ko04510	K04440	c-Jun N-terminal kinase	2.7.11.24
Cluster-8309.45868	Cellular Processes	Cellular commiunity	Focal adhesion	ko04510	K04440	c-Jun N-terminal kinase	2.7.11.24
Cluster-8309.45869	Cellular Processes	Cellular commiunity	Focal adhesion	ko04510	K04440	c-Jun N-terminal kinase	2.7.11.24
Cluster-8309.51191	Cellular Processes	Cellular commiunity	Focal adhesion	ko04510	K04440	c-Jun N-terminal kinase	2.7.11.24
Cluster-8309.26636	Cellular Processes	Cellular commiunity	Focal adhesion	ko04510	K04440	c-Jun N-terminal kinase	2.7.11.24
Cluster-8309.26637	Cellular Processes	Cellular commiunity	Focal adhesion	ko04510	K04440	c-Jun N-terminal kinase	2.7.11.24
Cluster-8309.46224	Cellular Processes	Cellular commiunity	Focal adhesion	ko04510	K04440	c-Jun N-terminal kinase	2.7.11.24
Cluster-8309.22441	Cellular Processes	Cellular commiunity	Focal adhesion	ko04510	K04440	c-Jun N-terminal kinase	2.7.11.24
Cluster-8309.26690	Cellular Processes	Cellular commiunity	Focal adhesion	ko04510	K04440	c-Jun N-terminal kinase	2.7.11.24
Cluster-8309.44976	Cellular Processes	Cellular commiunity	Focal adhesion	ko04510	K04440	c-Jun N-terminal kinase	2.7.11.24
Cluster-8309.22181	Cellular Processes	Cellular commiunity	Focal adhesion	ko04510	K04440	c-Jun N-terminal kinase	2.7.11.24
Cluster-8309.39303	Cellular Processes	Cellular commiunity	Focal adhesion	ko04510	K04440	c-Jun N-terminal kinase	2.7.11.24
Cluster-8309.39304	Cellular Processes	Cellular commiunity	Focal adhesion	ko04510	K04440	c-Jun N-terminal kinase	2.7.11.24
Cluster-8309.45844	Cellular Processes	Cellular commiunity	Focal adhesion	ko04510	K04440	c-Jun N-terminal kinase	2.7.11.24
Cluster-8309.48802	Cellular Processes	Cellular commiunity	Focal adhesion	ko04510	K04440	c-Jun N-terminal kinase	2.7.11.24
Cluster-8309.48173	Cellular Processes	Cellular commiunity	Focal adhesion	ko04510	K04440	c-Jun N-terminal kinase	2.7.11.24
Cluster-8309.28159	Cellular Processes	Cellular commiunity	Focal adhesion	ko04510	K04448	transcription factor AP-1
Cluster-13966.1	Cellular Processes	Cellular commiunity	Focal adhesion	ko04510	K04448	transcription factor AP-1
Cluster-14583.0	Cellular Processes	Cellular commiunity	Focal adhesion	ko04510	K04448	transcription factor AP-1
Cluster-12707.0	Cellular Processes	Cellular commiunity	Focal adhesion	ko04510	K04456	RAC serine/threonine-protein kinase	2.7.11.1
Cluster-8309.21078	Cellular Processes	Cellular commiunity	Focal adhesion	ko04510	K04456	RAC serine/threonine-protein kinase	2.7.11.1
Cluster-8309.16862	Cellular Processes	Cellular commiunity	Focal adhesion	ko04510	K04456	RAC serine/threonine-protein kinase	2.7.11.1
Cluster-8309.28366	Cellular Processes	Cellular commiunity	Focal adhesion	ko04510	K04456	RAC serine/threonine-protein kinase	2.7.11.1
Cluster-8309.53621	Cellular Processes	Cellular commiunity	Focal adhesion	ko04510	K04456	RAC serine/threonine-protein kinase	2.7.11.1
Cluster-8309.48411	Cellular Processes	Cellular commiunity	Focal adhesion	ko04510	K04456	RAC serine/threonine-protein kinase	2.7.11.1
Cluster-8309.43768	Cellular Processes	Cellular commiunity	Focal adhesion	ko04510	K04456	RAC serine/threonine-protein kinase	2.7.11.1
Cluster-8309.57382	Cellular Processes	Cellular commiunity	Focal adhesion	ko04510	K04456	RAC serine/threonine-protein kinase	2.7.11.1
Cluster-8309.45631	Cellular Processes	Cellular commiunity	Focal adhesion	ko04510	K04456	RAC serine/threonine-protein kinase	2.7.11.1
Cluster-8309.45633	Cellular Processes	Cellular commiunity	Focal adhesion	ko04510	K04456	RAC serine/threonine-protein kinase	2.7.11.1
Cluster-8309.45632	Cellular Processes	Cellular commiunity	Focal adhesion	ko04510	K04456	RAC serine/threonine-protein kinase	2.7.11.1
Cluster-8309.48489	Cellular Processes	Cellular commiunity	Focal adhesion	ko04510	K04456	RAC serine/threonine-protein kinase	2.7.11.1
Cluster-8309.31087	Cellular Processes	Cellular commiunity	Focal adhesion	ko04510	K04456	RAC serine/threonine-protein kinase	2.7.11.1
Cluster-8309.31089	Cellular Processes	Cellular commiunity	Focal adhesion	ko04510	K04456	RAC serine/threonine-protein kinase	2.7.11.1
Cluster-8309.31088	Cellular Processes	Cellular commiunity	Focal adhesion	ko04510	K04456	RAC serine/threonine-protein kinase	2.7.11.1
Cluster-8309.16211	Cellular Processes	Cellular commiunity	Focal adhesion	ko04510	K04456	RAC serine/threonine-protein kinase	2.7.11.1
Cluster-5411.0	Cellular Processes	Cellular commiunity	Focal adhesion	ko04510	K04456	RAC serine/threonine-protein kinase	2.7.11.1
Cluster-8309.34447	Cellular Processes	Cellular commiunity	Focal adhesion	ko04510	K04456	RAC serine/threonine-protein kinase	2.7.11.1
Cluster-8309.32840	Cellular Processes	Cellular commiunity	Focal adhesion	ko04510	K04456	RAC serine/threonine-protein kinase	2.7.11.1
Cluster-8309.15749	Cellular Processes	Cellular commiunity	Focal adhesion	ko04510	K04513	Ras homolog gene family, member A
Cluster-18365.0	Cellular Processes	Cellular commiunity	Focal adhesion	ko04510	K04513	Ras homolog gene family, member A
Cluster-18267.0	Cellular Processes	Cellular commiunity	Focal adhesion	ko04510	K04513	Ras homolog gene family, member A
Cluster-8309.36275	Cellular Processes	Cellular commiunity	Focal adhesion	ko04510	K04513	Ras homolog gene family, member A
Cluster-8309.35780	Cellular Processes	Cellular commiunity	Focal adhesion	ko04510	K04513	Ras homolog gene family, member A
Cluster-8309.18421	Cellular Processes	Cellular commiunity	Focal adhesion	ko04510	K04513	Ras homolog gene family, member A
Cluster-8309.20356	Cellular Processes	Cellular commiunity	Focal adhesion	ko04510	K04513	Ras homolog gene family, member A
Cluster-8309.38001	Cellular Processes	Cellular commiunity	Focal adhesion	ko04510	K04513	Ras homolog gene family, member A
Cluster-9688.0	Cellular Processes	Cellular commiunity	Focal adhesion	ko04510	K04513	Ras homolog gene family, member A
Cluster-8309.9907	Cellular Processes	Cellular commiunity	Focal adhesion	ko04510	K04513	Ras homolog gene family, member A
Cluster-8309.60332	Cellular Processes	Cellular commiunity	Focal adhesion	ko04510	K04513	Ras homolog gene family, member A
Cluster-8309.40088	Cellular Processes	Cellular commiunity	Focal adhesion	ko04510	K04514	Rho-associated protein kinase 1	2.7.11.1
Cluster-8309.33849	Cellular Processes	Cellular commiunity	Focal adhesion	ko04510	K04659	thrombospondin 2/3/4/5
Cluster-13796.0	Cellular Processes	Cellular commiunity	Focal adhesion	ko04510	K04659	thrombospondin 2/3/4/5
Cluster-8309.38705	Cellular Processes	Cellular commiunity	Focal adhesion	ko04510	K04659	thrombospondin 2/3/4/5
Cluster-8309.31338	Cellular Processes	Cellular commiunity	Focal adhesion	ko04510	K04659	thrombospondin 2/3/4/5
Cluster-8309.34793	Cellular Processes	Cellular commiunity	Focal adhesion	ko04510	K04659	thrombospondin 2/3/4/5
Cluster-8309.33312	Cellular Processes	Cellular commiunity	Focal adhesion	ko04510	K04659	thrombospondin 2/3/4/5
Cluster-8309.38910	Cellular Processes	Cellular commiunity	Focal adhesion	ko04510	K04725	E3 ubiquitin-protein ligase XIAP
Cluster-8309.38827	Cellular Processes	Cellular commiunity	Focal adhesion	ko04510	K04725	E3 ubiquitin-protein ligase XIAP
Cluster-8309.40398	Cellular Processes	Cellular commiunity	Focal adhesion	ko04510	K04725	E3 ubiquitin-protein ligase XIAP
Cluster-8309.33913	Cellular Processes	Cellular commiunity	Focal adhesion	ko04510	K04725	E3 ubiquitin-protein ligase XIAP
Cluster-8309.44464	Cellular Processes	Cellular commiunity	Focal adhesion	ko04510	K04725	E3 ubiquitin-protein ligase XIAP
Cluster-8309.40171	Cellular Processes	Cellular commiunity	Focal adhesion	ko04510	K04725	E3 ubiquitin-protein ligase XIAP
Cluster-8309.55847	Cellular Processes	Cellular commiunity	Focal adhesion	ko04510	K05083	receptor tyrosine-protein kinase erbB-2	2.7.10.1
Cluster-9116.0	Cellular Processes	Cellular commiunity	Focal adhesion	ko04510	K05083	receptor tyrosine-protein kinase erbB-2	2.7.10.1
Cluster-8309.16678	Cellular Processes	Cellular commiunity	Focal adhesion	ko04510	K05083	receptor tyrosine-protein kinase erbB-2	2.7.10.1
Cluster-8045.0	Cellular Processes	Cellular commiunity	Focal adhesion	ko04510	K05083	receptor tyrosine-protein kinase erbB-2	2.7.10.1
Cluster-7838.0	Cellular Processes	Cellular commiunity	Focal adhesion	ko04510	K05083	receptor tyrosine-protein kinase erbB-2	2.7.10.1
Cluster-7839.0	Cellular Processes	Cellular commiunity	Focal adhesion	ko04510	K05083	receptor tyrosine-protein kinase erbB-2	2.7.10.1
Cluster-8920.0	Cellular Processes	Cellular commiunity	Focal adhesion	ko04510	K05083	receptor tyrosine-protein kinase erbB-2	2.7.10.1
Cluster-8309.50027	Cellular Processes	Cellular commiunity	Focal adhesion	ko04510	K05087	insulin-like growth factor 1 receptor	2.7.10.1
Cluster-8309.21844	Cellular Processes	Cellular commiunity	Focal adhesion	ko04510	K05087	insulin-like growth factor 1 receptor	2.7.10.1
Cluster-8309.40677	Cellular Processes	Cellular commiunity	Focal adhesion	ko04510	K05087	insulin-like growth factor 1 receptor	2.7.10.1
Cluster-8309.50028	Cellular Processes	Cellular commiunity	Focal adhesion	ko04510	K05087	insulin-like growth factor 1 receptor	2.7.10.1
Cluster-8309.46578	Cellular Processes	Cellular commiunity	Focal adhesion	ko04510	K05087	insulin-like growth factor 1 receptor	2.7.10.1
Cluster-8309.43930	Cellular Processes	Cellular commiunity	Focal adhesion	ko04510	K05087	insulin-like growth factor 1 receptor	2.7.10.1
Cluster-8309.52773	Cellular Processes	Cellular commiunity	Focal adhesion	ko04510	K05087	insulin-like growth factor 1 receptor	2.7.10.1
Cluster-15945.2	Cellular Processes	Cellular commiunity	Focal adhesion	ko04510	K05087	insulin-like growth factor 1 receptor	2.7.10.1
Cluster-8309.50133	Cellular Processes	Cellular commiunity	Focal adhesion	ko04510	K05087	insulin-like growth factor 1 receptor	2.7.10.1
Cluster-8309.44190	Cellular Processes	Cellular commiunity	Focal adhesion	ko04510	K05096	FMS-like tyrosine kinase 1	2.7.10.1
Cluster-8309.15288	Cellular Processes	Cellular commiunity	Focal adhesion	ko04510	K05096	FMS-like tyrosine kinase 1	2.7.10.1
Cluster-8309.15287	Cellular Processes	Cellular commiunity	Focal adhesion	ko04510	K05096	FMS-like tyrosine kinase 1	2.7.10.1
Cluster-8309.38108	Cellular Processes	Cellular commiunity	Focal adhesion	ko04510	K05096	FMS-like tyrosine kinase 1	2.7.10.1
Cluster-8309.36516	Cellular Processes	Cellular commiunity	Focal adhesion	ko04510	K05096	FMS-like tyrosine kinase 1	2.7.10.1
Cluster-8309.17611	Cellular Processes	Cellular commiunity	Focal adhesion	ko04510	K05096	FMS-like tyrosine kinase 1	2.7.10.1
Cluster-8309.31576	Cellular Processes	Cellular commiunity	Focal adhesion	ko04510	K05096	FMS-like tyrosine kinase 1	2.7.10.1
Cluster-8309.13140	Cellular Processes	Cellular commiunity	Focal adhesion	ko04510	K05096	FMS-like tyrosine kinase 1	2.7.10.1
Cluster-8309.5690	Cellular Processes	Cellular commiunity	Focal adhesion	ko04510	K05096	FMS-like tyrosine kinase 1	2.7.10.1
Cluster-8309.31335	Cellular Processes	Cellular commiunity	Focal adhesion	ko04510	K05096	FMS-like tyrosine kinase 1	2.7.10.1
Cluster-8309.7425	Cellular Processes	Cellular commiunity	Focal adhesion	ko04510	K05096	FMS-like tyrosine kinase 1	2.7.10.1
Cluster-8309.41391	Cellular Processes	Cellular commiunity	Focal adhesion	ko04510	K05096	FMS-like tyrosine kinase 1	2.7.10.1
Cluster-8309.63776	Cellular Processes	Cellular commiunity	Focal adhesion	ko04510	K05096	FMS-like tyrosine kinase 1	2.7.10.1
Cluster-8309.63777	Cellular Processes	Cellular commiunity	Focal adhesion	ko04510	K05096	FMS-like tyrosine kinase 1	2.7.10.1
Cluster-8309.31334	Cellular Processes	Cellular commiunity	Focal adhesion	ko04510	K05096	FMS-like tyrosine kinase 1	2.7.10.1
Cluster-8309.40511	Cellular Processes	Cellular commiunity	Focal adhesion	ko04510	K05096	FMS-like tyrosine kinase 1	2.7.10.1
Cluster-8309.14910	Cellular Processes	Cellular commiunity	Focal adhesion	ko04510	K05096	FMS-like tyrosine kinase 1	2.7.10.1
Cluster-8309.11814	Cellular Processes	Cellular commiunity	Focal adhesion	ko04510	K05096	FMS-like tyrosine kinase 1	2.7.10.1
Cluster-8309.58910	Cellular Processes	Cellular commiunity	Focal adhesion	ko04510	K05096	FMS-like tyrosine kinase 1	2.7.10.1
Cluster-8309.37727	Cellular Processes	Cellular commiunity	Focal adhesion	ko04510	K05096	FMS-like tyrosine kinase 1	2.7.10.1
Cluster-8309.28721	Cellular Processes	Cellular commiunity	Focal adhesion	ko04510	K05096	FMS-like tyrosine kinase 1	2.7.10.1
Cluster-8309.21817	Cellular Processes	Cellular commiunity	Focal adhesion	ko04510	K05096	FMS-like tyrosine kinase 1	2.7.10.1
Cluster-8309.32605	Cellular Processes	Cellular commiunity	Focal adhesion	ko04510	K05096	FMS-like tyrosine kinase 1	2.7.10.1
Cluster-10113.0	Cellular Processes	Cellular commiunity	Focal adhesion	ko04510	K05096	FMS-like tyrosine kinase 1	2.7.10.1
Cluster-8309.62105	Cellular Processes	Cellular commiunity	Focal adhesion	ko04510	K05096	FMS-like tyrosine kinase 1	2.7.10.1
Cluster-8309.35014	Cellular Processes	Cellular commiunity	Focal adhesion	ko04510	K05096	FMS-like tyrosine kinase 1	2.7.10.1
Cluster-8309.35015	Cellular Processes	Cellular commiunity	Focal adhesion	ko04510	K05096	FMS-like tyrosine kinase 1	2.7.10.1
Cluster-13212.0	Cellular Processes	Cellular commiunity	Focal adhesion	ko04510	K05096	FMS-like tyrosine kinase 1	2.7.10.1
Cluster-8309.51497	Cellular Processes	Cellular commiunity	Focal adhesion	ko04510	K05096	FMS-like tyrosine kinase 1	2.7.10.1
Cluster-10982.0	Cellular Processes	Cellular commiunity	Focal adhesion	ko04510	K05096	FMS-like tyrosine kinase 1	2.7.10.1
Cluster-8309.5832	Cellular Processes	Cellular commiunity	Focal adhesion	ko04510	K05096	FMS-like tyrosine kinase 1	2.7.10.1
Cluster-8309.56910	Cellular Processes	Cellular commiunity	Focal adhesion	ko04510	K05096	FMS-like tyrosine kinase 1	2.7.10.1
Cluster-8309.58432	Cellular Processes	Cellular commiunity	Focal adhesion	ko04510	K05096	FMS-like tyrosine kinase 1	2.7.10.1
Cluster-8309.12354	Cellular Processes	Cellular commiunity	Focal adhesion	ko04510	K05096	FMS-like tyrosine kinase 1	2.7.10.1
Cluster-8309.50349	Cellular Processes	Cellular commiunity	Focal adhesion	ko04510	K05098	kinase insert domain protein receptor	2.7.10.1
Cluster-4969.0	Cellular Processes	Cellular commiunity	Focal adhesion	ko04510	K05099	proto-oncogene tyrosine-protein kinase Met	2.7.10.1
Cluster-8309.56614	Cellular Processes	Cellular commiunity	Focal adhesion	ko04510	K05099	proto-oncogene tyrosine-protein kinase Met	2.7.10.1
Cluster-7069.0	Cellular Processes	Cellular commiunity	Focal adhesion	ko04510	K05099	proto-oncogene tyrosine-protein kinase Met	2.7.10.1
Cluster-8309.15574	Cellular Processes	Cellular commiunity	Focal adhesion	ko04510	K05099	proto-oncogene tyrosine-protein kinase Met	2.7.10.1
Cluster-4447.0	Cellular Processes	Cellular commiunity	Focal adhesion	ko04510	K05099	proto-oncogene tyrosine-protein kinase Met	2.7.10.1
Cluster-8309.53044	Cellular Processes	Cellular commiunity	Focal adhesion	ko04510	K05099	proto-oncogene tyrosine-protein kinase Met	2.7.10.1
Cluster-8292.0	Cellular Processes	Cellular commiunity	Focal adhesion	ko04510	K05099	proto-oncogene tyrosine-protein kinase Met	2.7.10.1
Cluster-4639.0	Cellular Processes	Cellular commiunity	Focal adhesion	ko04510	K05099	proto-oncogene tyrosine-protein kinase Met	2.7.10.1
Cluster-8309.34439	Cellular Processes	Cellular commiunity	Focal adhesion	ko04510	K05635	laminin, gamma 1
Cluster-8309.65422	Cellular Processes	Cellular commiunity	Focal adhesion	ko04510	K05635	laminin, gamma 1
Cluster-8309.39814	Cellular Processes	Cellular commiunity	Focal adhesion	ko04510	K05635	laminin, gamma 1
Cluster-563.1	Cellular Processes	Cellular commiunity	Focal adhesion	ko04510	K05635	laminin, gamma 1
Cluster-8309.25866	Cellular Processes	Cellular commiunity	Focal adhesion	ko04510	K05635	laminin, gamma 1
Cluster-8309.25865	Cellular Processes	Cellular commiunity	Focal adhesion	ko04510	K05635	laminin, gamma 1
Cluster-8309.39633	Cellular Processes	Cellular commiunity	Focal adhesion	ko04510	K05636	laminin, beta 1
Cluster-8309.39532	Cellular Processes	Cellular commiunity	Focal adhesion	ko04510	K05636	laminin, beta 1
Cluster-8309.39634	Cellular Processes	Cellular commiunity	Focal adhesion	ko04510	K05636	laminin, beta 1
Cluster-8309.38016	Cellular Processes	Cellular commiunity	Focal adhesion	ko04510	K05636	laminin, beta 1
Cluster-8309.39279	Cellular Processes	Cellular commiunity	Focal adhesion	ko04510	K05636	laminin, beta 1
Cluster-8309.35238	Cellular Processes	Cellular commiunity	Focal adhesion	ko04510	K05636	laminin, beta 1
Cluster-8309.40776	Cellular Processes	Cellular commiunity	Focal adhesion	ko04510	K05636	laminin, beta 1
Cluster-8309.47766	Cellular Processes	Cellular commiunity	Focal adhesion	ko04510	K05637	laminin, alpha 1/2
Cluster-8309.23417	Cellular Processes	Cellular commiunity	Focal adhesion	ko04510	K05637	laminin, alpha 1/2
Cluster-8309.59159	Cellular Processes	Cellular commiunity	Focal adhesion	ko04510	K05637	laminin, alpha 1/2
Cluster-8309.59158	Cellular Processes	Cellular commiunity	Focal adhesion	ko04510	K05637	laminin, alpha 1/2
Cluster-8309.28741	Cellular Processes	Cellular commiunity	Focal adhesion	ko04510	K05637	laminin, alpha 1/2
Cluster-8309.59160	Cellular Processes	Cellular commiunity	Focal adhesion	ko04510	K05637	laminin, alpha 1/2
Cluster-8309.22196	Cellular Processes	Cellular commiunity	Focal adhesion	ko04510	K05637	laminin, alpha 1/2
Cluster-8309.47952	Cellular Processes	Cellular commiunity	Focal adhesion	ko04510	K05637	laminin, alpha 1/2
Cluster-8309.47951	Cellular Processes	Cellular commiunity	Focal adhesion	ko04510	K05637	laminin, alpha 1/2
Cluster-8309.48856	Cellular Processes	Cellular commiunity	Focal adhesion	ko04510	K05637	laminin, alpha 1/2
Cluster-8309.61390	Cellular Processes	Cellular commiunity	Focal adhesion	ko04510	K05637	laminin, alpha 1/2
Cluster-8309.50149	Cellular Processes	Cellular commiunity	Focal adhesion	ko04510	K05637	laminin, alpha 1/2
Cluster-8309.42048	Cellular Processes	Cellular commiunity	Focal adhesion	ko04510	K05637	laminin, alpha 1/2
Cluster-8309.57070	Cellular Processes	Cellular commiunity	Focal adhesion	ko04510	K05637	laminin, alpha 1/2
Cluster-8309.5339	Cellular Processes	Cellular commiunity	Focal adhesion	ko04510	K05637	laminin, alpha 1/2
Cluster-2763.0	Cellular Processes	Cellular commiunity	Focal adhesion	ko04510	K05692	actin beta/gamma 1
Cluster-8309.35876	Cellular Processes	Cellular commiunity	Focal adhesion	ko04510	K05692	actin beta/gamma 1
Cluster-8309.36423	Cellular Processes	Cellular commiunity	Focal adhesion	ko04510	K05692	actin beta/gamma 1
Cluster-8309.36427	Cellular Processes	Cellular commiunity	Focal adhesion	ko04510	K05692	actin beta/gamma 1
Cluster-8309.25252	Cellular Processes	Cellular commiunity	Focal adhesion	ko04510	K05692	actin beta/gamma 1
Cluster-8309.33498	Cellular Processes	Cellular commiunity	Focal adhesion	ko04510	K05692	actin beta/gamma 1
Cluster-8309.66579	Cellular Processes	Cellular commiunity	Focal adhesion	ko04510	K05692	actin beta/gamma 1
Cluster-8309.25134	Cellular Processes	Cellular commiunity	Focal adhesion	ko04510	K05692	actin beta/gamma 1
Cluster-8309.25133	Cellular Processes	Cellular commiunity	Focal adhesion	ko04510	K05692	actin beta/gamma 1
Cluster-8309.10652	Cellular Processes	Cellular commiunity	Focal adhesion	ko04510	K05692	actin beta/gamma 1
Cluster-8309.681	Cellular Processes	Cellular commiunity	Focal adhesion	ko04510	K05692	actin beta/gamma 1
Cluster-8309.24938	Cellular Processes	Cellular commiunity	Focal adhesion	ko04510	K05692	actin beta/gamma 1
Cluster-10200.0	Cellular Processes	Cellular commiunity	Focal adhesion	ko04510	K05692	actin beta/gamma 1
Cluster-8309.53916	Cellular Processes	Cellular commiunity	Focal adhesion	ko04510	K05692	actin beta/gamma 1
Cluster-8309.35559	Cellular Processes	Cellular commiunity	Focal adhesion	ko04510	K05692	actin beta/gamma 1
Cluster-8309.1284	Cellular Processes	Cellular commiunity	Focal adhesion	ko04510	K05692	actin beta/gamma 1
Cluster-8309.41673	Cellular Processes	Cellular commiunity	Focal adhesion	ko04510	K05692	actin beta/gamma 1
Cluster-8309.28049	Cellular Processes	Cellular commiunity	Focal adhesion	ko04510	K05692	actin beta/gamma 1
Cluster-8309.21971	Cellular Processes	Cellular commiunity	Focal adhesion	ko04510	K05692	actin beta/gamma 1
Cluster-8309.36157	Cellular Processes	Cellular commiunity	Focal adhesion	ko04510	K05692	actin beta/gamma 1
Cluster-8309.50847	Cellular Processes	Cellular commiunity	Focal adhesion	ko04510	K05692	actin beta/gamma 1
Cluster-8309.30968	Cellular Processes	Cellular commiunity	Focal adhesion	ko04510	K05692	actin beta/gamma 1
Cluster-6020.0	Cellular Processes	Cellular commiunity	Focal adhesion	ko04510	K05692	actin beta/gamma 1
Cluster-8309.36303	Cellular Processes	Cellular commiunity	Focal adhesion	ko04510	K05699	actinin alpha
Cluster-8456.2	Cellular Processes	Cellular commiunity	Focal adhesion	ko04510	K05699	actinin alpha
Cluster-8456.0	Cellular Processes	Cellular commiunity	Focal adhesion	ko04510	K05699	actinin alpha
Cluster-8456.1	Cellular Processes	Cellular commiunity	Focal adhesion	ko04510	K05699	actinin alpha
Cluster-8309.10859	Cellular Processes	Cellular commiunity	Focal adhesion	ko04510	K05699	actinin alpha
Cluster-8309.37084	Cellular Processes	Cellular commiunity	Focal adhesion	ko04510	K05699	actinin alpha
Cluster-8309.37281	Cellular Processes	Cellular commiunity	Focal adhesion	ko04510	K05699	actinin alpha
Cluster-8309.36571	Cellular Processes	Cellular commiunity	Focal adhesion	ko04510	K05699	actinin alpha
Cluster-8309.27418	Cellular Processes	Cellular commiunity	Focal adhesion	ko04510	K05699	actinin alpha
Cluster-8309.35246	Cellular Processes	Cellular commiunity	Focal adhesion	ko04510	K05699	actinin alpha
Cluster-8309.39400	Cellular Processes	Cellular commiunity	Focal adhesion	ko04510	K05700	vinculin
Cluster-8309.37440	Cellular Processes	Cellular commiunity	Focal adhesion	ko04510	K05700	vinculin
Cluster-8309.41746	Cellular Processes	Cellular commiunity	Focal adhesion	ko04510	K05700	vinculin
Cluster-8309.49107	Cellular Processes	Cellular commiunity	Focal adhesion	ko04510	K05700	vinculin
Cluster-8309.38867	Cellular Processes	Cellular commiunity	Focal adhesion	ko04510	K05700	vinculin
Cluster-8309.39399	Cellular Processes	Cellular commiunity	Focal adhesion	ko04510	K05700	vinculin
Cluster-16653.1	Cellular Processes	Cellular commiunity	Focal adhesion	ko04510	K05700	vinculin
Cluster-16653.0	Cellular Processes	Cellular commiunity	Focal adhesion	ko04510	K05700	vinculin
Cluster-8309.24466	Cellular Processes	Cellular commiunity	Focal adhesion	ko04510	K05700	vinculin
Cluster-8309.40568	Cellular Processes	Cellular commiunity	Focal adhesion	ko04510	K05704	tyrosine-protein kinase Src	2.7.10.2
Cluster-8309.42625	Cellular Processes	Cellular commiunity	Focal adhesion	ko04510	K05704	tyrosine-protein kinase Src	2.7.10.2
Cluster-8309.59629	Cellular Processes	Cellular commiunity	Focal adhesion	ko04510	K05717	fibronectin 1
Cluster-8309.59826	Cellular Processes	Cellular commiunity	Focal adhesion	ko04510	K05717	fibronectin 1
Cluster-8309.59630	Cellular Processes	Cellular commiunity	Focal adhesion	ko04510	K05717	fibronectin 1
Cluster-3218.0	Cellular Processes	Cellular commiunity	Focal adhesion	ko04510	K05717	fibronectin 1
Cluster-8309.59729	Cellular Processes	Cellular commiunity	Focal adhesion	ko04510	K05717	fibronectin 1
Cluster-1938.0	Cellular Processes	Cellular commiunity	Focal adhesion	ko04510	K05717	fibronectin 1
Cluster-8309.38897	Cellular Processes	Cellular commiunity	Focal adhesion	ko04510	K05719	integrin beta 1
Cluster-18422.1	Cellular Processes	Cellular commiunity	Focal adhesion	ko04510	K05719	integrin beta 1
Cluster-18422.0	Cellular Processes	Cellular commiunity	Focal adhesion	ko04510	K05719	integrin beta 1
Cluster-8309.33565	Cellular Processes	Cellular commiunity	Focal adhesion	ko04510	K05719	integrin beta 1
Cluster-8309.57744	Cellular Processes	Cellular commiunity	Focal adhesion	ko04510	K05719	integrin beta 1
Cluster-8309.40057	Cellular Processes	Cellular commiunity	Focal adhesion	ko04510	K05719	integrin beta 1
Cluster-8309.40058	Cellular Processes	Cellular commiunity	Focal adhesion	ko04510	K05719	integrin beta 1
Cluster-6761.0	Cellular Processes	Cellular commiunity	Focal adhesion	ko04510	K05719	integrin beta 1
Cluster-8309.38500	Cellular Processes	Cellular commiunity	Focal adhesion	ko04510	K05719	integrin beta 1
Cluster-8309.40681	Cellular Processes	Cellular commiunity	Focal adhesion	ko04510	K05719	integrin beta 1
Cluster-8309.52256	Cellular Processes	Cellular commiunity	Focal adhesion	ko04510	K05725	focal adhesion kinase 1	2.7.10.2
Cluster-8309.41371	Cellular Processes	Cellular commiunity	Focal adhesion	ko04510	K05725	focal adhesion kinase 1	2.7.10.2
Cluster-8309.49662	Cellular Processes	Cellular commiunity	Focal adhesion	ko04510	K05725	focal adhesion kinase 1	2.7.10.2
Cluster-8309.49663	Cellular Processes	Cellular commiunity	Focal adhesion	ko04510	K05725	focal adhesion kinase 1	2.7.10.2
Cluster-8309.51154	Cellular Processes	Cellular commiunity	Focal adhesion	ko04510	K05725	focal adhesion kinase 1	2.7.10.2
Cluster-8309.62660	Cellular Processes	Cellular commiunity	Focal adhesion	ko04510	K05725	focal adhesion kinase 1	2.7.10.2
Cluster-8309.46258	Cellular Processes	Cellular commiunity	Focal adhesion	ko04510	K05725	focal adhesion kinase 1	2.7.10.2
Cluster-8309.49418	Cellular Processes	Cellular commiunity	Focal adhesion	ko04510	K05725	focal adhesion kinase 1	2.7.10.2
Cluster-8309.18725	Cellular Processes	Cellular commiunity	Focal adhesion	ko04510	K05725	focal adhesion kinase 1	2.7.10.2
Cluster-8309.52082	Cellular Processes	Cellular commiunity	Focal adhesion	ko04510	K05725	focal adhesion kinase 1	2.7.10.2
Cluster-8309.46290	Cellular Processes	Cellular commiunity	Focal adhesion	ko04510	K05725	focal adhesion kinase 1	2.7.10.2
Cluster-8309.45447	Cellular Processes	Cellular commiunity	Focal adhesion	ko04510	K05725	focal adhesion kinase 1	2.7.10.2
Cluster-8309.44130	Cellular Processes	Cellular commiunity	Focal adhesion	ko04510	K05725	focal adhesion kinase 1	2.7.10.2
Cluster-8309.44377	Cellular Processes	Cellular commiunity	Focal adhesion	ko04510	K05730	guanine nucleotide exchange factor VAV
Cluster-8309.44378	Cellular Processes	Cellular commiunity	Focal adhesion	ko04510	K05730	guanine nucleotide exchange factor VAV
Cluster-8309.55067	Cellular Processes	Cellular commiunity	Focal adhesion	ko04510	K05730	guanine nucleotide exchange factor VAV
Cluster-8309.55066	Cellular Processes	Cellular commiunity	Focal adhesion	ko04510	K05730	guanine nucleotide exchange factor VAV
Cluster-8309.45552	Cellular Processes	Cellular commiunity	Focal adhesion	ko04510	K05730	guanine nucleotide exchange factor VAV
Cluster-8309.40373	Cellular Processes	Cellular commiunity	Focal adhesion	ko04510	K05730	guanine nucleotide exchange factor VAV
Cluster-8309.14626	Cellular Processes	Cellular commiunity	Focal adhesion	ko04510	K05730	guanine nucleotide exchange factor VAV
Cluster-8309.40277	Cellular Processes	Cellular commiunity	Focal adhesion	ko04510	K05732	glucocorticoid receptor DNA-binding factor 1
Cluster-8309.38357	Cellular Processes	Cellular commiunity	Focal adhesion	ko04510	K05732	glucocorticoid receptor DNA-binding factor 1
Cluster-8309.45659	Cellular Processes	Cellular commiunity	Focal adhesion	ko04510	K05733	p21-activated kinase 3	2.7.11.1
Cluster-8309.52697	Cellular Processes	Cellular commiunity	Focal adhesion	ko04510	K05733	p21-activated kinase 3	2.7.11.1
Cluster-8309.22067	Cellular Processes	Cellular commiunity	Focal adhesion	ko04510	K05733	p21-activated kinase 3	2.7.11.1
Cluster-8309.51838	Cellular Processes	Cellular commiunity	Focal adhesion	ko04510	K05733	p21-activated kinase 3	2.7.11.1
Cluster-8309.54426	Cellular Processes	Cellular commiunity	Focal adhesion	ko04510	K05733	p21-activated kinase 3	2.7.11.1
Cluster-8309.46018	Cellular Processes	Cellular commiunity	Focal adhesion	ko04510	K05736	p21-activated kinase 7	2.7.11.1
Cluster-8309.46019	Cellular Processes	Cellular commiunity	Focal adhesion	ko04510	K05736	p21-activated kinase 7	2.7.11.1
Cluster-8309.34278	Cellular Processes	Cellular commiunity	Focal adhesion	ko04510	K05740	diaphanous 1
Cluster-8309.41687	Cellular Processes	Cellular commiunity	Focal adhesion	ko04510	K05740	diaphanous 1
Cluster-8309.31692	Cellular Processes	Cellular commiunity	Focal adhesion	ko04510	K05740	diaphanous 1
Cluster-8309.33921	Cellular Processes	Cellular commiunity	Focal adhesion	ko04510	K05740	diaphanous 1
Cluster-8309.33922	Cellular Processes	Cellular commiunity	Focal adhesion	ko04510	K05740	diaphanous 1
Cluster-8309.33923	Cellular Processes	Cellular commiunity	Focal adhesion	ko04510	K05740	diaphanous 1
Cluster-8309.35838	Cellular Processes	Cellular commiunity	Focal adhesion	ko04510	K05740	diaphanous 1
Cluster-8309.42018	Cellular Processes	Cellular commiunity	Focal adhesion	ko04510	K05740	diaphanous 1
Cluster-8309.41292	Cellular Processes	Cellular commiunity	Focal adhesion	ko04510	K05740	diaphanous 1
Cluster-8309.31623	Cellular Processes	Cellular commiunity	Focal adhesion	ko04510	K05740	diaphanous 1
Cluster-11104.1	Cellular Processes	Cellular commiunity	Focal adhesion	ko04510	K05760	paxillin
Cluster-8309.40090	Cellular Processes	Cellular commiunity	Focal adhesion	ko04510	K05760	paxillin
Cluster-8309.31337	Cellular Processes	Cellular commiunity	Focal adhesion	ko04510	K05760	paxillin
Cluster-11429.0	Cellular Processes	Cellular commiunity	Focal adhesion	ko04510	K05760	paxillin
Cluster-8309.38592	Cellular Processes	Cellular commiunity	Focal adhesion	ko04510	K05760	paxillin
Cluster-8309.34963	Cellular Processes	Cellular commiunity	Focal adhesion	ko04510	K05760	paxillin
Cluster-8309.35032	Cellular Processes	Cellular commiunity	Focal adhesion	ko04510	K05760	paxillin
Cluster-8309.36416	Cellular Processes	Cellular commiunity	Focal adhesion	ko04510	K05760	paxillin
Cluster-8309.38073	Cellular Processes	Cellular commiunity	Focal adhesion	ko04510	K05760	paxillin
Cluster-13217.0	Cellular Processes	Cellular commiunity	Focal adhesion	ko04510	K05760	paxillin
Cluster-11104.0	Cellular Processes	Cellular commiunity	Focal adhesion	ko04510	K05760	paxillin
Cluster-8309.37551	Cellular Processes	Cellular commiunity	Focal adhesion	ko04510	K05760	paxillin
Cluster-11104.2	Cellular Processes	Cellular commiunity	Focal adhesion	ko04510	K05760	paxillin
Cluster-8309.38242	Cellular Processes	Cellular commiunity	Focal adhesion	ko04510	K05760	paxillin
Cluster-8209.0	Cellular Processes	Cellular commiunity	Focal adhesion	ko04510	K06236	collagen, type I/II/III/V/XI/XXIV/XXVII, alpha
Cluster-6775.0	Cellular Processes	Cellular commiunity	Focal adhesion	ko04510	K06236	collagen, type I/II/III/V/XI/XXIV/XXVII, alpha
Cluster-4571.0	Cellular Processes	Cellular commiunity	Focal adhesion	ko04510	K06236	collagen, type I/II/III/V/XI/XXIV/XXVII, alpha
Cluster-4675.0	Cellular Processes	Cellular commiunity	Focal adhesion	ko04510	K06236	collagen, type I/II/III/V/XI/XXIV/XXVII, alpha
Cluster-14634.0	Cellular Processes	Cellular commiunity	Focal adhesion	ko04510	K06236	collagen, type I/II/III/V/XI/XXIV/XXVII, alpha
Cluster-17665.0	Cellular Processes	Cellular commiunity	Focal adhesion	ko04510	K06236	collagen, type I/II/III/V/XI/XXIV/XXVII, alpha
Cluster-16357.0	Cellular Processes	Cellular commiunity	Focal adhesion	ko04510	K06236	collagen, type I/II/III/V/XI/XXIV/XXVII, alpha
Cluster-10469.1	Cellular Processes	Cellular commiunity	Focal adhesion	ko04510	K06236	collagen, type I/II/III/V/XI/XXIV/XXVII, alpha
Cluster-8309.2118	Cellular Processes	Cellular commiunity	Focal adhesion	ko04510	K06236	collagen, type I/II/III/V/XI/XXIV/XXVII, alpha
Cluster-8309.51542	Cellular Processes	Cellular commiunity	Focal adhesion	ko04510	K06236	collagen, type I/II/III/V/XI/XXIV/XXVII, alpha
Cluster-8309.51543	Cellular Processes	Cellular commiunity	Focal adhesion	ko04510	K06236	collagen, type I/II/III/V/XI/XXIV/XXVII, alpha
Cluster-7296.0	Cellular Processes	Cellular commiunity	Focal adhesion	ko04510	K06236	collagen, type I/II/III/V/XI/XXIV/XXVII, alpha
Cluster-8309.61978	Cellular Processes	Cellular commiunity	Focal adhesion	ko04510	K06236	collagen, type I/II/III/V/XI/XXIV/XXVII, alpha
Cluster-8309.55677	Cellular Processes	Cellular commiunity	Focal adhesion	ko04510	K06236	collagen, type I/II/III/V/XI/XXIV/XXVII, alpha
Cluster-8309.51541	Cellular Processes	Cellular commiunity	Focal adhesion	ko04510	K06236	collagen, type I/II/III/V/XI/XXIV/XXVII, alpha
Cluster-8309.45941	Cellular Processes	Cellular commiunity	Focal adhesion	ko04510	K06237	collagen, type IV, alpha
Cluster-8309.35895	Cellular Processes	Cellular commiunity	Focal adhesion	ko04510	K06237	collagen, type IV, alpha
Cluster-17058.0	Cellular Processes	Cellular commiunity	Focal adhesion	ko04510	K06237	collagen, type IV, alpha
Cluster-11919.0	Cellular Processes	Cellular commiunity	Focal adhesion	ko04510	K06237	collagen, type IV, alpha
Cluster-8309.56931	Cellular Processes	Cellular commiunity	Focal adhesion	ko04510	K06237	collagen, type IV, alpha
Cluster-8309.20825	Cellular Processes	Cellular commiunity	Focal adhesion	ko04510	K06237	collagen, type IV, alpha
Cluster-8309.20824	Cellular Processes	Cellular commiunity	Focal adhesion	ko04510	K06237	collagen, type IV, alpha
Cluster-10776.0	Cellular Processes	Cellular commiunity	Focal adhesion	ko04510	K06237	collagen, type IV, alpha
Cluster-8309.54168	Cellular Processes	Cellular commiunity	Focal adhesion	ko04510	K06237	collagen, type IV, alpha
Cluster-8309.30198	Cellular Processes	Cellular commiunity	Focal adhesion	ko04510	K06237	collagen, type IV, alpha
Cluster-8309.36763	Cellular Processes	Cellular commiunity	Focal adhesion	ko04510	K06237	collagen, type IV, alpha
Cluster-8309.22763	Cellular Processes	Cellular commiunity	Focal adhesion	ko04510	K06237	collagen, type IV, alpha
Cluster-18105.0	Cellular Processes	Cellular commiunity	Focal adhesion	ko04510	K06237	collagen, type IV, alpha
Cluster-13457.0	Cellular Processes	Cellular commiunity	Focal adhesion	ko04510	K06238	collagen, type VI, alpha
Cluster-8309.52978	Cellular Processes	Cellular commiunity	Focal adhesion	ko04510	K06238	collagen, type VI, alpha
Cluster-8309.44484	Cellular Processes	Cellular commiunity	Focal adhesion	ko04510	K06238	collagen, type VI, alpha
Cluster-8309.42794	Cellular Processes	Cellular commiunity	Focal adhesion	ko04510	K06240	laminin, alpha 3/5
Cluster-4062.0	Cellular Processes	Cellular commiunity	Focal adhesion	ko04510	K06240	laminin, alpha 3/5
Cluster-5345.0	Cellular Processes	Cellular commiunity	Focal adhesion	ko04510	K06240	laminin, alpha 3/5
Cluster-3638.0	Cellular Processes	Cellular commiunity	Focal adhesion	ko04510	K06240	laminin, alpha 3/5
Cluster-8309.60812	Cellular Processes	Cellular commiunity	Focal adhesion	ko04510	K06240	laminin, alpha 3/5
Cluster-8309.57807	Cellular Processes	Cellular commiunity	Focal adhesion	ko04510	K06240	laminin, alpha 3/5
Cluster-5836.0	Cellular Processes	Cellular commiunity	Focal adhesion	ko04510	K06243	laminin, beta 2
Cluster-9021.0	Cellular Processes	Cellular commiunity	Focal adhesion	ko04510	K06244	laminin, beta 3
Cluster-5013.0	Cellular Processes	Cellular commiunity	Focal adhesion	ko04510	K06244	laminin, beta 3
Cluster-8309.21706	Cellular Processes	Cellular commiunity	Focal adhesion	ko04510	K06246	laminin, gamma 2
Cluster-1037.0	Cellular Processes	Cellular commiunity	Focal adhesion	ko04510	K06250	secreted phosphoprotein 1
Cluster-626.0	Cellular Processes	Cellular commiunity	Focal adhesion	ko04510	K06250	secreted phosphoprotein 1
Cluster-958.0	Cellular Processes	Cellular commiunity	Focal adhesion	ko04510	K06251	vitronectin
Cluster-2671.0	Cellular Processes	Cellular commiunity	Focal adhesion	ko04510	K06251	vitronectin
Cluster-8309.10277	Cellular Processes	Cellular commiunity	Focal adhesion	ko04510	K06251	vitronectin
Cluster-8309.48997	Cellular Processes	Cellular commiunity	Focal adhesion	ko04510	K06252	tenascin
Cluster-8309.44313	Cellular Processes	Cellular commiunity	Focal adhesion	ko04510	K06252	tenascin
Cluster-8309.15526	Cellular Processes	Cellular commiunity	Focal adhesion	ko04510	K06252	tenascin
Cluster-8309.29530	Cellular Processes	Cellular commiunity	Focal adhesion	ko04510	K06252	tenascin
Cluster-8309.31329	Cellular Processes	Cellular commiunity	Focal adhesion	ko04510	K06252	tenascin
Cluster-8309.16950	Cellular Processes	Cellular commiunity	Focal adhesion	ko04510	K06252	tenascin
Cluster-8309.312	Cellular Processes	Cellular commiunity	Focal adhesion	ko04510	K06252	tenascin
Cluster-8309.62148	Cellular Processes	Cellular commiunity	Focal adhesion	ko04510	K06269	serine/threonine-protein phosphatase PP1 catalytic subunit	3.1.3.16
Cluster-8309.8800	Cellular Processes	Cellular commiunity	Focal adhesion	ko04510	K06269	serine/threonine-protein phosphatase PP1 catalytic subunit	3.1.3.16
Cluster-8309.17142	Cellular Processes	Cellular commiunity	Focal adhesion	ko04510	K06269	serine/threonine-protein phosphatase PP1 catalytic subunit	3.1.3.16
Cluster-17945.0	Cellular Processes	Cellular commiunity	Focal adhesion	ko04510	K06269	serine/threonine-protein phosphatase PP1 catalytic subunit	3.1.3.16
Cluster-8309.36885	Cellular Processes	Cellular commiunity	Focal adhesion	ko04510	K06269	serine/threonine-protein phosphatase PP1 catalytic subunit	3.1.3.16
Cluster-12518.0	Cellular Processes	Cellular commiunity	Focal adhesion	ko04510	K06269	serine/threonine-protein phosphatase PP1 catalytic subunit	3.1.3.16
Cluster-8309.40927	Cellular Processes	Cellular commiunity	Focal adhesion	ko04510	K06269	serine/threonine-protein phosphatase PP1 catalytic subunit	3.1.3.16
Cluster-8309.49694	Cellular Processes	Cellular commiunity	Focal adhesion	ko04510	K06269	serine/threonine-protein phosphatase PP1 catalytic subunit	3.1.3.16
Cluster-8309.16587	Cellular Processes	Cellular commiunity	Focal adhesion	ko04510	K06269	serine/threonine-protein phosphatase PP1 catalytic subunit	3.1.3.16
Cluster-8309.16588	Cellular Processes	Cellular commiunity	Focal adhesion	ko04510	K06269	serine/threonine-protein phosphatase PP1 catalytic subunit	3.1.3.16
Cluster-8309.10290	Cellular Processes	Cellular commiunity	Focal adhesion	ko04510	K06269	serine/threonine-protein phosphatase PP1 catalytic subunit	3.1.3.16
Cluster-8309.51980	Cellular Processes	Cellular commiunity	Focal adhesion	ko04510	K06269	serine/threonine-protein phosphatase PP1 catalytic subunit	3.1.3.16
Cluster-8309.36702	Cellular Processes	Cellular commiunity	Focal adhesion	ko04510	K06269	serine/threonine-protein phosphatase PP1 catalytic subunit	3.1.3.16
Cluster-8309.24838	Cellular Processes	Cellular commiunity	Focal adhesion	ko04510	K06269	serine/threonine-protein phosphatase PP1 catalytic subunit	3.1.3.16
Cluster-8309.10289	Cellular Processes	Cellular commiunity	Focal adhesion	ko04510	K06269	serine/threonine-protein phosphatase PP1 catalytic subunit	3.1.3.16
Cluster-8309.41634	Cellular Processes	Cellular commiunity	Focal adhesion	ko04510	K06269	serine/threonine-protein phosphatase PP1 catalytic subunit	3.1.3.16
Cluster-8309.61468	Cellular Processes	Cellular commiunity	Focal adhesion	ko04510	K06269	serine/threonine-protein phosphatase PP1 catalytic subunit	3.1.3.16
Cluster-8309.41275	Cellular Processes	Cellular commiunity	Focal adhesion	ko04510	K06269	serine/threonine-protein phosphatase PP1 catalytic subunit	3.1.3.16
Cluster-8309.44895	Cellular Processes	Cellular commiunity	Focal adhesion	ko04510	K06269	serine/threonine-protein phosphatase PP1 catalytic subunit	3.1.3.16
Cluster-17248.0	Cellular Processes	Cellular commiunity	Focal adhesion	ko04510	K06269	serine/threonine-protein phosphatase PP1 catalytic subunit	3.1.3.16
Cluster-8309.29524	Cellular Processes	Cellular commiunity	Focal adhesion	ko04510	K06270	protein phosphatase 1 regulatory subunit 12A
Cluster-11873.0	Cellular Processes	Cellular commiunity	Focal adhesion	ko04510	K06270	protein phosphatase 1 regulatory subunit 12A
Cluster-8309.45966	Cellular Processes	Cellular commiunity	Focal adhesion	ko04510	K06270	protein phosphatase 1 regulatory subunit 12A
Cluster-8309.28066	Cellular Processes	Cellular commiunity	Focal adhesion	ko04510	K06270	protein phosphatase 1 regulatory subunit 12A
Cluster-8309.26580	Cellular Processes	Cellular commiunity	Focal adhesion	ko04510	K06270	protein phosphatase 1 regulatory subunit 12A
Cluster-8309.56621	Cellular Processes	Cellular commiunity	Focal adhesion	ko04510	K06270	protein phosphatase 1 regulatory subunit 12A
Cluster-15603.0	Cellular Processes	Cellular commiunity	Focal adhesion	ko04510	K06270	protein phosphatase 1 regulatory subunit 12A
Cluster-8309.28067	Cellular Processes	Cellular commiunity	Focal adhesion	ko04510	K06270	protein phosphatase 1 regulatory subunit 12A
Cluster-8309.55573	Cellular Processes	Cellular commiunity	Focal adhesion	ko04510	K06270	protein phosphatase 1 regulatory subunit 12A
Cluster-8309.46050	Cellular Processes	Cellular commiunity	Focal adhesion	ko04510	K06270	protein phosphatase 1 regulatory subunit 12A
Cluster-8309.42525	Cellular Processes	Cellular commiunity	Focal adhesion	ko04510	K06271	talin
Cluster-8309.42526	Cellular Processes	Cellular commiunity	Focal adhesion	ko04510	K06271	talin
Cluster-8309.37203	Cellular Processes	Cellular commiunity	Focal adhesion	ko04510	K06271	talin
Cluster-8309.34394	Cellular Processes	Cellular commiunity	Focal adhesion	ko04510	K06271	talin
Cluster-8309.38621	Cellular Processes	Cellular commiunity	Focal adhesion	ko04510	K06271	talin
Cluster-9090.0	Cellular Processes	Cellular commiunity	Focal adhesion	ko04510	K06271	talin
Cluster-14784.0	Cellular Processes	Cellular commiunity	Focal adhesion	ko04510	K06271	talin
Cluster-8309.43982	Cellular Processes	Cellular commiunity	Focal adhesion	ko04510	K06271	talin
Cluster-8309.35236	Cellular Processes	Cellular commiunity	Focal adhesion	ko04510	K06272	integrin-linked kinase	2.7.11.1
Cluster-8220.0	Cellular Processes	Cellular commiunity	Focal adhesion	ko04510	K06273	zyxin
Cluster-8309.37819	Cellular Processes	Cellular commiunity	Focal adhesion	ko04510	K06275	parvin
Cluster-18178.1	Cellular Processes	Cellular commiunity	Focal adhesion	ko04510	K06275	parvin
Cluster-18178.0	Cellular Processes	Cellular commiunity	Focal adhesion	ko04510	K06275	parvin
Cluster-8309.34914	Cellular Processes	Cellular commiunity	Focal adhesion	ko04510	K06275	parvin
Cluster-8309.25802	Cellular Processes	Cellular commiunity	Focal adhesion	ko04510	K06275	parvin
Cluster-8309.36542	Cellular Processes	Cellular commiunity	Focal adhesion	ko04510	K06275	parvin
Cluster-8309.36537	Cellular Processes	Cellular commiunity	Focal adhesion	ko04510	K06275	parvin
Cluster-8309.21940	Cellular Processes	Cellular commiunity	Focal adhesion	ko04510	K06275	parvin
Cluster-8309.45363	Cellular Processes	Cellular commiunity	Focal adhesion	ko04510	K06275	parvin
Cluster-8309.36934	Cellular Processes	Cellular commiunity	Focal adhesion	ko04510	K06276	3-phosphoinositide dependent protein kinase-1	2.7.11.1
Cluster-8309.22514	Cellular Processes	Cellular commiunity	Focal adhesion	ko04510	K06276	3-phosphoinositide dependent protein kinase-1	2.7.11.1
Cluster-8309.35337	Cellular Processes	Cellular commiunity	Focal adhesion	ko04510	K06276	3-phosphoinositide dependent protein kinase-1	2.7.11.1
Cluster-8309.35338	Cellular Processes	Cellular commiunity	Focal adhesion	ko04510	K06276	3-phosphoinositide dependent protein kinase-1	2.7.11.1
Cluster-8309.46727	Cellular Processes	Cellular commiunity	Focal adhesion	ko04510	K06276	3-phosphoinositide dependent protein kinase-1	2.7.11.1
Cluster-8309.40664	Cellular Processes	Cellular commiunity	Focal adhesion	ko04510	K06277	Rap guanine nucleotide exchange factor 1
Cluster-8309.40663	Cellular Processes	Cellular commiunity	Focal adhesion	ko04510	K06277	Rap guanine nucleotide exchange factor 1
Cluster-8309.40662	Cellular Processes	Cellular commiunity	Focal adhesion	ko04510	K06277	Rap guanine nucleotide exchange factor 1
Cluster-8309.39926	Cellular Processes	Cellular commiunity	Focal adhesion	ko04510	K06277	Rap guanine nucleotide exchange factor 1
Cluster-8309.41829	Cellular Processes	Cellular commiunity	Focal adhesion	ko04510	K06277	Rap guanine nucleotide exchange factor 1
Cluster-8309.48054	Cellular Processes	Cellular commiunity	Focal adhesion	ko04510	K06277	Rap guanine nucleotide exchange factor 1
Cluster-8309.50497	Cellular Processes	Cellular commiunity	Focal adhesion	ko04510	K06277	Rap guanine nucleotide exchange factor 1
Cluster-8309.48936	Cellular Processes	Cellular commiunity	Focal adhesion	ko04510	K06277	Rap guanine nucleotide exchange factor 1
Cluster-15850.1	Cellular Processes	Cellular commiunity	Focal adhesion	ko04510	K06279	SHC- transforming protein 1
Cluster-15850.0	Cellular Processes	Cellular commiunity	Focal adhesion	ko04510	K06279	SHC- transforming protein 1
Cluster-8309.27373	Cellular Processes	Cellular commiunity	Focal adhesion	ko04510	K06483	integrin alpha 4
Cluster-4462.0	Cellular Processes	Cellular commiunity	Focal adhesion	ko04510	K06485	integrin alpha 6
Cluster-8309.45091	Cellular Processes	Cellular commiunity	Focal adhesion	ko04510	K06493	integrin beta 3
Cluster-8309.34957	Cellular Processes	Cellular commiunity	Focal adhesion	ko04510	K06585	integrin alpha 9
Cluster-8309.31561	Cellular Processes	Cellular commiunity	Focal adhesion	ko04510	K06585	integrin alpha 9
Cluster-8309.47033	Cellular Processes	Cellular commiunity	Focal adhesion	ko04510	K06585	integrin alpha 9
Cluster-8309.31471	Cellular Processes	Cellular commiunity	Focal adhesion	ko04510	K06585	integrin alpha 9
Cluster-8309.43761	Cellular Processes	Cellular commiunity	Focal adhesion	ko04510	K06585	integrin alpha 9
Cluster-8309.40606	Cellular Processes	Cellular commiunity	Focal adhesion	ko04510	K06585	integrin alpha 9
Cluster-8309.27374	Cellular Processes	Cellular commiunity	Focal adhesion	ko04510	K06585	integrin alpha 9
Cluster-8309.46834	Cellular Processes	Cellular commiunity	Focal adhesion	ko04510	K06585	integrin alpha 9
Cluster-16865.0	Cellular Processes	Cellular commiunity	Focal adhesion	ko04510	K07836	Ras-related protein Rap-1B
Cluster-13285.0	Cellular Processes	Cellular commiunity	Focal adhesion	ko04510	K07836	Ras-related protein Rap-1B
Cluster-8309.4047	Cellular Processes	Cellular commiunity	Focal adhesion	ko04510	K07836	Ras-related protein Rap-1B
Cluster-8309.25233	Cellular Processes	Cellular commiunity	Focal adhesion	ko04510	K07860	Ras-related C3 botulinum toxin substrate 2
Cluster-8309.25234	Cellular Processes	Cellular commiunity	Focal adhesion	ko04510	K07860	Ras-related C3 botulinum toxin substrate 2
Cluster-17140.0	Cellular Processes	Cellular commiunity	Focal adhesion	ko04510	K07860	Ras-related C3 botulinum toxin substrate 2
Cluster-8309.11013	Cellular Processes	Cellular commiunity	Focal adhesion	ko04510	K10151	cyclin D2
Cluster-9313.0	Cellular Processes	Cellular commiunity	Focal adhesion	ko04510	K10151	cyclin D2
Cluster-8309.54413	Cellular Processes	Cellular commiunity	Focal adhesion	ko04510	K10151	cyclin D2
Cluster-8309.13843	Cellular Processes	Cellular commiunity	Focal adhesion	ko04510	K10151	cyclin D2
Cluster-8309.13844	Cellular Processes	Cellular commiunity	Focal adhesion	ko04510	K10151	cyclin D2
Cluster-8309.26785	Cellular Processes	Cellular commiunity	Focal adhesion	ko04510	K10351	myosin regulatory light chain 2
Cluster-8309.9857	Cellular Processes	Cellular commiunity	Focal adhesion	ko04510	K12329	protein phosphatase 1 regulatory subunit 12B
Cluster-8309.36490	Cellular Processes	Cellular commiunity	Focal adhesion	ko04510	K12754	myosin regulatory light chain 7
Cluster-28.0	Cellular Processes	Cellular commiunity	Focal adhesion	ko04510	K12754	myosin regulatory light chain 7
Cluster-8309.32166	Cellular Processes	Cellular commiunity	Focal adhesion	ko04510	K12755	myosin regulatory light chain 9
Cluster-13665.0	Cellular Processes	Cellular commiunity	Focal adhesion	ko04510	K12755	myosin regulatory light chain 9
Cluster-8309.44201	Cellular Processes	Cellular commiunity	Focal adhesion	ko04510	K12755	myosin regulatory light chain 9
Cluster-8309.44200	Cellular Processes	Cellular commiunity	Focal adhesion	ko04510	K12755	myosin regulatory light chain 9
Cluster-6498.0	Cellular Processes	Cellular commiunity	Focal adhesion	ko04510	K12755	myosin regulatory light chain 9
Cluster-18366.0	Cellular Processes	Cellular commiunity	Focal adhesion	ko04510	K12755	myosin regulatory light chain 9
Cluster-8309.37790	Cellular Processes	Cellular commiunity	Focal adhesion	ko04510	K12757	myosin regulatory light chain 12
Cluster-8309.22800	Cellular Processes	Cellular commiunity	Focal adhesion	ko04510	K12757	myosin regulatory light chain 12
Cluster-6498.1	Cellular Processes	Cellular commiunity	Focal adhesion	ko04510	K12757	myosin regulatory light chain 12
Cluster-8309.26870	Cellular Processes	Cellular commiunity	Focal adhesion	ko04510	K12757	myosin regulatory light chain 12
Cluster-8309.41685	Cellular Processes	Cellular commiunity	Focal adhesion	ko04510	K13708	dedicator of cytokinesis protein 1
Cluster-8309.43751	Cellular Processes	Cellular commiunity	Focal adhesion	ko04510	K13708	dedicator of cytokinesis protein 1
Cluster-8309.43752	Cellular Processes	Cellular commiunity	Focal adhesion	ko04510	K13708	dedicator of cytokinesis protein 1
Cluster-8309.43753	Cellular Processes	Cellular commiunity	Focal adhesion	ko04510	K13708	dedicator of cytokinesis protein 1
Cluster-8309.38900	Cellular Processes	Cellular commiunity	Focal adhesion	ko04510	K13708	dedicator of cytokinesis protein 1
Cluster-8309.37028	Cellular Processes	Cellular commiunity	Focal adhesion	ko04510	K13708	dedicator of cytokinesis protein 1
Cluster-8309.43178	Cellular Processes	Cellular commiunity	Focal adhesion	ko04510	K13708	dedicator of cytokinesis protein 1
Cluster-8309.43747	Cellular Processes	Cellular commiunity	Focal adhesion	ko04510	K13708	dedicator of cytokinesis protein 1
Cluster-8309.43749	Cellular Processes	Cellular commiunity	Focal adhesion	ko04510	K13708	dedicator of cytokinesis protein 1
Cluster-8309.43748	Cellular Processes	Cellular commiunity	Focal adhesion	ko04510	K13708	dedicator of cytokinesis protein 1
Cluster-8309.40850	Cellular Processes	Cellular commiunity	Focal adhesion	ko04510	K13708	dedicator of cytokinesis protein 1
Cluster-17680.0	Cellular Processes	Cellular commiunity	Focal adhesion	ko04510	K16060	baculoviral IAP repeat-containing protein 2/3
Cluster-17680.1	Cellular Processes	Cellular commiunity	Focal adhesion	ko04510	K16060	baculoviral IAP repeat-containing protein 2/3
Cluster-8309.25954	Cellular Processes	Cellular commiunity	Focal adhesion	ko04510	K17388	Rho-associated protein kinase 2	2.7.11.1
Cluster-8309.40366	Cellular Processes	Cellular commiunity	Focal adhesion	ko04510	K17388	Rho-associated protein kinase 2	2.7.11.1
Cluster-8309.33298	Cellular Processes	Cellular commiunity	Focal adhesion	ko04510	K17388	Rho-associated protein kinase 2	2.7.11.1
Cluster-8309.25915	Cellular Processes	Cellular commiunity	Focal adhesion	ko04510	K00889	1-phosphatidylinositol-4-phosphate 5-kinase	2.7.1.68
Cluster-8309.27181	Cellular Processes	Cellular commiunity	Focal adhesion	ko04510	K00889	1-phosphatidylinositol-4-phosphate 5-kinase	2.7.1.68
Cluster-8309.30594	Cellular Processes	Cellular commiunity	Focal adhesion	ko04510	K00889	1-phosphatidylinositol-4-phosphate 5-kinase	2.7.1.68
Cluster-8309.52485	Cellular Processes	Cellular commiunity	Focal adhesion	ko04510	K00889	1-phosphatidylinositol-4-phosphate 5-kinase	2.7.1.68
Cluster-8309.28303	Cellular Processes	Cellular commiunity	Focal adhesion	ko04510	K00889	1-phosphatidylinositol-4-phosphate 5-kinase	2.7.1.68
Cluster-8309.19079	Cellular Processes	Cellular commiunity	Focal adhesion	ko04510	K00889	1-phosphatidylinositol-4-phosphate 5-kinase	2.7.1.68
Cluster-8309.27180	Cellular Processes	Cellular commiunity	Focal adhesion	ko04510	K00889	1-phosphatidylinositol-4-phosphate 5-kinase	2.7.1.68
Cluster-8309.44348	Cellular Processes	Cellular commiunity	Focal adhesion	ko04510	K00889	1-phosphatidylinositol-4-phosphate 5-kinase	2.7.1.68
Cluster-8309.44347	Cellular Processes	Cellular commiunity	Focal adhesion	ko04510	K00889	1-phosphatidylinositol-4-phosphate 5-kinase	2.7.1.68
Cluster-8309.19080	Cellular Processes	Cellular commiunity	Focal adhesion	ko04510	K00889	1-phosphatidylinositol-4-phosphate 5-kinase	2.7.1.68
Cluster-8309.44394	Cellular Processes	Cellular commiunity	Focal adhesion	ko04510	K00889	1-phosphatidylinositol-4-phosphate 5-kinase	2.7.1.68
Cluster-8309.44905	Cellular Processes	Cellular commiunity	Focal adhesion	ko04510	K00889	1-phosphatidylinositol-4-phosphate 5-kinase	2.7.1.68
Cluster-8309.24350	Cellular Processes	Cellular commiunity	Focal adhesion	ko04510	K00889	1-phosphatidylinositol-4-phosphate 5-kinase	2.7.1.68
Cluster-8309.31344	Cellular Processes	Cellular commiunity	Adherens junction	ko04520	K02105	catenin beta 1
Cluster-8309.31343	Cellular Processes	Cellular commiunity	Adherens junction	ko04520	K02105	catenin beta 1
Cluster-8309.43351	Cellular Processes	Cellular commiunity	Adherens junction	ko04520	K02105	catenin beta 1
[truncated: 45,150 more rows]
