# Supplementary material for: Transcriptome analysis in different developmental stages of Batocera horsfieldi (Coleoptera: Cerambycidae) and comparison of candidate olfactory genes
Source: PLoS One. 2018 Feb 23;13(2):e0192730. doi: 10.1371/journal.pone.0192730 (PMC5825065; doi:10.1371/journal.pone.0192730)
Supplement: S15 Text — (XLS) [file pone.0192730.s015.xls]

Gene ID	KOG ID	Abbreviation	KOG Description
Cluster-8309.14777	KOG1628	J	40S ribosomal protein S3A
Cluster-8309.55463	KOG0759	C	Mitochondrial oxoglutarate/malate carrier proteins
Cluster-8309.55462	KOG1426	S	FOG: RCC1 domain
Cluster-17657.0	KOG1430	IE	C-3 sterol dehydrogenase/3-beta-hydroxysteroid dehydrogenase and related dehydrogenases
Cluster-865.0	KOG0331	A	ATP-dependent RNA helicase
Cluster-8309.55316	KOG2023	YU	Nuclear transport receptor Karyopherin-beta2/Transportin (importin beta superfamily)
Cluster-8309.49670	KOG1938	D	Protein with predicted involvement in meiosis (GSG1)
Cluster-8309.49673	KOG3530	R	FERM domain protein EHM2
Cluster-8309.49677	KOG1516	R	Carboxylesterase and related proteins
Cluster-8309.49679	KOG0576	T	Mitogen-activated protein kinase kinase kinase kinase (MAP4K), germinal center kinase family
Cluster-8309.49678	KOG3641	E	Zinc carboxypeptidase
Cluster-8309.38218	KOG0017	R	FOG: Transposon-encoded proteins with TYA, reverse transcriptase, integrase domains in various combinations
Cluster-8309.38216	KOG2197	T	Ypt/Rab-specific GTPase-activating protein GYP7 and related proteins
Cluster-8309.38215	KOG0059	IR	Lipid exporter ABCA1 and related proteins, ABC superfamily
Cluster-8309.38214	KOG0667	R	Dual-specificity tyrosine-phosphorylation regulated kinase
Cluster-8309.38212	KOG0857	J	60s ribosomal protein L10
Cluster-4618.0	KOG0500	PT	Cyclic nucleotide-gated cation channel CNGA1-3 and related proteins
Cluster-15386.0	KOG2670	G	Enolase
Cluster-8309.16731	KOG3948	A	Mediator of U snRNA nuclear export PHAX
Cluster-8309.16733	KOG4055	S	Uncharacterized conserved protein
Cluster-8309.16736	KOG1486	T	GTP-binding protein DRG2 (ODN superfamily)
Cluster-8309.16737	KOG1486	T	GTP-binding protein DRG2 (ODN superfamily)
Cluster-8309.16738	KOG1486	T	GTP-binding protein DRG2 (ODN superfamily)
Cluster-8309.16739	KOG1486	T	GTP-binding protein DRG2 (ODN superfamily)
Cluster-6181.0	KOG0200	T	Fibroblast/platelet-derived growth factor receptor and related receptor tyrosine kinases
Cluster-8309.42104	KOG0939	OK	E3 ubiquitin-protein ligase/Putative upstream regulatory element binding protein
Cluster-8309.42105	KOG3393	S	Predicted membrane protein
Cluster-8309.42100	KOG2563	R	Permease of the major facilitator superfamily
Cluster-8309.42101	KOG2563	R	Permease of the major facilitator superfamily
Cluster-8309.42108	KOG0210	P	P-type ATPase
Cluster-8309.42109	KOG1449	T	Predicted Rho GTPase-activating protein CdGAPr
Cluster-8309.58285	KOG2622	V	Putative myrosinase precursor
Cluster-8309.27150	KOG2270	TD	Serine/threonine protein kinase involved in cell cycle control
Cluster-8309.27151	KOG3853	T	Inositol monophosphatase
Cluster-8309.157	KOG0107	A	Alternative splicing factor SRp20/9G8 (RRM superfamily)
Cluster-8309.58288	KOG2998	S	Uncharacterized conserved protein
Cluster-8309.13816	KOG3147	G	6-phosphogluconolactonase - like protein
Cluster-8309.13817	KOG3147	G	6-phosphogluconolactonase - like protein
Cluster-8309.35794	KOG0400	J	40S ribosomal protein S13
Cluster-2272.0	KOG3452	J	60S ribosomal protein L36
Cluster-17198.0	KOG1094	T	Discoidin domain receptor DDR1
Cluster-8309.48993	KOG0887	J	60S ribosomal protein L35A/L37
Cluster-8309.48992	KOG4815	R	Muscular protein implicated in muscular dystrophy phenotype
Cluster-8309.48994	KOG0714	O	Molecular chaperone (DnaJ superfamily)
Cluster-11368.0	KOG2450	C	Aldehyde dehydrogenase
Cluster-8309.15410	KOG0089	H	Methylenetetrahydrofolate dehydrogenase/methylenetetrahydrofolate cyclohydrolase
Cluster-8309.15411	KOG2497	R	Predicted methyltransferase
Cluster-8309.15412	KOG0211	T	Protein phosphatase 2A regulatory subunit A and related proteins
Cluster-8309.15413	KOG3309	C	Ferredoxin
Cluster-8309.15416	KOG4736	S	Uncharacterized conserved protein
Cluster-8309.44195	KOG1417	E	Homogentisate 1,2-dioxygenase
Cluster-8309.44194	KOG1417	E	Homogentisate 1,2-dioxygenase
Cluster-8309.44191	KOG1831	K	Negative regulator of transcription
Cluster-8309.44190	KOG0200	T	Fibroblast/platelet-derived growth factor receptor and related receptor tyrosine kinases
Cluster-8309.36675	KOG2275	E	Aminoacylase ACY1 and related metalloexopeptidases
Cluster-13286.0	KOG0975	E	Branched chain aminotransferase BCAT1, pyridoxal phosphate enzymes type IV superfamily
Cluster-8309.32402	KOG0394	R	Ras-related GTPase
Cluster-8309.32404	KOG4392	K	RNA polymerase, subunit L
Cluster-8309.32405	KOG4392	K	RNA polymerase, subunit L
Cluster-8309.32407	KOG1178	Q	Non-ribosomal peptide synthetase/alpha-aminoadipate reductase and related enzymes
Cluster-8309.32409	KOG2979	R	Protein involved in DNA repair
Cluster-8309.13884	KOG2240	K	RNA polymerase II general transcription factor BTF3 and related proteins
Cluster-8309.31170	KOG0140	I	Medium-chain acyl-CoA dehydrogenase
Cluster-8309.31173	KOG1332	U	Vesicle coat complex COPII, subunit SEC13
Cluster-8309.31177	KOG1381	H	Para-hydroxybenzoate-polyprenyl transferase
Cluster-8309.31176	KOG0204	P	Calcium transporting ATPase
Cluster-8309.42920	KOG3417	T	Ras1 guanine nucleotide exchange factor
Cluster-8309.42928	KOG0765	C	Predicted mitochondrial carrier protein
Cluster-8309.30808	KOG1721	R	FOG: Zn-finger
Cluster-8309.30802	KOG3420	J	Predicted RNA methylase
Cluster-8309.30803	KOG3686	T	Rap1-GTPase-activating protein (Rap1GAP)
Cluster-8309.30800	KOG4109	K	Histone H3 (Lys4) methyltransferase complex, subunit CPS25/DPY-30
Cluster-8309.30807	KOG3534	R	p53 inducible protein PIR121
Cluster-8309.30804	KOG4248	O	Ubiquitin-like protein, regulator of apoptosis
Cluster-8309.30805	KOG1266	T	Protein kinase
Cluster-8309.39764	KOG1922	TZ	Rho GTPase effector BNI1 and related formins
Cluster-8309.39765	KOG0208	P	Cation transport ATPase
Cluster-8309.39767	KOG2242	A	Scaffold/matrix specific factor hnRNP-U/SAF-A, contains SPRY domain
Cluster-8309.39760	KOG4163	J	Prolyl-tRNA synthetase
Cluster-8309.39762	KOG0069	C	Glyoxylate/hydroxypyruvate reductase (D-isomer-specific 2-hydroxy acid dehydrogenase superfamily)
Cluster-8309.39763	KOG0424	O	Ubiquitin-protein ligase
Cluster-8309.39768	KOG1795	A	U5 snRNP spliceosome subunit
Cluster-8309.39769	KOG0027	T	Calmodulin and related proteins (EF-Hand superfamily)
Cluster-8309.41477	KOG1848	S	Uncharacterized conserved protein
Cluster-8309.41476	KOG1621	I	1D-myo-inositol-triphosphate 3-kinase A
Cluster-8309.41475	KOG0368	I	Acetyl-CoA carboxylase
Cluster-8309.41474	KOG0368	I	Acetyl-CoA carboxylase
Cluster-8309.41473	KOG3614	PT	Ca2+/Mg2+-permeable cation channels (LTRPC family)
Cluster-8309.41470	KOG3882	R	Tetraspanin family integral membrane protein
Cluster-8309.29138	KOG3392	A	Exon-exon junction complex, Magoh component
Cluster-8309.29139	KOG3223	S	Uncharacterized conserved protein
Cluster-8309.29132	KOG0873	I	C-4 sterol methyl oxidase
Cluster-8309.29137	KOG1577	R	Aldo/keto reductase family proteins
Cluster-8309.34275	KOG2649	R	Zinc carboxypeptidase
Cluster-8309.34274	KOG2127	T	Calmodulin-binding protein CRAG, contains DENN domain
Cluster-8309.34277	KOG1831	K	Negative regulator of transcription
Cluster-8309.34276	KOG0137	I	Very-long-chain acyl-CoA dehydrogenase
Cluster-8309.34273	KOG0011	L	Nucleotide excision repair factor NEF2, RAD23 component
Cluster-8309.34279	KOG3863	K	bZIP transcription factor NRF1
Cluster-8309.34278	KOG1922	TZ	Rho GTPase effector BNI1 and related formins
Cluster-9876.0	KOG1642	A	Ribonuclease, T2 family
Cluster-8309.15480	KOG2259	S	Uncharacterized conserved protein
Cluster-8309.21322	KOG0528	K	HMG-box transcription factor SOX5
Cluster-8309.21328	KOG1692	U	Putative cargo transport protein EMP24 (p24 protein family)
Cluster-8309.8394	KOG3720	I	Lysosomal & prostatic acid phosphatases
Cluster-8309.8396	KOG1173	DO	Anaphase-promoting complex (APC), Cdc16 subunit
Cluster-10922.0	KOG0657	G	Glyceraldehyde 3-phosphate dehydrogenase
Cluster-8309.22676	KOG3480	U	Mitochondrial import inner membrane translocase, subunits TIM10/TIM12
Cluster-8309.22675	KOG1286	E	Amino acid transporters
Cluster-8309.46129	KOG0208	P	Cation transport ATPase
Cluster-8309.46127	KOG1582	G	UDP-galactose transporter related protein
Cluster-8309.46120	KOG3754	H	Gamma-glutamylcysteine synthetase
Cluster-8309.46122	KOG2718	P	Na+-bile acid cotransporter
Cluster-8309.46123	KOG0136	I	Acyl-CoA oxidase
Cluster-8309.34490	KOG1779	J	40s ribosomal protein S27
Cluster-8309.34493	KOG2062	O	26S proteasome regulatory complex, subunit RPN2/PSMD1
Cluster-8309.25379	KOG0324	S	Uncharacterized conserved protein
Cluster-8309.25377	KOG1789	UO	Endocytosis protein RME-8, contains DnaJ domain
Cluster-8309.25375	KOG0054	Q	Multidrug resistance-associated protein/mitoxantrone resistance protein, ABC superfamily
Cluster-8309.12686	KOG4553	S	Uncharacterized conserved protein
Cluster-8309.33728	KOG4102	S	Uncharacterized conserved protein
Cluster-8309.33724	KOG3228	S	Uncharacterized conserved protein
Cluster-8309.33725	KOG3663	K	Nuclear factor I
Cluster-8309.32895	KOG4270	T	GTPase-activator protein
Cluster-8309.32894	KOG2133	R	Transcriptional corepressor Atrophin-1/DRPLA
Cluster-14865.0	KOG1577	R	Aldo/keto reductase family proteins
Cluster-8309.30534	KOG3483	S	Uncharacterized conserved protein
Cluster-16019.0	KOG2404	C	Fumarate reductase, flavoprotein subunit
Cluster-8309.30532	KOG3058	S	Uncharacterized conserved protein
Cluster-8471.0	KOG0952	A	DNA/RNA helicase MER3/SLH1, DEAD-box superfamily
Cluster-8309.30533	KOG0940	O	Ubiquitin protein ligase RSP5/NEDD4
Cluster-8309.18460	KOG4215	K	Hepatocyte nuclear factor 4 and similar steroid hormone receptors
Cluster-8309.30531	KOG3058	S	Uncharacterized conserved protein
Cluster-8309.18469	KOG1699	R	O-acetyltransferase
Cluster-8309.10674	KOG0017	R	FOG: Transposon-encoded proteins with TYA, reverse transcriptase, integrase domains in various combinations
Cluster-8309.48964	KOG1830	Z	Wiskott Aldrich syndrome proteins
Cluster-8309.61	KOG3846	E	L-kynurenine hydrolase
Cluster-8309.62	KOG2988	J	60S ribosomal protein L30
Cluster-8309.63	KOG3352	C	Cytochrome c oxidase, subunit Vb/COX4
Cluster-9750.0	KOG1757	B	Histone 2A
Cluster-8309.18287	KOG2539	J	Mitochondrial/chloroplast ribosome small subunit component
Cluster-16881.0	KOG2806	G	Chitinase
Cluster-8309.22577	KOG3789	P	Nitrogen permease regulator NLRG/NPR2
Cluster-8309.16280	KOG0017	R	FOG: Transposon-encoded proteins with TYA, reverse transcriptase, integrase domains in various combinations
Cluster-8309.16285	KOG0507	T	CASK-interacting adaptor protein (caskin) and related proteins with ankyrin repeats and SAM domain
Cluster-8309.16287	KOG1505	I	Lysophosphatidic acid acyltransferase LPAAT and related acyltransferases
Cluster-8309.22571	KOG2371	H	Molybdopterin biosynthesis protein
Cluster-16017.1	KOG0101	O	Molecular chaperones HSP70/HSC70, HSP70 superfamily
Cluster-6327.0	KOG2638	G	UDP-glucose pyrophosphorylase
Cluster-5442.0	KOG0034	T	Ca2+/calmodulin-dependent protein phosphatase (calcineurin subunit B), EF-Hand superfamily protein
Cluster-8309.8980	KOG2970	S	Predicted membrane protein
Cluster-8309.8986	KOG0242	Z	Kinesin-like protein
Cluster-797.0	KOG0402	J	60S ribosomal protein L37
Cluster-8309.4516	KOG0203	P	Na+/K+ ATPase, alpha subunit
Cluster-8309.4517	KOG0203	P	Na+/K+ ATPase, alpha subunit
Cluster-8309.4514	KOG0203	P	Na+/K+ ATPase, alpha subunit
Cluster-8309.4515	KOG0203	P	Na+/K+ ATPase, alpha subunit
Cluster-8309.22889	KOG1162	U	Predicted small molecule transporter
Cluster-18100.0	KOG3311	J	Ribosomal protein S18
Cluster-8309.22881	KOG1202	I	Animal-type fatty acid synthase and related proteins
Cluster-8309.22880	KOG1931	R	Putative transmembrane protein
Cluster-8309.22887	KOG1250	E	Threonine/serine dehydratases
Cluster-8309.39447	KOG0603	T	Ribosomal protein S6 kinase
Cluster-8309.28945	KOG1220	G	Phosphoglucomutase/phosphomannomutase
Cluster-8309.3897	KOG3656	R	FOG: 7 transmembrane receptor
Cluster-8309.36727	KOG2658	C	NADH:ubiquinone oxidoreductase, NDUFV1/51kDa subunit
Cluster-8309.36721	KOG3591	O	Alpha crystallins
Cluster-8309.36720	KOG0984	T	Mitogen-activated protein kinase (MAPK) kinase MKK3/MKK6
Cluster-8309.15161	KOG3160	O	Gamma-interferon inducible lysosomal thiol reductase
Cluster-11026.0	KOG0070	U	GTP-binding ADP-ribosylation factor Arf1
Cluster-11026.1	KOG0070	U	GTP-binding ADP-ribosylation factor Arf1
Cluster-8309.32498	KOG2752	R	Uncharacterized conserved protein, contains N-recognin-type Zn-finger
Cluster-8309.39155	KOG0475	P	Cl- channel CLC-3 and related proteins (CLC superfamily)
Cluster-12500.0	KOG0764	C	Mitochondrial FAD carrier protein
Cluster-8309.39154	KOG0475	P	Cl- channel CLC-3 and related proteins (CLC superfamily)
Cluster-8309.28272	KOG0619	R	FOG: Leucine rich repeat
Cluster-8309.39158	KOG1234	R	ABC (ATP binding cassette) 1 protein
Cluster-8309.57113	KOG0619	R	FOG: Leucine rich repeat
Cluster-8309.57110	KOG3304	R	Surfeit family protein 5
Cluster-5397.0	KOG0017	R	FOG: Transposon-encoded proteins with TYA, reverse transcriptase, integrase domains in various combinations
Cluster-8309.26435	KOG2317	J	Putative translation initiation inhibitor UK114/IBM1
Cluster-8309.26436	KOG0993	U	Rab5 GTPase effector Rabaptin-5
Cluster-8309.26430	KOG4240	T	Multidomain protein, contains SPEC repeats, PH, SH3, and separate rac-specific and rho-specific guanine nucleotide exchange factor domains
Cluster-8309.26431	KOG4240	T	Multidomain protein, contains SPEC repeats, PH, SH3, and separate rac-specific and rho-specific guanine nucleotide exchange factor domains
Cluster-14735.0	KOG1412	E	Aspartate aminotransferase/Glutamic oxaloacetic transaminase AAT2/GOT1
Cluster-8309.50660	KOG3887	U	Predicted small GTPase involved in nuclear protein import
Cluster-8309.50663	KOG0530	O	Protein farnesyltransferase, alpha subunit/protein geranylgeranyltransferase type I, alpha subunit
Cluster-8309.50664	KOG3641	E	Zinc carboxypeptidase
Cluster-8309.53310	KOG0017	R	FOG: Transposon-encoded proteins with TYA, reverse transcriptase, integrase domains in various combinations
Cluster-8309.53312	KOG1291	P	Mn2+ and Fe2+ transporters of the NRAMP family
Cluster-8309.53319	KOG2718	P	Na+-bile acid cotransporter
Cluster-3377.0	KOG2450	C	Aldehyde dehydrogenase
Cluster-8309.47541	KOG3530	R	FERM domain protein EHM2
Cluster-8309.47543	KOG0346	A	RNA helicase
Cluster-8309.47542	KOG4619	S	Uncharacterized conserved protein
Cluster-8309.45949	KOG0236	P	Sulfate/bicarbonate/oxalate exchanger SAT-1 and related transporters (SLC26 family)
Cluster-8309.45946	KOG0266	R	WD40 repeat-containing protein
Cluster-8309.45945	KOG3815	K	Transcription factor Doublesex
Cluster-8309.45942	KOG3079	F	Uridylate kinase/adenylate kinase
Cluster-8309.45941	KOG3544	W	Collagens (type IV and type XIII), and related proteins
Cluster-8309.57942	KOG0685	H	Flavin-containing amine oxidase
Cluster-8309.57948	KOG0164	Z	Myosin class I heavy chain
Cluster-8309.44012	KOG0163	Z	Myosin class VI heavy chain
Cluster-8309.44010	KOG2048	R	WD40 repeat protein
Cluster-8309.44011	KOG3598	K	Thyroid hormone receptor-associated protein complex, subunit TRAP230
Cluster-8309.44017	KOG1080	BK	Histone H3 (Lys4) methyltransferase complex, subunit SET1 and related methyltransferases
Cluster-8309.44014	KOG1648	R	Uncharacterized conserved protein, contains RUN, BRK and TBC domains
Cluster-15178.0	KOG0602	G	Neutral trehalase
Cluster-12843.0	KOG1202	I	Animal-type fatty acid synthase and related proteins
Cluster-12843.1	KOG1202	I	Animal-type fatty acid synthase and related proteins
Cluster-8309.40665	KOG1463	O	26S proteasome regulatory complex, subunit RPN6/PSMD11
Cluster-8309.40664	KOG3417	T	Ras1 guanine nucleotide exchange factor
Cluster-8309.40667	KOG3022	D	Predicted ATPase, nucleotide-binding
Cluster-8309.40666	KOG1463	O	26S proteasome regulatory complex, subunit RPN6/PSMD11
Cluster-8309.40661	KOG0269	S	WD40 repeat-containing protein
Cluster-8309.40660	KOG2372	L	Oxidation resistance protein
Cluster-8309.40663	KOG3417	T	Ras1 guanine nucleotide exchange factor
Cluster-8309.40662	KOG3417	T	Ras1 guanine nucleotide exchange factor
Cluster-8309.40669	KOG2935	R	Ataxin 3/Josephin
Cluster-8309.40668	KOG3812	PT	L-type voltage-dependent Ca2+ channel, beta subunit
Cluster-8309.35060	KOG3624	E	M13 family peptidase
Cluster-8309.35067	KOG3180	C	Electron transfer flavoprotein, beta subunit
Cluster-8309.35066	KOG3180	C	Electron transfer flavoprotein, beta subunit
Cluster-8309.35065	KOG0202	P	Ca2+ transporting ATPase
Cluster-8309.35064	KOG3424	J	40S ribosomal protein S24
Cluster-8309.35068	KOG0202	P	Ca2+ transporting ATPase
Cluster-8309.56137	KOG1023	T	Natriuretic peptide receptor, guanylate cyclase
Cluster-13862.0	KOG1577	R	Aldo/keto reductase family proteins
Cluster-8309.62460	KOG3882	R	Tetraspanin family integral membrane protein
Cluster-8309.41538	KOG1094	T	Discoidin domain receptor DDR1
Cluster-8309.41539	KOG3570	T	MAPK-activating protein DENN
Cluster-8309.41533	KOG1913	K	Regucalcin gene promoter region-related protein (RGPR)
Cluster-8309.41530	KOG4216	K	Steroid hormone nuclear receptor
Cluster-8309.41531	KOG4428	T	Inositol-polyphosphate 4-phosphatase
Cluster-8309.41536	KOG0235	G	Phosphoglycerate mutase
Cluster-8309.41537	KOG2931	S	Differentiation-related gene 1 protein (NDR1 protein), related proteins
Cluster-8309.24746	KOG2866	S	Uncharacterized conserved protein
Cluster-8309.24747	KOG2968	R	Predicted esterase of the alpha-beta hydrolase superfamily (Neuropathy target esterase), contains cAMP-binding domains
Cluster-8309.24741	KOG1342	B	Histone deacetylase complex, catalytic component RPD3
Cluster-8309.24742	KOG1342	B	Histone deacetylase complex, catalytic component RPD3
Cluster-8309.24748	KOG2712	K	Transcriptional coactivator
Cluster-8309.44831	KOG0609	T	Calcium/calmodulin-dependent serine protein kinase/membrane-associated guanylate kinase
Cluster-8309.44199	KOG1737	I	Oxysterol-binding protein
Cluster-8309.44198	KOG0702	T	Predicted GTPase-activating protein
Cluster-6633.0	KOG3400	K	RNA polymerase subunit 8
Cluster-8309.22359	KOG3759	T	Uncharacterized RUN domain protein
Cluster-8309.22358	KOG2007	J	Cysteinyl-tRNA synthetase
Cluster-8309.19274	KOG0379	R	Kelch repeat-containing proteins
Cluster-8309.13207	KOG3980	A	RNA 3'-terminal phosphate cyclase
Cluster-8309.13206	KOG3980	A	RNA 3'-terminal phosphate cyclase
Cluster-8309.38282	KOG2482	K	Predicted C2H2-type Zn-finger protein
Cluster-8309.13204	KOG3980	A	RNA 3'-terminal phosphate cyclase
Cluster-8309.13203	KOG2807	KL	RNA polymerase II transcription initiation/nucleotide excision repair factor TFIIH, subunit SSL1
Cluster-8309.11068	KOG0619	R	FOG: Leucine rich repeat
Cluster-8309.11061	KOG3225	U	Mitochondrial import inner membrane translocase, subunit TIM22
Cluster-8309.11060	KOG3225	U	Mitochondrial import inner membrane translocase, subunit TIM22
Cluster-8309.11063	KOG1510	K	RNA polymerase II holoenzyme and mediator subcomplex, subunit SURB7/SRB7
Cluster-8309.11062	KOG1510	K	RNA polymerase II holoenzyme and mediator subcomplex, subunit SURB7/SRB7
Cluster-8309.59014	KOG3388	L	Predicted transcription regulator/nuclease, contains ParB domain
Cluster-8309.23002	KOG3916	G	UDP-Gal:glucosylceramide beta-1,4-galactosyltransferase
Cluster-8309.23003	KOG3916	G	UDP-Gal:glucosylceramide beta-1,4-galactosyltransferase
Cluster-8309.18589	KOG3720	I	Lysosomal & prostatic acid phosphatases
Cluster-8309.23004	KOG3806	K	Predicted transcription factor
Cluster-8309.18587	KOG2552	R	Major facilitator superfamily permease - Cdc91p
Cluster-8309.18586	KOG3916	G	UDP-Gal:glucosylceramide beta-1,4-galactosyltransferase
Cluster-8309.49029	KOG0834	D	CDK9 kinase-activating protein cyclin T
Cluster-8309.49021	KOG0255	R	Synaptic vesicle transporter SVOP and related transporters (major facilitator superfamily)
Cluster-8309.49023	KOG3850	S	Predicted membrane protein
Cluster-8309.49024	KOG4091	K	Transcription factor
Cluster-8309.49026	KOG1125	R	TPR repeat-containing protein
Cluster-8309.49027	KOG0834	D	CDK9 kinase-activating protein cyclin T
Cluster-8309.54146	KOG2070	F	Guanine nucleotide exchange factor
Cluster-8309.26988	KOG2510	B	SWI-SNF chromatin-remodeling complex protein
Cluster-8309.26989	KOG1914	A	mRNA cleavage and polyadenylation factor I complex, subunit RNA14
Cluster-8309.7552	KOG0619	R	FOG: Leucine rich repeat
Cluster-8309.7551	KOG3656	R	FOG: 7 transmembrane receptor
Cluster-8309.7556	KOG0135	IQ	Pristanoyl-CoA/acyl-CoA oxidase
Cluster-8309.20584	KOG2159	J	tRNA nucleotidyltransferase/poly(A) polymerase
Cluster-8309.20582	KOG1212	JIT	Amidases
Cluster-8309.17057	KOG1581	G	UDP-galactose transporter related protein
Cluster-8309.17053	KOG2492	T	CDK5 activator-binding protein
Cluster-8309.17051	KOG4230	H	C1-tetrahydrofolate synthase
Cluster-8309.17058	KOG2050	J	Puf family RNA-binding protein
Cluster-13609.0	KOG0381	R	HMG box-containing protein
Cluster-8309.42091	KOG4212	A	RNA-binding protein hnRNP-M
Cluster-8309.4231	KOG1944	R	Peroxisomal membrane protein MPV17 and related proteins
Cluster-8309.5542	KOG4249	S	Uncharacterized conserved protein
Cluster-8309.5543	KOG2300	S	Uncharacterized conserved protein
Cluster-8309.5547	KOG1337	R	N-methyltransferase
Cluster-8309.5545	KOG1337	R	N-methyltransferase
Cluster-8309.11843	KOG3079	F	Uridylate kinase/adenylate kinase
Cluster-8309.11842	KOG3079	F	Uridylate kinase/adenylate kinase
Cluster-8309.11841	KOG3079	F	Uridylate kinase/adenylate kinase
Cluster-8309.11847	KOG1783	A	Small nuclear ribonucleoprotein F
Cluster-8309.11846	KOG1729	R	FYVE finger containing protein
Cluster-8309.11844	KOG3293	A	Small nuclear ribonucleoprotein (snRNP)
Cluster-8309.42095	KOG0969	L	DNA polymerase delta, catalytic subunit
Cluster-8309.57270	KOG2730	R	Methylase
Cluster-8309.12576	KOG0629	E	Glutamate decarboxylase and related proteins
Cluster-8309.12577	KOG0629	E	Glutamate decarboxylase and related proteins
Cluster-8309.12578	KOG0629	E	Glutamate decarboxylase and related proteins
Cluster-8309.14934	KOG1905	BK	Class IV sirtuins (SIR2 family)
Cluster-8309.54961	KOG0685	H	Flavin-containing amine oxidase
Cluster-8309.54960	KOG0685	H	Flavin-containing amine oxidase
Cluster-8309.35772	KOG0898	J	40S ribosomal protein S15
Cluster-8309.35771	KOG0709	K	CREB/ATF family transcription factor
Cluster-8309.35770	KOG0793	T	Protein tyrosine phosphatase
Cluster-8309.39559	KOG1792	U	Reticulon
Cluster-8309.6094	KOG1202	I	Animal-type fatty acid synthase and related proteins
Cluster-8309.6091	KOG0101	O	Molecular chaperones HSP70/HSC70, HSP70 superfamily
Cluster-8309.9316	KOG1166	D	Mitotic checkpoint serine/threonine protein kinase
Cluster-14614.0	KOG1575	C	Voltage-gated shaker-like K+ channel, subunit beta/KCNAB
Cluster-9754.0	KOG1353	C	F0F1-type ATP synthase, alpha subunit
Cluster-8309.31728	KOG3966	TV	p53-mediated apoptosis protein EI24/PIG8
Cluster-8309.31729	KOG3339	R	Predicted glycosyltransferase
Cluster-8309.31720	KOG0541	O	Alkyl hydroperoxide reductase/peroxiredoxin
Cluster-8309.31721	KOG0541	O	Alkyl hydroperoxide reductase/peroxiredoxin
Cluster-8309.31722	KOG3912	R	Predicted integral membrane protein
Cluster-8309.31724	KOG0403	T	Neoplastic transformation suppressor Pdcd4/MA-3, contains MA3 domain
Cluster-8309.31725	KOG0403	T	Neoplastic transformation suppressor Pdcd4/MA-3, contains MA3 domain
Cluster-8309.31726	KOG0018	D	Structural maintenance of chromosome protein 1 (sister chromatid cohesion complex Cohesin, subunit SMC1)
Cluster-8309.31727	KOG2408	R	Peroxidase/oxygenase
Cluster-8309.38608	KOG1221	I	Acyl-CoA reductase
Cluster-8309.38609	KOG1221	I	Acyl-CoA reductase
Cluster-8309.38604	KOG0734	O	AAA+-type ATPase containing the peptidase M41 domain
Cluster-8309.38606	KOG0469	J	Elongation factor 2
Cluster-8309.38601	KOG1656	U	Protein involved in glucose derepression and pre-vacuolar endosome protein sorting
Cluster-8309.38603	KOG1742	J	60s ribosomal protein L15/L27
Cluster-8309.51878	KOG2718	P	Na+-bile acid cotransporter
Cluster-8309.51879	KOG2718	P	Na+-bile acid cotransporter
Cluster-8309.30451	KOG2491	Y	Nuclear matrix protein
Cluster-8309.30452	KOG2491	Y	Nuclear matrix protein
Cluster-8309.30454	KOG2107	S	Uncharacterized conserved protein, contains double-stranded beta-helix domain
Cluster-8309.54053	KOG3988	O	Protein-tyrosine sulfotransferase TPST1/TPST2
Cluster-13047.1	KOG0400	J	40S ribosomal protein S13
Cluster-13047.0	KOG0053	E	Cystathionine beta-lyases/cystathionine gamma-synthases
Cluster-7500.0	KOG4297	TV	C-type lectin
Cluster-8309.58518	KOG2156	O	Tubulin-tyrosine ligase-related protein
Cluster-8309.28469	KOG0921	K	Dosage compensation complex, subunit MLE
Cluster-8309.28468	KOG0921	K	Dosage compensation complex, subunit MLE
Cluster-8309.53433	KOG2690	S	Uncharacterized conserved protein, contains BSD domain
Cluster-8309.53434	KOG2216	S	Conserved coiled/coiled coil protein
Cluster-8309.28462	KOG0810	U	SNARE protein Syntaxin 1 and related proteins
Cluster-8309.28467	KOG1713	C	NADH-ubiquinone oxidoreductase, NDUFS3/30 kDa subunit
Cluster-8309.28466	KOG0921	K	Dosage compensation complex, subunit MLE
Cluster-11704.0	KOG2510	B	SWI-SNF chromatin-remodeling complex protein
Cluster-18542.0	KOG3783	S	Uncharacterized conserved protein
Cluster-8309.15098	KOG4642	O	Chaperone-dependent E3 ubiquitin protein ligase (contains TPR repeats)
Cluster-8309.54055	KOG0926	AJ	DEAH-box RNA helicase
Cluster-8309.34609	KOG1212	JIT	Amidases
Cluster-9819.0	KOG0557	C	Dihydrolipoamide acetyltransferase
Cluster-8309.34602	KOG1378	G	Purple acid phosphatase
Cluster-8309.34604	KOG1499	OKT	Protein arginine N-methyltransferase PRMT1 and related enzymes
Cluster-8309.34605	KOG0002	J	60s ribosomal protein L39
Cluster-8309.34606	KOG1933	I	Cholesterol transport protein (Niemann-Pick C disease protein)
Cluster-8309.31459	KOG2156	O	Tubulin-tyrosine ligase-related protein
Cluster-8309.52745	KOG3543	T	Ca2+-dependent activator protein
Cluster-8309.44934	KOG4740	S	Uncharacterized conserved protein
Cluster-8309.44930	KOG1926	K	Predicted regulator of rRNA gene transcription (MYB-binding protein)
Cluster-8309.44938	KOG1208	Q	Dehydrogenases with different specificities (related to short-chain alcohol dehydrogenases)
Cluster-8309.33379	KOG1998	T	Signaling protein DOCK180
Cluster-8309.33378	KOG1998	T	Signaling protein DOCK180
Cluster-8309.33371	KOG0138	E	Glutaryl-CoA dehydrogenase
Cluster-8309.33372	KOG0138	E	Glutaryl-CoA dehydrogenase
Cluster-8309.33375	KOG2250	E	Glutamate/leucine/phenylalanine/valine dehydrogenases
Cluster-8309.33377	KOG1304	E	Amino acid transporters
Cluster-8309.42524	KOG4258	T	Insulin/growth factor receptor (contains protein kinase domain)
Cluster-8309.42525	KOG4261	Z	Talin
Cluster-8309.42526	KOG0980	Z	Actin-binding protein SLA2/Huntingtin-interacting protein Hip1
Cluster-8309.42527	KOG0213	A	Splicing factor 3b, subunit 1
Cluster-8309.18034	KOG2246	G	Galactosyltransferases
Cluster-8309.18030	KOG2210	T	Oxysterol-binding protein
Cluster-8309.18033	KOG2246	G	Galactosyltransferases
Cluster-8309.18032	KOG1557	G	Fructose-biphosphate aldolase
Cluster-8309.18039	KOG1864	O	Ubiquitin-specific protease
Cluster-8309.37323	KOG4293	T	Predicted membrane protein, contains DoH and Cytochrome b-561/ferric reductase transmembrane domains
Cluster-8309.37320	KOG1109	R	Vacuole membrane protein VMP1
Cluster-8309.37326	KOG0450	G	2-oxoglutarate dehydrogenase, E1 subunit
Cluster-8309.37327	KOG0391	R	SNF2 family DNA-dependent ATPase
Cluster-8309.37324	KOG4590	T	Signal transduction protein Enabled, contains WH1 domain
Cluster-8309.28173	KOG3615	S	Uncharacterized conserved protein
Cluster-8309.28172	KOG3837	R	Uncharacterized conserved protein, contains DM14 and C2 domains
Cluster-8309.28170	KOG1868	O	Ubiquitin C-terminal hydrolase
Cluster-8309.40580	KOG1029	TU	Endocytic adaptor protein intersectin
Cluster-8309.40581	KOG0331	A	ATP-dependent RNA helicase
Cluster-8309.40582	KOG0331	A	ATP-dependent RNA helicase
Cluster-8309.40583	KOG1394	IQ	3-oxoacyl-(acyl-carrier-protein) synthase (I and II)
Cluster-8309.40584	KOG1703	TZ	Adaptor protein Enigma and related PDZ-LIM proteins
Cluster-8309.40587	KOG0672	PD	Halotolerance protein HAL3 (contains flavoprotein domain)
Cluster-8309.40588	KOG1041	J	Translation initiation factor 2C (eIF-2C) and related proteins
Cluster-8309.40589	KOG0937	U	Adaptor complexes medium subunit family
Cluster-8309.46517	KOG1039	O	Predicted E3 ubiquitin ligase
Cluster-8309.46510	KOG0614	T	cGMP-dependent protein kinase
Cluster-8309.46513	KOG4059	S	Uncharacterized conserved protein
Cluster-8309.46512	KOG4048	S	Uncharacterized conserved protein
Cluster-8309.44103	KOG1337	R	N-methyltransferase
Cluster-11256.0	KOG0443	Z	Actin regulatory proteins (gelsolin/villin family)
Cluster-8309.64751	KOG0877	J	40S ribosomal protein S2/30S ribosomal protein S5
Cluster-8309.64750	KOG4292	H	Cubilin, multiligand receptor mediating cobalamin absorption
Cluster-15283.0	KOG0081	U	GTPase Rab27, small G protein superfamily
Cluster-2557.0	KOG0047	P	Catalase
Cluster-8309.21708	KOG0626	G	Beta-glucosidase, lactase phlorizinhydrolase, and related proteins
Cluster-8309.21703	KOG0266	R	WD40 repeat-containing protein
Cluster-8309.21701	KOG0437	J	Leucyl-tRNA synthetase
Cluster-8309.21706	KOG1836	W	Extracellular matrix glycoprotein Laminin subunits alpha and gamma
Cluster-8309.29558	KOG1577	R	Aldo/keto reductase family proteins
Cluster-8309.29559	KOG1125	R	TPR repeat-containing protein
Cluster-8309.29557	KOG2539	J	Mitochondrial/chloroplast ribosome small subunit component
Cluster-8309.29550	KOG0915	S	Uncharacterized conserved protein
Cluster-8309.29551	KOG0915	S	Uncharacterized conserved protein
Cluster-8309.23707	KOG1706	E	Argininosuccinate synthase
Cluster-8309.23701	KOG0124	A	Polypyrimidine tract-binding protein PUF60 (RRM superfamily)
Cluster-8309.23700	KOG0124	A	Polypyrimidine tract-binding protein PUF60 (RRM superfamily)
Cluster-8309.23702	KOG2370	T	Cactin
Cluster-8309.60182	KOG2648	J	Diphthamide biosynthesis protein
Cluster-8309.26287	KOG0141	EI	Isovaleryl-CoA dehydrogenase
Cluster-8309.26284	KOG1539	R	WD repeat protein
Cluster-8309.26280	KOG0598	RT	Ribosomal protein S6 kinase and related proteins
Cluster-8309.48236	KOG0447	R	Dynamin-like GTP binding protein
Cluster-8309.48234	KOG3036	R	Protein involved in cell differentiation/sexual development
Cluster-8309.48232	KOG1997	T	PH domain-containing protein
Cluster-8309.48233	KOG0781	U	Signal recognition particle receptor, alpha subunit
Cluster-8309.48231	KOG3361	C	Iron binding protein involved in Fe-S cluster formation
Cluster-8309.48238	KOG0942	O	E3 ubiquitin protein ligase
Cluster-8309.9663	KOG2576	K	Glucosyltransferase - Alg8p
Cluster-8309.9661	KOG3595	Z	Dyneins, heavy chain
Cluster-8309.9664	KOG2001	Z	Gamma-tubulin complex, DGRIP84/SPC97 component
Cluster-8309.55173	KOG0017	R	FOG: Transposon-encoded proteins with TYA, reverse transcriptase, integrase domains in various combinations
Cluster-8309.55170	KOG2234	G	Predicted UDP-galactose transporter
Cluster-8309.55177	KOG3712	K	RFX family transcription factor
Cluster-8309.55176	KOG1328	UT	Synaptic vesicle protein BAIAP3, involved in vesicle priming/regulation
Cluster-8309.55178	KOG0543	O	FKBP-type peptidyl-prolyl cis-trans isomerase
Cluster-2436.0	KOG4824	M	Apolipoprotein D/Lipocalin
Cluster-8309.6524	KOG3754	H	Gamma-glutamylcysteine synthetase
Cluster-16513.0	KOG3678	W	SARM protein (with sterile alpha and armadillo motifs)
Cluster-8309.49188	KOG1601	K	GATA-4/5/6 transcription factors
Cluster-8309.26862	KOG1610	QR	Corticosteroid 11-beta-dehydrogenase and related short chain-type dehydrogenases
Cluster-8309.7699	KOG1479	F	Nucleoside transporter
Cluster-3233.0	KOG1495	C	Lactate dehydrogenase
Cluster-8309.65630	KOG1286	E	Amino acid transporters
Cluster-8309.17797	KOG3645	T	Acetylcholine receptor
Cluster-8309.17793	KOG0922	A	DEAH-box RNA helicase
Cluster-13419.0	KOG0544	O	FKBP-type peptidyl-prolyl cis-trans isomerase
Cluster-8309.11562	KOG1601	K	GATA-4/5/6 transcription factors
Cluster-8309.11564	KOG1721	R	FOG: Zn-finger
Cluster-11277.0	KOG1654	Z	Microtubule-associated anchor protein involved in autophagy and membrane trafficking
Cluster-8309.20429	KOG2265	T	Nuclear distribution protein NUDC
Cluster-8309.20424	KOG0233	C	Vacuolar H+-ATPase V0 sector, subunit c''
Cluster-8309.20421	KOG4205	A	RNA-binding protein musashi/mRNA cleavage and polyadenylation factor I complex, subunit HRP1
Cluster-8309.20420	KOG4205	A	RNA-binding protein musashi/mRNA cleavage and polyadenylation factor I complex, subunit HRP1
Cluster-8309.663	KOG2403	C	Succinate dehydrogenase, flavoprotein subunit
Cluster-8309.37070	KOG2565	R	Predicted hydrolases or acyltransferases (alpha/beta hydrolase superfamily)
Cluster-8309.13548	KOG0397	J	60S ribosomal protein L11
Cluster-8309.13549	KOG1659	K	Class 2 transcription repressor NC2, alpha subunit (DRAP1)
Cluster-5123.0	KOG3048	O	Molecular chaperone Prefoldin, subunit 5
Cluster-8309.13542	KOG4553	S	Uncharacterized conserved protein
Cluster-8309.55919	KOG0242	Z	Kinesin-like protein
Cluster-8309.55918	KOG1436	F	Dihydroorotate dehydrogenase
Cluster-8309.55915	KOG4367	S	Predicted Zn-finger protein
Cluster-8309.55913	KOG4367	S	Predicted Zn-finger protein
Cluster-2763.0	KOG0676	Z	Actin and related proteins
Cluster-8309.56460	KOG1688	U	Golgi proteins involved in ER retention (RER)
Cluster-8309.56464	KOG2432	S	Uncharacterized conserved protein
Cluster-8309.32336	KOG1164	T	Casein kinase (serine/threonine/tyrosine protein kinase)
Cluster-8309.32337	KOG1164	T	Casein kinase (serine/threonine/tyrosine protein kinase)
Cluster-8309.32334	KOG3205	T	Rho GDP-dissociation inhibitor
Cluster-8309.32332	KOG0712	O	Molecular chaperone (DnaJ superfamily)
Cluster-8309.32333	KOG2854	G	Possible pfkB family carbohydrate kinase
Cluster-8309.32331	KOG3751	T	Growth factor receptor-bound proteins (GRB7, GRB10, GRB14)
Cluster-8309.32338	KOG1716	V	Dual specificity phosphatase
Cluster-8309.32339	KOG1023	T	Natriuretic peptide receptor, guanylate cyclase
Cluster-8309.39458	KOG2456	C	Aldehyde dehydrogenase
Cluster-8309.39459	KOG2456	C	Aldehyde dehydrogenase
Cluster-8309.39453	KOG1375	Z	Beta tubulin
Cluster-8309.39456	KOG1811	R	Predicted Zn2+-binding protein, contains FYVE domain
Cluster-8309.39457	KOG1811	R	Predicted Zn2+-binding protein, contains FYVE domain
Cluster-8309.39455	KOG0586	R	Serine/threonine protein kinase
Cluster-8309.28933	KOG4563	BD	Cell cycle-regulated histone H1-binding protein
Cluster-8309.28930	KOG1505	I	Lysophosphatidic acid acyltransferase LPAAT and related acyltransferases
Cluster-8309.28937	KOG2166	D	Cullins
Cluster-8309.31680	KOG3101	R	Esterase D
Cluster-8309.31689	KOG3188	S	Uncharacterized conserved protein
Cluster-8309.31688	KOG3473	K	RNA polymerase II transcription elongation factor Elongin/SIII, subunit elongin C
Cluster-8309.51119	KOG1600	I	Fatty acid desaturase
Cluster-8309.51111	KOG0161	Z	Myosin class II heavy chain
Cluster-8309.51110	KOG0161	Z	Myosin class II heavy chain
Cluster-8309.51113	KOG0117	A	Heterogeneous nuclear ribonucleoprotein R (RRM superfamily)
Cluster-8309.51117	KOG0555	J	Asparaginyl-tRNA synthetase
Cluster-8309.51116	KOG1471	I	Phosphatidylinositol transfer protein SEC14 and related proteins
Cluster-8309.36303	KOG0035	Z	Ca2+-binding actin-bundling protein (actinin), alpha chain (EF-Hand protein superfamily)
Cluster-8309.36301	KOG0749	C	Mitochondrial ADP/ATP carrier proteins
Cluster-8309.36307	KOG0334	A	RNA helicase
Cluster-8309.36305	KOG0613	Z	Projectin/twitchin and related proteins
Cluster-8309.36304	KOG3625	G	Alpha amylase
Cluster-18491.0	KOG0076	U	GTP-binding ADP-ribosylation factor-like protein yARL3
Cluster-11938.0	KOG2532	G	Permease of the major facilitator superfamily
Cluster-8309.33727	KOG0880	O	Peptidyl-prolyl cis-trans isomerase
Cluster-8309.24138	KOG4177	M	Ankyrin
Cluster-8309.24136	KOG0054	Q	Multidrug resistance-associated protein/mitoxantrone resistance protein, ABC superfamily
Cluster-8309.24135	KOG2806	G	Chitinase
Cluster-8309.24134	KOG0854	O	Alkyl hydroperoxide reductase, thiol specific antioxidant and related enzymes
Cluster-8309.24130	KOG2270	TD	Serine/threonine protein kinase involved in cell cycle control
Cluster-11454.0	KOG3049	C	Succinate dehydrogenase, Fe-S protein subunit
Cluster-8309.41968	KOG2217	A	U4/U6.U5 snRNP associated protein
Cluster-8309.41965	KOG0399	E	Glutamate synthase
Cluster-2493.0	KOG0052	J	Translation elongation factor EF-1 alpha/Tu
Cluster-8309.41967	KOG2217	A	U4/U6.U5 snRNP associated protein
Cluster-8309.41966	KOG2532	G	Permease of the major facilitator superfamily
Cluster-8309.25668	KOG4155	R	FOG: WD40 repeat
Cluster-8309.25662	KOG2241	J	tRNA-binding protein
Cluster-5.0	KOG4767	C	Cytochrome c oxidase, subunit II, and related proteins
Cluster-8309.59269	KOG1780	A	Small Nuclear ribonucleoprotein G
Cluster-8309.59264	KOG1221	I	Acyl-CoA reductase
Cluster-8309.59263	KOG1221	I	Acyl-CoA reductase
Cluster-8309.59262	KOG1221	I	Acyl-CoA reductase
Cluster-8309.59261	KOG1221	I	Acyl-CoA reductase
Cluster-8309.10897	KOG3471	KL	RNA polymerase II transcription initiation/nucleotide excision repair factor TFIIH, subunit TFB2
Cluster-8309.28165	KOG3396	M	Glucosamine-phosphate N-acetyltransferase
Cluster-8309.28166	KOG3335	R	Predicted coiled-coil protein
Cluster-8309.28168	KOG2803	I	Choline phosphate cytidylyltransferase/Predicted CDP-ethanolamine synthase
Cluster-8309.28169	KOG2986	S	Uncharacterized conserved protein
Cluster-8309.29414	KOG0701	A	dsRNA-specific nuclease Dicer and related ribonucleases
Cluster-8309.29412	KOG2874	JD	rRNA processing protein
Cluster-8309.29410	KOG0062	EJ	ATPase component of ABC transporters with duplicated ATPase domains/Translation elongation factor EF-3b
Cluster-8309.41134	KOG1795	A	U5 snRNP spliceosome subunit
Cluster-8309.10893	KOG4022	E	Dihydropteridine reductase DHPR/QDPR
Cluster-8309.10892	KOG4022	E	Dihydropteridine reductase DHPR/QDPR
Cluster-8309.51707	KOG2212	G	Alpha-amylase
Cluster-8309.60849	KOG1974	L	DNA topoisomerase I-interacting protein
Cluster-8309.60848	KOG1463	O	26S proteasome regulatory complex, subunit RPN6/PSMD11
Cluster-8309.31898	KOG0266	R	WD40 repeat-containing protein
Cluster-8309.31899	KOG0634	E	Aromatic amino acid aminotransferase and related proteins
Cluster-8309.31893	KOG1660	V	Sorting nexin SNX6/TFAF2, contains PX domain
Cluster-8309.31890	KOG0306	A	WD40-repeat-containing subunit of the 18S rRNA processing complex
Cluster-8309.31891	KOG0027	T	Calmodulin and related proteins (EF-Hand superfamily)
Cluster-8309.31896	KOG4128	E	Bleomycin hydrolases and aminopeptidases of cysteine protease family
Cluster-8309.31897	KOG4128	E	Bleomycin hydrolases and aminopeptidases of cysteine protease family
Cluster-14390.0	KOG2060	U	Rab3 effector RIM1 and related proteins, contain PDZ and C2 domains
Cluster-14802.0	KOG1516	R	Carboxylesterase and related proteins
Cluster-8309.24007	KOG0766	C	Predicted mitochondrial carrier protein
Cluster-8309.18923	KOG2225	R	Proteins containing regions of low-complexity
Cluster-12376.0	KOG1196	R	Predicted NAD-dependent oxidoreductase
Cluster-8309.29234	KOG3746	S	Uncharacterized conserved protein
Cluster-8309.20152	KOG1557	G	Fructose-biphosphate aldolase
Cluster-8309.20159	KOG3570	T	MAPK-activating protein DENN
Cluster-18194.0	KOG4716	O	Thioredoxin reductase
Cluster-8309.2651	KOG0017	R	FOG: Transposon-encoded proteins with TYA, reverse transcriptase, integrase domains in various combinations
Cluster-15940.0	KOG2353	PT	L-type voltage-dependent Ca2+ channel, alpha2/delta subunit
Cluster-10762.2	KOG0518	Z	Actin-binding cytoskeleton protein, filamin
Cluster-10762.0	KOG0518	Z	Actin-binding cytoskeleton protein, filamin
Cluster-10762.1	KOG0518	Z	Actin-binding cytoskeleton protein, filamin
Cluster-8309.21409	KOG2331	R	Predicted glycosylhydrolase
Cluster-11667.0	KOG1065	G	Maltase glucoamylase and related hydrolases, glycosyl hydrolase family 31
Cluster-8309.64659	KOG4441	TR	Proteins containing BTB/POZ and Kelch domains, involved in regulatory/signal transduction processes
Cluster-8309.55284	KOG0653	D	Cyclin B and related kinase-activating proteins
Cluster-8309.55287	KOG3760	G	Heparan sulfate-glucuronic acid C5-epimerase
Cluster-8309.55281	KOG3996	CO	Holocytochrome c synthase/heme-lyase
Cluster-8309.55283	KOG1370	H	S-adenosylhomocysteine hydrolase
Cluster-8309.55282	KOG0906	TU	Phosphatidylinositol 3-kinase VPS34, involved in signal transduction
Cluster-8309.55289	KOG1443	S	Predicted integral membrane protein
Cluster-8309.35400	KOG3827	P	Inward rectifier K+ channel
Cluster-8309.35402	KOG1003	Z	Actin filament-coating protein tropomyosin
Cluster-8309.35407	KOG2483	K	Upstream transcription factor 2/L-myc-2 protein
Cluster-8309.35406	KOG0117	A	Heterogeneous nuclear ribonucleoprotein R (RRM superfamily)
Cluster-5162.0	KOG0115	A	RNA-binding protein p54nrb (RRM superfamily)
Cluster-10061.0	KOG2251	K	Homeobox transcription factor
Cluster-8309.20867	KOG1062	U	Vesicle coat complex AP-1, gamma subunit
Cluster-8309.60029	KOG3538	O	Disintegrin metalloproteinases with thrombospondin repeats
Cluster-3048.0	KOG1651	O	Glutathione peroxidase
Cluster-8309.63197	KOG0052	J	Translation elongation factor EF-1 alpha/Tu
Cluster-2095.0	KOG1651	O	Glutathione peroxidase
Cluster-8309.61773	KOG4158	T	BRPK/PTEN-induced protein kinase
Cluster-8309.26129	KOG1463	O	26S proteasome regulatory complex, subunit RPN6/PSMD11
Cluster-8309.26120	KOG1012	R	Ca2+-dependent lipid-binding protein CLB1/vesicle protein vp115/Granuphilin A, contains C2 domain
Cluster-8309.26121	KOG1012	R	Ca2+-dependent lipid-binding protein CLB1/vesicle protein vp115/Granuphilin A, contains C2 domain
Cluster-8309.26126	KOG2784	J	Phenylalanyl-tRNA synthetase, beta subunit
Cluster-8309.26125	KOG2784	J	Phenylalanyl-tRNA synthetase, beta subunit
Cluster-8309.66092	KOG3656	R	FOG: 7 transmembrane receptor
Cluster-5980.0	KOG1373	UO	Transport protein Sec61, alpha subunit
Cluster-8309.66091	KOG3656	R	FOG: 7 transmembrane receptor
Cluster-8309.66095	KOG0952	A	DNA/RNA helicase MER3/SLH1, DEAD-box superfamily
Cluster-2666.0	KOG0439	U	VAMP-associated protein involved in inositol metabolism
Cluster-8309.19616	KOG1188	R	WD40 repeat protein
Cluster-8309.19617	KOG1188	R	WD40 repeat protein
Cluster-8309.19615	KOG1188	R	WD40 repeat protein
Cluster-8309.48795	KOG1536	H	Biotin holocarboxylase synthetase/biotin-protein ligase
Cluster-8309.48794	KOG1536	H	Biotin holocarboxylase synthetase/biotin-protein ligase
Cluster-8309.48797	KOG1536	H	Biotin holocarboxylase synthetase/biotin-protein ligase
Cluster-8309.48796	KOG1654	Z	Microtubule-associated anchor protein involved in autophagy and membrane trafficking
Cluster-8309.43818	KOG4177	M	Ankyrin
Cluster-6977.0	KOG0085	T	G protein subunit Galphaq/Galphay, small G protein superfamily
Cluster-8309.27293	KOG3508	R	GTPase-activating protein
Cluster-8309.27292	KOG3508	R	GTPase-activating protein
Cluster-8309.27291	KOG3508	R	GTPase-activating protein
Cluster-8309.27290	KOG3399	R	Predicted Yippee-type zinc-binding protein
Cluster-8309.10533	KOG0711	H	Polyprenyl synthetase
Cluster-8309.10535	KOG3651	T	Protein kinase C, alpha binding protein
Cluster-8309.50558	KOG4171	F	Adenylate/guanylate kinase
Cluster-8309.52958	KOG0150	A	Spliceosomal protein FBP21
Cluster-8309.40274	KOG0900	J	40S ribosomal protein S20
Cluster-8309.52952	KOG1330	G	Sugar transporter/spinster transmembrane protein
Cluster-8309.52955	KOG0986	T	G protein-coupled receptor kinase
Cluster-8309.52957	KOG0920	A	ATP-dependent RNA helicase A
Cluster-8309.40278	KOG2100	O	Dipeptidyl aminopeptidase
Cluster-12936.0	KOG0886	J	40S ribosomal protein S2
Cluster-8309.58942	KOG1079	K	Transcriptional repressor EZH1
Cluster-8309.58945	KOG3659	T	Sodium-neurotransmitter symporter
Cluster-8309.58947	KOG3659	T	Sodium-neurotransmitter symporter
Cluster-8309.58946	KOG3659	T	Sodium-neurotransmitter symporter
Cluster-8309.57673	KOG1205	Q	Predicted dehydrogenase
Cluster-8309.57670	KOG0159	Q	Cytochrome P450 CYP11/CYP12/CYP24/CYP27 subfamilies
Cluster-8309.42796	KOG4177	M	Ankyrin
Cluster-8309.42795	KOG3183	R	Predicted Zn-finger protein
Cluster-8309.42794	KOG1836	W	Extracellular matrix glycoprotein Laminin subunits alpha and gamma
Cluster-8309.42793	KOG2906	K	RNA polymerase III subunit C11
Cluster-8309.42792	KOG2906	K	RNA polymerase III subunit C11
Cluster-8309.2806	KOG0027	T	Calmodulin and related proteins (EF-Hand superfamily)
Cluster-8309.2808	KOG2624	I	Triglyceride lipase-cholesterol esterase
Cluster-8309.2809	KOG2624	I	Triglyceride lipase-cholesterol esterase
Cluster-8309.37773	KOG4128	E	Bleomycin hydrolases and aminopeptidases of cysteine protease family
Cluster-8309.37772	KOG0232	C	Vacuolar H+-ATPase V0 sector, subunits c/c'
Cluster-8309.37775	KOG2733	S	Uncharacterized membrane protein
Cluster-8309.37774	KOG1627	J	Translation elongation factor EF-1 gamma
Cluster-8309.37777	KOG2072	J	Translation initiation factor 3, subunit a (eIF-3a)
Cluster-8309.37776	KOG1437	MW	Fasciclin and related adhesion glycoproteins
Cluster-8309.37778	KOG0985	U	Vesicle coat protein clathrin, heavy chain
Cluster-8309.32699	KOG0820	A	Ribosomal RNA adenine dimethylase
Cluster-8309.32697	KOG3002	R	Zn finger protein
Cluster-8309.51094	KOG2257	S	N-acetylglucosaminyltransferase complex, subunit PIG-P, required for phosphatidylinositol biosynthesis
Cluster-8309.51095	KOG2257	S	N-acetylglucosaminyltransferase complex, subunit PIG-P, required for phosphatidylinositol biosynthesis
Cluster-8309.51096	KOG3556	R	Familial cylindromatosis protein
Cluster-8309.51097	KOG2257	S	N-acetylglucosaminyltransferase complex, subunit PIG-P, required for phosphatidylinositol biosynthesis
Cluster-8309.51091	KOG2504	G	Monocarboxylate transporter
Cluster-8309.51098	KOG0515	D	p53-interacting protein 53BP/ASPP, contains ankyrin and SH3 domains
Cluster-8309.49855	KOG1575	C	Voltage-gated shaker-like K+ channel, subunit beta/KCNAB
Cluster-8309.49857	KOG2036	R	Predicted P-loop ATPase fused to an acetyltransferase
Cluster-8309.49856	KOG1575	C	Voltage-gated shaker-like K+ channel, subunit beta/KCNAB
Cluster-8309.25712	KOG3609	PT	Receptor-activated Ca2+-permeable cation channels (STRPC family)
Cluster-15758.0	KOG0266	R	WD40 repeat-containing protein
Cluster-8309.24261	KOG3820	E	Aromatic amino acid hydroxylase
Cluster-8309.31344	KOG4203	TZ	Armadillo/beta-Catenin/plakoglobin
Cluster-8309.31343	KOG4203	TZ	Armadillo/beta-Catenin/plakoglobin
Cluster-8309.31340	KOG4295	O	Serine proteinase inhibitor (KU family)
Cluster-8309.31341	KOG0364	O	Chaperonin complex component, TCP-1 gamma subunit (CCT3)
Cluster-8309.30693	KOG4005	K	Transcription factor XBP-1
Cluster-7627.0	KOG0017	R	FOG: Transposon-encoded proteins with TYA, reverse transcriptase, integrase domains in various combinations
Cluster-8309.30691	KOG2050	J	Puf family RNA-binding protein
Cluster-8309.30694	KOG1021	GMW	Acetylglucosaminyltransferase EXT1/exostosin 1
Cluster-8309.30699	KOG3658	W	Tumor necrosis factor-alpha-converting enzyme (TACE/ADAM17) and related metalloproteases
Cluster-8309.30698	KOG3658	W	Tumor necrosis factor-alpha-converting enzyme (TACE/ADAM17) and related metalloproteases
Cluster-14646.0	KOG0251	TU	Clathrin assembly protein AP180 and related proteins, contain ENTH domain
Cluster-8309.31817	KOG1391	I	Acetyl-CoA acetyltransferase
Cluster-18429.0	KOG0034	T	Ca2+/calmodulin-dependent protein phosphatase (calcineurin subunit B), EF-Hand superfamily protein
Cluster-8309.24073	KOG2004	O	Mitochondrial ATP-dependent protease PIM1/LON
Cluster-8309.24070	KOG1959	G	Glycosyl hydrolase, family 38 - alpha-mannosidase
Cluster-8309.24071	KOG3267	S	Uncharacterized conserved protein
Cluster-8309.24074	KOG3343	U	Vesicle coat complex COPI, zeta subunit
Cluster-8309.31819	KOG4244	T	Failed axon connections (fax) protein/glutathione S-transferase-like protein
Cluster-8309.19326	KOG0200	T	Fibroblast/platelet-derived growth factor receptor and related receptor tyrosine kinases
Cluster-8309.19324	KOG4177	M	Ankyrin
Cluster-13081.0	KOG2208	I	Vigilin
Cluster-8309.64359	KOG3763	A	mRNA export factor TAP/MEX67
Cluster-5962.0	KOG0901	J	60S ribosomal protein L14/L17/L23
Cluster-8309.15598	KOG3651	T	Protein kinase C, alpha binding protein
Cluster-8309.59540	KOG3271	J	Translation initiation factor 5A (eIF-5A)
Cluster-8309.60554	KOG1215	T	Low-density lipoprotein receptors containing Ca2+-binding EGF-like domains
Cluster-8309.22020	KOG2525	H	Folylpolyglutamate synthase
Cluster-8309.22027	KOG2924	O	Deoxyhypusine synthase
Cluster-8309.22026	KOG4120	L	G/T mismatch-specific thymine DNA glycosylase
Cluster-8309.46915	KOG0571	E	Asparagine synthase (glutamine-hydrolyzing)
Cluster-8309.46914	KOG0571	E	Asparagine synthase (glutamine-hydrolyzing)
Cluster-8309.46919	KOG2504	G	Monocarboxylate transporter
Cluster-8309.61209	KOG4825	T	Component of synaptic membrane glycine-, glutamate- and thienylcyclohexylpiperidine-binding glycoprotein (43kDa)
Cluster-8309.62958	KOG3001	BK	Dosage compensation regulatory complex/histone acetyltransferase complex, subunit MSL-3/MRG15/EAF3, and related CHROMO domain-containing proteins
Cluster-8309.62957	KOG0615	D	Serine/threonine protein kinase Chk2 and related proteins
Cluster-8309.62954	KOG2398	D	Predicted proline-serine-threonine phosphatase-interacting protein (PSTPIP)
Cluster-8309.62953	KOG2398	D	Predicted proline-serine-threonine phosphatase-interacting protein (PSTPIP)
Cluster-8309.16537	KOG0378	J	40S ribosomal protein S4
Cluster-8309.44518	KOG4339	R	RPEL repeat-containing protein
Cluster-8309.44513	KOG1622	F	GMP synthase
Cluster-8309.44512	KOG1622	F	GMP synthase
Cluster-8309.44511	KOG1622	F	GMP synthase
Cluster-8309.44510	KOG1622	F	GMP synthase
Cluster-18122.0	KOG1439	O	RAB proteins geranylgeranyltransferase component A (RAB escort protein)
Cluster-8309.44516	KOG1622	F	GMP synthase
Cluster-8309.44515	KOG1622	F	GMP synthase
Cluster-8309.44514	KOG1622	F	GMP synthase
Cluster-8309.24850	KOG2492	T	CDK5 activator-binding protein
Cluster-8309.24858	KOG0804	R	Cytoplasmic Zn-finger protein BRAP2 (BRCA1 associated protein)
Cluster-8309.24859	KOG0804	R	Cytoplasmic Zn-finger protein BRAP2 (BRCA1 associated protein)
Cluster-2412.0	KOG3424	J	40S ribosomal protein S24
Cluster-8309.5258	KOG1023	T	Natriuretic peptide receptor, guanylate cyclase
Cluster-13775.0	KOG3070	J	Predicted RNA-binding protein containing PIN domain and invovled in translation or RNA processing
Cluster-8309.27501	KOG1581	G	UDP-galactose transporter related protein
Cluster-8309.27506	KOG3882	R	Tetraspanin family integral membrane protein
Cluster-8309.27505	KOG0654	D	G2/Mitotic-specific cyclin A
Cluster-8309.10087	KOG1136	A	Predicted cleavage and polyadenylation specificity factor (CPSF subunit)
Cluster-8309.21906	KOG2090	O	Metalloendopeptidase family - mitochondrial intermediate peptidase
Cluster-8309.21903	KOG1543	O	Cysteine proteinase Cathepsin L
Cluster-8309.21902	KOG1385	F	Nucleoside phosphatase
Cluster-8309.2915	KOG2650	S	Zinc carboxypeptidase
Cluster-11004.0	KOG1353	C	F0F1-type ATP synthase, alpha subunit
Cluster-12741.0	KOG2754	O	Oligosaccharyltransferase, beta subunit
Cluster-8309.8710	KOG3656	R	FOG: 7 transmembrane receptor
Cluster-7348.0	KOG1592	E	Asparaginase
Cluster-13364.1	KOG0046	Z	Ca2+-binding actin-bundling protein (fimbrin/plastin), EF-Hand protein superfamily
Cluster-8309.1622	KOG2588	K	Predicted DNA-binding protein
Cluster-8309.65220	KOG0164	Z	Myosin class I heavy chain
Cluster-9281.0	KOG1118	IT	Lysophosphatidic acid acyltransferase endophilin/SH3GL, involved in synaptic vesicle formation
Cluster-8309.53926	KOG0816	A	Protein involved in mRNA turnover
Cluster-8309.53924	KOG3753	T	Circadian clock protein period
Cluster-8309.50294	KOG2010	R	Double stranded RNA binding protein
Cluster-8309.50296	KOG2450	C	Aldehyde dehydrogenase
Cluster-8309.50291	KOG2010	R	Double stranded RNA binding protein
Cluster-8309.50290	KOG2010	R	Double stranded RNA binding protein
Cluster-8309.50293	KOG2010	R	Double stranded RNA binding protein
Cluster-8309.50292	KOG2010	R	Double stranded RNA binding protein
Cluster-11657.0	KOG0443	Z	Actin regulatory proteins (gelsolin/villin family)
Cluster-8309.66750	KOG0167	S	FOG: Armadillo/beta-catenin-like repeats
Cluster-8309.66759	KOG1516	R	Carboxylesterase and related proteins
Cluster-8309.66758	KOG1516	R	Carboxylesterase and related proteins
Cluster-8309.6901	KOG4335	T	FERM domain-containing protein KRIT1
Cluster-8309.6909	KOG2586	H	Pyridoxamine-phosphate oxidase
Cluster-8309.63976	KOG1905	BK	Class IV sirtuins (SIR2 family)
Cluster-8309.48614	KOG0715	O	Molecular chaperone (DnaJ superfamily)
Cluster-8309.48615	KOG3430	Z	Dynein light chain type 1
Cluster-8309.48612	KOG1931	R	Putative transmembrane protein
Cluster-8309.48619	KOG4686	G	Predicted sugar transporter
Cluster-8309.14602	KOG0657	G	Glyceraldehyde 3-phosphate dehydrogenase
Cluster-8309.14603	KOG1696	J	60s ribosomal protein L19
Cluster-8309.14604	KOG0033	T	Ca2+/calmodulin-dependent protein kinase, EF-Hand protein superfamily
Cluster-8309.61867	KOG3882	R	Tetraspanin family integral membrane protein
Cluster-16523.0	KOG1475	A	Ribosomal protein RPL1/RPL2/RL4L4
Cluster-11356.0	KOG0792	T	Protein tyrosine phosphatase PTPMEG, contains FERM domain
Cluster-6907.1	KOG1542	O	Cysteine proteinase Cathepsin F
Cluster-8309.11292	KOG1579	E	Homocysteine S-methyltransferase
Cluster-8309.13386	KOG4249	S	Uncharacterized conserved protein
Cluster-8309.38109	KOG1317	C	Fumarase
Cluster-12858.0	KOG2479	J	Translation initiation factor 3, subunit d (eIF-3d)
Cluster-8309.42618	KOG4339	R	RPEL repeat-containing protein
Cluster-8309.42619	KOG0012	L	DNA damage inducible protein
Cluster-8309.51508	KOG0017	R	FOG: Transposon-encoded proteins with TYA, reverse transcriptase, integrase domains in various combinations
Cluster-8309.42612	KOG0266	R	WD40 repeat-containing protein
Cluster-8309.42613	KOG1439	O	RAB proteins geranylgeranyltransferase component A (RAB escort protein)
Cluster-8309.51504	KOG0017	R	FOG: Transposon-encoded proteins with TYA, reverse transcriptase, integrase domains in various combinations
Cluster-8309.51502	KOG0017	R	FOG: Transposon-encoded proteins with TYA, reverse transcriptase, integrase domains in various combinations
Cluster-8309.42617	KOG2177	O	Predicted E3 ubiquitin ligase
Cluster-8309.13923	KOG0245	Z	Kinesin-like protein
Cluster-8309.13928	KOG1418	P	Tandem pore domain K+ channel
Cluster-8309.13929	KOG0436	J	Methionyl-tRNA synthetase
Cluster-2422.0	KOG0258	E	Alanine aminotransferase
Cluster-8309.33847	KOG0357	O	Chaperonin complex component, TCP-1 epsilon subunit (CCT5)
Cluster-8309.33846	KOG0024	Q	Sorbitol dehydrogenase
Cluster-8309.33844	KOG0845	YU	Nuclear pore complex, Nup98 component (sc Nup145/Nup100/Nup116)
Cluster-8309.33843	KOG3458	C	NADH:ubiquinone oxidoreductase, NDUFA8/PGIV/19 kDa subunit
Cluster-8309.33841	KOG1215	T	Low-density lipoprotein receptors containing Ca2+-binding EGF-like domains
Cluster-8309.33848	KOG0652	O	26S proteasome regulatory complex, ATPase RPT5
Cluster-8309.21115	KOG0678	Z	Actin-related protein Arp2/3 complex, subunit Arp3
Cluster-8309.46662	KOG1080	BK	Histone H3 (Lys4) methyltransferase complex, subunit SET1 and related methyltransferases
Cluster-8309.46661	KOG1222	U	Kinesin associated protein KAP
Cluster-8309.46660	KOG2562	A	Protein phosphatase 2 regulatory subunit
Cluster-8309.46665	KOG1568	OU	Mitochondrial inner membrane protease, subunit IMP2
Cluster-8309.15566	KOG0236	P	Sulfate/bicarbonate/oxalate exchanger SAT-1 and related transporters (SLC26 family)
Cluster-8309.26061	KOG0324	S	Uncharacterized conserved protein
Cluster-8309.44284	KOG4659	S	Uncharacterized conserved protein (Rhs family)
Cluster-8309.44289	KOG2714	R	SETA binding protein SB1 and related proteins, contain BTB/POZ domain
Cluster-12571.0	KOG1215	T	Low-density lipoprotein receptors containing Ca2+-binding EGF-like domains
Cluster-8309.32717	KOG0619	R	FOG: Leucine rich repeat
Cluster-8309.32710	KOG1316	E	Argininosuccinate lyase
Cluster-8309.30719	KOG0490	R	Transcription factor, contains HOX domain
Cluster-8309.30714	KOG3161	O	Predicted E3 ubiquitin ligase
Cluster-8309.30711	KOG3625	G	Alpha amylase
Cluster-8309.45150	KOG1729	R	FYVE finger containing protein
Cluster-8309.45151	KOG0135	IQ	Pristanoyl-CoA/acyl-CoA oxidase
Cluster-8309.45152	KOG0467	J	Translation elongation factor 2/ribosome biogenesis protein RIA1 and related proteins
Cluster-8309.45153	KOG3302	K	TATA-box binding protein (TBP), component of TFIID and TFIIIB
Cluster-8309.45154	KOG3302	K	TATA-box binding protein (TBP), component of TFIID and TFIIIB
Cluster-8309.45155	KOG3302	K	TATA-box binding protein (TBP), component of TFIID and TFIIIB
Cluster-8309.45156	KOG3302	K	TATA-box binding protein (TBP), component of TFIID and TFIIIB
Cluster-8309.45159	KOG0107	A	Alternative splicing factor SRp20/9G8 (RRM superfamily)
Cluster-8309.35291	KOG4410	H	5-formyltetrahydrofolate cyclo-ligase
Cluster-8309.35294	KOG3204	J	60S ribosomal protein L13a
Cluster-12102.0	KOG1055	PET	GABA-B ion channel receptor subunit GABABR1 and related subunits, G-protein coupled receptor superfamily
Cluster-8309.29008	KOG4205	A	RNA-binding protein musashi/mRNA cleavage and polyadenylation factor I complex, subunit HRP1
Cluster-8309.29004	KOG2953	A	mRNA-binding protein Encore
Cluster-8309.29006	KOG1080	BK	Histone H3 (Lys4) methyltransferase complex, subunit SET1 and related methyltransferases
Cluster-8309.29002	KOG3848	W	Extracellular protein TEM7, contains PSI domain (tumor endothelial marker in humans)
Cluster-8309.29003	KOG0563	G	Glucose-6-phosphate 1-dehydrogenase
Cluster-8309.21258	KOG0791	T	Protein tyrosine phosphatase, contains fn3 domain
Cluster-12596.1	KOG0335	A	ATP-dependent RNA helicase
Cluster-12596.0	KOG0335	A	ATP-dependent RNA helicase
Cluster-8309.21251	KOG0581	T	Mitogen-activated protein kinase kinase (MAP2K)
Cluster-8309.21250	KOG0084	TU	GTPase Rab1/YPT1, small G protein superfamily, and related GTP-binding proteins
Cluster-8309.21252	KOG3635	G	Phosphorylase kinase
Cluster-2199.2	KOG1479	F	Nucleoside transporter
Cluster-2199.1	KOG1479	F	Nucleoside transporter
Cluster-13810.0	KOG2456	C	Aldehyde dehydrogenase
Cluster-8309.35876	KOG0676	Z	Actin and related proteins
Cluster-8309.35877	KOG4794	N	Thymosin beta
Cluster-8309.35871	KOG2899	R	Predicted methyltransferase
Cluster-8309.35872	KOG0708	F	Membrane-associated guanylate kinase MAGUK (contains PDZ, SH3, HOOK and GUK domains)
Cluster-8309.24557	KOG1202	I	Animal-type fatty acid synthase and related proteins
Cluster-8309.24556	KOG2553	J	Pseudouridylate synthase
Cluster-8309.35878	KOG0619	R	FOG: Leucine rich repeat
Cluster-8309.24553	KOG2213	T	Apoptosis inhibitor 5/fibroblast growth factor 2-interacting factor 2, and related proteins
Cluster-8309.8081	KOG1499	OKT	Protein arginine N-methyltransferase PRMT1 and related enzymes
Cluster-8309.22788	KOG2738	O	Putative methionine aminopeptidase
Cluster-8309.22786	KOG2954	R	Mitochondrial carrier protein
Cluster-8309.22785	KOG2954	R	Mitochondrial carrier protein
Cluster-8309.22783	KOG2954	R	Mitochondrial carrier protein
Cluster-8309.22780	KOG1420	PT	Ca2+-activated K+ channel Slowpoke, alpha subunit
Cluster-8309.25202	KOG1869	A	Splicing coactivator SRm160/300, subunit SRm300
Cluster-8309.25203	KOG0903	TU	Phosphatidylinositol 4-kinase, involved in intracellular trafficking and secretion
Cluster-8309.25207	KOG1362	I	Choline transporter-like protein
Cluster-8309.25204	KOG3572	T	Uncharacterized conserved protein, contains DEP domain
Cluster-8309.25205	KOG1362	I	Choline transporter-like protein
Cluster-8309.25209	KOG1362	I	Choline transporter-like protein
Cluster-307.0	KOG1543	O	Cysteine proteinase Cathepsin L
Cluster-8309.33434	KOG0363	O	Chaperonin complex component, TCP-1 beta subunit (CCT2)
Cluster-8309.33432	KOG1468	J	Predicted translation initiation factor related to eIF-2B alpha/beta/delta subunits (CIG2/IDI2)
Cluster-9903.0	KOG3735	Z	Tropomodulin and leiomodulin
Cluster-8309.62858	KOG1577	R	Aldo/keto reductase family proteins
Cluster-8309.62857	KOG0740	O	AAA+-type ATPase
Cluster-8309.62855	KOG1449	T	Predicted Rho GTPase-activating protein CdGAPr
Cluster-8309.47141	KOG1381	H	Para-hydroxybenzoate-polyprenyl transferase
Cluster-8309.47143	KOG4716	O	Thioredoxin reductase
Cluster-8309.47148	KOG0382	R	Carbonic anhydrase
Cluster-8309.26579	KOG3542	T	cAMP-regulated guanine nucleotide exchange factor
Cluster-8309.26578	KOG0054	Q	Multidrug resistance-associated protein/mitoxantrone resistance protein, ABC superfamily
Cluster-8309.26571	KOG2183	OR	Prolylcarboxypeptidase (angiotensinase C)
Cluster-8309.26577	KOG0054	Q	Multidrug resistance-associated protein/mitoxantrone resistance protein, ABC superfamily
Cluster-8309.26576	KOG0054	Q	Multidrug resistance-associated protein/mitoxantrone resistance protein, ABC superfamily
Cluster-8309.11655	KOG2298	J	Glycyl-tRNA synthetase and related class II tRNA synthetase
Cluster-8309.11651	KOG0001	OR	Ubiquitin and ubiquitin-like proteins
Cluster-8309.52350	KOG1703	TZ	Adaptor protein Enigma and related PDZ-LIM proteins
Cluster-8309.58754	KOG1426	S	FOG: RCC1 domain
Cluster-8309.58755	KOG1426	S	FOG: RCC1 domain
Cluster-8309.29878	KOG1703	TZ	Adaptor protein Enigma and related PDZ-LIM proteins
Cluster-12764.0	KOG3567	O	Peptidylglycine alpha-amidating monooxygenase
Cluster-8309.29875	KOG0544	O	FKBP-type peptidyl-prolyl cis-trans isomerase
Cluster-8309.50545	KOG2324	J	Prolyl-tRNA synthetase
Cluster-8309.19742	KOG0249	R	LAR-interacting protein and related proteins
Cluster-15483.0	KOG1023	T	Natriuretic peptide receptor, guanylate cyclase
Cluster-8309.37799	KOG1202	I	Animal-type fatty acid synthase and related proteins
Cluster-8309.52509	KOG3547	R	Bestrophin (Best vitelliform macular dystrophy-associated protein)
Cluster-8309.52508	KOG2371	H	Molybdopterin biosynthesis protein
Cluster-8309.16198	KOG0302	R	Ribosome Assembly protein
Cluster-8309.16194	KOG0254	R	Predicted transporter (major facilitator superfamily)
Cluster-8309.16197	KOG0302	R	Ribosome Assembly protein
Cluster-8309.16190	KOG2480	I	3-hydroxy-3-methylglutaryl-CoA (HMG-CoA) reductase
Cluster-8309.16191	KOG2480	I	3-hydroxy-3-methylglutaryl-CoA (HMG-CoA) reductase
Cluster-8309.16192	KOG2480	I	3-hydroxy-3-methylglutaryl-CoA (HMG-CoA) reductase
Cluster-8309.36725	KOG3464	J	60S ribosomal protein L44
Cluster-8309.36724	KOG4678	R	FOG: Calponin homology domain
Cluster-8309.1128	KOG4741	S	Uncharacterized conserved protein
Cluster-8309.36728	KOG0625	G	Phosphoglucomutase
Cluster-8309.25973	KOG0462	J	Elongation factor-type GTP-binding protein
Cluster-16530.0	KOG4067	S	Uncharacterized conserved protein
Cluster-16719.0	KOG2957	C	Vacuolar H+-ATPase V0 sector, subunit d
Cluster-8309.37128	KOG0203	P	Na+/K+ ATPase, alpha subunit
Cluster-8309.37129	KOG0614	T	cGMP-dependent protein kinase
Cluster-8309.37121	KOG1958	G	Glycosyl hydrolase, family 38 - alpha-mannosidase
Cluster-8309.37122	KOG3641	E	Zinc carboxypeptidase
Cluster-8309.37124	KOG1158	C	NADP/FAD dependent oxidoreductase
Cluster-8309.37125	KOG2649	R	Zinc carboxypeptidase
Cluster-14120.0	KOG1543	O	Cysteine proteinase Cathepsin L
Cluster-8309.56978	KOG2289	T	Rhomboid family proteins
Cluster-8309.56976	KOG1015	K	Transcription regulator XNP/ATRX, DEAD-box superfamily
Cluster-8309.56975	KOG0150	A	Spliceosomal protein FBP21
Cluster-8309.36659	KOG1158	C	NADP/FAD dependent oxidoreductase
Cluster-8309.36658	KOG0613	Z	Projectin/twitchin and related proteins
Cluster-8309.36650	KOG1411	E	Aspartate aminotransferase/Glutamic oxaloacetic transaminase AAT1/GOT2
Cluster-8309.36654	KOG0985	U	Vesicle coat protein clathrin, heavy chain
Cluster-8309.36657	KOG2323	G	Pyruvate kinase
Cluster-8309.36656	KOG3910	K	Helix loop helix transcription factor
Cluster-8309.9584	KOG1904	K	Transcription coactivator
Cluster-8309.14105	KOG0956	R	PHD finger protein AF10
Cluster-8309.14100	KOG1170	I	Diacylglycerol kinase
Cluster-8309.14102	KOG4215	K	Hepatocyte nuclear factor 4 and similar steroid hormone receptors
Cluster-8309.54556	KOG0249	R	LAR-interacting protein and related proteins
Cluster-8309.38494	KOG4177	M	Ankyrin
Cluster-8309.38491	KOG2440	G	Pyrophosphate-dependent phosphofructo-1-kinase
Cluster-8309.38490	KOG1543	O	Cysteine proteinase Cathepsin L
Cluster-8309.38499	KOG1215	T	Low-density lipoprotein receptors containing Ca2+-binding EGF-like domains
Cluster-8309.38498	KOG0245	Z	Kinesin-like protein
Cluster-8309.57204	KOG4749	T	Inositol polyphosphate kinase
Cluster-8309.42388	KOG0603	T	Ribosomal protein S6 kinase
Cluster-8309.42389	KOG2238	R	Uncharacterized conserved protein TEX2, contains PH domain
Cluster-8309.57201	KOG0425	O	Ubiquitin-protein ligase
Cluster-8309.42380	KOG0619	R	FOG: Leucine rich repeat
Cluster-8309.42381	KOG2718	P	Na+-bile acid cotransporter
Cluster-8309.17453	KOG4058	S	Uncharacterized conserved protein
Cluster-8309.26111	KOG1543	O	Cysteine proteinase Cathepsin L
Cluster-8309.28254	KOG3879	S	Predicted membrane protein
Cluster-8309.28255	KOG0207	P	Cation transport ATPase
Cluster-8309.28258	KOG3758	S	Uncharacterized conserved protein
Cluster-8309.28259	KOG3758	S	Uncharacterized conserved protein
Cluster-8309.54047	KOG1268	M	Glucosamine 6-phosphate synthetases, contain amidotransferase and phosphosugar isomerase domains
Cluster-18386.0	KOG3525	O	Subtilisin-like proprotein convertase
Cluster-8309.39179	KOG2210	T	Oxysterol-binding protein
Cluster-8309.39171	KOG2565	R	Predicted hydrolases or acyltransferases (alpha/beta hydrolase superfamily)
Cluster-8309.39173	KOG2565	R	Predicted hydrolases or acyltransferases (alpha/beta hydrolase superfamily)
Cluster-8309.39172	KOG2565	R	Predicted hydrolases or acyltransferases (alpha/beta hydrolase superfamily)
Cluster-8309.39174	KOG2565	R	Predicted hydrolases or acyltransferases (alpha/beta hydrolase superfamily)
Cluster-8309.39176	KOG3499	J	60S ribosomal protein L38
Cluster-17768.1	KOG0746	J	60S ribosomal protein L3 and related proteins
Cluster-8309.56155	KOG0186	E	Proline oxidase
Cluster-8309.43479	KOG2608	OU	Endoplasmic reticulum membrane-associated oxidoreductin involved in disulfide bond formation
Cluster-8309.43478	KOG2608	OU	Endoplasmic reticulum membrane-associated oxidoreductin involved in disulfide bond formation
Cluster-8309.56152	KOG0950	R	DNA polymerase theta/eta, DEAD-box superfamily
Cluster-8309.43474	KOG1577	R	Aldo/keto reductase family proteins
Cluster-3163.0	KOG0901	J	60S ribosomal protein L14/L17/L23
Cluster-15930.0	KOG0730	O	AAA+-type ATPase
Cluster-8309.13223	KOG1375	Z	Beta tubulin
Cluster-8309.11262	KOG1721	R	FOG: Zn-finger
Cluster-8309.33145	KOG2764	RV	Putative transcriptional regulator DJ-1
Cluster-8309.33142	KOG2764	RV	Putative transcriptional regulator DJ-1
Cluster-8309.22812	KOG1235	R	Predicted unusual protein kinase
Cluster-8309.22813	KOG1235	R	Predicted unusual protein kinase
Cluster-8309.42014	KOG3552	R	FERM domain protein FRM-8
Cluster-8309.42015	KOG0245	Z	Kinesin-like protein
Cluster-8309.12171	KOG1202	I	Animal-type fatty acid synthase and related proteins
Cluster-8309.12176	KOG0254	R	Predicted transporter (major facilitator superfamily)
Cluster-14320.1	KOG0865	O	Cyclophilin type peptidyl-prolyl cis-trans isomerase
Cluster-8309.45831	KOG1304	E	Amino acid transporters
Cluster-8309.22819	KOG0782	T	Predicted diacylglycerol kinase
Cluster-8309.45834	KOG3954	C	Electron transfer flavoprotein, alpha subunit
Cluster-8309.45839	KOG1516	R	Carboxylesterase and related proteins
Cluster-8309.45838	KOG1786	TU	Lysosomal trafficking regulator LYST and related BEACH and WD40 repeat proteins
Cluster-8309.44128	KOG4170	I	2-enoyl-CoA hydratase/3-hydroxyacyl-CoA dehydrogenase/Peroxisomal 3-ketoacyl-CoA-thiolase, sterol-binding domain and related enzymes
Cluster-8309.44126	KOG1408	S	WD40 repeat protein
Cluster-8309.44127	KOG0395	R	Ras-related GTPase
Cluster-8309.44122	KOG3755	K	SATB1 matrix attachment region binding protein
Cluster-8309.44123	KOG3304	R	Surfeit family protein 5
Cluster-8309.44120	KOG0288	R	WD40 repeat protein TipD
Cluster-8309.44121	KOG3810	H	Micronutrient transporters (folate transporter family)
Cluster-2972.0	KOG0865	O	Cyclophilin type peptidyl-prolyl cis-trans isomerase
Cluster-18135.0	KOG1356	K	Putative transcription factor 5qNCA, contains JmjC domain
Cluster-8309.57114	KOG0619	R	FOG: Leucine rich repeat
Cluster-8309.27934	KOG0174	O	20S proteasome, regulatory subunit beta type PSMB6/PSMB9/PRE3
Cluster-8309.27932	KOG0174	O	20S proteasome, regulatory subunit beta type PSMB6/PSMB9/PRE3
Cluster-8309.27933	KOG0174	O	20S proteasome, regulatory subunit beta type PSMB6/PSMB9/PRE3
Cluster-8309.40718	KOG4078	J	Putative mitochondrial ribosomal protein mRpS35
Cluster-18037.1	KOG1202	I	Animal-type fatty acid synthase and related proteins
Cluster-8309.40713	KOG0139	I	Short-chain acyl-CoA dehydrogenase
Cluster-8309.40715	KOG1835	S	Uncharacterized conserved protein
Cluster-8309.40714	KOG0139	I	Short-chain acyl-CoA dehydrogenase
Cluster-8309.40716	KOG4078	J	Putative mitochondrial ribosomal protein mRpS35
Cluster-8309.20419	KOG4205	A	RNA-binding protein musashi/mRNA cleavage and polyadenylation factor I complex, subunit HRP1
Cluster-13127.0	KOG0401	J	Translation initiation factor 4F, ribosome/mRNA-bridging subunit (eIF-4G)
Cluster-13127.1	KOG0401	J	Translation initiation factor 4F, ribosome/mRNA-bridging subunit (eIF-4G)
Cluster-8309.43897	KOG2737	R	Putative metallopeptidase
Cluster-8309.43896	KOG0159	Q	Cytochrome P450 CYP11/CYP12/CYP24/CYP27 subfamilies
Cluster-8309.54800	KOG0566	U	Inositol-1,4,5-triphosphate 5-phosphatase (synaptojanin), INP51/INP52/INP53 family
Cluster-8309.54802	KOG3684	P	Ca2+-activated K+ channel proteins (intermediate/small conductance classes)
Cluster-8309.54803	KOG3684	P	Ca2+-activated K+ channel proteins (intermediate/small conductance classes)
Cluster-8309.54804	KOG2687	D	Spindle pole body protein, contains UNC-84 domain
Cluster-8309.54805	KOG2744	K	DNA-binding proteins Bright/BRCAA1/RBP1 and related proteins containing BRIGHT domain
Cluster-8309.34284	KOG4471	IU	Phosphatidylinositol 3-phosphate 3-phosphatase myotubularin MTM1
Cluster-8309.34285	KOG0643	JT	Translation initiation factor 3, subunit i (eIF-3i)/TGF-beta receptor-interacting protein (TRIP-1)
Cluster-8309.34287	KOG0959	O	N-arginine dibasic convertase NRD1 and related Zn2+-dependent endopeptidases, insulinase superfamily
Cluster-8309.34282	KOG1179	I	Very long-chain acyl-CoA synthetase/fatty acid transporter
Cluster-8309.25503	KOG2005	O	26S proteasome regulatory complex, subunit RPN1/PSMD2
Cluster-8309.63607	KOG4177	M	Ankyrin
Cluster-8309.63608	KOG4177	M	Ankyrin
Cluster-8309.66542	KOG0316	S	Conserved WD40 repeat-containing protein
Cluster-8309.11198	KOG0892	TBLD	Protein kinase ATM/Tel1, involved in telomere length regulation and DNA repair
Cluster-8309.11197	KOG0892	TBLD	Protein kinase ATM/Tel1, involved in telomere length regulation and DNA repair
Cluster-8309.11196	KOG0892	TBLD	Protein kinase ATM/Tel1, involved in telomere length regulation and DNA repair
Cluster-8309.55784	KOG3002	R	Zn finger protein
Cluster-8309.49734	KOG1176	I	Acyl-CoA synthetase
Cluster-8309.49732	KOG0823	O	Predicted E3 ubiquitin ligase
Cluster-8309.7427	KOG3964	I	Phosphatidylglycerolphosphate synthase
Cluster-8309.7426	KOG3964	I	Phosphatidylglycerolphosphate synthase
Cluster-8309.18734	KOG0609	T	Calcium/calmodulin-dependent serine protein kinase/membrane-associated guanylate kinase
Cluster-10006.0	KOG3591	O	Alpha crystallins
Cluster-8309.16874	KOG3770	I	Acid sphingomyelinase and PHM5 phosphate metabolism protein
Cluster-8309.16873	KOG2648	J	Diphthamide biosynthesis protein
Cluster-6492.0	KOG4310	U	Synapse-associated protein
Cluster-8309.1865	KOG4740	S	Uncharacterized conserved protein
Cluster-8309.1863	KOG1114	O	Tripeptidyl peptidase II
Cluster-8309.1862	KOG0279	T	G protein beta subunit-like protein
Cluster-8309.20291	KOG0619	R	FOG: Leucine rich repeat
Cluster-8309.16258	KOG2582	OT	COP9 signalosome, subunit CSN3
Cluster-8309.16255	KOG4471	IU	Phosphatidylinositol 3-phosphate 3-phosphatase myotubularin MTM1
Cluster-8309.4306	KOG0356	O	Mitochondrial chaperonin, Cpn60/Hsp60p
Cluster-8309.4305	KOG1350	C	F0F1-type ATP synthase, beta subunit
Cluster-8309.4304	KOG1350	C	F0F1-type ATP synthase, beta subunit
Cluster-8309.4303	KOG1350	C	F0F1-type ATP synthase, beta subunit
Cluster-8309.4309	KOG1516	R	Carboxylesterase and related proteins
Cluster-8309.4308	KOG1516	R	Carboxylesterase and related proteins
Cluster-9907.0	KOG0106	A	Alternative splicing factor SRp55/B52/SRp75 (RRM superfamily)
Cluster-8309.50866	KOG4215	K	Hepatocyte nuclear factor 4 and similar steroid hormone receptors
Cluster-8309.50865	KOG4215	K	Hepatocyte nuclear factor 4 and similar steroid hormone receptors
Cluster-8309.50863	KOG3547	R	Bestrophin (Best vitelliform macular dystrophy-associated protein)
Cluster-8309.50861	KOG2330	A	Splicing factor 3b, subunit 2
Cluster-8252.0	KOG0613	Z	Projectin/twitchin and related proteins
Cluster-8309.50868	KOG3543	T	Ca2+-dependent activator protein
Cluster-8309.13757	KOG1202	I	Animal-type fatty acid synthase and related proteins
Cluster-8309.13751	KOG1508	L	DNA replication factor/protein phosphatase inhibitor SET/SPR-2
Cluster-8309.13752	KOG1508	L	DNA replication factor/protein phosphatase inhibitor SET/SPR-2
Cluster-2500.0	KOG4064	E	Cysteine dioxygenase CDO1
Cluster-8309.15756	KOG2100	O	Dipeptidyl aminopeptidase
Cluster-8309.41817	KOG0059	IR	Lipid exporter ABCA1 and related proteins, ABC superfamily
Cluster-8309.36001	KOG3067	R	Translin family protein
Cluster-8309.37087	KOG0266	R	WD40 repeat-containing protein
Cluster-8309.37086	KOG2101	ZUD	Intermediate filament-like protein, sorting nexins, and related proteins containing PX (PhoX) domain(s)
Cluster-8309.12409	KOG0543	O	FKBP-type peptidyl-prolyl cis-trans isomerase
Cluster-8309.37083	KOG1437	MW	Fasciclin and related adhesion glycoproteins
Cluster-8309.37082	KOG0403	T	Neoplastic transformation suppressor Pdcd4/MA-3, contains MA3 domain
Cluster-8309.37081	KOG2836	T	Protein tyrosine phosphatase IVA1
Cluster-8309.37080	KOG4053	S	Ataxin-1, involved in Ca2+ homeostasis
Cluster-8309.12406	KOG4820	R	Involved in anesthetic response in C.elegans
Cluster-8309.48816	KOG0544	O	FKBP-type peptidyl-prolyl cis-trans isomerase
Cluster-8309.48817	KOG1311	R	DHHC-type Zn-finger proteins
Cluster-8309.48815	KOG2853	R	Possible oxidoreductase
Cluster-8309.48812	KOG0364	O	Chaperonin complex component, TCP-1 gamma subunit (CCT3)
Cluster-8309.48810	KOG2059	T	Ras GTPase-activating protein
Cluster-8309.48811	KOG0364	O	Chaperonin complex component, TCP-1 gamma subunit (CCT3)
Cluster-8309.12495	KOG1543	O	Cysteine proteinase Cathepsin L
Cluster-8309.48819	KOG1360	H	5-aminolevulinate synthase
Cluster-8309.11502	KOG2323	G	Pyruvate kinase
Cluster-8309.48884	KOG3801	A	Uncharacterized conserved protein BCN92
Cluster-8309.28291	KOG0469	J	Elongation factor 2
Cluster-8309.32569	KOG1600	I	Fatty acid desaturase
Cluster-8309.32568	KOG1176	I	Acyl-CoA synthetase
Cluster-8309.32567	KOG0602	G	Neutral trehalase
Cluster-8309.32566	KOG0602	G	Neutral trehalase
Cluster-8309.32565	KOG1815	O	Predicted E3 ubiquitin ligase
Cluster-8309.32564	KOG1815	O	Predicted E3 ubiquitin ligase
Cluster-8309.32561	KOG0140	I	Medium-chain acyl-CoA dehydrogenase
Cluster-8309.32560	KOG1202	I	Animal-type fatty acid synthase and related proteins
Cluster-8309.50214	KOG3641	E	Zinc carboxypeptidase
Cluster-8309.14800	KOG0052	J	Translation elongation factor EF-1 alpha/Tu
Cluster-8309.14802	KOG1433	L	DNA repair protein RAD51/RHP55
Cluster-7691.0	KOG1543	O	Cysteine proteinase Cathepsin L
Cluster-17782.0	KOG3475	J	60S ribosomal protein L37
Cluster-8309.870	KOG0596	D	Dual specificity; serine/threonine and tyrosine kinase
Cluster-8309.875	KOG3585	K	TBX2 and related T-box transcription factors
Cluster-8309.31034	KOG0694	T	Serine/threonine protein kinase
Cluster-8309.31031	KOG0726	O	26S proteasome regulatory complex, ATPase RPT2
Cluster-8309.31032	KOG0726	O	26S proteasome regulatory complex, ATPase RPT2
Cluster-8309.9262	KOG3283	J	40S ribosomal protein S8
Cluster-8309.9260	KOG0619	R	FOG: Leucine rich repeat
Cluster-17911.0	KOG1627	J	Translation elongation factor EF-1 gamma
Cluster-8309.42889	KOG1450	T	Predicted Rho GTPase-activating protein
Cluster-8309.42888	KOG2171	YU	Karyopherin (importin) beta 3
Cluster-8309.42886	KOG2039	K	Transcriptional coactivator p100
Cluster-8309.42885	KOG2456	C	Aldehyde dehydrogenase
Cluster-8309.42884	KOG2456	C	Aldehyde dehydrogenase
Cluster-8309.42883	KOG2456	C	Aldehyde dehydrogenase
Cluster-8309.42882	KOG1217	T	Fibrillins and related proteins containing Ca2+-binding EGF-like domains
Cluster-8309.42880	KOG2504	G	Monocarboxylate transporter
Cluster-7858.0	KOG0094	U	GTPase Rab6/YPT6/Ryh1, small G protein superfamily
Cluster-8309.38511	KOG0607	T	MAP kinase-interacting kinase and related serine/threonine protein kinases
Cluster-8309.38512	KOG0657	G	Glyceraldehyde 3-phosphate dehydrogenase
Cluster-8309.38513	KOG0657	G	Glyceraldehyde 3-phosphate dehydrogenase
Cluster-8309.38514	KOG2456	C	Aldehyde dehydrogenase
Cluster-8309.38515	KOG1542	O	Cysteine proteinase Cathepsin F
Cluster-8309.38517	KOG3366	C	Mitochondrial F1F0-ATP synthase, subunit d/ATP7
Cluster-8309.38518	KOG0019	O	Molecular chaperone (HSP90 family)
Cluster-8309.51902	KOG2071	A	mRNA cleavage and polyadenylation factor I/II complex, subunit Pcf11
Cluster-8309.51901	KOG2171	YU	Karyopherin (importin) beta 3
Cluster-8309.51909	KOG4673	K	Transcription factor TMF, TATA element modulatory factor
Cluster-12648.0	KOG4081	N	Dynein light chain
Cluster-8309.50051	KOG0125	R	Ataxin 2-binding protein (RRM superfamily)
Cluster-8309.50050	KOG3787	E	Glutamate/aspartate and neutral amino acid transporters
Cluster-8309.50058	KOG4135	G	Predicted phosphoglucosamine acetyltransferase
Cluster-8309.42269	KOG4626	GOT	O-linked N-acetylglucosamine transferase OGT
Cluster-8309.35649	KOG2099	G	Glycogen phosphorylase
Cluster-8309.35648	KOG2099	G	Glycogen phosphorylase
Cluster-8309.35647	KOG1215	T	Low-density lipoprotein receptors containing Ca2+-binding EGF-like domains
Cluster-8309.35644	KOG1042	D	Germ-line stem cell division protein Hiwi/Piwi; negative developmental regulator
Cluster-8309.35642	KOG2638	G	UDP-glucose pyrophosphorylase
Cluster-8309.35641	KOG3802	K	Transcription factor OCT-1, contains POU and HOX domains
Cluster-8309.53506	KOG2301	PT	Voltage-gated Ca2+ channels, alpha1 subunits
Cluster-8309.28591	KOG2687	D	Spindle pole body protein, contains UNC-84 domain
Cluster-8309.28593	KOG0331	A	ATP-dependent RNA helicase
Cluster-8309.28592	KOG0760	C	Mitochondrial carrier protein MRS3/4
Cluster-8309.37860	KOG2417	T	Predicted G-protein coupled receptor
Cluster-8309.37865	KOG0216	K	RNA polymerase I, second largest subunit
Cluster-8309.37866	KOG1999	K	RNA polymerase II transcription elongation factor DSIF/SUPT5H/SPT5
Cluster-8309.37869	KOG2775	R	Metallopeptidase
Cluster-8309.34519	KOG3720	I	Lysosomal & prostatic acid phosphatases
Cluster-8309.34516	KOG1535	R	Predicted fumarylacetoacetate hydralase
Cluster-8309.34510	KOG1375	Z	Beta tubulin
Cluster-8309.34511	KOG1719	V	Dual specificity phosphatase
Cluster-8309.34512	KOG0376	R	Serine-threonine phosphatase 2A, catalytic subunit
Cluster-8309.34513	KOG4404	P	Tandem pore domain K+ channel TASK3/THIK-1
Cluster-8309.32916	KOG2295	R	C2H2 Zn-finger protein
Cluster-8309.32917	KOG1945	T	Protein phosphatase 1 binding protein spinophilin/neurabin II
Cluster-8309.32915	KOG2295	R	C2H2 Zn-finger protein
Cluster-8309.32912	KOG0119	A	Splicing factor 1/branch point binding protein (RRM superfamily)
Cluster-8309.32913	KOG0119	A	Splicing factor 1/branch point binding protein (RRM superfamily)
Cluster-8309.32910	KOG3658	W	Tumor necrosis factor-alpha-converting enzyme (TACE/ADAM17) and related metalloproteases
Cluster-12646.0	KOG0460	J	Mitochondrial translation elongation factor Tu
Cluster-8309.19458	KOG2303	HR	Predicted NAD synthase, contains CN hydrolase domain
Cluster-8309.19453	KOG0612	T	Rho-associated, coiled-coil containing protein kinase
Cluster-8309.19454	KOG0233	C	Vacuolar H+-ATPase V0 sector, subunit c''
Cluster-8309.19457	KOG1003	Z	Actin filament-coating protein tropomyosin
Cluster-16931.0	KOG0155	K	Transcription factor CA150
Cluster-8309.18328	KOG3181	J	40S ribosomal protein S3
Cluster-8309.41774	KOG1271	R	Methyltransferases
Cluster-8309.41777	KOG0166	U	Karyopherin (importin) alpha
Cluster-8309.18320	KOG2987	I	Fatty acid desaturase
Cluster-8309.18323	KOG0181	O	20S proteasome, regulatory subunit alpha type PSMA2/PRE8
Cluster-1958.0	KOG0004	J	Ubiquitin/40S ribosomal protein S27a fusion
Cluster-12773.0	KOG2332	P	Ferritin
Cluster-4741.0	KOG1121	L	Tam3-transposase (Ac family)
Cluster-2965.0	KOG0052	J	Translation elongation factor EF-1 alpha/Tu
Cluster-8309.40694	KOG2116	NI	Protein involved in plasmid maintenance/nuclear protein involved in lipid metabolism
Cluster-8309.40695	KOG2932	O	E3 ubiquitin ligase involved in ubiquitination of E-cadherin complex
Cluster-8309.40696	KOG3658	W	Tumor necrosis factor-alpha-converting enzyme (TACE/ADAM17) and related metalloproteases
Cluster-8309.40697	KOG0667	R	Dual-specificity tyrosine-phosphorylation regulated kinase
Cluster-8309.40690	KOG1217	T	Fibrillins and related proteins containing Ca2+-binding EGF-like domains
Cluster-8309.40691	KOG1420	PT	Ca2+-activated K+ channel Slowpoke, alpha subunit
Cluster-8309.40692	KOG2565	R	Predicted hydrolases or acyltransferases (alpha/beta hydrolase superfamily)
Cluster-8309.40693	KOG1225	TW	Teneurin-1 and related extracellular matrix proteins, contain EGF-like repeats
Cluster-8309.42201	KOG0237	F	Glycinamide ribonucleotide synthetase (GARS)/Aminoimidazole ribonucleotide synthetase (AIRS)
Cluster-8309.46201	KOG0860	U	Synaptobrevin/VAMP-like protein
Cluster-8309.46202	KOG0860	U	Synaptobrevin/VAMP-like protein
Cluster-8309.46205	KOG4199	S	Uncharacterized conserved protein
Cluster-8309.46206	KOG0330	A	ATP-dependent RNA helicase
Cluster-8309.46208	KOG0498	PT	K+-channel ERG and related proteins, contain PAS/PAC sensor domain
Cluster-8309.8825	KOG4753	S	Predicted membrane protein
Cluster-8887.0	KOG0102	O	Molecular chaperones mortalin/PBP74/GRP75, HSP70 superfamily
Cluster-8309.20949	KOG4313	F	Thiamine pyrophosphokinase
Cluster-8309.21091	KOG3987	S	Uncharacterized conserved protein DREV/CGI-81
Cluster-821.0	KOG1215	T	Low-density lipoprotein receptors containing Ca2+-binding EGF-like domains
Cluster-8309.21099	KOG0626	G	Beta-glucosidase, lactase phlorizinhydrolase, and related proteins
Cluster-8309.5364	KOG1625	L	DNA polymerase alpha-primase complex, polymerase-associated subunit B
Cluster-8309.65116	KOG0498	PT	K+-channel ERG and related proteins, contain PAS/PAC sensor domain
Cluster-8309.42714	KOG4565	K	E93 protein involved in programmed cell death, putative transcription regulator
Cluster-8309.59662	KOG1619	C	Cytochrome b
Cluster-8309.59664	KOG3346	R	Phosphatidylethanolamine binding protein
Cluster-8309.60699	KOG1320	O	Serine protease
Cluster-8309.60696	KOG0053	E	Cystathionine beta-lyases/cystathionine gamma-synthases
Cluster-8309.22540	KOG0166	U	Karyopherin (importin) alpha
Cluster-8309.22543	KOG2683	BK	Sirtuin 4 and related class II sirtuins (SIR2 family)
Cluster-8309.22546	KOG2652	K	RNA polymerase II transcription initiation factor TFIIA, large chain
Cluster-8309.22547	KOG2619	GE	Fucosyltransferase
Cluster-8309.22549	KOG1252	E	Cystathionine beta-synthase and related enzymes
Cluster-8309.23633	KOG3887	U	Predicted small GTPase involved in nuclear protein import
Cluster-8309.23635	KOG3953	R	SOCS box protein SSB-1, contains SPRY domain
Cluster-8309.23637	KOG4339	R	RPEL repeat-containing protein
Cluster-8309.23636	KOG1721	R	FOG: Zn-finger
Cluster-8309.23639	KOG4085	S	Uncharacterized conserved protein
Cluster-8309.23638	KOG1577	R	Aldo/keto reductase family proteins
Cluster-8309.47844	KOG2450	C	Aldehyde dehydrogenase
Cluster-8309.49869	KOG1028	TU	Ca2+-dependent phospholipid-binding protein Synaptotagmin, required for synaptic vesicle and secretory granule exocytosis
Cluster-8309.48348	KOG2861	S	Uncharacterized conserved protein
Cluster-8309.48349	KOG2861	S	Uncharacterized conserved protein
Cluster-8309.48340	KOG0803	O	Predicted E3 ubiquitin ligase
Cluster-8309.48346	KOG0250	L	DNA repair protein RAD18 (SMC family protein)
Cluster-8309.48344	KOG1897	L	Damage-specific DNA binding complex, subunit DDB1
Cluster-8309.6635	KOG1202	I	Animal-type fatty acid synthase and related proteins
Cluster-13407.0	KOG0185	O	20S proteasome, regulatory subunit beta type PSMB4/PRE4
Cluster-8309.56328	KOG2020	YU	Nuclear transport receptor CRM1/MSN5 (importin beta superfamily)
Cluster-8309.56323	KOG0351	L	ATP-dependent DNA helicase
Cluster-8309.56320	KOG2539	J	Mitochondrial/chloroplast ribosome small subunit component
Cluster-13123.0	KOG0907	O	Thioredoxin
Cluster-8309.39633	KOG0994	W	Extracellular matrix glycoprotein Laminin subunit beta
Cluster-8309.27021	KOG4216	K	Steroid hormone nuclear receptor
Cluster-8309.27027	KOG3611	T	Semaphorins
Cluster-8309.17081	KOG1637	J	Threonyl-tRNA synthetase
Cluster-8309.17084	KOG3191	J	Predicted N6-DNA-methyltransferase
Cluster-8309.1980	KOG1558	P	Fe2+/Zn2+ regulated transporter
Cluster-8309.1981	KOG3658	W	Tumor necrosis factor-alpha-converting enzyme (TACE/ADAM17) and related metalloproteases
Cluster-8309.16936	KOG2666	GT	UDP-glucose/GDP-mannose dehydrogenase
Cluster-8309.51674	KOG0346	A	RNA helicase
Cluster-8309.51677	KOG3656	R	FOG: 7 transmembrane receptor
Cluster-8309.51670	KOG3154	S	Uncharacterized conserved protein
Cluster-8309.51671	KOG0249	R	LAR-interacting protein and related proteins
Cluster-8309.51673	KOG4383	S	Uncharacterized conserved protein
Cluster-8309.33790	KOG0746	J	60S ribosomal protein L3 and related proteins
Cluster-8309.20551	KOG4177	M	Ankyrin
Cluster-8309.20550	KOG4177	M	Ankyrin
Cluster-8309.53298	KOG1457	R	RNA binding protein (contains RRM repeats)
Cluster-8309.794	KOG1745	B	Histones H3 and H4
Cluster-8309.793	KOG3401	J	60S ribosomal protein L26
Cluster-8309.12301	KOG1217	T	Fibrillins and related proteins containing Ca2+-binding EGF-like domains
Cluster-8309.12300	KOG2408	R	Peroxidase/oxygenase
Cluster-8309.52168	KOG0244	Z	Kinesin-like protein
Cluster-8309.52165	KOG0708	F	Membrane-associated guanylate kinase MAGUK (contains PDZ, SH3, HOOK and GUK domains)
Cluster-8309.52164	KOG0685	H	Flavin-containing amine oxidase
Cluster-8309.52167	KOG1198	CR	Zinc-binding oxidoreductase
Cluster-8309.52166	KOG0254	R	Predicted transporter (major facilitator superfamily)
Cluster-8309.52161	KOG3779	K	Homeobox transcription factor prospero
Cluster-8309.52160	KOG2210	T	Oxysterol-binding protein
Cluster-8309.34576	KOG2909	C	Vacuolar H+-ATPase V1 sector, subunit C
Cluster-8309.43553	KOG4400	O	E3 ubiquitin ligase interacting with arginine methyltransferase
Cluster-8309.34574	KOG0391	R	SNF2 family DNA-dependent ATPase
Cluster-8309.43551	KOG0685	H	Flavin-containing amine oxidase
Cluster-8309.34572	KOG1041	J	Translation initiation factor 2C (eIF-2C) and related proteins
Cluster-8309.43557	KOG2406	K	MADS box transcription factor
Cluster-8309.43554	KOG1202	I	Animal-type fatty acid synthase and related proteins
Cluster-8309.43555	KOG1202	I	Animal-type fatty acid synthase and related proteins
Cluster-16685.0	KOG3954	C	Electron transfer flavoprotein, alpha subunit
Cluster-8309.25094	KOG0300	S	WD40 repeat-containing protein
Cluster-8309.33969	KOG0118	R	FOG: RRM domain
Cluster-9977.0	KOG0255	R	Synaptic vesicle transporter SVOP and related transporters (major facilitator superfamily)
Cluster-8309.15652	KOG3529	R	Radixin, moesin and related proteins of the ERM family
Cluster-8309.15653	KOG3529	R	Radixin, moesin and related proteins of the ERM family
Cluster-8309.15650	KOG3743	K	Recombination signal binding protein-J kappa(CBF1, Su(H), HS2NF5)
Cluster-8309.15657	KOG3022	D	Predicted ATPase, nucleotide-binding
Cluster-8309.32249	KOG4009	C	NADH-ubiquinone oxidoreductase, subunit NDUFB10/PDSW
Cluster-8309.32243	KOG0708	F	Membrane-associated guanylate kinase MAGUK (contains PDZ, SH3, HOOK and GUK domains)
Cluster-8309.32241	KOG0932	U	Guanine nucleotide exchange factor EFA6
Cluster-8309.32246	KOG2183	OR	Prolylcarboxypeptidase (angiotensinase C)
Cluster-8309.32247	KOG4483	S	Uncharacterized conserved protein
Cluster-8309.32245	KOG3662	L	Cell division control protein/predicted DNA repair exonuclease
Cluster-8309.38899	KOG4193	T	G protein-coupled receptors
Cluster-8309.38890	KOG1947	R	Leucine rich repeat proteins, some proteins contain F-box
Cluster-8309.38893	KOG1221	I	Acyl-CoA reductase
Cluster-8309.38895	KOG1179	I	Very long-chain acyl-CoA synthetase/fatty acid transporter
Cluster-8309.38894	KOG1202	I	Animal-type fatty acid synthase and related proteins
Cluster-8309.38897	KOG1226	TW	Integrin beta subunit (N-terminal portion of extracellular region)
Cluster-8309.31917	KOG1287	E	Amino acid transporters
Cluster-8309.31910	KOG2273	U	Membrane coat complex Retromer, subunit VPS5/SNX1, Sorting nexins, and related PX domain-containing proteins
Cluster-8309.36497	KOG0202	P	Ca2+ transporting ATPase
Cluster-8309.36496	KOG1755	Z	Profilin
Cluster-8309.36495	KOG0518	Z	Actin-binding cytoskeleton protein, filamin
Cluster-8309.36499	KOG2455	E	Delta-1-pyrroline-5-carboxylate dehydrogenase
Cluster-8309.36498	KOG1164	T	Casein kinase (serine/threonine/tyrosine protein kinase)
Cluster-8309.37549	KOG1979	L	DNA mismatch repair protein - MLH1 family
Cluster-8309.37547	KOG1328	UT	Synaptic vesicle protein BAIAP3, involved in vesicle priming/regulation
Cluster-8309.37544	KOG4164	D	Cyclin ik3-1/CABLES
Cluster-8309.37545	KOG0014	K	MADS box transcription factor
Cluster-8309.37542	KOG3539	W	Spondins, extracellular matrix proteins
Cluster-8309.37543	KOG0566	U	Inositol-1,4,5-triphosphate 5-phosphatase (synaptojanin), INP51/INP52/INP53 family
Cluster-8309.37540	KOG0206	R	P-type ATPase
Cluster-8309.34328	KOG3656	R	FOG: 7 transmembrane receptor
Cluster-8309.45406	KOG0576	T	Mitogen-activated protein kinase kinase kinase kinase (MAP4K), germinal center kinase family
Cluster-8309.45407	KOG0125	R	Ataxin 2-binding protein (RRM superfamily)
Cluster-8309.45404	KOG4457	S	Uncharacterized conserved protein
Cluster-8309.45405	KOG3187	R	Protein tyrosine phosphatase-like protein PTPLA (contains Pro instead of catalytic Arg)
Cluster-8309.28627	KOG1202	I	Animal-type fatty acid synthase and related proteins
Cluster-8309.28626	KOG0430	F	Xanthine dehydrogenase
Cluster-8309.28625	KOG1879	G	UDP-glucose:glycoprotein glucosyltransferase
Cluster-8309.28628	KOG3248	K	Transcription factor TCF-4
Cluster-8309.47306	KOG3017	S	Defense-related protein containing SCP domain
Cluster-8309.17812	KOG0520	S	Uncharacterized conserved protein, contains IPT/TIG domain
Cluster-8309.10955	KOG4217	K	Nuclear receptors of the nerve growth factor-induced protein B type
Cluster-8309.50152	KOG3325	U	Membrane coat complex Retromer, subunit VPS29/PEP11
Cluster-8309.50150	KOG0515	D	p53-interacting protein 53BP/ASPP, contains ankyrin and SH3 domains
Cluster-8309.50151	KOG2410	E	Gamma-glutamyltransferase
Cluster-8309.17818	KOG3362	R	Predicted BBOX Zn-finger protein
Cluster-8309.46324	KOG0587	T	Traf2- and Nck-interacting kinase and related germinal center kinase (GCK) family protein kinases
Cluster-8309.17819	KOG2502	R	Tub family proteins
Cluster-8309.46321	KOG1221	I	Acyl-CoA reductase
Cluster-13324.0	KOG2210	T	Oxysterol-binding protein
Cluster-8309.46329	KOG4015	I	Fatty acid-binding protein FABP
Cluster-8309.41899	KOG0627	K	Heat shock transcription factor
Cluster-8309.41898	KOG0627	K	Heat shock transcription factor
Cluster-8309.41895	KOG1140	O	N-end rule pathway, recognition component UBR1
Cluster-8309.41894	KOG2649	R	Zinc carboxypeptidase
Cluster-8309.41897	KOG2816	R	Predicted transporter ADD1 (major facilitator superfamily)
Cluster-8309.41891	KOG0991	L	Replication factor C, subunit RFC2
Cluster-8309.41893	KOG2978	R	Dolichol-phosphate mannosyltransferase
Cluster-8309.41892	KOG2978	R	Dolichol-phosphate mannosyltransferase
Cluster-8309.35560	KOG1559	H	Gamma-glutamyl hydrolase
Cluster-8309.35561	KOG3023	E	Glutamate-cysteine ligase regulatory subunit
Cluster-8309.35566	KOG1778	K	CREB binding protein/P300 and related TAZ Zn-finger proteins
Cluster-8309.35564	KOG0523	G	Transketolase
Cluster-8309.35565	KOG4096	S	Uncharacterized conserved protein
Cluster-8309.24625	KOG3561	K	Aryl-hydrocarbon receptor nuclear translocator
Cluster-8309.15208	KOG3426	C	NADH:ubiquinone oxidoreductase, NDUFA6/B14 subunit
Cluster-8309.64528	KOG0041	R	Predicted Ca2+-binding protein, EF-Hand protein superfamily
Cluster-8309.13436	KOG0891	L	DNA-dependent protein kinase
Cluster-6972.0	KOG3023	E	Glutamate-cysteine ligase regulatory subunit
Cluster-8309.38096	KOG0572	F	Glutamine phosphoribosylpyrophosphate amidotransferase
Cluster-8309.29702	KOG2817	O	Predicted E3 ubiquitin ligase
Cluster-8309.29701	KOG4789	S	Uncharacterized conserved protein
Cluster-8309.29705	KOG1304	E	Amino acid transporters
Cluster-8309.29704	KOG4177	M	Ankyrin
Cluster-8309.29709	KOG0268	A	Sof1-like rRNA processing protein (contains WD40 repeats)
Cluster-8309.19796	KOG1210	Q	Predicted 3-ketosphinganine reductase
Cluster-8309.19794	KOG4568	ZR	Cytoskeleton-associated protein and related proteins
Cluster-8309.19798	KOG2749	A	mRNA cleavage and polyadenylation factor IA/II complex, subunit CLP1
Cluster-8309.40308	KOG2893	R	Zn finger protein
Cluster-8309.40309	KOG2494	K	C3H1-type Zn-finger protein
Cluster-8309.40307	KOG1041	J	Translation initiation factor 2C (eIF-2C) and related proteins
Cluster-8309.40304	KOG1085	R	Predicted methyltransferase (contains a SET domain)
Cluster-8309.40305	KOG2153	JU	Protein involved in the nuclear export of pre-ribosomes
Cluster-7995.1	KOG3913	T	Wnt family of developmental regulators
Cluster-8309.62148	KOG0374	TR	Serine/threonine specific protein phosphatase PP1, catalytic subunit
Cluster-8309.63895	KOG0043	S	Uncharacterized conserved protein, contains DM10 domain
Cluster-8309.63894	KOG0043	S	Uncharacterized conserved protein, contains DM10 domain
Cluster-2182.0	KOG2239	K	Transcription factor containing NAC and TS-N domains
Cluster-8309.25910	KOG4642	O	Chaperone-dependent E3 ubiquitin protein ligase (contains TPR repeats)
Cluster-8309.25915	KOG0229	T	Phosphatidylinositol-4-phosphate 5-kinase
Cluster-8309.25919	KOG3359	O	Dolichyl-phosphate-mannose:protein O-mannosyl transferase
Cluster-1575.0	KOG0517	Z	Beta-spectrin
Cluster-8309.63232	KOG4060	S	Uncharacterized conserved protein
Cluster-8309.4757	KOG4086	KL	Transcriptional regulator SOH1
Cluster-8309.21119	KOG1721	R	FOG: Zn-finger
Cluster-8309.2967	KOG4295	O	Serine proteinase inhibitor (KU family)
Cluster-12725.0	KOG3857	C	Alcohol dehydrogenase, class IV
Cluster-9642.0	KOG1958	G	Glycosyl hydrolase, family 38 - alpha-mannosidase
Cluster-8309.64944	KOG3570	T	MAPK-activating protein DENN
Cluster-2730.0	KOG3984	F	Purine nucleoside phosphorylase
Cluster-8309.9058	KOG2331	R	Predicted glycosylhydrolase
Cluster-15879.1	KOG0613	Z	Projectin/twitchin and related proteins
Cluster-8309.12852	KOG3787	E	Glutamate/aspartate and neutral amino acid transporters
Cluster-8309.12855	KOG2435	S	Uncharacterized conserved protein
Cluster-8309.12857	KOG2450	C	Aldehyde dehydrogenase
Cluster-8309.12856	KOG2435	S	Uncharacterized conserved protein
Cluster-8309.64948	KOG3649	R	FOG: Kazal-type serine protease inhibitor domain
Cluster-8309.64949	KOG3649	R	FOG: Kazal-type serine protease inhibitor domain
Cluster-8309.60150	KOG2124	T	Glycosylphosphatidylinositol anchor synthesis protein
Cluster-8309.60155	KOG2539	J	Mitochondrial/chloroplast ribosome small subunit component
Cluster-8309.60158	KOG0017	R	FOG: Transposon-encoded proteins with TYA, reverse transcriptase, integrase domains in various combinations
Cluster-5993.0	KOG0017	R	FOG: Transposon-encoded proteins with TYA, reverse transcriptase, integrase domains in various combinations
Cluster-13895.0	KOG0259	E	Tyrosine aminotransferase
Cluster-8309.33587	KOG0033	T	Ca2+/calmodulin-dependent protein kinase, EF-Hand protein superfamily
Cluster-8309.32066	KOG0006	O	E3 ubiquitin-protein ligase (Parkin protein)
Cluster-8309.32067	KOG2296	R	Integral membrane protein
Cluster-8309.54469	KOG1568	OU	Mitochondrial inner membrane protease, subunit IMP2
Cluster-8309.33588	KOG4518	G	Hydroxypyruvate isomerase
Cluster-8309.26234	KOG3320	J	40S ribosomal protein S7
Cluster-8309.11355	KOG3291	J	Ribosomal protein S7
Cluster-8309.11354	KOG1202	I	Animal-type fatty acid synthase and related proteins
Cluster-8309.11358	KOG0546	O	HSP90 co-chaperone CPR7/Cyclophilin
Cluster-8309.36509	KOG1221	I	Acyl-CoA reductase
Cluster-8309.28032	KOG0250	L	DNA repair protein RAD18 (SMC family protein)
Cluster-8309.28033	KOG0250	L	DNA repair protein RAD18 (SMC family protein)
Cluster-8309.28030	KOG4603	T	TBP-1 interacting protein
Cluster-8309.28036	KOG4518	G	Hydroxypyruvate isomerase
Cluster-8309.28037	KOG4518	G	Hydroxypyruvate isomerase
Cluster-8309.28035	KOG4518	G	Hydroxypyruvate isomerase
Cluster-8309.28039	KOG2013	O	SMT3/SUMO-activating complex, catalytic component UBA2
Cluster-8309.53155	KOG1867	O	Ubiquitin-specific protease
Cluster-8309.65689	KOG1028	TU	Ca2+-dependent phospholipid-binding protein Synaptotagmin, required for synaptic vesicle and secretory granule exocytosis
Cluster-8309.52828	KOG0500	PT	Cyclic nucleotide-gated cation channel CNGA1-3 and related proteins
Cluster-8309.52825	KOG3498	U	Preprotein translocase, gamma subunit
Cluster-8309.52822	KOG3689	T	Cyclic nucleotide phosphodiesterase
Cluster-8309.52823	KOG4216	K	Steroid hormone nuclear receptor
Cluster-8855.0	KOG3398	K	Transcription factor MBF1
Cluster-13840.0	KOG0359	O	Chaperonin complex component, TCP-1 zeta subunit (CCT6)
Cluster-16989.0	KOG0767	C	Mitochondrial phosphate carrier protein
Cluster-8309.34943	KOG1984	U	Vesicle coat complex COPII, subunit SFB3
Cluster-8309.34942	KOG0714	O	Molecular chaperone (DnaJ superfamily)
Cluster-8309.34941	KOG2273	U	Membrane coat complex Retromer, subunit VPS5/SNX1, Sorting nexins, and related PX domain-containing proteins
Cluster-10640.0	KOG0007	A	Splicing factor 3a, subunit 1
Cluster-8309.34947	KOG1339	O	Aspartyl protease
Cluster-8309.34946	KOG2243	T	Ca2+ release channel (ryanodine receptor)
Cluster-8309.34944	KOG2992	Y	Nucleolar GTPase/ATPase p130
Cluster-8309.34949	KOG0338	A	ATP-dependent RNA helicase
Cluster-8309.34948	KOG1339	O	Aspartyl protease
Cluster-8309.47307	KOG3727	D	Mitogen inducible gene product (contains ERM and PH domains)
Cluster-8309.47305	KOG2734	S	Uncharacterized conserved protein
Cluster-8309.47303	KOG3187	R	Protein tyrosine phosphatase-like protein PTPLA (contains Pro instead of catalytic Arg)
Cluster-8309.47302	KOG2504	G	Monocarboxylate transporter
Cluster-8309.47301	KOG4240	T	Multidomain protein, contains SPEC repeats, PH, SH3, and separate rac-specific and rho-specific guanine nucleotide exchange factor domains
Cluster-8309.47300	KOG4240	T	Multidomain protein, contains SPEC repeats, PH, SH3, and separate rac-specific and rho-specific guanine nucleotide exchange factor domains
Cluster-8309.42481	KOG0685	H	Flavin-containing amine oxidase
Cluster-8309.42480	KOG2077	T	JNK/SAPK-associated protein-1
Cluster-8309.42487	KOG0293	S	WD40 repeat-containing protein
Cluster-8309.42485	KOG0293	S	WD40 repeat-containing protein
Cluster-8309.42484	KOG0293	S	WD40 repeat-containing protein
Cluster-8309.42488	KOG1028	TU	Ca2+-dependent phospholipid-binding protein Synaptotagmin, required for synaptic vesicle and secretory granule exocytosis
Cluster-16231.0	KOG2323	G	Pyruvate kinase
Cluster-8309.57708	KOG3696	O	Aspartyl beta-hydroxylase
Cluster-8309.57703	KOG3723	T	PH domain protein Melted
Cluster-8309.57706	KOG2805	J	tRNA (5-methylaminomethyl-2-thiouridylate)-methyltransferase
Cluster-8309.57705	KOG2660	S	Locus-specific chromosome binding proteins
Cluster-8309.38914	KOG4010	R	Coiled-coil protein TPD52
Cluster-8309.38916	KOG0810	U	SNARE protein Syntaxin 1 and related proteins
Cluster-8309.38917	KOG0810	U	SNARE protein Syntaxin 1 and related proteins
Cluster-8309.38910	KOG1101	DR	Apoptosis inhibitor IAP1 and related BIR domain proteins
Cluster-8309.38912	KOG2452	F	Formyltetrahydrofolate dehydrogenase
Cluster-8309.38918	KOG0810	U	SNARE protein Syntaxin 1 and related proteins
Cluster-8309.44659	KOG4215	K	Hepatocyte nuclear factor 4 and similar steroid hormone receptors
Cluster-8309.44657	KOG3837	R	Uncharacterized conserved protein, contains DM14 and C2 domains
Cluster-8309.44652	KOG1637	J	Threonyl-tRNA synthetase
Cluster-8309.44653	KOG1637	J	Threonyl-tRNA synthetase
Cluster-8309.43350	KOG1343	B	Histone deacetylase complex, catalytic component HDA1
Cluster-8309.43351	KOG4203	TZ	Armadillo/beta-Catenin/plakoglobin
Cluster-8309.43352	KOG1114	O	Tripeptidyl peptidase II
Cluster-8309.43356	KOG2772	G	Transaldolase
Cluster-8309.43358	KOG0350	A	DEAD-box ATP-dependent RNA helicase
Cluster-8309.46499	KOG4229	N	Myosin VII, myosin IXB and related myosins
Cluster-8309.46492	KOG0416	O	Ubiquitin-protein ligase
Cluster-8309.46493	KOG0078	TU	GTP-binding protein SEC4, small G protein superfamily, and related Ras family GTP-binding proteins
Cluster-8309.46494	KOG4159	O	Predicted E3 ubiquitin ligase
Cluster-8309.46495	KOG2969	S	Uncharacterized conserved protein
Cluster-8309.46496	KOG2969	S	Uncharacterized conserved protein
Cluster-8309.46497	KOG4258	T	Insulin/growth factor receptor (contains protein kinase domain)
Cluster-8309.36518	KOG0019	O	Molecular chaperone (HSP90 family)
Cluster-8309.36519	KOG0019	O	Molecular chaperone (HSP90 family)
Cluster-8309.36517	KOG3595	Z	Dyneins, heavy chain
Cluster-8309.36514	KOG1158	C	NADP/FAD dependent oxidoreductase
Cluster-8309.36515	KOG4338	I	Predicted lipoprotein
Cluster-8309.36513	KOG0382	R	Carbonic anhydrase
Cluster-8309.36510	KOG2171	YU	Karyopherin (importin) beta 3
Cluster-8309.36511	KOG0728	O	26S proteasome regulatory complex, ATPase RPT6
Cluster-8309.28984	KOG3841	K	TEF-1 and related transcription factor, TEAD family
Cluster-8309.36505	KOG0384	K	Chromodomain-helicase DNA-binding protein
Cluster-8309.25852	KOG4518	G	Hydroxypyruvate isomerase
Cluster-8309.25855	KOG2873	C	Ubiquinol cytochrome c reductase assembly protein CBP3
Cluster-8309.25858	KOG2423	R	Nucleolar GTPase
Cluster-8309.24182	KOG4432	R	Uncharacterized NUDIX family hydrolase
Cluster-8309.24183	KOG1448	FE	Ribose-phosphate pyrophosphokinase
Cluster-8309.24180	KOG3823	S	Uncharacterized conserved protein
Cluster-8309.63137	KOG1990	L	Poly(A)-specific exoribonuclease PARN
Cluster-8309.29297	KOG1061	U	Vesicle coat complex AP-1/AP-2/AP-4, beta subunit
Cluster-8309.29296	KOG0773	K	Transcription factor MEIS1 and related HOX domain proteins
Cluster-8309.29290	KOG2799	C	Succinyl-CoA synthetase, beta subunit
Cluster-8309.29299	KOG0159	Q	Cytochrome P450 CYP11/CYP12/CYP24/CYP27 subfamilies
Cluster-9835.0	KOG0395	R	Ras-related GTPase
Cluster-8309.23097	KOG0791	T	Protein tyrosine phosphatase, contains fn3 domain
Cluster-2140.0	KOG2297	J	Predicted translation factor, contains W2 domain
Cluster-12385.0	KOG3827	P	Inward rectifier K+ channel
Cluster-8309.8800	KOG0374	TR	Serine/threonine specific protein phosphatase PP1, catalytic subunit
Cluster-8309.8801	KOG1055	PET	GABA-B ion channel receptor subunit GABABR1 and related subunits, G-protein coupled receptor superfamily
Cluster-8309.61920	KOG1534	K	Putative transcription factor FET5
Cluster-8309.3549	KOG0236	P	Sulfate/bicarbonate/oxalate exchanger SAT-1 and related transporters (SLC26 family)
Cluster-8309.17423	KOG0854	O	Alkyl hydroperoxide reductase, thiol specific antioxidant and related enzymes
Cluster-5764.0	KOG0019	O	Molecular chaperone (HSP90 family)
Cluster-9316.0	KOG2263	E	Methionine synthase II (cobalamin-independent)
Cluster-2530.0	KOG0232	C	Vacuolar H+-ATPase V0 sector, subunits c/c'
Cluster-8309.33267	KOG0206	R	P-type ATPase
Cluster-8309.33265	KOG0768	C	Mitochondrial carrier protein PET8
Cluster-8309.33264	KOG0318	Z	WD40 repeat stress protein/actin interacting protein
Cluster-8309.33263	KOG1023	T	Natriuretic peptide receptor, guanylate cyclase
Cluster-8309.33261	KOG1944	R	Peroxisomal membrane protein MPV17 and related proteins
Cluster-8309.33260	KOG0595	OUT	Serine/threonine-protein kinase involved in autophagy
Cluster-8309.23243	KOG0619	R	FOG: Leucine rich repeat
Cluster-8309.23248	KOG0759	C	Mitochondrial oxoglutarate/malate carrier proteins
Cluster-8309.23249	KOG2411	J	Aspartyl-tRNA synthetase, mitochondrial
Cluster-14678.0	KOG1668	K	Elongation factor 1 beta/delta chain
Cluster-6196.0	KOG1651	O	Glutathione peroxidase
Cluster-8309.63739	KOG3370	F	dUTPase
Cluster-15653.0	KOG0249	R	LAR-interacting protein and related proteins
Cluster-8309.54702	KOG0346	A	RNA helicase
Cluster-11801.0	KOG0129	J	Predicted RNA-binding protein (RRM superfamily)
Cluster-8309.41118	KOG3637	W	Vitronectin receptor, alpha subunit
Cluster-8309.26741	KOG1321	H	Protoheme ferro-lyase (ferrochelatase)
Cluster-8309.26749	KOG0685	H	Flavin-containing amine oxidase
Cluster-8309.63910	KOG4280	Z	Kinesin-like protein
Cluster-8309.63913	KOG2836	T	Protein tyrosine phosphatase IVA1
Cluster-8309.63915	KOG1508	L	DNA replication factor/protein phosphatase inhibitor SET/SPR-2
Cluster-8309.17619	KOG0431	R	Auxilin-like protein and related proteins containing DnaJ domain
Cluster-8309.17613	KOG2378	T	cAMP-regulated guanine nucleotide exchange factor
Cluster-8309.66241	KOG2475	L	CDC45 (cell division cycle 45)-like protein
Cluster-8309.16569	KOG3529	R	Radixin, moesin and related proteins of the ERM family
Cluster-8309.16561	KOG0059	IR	Lipid exporter ABCA1 and related proteins, ABC superfamily
Cluster-8309.16563	KOG3242	A	Oligoribonuclease (3'->5' exoribonuclease)
Cluster-8309.16562	KOG1988	S	Uncharacterized conserved protein
Cluster-8309.16564	KOG0362	O	Chaperonin complex component, TCP-1 theta subunit (CCT8)
Cluster-8309.16566	KOG1225	TW	Teneurin-1 and related extracellular matrix proteins, contain EGF-like repeats
Cluster-8309.10396	KOG1956	L	DNA topoisomerase III alpha
Cluster-8309.21835	KOG0489	R	Transcription factor zerknullt and related HOX domain proteins
Cluster-8309.40452	KOG1032	S	Uncharacterized conserved protein, contains GRAM domain
Cluster-8309.40453	KOG1032	S	Uncharacterized conserved protein, contains GRAM domain
Cluster-16913.0	KOG2650	S	Zinc carboxypeptidase
Cluster-8309.55898	KOG2063	U	Vacuolar assembly/sorting proteins VPS39/VAM6/VPS3
Cluster-8309.55899	KOG0986	T	G protein-coupled receptor kinase
Cluster-7374.0	KOG1643	G	Triosephosphate isomerase
Cluster-8309.55895	KOG1211	J	Amidases
Cluster-8309.55896	KOG3612	R	PHD Zn-finger protein
Cluster-16446.1	KOG1350	C	F0F1-type ATP synthase, beta subunit
Cluster-16446.0	KOG1350	C	F0F1-type ATP synthase, beta subunit
Cluster-16446.2	KOG1350	C	F0F1-type ATP synthase, beta subunit
Cluster-8309.55276	KOG2346	S	Uncharacterized conserved protein
Cluster-8309.22354	KOG1601	K	GATA-4/5/6 transcription factors
Cluster-8309.9155	KOG3570	T	MAPK-activating protein DENN
Cluster-8309.22356	KOG3881	S	Uncharacterized conserved protein
Cluster-8309.48188	KOG1442	GOU	GDP-fucose transporter
Cluster-8309.48189	KOG1442	GOU	GDP-fucose transporter
Cluster-8309.48187	KOG1442	GOU	GDP-fucose transporter
Cluster-8309.48181	KOG0474	P	Cl- channel CLC-7 and related proteins (CLC superfamily)
Cluster-8309.48182	KOG3622	S	Uncharacterized conserved protein
Cluster-17009.0	KOG1269	IR	SAM-dependent methyltransferases
Cluster-8309.11257	KOG2408	R	Peroxidase/oxygenase
Cluster-8309.11254	KOG0730	O	AAA+-type ATPase
Cluster-8309.27578	KOG3869	S	Uncharacterized conserved protein
Cluster-8309.10090	KOG0241	Z	Kinesin-like protein
Cluster-8309.58354	KOG2508	I	Predicted phospholipase
Cluster-8309.49275	KOG0889	TBLD	Histone acetyltransferase SAGA, TRRAP/TRA1 component, PI-3 kinase superfamily
Cluster-8309.49274	KOG2764	RV	Putative transcriptional regulator DJ-1
Cluster-8309.49276	KOG0889	TBLD	Histone acetyltransferase SAGA, TRRAP/TRA1 component, PI-3 kinase superfamily
Cluster-8309.49270	KOG1202	I	Animal-type fatty acid synthase and related proteins
Cluster-8309.49273	KOG0504	R	FOG: Ankyrin repeat
Cluster-8309.49272	KOG3518	R	Putative guanine nucleotide exchange factor
Cluster-8309.50585	KOG2757	G	Mannose-6-phosphate isomerase
Cluster-8309.50584	KOG1040	A	Polyadenylation factor I complex, subunit, Yth1 (CPSF subunit)
Cluster-8309.7744	KOG3162	J	Mitochondrial/chloroplast ribosomal protein S18
Cluster-9646.0	KOG0726	O	26S proteasome regulatory complex, ATPase RPT2
Cluster-17965.0	KOG0746	J	60S ribosomal protein L3 and related proteins
Cluster-8309.63504	KOG1111	MOI	N-acetylglucosaminyltransferase complex, subunit PIG-A/SPT14, required for phosphatidylinositol biosynthesis/Sulfolipid synthase
Cluster-4727.1	KOG0161	Z	Myosin class II heavy chain
Cluster-4727.0	KOG0161	Z	Myosin class II heavy chain
Cluster-4727.3	KOG0161	Z	Myosin class II heavy chain
Cluster-4727.2	KOG0161	Z	Myosin class II heavy chain
Cluster-8309.39345	KOG3565	Z	Cdc42-interacting protein CIP4
Cluster-8309.39340	KOG3637	W	Vitronectin receptor, alpha subunit
Cluster-8309.39341	KOG1605	K	TFIIF-interacting CTD phosphatase, including NLI-interacting factor (involved in RNA polymerase II regulation)
Cluster-8309.39349	KOG2777	A	tRNA-specific adenosine deaminase 1
Cluster-8309.52981	KOG0546	O	HSP90 co-chaperone CPR7/Cyclophilin
Cluster-8309.52980	KOG1476	O	Beta-1,3-glucuronyltransferase B3GAT1/SQV-8
Cluster-5997.0	KOG0800	O	FOG: Predicted E3 ubiquitin ligase
Cluster-8309.56749	KOG2309	J	60s ribosomal protein L2/L8
Cluster-8309.56745	KOG0619	R	FOG: Leucine rich repeat
Cluster-8309.56747	KOG0033	T	Ca2+/calmodulin-dependent protein kinase, EF-Hand protein superfamily
Cluster-16892.0	KOG0017	R	FOG: Transposon-encoded proteins with TYA, reverse transcriptase, integrase domains in various combinations
Cluster-8309.39960	KOG2100	O	Dipeptidyl aminopeptidase
Cluster-8309.39961	KOG0230	T	Phosphatidylinositol-4-phosphate 5-kinase and related FYVE finger-containing proteins
Cluster-8309.39965	KOG3984	F	Purine nucleoside phosphorylase
Cluster-8309.39968	KOG0328	J	Predicted ATP-dependent RNA helicase FAL1, involved in rRNA maturation, DEAD-box superfamily
Cluster-8309.13498	KOG3662	L	Cell division control protein/predicted DNA repair exonuclease
Cluster-8309.13492	KOG3115	R	Methyltransferase-like protein
Cluster-8309.13491	KOG3115	R	Methyltransferase-like protein
Cluster-3694.0	KOG1375	Z	Beta tubulin
Cluster-8309.47020	KOG0059	IR	Lipid exporter ABCA1 and related proteins, ABC superfamily
Cluster-8309.39193	KOG0483	K	Transcription factor HEX, contains HOX and HALZ domains
Cluster-13568.0	KOG3796	UR	Ammonium transporter RHBG
Cluster-12950.0	KOG0516	Z	Dystonin, GAS (Growth-arrest-specific protein), and related proteins
Cluster-8309.42729	KOG0027	T	Calmodulin and related proteins (EF-Hand superfamily)
Cluster-8309.42726	KOG2806	G	Chitinase
Cluster-8309.42720	KOG1028	TU	Ca2+-dependent phospholipid-binding protein Synaptotagmin, required for synaptic vesicle and secretory granule exocytosis
Cluster-8309.51212	KOG0249	R	LAR-interacting protein and related proteins
Cluster-8309.51210	KOG0249	R	LAR-interacting protein and related proteins
Cluster-8309.51211	KOG0249	R	LAR-interacting protein and related proteins
Cluster-8309.51217	KOG0594	R	Protein kinase PCTAIRE and related kinases
Cluster-8309.51214	KOG2769	A	Putative u4/u6 small nuclear ribonucleoprotein
Cluster-8309.51215	KOG0254	R	Predicted transporter (major facilitator superfamily)
Cluster-8309.51218	KOG2130	BT	Phosphatidylserine-specific receptor PtdSerR, contains JmjC domain
Cluster-8309.41266	KOG0694	T	Serine/threonine protein kinase
Cluster-8309.41267	KOG1560	J	Translation initiation factor 3, subunit h (eIF-3h)
Cluster-8309.41261	KOG1811	R	Predicted Zn2+-binding protein, contains FYVE domain
Cluster-13101.0	KOG1483	P	Zn2+ transporter ZNT1 and related Cd2+/Zn2+ transporters (cation diffusion facilitator superfamily)
Cluster-8309.41268	KOG1560	J	Translation initiation factor 3, subunit h (eIF-3h)
Cluster-8309.12720	KOG1790	J	60s ribosomal protein L34
Cluster-8309.33939	KOG0129	J	Predicted RNA-binding protein (RRM superfamily)
Cluster-3964.0	KOG1366	O	Alpha-macroglobulin
Cluster-8309.33931	KOG2039	K	Transcriptional coactivator p100
Cluster-8309.33930	KOG4400	O	E3 ubiquitin ligase interacting with arginine methyltransferase
Cluster-8309.33937	KOG0254	R	Predicted transporter (major facilitator superfamily)
Cluster-8309.33936	KOG0254	R	Predicted transporter (major facilitator superfamily)
Cluster-8309.33934	KOG2814	K	Transcription coactivator complex, P50 component (LigT RNA ligase/phosphodiesterase family)
Cluster-8309.32084	KOG4684	R	Uncharacterized conserved protein, contains C4-type Zn-finger
Cluster-8309.32085	KOG0096	U	GTPase Ran/TC4/GSP1 (nuclear protein transport pathway), small G protein superfamily
Cluster-8309.32087	KOG3594	S	FOG: Cadherin repeats
Cluster-8309.32082	KOG0395	R	Ras-related GTPase
Cluster-8309.32083	KOG0395	R	Ras-related GTPase
Cluster-2523.0	KOG0865	O	Cyclophilin type peptidyl-prolyl cis-trans isomerase
Cluster-8309.31575	KOG1080	BK	Histone H3 (Lys4) methyltransferase complex, subunit SET1 and related methyltransferases
Cluster-8309.31571	KOG0923	A	mRNA splicing factor ATP-dependent RNA helicase
Cluster-8309.31570	KOG3864	S	Uncharacterized conserved protein
Cluster-8309.44377	KOG2996	T	Rho guanine nucleotide exchange factor VAV3
Cluster-15500.0	KOG0103	O	Molecular chaperones HSP105/HSP110/SSE1, HSP70 superfamily
Cluster-8309.44379	KOG1776	T	Zn-binding protein Push
Cluster-8309.44378	KOG2996	T	Rho guanine nucleotide exchange factor VAV3
Cluster-8309.23008	KOG0435	J	Leucyl-tRNA synthetase
Cluster-8309.45024	KOG0817	I	Acyl-CoA-binding protein
Cluster-8309.45027	KOG0624	V	dsRNA-activated protein kinase inhibitor P58, contains TPR and DnaJ domains
Cluster-10358.0	KOG3850	S	Predicted membrane protein
Cluster-2472.0	KOG1496	C	Malate dehydrogenase
Cluster-8309.64918	KOG1568	OU	Mitochondrial inner membrane protease, subunit IMP2
Cluster-8309.19939	KOG0430	F	Xanthine dehydrogenase
Cluster-8309.19938	KOG0430	F	Xanthine dehydrogenase
Cluster-8309.19937	KOG0430	F	Xanthine dehydrogenase
Cluster-8309.19932	KOG0430	F	Xanthine dehydrogenase
Cluster-8309.19930	KOG0430	F	Xanthine dehydrogenase
Cluster-8309.30620	KOG1080	BK	Histone H3 (Lys4) methyltransferase complex, subunit SET1 and related methyltransferases
Cluster-8309.30621	KOG2845	K	Activating signal cointegrator 1
Cluster-8309.30626	KOG0581	T	Mitogen-activated protein kinase kinase (MAP2K)
Cluster-8309.30627	KOG0581	T	Mitogen-activated protein kinase kinase (MAP2K)
Cluster-8309.21615	KOG4597	O	Serine proteinase inhibitor (KU family) with thrombospondin repeats
Cluster-8309.44870	KOG2238	R	Uncharacterized conserved protein TEX2, contains PH domain
Cluster-8309.21614	KOG0546	O	HSP90 co-chaperone CPR7/Cyclophilin
Cluster-8309.47885	KOG2923	S	Uncharacterized conserved protein
Cluster-8309.47886	KOG3572	T	Uncharacterized conserved protein, contains DEP domain
Cluster-8309.47887	KOG3572	T	Uncharacterized conserved protein, contains DEP domain
Cluster-8309.47881	KOG3136	S	Uncharacterized conserved protein
Cluster-8309.47882	KOG3136	S	Uncharacterized conserved protein
Cluster-8309.47883	KOG0694	T	Serine/threonine protein kinase
Cluster-8309.51519	KOG3101	R	Esterase D
Cluster-8309.47888	KOG3572	T	Uncharacterized conserved protein, contains DEP domain
Cluster-8309.47889	KOG3572	T	Uncharacterized conserved protein, contains DEP domain
Cluster-5897.1	KOG1028	TU	Ca2+-dependent phospholipid-binding protein Synaptotagmin, required for synaptic vesicle and secretory granule exocytosis
Cluster-7637.2	KOG4127	O	Renal dipeptidase
Cluster-7637.1	KOG4127	O	Renal dipeptidase
Cluster-8309.29316	KOG4285	D	Mitotic phosphoprotein
Cluster-8309.29318	KOG2044	LA	5'-3' exonuclease HKE1/RAT1
Cluster-8309.5675	KOG0891	L	DNA-dependent protein kinase
Cluster-8309.5679	KOG1695	O	Glutathione S-transferase
Cluster-6119.0	KOG3424	J	40S ribosomal protein S24
Cluster-8309.8176	KOG3504	J	60S ribosomal protein L29
Cluster-8309.8177	KOG4279	T	Serine/threonine protein kinase
Cluster-8309.8178	KOG0140	I	Medium-chain acyl-CoA dehydrogenase
Cluster-8309.34013	KOG3209	R	WW domain-containing protein
Cluster-8309.34012	KOG2951	G	Inositol monophosphatase
Cluster-8309.22091	KOG3826	P	Na+/H+ antiporter
Cluster-8309.61430	KOG2624	I	Triglyceride lipase-cholesterol esterase
Cluster-8309.61432	KOG1202	I	Animal-type fatty acid synthase and related proteins
Cluster-8986.0	KOG0115	A	RNA-binding protein p54nrb (RRM superfamily)
Cluster-8309.63495	KOG0732	O	AAA+-type ATPase containing the bromodomain
Cluster-8309.33542	KOG2200	T	Tumour suppressor protein p122-RhoGAP/DLC1
Cluster-8309.33541	KOG0070	U	GTP-binding ADP-ribosylation factor Arf1
Cluster-8309.33546	KOG0188	J	Alanyl-tRNA synthetase
Cluster-8309.33544	KOG0725	R	Reductases with broad range of substrate specificities
Cluster-8309.33548	KOG0865	O	Cyclophilin type peptidyl-prolyl cis-trans isomerase
Cluster-8309.27314	KOG0931	U	Predicted guanine nucleotide exchange factor, contains Sec7 domain
Cluster-8309.27315	KOG2504	G	Monocarboxylate transporter
Cluster-8309.27313	KOG1652	U	Mitochondrial import inner membrane translocase, subunit TIM17
Cluster-8309.3083	KOG3502	J	40S ribosomal protein S28
Cluster-8309.18630	KOG0996	BD	Structural maintenance of chromosome protein 4 (chromosome condensation complex Condensin, subunit C)
Cluster-8309.3085	KOG3532	R	Predicted protein kinase
Cluster-8309.3087	KOG3624	E	M13 family peptidase
Cluster-12750.0	KOG1664	C	Vacuolar H+-ATPase V1 sector, subunit E
Cluster-8309.27584	KOG2872	H	Uroporphyrinogen decarboxylase
Cluster-8309.26069	KOG2473	K	RNA polymerase III transcription factor (TF)IIIC subunit
Cluster-8309.26984	KOG2241	J	tRNA-binding protein
Cluster-8309.18608	KOG1789	UO	Endocytosis protein RME-8, contains DnaJ domain
Cluster-8309.7557	KOG2627	R	Nuclear protein ES2
Cluster-8309.18602	KOG1046	EO	Puromycin-sensitive aminopeptidase and related aminopeptidases
Cluster-8309.58622	KOG2703	R	C4-type Zn-finger protein
Cluster-8309.10057	KOG3827	P	Inward rectifier K+ channel
Cluster-18587.0	KOG3418	J	60S ribosomal protein L27
Cluster-8309.52471	KOG3199	H	Nicotinamide mononucleotide adenylyl transferase
Cluster-8309.52470	KOG1165	T	Casein kinase (serine/threonine/tyrosine protein kinase)
Cluster-8309.52476	KOG2242	A	Scaffold/matrix specific factor hnRNP-U/SAF-A, contains SPRY domain
Cluster-8309.52475	KOG2242	A	Scaffold/matrix specific factor hnRNP-U/SAF-A, contains SPRY domain
Cluster-8309.52474	KOG2242	A	Scaffold/matrix specific factor hnRNP-U/SAF-A, contains SPRY domain
Cluster-8309.16061	KOG1700	TZ	Regulatory protein MLP and related LIM proteins
Cluster-8309.16066	KOG0017	R	FOG: Transposon-encoded proteins with TYA, reverse transcriptase, integrase domains in various combinations
Cluster-8309.16069	KOG3554	B	Histone deacetylase complex, MTA1 component
Cluster-8309.61149	KOG0527	K	HMG-box transcription factor
Cluster-8309.41754	KOG0191	O	Thioredoxin/protein disulfide isomerase
Cluster-8309.48362	KOG1087	U	Cytosolic sorting protein GGA2/TOM1
Cluster-8309.51352	KOG0370	R	Multifunctional pyrimidine synthesis protein CAD (includes carbamoyl-phophate synthetase, aspartate transcarbamylase, and glutamine amidotransferase)
Cluster-8309.51351	KOG1166	D	Mitotic checkpoint serine/threonine protein kinase
Cluster-8309.51359	KOG1349	O	Gpi-anchor transamidase
Cluster-8309.56889	KOG3529	R	Radixin, moesin and related proteins of the ERM family
Cluster-9001.0	KOG0052	J	Translation elongation factor EF-1 alpha/Tu
Cluster-8309.37634	KOG2752	R	Uncharacterized conserved protein, contains N-recognin-type Zn-finger
Cluster-8309.37636	KOG0159	Q	Cytochrome P450 CYP11/CYP12/CYP24/CYP27 subfamilies
Cluster-8309.37637	KOG4441	TR	Proteins containing BTB/POZ and Kelch domains, involved in regulatory/signal transduction processes
Cluster-8309.37630	KOG1202	I	Animal-type fatty acid synthase and related proteins
Cluster-8309.37631	KOG2320	U	RAS effector RIN1 (contains VPS domain)
Cluster-8309.37632	KOG1102	R	Rab6 GTPase activator GAPCenA and related TBC domain proteins
Cluster-8309.37633	KOG1749	J	40S ribosomal protein S23
Cluster-8309.48069	KOG0303	Z	Actin-binding protein Coronin, contains WD40 repeats
Cluster-10770.0	KOG3882	R	Tetraspanin family integral membrane protein
Cluster-8309.48062	KOG2319	U	Vacuolar assembly/sorting protein VPS9
Cluster-8309.48061	KOG2319	U	Vacuolar assembly/sorting protein VPS9
Cluster-8309.48066	KOG0038	R	Ca2+-binding kinase interacting protein (KIP) (EF-Hand protein superfamily)
Cluster-8309.8187	KOG1928	G	Alpha-1,4-N-acetylglucosaminyltransferase
Cluster-8309.9993	KOG1026	TU	Nerve growth factor receptor TRKA and related tyrosine kinases
Cluster-8309.38389	KOG0513	I	Ca2+-independent phospholipase A2
Cluster-8309.38388	KOG2987	I	Fatty acid desaturase
Cluster-8309.38381	KOG0390	L	DNA repair protein, SNF2 family
Cluster-8309.38380	KOG0034	T	Ca2+/calmodulin-dependent protein phosphatase (calcineurin subunit B), EF-Hand superfamily protein
Cluster-8309.38383	KOG4001	Z	Axonemal dynein light chain
Cluster-8309.38382	KOG0516	Z	Dystonin, GAS (Growth-arrest-specific protein), and related proteins
Cluster-8309.38385	KOG2562	A	Protein phosphatase 2 regulatory subunit
Cluster-8309.38387	KOG2494	K	C3H1-type Zn-finger protein
Cluster-8309.38386	KOG1138	A	Predicted cleavage and polyadenylation specificity factor (CPSF subunit)
Cluster-13011.0	KOG0138	E	Glutaryl-CoA dehydrogenase
Cluster-8309.57372	KOG4442	U	Clathrin coat binding protein/Huntingtin interacting protein HIP1, involved in regulation of endocytosis
Cluster-8309.57375	KOG2043	KTDL	Signaling protein SWIFT and related BRCT domain proteins
Cluster-16340.0	KOG3656	R	FOG: 7 transmembrane receptor
Cluster-8309.40079	KOG2193	AR	IGF-II mRNA-binding protein IMP, contains RRM and KH domains
Cluster-8309.40074	KOG2982	S	Uncharacterized conserved protein
Cluster-8309.40075	KOG2183	OR	Prolylcarboxypeptidase (angiotensinase C)
Cluster-8309.40076	KOG3852	S	Uncharacterized conserved protein
Cluster-8309.40070	KOG1868	O	Ubiquitin C-terminal hydrolase
Cluster-8309.40071	KOG0611	R	Predicted serine/threonine protein kinase
Cluster-8309.13350	KOG1417	E	Homogentisate 1,2-dioxygenase
Cluster-8309.44496	KOG3582	K	Mlx interactors and related transcription factors
Cluster-8309.44494	KOG0956	R	PHD finger protein AF10
Cluster-8309.44495	KOG1991	YU	Nuclear transport receptor RANBP7/RANBP8 (importin beta superfamily)
Cluster-8309.44493	KOG0056	P	Heavy metal exporter HMT1, ABC superfamily
Cluster-8309.44491	KOG2409	J	KRR1-interacting protein involved in 40S ribosome biogenesis
Cluster-8309.44499	KOG3780	R	Thioredoxin binding protein TBP-2/VDUP1
Cluster-8309.47769	KOG1711	J	Mitochondrial/chloroplast ribosomal protein L22
Cluster-8309.47765	KOG3105	BD	DNA-binding centromere protein B (CENP-B)
Cluster-8309.47767	KOG1577	R	Aldo/keto reductase family proteins
Cluster-8309.47766	KOG1836	W	Extracellular matrix glycoprotein Laminin subunits alpha and gamma
Cluster-8309.47761	KOG0395	R	Ras-related GTPase
Cluster-8309.47760	KOG0395	R	Ras-related GTPase
Cluster-2906.0	KOG3330	U	Transport protein particle (TRAPP) complex subunit
Cluster-8309.64105	KOG0159	Q	Cytochrome P450 CYP11/CYP12/CYP24/CYP27 subfamilies
Cluster-8309.52003	KOG1448	FE	Ribose-phosphate pyrophosphokinase
Cluster-8309.32163	KOG0419	O	Ubiquitin-protein ligase
Cluster-8309.32166	KOG0031	Z	Myosin regulatory light chain, EF-Hand protein superfamily
Cluster-8309.32165	KOG0161	Z	Myosin class II heavy chain
Cluster-14875.0	KOG3675	R	Dipeptidyl peptidase III
Cluster-8309.41388	KOG0225	C	Pyruvate dehydrogenase E1, alpha subunit
Cluster-7832.0	KOG0407	J	40S ribosomal protein S14
Cluster-10.0	KOG4664	C	Cytochrome oxidase subunit III and related proteins
Cluster-8309.44232	KOG4654	S	Uncharacterized conserved protein
Cluster-8309.44233	KOG4654	S	Uncharacterized conserved protein
Cluster-8309.44230	KOG1431	GO	GDP-L-fucose synthetase
Cluster-8309.44231	KOG1700	TZ	Regulatory protein MLP and related LIM proteins
Cluster-8309.44237	KOG2232	T	Ceramidases
Cluster-8309.44234	KOG2312	K	Predicted transcriptional regulator, contains ARID domain
Cluster-8309.44235	KOG1319	K	bHLHZip transcription factor BIGMAX
Cluster-13383.0	KOG4205	A	RNA-binding protein musashi/mRNA cleavage and polyadenylation factor I complex, subunit HRP1
Cluster-8309.45727	KOG2667	U	COPII vesicle protein
Cluster-8309.45726	KOG2215	U	Exocyst complex subunit
Cluster-8309.45725	KOG2215	U	Exocyst complex subunit
Cluster-8309.45724	KOG2667	U	COPII vesicle protein
Cluster-8309.45723	KOG2667	U	COPII vesicle protein
Cluster-8309.45722	KOG2667	U	COPII vesicle protein
Cluster-8309.45721	KOG2215	U	Exocyst complex subunit
Cluster-8309.45720	KOG1897	L	Damage-specific DNA binding complex, subunit DDB1
Cluster-8309.45728	KOG2215	U	Exocyst complex subunit
Cluster-8309.27843	KOG4409	R	Predicted hydrolase/acyltransferase (alpha/beta hydrolase superfamily)
Cluster-8309.27840	KOG4169	IR	15-hydroxyprostaglandin dehydrogenase and related dehydrogenases
Cluster-8309.27847	KOG0504	R	FOG: Ankyrin repeat
Cluster-8309.27845	KOG2166	D	Cullins
Cluster-8309.20317	KOG3645	T	Acetylcholine receptor
Cluster-8309.20316	KOG2514	S	Uncharacterized conserved protein
Cluster-8309.20314	KOG0668	TDK	Casein kinase II, alpha subunit
Cluster-8309.20312	KOG2183	OR	Prolylcarboxypeptidase (angiotensinase C)
Cluster-8309.40809	KOG3119	K	Basic region leucine zipper transcription factor
Cluster-8309.40803	KOG3663	K	Nuclear factor I
Cluster-8309.19879	KOG2043	KTDL	Signaling protein SWIFT and related BRCT domain proteins
Cluster-8309.19870	KOG0208	P	Cation transport ATPase
Cluster-8309.19875	KOG0017	R	FOG: Transposon-encoded proteins with TYA, reverse transcriptase, integrase domains in various combinations
Cluster-2851.0	KOG0407	J	40S ribosomal protein S14
Cluster-8309.35249	KOG1728	J	40S ribosomal protein S11
Cluster-8309.35243	KOG3782	R	Predicted membrane protein, contains type II SA sequence
Cluster-8309.35242	KOG0399	E	Glutamate synthase
Cluster-8309.35241	KOG0113	A	U1 small nuclear ribonucleoprotein (RRM superfamily)
Cluster-8309.35240	KOG0358	O	Chaperonin complex component, TCP-1 delta subunit (CCT4)
Cluster-8309.35244	KOG0900	J	40S ribosomal protein S20
Cluster-8309.24340	KOG2675	ZT	Adenylate cyclase-associated protein (CAP/Srv2p)
Cluster-8309.24345	KOG1094	T	Discoidin domain receptor DDR1
Cluster-17132.0	KOG1772	C	Vacuolar H+-ATPase V1 sector, subunit G
Cluster-8309.8032	KOG3977	Z	Troponin I
Cluster-8309.54789	KOG1232	C	Proteins containing the FAD binding domain
Cluster-8309.62642	KOG0190	O	Protein disulfide isomerase (prolyl 4-hydroxylase beta subunit)
Cluster-17888.0	KOG1543	O	Cysteine proteinase Cathepsin L
Cluster-8309.25435	KOG4177	M	Ankyrin
Cluster-8309.25437	KOG4177	M	Ankyrin
Cluster-8309.25439	KOG0504	R	FOG: Ankyrin repeat
Cluster-8309.2250	KOG4310	U	Synapse-associated protein
Cluster-8309.3786	KOG0936	U	Clathrin adaptor complex, small subunit
Cluster-15574.1	KOG2806	G	Chitinase
Cluster-12619.0	KOG1758	C	Mitochondrial F1F0-ATP synthase, subunit delta/ATP16
Cluster-8309.19055	KOG0048	K	Transcription factor, Myb superfamily
Cluster-8309.19056	KOG0293	S	WD40 repeat-containing protein
Cluster-8309.19050	KOG2121	R	Predicted metal-dependent hydrolase (beta-lactamase superfamily)
Cluster-8309.19051	KOG2121	R	Predicted metal-dependent hydrolase (beta-lactamase superfamily)
Cluster-8309.19052	KOG2121	R	Predicted metal-dependent hydrolase (beta-lactamase superfamily)
Cluster-8309.11682	KOG2504	G	Monocarboxylate transporter
Cluster-8309.11685	KOG4355	R	Predicted Fe-S oxidoreductase
Cluster-8309.11684	KOG2504	G	Monocarboxylate transporter
Cluster-8309.58124	KOG0490	R	Transcription factor, contains HOX domain
Cluster-8309.58122	KOG4177	M	Ankyrin
Cluster-8309.3122	KOG0017	R	FOG: Transposon-encoded proteins with TYA, reverse transcriptase, integrase domains in various combinations
Cluster-8309.50311	KOG3614	PT	Ca2+/Mg2+-permeable cation channels (LTRPC family)
Cluster-8309.55499	KOG1114	O	Tripeptidyl peptidase II
Cluster-8309.55490	KOG3901	K	Transcription initiation factor IID subunit
Cluster-8309.49601	KOG1136	A	Predicted cleavage and polyadenylation specificity factor (CPSF subunit)
Cluster-8309.49602	KOG1136	A	Predicted cleavage and polyadenylation specificity factor (CPSF subunit)
Cluster-8309.49603	KOG0619	R	FOG: Leucine rich repeat
Cluster-8309.49604	KOG0619	R	FOG: Leucine rich repeat
Cluster-8309.49606	KOG0351	L	ATP-dependent DNA helicase
Cluster-8309.49607	KOG4795	K	Protein associated with transcriptional elongation factor ELL
Cluster-8309.49609	KOG1151	T	Tousled-like protein kinase
Cluster-8309.53669	KOG1905	BK	Class IV sirtuins (SIR2 family)
Cluster-8309.53665	KOG0890	TBLD	Protein kinase of the PI-3 kinase family involved in mitotic growth, DNA repair and meiotic recombination
Cluster-8309.19488	KOG0619	R	FOG: Leucine rich repeat
Cluster-8309.58783	KOG1217	T	Fibrillins and related proteins containing Ca2+-binding EGF-like domains
Cluster-8309.17274	KOG2648	J	Diphthamide biosynthesis protein
Cluster-17358.1	KOG3271	J	Translation initiation factor 5A (eIF-5A)
Cluster-8309.54369	KOG0594	R	Protein kinase PCTAIRE and related kinases
Cluster-8309.54368	KOG2205	S	Uncharacterized conserved protein
Cluster-8309.54367	KOG2790	HE	Phosphoserine aminotransferase
Cluster-8309.54360	KOG2265	T	Nuclear distribution protein NUDC
Cluster-8309.53935	KOG1217	T	Fibrillins and related proteins containing Ca2+-binding EGF-like domains
Cluster-8309.43606	KOG1426	S	FOG: RCC1 domain
Cluster-8309.43602	KOG1245	B	Chromatin remodeling complex WSTF-ISWI, large subunit (contains heterochromatin localization, PHD and BROMO domains)
Cluster-8309.43603	KOG2183	OR	Prolylcarboxypeptidase (angiotensinase C)
Cluster-8309.43600	KOG0395	R	Ras-related GTPase
Cluster-8309.43608	KOG2070	F	Guanine nucleotide exchange factor
Cluster-8309.43609	KOG3807	R	Predicted membrane protein ST7 (tumor suppressor in humans)
Cluster-8309.36849	KOG1202	I	Animal-type fatty acid synthase and related proteins
Cluster-8309.36844	KOG2532	G	Permease of the major facilitator superfamily
Cluster-13158.0	KOG0621	M	Phospholipid scramblase
Cluster-8309.36847	KOG0532	Z	Leucine-rich repeat (LRR) protein, contains calponin homology domain
Cluster-8309.36840	KOG0718	O	Molecular chaperone (DnaJ superfamily)
Cluster-8309.36842	KOG0354	R	DEAD-box like helicase
Cluster-8309.36843	KOG3637	W	Vitronectin receptor, alpha subunit
Cluster-8309.48926	KOG1927	K	R-kappa-B and related transcription factors
Cluster-8309.48927	KOG1927	K	R-kappa-B and related transcription factors
Cluster-8309.48924	KOG0166	U	Karyopherin (importin) alpha
Cluster-8309.48925	KOG0940	O	Ubiquitin protein ligase RSP5/NEDD4
Cluster-18464.0	KOG0357	O	Chaperonin complex component, TCP-1 epsilon subunit (CCT5)
Cluster-8309.45299	KOG1543	O	Cysteine proteinase Cathepsin L
Cluster-8309.45298	KOG1626	C	Inorganic pyrophosphatase/Nucleosome remodeling factor, subunit NURF38
Cluster-8309.45293	KOG3610	T	Plexins (functional semaphorin receptors)
Cluster-8309.45292	KOG1968	L	Replication factor C, subunit RFC1 (large subunit)
Cluster-8309.45290	KOG4597	O	Serine proteinase inhibitor (KU family) with thrombospondin repeats
Cluster-8309.39737	KOG1317	C	Fumarase
Cluster-8309.39736	KOG2728	R	Uncharacterized conserved protein with similarity to phosphopantothenoylcysteine synthetase/decarboxylase
Cluster-8309.39735	KOG1046	EO	Puromycin-sensitive aminopeptidase and related aminopeptidases
Cluster-8309.39734	KOG1046	EO	Puromycin-sensitive aminopeptidase and related aminopeptidases
Cluster-8309.39733	KOG1046	EO	Puromycin-sensitive aminopeptidase and related aminopeptidases
Cluster-8309.39732	KOG1998	T	Signaling protein DOCK180
Cluster-8309.39731	KOG1998	T	Signaling protein DOCK180
Cluster-8309.39730	KOG2747	B	Histone acetyltransferase (MYST family)
Cluster-8309.39739	KOG1317	C	Fumarase
Cluster-8309.31101	KOG4228	T	Protein tyrosine phosphatase
Cluster-8309.31103	KOG2607	T	CDK5 activator-binding protein
Cluster-8309.31108	KOG0395	R	Ras-related GTPase
Cluster-8309.30854	KOG0418	O	Ubiquitin-protein ligase
Cluster-8309.30857	KOG4207	A	Predicted splicing factor, SR protein superfamily
Cluster-8309.30853	KOG0572	F	Glutamine phosphoribosylpyrophosphate amidotransferase
Cluster-8309.30859	KOG4177	M	Ankyrin
Cluster-11486.0	KOG0061	Q	Transporter, ABC superfamily (Breast cancer resistance protein)
Cluster-8309.30271	KOG4443	R	Putative transcription factor HALR/MLL3, involved in embryonic development
Cluster-8309.30270	KOG4443	R	Putative transcription factor HALR/MLL3, involved in embryonic development
Cluster-8309.30272	KOG4635	U	Vacuolar import and degradation protein
Cluster-8309.30277	KOG4010	R	Coiled-coil protein TPD52
Cluster-8309.30276	KOG4010	R	Coiled-coil protein TPD52
Cluster-8309.30279	KOG0800	O	FOG: Predicted E3 ubiquitin ligase
Cluster-8309.30278	KOG3609	PT	Receptor-activated Ca2+-permeable cation channels (STRPC family)
Cluster-8309.38464	KOG3539	W	Spondins, extracellular matrix proteins
Cluster-8309.38465	KOG0711	H	Polyprenyl synthetase
Cluster-8309.38466	KOG1049	A	Polyadenylation factor I complex, subunit FIP1
Cluster-8309.38460	KOG0191	O	Thioredoxin/protein disulfide isomerase
Cluster-8309.38461	KOG0191	O	Thioredoxin/protein disulfide isomerase
Cluster-8309.38463	KOG3539	W	Spondins, extracellular matrix proteins
Cluster-8309.38468	KOG1012	R	Ca2+-dependent lipid-binding protein CLB1/vesicle protein vp115/Granuphilin A, contains C2 domain
Cluster-8309.38469	KOG3580	T	Tight junction proteins
Cluster-18360.0	KOG3458	C	NADH:ubiquinone oxidoreductase, NDUFA8/PGIV/19 kDa subunit
Cluster-8309.46179	KOG1479	F	Nucleoside transporter
Cluster-8309.46178	KOG0933	BD	Structural maintenance of chromosome protein 2 (chromosome condensation complex Condensin, subunit E)
Cluster-8309.46175	KOG1457	R	RNA binding protein (contains RRM repeats)
Cluster-8309.46173	KOG0042	C	Glycerol-3-phosphate dehydrogenase
Cluster-8309.46170	KOG3234	R	Acetyltransferase, (GNAT) family
Cluster-14398.0	KOG0259	E	Tyrosine aminotransferase
Cluster-8309.35733	KOG2499	G	Beta-N-acetylhexosaminidase
Cluster-8309.35730	KOG3561	K	Aryl-hydrocarbon receptor nuclear translocator
Cluster-8309.35737	KOG0939	OK	E3 ubiquitin-protein ligase/Putative upstream regulatory element binding protein
Cluster-8309.35735	KOG1426	S	FOG: RCC1 domain
Cluster-8309.35734	KOG3446	C	NADH:ubiquinone oxidoreductase NDUFA2/B8 subunit
Cluster-8309.35739	KOG1694	J	60s ribosomal protein L6
Cluster-8309.35738	KOG3002	R	Zn finger protein
Cluster-8309.33774	KOG4307	R	RNA binding protein RBM12/SWAN
Cluster-8309.33773	KOG0184	O	20S proteasome, regulatory subunit alpha type PSMA3/PRE10
Cluster-8309.33772	KOG1164	T	Casein kinase (serine/threonine/tyrosine protein kinase)
Cluster-8309.39556	KOG0922	A	DEAH-box RNA helicase
Cluster-8309.60714	KOG1086	U	Cytosolic sorting protein/ADP-ribosylation factor effector GGA
Cluster-8309.60713	KOG2084	B	Predicted histone tail methylase containing SET domain
Cluster-8309.22626	KOG0523	G	Transketolase
Cluster-8309.22623	KOG4177	M	Ankyrin
Cluster-8309.28288	KOG3624	E	M13 family peptidase
Cluster-8309.22629	KOG1461	J	Translation initiation factor 2B, epsilon subunit (eIF-2Bepsilon/GCD6)
Cluster-8309.23579	KOG1749	J	40S ribosomal protein S23
Cluster-8309.23572	KOG0619	R	FOG: Leucine rich repeat
Cluster-8309.23575	KOG4313	F	Thiamine pyrophosphokinase
Cluster-8309.61048	KOG4663	C	Cytochrome b
Cluster-8309.61049	KOG4663	C	Cytochrome b
Cluster-8309.61041	KOG0208	P	Cation transport ATPase
Cluster-8309.33191	KOG2477	S	Uncharacterized conserved protein
Cluster-8309.33193	KOG0392	K	SNF2 family DNA-dependent ATPase domain-containing protein
Cluster-8309.33195	KOG0392	K	SNF2 family DNA-dependent ATPase domain-containing protein
Cluster-8309.33194	KOG1366	O	Alpha-macroglobulin
Cluster-8309.33196	KOG3656	R	FOG: 7 transmembrane receptor
Cluster-12324.0	KOG0034	T	Ca2+/calmodulin-dependent protein phosphatase (calcineurin subunit B), EF-Hand superfamily protein
Cluster-8309.9310	KOG1190	A	Polypyrimidine tract-binding protein
Cluster-8309.32822	KOG0024	Q	Sorbitol dehydrogenase
Cluster-8309.32824	KOG1483	P	Zn2+ transporter ZNT1 and related Cd2+/Zn2+ transporters (cation diffusion facilitator superfamily)
Cluster-8309.32825	KOG1483	P	Zn2+ transporter ZNT1 and related Cd2+/Zn2+ transporters (cation diffusion facilitator superfamily)
Cluster-9390.0	KOG3401	J	60S ribosomal protein L26
Cluster-8309.13638	KOG2871	S	Uncharacterized conserved protein
Cluster-8309.13639	KOG2561	OT	Adaptor protein NUB1, contains UBA domain
Cluster-8309.19526	KOG1494	C	NAD-dependent malate dehydrogenase
Cluster-8309.19521	KOG4211	A	Splicing factor hnRNP-F and related RNA-binding proteins
Cluster-8309.19523	KOG4552	K	Vitamin-D-receptor interacting protein complex component
Cluster-15316.0	KOG1121	L	Tam3-transposase (Ac family)
Cluster-8309.45882	KOG3515	R	Predicted transmembrane protein of the immunoglobulin family of cell adhesion molecules
Cluster-8309.45881	KOG3515	R	Predicted transmembrane protein of the immunoglobulin family of cell adhesion molecules
Cluster-8309.45888	KOG3540	R	Beta amyloid precursor protein
Cluster-8309.45889	KOG3658	W	Tumor necrosis factor-alpha-converting enzyme (TACE/ADAM17) and related metalloproteases
Cluster-12440.0	KOG3346	R	Phosphatidylethanolamine binding protein
Cluster-8309.61831	KOG3831	S	Uncharacterized conserved protein
Cluster-8309.4567	KOG0242	Z	Kinesin-like protein
Cluster-8309.4566	KOG0242	Z	Kinesin-like protein
Cluster-13570.0	KOG3355	O	Mitochondrial sulfhydryl oxidase involved in the biogenesis of cytosolic Fe/S proteins
Cluster-8309.62561	KOG3645	T	Acetylcholine receptor
Cluster-8309.62566	KOG1784	A	Small Nuclear ribonucleoprotein splicing factor
Cluster-8309.62567	KOG2294	K	Transcription factor of the Forkhead/HNF3 family
Cluster-8309.62564	KOG1540	H	Ubiquinone biosynthesis methyltransferase COQ5
Cluster-8309.1424	KOG0221	L	Mismatch repair ATPase MSH5 (MutS family)
Cluster-8309.5216	KOG0694	T	Serine/threonine protein kinase
Cluster-8309.5214	KOG0017	R	FOG: Transposon-encoded proteins with TYA, reverse transcriptase, integrase domains in various combinations
Cluster-8309.4877	KOG4626	GOT	O-linked N-acetylglucosamine transferase OGT
Cluster-14603.0	KOG3519	T	Invasion-inducing protein TIAM1/CDC24 and related RhoGEF GTPases
Cluster-8309.4876	KOG4626	GOT	O-linked N-acetylglucosamine transferase OGT
Cluster-8309.65958	KOG4177	M	Ankyrin
Cluster-8309.51877	KOG2718	P	Na+-bile acid cotransporter
Cluster-8309.51874	KOG2545	S	Conserved membrane protein
Cluster-8309.51872	KOG1133	L	Helicase of the DEAD superfamily
Cluster-10729.0	KOG0103	O	Molecular chaperones HSP105/HSP110/SSE1, HSP70 superfamily
Cluster-8309.66594	KOG1073	U	Uncharacterized mRNA-associated protein RAP55
Cluster-13056.0	KOG0045	OT	Cytosolic Ca2+-dependent cysteine protease (calpain), large subunit (EF-Hand protein superfamily)
Cluster-8309.38175	KOG1411	E	Aspartate aminotransferase/Glutamic oxaloacetic transaminase AAT1/GOT2
Cluster-8309.7211	KOG1514	L	Origin recognition complex, subunit 1, and related proteins
Cluster-8309.7212	KOG1514	L	Origin recognition complex, subunit 1, and related proteins
Cluster-8309.7217	KOG2791	G	N-acetylglucosaminyltransferase
Cluster-8309.14444	KOG1963	R	WD40 repeat protein
Cluster-8309.14445	KOG2286	U	Exocyst complex subunit SEC6
Cluster-8309.55759	KOG0052	J	Translation elongation factor EF-1 alpha/Tu
Cluster-8309.55758	KOG0052	J	Translation elongation factor EF-1 alpha/Tu
Cluster-8309.55753	KOG0474	P	Cl- channel CLC-7 and related proteins (CLC superfamily)
Cluster-8309.55750	KOG3147	G	6-phosphogluconolactonase - like protein
Cluster-8309.55757	KOG0052	J	Translation elongation factor EF-1 alpha/Tu
Cluster-8309.55755	KOG0052	J	Translation elongation factor EF-1 alpha/Tu
Cluster-8309.56219	KOG0490	R	Transcription factor, contains HOX domain
Cluster-8309.56218	KOG0490	R	Transcription factor, contains HOX domain
Cluster-8309.27734	KOG3588	G	Chondroitin synthase 1
Cluster-8309.27735	KOG0018	D	Structural maintenance of chromosome protein 1 (sister chromatid cohesion complex Cohesin, subunit SMC1)
Cluster-8309.27731	KOG0401	J	Translation initiation factor 4F, ribosome/mRNA-bridging subunit (eIF-4G)
Cluster-8309.27732	KOG2210	T	Oxysterol-binding protein
Cluster-8309.13149	KOG3484	D	Cyclin-dependent protein kinase CDC28, regulatory subunit CKS1, and related proteins
Cluster-8309.13141	KOG2811	S	Uncharacterized conserved protein
Cluster-8309.4974	KOG0531	T	Protein phosphatase 1, regulatory subunit, and related proteins
Cluster-8309.39388	KOG0140	I	Medium-chain acyl-CoA dehydrogenase
Cluster-8309.53366	KOG1762	J	60s acidic ribosomal protein P1
Cluster-8309.42058	KOG3658	W	Tumor necrosis factor-alpha-converting enzyme (TACE/ADAM17) and related metalloproteases
Cluster-8309.42059	KOG3658	W	Tumor necrosis factor-alpha-converting enzyme (TACE/ADAM17) and related metalloproteases
Cluster-17201.0	KOG3895	TU	Synaptic vesicle protein Synapsin
Cluster-8309.42050	KOG0889	TBLD	Histone acetyltransferase SAGA, TRRAP/TRA1 component, PI-3 kinase superfamily
Cluster-8309.42052	KOG0858	S	Predicted membrane protein
Cluster-8309.42053	KOG1221	I	Acyl-CoA reductase
Cluster-8309.52011	KOG0054	Q	Multidrug resistance-associated protein/mitoxantrone resistance protein, ABC superfamily
Cluster-8309.52012	KOG4780	S	Uncharacterized conserved protein
Cluster-8309.52019	KOG2071	A	mRNA cleavage and polyadenylation factor I/II complex, subunit Pcf11
Cluster-14090.0	KOG1631	U	Translocon-associated complex TRAP, alpha subunit
Cluster-8309.12235	KOG1202	I	Animal-type fatty acid synthase and related proteins
Cluster-8309.57992	KOG3473	K	RNA polymerase II transcription elongation factor Elongin/SIII, subunit elongin C
Cluster-8309.57996	KOG1929	L	Nucleotide excision repair factor NEF2, RAD4/CUT5 component
Cluster-8309.57999	KOG1929	L	Nucleotide excision repair factor NEF2, RAD4/CUT5 component
Cluster-8309.57998	KOG1929	L	Nucleotide excision repair factor NEF2, RAD4/CUT5 component
Cluster-13944.0	KOG3452	J	60S ribosomal protein L36
Cluster-8309.49951	KOG0476	P	Cl- channel CLC-2 and related proteins (CLC superfamily)
Cluster-8309.39505	KOG3822	C	Succinyl-CoA:alpha-ketoacid-CoA transferase
Cluster-8309.44044	KOG0503	E	Asparaginase
Cluster-8309.44047	KOG1987	DR	Speckle-type POZ protein SPOP and related proteins with TRAF, MATH and BTB/POZ domains
Cluster-8309.44046	KOG2624	I	Triglyceride lipase-cholesterol esterase
Cluster-8309.44042	KOG0103	O	Molecular chaperones HSP105/HSP110/SSE1, HSP70 superfamily
Cluster-8309.44048	KOG1987	DR	Speckle-type POZ protein SPOP and related proteins with TRAF, MATH and BTB/POZ domains
Cluster-10072.0	KOG2410	E	Gamma-glutamyltransferase
Cluster-8309.58517	KOG2156	O	Tubulin-tyrosine ligase-related protein
Cluster-6474.0	KOG0236	P	Sulfate/bicarbonate/oxalate exchanger SAT-1 and related transporters (SLC26 family)
Cluster-8309.45312	KOG3953	R	SOCS box protein SSB-1, contains SPRY domain
Cluster-8309.45310	KOG2229	DZ	Protein required for actin cytoskeleton organization and cell cycle progression
Cluster-8309.45311	KOG0206	R	P-type ATPase
Cluster-8309.45315	KOG0159	Q	Cytochrome P450 CYP11/CYP12/CYP24/CYP27 subfamilies
Cluster-8309.26381	KOG4229	N	Myosin VII, myosin IXB and related myosins
Cluster-8309.42837	KOG0508	R	Ankyrin repeat protein
Cluster-8309.42835	KOG1847	A	mRNA splicing factor
Cluster-8309.42832	KOG1619	C	Cytochrome b
Cluster-8309.42833	KOG2311	J	NAD/FAD-utilizing protein possibly involved in translation
Cluster-8309.42831	KOG2937	A	Decapping enzyme complex, predicted pyrophosphatase DCP2
Cluster-8309.42608	KOG0213	A	Splicing factor 3b, subunit 1
Cluster-8309.28719	KOG2438	J	Glutamyl-tRNA amidotransferase subunit B
Cluster-8309.39676	KOG1096	F	Adenosine monophosphate deaminase
Cluster-8309.39677	KOG0190	O	Protein disulfide isomerase (prolyl 4-hydroxylase beta subunit)
Cluster-8309.39674	KOG1096	F	Adenosine monophosphate deaminase
Cluster-8309.39675	KOG1096	F	Adenosine monophosphate deaminase
Cluster-8309.28712	KOG2182	OR	Hydrolytic enzymes of the alpha/beta hydrolase fold
Cluster-8309.28711	KOG2182	OR	Hydrolytic enzymes of the alpha/beta hydrolase fold
Cluster-8309.28710	KOG2182	OR	Hydrolytic enzymes of the alpha/beta hydrolase fold
Cluster-8309.28717	KOG0369	C	Pyruvate carboxylase
Cluster-8309.28715	KOG3962	Z	Predicted actin-bundling protein
Cluster-8309.28714	KOG3962	Z	Predicted actin-bundling protein
Cluster-8309.41564	KOG0602	G	Neutral trehalase
Cluster-8309.41567	KOG0698	T	Serine/threonine protein phosphatase
Cluster-8309.41563	KOG3277	S	Uncharacterized conserved protein
Cluster-8309.41562	KOG2481	A	Protein required for normal rRNA processing
Cluster-8309.41569	KOG0698	T	Serine/threonine protein phosphatase
Cluster-8309.41568	KOG0698	T	Serine/threonine protein phosphatase
Cluster-8309.57588	KOG3358	R	Uncharacterized secreted protein SDF2 (Stromal cell-derived factor 2), contains MIR domains
Cluster-8309.51516	KOG1028	TU	Ca2+-dependent phospholipid-binding protein Synaptotagmin, required for synaptic vesicle and secretory granule exocytosis
Cluster-8309.42604	KOG1543	O	Cysteine proteinase Cathepsin L
Cluster-8309.42607	KOG0103	O	Molecular chaperones HSP105/HSP110/SSE1, HSP70 superfamily
Cluster-8309.34360	KOG2430	G	Glycosyl hydrolase, family 47
Cluster-8309.34367	KOG0399	E	Glutamate synthase
Cluster-8309.34366	KOG2102	J	Exosomal 3'-5' exoribonuclease complex, subunit Rrp44/Dis3
Cluster-8309.34365	KOG1609	A	Protein involved in mRNA turnover and stability
Cluster-8309.34369	KOG0399	E	Glutamate synthase
Cluster-8309.53430	KOG4215	K	Hepatocyte nuclear factor 4 and similar steroid hormone receptors
Cluster-8309.53431	KOG4215	K	Hepatocyte nuclear factor 4 and similar steroid hormone receptors
Cluster-8309.8246	KOG3698	O	Hyaluronoglucosaminidase
Cluster-8309.8247	KOG3698	O	Hyaluronoglucosaminidase
Cluster-8309.8243	KOG2587	K	RNA polymerase III (C) subunit
Cluster-8309.44867	KOG1217	T	Fibrillins and related proteins containing Ca2+-binding EGF-like domains
Cluster-8309.44865	KOG1441	GE	Glucose-6-phosphate/phosphate and phosphoenolpyruvate/phosphate antiporter
Cluster-8309.44864	KOG1441	GE	Glucose-6-phosphate/phosphate and phosphoenolpyruvate/phosphate antiporter
Cluster-8309.44862	KOG4751	L	DNA recombinational repair protein BRCA2
[truncated: 23,238 more rows]
