# Supplementary material for: Transcriptome analysis in different developmental stages of Batocera horsfieldi (Coleoptera: Cerambycidae) and comparison of candidate olfactory genes
Source: PLoS One. 2018 Feb 23;13(2):e0192730. doi: 10.1371/journal.pone.0192730 (PMC5825065; doi:10.1371/journal.pone.0192730)
Supplement: S16 Text — (XLS) [file pone.0192730.s016.xls]

gene_id	BF_readcount	BP_readcount	log2FoldChange	pval	padj
Cluster-8309.40043	8105.87886401811	0	Inf	1.1332e-19	8.0342e-15
Cluster-8309.64985	9.83876237294477	118253.477380909	-13.553	2.0919e-19	8.0342e-15
Cluster-8309.29005	0	5862.4310046018	-Inf	1.4877e-17	3.809e-13
Cluster-8309.46436	2191.91321358963	0	Inf	1.8499e-16	3.5523e-12
Cluster-8309.24819	0	3354.02804020044	-Inf	3.0624e-16	3.9204e-12
Cluster-8309.39395	0	3422.58364246138	-Inf	2.613e-16	3.9204e-12
Cluster-8309.62057	16.4093113611229	44447.0783079655	-11.403	4.2493e-16	4.6628e-12
Cluster-8309.26238	33.5281228452857	70663.0683923024	-11.041	1.3654e-15	1.311e-11
Cluster-8309.2973	3.1254416074622	9674.46474632116	-11.596	1.5718e-15	1.3414e-11
Cluster-8309.10712	86.5783236213945	149330.639779998	-10.752	3.0487e-15	1.9515e-11
Cluster-8309.28532	185.573135434104	324789.289251191	-10.773	2.9346e-15	1.9515e-11
Cluster-8309.2953	3.0072924151183	7817.61921442351	-11.344	2.8576e-15	1.9515e-11
Cluster-8309.64150	10.1116987952222	19487.6667097789	-10.912	3.5666e-15	2.1073e-11
Cluster-8309.33438	32.9291831308735	56595.0921349964	-10.747	3.8541e-15	2.1145e-11
Cluster-8309.2935	1.38929140707339	4384.83501430359	-11.624	4.4101e-15	2.214e-11
Cluster-8309.30395	211.558364059281	333279.494442906	-10.621	5.1883e-15	2.214e-11
Cluster-8309.51176	6.6811093968058	12653.1675010876	-10.887	4.9253e-15	2.214e-11
Cluster-8309.9496	44.7050206054147	74599.0225245364	-10.705	4.7521e-15	2.214e-11
Cluster-8309.29376	4294.33608426746	2.2471407630847	10.9	5.5402e-15	2.2397e-11
Cluster-8309.31944	20.7484016445444	32496.517729107	-10.613	7.543e-15	2.759e-11
Cluster-8309.45175	1070.35980012429	0	Inf	7.4002e-15	2.759e-11
Cluster-8309.28378	55.1066763348843	77719.9124346287	-10.462	9.5611e-15	3.06e-11
Cluster-8309.40870	3969.460832986	2.22843380187487	10.799	9.3271e-15	3.06e-11
Cluster-8309.60896	21.2171767139836	31547.7484818477	-10.538	8.91e-15	3.06e-11
Cluster-8309.19285	46.8246676367085	66822.6509553085	-10.479	1.1206e-14	3.4428e-11
Cluster-8309.35853	17524.4468952393	12.3511906722026	10.471	1.1681e-14	3.4474e-11
Cluster-8309.44884	2187.00859261209	0.944932948862179	11.176	1.2118e-14	3.4474e-11
Cluster-8309.35880	3207.44725195127	2.04061721591724	10.618	2.4543e-14	6.7328e-11
Cluster-8309.43024	1941.50909396856	1.02305929016819	10.89	2.5935e-14	6.8692e-11
Cluster-8309.36622	839.724034392938	0	Inf	2.7331e-14	6.9977e-11
Cluster-8309.34615	4230.20460998196	3.34612352660646	10.304	3.2701e-14	8.1026e-11
Cluster-8309.6344	4.63856014062756	6710.06890425197	-10.498	4.0148e-14	9.6369e-11
Cluster-8309.33731	4.2872746783993	5728.49652285859	-10.384	4.1887e-14	9.7497e-11
Cluster-8309.11453	6.66784267934145	8248.8689165611	-10.273	4.9745e-14	1.0778e-10
Cluster-8309.36199	750.86384865695	0	Inf	4.789e-14	1.0778e-10
Cluster-8309.38343	6610.72608558796	6.34267642022414	10.026	5.0516e-14	1.0778e-10
Cluster-8309.12373	26.2468224692325	27793.1211256124	-10.048	5.4619e-14	1.0824e-10
Cluster-8309.37404	0	1287.73794385422	-Inf	5.4957e-14	1.0824e-10
Cluster-8309.5171	9.96258949903674	11304.8855016521	-10.148	5.2156e-14	1.0824e-10
Cluster-8309.34042	1974.68845229129	1.32421327189904	10.542	6.9515e-14	1.302e-10
Cluster-8309.50116	68.0286455386584	70095.5959597548	-10.009	7.1191e-14	1.302e-10
Cluster-8309.50801	12.7954904478761	12783.8744412757	-9.9645	6.8583e-14	1.302e-10
Cluster-8309.33780	1000.68553073765	0.260441562844503	11.908	1.017e-13	1.8167e-10
Cluster-8309.38938	689.946333177966	0	Inf	1.0571e-13	1.8454e-10
Cluster-8309.60897	2.92326544141937	3966.47375774816	-10.406	1.1608e-13	1.9814e-10
Cluster-8309.49976	645.519001901621	0	Inf	1.3054e-13	2.1798e-10
Cluster-8309.36100	20664.8941258719	26.4517400679918	9.6096	1.3772e-13	2.2103e-10
Cluster-8309.48266	639.094559566115	0	Inf	1.3812e-13	2.2103e-10
Cluster-8309.54064	12.1485701176523	11544.9368747701	-9.8923	1.4331e-13	2.2465e-10
Cluster-8309.48845	79.0677219646674	63946.8911395846	-9.6596	1.9292e-13	2.9637e-10
Cluster-8309.22322	30.0311998595476	65096.1446573399	-11.082	2.0099e-13	2.969e-10
Cluster-8309.7506	3.04709256751135	3553.69905915431	-10.188	2.0067e-13	2.969e-10
Cluster-8309.45791	0	1094.68905582121	-Inf	2.2268e-13	3.2272e-10
Cluster-8309.65046	1.95727101764407	4117.76351472885	-11.039	2.3759e-13	3.3795e-10
Cluster-8309.22563	20.2177196566963	25983.7222065561	-10.328	2.4972e-13	3.4505e-10
Cluster-8309.38047	9691.07144808376	11.7551310470194	9.6872	2.5991e-13	3.4505e-10
Cluster-8309.38729	574.544498790019	0	Inf	2.5239e-13	3.4505e-10
Cluster-8309.40209	2130.7588666397	2.01640889028828	10.045	2.6055e-13	3.4505e-10
Cluster-8309.35820	537.173832141241	0	Inf	3.6869e-13	4.7999e-10
Cluster-8309.35143	570.784235888202	0	Inf	4.9616e-13	6.3385e-10
Cluster-8309.41050	0	871.467145562652	-Inf	5.0338e-13	6.3385e-10
Cluster-8309.41142	560.574060042411	0	Inf	5.283e-13	6.545e-10
Cluster-8309.41565	0	853.658767040544	-Inf	6.1357e-13	7.4808e-10
Cluster-8309.34596	3305.96934437151	4.32076616551673	9.5796	6.5992e-13	7.9202e-10
Cluster-8309.25406	794.296452122371	0.520883125689007	10.575	7.4609e-13	8.8166e-10
Cluster-8309.36226	770.739772113948	0.496674800060048	10.6	8.7396e-13	1.0171e-09
Cluster-8309.58098	6.25656114867247	4716.21020191321	-9.558	9.5006e-13	1.0892e-09
Cluster-8309.37825	496.128586802704	0	Inf	9.6522e-13	1.0903e-09
Cluster-8309.64988	1.94400430017972	2110.56221852058	-10.084	1.0376e-12	1.1551e-09
Cluster-8309.2939	14.1127703338797	8695.72177499043	-9.2672	1.0805e-12	1.1857e-09
Cluster-8309.51267	448.92403320936	0	Inf	1.2689e-12	1.3727e-09
Cluster-8309.24821	1431.52672735279	1.58465483474355	9.8192	1.303e-12	1.3901e-09
Cluster-8309.38445	9712.52221107219	17.8516058542306	9.0876	1.4043e-12	1.4776e-09
Cluster-8309.39451	427.329738510234	0	Inf	1.5646e-12	1.6241e-09
Cluster-8309.39626	55.0042963896752	60498.8856109871	-10.103	1.6372e-12	1.6767e-09
Cluster-8309.15664	8.49560863714546	5624.33253674226	-9.3707	1.7081e-12	1.7263e-09
Cluster-8309.34885	858.925218072856	0	Inf	1.8052e-12	1.8008e-09
Cluster-8309.38270	11295.776092543	24.4371125046037	8.8525	1.9692e-12	1.9392e-09
Cluster-8309.48709	32.6827801435248	50819.2068867079	-10.603	2.143e-12	2.0836e-09
Cluster-8309.40313	432.303177138531	0	Inf	2.2266e-12	2.1378e-09
Cluster-8309.63977	9.05091320995407	4783.1336192113	-9.0457	2.6241e-12	2.4884e-09
Cluster-8309.24893	557.565343945554	0.236233237215545	11.205	2.6783e-12	2.5088e-09
Cluster-8309.28501	0	647.886038451002	-Inf	2.8091e-12	2.5996e-09
Cluster-8309.33395	1708.00240729581	2.7845279820311	9.2607	2.9541e-12	2.7013e-09
Cluster-8309.27197	381.843975078156	0	Inf	3.1026e-12	2.8037e-09
Cluster-8309.2976	0	622.891768076584	-Inf	3.5359e-12	3.1581e-09
Cluster-8309.58100	10.1192875789384	5488.28438098402	-9.0831	3.583e-12	3.1633e-09
Cluster-8309.21090	401.672954910807	0	Inf	3.8715e-12	3.361e-09
Cluster-8309.36573	7964.81120157872	7.48863155183465	10.055	3.8943e-12	3.361e-09
Cluster-8309.22083	0.952727706310955	1022.60814594078	-10.068	4.4497e-12	3.7977e-09
Cluster-8309.28547	357.341279556439	0	Inf	4.5266e-12	3.8208e-09
Cluster-8309.38226	351.100056905549	0	Inf	4.6724e-12	3.901e-09
Cluster-8309.30564	384.346895754889	0	Inf	4.9384e-12	4.0788e-09
Cluster-8309.60203	0.339270009599153	759.559821451312	-11.129	6.7329e-12	5.5017e-09
Cluster-8309.29294	1233.27515467835	1.96799223903037	9.2916	7.051e-12	5.701e-09
Cluster-8309.25983	0	538.340765774345	-Inf	8.1955e-12	6.5573e-09
Cluster-8309.43501	455.128902733657	0.236233237215545	10.912	8.9184e-12	7.0622e-09
Cluster-8309.39957	0	529.485568811211	-Inf	9.1252e-12	7.1522e-09
Cluster-8309.48708	0.952727706310955	893.622748713193	-9.8734	9.643e-12	7.4817e-09
Cluster-8309.10038	10.8041651170178	5118.1773335567	-8.8879	1.0498e-11	8.0635e-09
Cluster-8309.13890	59.8317792681555	59626.3907053842	-9.9608	1.1554e-11	8.7379e-09
Cluster-8309.43754	940.67308147767	1.54394241585719	9.2509	1.1603e-11	8.7379e-09
Cluster-8309.36383	11888.992861828	36.7358294442984	8.3382	1.2603e-11	9.3986e-09
Cluster-8309.47386	2.53092856196282	1489.14943517903	-9.2006	1.3475e-11	9.9523e-09
Cluster-8309.25831	338.063612568292	0	Inf	1.3837e-11	1.0123e-08
Cluster-8309.32292	1452.89859203566	3.31091247213924	8.7775	1.4706e-11	1.0656e-08
Cluster-8309.27463	332.18919486275	0	Inf	1.4937e-11	1.0723e-08
Cluster-8309.47309	301.35049316761	0	Inf	1.5705e-11	1.117e-08
Cluster-8309.27992	0	482.022610050704	-Inf	1.6076e-11	1.1328e-08
Cluster-8309.41627	0	972.204313742743	-Inf	1.7129e-11	1.1961e-08
Cluster-8309.36636	2773.24204481036	7.28210800466719	8.573	1.7464e-11	1.203e-08
Cluster-8309.7913	0	475.641150586588	-Inf	1.7542e-11	1.203e-08
Cluster-8309.41865	704.052384209455	0	Inf	1.9532e-11	1.316e-08
Cluster-8309.8575	3.9732868388936	1842.307115932	-8.857	1.949e-11	1.316e-08
Cluster-8309.58512	7.46394021118137	3687.72576274561	-8.9486	2.0094e-11	1.3421e-08
Cluster-8309.36233	46865.5078812808	43.9270270519212	10.059	2.0699e-11	1.3706e-08
Cluster-8309.12717	2.85818311893286	1675.01194059999	-9.1949	2.1023e-11	1.3801e-08
Cluster-8309.40514	1200.5845802321	0	Inf	2.2642e-11	1.4738e-08
Cluster-8309.32778	272.428195320003	0	Inf	2.4921e-11	1.6086e-08
Cluster-8309.9429	2.24472542222106	1168.50922171039	-9.0239	2.6434e-11	1.692e-08
Cluster-8309.46011	292.546853355804	0	Inf	2.8479e-11	1.8079e-08
Cluster-8309.33259	290.794207876777	0	Inf	3.0211e-11	1.9021e-08
Cluster-8309.38362	2939.69363692308	2.34397406560053	10.292	3.1483e-11	1.966e-08
Cluster-8309.32919	2414.02388537395	2.72510860193492	9.7909	3.6894e-11	2.2854e-08
Cluster-8309.40108	583.828801881466	0.974642638910269	9.2265	3.7622e-11	2.3118e-08
Cluster-8309.35121	1405.89918595248	1.41739942329327	9.954	4.1067e-11	2.4838e-08
Cluster-8309.65139	1.63126772550926	963.487603639723	-9.2061	4.0899e-11	2.4838e-08
Cluster-8309.38628	578.410491846561	0.944932948862179	9.2577	4.2137e-11	2.5286e-08
Cluster-8309.44312	63.918869825185	28996.7820253525	-8.8254	4.424e-11	2.6342e-08
Cluster-8309.43813	247.888432470404	0	Inf	4.5266e-11	2.6746e-08
Cluster-8309.12200	5.55907647826174	2108.57758714353	-8.5672	5.1317e-11	3.0089e-08
Cluster-8309.23731	546.923289400363	1.05276898021628	9.021	5.3951e-11	3.1394e-08
Cluster-8309.25662	0	391.157888875213	-Inf	5.4467e-11	3.1456e-08
Cluster-8309.40678	312.2679662661	0.265942927263635	10.197	5.7914e-11	3.3198e-08
Cluster-8309.37973	58.3161449160455	91503.6176386657	-10.616	5.8356e-11	3.3203e-08
Cluster-8309.37661	1965.38356094321	6.66694309906969	8.2036	6.229e-11	3.5181e-08
Cluster-8309.39777	1360.93233356921	4.11424261834927	8.3698	6.5397e-11	3.6666e-08
Cluster-8309.34331	4233.45650084866	16.3535401779479	8.0161	6.611e-11	3.6797e-08
Cluster-8309.48009	248.2854083035	0	Inf	7.0773e-11	3.9109e-08
Cluster-8309.37249	232.922554972363	0	Inf	7.8277e-11	4.2642e-08
Cluster-8309.44370	236.848371680443	0	Inf	7.7989e-11	4.2642e-08
Cluster-8309.32488	866.433344651706	0	Inf	7.9047e-11	4.2758e-08
Cluster-8309.58527	35.092465303771	9408.30996519227	-8.0666	8.8224e-11	4.7389e-08
Cluster-8309.38361	234.195485515474	0	Inf	8.8848e-11	4.7392e-08
Cluster-8309.34474	351.569532887003	0.472466474431089	9.5394	9.102e-11	4.8216e-08
Cluster-8309.10039	0.339270009599153	478.054690681094	-10.461	9.4219e-11	4.9569e-08
Cluster-8309.48846	0	354.58915001413	-Inf	9.5752e-11	5.0033e-08
Cluster-8309.63356	3.68583243431661	1356.46691806542	-8.5236	9.6681e-11	5.0177e-08
Cluster-8309.38360	5834.80761022212	26.3724452117742	7.7895	9.9177e-11	5.1127e-08
Cluster-8309.30043	847.386331458761	2.27685045313279	8.5398	1.0187e-10	5.1818e-08
Cluster-8309.38720	6426.18468062082	27.7994263025843	7.8528	1.0155e-10	5.1818e-08
Cluster-8309.39267	610.772075691315	0.260441562844503	11.195	1.1951e-10	6.039e-08
Cluster-8309.50147	0	338.653806419428	-Inf	1.2632e-10	6.3419e-08
Cluster-8309.44614	0	338.105285530626	-Inf	1.2829e-10	6.3988e-08
Cluster-8309.10364	2.06783142627169	884.978992297975	-8.7414	1.2947e-10	6.4161e-08
Cluster-8309.25391	472.669949833716	0	Inf	1.3358e-10	6.5771e-08
Cluster-8309.12532	12.3368878865285	3655.95725656438	-8.2111	1.3742e-10	6.7231e-08
Cluster-8309.10042	0.802367145290282	553.39188459084	-9.4298	1.4361e-10	6.9813e-08
Cluster-8309.33976	198.98250430055	47664.9002215657	-7.9041	1.5074e-10	7.2822e-08
Cluster-8309.42664	0	328.318541820988	-Inf	1.5377e-10	7.382e-08
Cluster-8309.53734	205.83548934469	0	Inf	1.6122e-10	7.6916e-08
Cluster-8309.29484	187.759089474171	40815.6584743964	-7.7641	1.6606e-10	7.8734e-08
Cluster-8309.38483	0	320.911216722387	-Inf	1.7296e-10	8.1005e-08
Cluster-8309.42059	211.691316144921	0	Inf	1.7208e-10	8.1005e-08
Cluster-8309.29067	1.38929140707339	640.755062415293	-8.8493	1.7873e-10	8.2702e-08
Cluster-8309.40803	207.277133420331	0	Inf	1.7794e-10	8.2702e-08
Cluster-8309.36093	1196.80976833603	4.53499394505575	8.0439	1.8612e-10	8.5605e-08
Cluster-8309.37844	0	318.612237315077	-Inf	1.8808e-10	8.5993e-08
Cluster-8309.42742	3890.40549433711	17.2874703979718	7.814	1.9278e-10	8.7618e-08
Cluster-8309.12378	22.613465225071	20604.5272398003	-9.8316	2.1135e-10	9.5494e-08
Cluster-8309.37696	4066.99249363033	4.65933406966724	9.7696	2.2613e-10	1.0157e-07
Cluster-8309.39253	555.870419038357	1.22958283733564	8.8204	2.4252e-10	1.083e-07
Cluster-8309.23701	0	302.551523409129	-Inf	2.467e-10	1.0954e-07
Cluster-8309.60924	0	294.114042488016	-Inf	3.0985e-10	1.3678e-07
Cluster-8309.22837	10.0131538392237	2368.9953886952	-7.8862	3.2339e-10	1.4194e-07
Cluster-8309.37492	301.054145557385	0.520883125689007	9.1748	3.2556e-10	1.4208e-07
Cluster-8309.20891	507.200255451425	1.5142327258091	8.3878	3.4798e-10	1.5101e-07
Cluster-8309.40701	812.347786828363	3.62857054712749	7.8066	3.5392e-10	1.5191e-07
Cluster-8309.45604	855.370166153228	3.45725805442726	7.9508	3.5401e-10	1.5191e-07
Cluster-8309.36265	727.893745400537	2.5108808223959	8.1794	3.8778e-10	1.6548e-07
Cluster-8309.24024	1.87892197769321	632.242579989589	-8.3944	4.0713e-10	1.7277e-07
Cluster-8309.34425	468.037447021812	1.30220781422252	8.4895	4.0994e-10	1.7301e-07
Cluster-8309.51334	38.6026550069734	7693.97267245548	-7.6389	4.3792e-10	1.8381e-07
Cluster-8309.2330	0.952727706310955	458.632378453617	-8.9111	4.4796e-10	1.87e-07
Cluster-8309.40078	1652.19216073826	0	Inf	4.6756e-10	1.9413e-07
Cluster-8309.39108	527.133879425265	2.10553796043255	7.9678	4.7521e-10	1.9625e-07
Cluster-8309.21385	3.53672313813117	920.830767288455	-8.0244	5.4077e-10	2.2212e-07
Cluster-8309.36672	819.038873055818	3.40224441023594	7.9113	5.5782e-10	2.2791e-07
Cluster-8309.44826	782.130493398403	3.05047090929473	8.0022	5.7471e-10	2.3357e-07
Cluster-8309.2620	1.26546428098141	522.470043045752	-8.6895	5.8029e-10	2.3459e-07
Cluster-8309.32609	490.717783427335	93320.1079809801	-7.5712	6.0217e-10	2.4216e-07
Cluster-8309.10383	5.30383344236152	1271.89563085564	-7.9057	6.4241e-10	2.57e-07
Cluster-8309.38030	170.454169271371	0	Inf	6.5532e-10	2.6081e-07
Cluster-8309.43793	178.513023780736	0	Inf	6.694e-10	2.6368e-07
Cluster-8309.49715	0	256.033385654653	-Inf	6.6725e-10	2.6368e-07
Cluster-8309.39022	8965.90607058214	50.6750198914069	7.467	6.7678e-10	2.6522e-07
Cluster-8309.2951	6.35385483983575	1370.03028096334	-7.7524	7.6692e-10	2.9902e-07
Cluster-8309.37899	0	251.047237607195	-Inf	7.872e-10	3.0538e-07
Cluster-8309.41135	449.025388922794	0.526384490108139	9.7365	8.2891e-10	3.1995e-07
Cluster-8309.19238	232.934121665526	0.260441562844503	9.8047	8.4133e-10	3.2186e-07
Cluster-8309.21170	433.740044990612	0.78132468853351	9.1167	8.4226e-10	3.2186e-07
Cluster-8309.47011	2007.81818384652	11.3864435226925	7.4622	8.6871e-10	3.3033e-07
Cluster-8309.36623	2671.62210535379	14.6632521798026	7.5094	8.914e-10	3.3729e-07
Cluster-8309.35954	46899.6876731444	276.43515207792	7.4065	9.0713e-10	3.4156e-07
Cluster-8309.39965	1142.87995884603	6.09468186938708	7.5509	1.0148e-09	3.8022e-07
Cluster-8309.34930	0.939460988846607	396.274310618124	-8.7205	1.0214e-09	3.8086e-07
Cluster-8309.45794	432.492338739658	0	Inf	1.1027e-09	4.0918e-07
Cluster-8309.2505	0	236.703381606439	-Inf	1.1263e-09	4.1394e-07
Cluster-8309.59685	22.483300580098	3811.21215896393	-7.4053	1.1237e-09	4.1394e-07
Cluster-8309.51421	159.28483225735	0	Inf	1.1425e-09	4.179e-07
Cluster-8309.54082	0	234.342462851089	-Inf	1.15e-09	4.1865e-07
Cluster-8309.57442	1.90545541262191	522.69342667084	-8.0997	1.2077e-09	4.3755e-07
Cluster-8309.43947	832.703673926122	4.26134678542055	7.6103	1.3182e-09	4.7536e-07
Cluster-8309.25770	204.834509400845	0.260441562844503	9.6193	1.3558e-09	4.8663e-07
Cluster-8309.65105	0.952727706310955	1831.45183399653	-10.909	1.4765e-09	5.2748e-07
Cluster-8309.22920	440.992915830102	1.74276173065308	7.9832	1.5245e-09	5.4211e-07
Cluster-8309.60143	0	222.539505688506	-Inf	1.5463e-09	5.4733e-07
Cluster-8309.32026	484.231405792152	2.19872411182678	7.7829	1.577e-09	5.5564e-07
Cluster-8309.36296	6708.8339931402	8.18227145339306	9.6793	1.6161e-09	5.6682e-07
Cluster-8309.21014	193.281287592508	29161.9656481769	-7.2372	1.6277e-09	5.6829e-07
Cluster-8309.40202	318.614483015709	1.06377170905454	8.2265	1.6498e-09	5.7341e-07
Cluster-8309.42322	1321.20131138659	8.1679702280881	7.3377	1.6652e-09	5.7614e-07
Cluster-8309.60816	14.5695978561205	2523.00626031916	-7.436	1.7622e-09	6.0698e-07
Cluster-8309.37186	22410.5048950945	25.8212395840485	9.7614	1.835e-09	6.2922e-07
Cluster-8309.2007	1.42909155946643	420.749696907392	-8.2017	1.9129e-09	6.5015e-07
Cluster-8309.24526	143.257794499905	0	Inf	1.9116e-09	6.5015e-07
Cluster-8309.41224	0.678540019198306	356.093555970529	-9.0356	1.9416e-09	6.5699e-07
Cluster-8309.48541	0	213.564313061193	-Inf	2.0522e-09	6.8835e-07
Cluster-8309.56525	1.90545541262191	479.13348970002	-7.9741	2.0505e-09	6.8835e-07
Cluster-8309.54080	0	212.232518107869	-Inf	2.0919e-09	6.9863e-07
Cluster-8309.63993	11.2887094335918	1778.79296965785	-7.2999	2.1698e-09	7.215e-07
Cluster-8309.45059	0	210.713446494179	-Inf	2.1994e-09	7.2575e-07
Cluster-8309.59500	8.11528721031802	1483.4881429193	-7.5141	2.2015e-09	7.2575e-07
Cluster-8309.34988	0	210.910503537515	-Inf	2.2827e-09	7.4931e-07
Cluster-8309.13268	7.02037940640495	10069.3395059749	-10.486	2.3367e-09	7.6376e-07
Cluster-8309.37453	2677.86538410719	18.4246256686965	7.1833	2.3978e-09	7.8042e-07
Cluster-8309.56062	146.186534158781	0	Inf	2.5397e-09	8.2312e-07
Cluster-8309.58646	0	206.87252143625	-Inf	2.5804e-09	8.3278e-07
Cluster-8309.23716	0	201.898954505416	-Inf	2.788e-09	8.9602e-07
Cluster-8309.32194	0	203.995504612134	-Inf	2.8377e-09	9.082e-07
Cluster-8309.50303	36.8160083718284	5323.01676978309	-7.1758	3.0055e-09	9.5792e-07
Cluster-8309.39784	638.930477877849	4.21657728528424	7.2434	3.0839e-09	9.7482e-07
Cluster-8309.42731	2.8379872028852	671.406933672677	-7.8862	3.0781e-09	9.7482e-07
Cluster-8309.52729	2.38181926577739	503.664990758147	-7.7243	3.1146e-09	9.8049e-07
Cluster-8309.39786	653.344975555431	3.95798993573726	7.3669	3.1707e-09	9.9405e-07
Cluster-8309.2934	1.35708003839661	437.271165581444	-8.3319	3.3285e-09	1.0393e-06
Cluster-8309.49375	867.855820890669	0	Inf	3.4099e-09	1.0604e-06
Cluster-8309.2962	4.62654468799845	762.484650504767	-7.3646	3.4492e-09	1.0683e-06
Cluster-8309.40859	4563.2724925932	35.9868388548177	6.9865	3.4631e-09	1.0683e-06
Cluster-8309.26223	812.978875656336	5.46672129712723	7.2164	3.4978e-09	1.0747e-06
Cluster-8309.12609	0	196.39765402125	-Inf	3.5408e-09	1.0836e-06
Cluster-8309.2822	0	194.658673603589	-Inf	3.68e-09	1.117e-06
Cluster-8309.2941	0.678540019198306	3931.75069588234	-12.5	3.6937e-09	1.117e-06
Cluster-8309.51138	5.21221768494632	862.533178837115	-7.3705	3.6911e-09	1.117e-06
Cluster-8309.12408	0.678540019198306	319.035252785209	-8.8771	3.7093e-09	1.1173e-06
Cluster-8309.30046	754.091248028703	2.29335454639018	8.3611	3.7562e-09	1.1226e-06
Cluster-8309.35628	1349.48174292916	10.2592069632157	7.0393	3.7428e-09	1.1226e-06
Cluster-8309.2542	0	439.210489870729	-Inf	3.8856e-09	1.1542e-06
Cluster-8309.29411	388.692772316658	0.757116362904552	9.0039	3.8917e-09	1.1542e-06
Cluster-8309.33579	3365.88449112974	27.5337971972039	6.9336	3.9325e-09	1.1618e-06
Cluster-8309.58920	0.476363853155477	255.279578453585	-9.0658	4.0409e-09	1.1892e-06
Cluster-8309.65112	0	191.982410638481	-Inf	4.2129e-09	1.2351e-06
Cluster-8309.54555	93.0688710521021	12061.1883367453	-7.0179	4.4829e-09	1.3093e-06
Cluster-8309.2840	0	186.784011518474	-Inf	4.5864e-09	1.3344e-06
Cluster-17166.0	136.357808483066	0	Inf	4.7083e-09	1.3647e-06
Cluster-8309.12552	1.29199771591011	1739.14486327244	-10.395	4.8887e-09	1.4117e-06
Cluster-8309.58041	51.4342597181676	6659.52644233694	-7.0165	5.0056e-09	1.44e-06
Cluster-8309.31899	1677.98487633589	13.1339596439053	6.9973	5.2386e-09	1.5014e-06
Cluster-8309.65417	0	180.743508601243	-Inf	5.7378e-09	1.6384e-06
Cluster-8309.38321	1994.13872067085	0	Inf	6.0521e-09	1.7217e-06
Cluster-8309.15637	330.176218634717	0	Inf	6.2452e-09	1.7701e-06
Cluster-8309.47012	81.8564093814751	8941.31160359503	-6.7712	6.5514e-09	1.8501e-06
Cluster-8309.23231	0	176.423029814908	-Inf	6.7593e-09	1.8948e-06
Cluster-8309.38207	1470.96044029219	11.4205589486454	7.009	6.7468e-09	1.8948e-06
Cluster-8309.34119	5213.83178902566	46.2648256656405	6.8163	6.8195e-09	1.9048e-06
Cluster-8309.18163	0	175.589196561095	-Inf	6.9787e-09	1.9381e-06
Cluster-8309.30808	734.163905684452	5.56135173169063	7.0445	6.9892e-09	1.9381e-06
Cluster-8309.2864	1.14163715488944	681.023928388369	-9.2205	7.0173e-09	1.9389e-06
Cluster-8309.38883	1331.2148137213	0	Inf	7.0479e-09	1.9404e-06
Cluster-8309.52264	6.02026276398468	810.845028029349	-7.0735	7.1097e-09	1.9504e-06
Cluster-8309.13807	0	424.782979451862	-Inf	7.2527e-09	1.9825e-06
Cluster-8309.59152	5.20020223231721	712.358403103018	-7.0979	7.386e-09	2.0118e-06
Cluster-8309.2898	0	174.677738837942	-Inf	7.5223e-09	2.0417e-06
Cluster-8309.26551	806.409828626482	6.25354735007987	7.0107	7.7965e-09	2.1087e-06
Cluster-8309.32713	0	1112.59869154347	-Inf	7.8776e-09	2.1231e-06
Cluster-8309.43320	1234.59881924636	0	Inf	8.0695e-09	2.1672e-06
Cluster-8309.2743	0.952727706310955	277.055024930382	-8.1839	8.1332e-09	2.1767e-06
Cluster-8309.20920	301.172843643489	1.56264937706702	7.5905	8.2301e-09	2.195e-06
Cluster-8309.34880	876.148229659582	7.41415236165025	6.8847	8.8513e-09	2.3525e-06
Cluster-8309.24653	116.90347779381	0	Inf	9.1358e-09	2.4198e-06
Cluster-8309.36267	692.513001329111	5.66588926657803	6.9334	9.2956e-09	2.4536e-06
Cluster-8309.37022	25.9296592256492	7096.50119740002	-8.0964	9.3337e-09	2.4552e-06
Cluster-8309.13806	9.93730732894329	4845.51261502442	-8.9296	9.521e-09	2.496e-06
Cluster-8309.54370	121.590529035246	0	Inf	9.6283e-09	2.5155e-06
Cluster-8309.14759	0	166.846689348975	-Inf	9.7093e-09	2.5173e-06
Cluster-8309.46704	156.504664831114	0	Inf	9.7336e-09	2.5173e-06
Cluster-8309.64219	0	167.136756104546	-Inf	9.7233e-09	2.5173e-06
Cluster-8309.2787	6.88328556284862	900.252053791751	-7.0311	9.9056e-09	2.5532e-06
Cluster-8309.65039	0.802367145290282	1460.47487071969	-10.83	9.967e-09	2.5605e-06
Cluster-8309.22082	0.463097135691129	574.054150958509	-10.276	1.0519e-08	2.6932e-06
Cluster-8309.35399	11756.3577215328	116.150937013118	6.6613	1.1782e-08	3.0066e-06
Cluster-8309.60188	1.29199771591011	2313.71365383865	-10.806	1.2298e-08	3.1279e-06
Cluster-8309.58792	10.1192875789384	1204.29783290342	-6.8949	1.2362e-08	3.1338e-06
Cluster-8309.36653	194.682554584388	0.708699711646634	8.1017	1.2423e-08	3.1388e-06
Cluster-8309.38966	105.989827854316	9783.37114299752	-6.5283	1.2873e-08	3.242e-06
Cluster-8309.27867	251.225883224847	1.31871190747991	7.5737	1.3314e-08	3.342e-06
Cluster-8309.35475	15475.9705000413	17.2786705370859	9.8068	1.3584e-08	3.3988e-06
Cluster-8309.2893	0	968.535236879443	-Inf	1.4081e-08	3.5115e-06
Cluster-8309.52331	0	156.618058379759	-Inf	1.414e-08	3.515e-06
Cluster-8309.38364	104.295673567285	0	Inf	1.4709e-08	3.6445e-06
Cluster-8309.27230	279.463173903413	1.79667974633013	7.2812	1.4917e-08	3.6842e-06
Cluster-8309.36165	2217.32840920588	0.265942927263635	13.025	1.5492e-08	3.8141e-06
Cluster-8309.48831	0	154.095668790152	-Inf	1.5973e-08	3.9198e-06
Cluster-8309.12301	19.3445922551714	1969.3224447127	-6.6696	1.6673e-08	4.0786e-06
Cluster-8309.36600	2107.22830459477	10.0559819125149	7.7111	1.6939e-08	4.1304e-06
Cluster-8309.30113	204.938385654063	0.944932948862179	7.7608	1.7177e-08	4.1753e-06
Cluster-8309.49601	0	152.746017402239	-Inf	1.7285e-08	4.1882e-06
Cluster-8309.37958	1777.79061899988	17.523293705059	6.6647	1.7454e-08	4.2158e-06
Cluster-8309.11318	19.3762119441459	2046.87682752817	-6.723	1.7549e-08	4.2175e-06
Cluster-8309.65066	5.79914194672942	689.36198754805	-6.8933	1.757e-08	4.2175e-06
Cluster-8309.37231	279.434656992245	0	Inf	1.8154e-08	4.3434e-06
Cluster-8309.8147	105.823847146296	0	Inf	1.8208e-08	4.3434e-06
Cluster-8309.39720	0	149.491616688417	-Inf	1.8334e-08	4.36e-06
Cluster-8309.36788	440.036450536679	1.2405855661739	8.4705	1.8584e-08	4.4057e-06
Cluster-8309.11659	6.11378937136807	797.301887158677	-7.0269	1.9087e-08	4.4943e-06
Cluster-8309.31267	189.285032145234	0.786826052952642	7.9103	1.9056e-08	4.4943e-06
Cluster-8309.5746	0	148.791643951259	-Inf	1.9133e-08	4.4943e-06
Cluster-8309.48381	103.02743513491	9030.48651647715	-6.4537	1.9194e-08	4.4949e-06
Cluster-8309.47550	1.35708003839661	319.446055679857	-7.8789	1.9914e-08	4.6494e-06
Cluster-8309.38995	3839.40774231795	6.11668732706361	9.2939	2.0278e-08	4.7199e-06
Cluster-8309.33058	587.21722586774	1.50652849343754	8.6065	2.0625e-08	4.7863e-06
Cluster-8309.31668	340.533665552995	0.472466474431089	9.4934	2.1156e-08	4.8946e-06
Cluster-8309.53952	0	146.125219366485	-Inf	2.1543e-08	4.9692e-06
Cluster-8309.20197	183.969842835376	0.738409401694725	7.9608	2.2268e-08	5.1211e-06
Cluster-8309.64981	0.952727706310955	235.035711877959	-7.9466	2.276e-08	5.2186e-06
Cluster-8309.46466	1.35708003839661	312.150343816449	-7.8456	2.4656e-08	5.6365e-06
Cluster-8309.11977	0	142.365796199134	-Inf	2.4913e-08	5.6784e-06
Cluster-8309.51442	0	141.713255424742	-Inf	2.5349e-08	5.7606e-06
Cluster-8309.6285	1.01781002879746	270.07404351919	-8.0517	2.5555e-08	5.7904e-06
Cluster-8309.35684	104.819840898508	0	Inf	2.609e-08	5.894e-06
Cluster-8309.23756	464.846052681064	4.06032460267223	6.839	2.7153e-08	6.1075e-06
Cluster-8309.31132	0	140.720902124037	-Inf	2.7194e-08	6.1075e-06
Cluster-8309.40675	95.0488538047385	0	Inf	2.9208e-08	6.5408e-06
Cluster-8309.39224	374.929023778611	0	Inf	2.9497e-08	6.5864e-06
Cluster-8309.38629	95.7311476184425	0	Inf	2.985e-08	6.6459e-06
Cluster-8309.20325	186.322278040967	0.969141274491138	7.5869	3.0114e-08	6.6852e-06
Cluster-8309.21998	132.80658065191	0.265942927263635	8.964	3.0241e-08	6.6941e-06
Cluster-8309.12308	0	137.663488788008	-Inf	3.0613e-08	6.7396e-06
Cluster-8309.36581	124.426149519322	0.260441562844503	8.9001	3.0622e-08	6.7396e-06
Cluster-8309.16749	103.053981859113	0	Inf	3.0824e-08	6.7647e-06
Cluster-8309.57881	102.963685271964	20171.2968698754	-7.614	3.2127e-08	7.0305e-06
Cluster-8309.37556	7584.51309933637	0	Inf	3.3376e-08	7.2831e-06
Cluster-8309.1852	0.939460988846607	217.78438011388	-7.8569	3.5146e-08	7.6476e-06
Cluster-8309.40908	131.94208247327	11857.3510075665	-6.4897	3.5289e-08	7.6571e-06
Cluster-8309.34041	661.727158066696	1.2405855661739	9.0591	3.7037e-08	8.0137e-06
Cluster-8309.46944	299.634321877703	2.39348634537272	6.9679	3.8652e-08	8.3397e-06
Cluster-8309.42815	92.1735689791307	0	Inf	3.8967e-08	8.3605e-06
Cluster-8309.64221	6.33491018862333	699.363554123523	-6.7866	3.8963e-08	8.3605e-06
Cluster-8309.38934	433.164335135149	4.36368145235551	6.6332	3.9193e-08	8.3857e-06
Cluster-8309.40943	111.808411647981	8008.05962415852	-6.1624	3.9645e-08	8.4588e-06
Cluster-8309.40928	1730.38003891713	20.8617742747673	6.3741	4.0102e-08	8.5326e-06
Cluster-8309.4588	22.7682524550045	1998.07637529323	-6.4554	4.0325e-08	8.5563e-06
Cluster-8309.56689	90.4495833315066	0	Inf	4.0528e-08	8.5758e-06
Cluster-8309.39327	0	132.380305115543	-Inf	4.1517e-08	8.761e-06
Cluster-8309.34780	89.4784347482548	0	Inf	4.203e-08	8.8449e-06
Cluster-8309.36557	26459.7891791014	150.499944879413	7.4579	4.3567e-08	9.1432e-06
Cluster-8309.23896	40.2110884759032	2955.68952318536	-6.1998	4.3889e-08	9.1857e-06
Cluster-8309.32585	1543.96496579286	19.2209372809209	6.3278	4.4496e-08	9.2875e-06
Cluster-8309.40848	693.867782554129	8.10414511208706	6.4199	4.6192e-08	9.6152e-06
Cluster-8309.39490	138.566663226084	0	Inf	4.6932e-08	9.7429e-06
Cluster-8309.36409	163.552462831582	0.732908037275593	7.8019	4.8199e-08	9.979e-06
Cluster-8309.23814	89.6287274038448	0	Inf	5.0982e-08	1.0527e-05
Cluster-8309.24449	85.8684355349444	0	Inf	5.1196e-08	1.0528e-05
Cluster-8309.36325	1309.31089134898	16.7812371522426	6.2858	5.1261e-08	1.0528e-05
Cluster-8309.40573	0	127.80890837926	-Inf	5.2505e-08	1.0755e-05
Cluster-8309.34330	85.2947912798998	0	Inf	5.293e-08	1.0795e-05
Cluster-8309.36184	167.780080968694	0	Inf	5.2984e-08	1.0795e-05
Cluster-8309.2849	0.476363853155477	394.833466680455	-9.695	5.5992e-08	1.1378e-05
Cluster-8309.48710	0	125.691394612422	-Inf	5.6488e-08	1.1448e-05
Cluster-8309.17506	11.1143312565871	899.837866516314	-6.3392	5.7078e-08	1.151e-05
Cluster-8309.46633	0	125.503566415541	-Inf	5.7092e-08	1.151e-05
Cluster-8309.56131	0	147.9634768901	-Inf	5.7798e-08	1.1622e-05
Cluster-8309.33940	2531.03702077899	34.8074888284118	6.1842	5.888e-08	1.1747e-05
Cluster-8309.40166	180.023694400388	0.944932948862179	7.5738	5.8607e-08	1.1747e-05
Cluster-8309.48320	92.8867003750891	0	Inf	5.8801e-08	1.1747e-05
Cluster-8309.30924	492.178938184818	4.48843150709535	6.7768	5.9541e-08	1.1848e-05
Cluster-8309.60183	0.802367145290282	199.683139988299	-7.9592	6.0661e-08	1.204e-05
Cluster-8309.12384	49.5868216185875	3624.83843375627	-6.1918	6.2396e-08	1.2257e-05
Cluster-8309.2970	0	351.709618775479	-Inf	6.2448e-08	1.2257e-05
Cluster-8309.32914	92.8980562425853	0	Inf	6.2247e-08	1.2257e-05
Cluster-8309.34819	177.465171565679	13459.6364325321	-6.245	6.2191e-08	1.2257e-05
Cluster-8309.51435	331.658694733486	25248.6898701656	-6.2504	6.2555e-08	1.2257e-05
Cluster-8309.17926	92.7931737677058	0	Inf	6.4111e-08	1.253e-05
Cluster-8309.21477	329.425509425879	3.01305698687508	6.7726	6.7535e-08	1.3136e-05
Cluster-8309.26711	0	122.084864355743	-Inf	6.7686e-08	1.3136e-05
Cluster-8309.40706	407.142075788132	4.27455238221124	6.5736	6.7721e-08	1.3136e-05
Cluster-8309.37564	303.635582384318	2.77902661761197	6.7716	6.7911e-08	1.3139e-05
Cluster-8309.65038	1.27873099844576	1995.11220882271	-10.608	6.8634e-08	1.3246e-05
Cluster-8309.40570	11.5407903546886	927.162159658175	-6.328	6.8987e-08	1.3281e-05
Cluster-8309.59038	0	121.316733653076	-Inf	7.04e-08	1.3519e-05
Cluster-8309.58740	0	120.726213445938	-Inf	7.1001e-08	1.36e-05
Cluster-8309.47926	0	120.171586770798	-Inf	7.337e-08	1.4019e-05
Cluster-8309.12556	176.554595982236	12277.6395908028	-6.1198	7.535e-08	1.4362e-05
Cluster-8309.59503	100.26404317747	6771.65145885486	-6.0776	7.9136e-08	1.5046e-05
Cluster-8309.50725	88.059890371016	0	Inf	7.954e-08	1.5085e-05
Cluster-8309.26237	0	118.600462965653	-Inf	7.9975e-08	1.513e-05
Cluster-8309.19612	1.48090716448859	366.473361690097	-7.9511	8.0465e-08	1.5186e-05
Cluster-8309.33143	323.833724383217	1.00435232895836	8.3328	8.1689e-08	1.5379e-05
Cluster-8309.36737	81.7080821920098	0	Inf	8.216e-08	1.543e-05
Cluster-8309.14431	162.871834824672	0.265942927263635	9.2584	8.4301e-08	1.5776e-05
Cluster-8309.43672	2459.20828595124	34.5918548193293	6.1516	8.4412e-08	1.5776e-05
Cluster-8309.7268	0	117.614791155202	-Inf	8.5628e-08	1.5964e-05
Cluster-8309.35642	11712.6237212826	183.333534340654	5.9974	8.6993e-08	1.6179e-05
Cluster-8309.29309	112.533278306411	0.260441562844503	8.7552	8.7926e-08	1.6313e-05
Cluster-8309.53560	0.678540019198306	186.6736662418	-8.1039	8.9124e-08	1.6496e-05
Cluster-8309.44525	0	169.333871104969	-Inf	9.1078e-08	1.6817e-05
Cluster-8309.2807	3.23600201608983	836.51433755637	-8.014	9.1906e-08	1.6929e-05
Cluster-8309.42680	0	116.218313171995	-Inf	9.251e-08	1.6999e-05
Cluster-8309.36666	84.4353731754061	0	Inf	9.5588e-08	1.7523e-05
Cluster-8309.14801	86.4444051819158	0	Inf	9.6571e-08	1.7661e-05
Cluster-8309.35775	0	114.162881247884	-Inf	9.7543e-08	1.7797e-05
Cluster-8309.59788	0	114.009444245213	-Inf	1.0065e-07	1.8319e-05
Cluster-8309.11758	3.7123658692453	1162.91420531591	-8.2912	1.0221e-07	1.8433e-05
Cluster-8309.12517	0	114.203398229426	-Inf	1.0213e-07	1.8433e-05
Cluster-8309.17343	47.8582055857585	4885.05799177735	-6.6735	1.0266e-07	1.8433e-05
Cluster-8309.43252	25.4148143903666	1929.67072768222	-6.2465	1.0173e-07	1.8433e-05
Cluster-8309.48964	80.4697696042078	0	Inf	1.0271e-07	1.8433e-05
Cluster-8309.60142	0	190.467837590832	-Inf	1.023e-07	1.8433e-05
Cluster-8309.35008	937.682343678186	13.1042499538572	6.161	1.0304e-07	1.8449e-05
Cluster-8309.2929	1.26546428098141	210.440340205689	-7.3776	1.0416e-07	1.8606e-05
Cluster-8309.37187	20536.0838618911	339.99433901261	5.9165	1.0502e-07	1.8673e-05
Cluster-8309.47232	147.355888108003	0	Inf	1.0492e-07	1.8673e-05
Cluster-8309.32324	232.259968447418	0	Inf	1.0651e-07	1.885e-05
Cluster-8309.44332	85.7980765313942	0	Inf	1.0643e-07	1.885e-05
Cluster-8309.35898	1630.93557546892	25.9241986738959	5.9753	1.0739e-07	1.8918e-05
Cluster-8309.44371	79.2460030363134	0	Inf	1.0733e-07	1.8918e-05
Cluster-8309.23692	0	113.262112431685	-Inf	1.083e-07	1.9036e-05
Cluster-8309.18154	298.813117854453	2.98334729682699	6.6462	1.0956e-07	1.917e-05
Cluster-8309.47590	1.35708003839661	241.264675805053	-7.474	1.0951e-07	1.917e-05
Cluster-8309.15108	0.463097135691129	148.19967207369	-8.322	1.1297e-07	1.9721e-05
Cluster-8309.34728	0	110.951414876341	-Inf	1.1542e-07	2.0103e-05
Cluster-8309.21089	81.9884848764164	0	Inf	1.1773e-07	2.0459e-05
Cluster-8309.17805	410.058274761047	4.74701885664233	6.4327	1.1998e-07	2.0803e-05
Cluster-8309.37441	8555.16370895831	137.824255928502	5.9559	1.2037e-07	2.0823e-05
Cluster-8309.48618	0	793.512689186334	-Inf	1.2449e-07	2.1489e-05
Cluster-8309.19482	19.00473056587	1428.88227548226	-6.2324	1.2482e-07	2.1496e-05
Cluster-8309.2561	1.40255812453774	205.113052730479	-7.1922	1.2578e-07	2.161e-05
Cluster-8309.65271	2.08109814373604	262.707331510377	-6.98	1.2604e-07	2.161e-05
Cluster-8309.2984	0	109.42206106497	-Inf	1.285e-07	2.1982e-05
Cluster-8309.37414	702.097292745382	11.1475974873962	5.9769	1.2915e-07	2.2045e-05
Cluster-8309.44195	113.159669373334	0.472466474431089	7.9039	1.2963e-07	2.2077e-05
Cluster-8309.49901	107.587244982903	0	Inf	1.3e-07	2.2091e-05
Cluster-8309.41007	23.0386051529066	42200.0725197098	-10.839	1.3187e-07	2.236e-05
Cluster-8309.14574	6.39933292597688	496.269620077957	-6.2771	1.3619e-07	2.3042e-05
Cluster-8309.35825	99.2002445775344	0.236233237215545	8.714	1.459e-07	2.4629e-05
Cluster-8309.61869	3.05343008639238	364.50031095844	-6.8993	1.4691e-07	2.4746e-05
Cluster-8309.38334	2165.61174780699	36.107374444589	5.9063	1.4926e-07	2.5088e-05
Cluster-8309.13305	60.4945367509448	90242.6269342898	-10.543	1.4964e-07	2.5096e-05
Cluster-8309.23897	129.317314355318	7751.20793316149	-5.9054	1.5151e-07	2.5354e-05
Cluster-8309.33024	94.0896793472335	0	Inf	1.5226e-07	2.5424e-05
Cluster-8309.61142	0	107.539558189479	-Inf	1.5626e-07	2.6036e-05
Cluster-8309.58463	17.0013218769518	1179.76953866961	-6.1167	1.568e-07	2.6069e-05
Cluster-8309.30256	266.098570380878	1.02305929016819	8.0229	1.588e-07	2.6345e-05
Cluster-8309.45635	0	210.932340000549	-Inf	1.6571e-07	2.7433e-05
Cluster-8309.40165	340.932838606116	3.95469143927056	6.4298	1.6612e-07	2.744e-05
Cluster-8309.24405	404.078907204781	5.69889745309282	6.1478	1.6761e-07	2.7568e-05
Cluster-8309.37350	1663.70011366933	25.7859556431839	6.0117	1.6742e-07	2.7568e-05
Cluster-8309.57699	148.337719684344	0	Inf	1.7564e-07	2.8828e-05
Cluster-8309.28833	0	103.899483041547	-Inf	1.8156e-07	2.9735e-05
Cluster-8309.39794	439.195714903355	6.81549154931014	6.0099	1.8434e-07	3.0127e-05
Cluster-8309.43529	0	135.816208577908	-Inf	1.8505e-07	3.0178e-05
Cluster-8309.46589	6.48335989967581	474.559672382147	-6.1937	1.871e-07	3.0448e-05
Cluster-8309.38064	0.463097135691129	134.630338611374	-8.1835	1.8766e-07	3.0474e-05
Cluster-8309.34918	88.2961341395473	0	Inf	2.0043e-07	3.2479e-05
Cluster-8309.2138	0	102.174355865437	-Inf	2.0174e-07	3.2566e-05
Cluster-8309.36824	65138.5192299942	1122.56974130229	5.8586	2.0181e-07	3.2566e-05
Cluster-8309.13805	42.0781987172593	2791.03701361435	-6.0516	2.0237e-07	3.2587e-05
Cluster-8309.30264	97.24917526791	0	Inf	2.0357e-07	3.2713e-05
Cluster-8309.39133	570.206033874223	8.05242996436244	6.1459	2.0432e-07	3.2763e-05
Cluster-8309.38713	1969.5916773668	27.7267897147735	6.1505	2.0858e-07	3.3377e-05
Cluster-8309.18100	76.1090830397679	0	Inf	2.1014e-07	3.3557e-05
Cluster-8309.58875	4.29929013102841	364.369560888169	-6.4052	2.1146e-07	3.3698e-05
Cluster-8309.28099	77.4724326916148	0	Inf	2.1343e-07	3.3941e-05
Cluster-8309.35941	2925.71634693785	47.1865846419146	5.9543	2.1407e-07	3.3943e-05
Cluster-8309.42628	277.954464029046	0	Inf	2.1432e-07	3.3943e-05
Cluster-8309.60577	0.952727706310955	160.73550338633	-7.3984	2.1621e-07	3.4171e-05
Cluster-8309.25830	71.3626008310445	0	Inf	2.1691e-07	3.4212e-05
Cluster-8309.6304	0	101.346238468828	-Inf	2.2219e-07	3.4972e-05
Cluster-8309.56864	0.678540019198306	1069.43560100533	-10.622	2.2426e-07	3.5226e-05
Cluster-8309.36709	177.044445017482	0	Inf	2.2533e-07	3.5322e-05
Cluster-8309.14618	12.890281609369	812.296787980489	-5.9777	2.2584e-07	3.533e-05
Cluster-8309.58772	15.606420441561	1216.05628972066	-6.2839	2.2697e-07	3.5434e-05
Cluster-8309.32229	90.7236219184837	0.265942927263635	8.4142	2.2815e-07	3.5475e-05
Cluster-8309.33320	0	100.97721390077	-Inf	2.2807e-07	3.5475e-05
Cluster-8309.14527	75.9226761208599	0	Inf	2.3265e-07	3.6102e-05
Cluster-8309.29282	0	100.287619469537	-Inf	2.3561e-07	3.6487e-05
Cluster-8309.15003	186.096445643802	10401.6995919594	-5.8046	2.3756e-07	3.6641e-05
Cluster-8309.46738	0	99.2006050679051	-Inf	2.372e-07	3.6641e-05
Cluster-8309.64213	0	99.9487145216558	-Inf	2.3872e-07	3.6746e-05
Cluster-8309.36638	76.007954359394	0	Inf	2.4028e-07	3.6912e-05
Cluster-8309.33207	2.03562005759492	261.19398414396	-7.0035	2.409e-07	3.6933e-05
Cluster-8309.24252	333.627154508377	0.944932948862179	8.4638	2.4529e-07	3.7473e-05
Cluster-8309.37829	84.9395896337561	0	Inf	2.4539e-07	3.7473e-05
Cluster-8309.48656	0	99.1150238197834	-Inf	2.4809e-07	3.781e-05
Cluster-8309.7212	0	98.8391389594241	-Inf	2.5231e-07	3.8377e-05
Cluster-8309.63375	0	98.8604090541652	-Inf	2.5363e-07	3.8501e-05
Cluster-8309.27420	368.646634827865	3.92312753592495	6.5541	2.5671e-07	3.8892e-05
Cluster-8309.59991	0.952727706310955	280.398149007882	-8.2012	2.5953e-07	3.9241e-05
Cluster-8309.34043	69.4672500210835	0	Inf	2.6357e-07	3.9774e-05
Cluster-8309.54411	69.1576755612165	0	Inf	2.6482e-07	3.9884e-05
Cluster-8309.46198	119.445238448997	0	Inf	2.7004e-07	4.0591e-05
Cluster-8309.45010	0	114.443580828722	-Inf	2.8651e-07	4.2982e-05
Cluster-8309.33623	307.855784154618	4.11094412188258	6.2266	2.9249e-07	4.3672e-05
Cluster-8309.40599	434.499542549965	0	Inf	2.9207e-07	4.3672e-05
Cluster-8309.58528	0	95.7341984979371	-Inf	2.9281e-07	4.3672e-05
Cluster-8309.45460	1923.04023451107	35.9087009025878	5.7429	2.9593e-07	4.4052e-05
Cluster-8309.12553	0	140.984488966038	-Inf	3.0581e-07	4.5434e-05
Cluster-8309.36670	16098.1513513539	310.384499997791	5.6967	3.134e-07	4.6472e-05
Cluster-8309.41760	302.664461838675	4.09223716067275	6.2087	3.1845e-07	4.6949e-05
Cluster-8309.65081	8.71039193551968	547.14425187067	-5.973	3.1836e-07	4.6949e-05
Cluster-8309.8023	6.5629602044619	430.847317872665	-6.0367	3.1727e-07	4.6949e-05
Cluster-8309.43395	66.5149353257908	0	Inf	3.276e-07	4.8205e-05
Cluster-8309.12362	24.270606800376	20220.169463248	-9.7024	3.3344e-07	4.8971e-05
Cluster-8309.33832	65.1926370911721	0	Inf	3.3497e-07	4.9102e-05
Cluster-8309.64222	0	94.225945786665	-Inf	3.4595e-07	5.0615e-05
Cluster-8309.40228	7395.50211143938	140.504207319212	5.718	3.4759e-07	5.0758e-05
Cluster-8309.49446	64.605712829389	0	Inf	3.5031e-07	5.1059e-05
Cluster-8309.58656	64.6081740321771	3448.58519365384	-5.7381	3.5349e-07	5.1424e-05
Cluster-8309.43616	218.281510696327	0.496674800060048	8.7797	3.5578e-07	5.166e-05
Cluster-8309.34037	5160.92634889402	0	Inf	3.5693e-07	5.1728e-05
Cluster-8309.21386	99.0536245217453	8870.20598931184	-6.4846	3.5783e-07	5.1761e-05
Cluster-8309.20567	607.127134617122	11.137364954265	5.7685	3.5878e-07	5.1801e-05
Cluster-8309.49394	193.532573117611	0.496674800060048	8.6061	3.6347e-07	5.2379e-05
Cluster-8309.18744	0	92.7408215498393	-Inf	3.7041e-07	5.328e-05
Cluster-8309.41493	310.254792501674	0	Inf	3.7704e-07	5.4133e-05
Cluster-8309.53584	3.2416799498379	261.862181705842	-6.3359	3.8021e-07	5.4486e-05
Cluster-8309.10794	2.80511624907547	1081.76526681834	-8.5911	3.8146e-07	5.4563e-05
Cluster-8309.11735	0	92.9024182131519	-Inf	3.8224e-07	5.4574e-05
Cluster-8309.24834	1.69635004799577	215.477291656032	-6.989	3.8779e-07	5.5172e-05
Cluster-8309.46526	313.672496966137	4.5210297634818	6.1165	3.8787e-07	5.5172e-05
Cluster-8309.37397	0	97.6112148980418	-Inf	3.8907e-07	5.5241e-05
Cluster-8309.21925	115807.842501942	29.8906398158641	11.92	3.9268e-07	5.5586e-05
Cluster-8309.36491	86.8496075261522	0.265942927263635	8.3513	3.9296e-07	5.5586e-05
Cluster-8309.34586	982795.019464655	228.417737912216	12.071	3.959e-07	5.59e-05
Cluster-8309.12342	0	91.0601036082871	-Inf	4.1071e-07	5.7885e-05
Cluster-8309.47101	1022.27986583418	19.4480220025956	5.716	4.1443e-07	5.8302e-05
Cluster-8309.11557	12.2920014800897	742.337979715282	-5.9163	4.2069e-07	5.9074e-05
Cluster-8309.22122	672.155167175231	11.7514226204244	5.8379	4.3213e-07	6.057e-05
Cluster-8309.11107	6.58256444080728	450.494713947425	-6.0967	4.3372e-07	6.0682e-05
Cluster-8309.11165	1.15490387235378	165.216039390117	-7.1604	4.442e-07	6.2035e-05
Cluster-8309.45589	124.085240281478	0	Inf	4.5015e-07	6.2753e-05
Cluster-8309.2674	0	89.2468120495305	-Inf	4.7395e-07	6.5831e-05
Cluster-8309.43204	266.853750847291	3.69204700847362	6.1755	4.7324e-07	6.5831e-05
Cluster-8309.48455	0	523.351696747212	-Inf	4.8031e-07	6.6594e-05
Cluster-8309.29936	217.240770467911	10403.4920485735	-5.5816	4.8171e-07	6.6667e-05
Cluster-8309.33761	3366.62760372997	29.0414561519274	6.857	4.8523e-07	6.7034e-05
Cluster-8309.35331	184.630001845456	2.08353250275603	6.4695	4.9376e-07	6.8091e-05
Cluster-8309.19917	0	89.0783268476952	-Inf	4.9675e-07	6.8379e-05
Cluster-8309.43414	0	88.7093867769585	-Inf	5.015e-07	6.891e-05
Cluster-8309.57216	0	88.4493054796928	-Inf	5.1408e-07	7.0513e-05
Cluster-8309.37514	921.178423599969	0	Inf	5.2725e-07	7.219e-05
Cluster-8309.7912	0	88.0483335208626	-Inf	5.3033e-07	7.2483e-05
Cluster-8309.14052	65.0453161233677	0	Inf	5.3277e-07	7.2686e-05
Cluster-8309.12272	34.3898943793144	1713.27396524623	-5.6386	5.3568e-07	7.2954e-05
Cluster-8309.13236	66.3953990577503	0	Inf	5.3967e-07	7.3368e-05
Cluster-8309.23463	347.536583326923	5.86911431727879	5.8879	5.4349e-07	7.3756e-05
Cluster-8309.27488	126.601311333988	0.944932948862179	7.0659	5.4683e-07	7.4078e-05
Cluster-8309.50164	0	87.1423697176122	-Inf	5.4857e-07	7.4183e-05
Cluster-8309.41429	294.748447012044	14542.9275975869	-5.6247	5.594e-07	7.5515e-05
Cluster-8309.29528	222.170150844211	3.19131512716362	6.1214	5.6309e-07	7.5816e-05
Cluster-8309.51438	61.9982781720128	0	Inf	5.6361e-07	7.5816e-05
Cluster-8309.45442	1493.94984859897	0	Inf	5.6741e-07	7.6195e-05
Cluster-8309.44278	0	86.6364967374619	-Inf	5.7643e-07	7.7271e-05
Cluster-8309.28291	65.9202864694301	0	Inf	5.8563e-07	7.8367e-05
Cluster-8309.36494	0	86.7196648485092	-Inf	5.9415e-07	7.9369e-05
Cluster-8309.35365	1144.03292762217	24.4719865153399	5.5469	5.9662e-07	7.9561e-05
Cluster-8309.25844	5.90402442160897	382.503215443716	-6.0176	6.0091e-07	7.9994e-05
Cluster-8309.53106	0	85.9516566967893	-Inf	6.0271e-07	8.0095e-05
Cluster-8309.29546	304.015903811146	4.94838969404557	5.941	6.2313e-07	8.2562e-05
Cluster-8309.2985	0	85.5088883014824	-Inf	6.2342e-07	8.2562e-05
Cluster-8309.27966	27.2969117721374	1457.56654799953	-5.7387	6.2643e-07	8.2818e-05
Cluster-8309.36102	7306.90018352864	165.071797346683	5.4681	6.3476e-07	8.3774e-05
Cluster-8309.2912	5.22548440241067	917.291545244454	-7.4557	6.4269e-07	8.453e-05
Cluster-8309.64370	0	84.995372364434	-Inf	6.4269e-07	8.453e-05
Cluster-8309.42763	683.791191800564	9.33813368532756	6.1943	6.4569e-07	8.4779e-05
Cluster-8309.61791	0.815633862754631	134.146504976118	-7.3617	6.5304e-07	8.5598e-05
Cluster-8309.31669	92.538739417074	0.526384490108139	7.4578	6.6035e-07	8.641e-05
Cluster-17823.0	0.952727706310955	131.971583426199	-7.1139	6.7342e-07	8.7969e-05
Cluster-8309.16957	100.494595722979	0	Inf	6.7538e-07	8.8075e-05
Cluster-8309.36213	42958.9937684891	965.032368133883	5.4762	6.8742e-07	8.9494e-05
Cluster-8309.33659	83.6841074338485	0	Inf	6.9098e-07	8.9805e-05
Cluster-8309.19924	301.765622976764	4.72466474431089	5.9971	6.9552e-07	9.0091e-05
Cluster-8309.42764	1321.41675461376	60962.4708583219	-5.5278	6.9476e-07	9.0091e-05
Cluster-8309.48332	1142.61862805526	23.415233340271	5.6088	7.0155e-07	9.0719e-05
Cluster-8309.22397	58.3813630493933	0	Inf	7.0306e-07	9.0762e-05
Cluster-8309.35034	343.894462508075	5.43921447503157	5.9824	7.2125e-07	9.2798e-05
Cluster-8309.45314	58.9442564059182	0	Inf	7.2126e-07	9.2798e-05
Cluster-8309.51165	188.633766340802	8627.83450981585	-5.5153	7.3542e-07	9.4462e-05
Cluster-8309.53859	0	83.3655497103497	-Inf	7.3768e-07	9.4594e-05
Cluster-8309.2362	0	83.3259329199776	-Inf	7.3905e-07	9.4612e-05
Cluster-8309.46688	88.1035122233455	0	Inf	7.4295e-07	9.4953e-05
Cluster-8309.30362	407.819268599456	7.31952192708685	5.8	7.53e-07	9.5918e-05
Cluster-8309.48379	0	82.9639152749814	-Inf	7.5179e-07	9.5918e-05
Cluster-8309.64218	6.13907154146153	425.506613528734	-6.115	7.6083e-07	9.6755e-05
Cluster-8309.34133	986.617125024581	21.4684995850578	5.5222	7.7133e-07	9.7928e-05
Cluster-8309.40519	1205.33915342853	0	Inf	7.7933e-07	9.8781e-05
Cluster-8309.33159	5892.26377929485	100.902205450364	5.8678	7.8454e-07	9.9278e-05
Cluster-8309.2229	0	81.8753108173854	-Inf	7.8654e-07	9.9367e-05
Cluster-8309.32918	1047.5031781395	23.1470378805054	5.5	7.8852e-07	9.9385e-05
Cluster-8309.58614	49.8035024776558	2225.71786961277	-5.4819	7.8927e-07	9.9385e-05
Cluster-8309.30014	96.7471958974073	0.786826052952642	6.942	7.9375e-07	9.9786e-05
Cluster-8309.39245	812.966411444241	17.6311297364131	5.527	7.9917e-07	0.0001003
Cluster-8309.23363	58.4881017580845	0	Inf	8.1569e-07	0.00010221
Cluster-8309.39317	725.285471631749	15.0146770260889	5.5941	8.2666e-07	0.00010341
Cluster-8309.39494	2689.99803141612	0	Inf	8.3462e-07	0.00010424
Cluster-8309.42534	1.35708003839661	169.636730306349	-6.9658	8.377e-07	0.00010446
Cluster-8309.30547	1793.74954701549	9.26550870844068	7.5969	8.4246e-07	0.00010488
Cluster-8309.25254	0	81.6418435955613	-Inf	8.4703e-07	0.00010528
Cluster-8309.65380	187.189252170729	7760.28051109127	-5.3735	8.5851e-07	0.00010653
Cluster-8309.22193	62.880123100502	0	Inf	8.6962e-07	0.00010774
Cluster-8309.30425	0	80.3306943140661	-Inf	8.7184e-07	0.00010784
Cluster-8309.17501	2.03562005759492	208.147486585711	-6.676	8.7459e-07	0.00010799
Cluster-8309.61478	3.52345642066682	21198.8922476788	-12.555	8.759e-07	0.00010799
Cluster-8309.36820	3673.39702686391	43.6039172770633	6.3965	8.7772e-07	0.00010804
Cluster-8309.34863	279.719504355679	4.86255912036799	5.8461	8.8569e-07	0.00010885
Cluster-8309.37155	765.761934324762	33372.611698058	-5.4456	8.9423e-07	0.00010972
Cluster-8309.38455	921.881804426599	0	Inf	9.0237e-07	0.00011054
Cluster-8309.41874	89.3774551680165	0	Inf	9.0377e-07	0.00011054
Cluster-8309.45149	253.195748085549	3.97119553252795	5.9945	9.1141e-07	0.0001113
Cluster-8309.42604	239.990174214742	3.78558181452276	5.9863	9.2111e-07	0.0001123
Cluster-8309.44890	392.332460899801	1.06377170905454	8.5267	9.2686e-07	0.00011283
Cluster-8309.12096	0	79.5739266058165	-Inf	9.3062e-07	0.00011298
Cluster-8309.33513	507.826609912305	1.30220781422252	8.6072	9.3104e-07	0.00011298
Cluster-8309.31655	161.357035736378	0	Inf	9.3953e-07	0.00011383
Cluster-8309.58841	2.29654102724322	204.590181229622	-6.4771	9.4922e-07	0.00011482
Cluster-8309.37338	58.3958131262622	0	Inf	9.5296e-07	0.00011509
Cluster-8309.64217	0.815633862754631	165.985510880446	-7.6689	9.7117e-07	0.00011711
Cluster-8309.57703	0	78.6817812113454	-Inf	1.0008e-06	0.00012049
Cluster-8309.51128	0	79.4144938112768	-Inf	1.0072e-06	0.00012108
Cluster-8309.36732	1633.94344574489	38.3069532494442	5.4146	1.048e-06	0.00012577
Cluster-8309.11543	1.87892197769321	161.386446660242	-6.4245	1.0676e-06	0.00012792
Cluster-8309.37760	37.5108679909815	1516.75399986172	-5.3375	1.0752e-06	0.00012864
Cluster-8309.26607	37.9039869771581	2544.40639862081	-6.0688	1.0782e-06	0.0001288
Cluster-8309.2903	0	271.283618609641	-Inf	1.0989e-06	0.00013107
Cluster-8309.64982	6.69437611427014	9147.73281937869	-10.416	1.1143e-06	0.0001327
Cluster-8309.25283	18.3584019153484	872.659971727636	-5.5709	1.1218e-06	0.00013339
Cluster-8309.34704	59.6447806695452	0	Inf	1.1286e-06	0.00013399
Cluster-8309.20760	7.20235965640011	662.963873835638	-6.5243	1.1599e-06	0.00013749
Cluster-8309.45214	930.096642814577	0	Inf	1.1887e-06	0.00014068
Cluster-8309.34923	12322.1822593672	27.6699102463608	8.7987	1.2045e-06	0.00014234
Cluster-8309.44274	0	271.345020250136	-Inf	1.225e-06	0.00014453
Cluster-8309.27796	100013.449969627	32.5750359989127	11.584	1.259e-06	0.00014832
Cluster-8309.53231	0	76.6864585893779	-Inf	1.2626e-06	0.00014852
Cluster-8309.33296	2.62254431937802	211.966582625122	-6.3367	1.2781e-06	0.00014988
Cluster-8309.42261	3253.1093983929	50.6509225058009	6.0051	1.2769e-06	0.00014988
Cluster-8309.34561	6.10052265390372	368.316000782215	-5.9159	1.2848e-06	0.00015044
Cluster-8309.40526	155.248306040508	2.11103932485169	6.2005	1.2952e-06	0.00015143
Cluster-8309.16556	7.52268501478684	448.269093492937	-5.897	1.3122e-06	0.00015318
Cluster-8309.21535	72.5963775176208	0.265942927263635	8.0926	1.334e-06	0.00015548
Cluster-8309.30169	690.774504808562	15.0660435191587	5.5188	1.3629e-06	0.00015847
Cluster-8309.50201	127.278253451823	0.792327417371774	7.3277	1.3637e-06	0.00015847
Cluster-8309.6495	135.632824023888	1.77467428865361	6.256	1.3698e-06	0.00015894
Cluster-8309.38795	42.0654424847924	1736.12338074825	-5.3671	1.372e-06	0.00015895
Cluster-8309.56926	25.0616859836008	1220.01480808557	-5.6053	1.3741e-06	0.00015896
Cluster-8309.25579	128.350769578723	1.53623818348563	6.3845	1.3878e-06	0.00016005
Cluster-8309.37159	13159.2219575002	177.639970202892	6.211	1.3873e-06	0.00016005
Cluster-8309.37705	51.9820434126906	0	Inf	1.4066e-06	0.00016199
Cluster-8309.37114	682.427135056803	16.2372413294389	5.3933	1.4104e-06	0.00016217
Cluster-8309.37257	3600.33691299593	91.9618645574928	5.291	1.4217e-06	0.00016323
Cluster-8309.43148	132.274688726109	1.56264937706702	6.4034	1.4252e-06	0.00016339
Cluster-8309.19149	607.295638253461	13.2521127057118	5.5181	1.4396e-06	0.00016479
Cluster-8309.16327	1.85238854276452	153.278930165291	-6.3706	1.4563e-06	0.00016646
Cluster-8309.66351	1.27873099844576	134.415715733484	-6.7158	1.4609e-06	0.00016673
Cluster-8309.16462	0	265.252043657652	-Inf	1.4632e-06	0.00016675
Cluster-8309.37098	4991.35364693084	122.944326996506	5.3434	1.4792e-06	0.00016808
Cluster-8309.50267	0	73.9560556712919	-Inf	1.4785e-06	0.00016808
Cluster-8309.34794	52.6580676129443	0	Inf	1.486e-06	0.0001686
Cluster-8309.65481	0	129.946136960393	-Inf	1.4991e-06	0.00016983
Cluster-8309.43957	469.392840854766	10.9480924742143	5.422	1.5125e-06	0.00017109
Cluster-8309.56317	26.8198883338489	1157.29684319376	-5.4313	1.5194e-06	0.00017162
Cluster-8309.65020	3.7123658692453	5937.35517283506	-10.643	1.5297e-06	0.00017254
Cluster-8309.2338	0.476363853155477	104.506100632669	-7.7773	1.5341e-06	0.00017278
Cluster-8309.35147	119.131544088923	0	Inf	1.5652e-06	0.00017603
Cluster-8309.37041	30453.6382033517	152.729793243647	7.6395	1.5719e-06	0.00017638
Cluster-8309.47441	110.632534473699	0	Inf	1.5729e-06	0.00017638
Cluster-8309.45171	65.0390597991915	0	Inf	1.6206e-06	0.0001812
Cluster-8309.53171	5.24000238471025	267.543483603571	-5.6741	1.619e-06	0.0001812
Cluster-8309.26967	0.339270009599153	94.9531115240356	-8.1286	1.6344e-06	0.00018247
Cluster-8309.61492	66.6419924721169	0	Inf	1.6495e-06	0.00018389
Cluster-8309.35014	0	1497.85742959696	-Inf	1.6651e-06	0.00018536
Cluster-8309.35059	0	72.8301556758153	-Inf	1.6815e-06	0.00018691
Cluster-8309.35931	2082.99452467025	50.2293397079139	5.374	1.6897e-06	0.00018755
Cluster-8309.48450	0	85.5569530772315	-Inf	1.6972e-06	0.00018811
Cluster-8309.22464	1.14163715488944	132.129035290087	-6.8547	1.7453e-06	0.00019316
Cluster-8309.28328	0	72.3697875587368	-Inf	1.7509e-06	0.0001935
Cluster-8309.33596	426.630915200384	8.80954632726699	5.5978	1.7577e-06	0.00019398
Cluster-8309.2491	14.6409497920574	615.443399957074	-5.3935	1.7609e-06	0.00019406
Cluster-8309.38197	177.369182296447	3.00975849040838	5.881	1.7818e-06	0.00019608
Cluster-8309.50670	54.6557304626836	2255.34859851842	-5.3668	1.801e-06	0.0001979
Cluster-8309.26650	593.741083913705	14.3918078881199	5.3665	1.8199e-06	0.0001997
Cluster-9770.0	56.2830406773952	0	Inf	1.827e-06	0.00020019
Cluster-8309.41827	584.458408220288	14.3863065237007	5.3443	1.8329e-06	0.00020056
Cluster-8309.29430	115.718043107907	0	Inf	1.8395e-06	0.00020099
Cluster-8309.19713	545.191600086395	14.1016566352273	5.2728	1.9107e-06	0.00020847
Cluster-8309.41425	258.299962507694	4.95133953585735	5.7051	1.9192e-06	0.0002091
Cluster-8309.39610	65.5129078334023	0.236233237215545	8.1154	1.925e-06	0.00020944
Cluster-8309.35065	84311.7660967688	2399.96374569518	5.1346	1.9464e-06	0.00021147
Cluster-8309.64634	3.42491146466831	5527.65963476628	-10.656	2.0069e-06	0.00021773
Cluster-8309.6356	50.4000075678282	0	Inf	2.0366e-06	0.00022064
Cluster-8309.2411	9.66820589587643	492.983859345459	-5.6721	2.0401e-06	0.00022071
Cluster-8309.21809	0	70.4993988179294	-Inf	2.0503e-06	0.0002215
Cluster-8309.55479	0	70.7403135593074	-Inf	2.0718e-06	0.0002235
Cluster-8309.12150	6.99509723631149	316.614244728708	-5.5002	2.0893e-06	0.00022508
Cluster-8309.65245	0	184.399523749439	-Inf	2.1389e-06	0.0002301
Cluster-8309.36540	64456.8224064206	31.0648603543535	11.019	2.1495e-06	0.00023092
Cluster-8309.26076	244.510414205182	5.10209085405024	5.5827	2.1552e-06	0.0002312
Cluster-8309.25189	378.832074135541	0.526384490108139	9.4912	2.1599e-06	0.00023139
Cluster-8309.53640	16.6242304703585	829.783894275405	-5.6414	2.1774e-06	0.00023293
Cluster-8309.34872	269.031660234801	5.9175309685367	5.5066	2.1927e-06	0.00023424
Cluster-8309.29909	217.132888267638	4.05152474178639	5.744	2.2136e-06	0.00023615
Cluster-8309.46003	371.069020145362	3.90662344266755	6.5696	2.2501e-06	0.00023971
Cluster-8309.37412	6078.03820074483	174.716871866234	5.1205	2.2609e-06	0.00024052
Cluster-8309.37856	4.07124011518984	269.821375854261	-6.0504	2.2821e-06	0.00024245
Cluster-8309.39662	299.110636993868	6.29646263691866	5.57	2.2957e-06	0.00024356
Cluster-8309.54439	84.7937369363532	0.768119091742815	6.7865	2.3282e-06	0.00024667
Cluster-8309.11078	0	69.1534558566114	-Inf	2.3772e-06	0.00025151
Cluster-8309.37026	19577.2114539557	620.339932954262	4.98	2.3806e-06	0.00025153
Cluster-8309.39790	6.10686017278476	357.094253703849	-5.8697	2.3923e-06	0.00025241
Cluster-8309.42837	521.769710387309	13.4366191842788	5.2792	2.4174e-06	0.0002547
Cluster-8309.2198	0.952727706310955	106.085882692313	-6.799	2.4226e-06	0.0002549
Cluster-8309.39587	53.2688190636936	0	Inf	2.4319e-06	0.00025519
Cluster-8309.45226	347.329512792912	3.84059545871408	6.4988	2.4286e-06	0.00025519
Cluster-8309.25055	18.0354928325864	654.862135860364	-5.1823	2.441e-06	0.00025579
Cluster-8309.30199	75.2081030330484	0	Inf	2.4572e-06	0.00025709
Cluster-8309.39296	926.860045513344	25.662673093461	5.1746	2.4601e-06	0.00025709
Cluster-8309.27785	69.4426407253972	0	Inf	2.4832e-06	0.00025915
Cluster-8309.27986	48.7377930277516	0	Inf	2.5287e-06	0.00026354
Cluster-8309.37493	1284.10064135751	7.82134943691111	7.3591	2.5909e-06	0.00026966
Cluster-8309.32138	64.836924960031	0	Inf	2.6065e-06	0.00027092
Cluster-8309.1205	1.48090716448859	139.219357345722	-6.5547	2.6124e-06	0.00027116
Cluster-8309.35404	10508.4764950966	304.316481868395	5.1098	2.6428e-06	0.00027395
Cluster-8309.12597	8.76220754054184	18636.3776765255	-11.055	2.7114e-06	0.00028068
Cluster-8309.24629	8.85824996686988	393.064971007283	-5.4716	2.7433e-06	0.0002836
Cluster-8309.25167	1.90545541262191	137.384240934855	-6.1719	2.7515e-06	0.00028368
Cluster-8309.43891	50.2893792537699	0	Inf	2.7511e-06	0.00028368
Cluster-8309.14593	24.2945565109294	826.340395744093	-5.088	2.818e-06	0.00029016
Cluster-8309.2955	0	66.6800998966581	-Inf	2.835e-06	0.00029152
Cluster-8309.46072	0	66.754192378562	-Inf	2.8456e-06	0.00029222
Cluster-8309.36394	46331.4374991487	1465.45813616041	4.9826	2.8945e-06	0.00029644
Cluster-8309.41036	43.3328309050162	1579.95628986506	-5.1883	2.8907e-06	0.00029644
Cluster-8309.33093	86.7319274919235	0.757116362904552	6.8399	2.9004e-06	0.00029665
Cluster-8309.50296	51.4770861745027	0	Inf	2.9043e-06	0.00029666
Cluster-8309.47663	254.192894499243	0	Inf	2.9221e-06	0.00029808
Cluster-8309.36840	0	66.0892278140108	-Inf	2.937e-06	0.00029919
Cluster-8309.65592	0	158.786746423177	-Inf	3.0254e-06	0.0003078
Cluster-8309.28651	0	66.5361832860306	-Inf	3.0296e-06	0.00030781
Cluster-8309.3824	51.1466695027292	0	Inf	3.0622e-06	0.00031071
Cluster-16927.0	51.0007223213472	0	Inf	3.0745e-06	0.00031155
Cluster-8309.14800	63.2692978651552	0	Inf	3.0889e-06	0.00031229
Cluster-8309.36227	60161.794004527	1986.75278315509	4.9204	3.0899e-06	0.00031229
Cluster-8309.65339	0	65.576313078027	-Inf	3.1812e-06	0.00032109
Cluster-8309.29970	133.095829564767	5032.59073132636	-5.2408	3.2102e-06	0.00032359
Cluster-8309.35030	3313.43207278579	86.1335239345738	5.2656	3.2273e-06	0.00032489
Cluster-8309.40835	47.6605653209415	0	Inf	3.2423e-06	0.00032598
Cluster-8309.35122	0	65.7119316997344	-Inf	3.2631e-06	0.00032636
Cluster-8309.36790	6476.09369447311	202.915367138101	4.9962	3.2611e-06	0.00032636
Cluster-8309.42817	8.33574844244032	628.421018311892	-6.2363	3.2616e-06	0.00032636
Cluster-8309.64220	1.27873099844576	118.37222133999	-6.5325	3.2613e-06	0.00032636
Cluster-8309.18316	44.7783512967504	1593.1607963869	-5.1529	3.2774e-06	0.00032736
Cluster-8309.8986	0	65.1024023204268	-Inf	3.301e-06	0.00032929
Cluster-8309.32864	48.2455787327564	0	Inf	3.3284e-06	0.00033118
Cluster-8309.45600	0	65.5219238567482	-Inf	3.3286e-06	0.00033118
Cluster-8309.49726	104.164040651911	3380.73404484262	-5.0204	3.3411e-06	0.000332
Cluster-8309.64884	0	65.0635060612123	-Inf	3.3644e-06	0.00033388
Cluster-8309.37039	7293.48728380471	137.440733694987	5.7297	3.3839e-06	0.00033451
Cluster-8309.39070	1423.37344107815	1.06377170905454	10.386	3.3769e-06	0.00033451
Cluster-8309.65032	0	64.31130469344	-Inf	3.3815e-06	0.00033451
Cluster-8309.38882	50.3531424059905	0	Inf	3.4204e-06	0.00033769
Cluster-8309.2718	6.85107419417185	323.287830376107	-5.5603	3.4311e-06	0.00033831
Cluster-8309.9178	1.49417388195294	132.885094078103	-6.4747	3.4504e-06	0.00033978
Cluster-8309.34891	2344.01268046766	23.868234268709	6.6177	3.4963e-06	0.00034342
Cluster-8309.40692	1040.07965814168	31.2581783047303	5.0563	3.4934e-06	0.00034342
Cluster-8309.21963	0	742.1258076439	-Inf	3.5178e-06	0.00034509
Cluster-8309.49426	24.2320579128182	38556.064092777	-10.636	3.5258e-06	0.00034543
Cluster-8309.12183	4.39090588844361	234.043719788387	-5.7361	3.5597e-06	0.00034698
Cluster-8309.32455	61.0385666509621	0.236233237215545	8.0134	3.5512e-06	0.00034698
Cluster-8309.42442	374.778892053371	12335.2640698387	-5.0406	3.5466e-06	0.00034698
Cluster-8309.45620	2237.89381124723	68.1391732054813	5.0375	3.5579e-06	0.00034698
Cluster-8309.48162	50.4384206445246	0	Inf	3.568e-06	0.00034736
Cluster-8309.42495	220.578656692547	4.94178109018827	5.4801	3.6051e-06	0.00035052
Cluster-8309.27176	78.1998166280497	0.738409401694725	6.7266	3.622e-06	0.00035172
Cluster-8309.59277	42.3604310569292	1355.97314349988	-5.0005	3.6608e-06	0.00035504
Cluster-8309.39172	1339.10790500156	43.1606892870785	4.9554	3.6814e-06	0.00035658
Cluster-8309.36878	47.8292109480416	0	Inf	3.8515e-06	0.00037259
Cluster-8309.41193	0	72.3400514259869	-Inf	3.8803e-06	0.0003749
Cluster-8309.36014	85615.2509798368	2634.1350257221	5.0225	3.9113e-06	0.00037742
Cluster-8309.46041	201.307836249218	4.19457182760771	5.5847	3.9472e-06	0.00038042
Cluster-8309.2320	0	104.53499046246	-Inf	3.9731e-06	0.00038243
Cluster-8309.31683	14.9278804223627	681.157645522038	-5.5119	3.9811e-06	0.00038272
Cluster-8309.25221	44.9887891209166	0	Inf	4.0331e-06	0.00038723
Cluster-8309.58299	96.6701660277224	3453.15143605893	-5.1587	4.0568e-06	0.00038902
Cluster-8309.18021	76.2930420451619	2545.12784654721	-5.06	4.1327e-06	0.0003958
Cluster-8309.32644	79.1126629872628	0.768119091742815	6.6864	4.1862e-06	0.00040043
Cluster-8309.22201	9.49956026877629	458.935761746002	-5.5943	4.211e-06	0.0004018
Cluster-8309.52795	0	62.5431280686208	-Inf	4.2077e-06	0.0004018
Cluster-8309.6291	2.03562005759492	156.715324834251	-6.2665	4.2232e-06	0.00040246
Cluster-8309.37057	82.015018311345	0.78132468853351	6.7138	4.2409e-06	0.00040365
Cluster-8309.29351	49.0800893412928	0	Inf	4.2489e-06	0.00040391
Cluster-8309.21410	251.312303495904	7725.76383020986	-4.9421	4.2748e-06	0.00040478
Cluster-8309.24531	259.886358575099	0.738409401694725	8.4592	4.2745e-06	0.00040478
Cluster-8309.37360	554.53813015423	15.9082434818814	5.1234	4.2781e-06	0.00040478
Cluster-8309.48546	0	62.0142301095309	-Inf	4.279e-06	0.00040478
Cluster-8309.46157	4.07124011518984	239.129106888173	-5.8762	4.2857e-06	0.00040491
Cluster-8309.18946	85.5152392227479	0.974642638910269	6.4552	4.3005e-06	0.0004058
Cluster-8309.26690	44.3045711679702	0	Inf	4.3167e-06	0.00040683
Cluster-8309.57583	0	62.0545558201367	-Inf	4.3405e-06	0.00040857
Cluster-8309.43528	2.77858281414677	155.474259672406	-5.8062	4.3875e-06	0.00041249
Cluster-8309.35638	46.4032947926528	0	Inf	4.4071e-06	0.00041383
Cluster-8309.39470	0	241.326289663032	-Inf	4.4351e-06	0.00041595
Cluster-8309.22846	0	61.6694370889497	-Inf	4.4492e-06	0.00041625
Cluster-8309.64434	213.391676860811	4.91833134934256	5.4392	4.4487e-06	0.00041625
Cluster-8309.27824	443.846136675636	11.7265285964095	5.2422	4.4666e-06	0.00041738
Cluster-8309.43299	0	244.011283769037	-Inf	4.4804e-06	0.00041816
Cluster-8309.28805	286.78677696153	7.77142722701059	5.2057	4.4963e-06	0.00041882
Cluster-8309.58355	65.9173280709187	8311.10287338916	-6.9782	4.4984e-06	0.00041882
Cluster-8309.34814	1353.61222392828	44.6407569223852	4.9223	4.5888e-06	0.00042672
Cluster-15706.0	47.9270963189072	0	Inf	4.6039e-06	0.0004276
Cluster-8309.2223	0	61.0488088725587	-Inf	4.6322e-06	0.00042972
Cluster-8309.43036	27.4206709927987	892.766386586568	-5.0249	4.6601e-06	0.00043074
Cluster-8309.49716	0	61.3777570555667	-Inf	4.6507e-06	0.00043074
Cluster-8309.59080	0	61.4859185197279	-Inf	4.6583e-06	0.00043074
Cluster-8309.35564	2578.56977191015	88.8436720555196	4.8592	4.6666e-06	0.00043083
Cluster-8309.15031	0	61.5599993907079	-Inf	4.6765e-06	0.00043088
Cluster-8309.2111	1.76836156906559	280.905495934757	-7.3115	4.6784e-06	0.00043088
Cluster-8309.27261	48.1936952223036	0	Inf	4.7819e-06	0.00043988
Cluster-8309.39897	43.8692587320431	0	Inf	4.7962e-06	0.00044067
Cluster-8309.26101	447.668938972862	12.2359990631319	5.1932	4.9012e-06	0.00044958
Cluster-8309.54048	42.8589695815312	1372.20631179897	-5.0008	4.9049e-06	0.00044958
Cluster-8309.33745	99.416857531172	1.29450358185095	6.263	4.9391e-06	0.00045218
Cluster-8309.35655	433.311800482249	12.3141254044379	5.137	4.9502e-06	0.00045265
Cluster-8309.37219	2236.43397141253	13.2971463631818	7.3939	5.0136e-06	0.00045791
Cluster-8309.34909	771.183930248741	23.3704638401347	5.0443	5.0281e-06	0.00045869
Cluster-8309.13249	0	97.4116643867183	-Inf	5.2273e-06	0.00047629
Cluster-8309.12187	122.379833179364	3862.08974716007	-4.9799	5.2345e-06	0.00047639
Cluster-8309.31818	634.847935981735	17.8600686713854	5.1516	5.2536e-06	0.00047756
Cluster-8309.32051	5170.26932728408	174.547526417962	4.8885	5.3028e-06	0.00048146
Cluster-8309.10955	1.82017717408774	717.622165512394	-8.623	5.3095e-06	0.0004815
Cluster-8309.44351	421.447254294428	13.0312034359181	5.0153	5.3562e-06	0.00048496
Cluster-8309.53968	0	60.1301529554072	-Inf	5.3603e-06	0.00048496
Cluster-8309.48171	0	59.9995528815933	-Inf	5.4544e-06	0.0004929
Cluster-8309.49367	45.3646292626747	0	Inf	5.4778e-06	0.00049442
Cluster-8309.34024	3412.54247367066	119.849282024419	4.8316	5.5703e-06	0.00050219
Cluster-8309.56319	72.4062979989119	2253.20186348872	-4.9597	5.6569e-06	0.00050939
Cluster-8309.31556	59.9664119089236	1858.8723767477	-4.9541	5.734e-06	0.00051548
Cluster-8309.51647	119.301026438899	0	Inf	5.7379e-06	0.00051548
Cluster-8309.35225	4.05163587884446	4001.9361821844	-9.948	5.8077e-06	0.00052114
Cluster-8309.28442	4.2872746783993	186.14976455431	-5.4403	5.8488e-06	0.00052401
Cluster-8309.2977	0.926194271382258	2854.26831388372	-11.59	5.8534e-06	0.00052401
Cluster-8309.44710	4.41051012478899	239.306146849001	-5.7618	5.8713e-06	0.00052491
Cluster-8309.60898	0.476363853155477	77.0199002264659	-7.337	5.8825e-06	0.00052491
Cluster-8309.9865	2.85818311893286	1028.45267083481	-8.4912	5.8839e-06	0.00052491
Cluster-8309.32902	3719.88314617339	117.914283140126	4.9794	6.0582e-06	0.00053983
Cluster-8309.31405	0	58.3218576682502	-Inf	6.1571e-06	0.00054801
Cluster-8309.35134	784.71351210523	22.8595490902431	5.1013	6.1707e-06	0.00054858
Cluster-8309.18022	13.4469053524435	484.355281394553	-5.1707	6.1963e-06	0.00055023
Cluster-8309.48447	82.192639797858	1.00435232895836	6.3547	6.3057e-06	0.00055929
Cluster-8309.19338	29.4783978164095	902.235587597333	-4.9358	6.4836e-06	0.00057441
Cluster-8309.19176	0	102.401834739909	-Inf	6.5961e-06	0.0005837
Cluster-8309.27400	0	58.4735091776131	-Inf	6.6067e-06	0.00058396
Cluster-8309.20695	75.4331134556707	0.78132468853351	6.5931	6.6312e-06	0.00058546
Cluster-8309.51124	0	332.817620903304	-Inf	6.6533e-06	0.00058673
Cluster-8309.10173	280.196229593696	7.33272752387754	5.2559	6.7442e-06	0.00059407
Cluster-8309.16970	51.1518782783622	0.236233237215545	7.7584	6.8458e-06	0.00060233
Cluster-8309.32244	1420.6155875257	52.1760121876536	4.767	6.9691e-06	0.00061248
Cluster-8309.13919	48.0788572448986	0	Inf	7.0513e-06	0.00061899
Cluster-8309.44819	0	668.857347420556	-Inf	7.0931e-06	0.00062195
Cluster-8309.34745	6058.49734840513	206.294383744792	4.8762	7.2029e-06	0.00063085
Cluster-8309.36372	376.341270504791	11.5584533247025	5.025	7.2935e-06	0.00063807
Cluster-8309.59098	0.476363853155477	994.565813747644	-11.028	7.3287e-06	0.00064041
Cluster-8309.20173	52.5942498445672	0	Inf	7.354e-06	0.00064189
Cluster-8309.14064	0	56.8530188654899	-Inf	7.4462e-06	0.0006492
Cluster-8309.10249	0	56.9270881255459	-Inf	7.4761e-06	0.00065107
Cluster-8309.20640	0	116.865110700928	-Inf	7.5554e-06	0.00065723
Cluster-8309.23470	297.705725439796	8.63603096661433	5.1074	7.5875e-06	0.00065928
Cluster-8309.5419	0	56.4932040884461	-Inf	7.6354e-06	0.00066269
Cluster-8309.32137	56.1529985540093	0	Inf	7.6657e-06	0.00066457
Cluster-8309.14065	101.741978654173	1.86160049084545	5.7722	7.6873e-06	0.00066522
Cluster-8309.51943	102.325754090427	1.80988534312083	5.8211	7.6905e-06	0.00066522
Cluster-8309.29580	32.2316984604628	59740.7672474486	-10.856	7.7288e-06	0.00066703
Cluster-8309.52235	136.896887939899	2.71960723751579	5.6535	7.7273e-06	0.00066703
Cluster-8309.23248	122.835878594885	2.37698225211532	5.6915	7.8889e-06	0.00068008
Cluster-8309.22439	0.463097135691129	726.808400019487	-10.616	7.9299e-06	0.00068285
Cluster-8309.2933	0	56.2642535425499	-Inf	7.9744e-06	0.00068591
Cluster-8309.2967	0	244.911424941469	-Inf	8.0132e-06	0.00068848
Cluster-8309.36492	3083.892967268	115.105511999694	4.7437	8.0981e-06	0.00069488
Cluster-8309.58680	12.1271229367694	436.166399243537	-5.1686	8.1058e-06	0.00069488
Cluster-8309.40568	0	56.3775296628497	-Inf	8.1359e-06	0.00069669
Cluster-8309.36441	32990.3220456553	1255.24173489854	4.716	8.199e-06	0.00070052
Cluster-8309.52629	2.85818311893286	139.70972253203	-5.6112	8.1968e-06	0.00070052
Cluster-8309.14895	162.625608975066	4447.10428342535	-4.7732	8.2932e-06	0.00070779
Cluster-8309.31088	0	55.7573345984348	-Inf	8.3406e-06	0.00071105
Cluster-8309.65901	0	56.1346762108529	-Inf	8.353e-06	0.00071131
Cluster-8309.36764	15.2822054778073	454.141735631245	-4.8932	8.4326e-06	0.0007165
Cluster-8309.41363	10.0996833425931	3592.44646215962	-8.4745	8.4295e-06	0.0007165
Cluster-8309.28300	19.1601773809364	664.308235515254	-5.1157	8.4663e-06	0.00071804
Cluster-8309.36301	44236.8583206304	1666.66620467003	4.7302	8.4698e-06	0.00071804
Cluster-8309.37038	43.7295265479549	0	Inf	8.4787e-06	0.00071804
Cluster-8309.17974	148.990561532431	4160.93189526904	-4.8036	8.5838e-06	0.00072533
Cluster-8309.65103	0.952727706310955	633.131703097297	-9.3762	8.5835e-06	0.00072533
Cluster-8309.2968	0.339270009599153	1118.15793213662	-11.686	8.6377e-06	0.00072863
Cluster-8309.33109	1184.10522973948	0	Inf	8.6417e-06	0.00072863
Cluster-8309.36922	122.99330416535	2.59121003165434	5.5688	8.7571e-06	0.00073755
Cluster-8309.39606	188.943823248058	4.61312028636175	5.3561	9.0004e-06	0.00075721
Cluster-8309.41448	125.358790541899	2.12754341810908	5.8807	9.1038e-06	0.00076507
Cluster-8309.37259	427.664227575433	13.5426010023354	4.9809	9.1632e-06	0.00076922
Cluster-8309.35732	254.982477374458	7.5528053224906	5.0772	9.2728e-06	0.00077757
Cluster-8309.47102	321.211037143603	8.33413001102411	5.2683	9.54e-06	0.00079911
Cluster-8309.45285	12.8618240351979	374.87201217807	-4.8652	9.57e-06	0.00079988
Cluster-8309.8131	0	54.8809082697361	-Inf	9.5701e-06	0.00079988
Cluster-8309.33399	149.608929804504	3.45175669000813	5.4377	9.6048e-06	0.00080191
Cluster-8309.36363	15429.0530054796	178.836219363651	6.4309	9.6967e-06	0.0008087
Cluster-8309.22131	98.8428932181478	0	Inf	9.7626e-06	0.00081156
Cluster-8309.42727	9.78444423825214	332.58665364843	-5.0871	9.7595e-06	0.00081156
Cluster-8309.55355	64.5122541274363	0.757116362904552	6.4129	9.7563e-06	0.00081156
Cluster-8309.43687	218.493049226133	5709.90623028646	-4.7078	9.9013e-06	0.00082219
Cluster-8309.51335	3.43817818213265	171.389180478134	-5.6395	1.0072e-05	0.00083543
Cluster-8309.12504	6.197816345067	1717.36122546583	-8.1142	1.009e-05	0.00083602
Cluster-8309.48406	0	54.3952361985143	-Inf	1.0101e-05	0.00083609
Cluster-8309.36647	224.094713297455	6.52719450971507	5.1015	1.0232e-05	0.00084598
Cluster-8309.27667	0	53.9690331719383	-Inf	1.0318e-05	0.00085216
Cluster-8309.21850	55.829592275524	1623.57454964191	-4.862	1.0396e-05	0.00085594
Cluster-8309.43000	72.5839194854249	1.06377170905454	6.0924	1.0375e-05	0.00085594
Cluster-8309.54422	0	53.355856641509	-Inf	1.0397e-05	0.00085594
Cluster-8309.42032	0	578.910529515034	-Inf	1.0503e-05	0.00086371
Cluster-8309.22436	70.8596223482555	7865.21899047171	-6.7944	1.0564e-05	0.00086783
Cluster-8309.40728	2049.82052056161	2.39348634537272	9.7422	1.0623e-05	0.00087178
Cluster-8309.12450	0	53.3965193958459	-Inf	1.0659e-05	0.00087374
Cluster-8309.65390	0	54.0023287376345	-Inf	1.07e-05	0.00087617
Cluster-8309.31593	169.206990056469	4.42750656835656	5.2562	1.0744e-05	0.00087886
Cluster-8309.12578	70.8300626093847	2026.47906724911	-4.8385	1.0829e-05	0.00088492
Cluster-8309.26303	42.3680198406455	0	Inf	1.0853e-05	0.0008857
Cluster-8309.32834	257.645779631633	8.18632853464302	4.976	1.0862e-05	0.0008857
Cluster-8309.52438	27.1516374651625	869.173129926724	-5.0005	1.0887e-05	0.00088683
Cluster-8309.50033	298.179688356634	0	Inf	1.0997e-05	0.00089478
Cluster-8309.30720	192.096608434777	2.70090027630596	6.1522	1.1011e-05	0.00089496
Cluster-8309.791	0	53.3450800163788	-Inf	1.1115e-05	0.00090248
Cluster-8309.22907	467.320134000115	15.8898735644026	4.8782	1.1156e-05	0.0009049
Cluster-8309.55513	0	53.6024988510142	-Inf	1.1233e-05	0.00091017
Cluster-8309.36382	56711.8636395719	2309.55413903374	4.618	1.1256e-05	0.00091108
Cluster-8309.8194	21.8300427309931	637.241330541665	-4.8675	1.1336e-05	0.00091654
Cluster-8309.57140	0	66.0470827228792	-Inf	1.1397e-05	0.00092056
Cluster-8309.51842	68.1328817176792	0.708699711646634	6.587	1.1558e-05	0.00093256
Cluster-8309.36783	14556.0565991101	607.264980485024	4.5831	1.1599e-05	0.00093491
Cluster-8309.33703	38.0890614365261	0	Inf	1.1642e-05	0.00093737
Cluster-8309.19010	3.18418641106767	6779.62937984017	-11.056	1.1713e-05	0.00094112
Cluster-8309.32345	249.636646559679	7.06162027592579	5.1437	1.1706e-05	0.00094112
Cluster-8309.8971	6.99450555660921	277.102330175794	-5.3081	1.1798e-05	0.00094696
Cluster-8309.7334	215.862596065059	6.50518905203854	5.0524	1.1917e-05	0.00095548
Cluster-8309.41242	665.670315688386	24.0993147961603	4.7877	1.1934e-05	0.00095583
Cluster-8309.52396	571.077379127266	21.6801029555921	4.7192	1.2023e-05	0.00096199
Cluster-8309.24102	36.9657772531468	0	Inf	1.2231e-05	0.0009776
Cluster-8309.31842	250.597562368368	0	Inf	1.2291e-05	0.00098007
Cluster-8309.47707	41.7160132563758	0	Inf	1.23e-05	0.00098007
Cluster-8309.57509	41.7425466913045	0	Inf	1.2288e-05	0.00098007
Cluster-8309.24525	21.9810082609902	581.645976093969	-4.7258	1.261e-05	0.0010021
Cluster-8309.29913	1.38929140707339	1538.34296732477	-10.113	1.2612e-05	0.0010021
Cluster-8309.39068	151.832302529822	3.98914390895453	5.2503	1.2616e-05	0.0010021
Cluster-8309.21586	53.7226202819922	0	Inf	1.2763e-05	0.0010108
Cluster-8309.38161	1855.5358267273	39.0509865665049	5.5703	1.2754e-05	0.0010108
Cluster-8309.38859	2350.49932712206	63744.3728340993	-4.7613	1.2765e-05	0.0010108
Cluster-8309.59136	30.9902783740138	1030.721721239	-5.0557	1.2892e-05	0.0010198
Cluster-8309.38526	65659.4707903291	2701.98792216675	4.6029	1.3229e-05	0.0010454
Cluster-8309.1602	0	51.4725264612446	-Inf	1.3294e-05	0.0010494
Cluster-8309.5514	39.4738715585301	0	Inf	1.3425e-05	0.0010587
Cluster-8309.34739	0	595.402127183335	-Inf	1.3449e-05	0.0010596
Cluster-8309.47618	23.6104197526878	671.49528093619	-4.8299	1.3475e-05	0.0010605
Cluster-8309.32146	1511.19588498175	58.5459196617158	4.69	1.3746e-05	0.0010796
Cluster-8309.36402	87841.5579628251	3377.05438295207	4.7011	1.3733e-05	0.0010796
Cluster-8309.36954	532.466751220761	18.7517925248042	4.8276	1.3894e-05	0.0010901
Cluster-8309.38853	1249.61098478895	47.1399228748551	4.7284	1.3913e-05	0.0010905
Cluster-8309.29087	305.200932523524	9.64588465999182	4.9837	1.3931e-05	0.0010908
Cluster-8309.39821	0	201.396001703522	-Inf	1.4302e-05	0.0011187
Cluster-8309.20793	6.99384597147625	233.758073600498	-5.0628	1.4333e-05	0.0011199
Cluster-8309.17139	58.4249302855662	1553.01693535293	-4.7323	1.4454e-05	0.0011272
Cluster-8309.29908	182.419479836585	5.14720900884146	5.1473	1.4454e-05	0.0011272
Cluster-12875.0	40.0910830497476	0	Inf	1.4507e-05	0.0011301
Cluster-8309.29887	11862.9620363973	499.043570150311	4.5712	1.4657e-05	0.0011406
Cluster-16666.0	50.6553185091591	0	Inf	1.4731e-05	0.0011453
Cluster-8309.2738	1.72856141667254	102.659583173759	-5.8922	1.4766e-05	0.0011468
Cluster-8309.42007	0	50.5679076120644	-Inf	1.5116e-05	0.0011728
Cluster-8309.37736	53.7743000761531	3564.90797296465	-6.0508	1.5231e-05	0.0011805
Cluster-8309.54846	36.4843271459455	0	Inf	1.527e-05	0.0011812
Cluster-8309.65213	0.339270009599153	275.826209125154	-9.6671	1.5256e-05	0.0011812
Cluster-8309.37526	0	610.724411067978	-Inf	1.5289e-05	0.0011815
Cluster-8309.17342	86.9524699187506	2158.63904630055	-4.6338	1.5339e-05	0.0011841
Cluster-8309.2602	0.678540019198306	168.545742375234	-7.9565	1.5381e-05	0.0011862
Cluster-8309.28503	0	226.915451272003	-Inf	1.5491e-05	0.0011923
Cluster-8309.47289	1.35708003839661	102.443428294525	-6.2382	1.5492e-05	0.0011923
Cluster-8309.25536	37.1445141936336	0	Inf	1.5597e-05	0.001198
Cluster-8309.39995	3705.59806286303	147.512173736795	4.6508	1.5583e-05	0.001198
Cluster-8309.40578	26.4630607487339	862.610121774477	-5.0267	1.5692e-05	0.0012041
Cluster-13763.0	39.3139980745508	0	Inf	1.5762e-05	0.0012083
Cluster-8309.36929	562.57094696533	13344.9158593115	-4.5681	1.5836e-05	0.0012127
Cluster-8309.40384	169.881545986321	0	Inf	1.5968e-05	0.0012217
Cluster-8309.38527	35.4716033711938	0	Inf	1.6008e-05	0.0012235
Cluster-8309.28915	249.016436802127	5981.79654919713	-4.5863	1.6063e-05	0.0012256
Cluster-8309.59532	136.541780777734	3282.9927573324	-4.5876	1.6067e-05	0.0012256
Cluster-8309.26658	189.92445817572	5.51183945191845	5.1067	1.6112e-05	0.0012269
Cluster-8309.5567	10.3536751136581	313.591460358776	-4.9207	1.6117e-05	0.0012269
Cluster-8309.12273	4.91274782774021	176.440594703908	-5.1665	1.6248e-05	0.0012357
Cluster-8309.44412	0	49.992359496839	-Inf	1.629e-05	0.0012367
Cluster-8309.57035	0	50.2527165623623	-Inf	1.6293e-05	0.0012367
Cluster-15569.0	39.6336638478046	0	Inf	1.6391e-05	0.0012417
Cluster-8309.60766	42.7010202367942	1069.28334746386	-4.6462	1.6387e-05	0.0012417
Cluster-8309.43251	12.5964896859109	340.858138669289	-4.7581	1.6479e-05	0.001247
Cluster-8309.13770	36.8981244955591	0	Inf	1.6598e-05	0.0012548
Cluster-8309.23972	112.821799728705	0.260441562844503	8.7589	1.6631e-05	0.0012557
Cluster-8309.48793	49.2779200331276	0	Inf	1.6642e-05	0.0012557
Cluster-8309.24494	616.855527008457	25.9524524698509	4.571	1.6699e-05	0.0012587
Cluster-8309.62215	4.16787422122016	154.630144220912	-5.2134	1.6809e-05	0.0012658
Cluster-8309.65192	2.85818311893286	122.134414689141	-5.4172	1.6848e-05	0.0012675
Cluster-8309.2459	0	61.3834613018461	-Inf	1.6885e-05	0.001269
Cluster-8309.35807	159.796174521201	4801.61824214679	-4.9092	1.6964e-05	0.0012737
Cluster-8309.22198	139.227027411516	5636.72893337454	-5.3393	1.7007e-05	0.0012745
Cluster-8309.65206	0	136.455766581108	-Inf	1.6999e-05	0.0012745
Cluster-8309.63885	0	80.3669016679486	-Inf	1.7209e-05	0.0012883
Cluster-8309.54331	318.866782401432	7874.23983853147	-4.6261	1.7256e-05	0.0012906
Cluster-8309.26011	599.485655573192	14822.157850324	-4.6279	1.7314e-05	0.0012937
Cluster-8309.46128	473.173804907204	16.328983197664	4.8569	1.7362e-05	0.001296
Cluster-8309.29492	127.530803531035	3186.01988426371	-4.6428	1.7407e-05	0.0012981
Cluster-8309.11942	3.59421667690141	141.358256313732	-5.2975	1.7489e-05	0.001303
Cluster-8309.31974	39.241326968348	0	Inf	1.7551e-05	0.001306
Cluster-8309.44472	1698.12373354952	67.0447535615829	4.6627	1.7579e-05	0.001306
Cluster-8309.9751	0	49.2800126340707	-Inf	1.7581e-05	0.001306
Cluster-8309.23986	38.9361791773938	0	Inf	1.7772e-05	0.0013189
Cluster-8309.34635	288.216760789504	0	Inf	1.7857e-05	0.001324
Cluster-8309.32277	51.2409915061069	0	Inf	1.8028e-05	0.0013353
Cluster-8309.13232	12.6236827059726	364.964100122932	-4.8535	1.8074e-05	0.0013365
Cluster-8309.47327	9.16530860779226	295.898505492454	-5.0128	1.8079e-05	0.0013365
Cluster-8309.42517	0	401.455128630353	-Inf	1.8189e-05	0.0013434
Cluster-8309.40584	17809.8464857605	739.763477718807	4.5895	1.8344e-05	0.0013535
Cluster-8309.58496	4.63097135691129	161.576814768807	-5.1248	1.8368e-05	0.001354
Cluster-8309.21390	162.649666458873	4.53499394505575	5.1645	1.8494e-05	0.001362
Cluster-8309.40735	551.401332679272	21.9699055538298	4.6495	1.8531e-05	0.0013634
Cluster-8309.41053	386.09948807682	13.8034028307587	4.8059	1.8576e-05	0.0013654
Cluster-8309.58741	18.2339152041235	478.238905614072	-4.713	1.8608e-05	0.0013664
Cluster-8309.50863	0	141.135263506078	-Inf	1.8684e-05	0.0013707
Cluster-8309.42252	49.0276820565683	1166.59601290269	-4.5726	1.8831e-05	0.0013802
Cluster-8309.15026	45.1611206370918	0	Inf	1.8855e-05	0.0013806
Cluster-8309.31879	10.5173702975737	374.590250913189	-5.1545	1.8902e-05	0.0013827
Cluster-8309.35680	797.45372371489	21085.6296674461	-4.7247	1.8959e-05	0.0013856
Cluster-8309.49405	72.5144104940255	1.32971463631818	5.7691	1.899e-05	0.0013865
Cluster-8309.35802	32634.1189664396	1324.44196535334	4.6229	1.9041e-05	0.001389
Cluster-8309.17672	0	48.423511446043	-Inf	1.9214e-05	0.0014002
Cluster-8309.33810	776.859633032789	30.5150261233997	4.6701	1.9253e-05	0.0014018
Cluster-8309.46452	63.0798646423051	1520.25437153424	-4.591	1.932e-05	0.0014053
Cluster-8309.63381	0.463097135691129	9919.48365157199	-14.387	1.9491e-05	0.0014164
Cluster-8309.22284	0	48.5620799095621	-Inf	1.9596e-05	0.0014227
Cluster-8309.46838	328.59229904802	0	Inf	1.966e-05	0.001426
Cluster-8309.37100	679.712433195624	20.7435483265635	5.0342	1.9853e-05	0.0014386
Cluster-8309.13848	36.2739026110534	0	Inf	1.9954e-05	0.0014445
Cluster-8309.15798	0	48.2583976270717	-Inf	2.0079e-05	0.0014523
Cluster-8309.47698	73.286260115041	0	Inf	2.0102e-05	0.0014526
Cluster-8309.11118	0	48.2143634898709	-Inf	2.0151e-05	0.0014542
Cluster-8309.1900	0	55.2171200886235	-Inf	2.0162e-05	0.0014542
Cluster-8309.65638	0.463097135691129	595.478370416173	-10.329	2.0227e-05	0.0014574
Cluster-8309.33620	48.3295378010247	0.265942927263635	7.5056	2.0328e-05	0.0014634
Cluster-8309.57889	0	47.9345524892784	-Inf	2.0403e-05	0.0014674
Cluster-13962.0	38.1470787495679	0	Inf	2.0423e-05	0.0014675
Cluster-8309.14602	37.9569180361542	0	Inf	2.059e-05	0.001478
Cluster-8309.66138	1.86565526022886	95.7888634874735	-5.6821	2.069e-05	0.0014839
Cluster-8309.37654	348.087341627351	0	Inf	2.0935e-05	0.0015
Cluster-8309.27956	379.126782517521	14.1489776579709	4.7439	2.0975e-05	0.0015015
Cluster-8309.38633	0	407.021169253467	-Inf	2.1001e-05	0.0015019
Cluster-8309.37678	0	334.798309479898	-Inf	2.1151e-05	0.0015113
Cluster-8309.40571	3871.49043021369	172.697572077053	4.4866	2.1234e-05	0.0015158
Cluster-8309.35312	0	408.35521174184	-Inf	2.1317e-05	0.0015203
Cluster-8309.32272	59.5412985596364	0.757116362904552	6.2972	2.1504e-05	0.001532
Cluster-8309.46320	63.1873042630116	0	Inf	2.1521e-05	0.001532
Cluster-8309.43494	308.388547950278	0	Inf	2.173e-05	0.0015455
Cluster-8309.54740	0	47.3905450555508	-Inf	2.1775e-05	0.0015472
Cluster-8309.46763	0	47.0498355589213	-Inf	2.1948e-05	0.0015581
Cluster-8309.53147	34.9882424140244	0	Inf	2.2342e-05	0.0015846
Cluster-8309.45041	245.440559807462	5577.83467717313	-4.5063	2.2396e-05	0.0015869
Cluster-8309.22081	76.1965437499929	0	Inf	2.2499e-05	0.0015928
Cluster-8309.33911	33.7089197358763	0	Inf	2.2584e-05	0.0015972
Cluster-8309.46163	142.160384166322	3339.14745307823	-4.5539	2.2603e-05	0.0015972
Cluster-8309.24447	0	48.9235344071193	-Inf	2.2686e-05	0.0016016
Cluster-8309.26030	13.8960761855373	356.175104304802	-4.6798	2.2796e-05	0.0016075
Cluster-8309.48503	40.8562337670202	0	Inf	2.2812e-05	0.0016075
Cluster-8309.2046	0.339270009599153	61.0878815709317	-7.4923	2.2886e-05	0.0016113
Cluster-8309.36302	520.758769290624	0.974642638910269	9.0615	2.2936e-05	0.0016133
Cluster-8309.66139	0.463097135691129	60.9132589708409	-7.0393	2.3159e-05	0.0016275
Cluster-8309.37648	1753.5462991322	72.6631960336165	4.5929	2.33e-05	0.0016359
Cluster-15751.0	51.9319349413446	0	Inf	2.3436e-05	0.001641
Cluster-8309.31834	44.7353890295539	0.265942927263635	7.3942	2.3422e-05	0.001641
Cluster-8309.56855	34.7172301309893	885.699308496003	-4.6731	2.3405e-05	0.001641
Cluster-8309.55875	174.717751112606	0	Inf	2.3537e-05	0.0016465
Cluster-8309.25263	75.1815563088455	0	Inf	2.3597e-05	0.0016492
Cluster-8309.12467	0	99.1098827209431	-Inf	2.3677e-05	0.0016533
Cluster-8309.33404	355.685750630831	2.21522820508417	7.327	2.3808e-05	0.0016609
Cluster-8309.27989	7.8726513067492	220.167611649828	-4.8056	2.4052e-05	0.001675
Cluster-8309.37047	920.15200888196	39.9426259226025	4.5259	2.4035e-05	0.001675
Cluster-8309.35616	1.63126772550926	94.2667543137965	-5.8527	2.4085e-05	0.0016757
Cluster-8309.13691	68.0557839425636	1.05827034463541	6.0069	2.413e-05	0.0016773
Cluster-8309.26559	34.4764917881145	0	Inf	2.4151e-05	0.0016773
Cluster-8309.39010	2386.16807728025	104.3031132966	4.5158	2.4173e-05	0.0016773
Cluster-8309.65483	0	82.8977340737172	-Inf	2.4361e-05	0.0016888
Cluster-8309.2421	0	69.2095535183931	-Inf	2.469e-05	0.0017095
Cluster-8309.7425	44.4757193247409	0.265942927263635	7.3858	2.4704e-05	0.0017095
Cluster-8309.35401	20459.5111097019	935.79965907536	4.4504	2.484e-05	0.0017174
Cluster-8309.7763	4.14325163625966	163.767182837094	-5.3047	2.5154e-05	0.0017375
Cluster-8309.51965	0	212.980119247946	-Inf	2.5381e-05	0.0017516
Cluster-8309.32861	391.167814682893	0	Inf	2.5412e-05	0.0017522
Cluster-8309.39203	358.100956056255	10.4928886778239	5.0929	2.5825e-05	0.001779
Cluster-8309.10542	1.38929140707339	82.2126985957004	-5.8869	2.5908e-05	0.0017832
Cluster-8309.46729	7.10565764493912	199.040027664114	-4.8079	2.5965e-05	0.0017855
Cluster-8309.21256	182.163040152006	4059.53364721299	-4.478	2.61e-05	0.0017932
Cluster-8309.52004	4.28034547981598	160.253157199831	-5.2265	2.623e-05	0.0018005
Cluster-8309.31043	15.4218697564647	412.149397865396	-4.7401	2.6353e-05	0.0018073
Cluster-8309.41741	0	46.2254001462048	-Inf	2.6663e-05	0.0018269
Cluster-8309.44220	29.7083719714904	682.464961493437	-4.5218	2.7039e-05	0.0018511
Cluster-8309.52732	63.5960965532843	1509.75871533411	-4.5692	2.7186e-05	0.0018594
Cluster-8309.30070	144.767886729129	4.80313974027181	4.9136	2.7238e-05	0.0018614
Cluster-8309.9231	3.3598291421818	130.663502371055	-5.2813	2.7477e-05	0.0018761
Cluster-8309.29581	432.617141661268	17.9243037175148	4.5931	2.758e-05	0.0018814
Cluster-8309.56318	0	45.5534899340653	-Inf	2.7613e-05	0.001882
Cluster-8309.35777	123.698622662652	0	Inf	2.7892e-05	0.0018993
Cluster-8309.26836	0	45.7592052319	-Inf	2.8028e-05	0.0019069
Cluster-8309.37323	0	63.403517343256	-Inf	2.8073e-05	0.0019082
Cluster-8309.40952	51.540461363313	0	Inf	2.815e-05	0.0019118
Cluster-8309.41873	0	45.2552974050702	-Inf	2.8327e-05	0.0019221
Cluster-8309.2254	0	45.377013120677	-Inf	2.8638e-05	0.0019415
Cluster-8309.37252	0	45.157717128695	-Inf	2.887e-05	0.0019555
Cluster-8309.61187	59.2733539074257	1514.70031659253	-4.6755	2.8976e-05	0.0019609
Cluster-8309.36322	5526.480369342	279.260500198007	4.3067	2.9108e-05	0.0019681
Cluster-8309.18609	2.62254431937802	121.297195220686	-5.5314	2.9263e-05	0.0019752
Cluster-8309.30727	0	45.1272488538636	-Inf	2.9256e-05	0.0019752
Cluster-8309.29188	1079.8172552474	48.638761967699	4.4725	2.9316e-05	0.001977
Cluster-8309.52523	0	45.2134164712722	-Inf	2.9356e-05	0.0019779
Cluster-8309.16061	35.6148989227698	0	Inf	2.9992e-05	0.0020173
Cluster-9613.0	35.6281656402342	0	Inf	2.9974e-05	0.0020173
Cluster-8309.27417	448.147126830966	9.03917096062524	5.6316	3.0033e-05	0.0020183
Cluster-8309.2296	1.82017717408774	100.099696109965	-5.7812	3.008e-05	0.0020192
Cluster-8309.38553	375.831355184459	1.96249087461123	7.5813	3.01e-05	0.0020192
Cluster-8309.36651	583554.071916883	321.101442279011	10.828	3.0351e-05	0.0020341
Cluster-8309.41737	0	321.166629071968	-Inf	3.0375e-05	0.0020341
Cluster-8309.47952	868.385081585313	0	Inf	3.0466e-05	0.0020384
Cluster-8309.37817	2996.94925169623	136.141016127898	4.4603	3.0582e-05	0.0020444
Cluster-8309.49947	66.9595569683846	0.236233237215545	8.1469	3.0633e-05	0.002046
Cluster-8309.38018	5951.22072166746	268.843411497036	4.4683	3.0688e-05	0.0020479
Cluster-8309.53007	8.92458355419162	247.336609409312	-4.7925	3.0825e-05	0.0020553
Cluster-8309.40598	12016.6678767207	572.076737386851	4.3927	3.0963e-05	0.0020627
Cluster-8309.66546	2.38181926577739	99.660490368458	-5.3869	3.1017e-05	0.0020645
Cluster-8309.51157	32.7068789542137	0	Inf	3.1047e-05	0.0020647
Cluster-8309.27281	75.3295368617829	0.496674800060048	7.2448	3.1172e-05	0.0020712
Cluster-8309.12233	14.7205500968434	4291.26525670671	-8.1874	3.1579e-05	0.0020929
Cluster-8309.37434	32.3884644457951	0	Inf	3.1577e-05	0.0020929
Cluster-8309.40674	0	1612.20000976695	-Inf	3.1548e-05	0.0020929
Cluster-8309.55096	0	44.5318749270663	-Inf	3.1813e-05	0.0021047
Cluster-8309.6045	48.1754101562241	1038.85612007588	-4.4306	3.1802e-05	0.0021047
Cluster-8309.59661	0	44.4361604749126	-Inf	3.2079e-05	0.0021205
Cluster-8309.48029	2.38181926577739	99.0486355702511	-5.378	3.22e-05	0.0021267
Cluster-8309.45013	427.219743202761	19.3496947523611	4.4646	3.2514e-05	0.0021456
Cluster-8309.28292	63.2440156950617	0.265942927263635	7.8937	3.2604e-05	0.0021496
Cluster-8309.64995	0	44.1112080976811	-Inf	3.2651e-05	0.0021509
Cluster-8309.14777	51.5793982142811	0	Inf	3.2868e-05	0.0021634
Cluster-8309.52305	457.992840603863	0	Inf	3.3258e-05	0.0021872
Cluster-8309.28367	5.97669552781175	200.159495494892	-5.0657	3.3363e-05	0.0021922
Cluster-8309.30233	697.131292927421	15.8263971030565	5.461	3.3504e-05	0.0021995
Cluster-8309.29866	306.002495704386	13.2560969005644	4.5288	3.3559e-05	0.0022013
Cluster-8309.28008	521.42904001274	23.805865046801	4.4531	3.3733e-05	0.0022108
Cluster-8309.59740	2.40710143587085	107.754379725566	-5.4843	3.3881e-05	0.0022186
Cluster-8309.6617	3.11217488999785	1365.26386504627	-8.777	3.3938e-05	0.0022205
Cluster-8309.32558	0	284.467768787189	-Inf	3.4118e-05	0.0022303
Cluster-8309.38215	271.11153515131	11.9564289980253	4.503	3.4292e-05	0.0022385
Cluster-8309.8940	5.55716562829355	161.400843993792	-4.8602	3.4302e-05	0.0022385
Cluster-8309.35582	642.849573880707	0	Inf	3.4354e-05	0.0022401
Cluster-8309.66085	1.63126772550926	88.4720463003048	-5.7612	3.4828e-05	0.002269
Cluster-8309.54402	10.27975274262	256.9736603212	-4.6437	3.4994e-05	0.0022779
Cluster-8309.2809	1.01781002879746	231.845120502807	-7.8315	3.5137e-05	0.0022852
Cluster-8309.46286	617.192347645482	14.3242859564477	5.4292	3.5297e-05	0.0022937
Cluster-8309.26937	74.7832347269355	0	Inf	3.5441e-05	0.0023011
Cluster-8309.46545	85.4166396505929	2.08353250275603	5.3574	3.603e-05	0.0023374
Cluster-8309.26719	10.9204034593935	295.069591457435	-4.756	3.6208e-05	0.002345
Cluster-8309.31539	550.667114028233	24.7716962139016	4.4744	3.6188e-05	0.002345
Cluster-8309.47091	121.529941287103	2439.89117579539	-4.3274	3.6352e-05	0.0023523
Cluster-8309.32641	138.479257132015	0	Inf	3.6452e-05	0.0023548
Cluster-8309.34665	0	78.4504481374843	-Inf	3.6435e-05	0.0023548
Cluster-8309.51841	77.0871062054465	0	Inf	3.668e-05	0.0023676
Cluster-8309.30689	59.9311196201483	1.02856065458732	5.8646	3.6765e-05	0.0023695
Cluster-8309.42324	33.7025143115646	0	Inf	3.6771e-05	0.0023695
Cluster-8309.12543	0	43.3327487536381	-Inf	3.693e-05	0.0023748
Cluster-8309.18958	362.871290573434	14.8826939445793	4.6078	3.6947e-05	0.0023748
Cluster-8309.31598	443.251268425175	9.64664324477507	5.522	3.6906e-05	0.0023748
Cluster-8309.38750	3028.57216796343	150.019235192572	4.3354	3.7149e-05	0.0023838
Cluster-8309.65265	3.2947468196953	186.749298169564	-5.8248	3.7148e-05	0.0023838
Cluster-8309.30886	365.214159698969	16.9503467769904	4.4294	3.7221e-05	0.0023845
Cluster-8309.31070	32.4010715781265	0	Inf	3.7196e-05	0.0023845
Cluster-8309.56524	33.3133395469115	0	Inf	3.7503e-05	0.0024005
Cluster-8309.13561	45.7777537378812	0.265942927263635	7.4274	3.7749e-05	0.0024143
Cluster-8309.24167	0	43.2960437514522	-Inf	3.7882e-05	0.0024208
Cluster-8309.49198	0	42.9054849313195	-Inf	3.7958e-05	0.0024236
Cluster-8309.28755	1282.74230182951	62.4858502810036	4.3596	3.8219e-05	0.0024382
Cluster-8309.29195	236.200233773307	0	Inf	3.8485e-05	0.0024526
Cluster-8309.31342	226.587373162017	8.16982444138562	4.7936	3.8508e-05	0.0024526
Cluster-8309.25710	18.9036018854961	429.286112721513	-4.5052	3.8953e-05	0.0024789
Cluster-8309.27058	536.81340551207	14.8176506491171	5.179	3.9123e-05	0.0024877
Cluster-8309.34134	43.2664294122638	0.236233237215545	7.5169	3.9209e-05	0.0024911
Cluster-8309.64216	0	390.383775825455	-Inf	3.9486e-05	0.0025045
Cluster-8309.9943	0.678540019198306	66.1676795881239	-6.6075	3.9455e-05	0.0025045
Cluster-8309.13834	1.41582484200208	98.1797222029876	-6.1157	3.9818e-05	0.0025235
Cluster-16328.0	39.7499021901803	0	Inf	3.993e-05	0.0025268
Cluster-8309.62082	0	42.5848537926717	-Inf	3.9936e-05	0.0025268
Cluster-17776.0	34.2710856018376	0	Inf	4.0032e-05	0.0025274
Cluster-18466.0	37.0641863982839	0	Inf	4.0177e-05	0.0025274
Cluster-18517.0	37.0641863982839	0	Inf	4.0177e-05	0.0025274
Cluster-8309.12874	0	42.5529412346711	-Inf	4.0052e-05	0.0025274
Cluster-8309.35442	8.9056389029792	243.281522013725	-4.7718	4.0109e-05	0.0025274
Cluster-8309.41943	361.760911722657	0.520883125689007	9.4399	4.0056e-05	0.0025274
Cluster-8309.50543	31.254416074622	731.966034339312	-4.5496	4.0148e-05	0.0025274
Cluster-8309.16661	34.1782185795871	0	Inf	4.0214e-05	0.0025277
Cluster-8309.46213	856.489858931511	17044.8205499399	-4.3148	4.0262e-05	0.0025286
Cluster-8309.46078	52.3282293315989	0.797828781790906	6.0354	4.0348e-05	0.002532
Cluster-8309.16847	28.2610632513752	700.377612619307	-4.6312	4.0605e-05	0.0025452
Cluster-8309.38958	47.0364113418665	1072.64131924847	-4.5112	4.0625e-05	0.0025452
Cluster-8309.58864	0	89.5463801417054	-Inf	4.0696e-05	0.0025476
Cluster-8309.35652	4.74978013438814	174.890093348743	-5.2024	4.0885e-05	0.0025574
Cluster-8309.33099	86.9972205143281	1686.77500460191	-4.2772	4.0951e-05	0.0025594
Cluster-8309.3310	3.60180546061768	131.944459145976	-5.1951	4.1002e-05	0.0025605
Cluster-8309.54824	0	42.6508088902278	-Inf	4.1041e-05	0.0025608
Cluster-8309.35589	444.078131842474	0	Inf	4.1098e-05	0.0025623
Cluster-8309.14485	38.6513631133487	0.236233237215545	7.3542	4.1331e-05	0.0025747
Cluster-8309.47578	30.3711973597104	0	Inf	4.1645e-05	0.0025922
Cluster-8309.35930	1181.75700758871	60.4577910171167	4.2889	4.1742e-05	0.0025958
Cluster-8309.39801	140.963944970291	0	Inf	4.177e-05	0.0025958
Cluster-8309.3267	33.298161979479	0	Inf	4.2019e-05	0.002607
Cluster-8309.37355	6399.13303682233	136.078573074039	5.5554	4.2005e-05	0.002607
Cluster-8309.30180	0	242.264583341673	-Inf	4.2474e-05	0.0026332
Cluster-5751.0	0	42.4886565239922	-Inf	4.2598e-05	0.0026387
Cluster-8309.22019	34.1396696920293	0	Inf	4.2665e-05	0.0026407
Cluster-8309.8969	10.6941963880924	257.609286126652	-4.5903	4.2787e-05	0.0026461
Cluster-8309.41994	0	42.0551708060968	-Inf	4.2846e-05	0.0026477
Cluster-8309.11119	0	42.1567468882485	-Inf	4.2922e-05	0.0026481
Cluster-8309.63941	6.45114853099903	181.725721310654	-4.8161	4.2904e-05	0.0026481
Cluster-8309.43727	1548.51973543453	80.1356753677026	4.2723	4.3188e-05	0.0026624
Cluster-8309.35042	129.824250348905	4.61862165078089	4.813	4.3916e-05	0.0027029
Cluster-8309.37515	2575.09937828054	50.0818868861877	5.6842	4.3893e-05	0.0027029
Cluster-17157.0	34.5762333927918	0	Inf	4.4294e-05	0.002724
Cluster-8309.21993	127.680600449961	0	Inf	4.4477e-05	0.0027309
Cluster-8309.37196	32.205824610667	0	Inf	4.4477e-05	0.0027309
Cluster-8309.49898	65.4389854623643	1.30220781422252	5.6511	4.4542e-05	0.0027327
Cluster-8309.25137	0	41.7386083596228	-Inf	4.4605e-05	0.0027331
Cluster-8309.38764	183.766470020655	2.10553796043255	6.4475	4.462e-05	0.0027331
Cluster-8309.43404	7295.29674218588	398.201305953002	4.1954	4.4862e-05	0.0027457
Cluster-8309.39649	0	54.2130667497705	-Inf	4.5478e-05	0.0027812
Cluster-12865.0	33.8534665522876	0	Inf	4.5843e-05	0.0028013
Cluster-8309.41445	806.397097169843	37.9493413403528	4.4093	4.6442e-05	0.0028354
Cluster-8309.65059	11.7884446068726	3297.95486931357	-8.1281	4.6474e-05	0.0028354
Cluster-8309.54699	46.6383419125054	1006.2321514331	-4.4313	4.6576e-05	0.0028393
Cluster-8309.38416	251.838247325294	4.47151748370961	5.8156	4.6666e-05	0.0028426
Cluster-8309.14244	33.4421850216186	0	Inf	4.6792e-05	0.002848
Cluster-8309.63633	0.339270009599153	186.519329993513	-9.1027	4.6843e-05	0.0028488
Cluster-8309.40149	2186.53077680838	93.8262732837632	4.5425	4.693e-05	0.0028518
Cluster-8309.35409	990.879114271107	29.9167139657145	5.0497	4.7119e-05	0.0028611
Cluster-8309.23770	3.76418147426746	136.290012561893	-5.1782	4.7317e-05	0.0028708
Cluster-8309.24759	33.0043700560209	0	Inf	4.7843e-05	0.0029005
Cluster-8309.31243	97.2512219287396	2.80323494324093	5.1166	4.8168e-05	0.0029179
Cluster-8309.38500	0	41.3218644496168	-Inf	4.8483e-05	0.0029346
Cluster-8309.20126	207.374269442925	0	Inf	4.8719e-05	0.0029466
Cluster-8309.62856	0	41.4752898413639	-Inf	5.0092e-05	0.0030272
Cluster-8309.12998	101.56185463799	1992.96180770636	-4.2945	5.0444e-05	0.0030461
Cluster-8309.42793	0	41.0086121105334	-Inf	5.0489e-05	0.0030464
Cluster-8309.17875	327.01438729462	0	Inf	5.0714e-05	0.0030576
Cluster-17351.0	45.6772846426403	0	Inf	5.0894e-05	0.0030639
Cluster-8309.61381	0	40.8024984934943	-Inf	5.0898e-05	0.0030639
Cluster-8309.49185	0.952727706310955	63.2884715069799	-6.0537	5.1022e-05	0.003069
Cluster-8309.47053	21.1331497402847	49041.9616421271	-11.18	5.1115e-05	0.0030718
Cluster-8309.54304	25.0647934822477	549.423088750609	-4.4542	5.115e-05	0.0030718
Cluster-8309.35759	93.2667829386418	0	Inf	5.1407e-05	0.0030849
Cluster-8309.14995	34.1485097405808	0	Inf	5.1644e-05	0.0030938
Cluster-8309.41370	99.9023330546016	2084.11748327752	-4.3828	5.165e-05	0.0030938
Cluster-8309.48056	146.335227453948	3.45725805442726	5.4035	5.1677e-05	0.0030938
Cluster-8309.60685	1.15490387235378	129.359148797946	-6.8075	5.1801e-05	0.0030988
Cluster-8309.24066	0	61.0001238975593	-Inf	5.1977e-05	0.0031069
Cluster-8309.52892	0	265.238677456289	-Inf	5.2203e-05	0.003118
Cluster-8309.36916	39557.3849804242	26.9091467323346	10.522	5.2422e-05	0.0031287
Cluster-8309.39276	1951.8896961871	98.7660743888532	4.3047	5.255e-05	0.0031339
Cluster-8309.41806	0	90.3757960486897	-Inf	5.2615e-05	0.0031353
Cluster-8309.28691	783.12577938703	13.0686902447351	5.9051	5.2751e-05	0.0031409
Cluster-8309.36976	2934.99309469135	23.0363513364386	6.9933	5.3234e-05	0.0031635
Cluster-8309.42748	84.4095938095893	2.37148088769619	5.1535	5.3252e-05	0.0031635
Cluster-8309.7507	1.85238854276452	81.4533793648434	-5.4585	5.3253e-05	0.0031635
Cluster-8309.32535	3.30108433857633	125.781941523034	-5.2518	5.3335e-05	0.0031659
Cluster-8309.63233	0	40.4480889726245	-Inf	5.4452e-05	0.0032297
Cluster-8309.55744	2.03562005759492	99.3669793436253	-5.6092	5.4542e-05	0.0032326
Cluster-8309.44040	31.5771893465227	0	Inf	5.467e-05	0.0032377
Cluster-8309.1456	0	339.10024651745	-Inf	5.4825e-05	0.0032444
Cluster-8309.2895	3.67256571685226	123.577961148682	-5.0725	5.4918e-05	0.0032473
Cluster-8309.35864	2279.91327956555	122.307565617807	4.2204	5.4989e-05	0.0032491
Cluster-8309.29493	42.4894123424976	867.24859284287	-4.3513	5.5221e-05	0.0032603
Cluster-8309.11311	1.95727101764407	4155.4630700211	-11.052	5.5501e-05	0.0032743
Cluster-8309.32556	36.9638664031786	0.260441562844503	7.149	5.6019e-05	0.0033019
Cluster-8309.57982	73.502443778386	1.82309093991152	5.3333	5.6055e-05	0.0033019
Cluster-8309.50987	564.176931061686	10388.3408895422	-4.2027	5.7228e-05	0.0033684
Cluster-8309.65904	0	39.8528111540723	-Inf	5.764e-05	0.00339
Cluster-8309.15336	16.2083997491895	1044.59396867921	-6.0101	5.7843e-05	0.0033994
Cluster-8309.21871	1550.51917308122	24.2320680733771	5.9997	5.8343e-05	0.0034261
Cluster-8309.21533	38.0200895086725	0	Inf	5.8719e-05	0.0034456
Cluster-8309.29721	32.3536147365866	0	Inf	5.8995e-05	0.0034591
Cluster-8309.32828	734.913632332058	38.005389337585	4.2733	5.912e-05	0.0034638
Cluster-8309.36475	0	44.5716258793092	-Inf	5.9978e-05	0.0035114
Cluster-8309.54568	0.463097135691129	51.1772224985878	-6.788	6.0668e-05	0.0035491
Cluster-8309.26504	1492.21826751437	76.0160423249571	4.295	6.0771e-05	0.0035524
Cluster-8309.24667	0	44.6432968340686	-Inf	6.0921e-05	0.0035585
Cluster-8309.53082	0	39.8270127724795	-Inf	6.1224e-05	0.0035735
Cluster-8309.28629	72.312166422552	1.83189080079736	5.3028	6.1758e-05	0.0035992
Cluster-8309.59325	0.952727706310955	61.4179982688513	-6.0105	6.1735e-05	0.0035992
Cluster-8309.64215	0	128.574514002021	-Inf	6.1914e-05	0.0036055
Cluster-13383.0	31.3806911142279	0	Inf	6.2142e-05	0.003616
Cluster-8309.46656	183.852877002437	4.89412302371361	5.2314	6.2283e-05	0.0036215
Cluster-8309.31649	75.6030782530368	1425.6035077866	-4.237	6.2478e-05	0.0036301
Cluster-8309.57909	38.6335472053843	0	Inf	6.2645e-05	0.003637
Cluster-8309.65060	5.94382457400202	6551.14127897436	-10.106	6.2797e-05	0.0036432
Cluster-8309.35397	0	39.5519329405991	-Inf	6.2857e-05	0.0036439
Cluster-8309.62435	0	104.804631150949	-Inf	6.3588e-05	0.0036834
Cluster-8309.13548	40.4372822579301	0.260441562844503	7.2786	6.3835e-05	0.0036936
Cluster-8309.46207	42.1426081653387	0.531885854527271	6.308	6.386e-05	0.0036936
Cluster-8309.42728	29.8360207975187	0	Inf	6.3949e-05	0.003696
Cluster-8309.58099	0	39.4664394106525	-Inf	6.413e-05	0.0037037
Cluster-8309.34964	0	398.342464938308	-Inf	6.4197e-05	0.0037047
Cluster-8309.42090	223.159718845344	0	Inf	6.4275e-05	0.0037065
Cluster-8309.14239	0.476363853155477	50.8672073804977	-6.7385	6.4453e-05	0.003712
Cluster-8309.38660	20679.0104016996	1089.10349493284	4.247	6.4502e-05	0.003712
Cluster-8309.39493	1191.39346742643	24.3320234332011	5.6136	6.4516e-05	0.003712
Cluster-8309.54634	28.6274583756053	0	Inf	6.492e-05	0.0037324
Cluster-8309.46544	109.040271504589	2.38248361653445	5.5163	6.5029e-05	0.003736
Cluster-8309.31393	158.439094482805	3614.70703268943	-4.5119	6.5225e-05	0.0037444
Cluster-8309.59621	0	39.2089593005437	-Inf	6.5744e-05	0.0037714
Cluster-8309.42134	1131.09715084602	60.3690444888452	4.2278	6.598e-05	0.0037821
Cluster-8309.8140	0	39.1627455172382	-Inf	6.6039e-05	0.0037827
Cluster-8309.2171	0	39.2599390853328	-Inf	6.6202e-05	0.0037863
Cluster-8309.32323	0	199.487961325663	-Inf	6.6167e-05	0.0037863
Cluster-6200.0	0.678540019198306	59.9864930575972	-6.4661	6.6409e-05	0.0037953
Cluster-8309.39043	1559.92034338661	85.894390520096	4.1828	6.7223e-05	0.003839
Cluster-8309.30605	144.131417638094	4.1329495795591	5.1241	6.7541e-05	0.0038543
Cluster-8309.4146	48.5190389293054	0	Inf	6.7631e-05	0.0038565
Cluster-8309.27199	29.8416987312668	0	Inf	6.7792e-05	0.0038629
Cluster-8309.45884	63.2642928058142	0	Inf	6.817e-05	0.0038815
Cluster-8309.2070	0	210.135343692747	-Inf	6.8298e-05	0.0038831
Cluster-8309.28037	0	38.8216377014042	-Inf	6.8275e-05	0.0038831
Cluster-8309.52031	70.9969464866522	1470.64619296524	-4.3725	6.8434e-05	0.0038879
Cluster-8309.50991	156.449619205858	6.93508889428576	4.4956	6.8961e-05	0.003915
Cluster-8309.41430	2.29654102724322	95.376233767783	-5.3761	6.9357e-05	0.0039345
Cluster-8309.13951	1.63126772550926	77.4727214948915	-5.5696	6.9871e-05	0.0039608
Cluster-8309.43042	961.114493259968	55.4080893982531	4.1165	7.0124e-05	0.0039693
Cluster-8309.46412	0	55.2077529138908	-Inf	7.012e-05	0.0039693
Cluster-8309.37274	109.959619231152	0	Inf	7.022e-05	0.0039718
Cluster-8309.40469	205.111096565214	7.47433032652968	4.7783	7.0698e-05	0.0039959
Cluster-8309.30546	136.603014821736	2395.44956485243	-4.1322	7.1124e-05	0.004017
Cluster-8309.45981	614.540131093141	32.5255849946139	4.2399	7.1274e-05	0.0040225
Cluster-8309.48362	0	205.357883892274	-Inf	7.1793e-05	0.0040488
Cluster-8309.59002	0	46.0631061735824	-Inf	7.2161e-05	0.0040666
Cluster-8309.53870	1.49417388195294	77.3218972903013	-5.6935	7.2255e-05	0.0040689
Cluster-8309.48566	97.0629041598634	2.88321549784445	5.0732	7.2772e-05	0.004095
Cluster-8309.30126	60.3828062721868	1.29450358185095	5.5437	7.307e-05	0.0041058
Cluster-8309.65438	0	38.3755708096306	-Inf	7.3043e-05	0.0041058
Cluster-8309.45157	44.2666818655454	904.545736624586	-4.3529	7.3223e-05	0.0041114
Cluster-8309.13559	0	38.55892038421	-Inf	7.3472e-05	0.0041176
Cluster-8309.30791	30.5340971476318	0	Inf	7.3387e-05	0.0041176
Cluster-8309.32088	29.475895286739	0	Inf	7.3494e-05	0.0041176
Cluster-8309.44634	398.256215341122	20.5763774124345	4.2746	7.3808e-05	0.0041321
Cluster-8309.32280	58.7655327547055	0.520883125689007	6.8179	7.3872e-05	0.0041327
Cluster-8309.23220	0	38.2072197696661	-Inf	7.4275e-05	0.0041522
Cluster-8309.16808	34.5409145254681	1460.38435125459	-5.4019	7.4525e-05	0.0041601
Cluster-8309.21603	236.817961929421	4171.90827081317	-4.1389	7.4522e-05	0.0041601
Cluster-8309.21587	204.669418572798	1.32971463631818	7.266	7.4646e-05	0.0041608
Cluster-8309.59181	0	38.1631972433891	-Inf	7.4602e-05	0.0041608
Cluster-10905.0	30.180309155733	0	Inf	7.4878e-05	0.0041617
Cluster-8309.31902	226.224247925844	9.88287648199061	4.5167	7.485e-05	0.0041617
Cluster-8309.47534	37.3472820393788	0.236233237215545	7.3046	7.4856e-05	0.0041617
Cluster-8309.65224	2.10763157866474	789.734865549649	-8.5496	7.4876e-05	0.0041617
Cluster-8309.15306	4.59875998823452	132.267872077347	-4.8461	7.5254e-05	0.0041795
Cluster-8309.42468	0	38.0333557543585	-Inf	7.5577e-05	0.0041914
Cluster-8309.48574	4.2872746783993	116.829072341688	-4.7682	7.5533e-05	0.0041914
Cluster-8309.48736	94.9491520678838	0	Inf	7.5688e-05	0.0041946
Cluster-8309.38948	0	152.284849368643	-Inf	7.6213e-05	0.0042206
Cluster-8309.43558	28.7461992476515	0	Inf	7.6809e-05	0.0042505
Cluster-8309.36497	188.04879279681	8.20723836380527	4.5181	7.6982e-05	0.004257
Cluster-8309.49306	0	37.7351632253633	-Inf	7.7881e-05	0.0043037
Cluster-8309.35789	386.476340620139	19.4377662476167	4.3134	7.7989e-05	0.0043066
Cluster-8309.28329	130.978752968575	0	Inf	7.8433e-05	0.0043279
Cluster-8309.31282	230.407490141514	10.6616496479168	4.4337	7.8598e-05	0.004334
Cluster-8309.35772	0	37.7410248553613	-Inf	7.875e-05	0.0043392
Cluster-8309.28756	28.2862775160379	0	Inf	7.9038e-05	0.0043519
Cluster-8309.12576	0	57.0387170808163	-Inf	7.9293e-05	0.0043629
Cluster-8309.13221	0	37.789019965567	-Inf	8.0254e-05	0.0044095
Cluster-8309.43618	376.881534780088	2.47016840350955	7.2534	8.0208e-05	0.0044095
Cluster-8309.27208	92.0004420669613	1649.82574673864	-4.1645	8.0349e-05	0.0044115
Cluster-8309.25357	27.777634388775	513.730658836494	-4.209	8.1121e-05	0.0044507
Cluster-8309.12449	1.14163715488944	67.1232169466199	-5.8776	8.136e-05	0.0044606
Cluster-8309.35985	278.010507307529	4925.68586553982	-4.1471	8.156e-05	0.0044684
Cluster-8309.44521	85.1265469054841	2.10553796043255	5.3373	8.2183e-05	0.0044993
Cluster-8309.47399	30.5587197325923	0	Inf	8.275e-05	0.0045272
Cluster-8309.31224	65.0327089910363	1.57915347032442	5.3639	8.2817e-05	0.0045276
Cluster-8309.28036	0	37.2293399097625	-Inf	8.2959e-05	0.0045289
Cluster-8309.34709	197.214033499171	9.12095606397675	4.4344	8.2921e-05	0.0045289
Cluster-8309.54988	116.342080745294	1.65363266050881	6.1366	8.309e-05	0.0045328
Cluster-16238.0	30.4348926065003	0	Inf	8.3327e-05	0.0045395
Cluster-17605.0	30.3906657851944	0	Inf	8.3535e-05	0.0045395
Cluster-8309.20090	26.6309788852705	517.10092196874	-4.2793	8.3341e-05	0.0045395
Cluster-8309.39693	1732.63993771553	100.810215202137	4.1033	8.3401e-05	0.0045395
Cluster-8309.40372	117.633350970641	4.67439387975546	4.6534	8.3494e-05	0.0045395
Cluster-8309.48466	0	37.6268559884075	-Inf	8.3568e-05	0.0045395
Cluster-8309.33604	555.732241040215	30.4001715580599	4.1922	8.3738e-05	0.0045456
Cluster-8309.58550	3.94107547021683	883.804528319683	-7.809	8.3874e-05	0.0045497
Cluster-8309.38419	0	37.4350435966733	-Inf	8.417e-05	0.0045626
Cluster-8309.33075	14954.2816329427	264.096790959598	5.8233	8.437e-05	0.0045673
Cluster-8309.59803	30.213771789245	0	Inf	8.4375e-05	0.0045673
Cluster-8309.53185	353.913693145196	6.8507638792508	5.691	8.4686e-05	0.0045809
Cluster-8309.40956	698.685437758326	0	Inf	8.4968e-05	0.0045929
Cluster-8309.53399	27.6923428609667	513.549048311527	-4.2129	8.5356e-05	0.0046106
Cluster-8309.2133	0	55.5048962580672	-Inf	8.5516e-05	0.004616
Cluster-8309.29440	951.708354213856	16174.0249967213	-4.087	8.5664e-05	0.0046207
Cluster-8309.31189	639.110288945428	36.6467003741542	4.1243	8.644e-05	0.0046593
Cluster-8309.10797	9.42748084227579	818.930639839978	-6.4407	8.6719e-05	0.0046695
Cluster-8309.45882	31.7571775518448	530.39960127882	-4.0619	8.675e-05	0.0046695
Cluster-8309.2230	0	37.2010132274102	-Inf	8.7235e-05	0.0046923
Cluster-8309.50974	0	173.382071853141	-Inf	8.7515e-05	0.0047041
Cluster-8309.38964	343.155899841888	16.8227081559123	4.3504	8.7927e-05	0.0047099
Cluster-8309.42338	53.1848467061511	0	Inf	8.7799e-05	0.0047099
Cluster-8309.56179	125.626599383248	5.0217616447918	4.6448	8.7929e-05	0.0047099
Cluster-8309.56314	3.2416799498379	97.5722879724634	-4.9117	8.7863e-05	0.0047099
Cluster-8309.58499	4.02510244391576	3196.46621599395	-9.6332	8.7822e-05	0.0047099
Cluster-8309.33776	264.757571079161	13.604223250384	4.2825	8.8758e-05	0.0047509
Cluster-8309.52206	0	175.041554532724	-Inf	8.8863e-05	0.0047532
Cluster-8309.24495	136.116252886489	6.27369859445888	4.4394	8.9434e-05	0.0047798
Cluster-8309.35349	355.068062342539	17.4396543884099	4.3477	8.9484e-05	0.0047798
Cluster-8309.41202	125.950665246866	5.3188585452727	4.5656	8.9951e-05	0.0048014
Cluster-8309.54059	0	36.9471686574991	-Inf	9.0611e-05	0.0048333
Cluster-8309.27319	0	171.029771407556	-Inf	9.1876e-05	0.0048974
Cluster-8309.38201	646.048626713322	0	Inf	9.2161e-05	0.0049091
Cluster-8309.46038	577.893410267092	0	Inf	9.248e-05	0.0049227
Cluster-8309.13688	26.7220029629834	0	Inf	9.2882e-05	0.0049294
Cluster-8309.22777	0	36.9401733453613	-Inf	9.2926e-05	0.0049294
Cluster-8309.37371	221.207005586634	10.1058312360181	4.4521	9.2726e-05	0.0049294
Cluster-8309.39360	66.1225984463343	1.70755067618586	5.2751	9.2846e-05	0.0049294
Cluster-8309.45296	0	206.30334193495	-Inf	9.2763e-05	0.0049294
Cluster-8309.37762	456.1647513263	24.6080879535729	4.2124	9.3482e-05	0.0049554
Cluster-8309.51191	10.8704987043395	248.441974672983	-4.5144	9.3907e-05	0.0049745
Cluster-8309.63355	0.476363853155477	47.1316090513489	-6.6285	9.3973e-05	0.0049746
Cluster-8309.32911	44.9319551672793	7294.73096937969	-7.343	9.4075e-05	0.0049766
Cluster-8309.51322	7.96551832899963	169.283309640378	-4.4095	9.4879e-05	0.0050122
Cluster-8309.65241	0	36.5048218032444	-Inf	9.4832e-05	0.0050122
Cluster-8309.2351	0.463097135691129	47.2555392458321	-6.673	9.5097e-05	0.0050203
Cluster-8309.46373	0	173.235510889769	-Inf	9.564e-05	0.0050455
Cluster-8309.24244	264.649443835714	13.0928985703641	4.3372	9.5877e-05	0.0050545
Cluster-8309.19802	50.0772475852016	0	Inf	9.619e-05	0.005064
Cluster-8309.32842	29.0254052833792	0	Inf	9.6163e-05	0.005064
Cluster-8309.8970	5.36891576484802	148.351400635858	-4.7882	9.6559e-05	0.00508
Cluster-8309.25833	81.6443456183376	2.72510860193492	4.905	9.7126e-05	0.0051028
Cluster-8309.65052	5.89075770414463	2836.45156518661	-8.9114	9.7076e-05	0.0051028
Cluster-8309.17544	72.9819342986295	2.19872411182678	5.0528	9.7806e-05	0.0051315
Cluster-8309.31340	590.176292623872	33.5742356181068	4.1357	9.7776e-05	0.0051315
Cluster-8309.5617	0	36.4497352726558	-Inf	9.8924e-05	0.0051867
Cluster-8309.21630	603.367613954202	33.6244335962649	4.1655	9.9198e-05	0.0051975
Cluster-8309.12538	0.463097135691129	877.806831692224	-10.888	9.9534e-05	0.0052009
Cluster-8309.12600	0	36.2766414530554	-Inf	9.9483e-05	0.0052009
Cluster-8309.40297	792.959886598942	46.4661965030438	4.093	9.9509e-05	0.0052009
Cluster-8309.54730	1.85238854276452	72.6636472382244	-5.2938	9.9433e-05	0.0052009
Cluster-8309.41553	1421.52031514702	88.7743423542455	4.0011	0.00010045	0.0052454
Cluster-8309.13072	3.75784395538643	103.005541488398	-4.7767	0.00010061	0.0052464
Cluster-8309.32080	76.8217998937676	2.20972684066504	5.1196	0.00010055	0.0052464
Cluster-8309.23676	11.0499085192336	231.726776170064	-4.3903	0.0001013	0.005279
Cluster-8309.25625	81.3411219666258	0	Inf	0.00010141	0.005281
Cluster-8309.47003	101.250423944311	3.98914390895453	4.6657	0.00010165	0.0052897
Cluster-8309.48220	0	58.2698858077079	-Inf	0.00010176	0.0052919
Cluster-8309.15861	28.0215215571791	0	Inf	0.00010227	0.0053151
Cluster-8309.57561	27.9861480736989	0	Inf	0.0001025	0.0053234
Cluster-8309.41661	9.94239358298908	216.667123541125	-4.4457	0.00010339	0.0053659
Cluster-8309.59056	0	36.1078804829625	-Inf	0.00010376	0.0053816
Cluster-13665.0	37.6909108124601	0	Inf	0.00010447	0.0054148
Cluster-8309.19348	0	35.9182709591808	-Inf	0.00010454	0.0054148
Cluster-8309.18681	310.520533753961	8.0153646965977	5.2758	0.00010483	0.0054225
Cluster-8309.58668	0	36.0132384374752	-Inf	0.00010479	0.0054225
Cluster-8309.38401	107.393370342806	0	Inf	0.00010504	0.0054295
Cluster-8309.14571	27.5837065915814	0	Inf	0.00010516	0.005432
Cluster-8309.37927	883.651257280926	52.6405102723795	4.0692	0.00010537	0.0054355
Cluster-8309.53247	1.69635004799577	79.8904045549693	-5.5575	0.00010535	0.0054355
Cluster-8309.47810	0	68.8800886316416	-Inf	0.00010556	0.0054418
Cluster-8309.41882	1126.28675964672	66.5170928373942	4.0817	0.00010591	0.005456
Cluster-8309.47142	26.6240496866871	2900.11587897087	-6.7672	0.00010626	0.0054705
Cluster-8309.34741	5.55716562829355	129.639780604349	-4.544	0.00010653	0.0054806
Cluster-8309.53206	180.905661850464	2935.78748667067	-4.0204	0.0001066	0.0054806
Cluster-8309.37741	15112.7186879629	903.277273305368	4.0645	0.0001073	0.0055129
Cluster-8309.48489	457.935990099172	24.0524153144689	4.2509	0.00010781	0.0055354
Cluster-8309.64961	0	35.5936672366042	-Inf	0.00010819	0.005551
Cluster-8309.23764	113.039215187712	0	Inf	0.00010857	0.0055673
Cluster-8309.2009	0	41.3757940762177	-Inf	0.00010886	0.0055781
Cluster-8309.54452	152.916235320274	0	Inf	0.00010907	0.0055851
Cluster-8309.13028	28.9881076606567	0	Inf	0.00010914	0.0055852
Cluster-8309.63261	59.0181920662304	1.56264937706702	5.2391	0.00010989	0.0056198
Cluster-8309.1701	0.476363853155477	46.1000256685525	-6.5966	0.00011056	0.00565
Cluster-8309.40604	628.861067016357	10484.5718754693	-4.0594	0.0001119	0.0057146
Cluster-8309.23136	27.5274643176464	0	Inf	0.00011224	0.0057285
Cluster-8309.2217	0	42.6236391118632	-Inf	0.00011266	0.0057458
Cluster-8309.18102	0	73.0706488761411	-Inf	0.00011297	0.0057579
Cluster-8309.65786	0.463097135691129	45.6595446385192	-6.6235	0.00011336	0.005774
Cluster-8309.23216	878.473994689907	30.2185420349074	4.8615	0.00011345	0.0057749
Cluster-8309.10761	1.82017717408774	78.8614455811775	-5.4372	0.0001139	0.0057899
Cluster-8309.23644	9.72252403056906	426.990776241662	-5.4567	0.00011386	0.0057899
Cluster-8309.36740	175.268841301228	7.99004913153057	4.4552	0.00011491	0.0058374
Cluster-8309.48634	55.4788852037239	1.2537911629646	5.4676	0.00011502	0.0058391
Cluster-8309.1914	0.463097135691129	45.5982710451255	-6.6215	0.0001151	0.0058397
Cluster-8309.48552	157.533368678668	5.50887799918276	4.8378	0.00011562	0.0058622
Cluster-8309.25744	533.889374171324	8585.0043414835	-4.0072	0.00011635	0.0058913
Cluster-8309.55609	714.046734858642	11697.6344012149	-4.0341	0.00011629	0.0058913
Cluster-8309.51426	0	35.4688559063909	-Inf	0.00011664	0.005902
Cluster-8309.36658	35132.8125580653	2076.59033802493	4.0805	0.00011735	0.0059339
Cluster-8309.22628	191.682027519384	8.11955357683018	4.5612	0.00011746	0.0059358
Cluster-17139.0	27.6348626114706	0	Inf	0.00011862	0.0059906
Cluster-18619.0	28.5692373462714	0	Inf	0.00011921	0.0060163
Cluster-8309.28210	114.38457943281	0	Inf	0.00011931	0.0060171
Cluster-15586.0	28.9672521594761	0	Inf	0.00011989	0.0060426
Cluster-8309.20026	1.90545541262191	69.8054715371895	-5.1951	0.00012004	0.006046
Cluster-8309.45274	915.257208581791	61.0640451218054	3.9058	0.00012079	0.00608
Cluster-8309.41356	584.437369401465	9011.98281511553	-3.9467	0.00012111	0.0060923
Cluster-8309.36032	27.1616608731186	0	Inf	0.00012229	0.0061447
Cluster-8309.42467	47.3300674544632	771.140890209019	-4.0262	0.00012232	0.0061447
Cluster-8309.1790	0.952727706310955	54.3757822634452	-5.8348	0.00012259	0.0061505
Cluster-8309.35212	1983.72951596926	122.605858421455	4.0161	0.00012259	0.0061505
Cluster-8309.39225	102.903437050974	0	Inf	0.00012441	0.0062376
Cluster-8309.60096	37.6468198020155	687.461537568624	-4.1907	0.00012483	0.0062544
Cluster-8309.40676	1205.72238272747	1.47131743897032	9.6786	0.00012491	0.0062546
Cluster-8309.23099	2.74637144547	91.9022571273142	-5.0645	0.00012512	0.006257
Cluster-8309.2615	0	34.5801547811812	-Inf	0.00012512	0.006257
Cluster-8309.30830	97.4002500302201	3.64618187982305	4.7395	0.00012537	0.0062655
Cluster-8309.33262	6.09293387018745	931.608576843392	-7.2564	0.00012552	0.0062686
Cluster-8309.2560	0	34.5328453693615	-Inf	0.00012577	0.0062769
Cluster-8309.56107	17.374714105196	331.749193187235	-4.255	0.0001263	0.0062993
Cluster-17692.0	27.5786203375356	0	Inf	0.00012676	0.0063064
Cluster-8309.28607	0	213.820585599956	-Inf	0.00012677	0.0063064
Cluster-8309.39569	863.49881310593	51.588438601473	4.0651	0.00012653	0.0063064
Cluster-8309.48072	1480.05574538882	96.5613957596373	3.9381	0.00012667	0.0063064
Cluster-8309.2511	0	146.370125689977	-Inf	0.00012723	0.0063252
Cluster-8309.19736	484.583238689081	26.5247020886097	4.1913	0.00012796	0.0063573
Cluster-8309.10844	56.4669996827892	943.244109771645	-4.0622	0.00012815	0.0063629
Cluster-8309.1872	0	34.9285072347089	-Inf	0.00012834	0.0063639
Cluster-8309.37731	1047.37968529014	60.0729132214156	4.1239	0.00012827	0.0063639
Cluster-8309.35762	4935.92746705437	305.405783635301	4.0145	0.00012853	0.0063693
Cluster-8309.11263	10.9545256780385	233.85781030113	-4.416	0.00012896	0.0063865
Cluster-8309.53452	168.191130745462	8.09314238324879	4.3773	0.00012908	0.0063885
Cluster-8309.10940	37.4313090130777	624.598258902581	-4.0606	0.0001314	0.0064946
Cluster-8309.21439	0	132.004461617251	-Inf	0.00013139	0.0064946
Cluster-8309.1754	0.463097135691129	44.7068345708882	-6.593	0.00013169	0.0064989
Cluster-8309.19335	71.2646608440224	28811.5836906586	-8.6592	0.00013162	0.0064989
Cluster-8309.38797	3969.77048909669	251.492775238747	3.9805	0.00013174	0.0064989
Cluster-8309.21631	49.8989532242815	0.944932948862179	5.7227	0.00013222	0.0065187
Cluster-8309.2501	0	378.944027540521	-Inf	0.00013237	0.006522
Cluster-8309.37297	3762.03759492968	245.963508280554	3.935	0.0001336	0.0065783
Cluster-8309.32936	936.074254986835	6.37644319152219	7.1977	0.00013389	0.0065842
Cluster-8309.52751	1.26546428098141	61.1088642864913	-5.5936	0.00013388	0.0065842
Cluster-8309.31742	0	34.4740620231017	-Inf	0.00013472	0.0066207
Cluster-8309.18249	89.5422658059061	3.47672360042034	4.6868	0.00013512	0.0066358
Cluster-8309.43010	724.974867633453	46.3984252458157	3.9658	0.00013528	0.0066398
Cluster-8309.31487	600.732244037867	33.942899920586	4.1455	0.00013544	0.006643
Cluster-8309.35990	247.174691384629	2.62827529941908	6.5553	0.00013606	0.0066693
Cluster-8309.37070	727.669319548242	43.8199115517247	4.0536	0.00013633	0.0066785
Cluster-8309.35276	667.470335011528	10181.653709533	-3.9311	0.00013765	0.0067388
Cluster-8309.2821	0.952727706310955	52.5579781951686	-5.7857	0.00013775	0.0067395
Cluster-8309.31218	225.146910986721	10.7199733994987	4.3925	0.00013819	0.0067565
Cluster-8309.35235	3260.64774177753	212.009459858335	3.943	0.00013908	0.0067929
Cluster-8309.38133	9412.28904051635	607.812990784852	3.9528	0.00013911	0.0067929
Cluster-8309.33384	4.63097135691129	698.630277934706	-7.2371	0.00014036	0.0068494
Cluster-8309.11714	10.6809296706281	10994.4615742354	-10.008	0.00014091	0.006872
Cluster-8309.1198	0	34.0393961793708	-Inf	0.00014123	0.0068834
Cluster-8309.24042	20.3080841492762	366.364899344723	-4.1732	0.00014171	0.0069024
Cluster-8309.3238	0	34.1112741823983	-Inf	0.00014193	0.0069086
Cluster-8309.58805	0	58.2912320097003	-Inf	0.00014216	0.0069157
Cluster-15645.0	27.7536034835168	0	Inf	0.00014243	0.0069243
Cluster-8309.25363	0	166.887651036162	-Inf	0.00014308	0.0069513
Cluster-8309.11924	0	485.989297125611	-Inf	0.00014405	0.0069898
Cluster-8309.23579	27.5767094875674	0	Inf	0.00014402	0.0069898
Cluster-8309.27483	31.6170574043464	0.260441562844503	6.9236	0.00014441	0.0070027
Cluster-8309.32117	493.738377706901	30.2868457732106	4.027	0.0001448	0.0070171
Cluster-8309.44075	2372.88350155007	145.97534179676	4.0228	0.00014526	0.0070351
Cluster-8309.47851	1376.97753766252	91.0975207515607	3.9179	0.00014544	0.0070393
Cluster-8309.27928	51.2269161033741	0	Inf	0.00014564	0.0070448
Cluster-8309.15716	16.6727348604417	271.548177583655	-4.0256	0.00014707	0.0071091
Cluster-8309.28571	27.1180936369456	477.034576120776	-4.1368	0.0001482	0.0071548
Cluster-8309.48180	41.4154279451958	0.738409401694725	5.8096	0.00014819	0.0071548
Cluster-8309.32798	27.1079344181282	0	Inf	0.00014839	0.0071551
Cluster-8309.54981	3.99289107523898	116.856555941936	-4.8712	0.00014834	0.0071551
Cluster-8309.40038	1165.03205732963	83.7262646785635	3.7985	0.00014892	0.007176
Cluster-8309.61608	0	33.8897024360665	-Inf	0.00014921	0.0071811
Cluster-8309.65175	6.26223908242055	135.48378223842	-4.4353	0.00014921	0.0071811
Cluster-8309.43121	31.8235790445972	522.185982690165	-4.0364	0.00014933	0.0071825
Cluster-10503.0	27.9481908658434	0	Inf	0.00014949	0.0071857
Cluster-8309.15028	44.2988253287915	723.875341255655	-4.0304	0.0001499	0.0072007
Cluster-8309.13056	151.128133704002	4.89777017483522	4.9475	0.00015058	0.007229
Cluster-8309.35594	69.6163593172689	2.27134908871365	4.9378	0.00015123	0.0072553
Cluster-8309.37947	12827.329853213	810.42728137822	3.9844	0.00015158	0.007268
Cluster-8309.40556	2259.11250845923	151.951430007849	3.8941	0.00015185	0.007276
Cluster-8309.34052	371.625429271405	2.29885591080931	7.3368	0.00015195	0.0072765
Cluster-8309.51560	164.62351540892	2563.32835545133	-3.9608	0.00015225	0.0072864
Cluster-8309.17654	32.7345957485469	0	Inf	0.00015323	0.0073287
Cluster-14240.0	27.551427317474	0	Inf	0.0001539	0.0073517
Cluster-8309.32040	26.5551323749901	0	Inf	0.00015386	0.0073517
Cluster-14546.0	26.4268918692594	0	Inf	0.00015518	0.0074078
Cluster-8309.40103	1022.9047824508	67.5495035249634	3.9206	0.00015564	0.0074233
Cluster-8309.6050	0	33.6204494014123	-Inf	0.00015569	0.0074233
Cluster-8309.58563	2.29654102724322	81.8751153800412	-5.1559	0.00015612	0.0074392
Cluster-8309.49031	38.8187574756136	658.427144176332	-4.0842	0.00015632	0.0074437
Cluster-8309.53514	204.892886639689	0	Inf	0.00015773	0.0075066
Cluster-8309.37001	69.6888946126104	2.08353250275603	5.0638	0.00015824	0.0075259
Cluster-8309.46023	0	159.53052302742	-Inf	0.0001591	0.0075623
Cluster-8309.28919	51.0316824251888	768.174534933936	-3.912	0.00015968	0.007585
Cluster-8309.34779	2195.7272633426	154.293863682035	3.8309	0.00015987	0.0075894
Cluster-8309.23425	88.9608836670097	3.42754836437917	4.6979	0.00016029	0.0076047
Cluster-8309.14113	77.3639322330909	2.59856560937099	4.8959	0.00016082	0.0076136
Cluster-8309.21461	19.5265725051666	347.569957984855	-4.1538	0.00016073	0.0076136
Cluster-8309.48153	113.760022741991	0	Inf	0.00016087	0.0076136
Cluster-8309.53964	192.376487344912	9.80660435398213	4.294	0.00016082	0.0076136
Cluster-8309.22404	102.573715111317	0	Inf	0.00016102	0.0076158
Cluster-8309.39428	63.5974290128243	0	Inf	0.00016174	0.0076453
Cluster-8309.65623	2.38181926577739	114.097236751357	-5.5821	0.00016236	0.0076698
Cluster-8309.33235	51.0766234477841	0.757116362904552	6.076	0.00016339	0.0077093
Cluster-8309.45954	25.6618090574176	0	Inf	0.00016348	0.0077093
Cluster-8309.48133	42.1936283743666	0	Inf	0.0001635	0.0077093
Cluster-8309.27538	0	33.0049971166333	-Inf	0.00016457	0.0077504
Cluster-8309.61797	0	33.0104984810524	-Inf	0.00016447	0.0077504
Cluster-12684.0	26.4281431340947	0	Inf	0.00016549	0.0077889
Cluster-8309.19936	0.339270009599153	42.6739944737398	-6.9748	0.00016583	0.0077999
Cluster-8309.1111	0	32.7761194571344	-Inf	0.00016889	0.0079364
Cluster-8309.15672	0.678540019198306	89.2562404997367	-7.0394	0.00016893	0.0079364
Cluster-8309.25859	90.5583007955967	0.496674800060048	7.5104	0.00016942	0.0079546
Cluster-10277.0	25.9991682170485	0	Inf	0.00017033	0.0079922
Cluster-8309.36988	974.68332199791	14686.9567374665	-3.9135	0.00017087	0.0080126
Cluster-8309.19084	140.367549112431	7.70430361454284	4.1874	0.00017165	0.0080387
Cluster-8309.27224	25.5562802866792	1227.94125569508	-5.5864	0.00017174	0.0080387
Cluster-8309.57187	73.8747338419304	0	Inf	0.00017167	0.0080387
Cluster-8309.31875	84.4025967055753	1272.07183784377	-3.9137	0.00017351	0.0081166
Cluster-12816.0	26.5974483463278	0	Inf	0.00017467	0.0081657
Cluster-8309.35953	2473.13045193297	153.626045383917	4.0088	0.00017538	0.0081931
Cluster-8309.51923	315.436143107698	1.01755792574906	8.2761	0.00017546	0.0081931
Cluster-8309.46601	0	143.59913390676	-Inf	0.00017595	0.0082087
Cluster-8309.54361	30.1013138199234	448.004865505139	-3.8956	0.00017612	0.0082087
Cluster-8309.58332	1.15490387235378	1057.46766836864	-9.8386	0.00017603	0.0082087
Cluster-8309.49615	1.35708003839661	65.4171834400006	-5.5911	0.00017642	0.0082176
Cluster-8309.2222	0	32.4837653362894	-Inf	0.00017684	0.0082321
Cluster-4745.0	0	32.4595686215843	-Inf	0.00017733	0.008247
Cluster-8309.52832	0	118.226960720846	-Inf	0.00017737	0.008247
Cluster-8309.29691	244.316480228088	13.3063677651198	4.1986	0.00017753	0.0082495
Cluster-8309.55262	77.8876304061992	0	Inf	0.00017801	0.0082668
Cluster-8309.43837	1771.82696275658	125.877559866942	3.8151	0.00017859	0.0082886
Cluster-13153.0	28.1250848617927	0	Inf	0.00017886	0.0082913
Cluster-8309.30446	0	45.0420310921747	-Inf	0.00017879	0.0082913
Cluster-8309.2226	0	32.4676098976869	-Inf	0.00017944	0.008303
Cluster-8309.35758	1.85238854276452	64.7484872270066	-5.1274	0.00017937	0.008303
Cluster-8309.9228	18.503084542621	969.165898259637	-5.7109	0.00017941	0.008303
Cluster-8309.36712	118.046271729555	1699.99791026333	-3.8481	0.00018027	0.0083364
Cluster-77.0	0	32.6003399530559	-Inf	0.00018142	0.0083846
Cluster-8309.52815	1093.18062312668	19.6799836657771	5.7957	0.00018173	0.0083937
Cluster-8309.37359	97.7611030315636	4.30426207225933	4.5054	0.00018191	0.0083969
Cluster-8309.11553	2.38181926577739	71.7293683635456	-4.9124	0.0001824	0.0084144
Cluster-8309.36405	654000.399686795	42909.0181469908	3.9299	0.00018253	0.0084155
Cluster-8309.18038	0.476363853155477	52.2172686985391	-6.7763	0.00018294	0.0084243
Cluster-8309.43268	26.2727096083024	396.404313714535	-3.9153	0.00018289	0.0084243
Cluster-8309.36832	25369.7713353767	1516.10260478658	4.0647	0.00018331	0.0084364
Cluster-8309.11920	10.3871377471701	179.682602236679	-4.1126	0.00018374	0.0084513
Cluster-8309.20915	24.8803107025821	0	Inf	0.00018421	0.0084598
Cluster-8309.29847	432.290793191665	29.6676121754393	3.865	0.00018425	0.0084598
Cluster-8309.34950	5844.07401855401	281.152354528154	4.3776	0.00018433	0.0084598
Cluster-8309.58669	0	32.2310396167404	-Inf	0.00018437	0.0084598
Cluster-8309.46030	0	32.5889272940893	-Inf	0.00018657	0.0085557
Cluster-8309.33736	25.5979912890405	0	Inf	0.00018682	0.0085621
Cluster-8309.14594	9.64292372578297	186.075813678793	-4.2703	0.00018768	0.0085913
Cluster-8309.37576	26308.434146202	749.348579992001	5.1337	0.00018761	0.0085913
Cluster-8309.12353	9.23098260998104	165.591036528196	-4.165	0.00018805	0.0086031
Cluster-8309.10936	0.939460988846607	49.7829357724093	-5.7277	0.00018818	0.0086038
Cluster-8309.29795	510.521773110264	30.4328543117676	4.0683	0.0001883	0.0086039
Cluster-8309.14121	11.4327324757315	191.387726576477	-4.0653	0.00018843	0.0086048
Cluster-8309.28836	3.06035928497569	84.8237228280027	-4.7927	0.00018953	0.00865
Cluster-8309.34633	38.6644940199517	0	Inf	0.00018988	0.0086608
Cluster-8309.21276	0.476363853155477	41.9571193241199	-6.4607	0.00019036	0.0086726
Cluster-8309.25165	4.28034547981598	110.28918149441	-4.6874	0.00019029	0.0086726
Cluster-8309.2964	16.6222517149596	334.004722992778	-4.3287	0.0001909	0.0086833
Cluster-8309.39175	25.3016835466378	0	Inf	0.00019072	0.0086833
Cluster-8309.57261	31.9094622521079	0	Inf	0.00019094	0.0086833
Cluster-8309.42809	63.1058063975315	1.97899496786863	4.9949	0.00019132	0.0086956
Cluster-15538.0	26.2006847979584	0	Inf	0.00019151	0.008699
Cluster-8309.32079	395.041915576584	6.75937066568066	5.869	0.00019231	0.0087304
Cluster-8309.24082	26.8079407866505	0	Inf	0.00019285	0.0087494
Cluster-8309.36118	583.617640757991	14.1431276388969	5.3669	0.0001938	0.0087877
Cluster-8309.37980	18514.2066268925	1314.53923272035	3.816	0.00019397	0.00879
Cluster-8309.57696	24.1461879945817	0	Inf	0.00019443	0.0088054
Cluster-8309.35715	46.8398584934152	0.969141274491138	5.5949	0.00019454	0.0088055
Cluster-8309.16198	0	31.8561534186845	-Inf	0.00019502	0.008822
Cluster-8309.33137	0	31.9588251293504	-Inf	0.00019521	0.0088252
Cluster-8309.39095	4600.23204347496	249.616766748982	4.2039	0.00019541	0.0088294
Cluster-8309.36391	870.787350908332	57.2809916080422	3.9262	0.00019598	0.0088497
Cluster-8309.24801	0	64.9276455584652	-Inf	0.0001966	0.0088726
Cluster-8309.41934	391.85147138228	23.8858456014045	4.0361	0.00019724	0.0088962
Cluster-8309.46366	0	32.1601230803563	-Inf	0.00019848	0.0089469
Cluster-8309.9014	0	35.5493076665962	-Inf	0.00019879	0.0089557
Cluster-8309.35592	231.599983656962	9.25890010458339	4.6447	0.00019926	0.0089716
Cluster-8309.43243	45.2522126202354	0.993349600120096	5.5095	0.00019959	0.008981
Cluster-8309.36399	57.2997352522187	1.75046596302465	5.0327	0.0002005	0.0090167
Cluster-8309.48413	0	50.5312026098784	-Inf	0.0002019	0.0090742
Cluster-8309.25355	0	113.417970961501	-Inf	0.00020273	0.0091011
Cluster-8309.41140	211.564870147471	3374.96001214252	-3.9957	0.00020266	0.0091011
Cluster-8309.52573	8.48175023997883	196.013703804975	-4.5304	0.00020383	0.0091449
Cluster-8309.36580	10896.5731052525	689.069189667114	3.9831	0.00020529	0.0092052
Cluster-8309.49200	217.259007097734	13.5727206225118	4.0006	0.00020633	0.0092465
Cluster-8309.23125	306.038563919982	4186.74469714349	-3.774	0.00020697	0.0092696
Cluster-8309.42490	202.380045607413	11.2701562851075	4.1665	0.00020726	0.0092774
Cluster-8309.56831	25.0199070758089	0	Inf	0.0002077	0.0092915
Cluster-8309.28520	67.7329427652322	984.932279217624	-3.8621	0.0002085	0.0093218
Cluster-8309.33941	4479.67797003526	6.13835574100912	9.5113	0.00020886	0.0093327
Cluster-8309.58605	6.51055291973746	1618.24770620188	-7.9574	0.00021124	0.0094335
Cluster-8309.35727	64.9595273998361	0	Inf	0.00021207	0.009465
Cluster-8309.2971	0	31.5703350152994	-Inf	0.00021238	0.009468
Cluster-8309.48380	2.77858281414677	75.9852982818682	-4.7733	0.00021232	0.009468
Cluster-8309.49046	25.1898718731749	401.874490891848	-3.9958	0.0002132	0.0094936
Cluster-8309.54685	0	31.5406253252513	-Inf	0.00021312	0.0094936
Cluster-8309.17460	0.815633862754631	145.029757982284	-7.4742	0.00021344	0.009496
Cluster-8309.33524	25.5739603837822	0	Inf	0.0002135	0.009496
Cluster-8309.20874	0	161.302944726317	-Inf	0.00021409	0.0095163
Cluster-8309.40920	4.41051012478899	1122.57845616715	-7.9917	0.00021448	0.0095281
Cluster-8309.37722	3975.98119058968	189.258747265269	4.3929	0.00021519	0.0095542
Cluster-8309.37519	58.8861711874457	0.78132468853351	6.2359	0.00021623	0.0095948
Cluster-8309.14719	25.3351461801498	0	Inf	0.00021705	0.0096257
Cluster-8309.2979	0	31.3722626743629	-Inf	0.00021734	0.0096332
Cluster-8309.15736	52.4722656630127	1.56044650911459	5.0715	0.00021772	0.0096443
Cluster-8309.40034	2159.82245650765	153.652261140154	3.8132	0.00021811	0.0096559
Cluster-8309.22695	1167.32687448621	81.4200689673693	3.8417	0.00021835	0.0096603
Cluster-8309.57878	0	31.5589223563328	-Inf	0.00021846	0.0096603
Cluster-8309.50817	23.3823697368492	0	Inf	0.00021979	0.0097138
Cluster-8309.43357	23.6230268850192	361.365484367746	-3.9352	0.00022002	0.0097181
Cluster-8309.45671	1815.77735399195	120.595311161164	3.9123	0.00022022	0.0097214
Cluster-8309.57290	57.3667417139476	0	Inf	0.00022035	0.0097214
Cluster-8309.34497	91.6936550477616	0	Inf	0.00022075	0.0097336
Cluster-8309.13173	0	31.3473189857984	-Inf	0.00022089	0.0097342
Cluster-8309.38126	264.305325505869	0	Inf	0.00022169	0.0097528
Cluster-8309.42441	3.05343008639238	95.0254258998932	-4.9598	0.00022169	0.0097528
Cluster-8309.47431	304.817422403345	19.1478907629817	3.9927	0.00022161	0.0097528
Cluster-8309.30617	338.865215616976	9.82084430381366	5.1087	0.00022199	0.0097602
Cluster-8309.37690	0	31.1478023616927	-Inf	0.00022315	0.0098057
Cluster-8309.26830	5.91729113907332	125.208385003831	-4.4033	0.00022416	0.0098429
Cluster-8309.60507	10.3865460674678	196.577299335642	-4.2423	0.00022425	0.0098429
Cluster-8309.16062	10.7472632579498	1466.6675229091	-7.0924	0.00022445	0.0098461
Cluster-8309.26983	292.958540859997	0	Inf	0.00022516	0.0098714
Cluster-8309.10587	23.8081692498178	0	Inf	0.00022698	0.0099399
Cluster-8309.65690	0	31.3490887017747	-Inf	0.0002269	0.0099399
Cluster-8309.65867	0	31.2068002007367	-Inf	0.00022758	0.0099603
Cluster-8309.61309	25.4690779089027	0	Inf	0.00022995	0.010058
Cluster-8309.12907	77.9615808148454	0	Inf	0.00023046	0.010073
Cluster-8309.38944	522.174512937921	3.38574031697854	7.2689	0.00023054	0.010073
Cluster-8309.53400	434.24908319066	0	Inf	0.00023098	0.010086
Cluster-8309.32466	1364.45647941534	18949.9639257426	-3.7958	0.00023121	0.010091
Cluster-8309.22560	39.3279922825788	624.121770236926	-3.9882	0.00023175	0.010105
Cluster-8309.63763	0	71.9059528961029	-Inf	0.00023181	0.010105
Cluster-1593.0	0	31.2448998215423	-Inf	0.00023283	0.010144
Cluster-8309.22570	0	31.1158285282188	-Inf	0.00023314	0.010152
Cluster-8309.58618	2.54419527942717	1057.85199472034	-8.6997	0.00023336	0.010156
Cluster-15150.1	24.3091556879338	0	Inf	0.00023352	0.010157
Cluster-8309.24215	27.2254240253392	0	Inf	0.00023391	0.010168
Cluster-8309.39921	210.715175791602	12.5011950165362	4.0752	0.0002343	0.010179
Cluster-8309.20016	8.09818550364312	140.812693656812	-4.12	0.00023497	0.010202
Cluster-8309.9348	17.5819086198539	276.749580376432	-3.9764	0.0002351	0.010202
Cluster-8309.55860	0	36.3855002265264	-Inf	0.00023621	0.010245
Cluster-8309.50188	1.95727101764407	68.1955127483027	-5.1228	0.00023661	0.010256
Cluster-8309.43988	79.8336680779343	1222.07174678356	-3.9362	0.00023743	0.010286
Cluster-8309.10478	5.72838169049484	118.06378466694	-4.3653	0.00023776	0.010289
Cluster-8309.61600	14.356011206425	222.150590812549	-3.9518	0.00023777	0.010289
Cluster-11585.0	25.6017450835462	0	Inf	0.00023877	0.010327
Cluster-8309.7276	8.37620817996632	3726.85807709031	-8.7974	0.00024081	0.010409
Cluster-8309.32970	0	36.3147294629371	-Inf	0.00024188	0.010449
Cluster-17269.0	24.6597815650291	0	Inf	0.00024335	0.010507
Cluster-8309.54938	34.993315378796	1005.20609208061	-4.8443	0.00024356	0.01051
Cluster-8309.34878	1431.80705828417	98.7104047098316	3.8585	0.00024428	0.010535
Cluster-8309.11430	0.802367145290282	47.5867515722659	-5.8902	0.00024485	0.010554
Cluster-8309.45784	350.658708069131	1.04176625137801	8.3949	0.00024509	0.010559
Cluster-8309.58575	8.37053024621824	169.5100721501	-4.3399	0.00024589	0.010587
Cluster-8309.31113	141.48173491481	7.42295222253608	4.2525	0.00024642	0.010604
Cluster-8309.49770	24.4607675137897	0	Inf	0.00024686	0.010617
Cluster-8309.35450	108.308692653141	5.43625302229589	4.3164	0.00024859	0.010685
Cluster-8309.2438	0	44.5243164674894	-Inf	0.0002503	0.010753
Cluster-18254.0	22.5345245054178	0	Inf	0.00025084	0.010764
Cluster-8309.20719	0.463097135691129	39.7004697799156	-6.4217	0.00025077	0.010764
Cluster-8309.42880	0	30.600098112294	-Inf	0.00025114	0.010771
Cluster-15077.0	25.1253812303907	0	Inf	0.00025196	0.0108
Cluster-18011.0	25.1121145129263	0	Inf	0.00025219	0.010804
Cluster-8309.40564	781.118286818133	60.1741025952868	3.6983	0.00025247	0.010809
Cluster-8309.30411	20.578504752609	339.940417718825	-4.0461	0.00025315	0.010821
Cluster-8309.36459	38239.5451725156	2018.19883959094	4.2439	0.00025297	0.010821
Cluster-8309.39744	0	99.2865433607517	-Inf	0.00025312	0.010821
Cluster-8309.27213	0	37.3172275785979	-Inf	0.00025392	0.010842
Cluster-8309.50864	85.8031760747142	0.732908037275593	6.8713	0.00025383	0.010842
Cluster-8309.54155	585.988182962442	10.97559929631	5.7385	0.00025527	0.010893
Cluster-8309.58316	102.451275060921	1340.07606840612	-3.7093	0.00025553	0.010898
Cluster-8309.25615	24.8954203645839	0	Inf	0.00025604	0.01091
Cluster-8309.30376	3404.31407349703	253.825072488047	3.7455	0.0002561	0.01091
Cluster-8309.21799	1091.76988255007	4.12414971867327	8.0484	0.0002577	0.010972
Cluster-8309.51716	61.0639846319169	1.50652849343754	5.341	0.0002589	0.011017
Cluster-8309.49826	71.3429965946991	2.86485719128954	4.6382	0.00025936	0.011031
Cluster-8309.19273	154.669487227338	0	Inf	0.0002597	0.011039
Cluster-8309.39318	164.185217995933	10.6703882333292	3.9436	0.00026052	0.011068
Cluster-8309.32388	64.5950298363	996.576124852066	-3.9475	0.00026152	0.011104
Cluster-8309.2961	4.2872746783993	91.5145139871226	-4.4159	0.00026342	0.011179
Cluster-8309.47883	0	593.82732839196	-Inf	0.0002636	0.01118
Cluster-8309.37118	3222.74518195785	223.255600034303	3.8515	0.00026694	0.011297
Cluster-8309.37643	690.984831941356	47.6340725950096	3.8586	0.00026657	0.011297
Cluster-8309.40446	317.818482885967	9.98191265245888	4.9927	0.00026666	0.011297
Cluster-8309.57988	50.1510887615348	0	Inf	0.00026687	0.011297
Cluster-8309.43295	2945.12547728636	222.465643533973	3.7267	0.00026713	0.011299
Cluster-8309.41181	24.2762847341241	0	Inf	0.00026762	0.011301
Cluster-8309.42814	1921.63916349502	7.60196894760788	7.9817	0.00026733	0.011301
Cluster-8309.44661	23.3817101517163	0	Inf	0.00026753	0.011301
Cluster-8309.22235	0	95.027245280419	-Inf	0.00026886	0.011347
Cluster-8309.63601	24.1922577604251	0	Inf	0.00026926	0.011358
Cluster-8309.65984	15.5267522313443	263.153125854746	-4.0831	0.00027019	0.01139
Cluster-8309.35924	1246.90982126695	87.1385503509942	3.8389	0.0002704	0.011393
Cluster-8309.27111	7.43040967223869	138.386979986002	-4.2191	0.00027221	0.011463
Cluster-8309.38402	751.089712939318	51.6450190797804	3.8623	0.00027247	0.011468
Cluster-8309.21965	712.043511875902	48.7834603849575	3.8675	0.00027377	0.011486
Cluster-8309.23507	81.0710081319984	0	Inf	0.00027318	0.011486
Cluster-8309.27996	42.4313138347509	0.260441562844503	7.348	0.00027345	0.011486
Cluster-8309.37011	144.883568538785	0	Inf	0.00027354	0.011486
Cluster-8309.39884	134.337718809331	1918.19317915618	-3.8358	0.00027381	0.011486
Cluster-8309.47972	329.866207775183	4587.14518624163	-3.7976	0.00027342	0.011486
Cluster-8309.2389	8.6958739532201	154.58919086654	-4.152	0.00027574	0.011561
Cluster-8309.16520	133.607954864813	7.59206184728388	4.1374	0.00027691	0.011597
Cluster-8309.31456	22.9394685172058	0	Inf	0.00027688	0.011597
Cluster-8309.51999	392.695928924908	28.2197560882385	3.7986	0.00027739	0.011611
Cluster-8309.22692	9.91084179944526	200.630796675265	-4.3394	0.00028166	0.01178
Cluster-8309.37577	23.7489006719407	433.597317220506	-4.1904	0.00028172	0.01178
Cluster-8309.47197	9.49956026877629	201.435951371217	-4.4063	0.00028204	0.011787
Cluster-8309.58177	24.4721233812859	0	Inf	0.00028247	0.011798
Cluster-8309.24682	0	72.5962943011947	-Inf	0.00028338	0.01183
Cluster-8309.14278	20.1065675683664	326.808259402813	-4.0227	0.00028416	0.011856
Cluster-8309.1125	1.74182813413689	59.8714927194629	-5.1032	0.00028532	0.011898
Cluster-15911.0	27.2386907428035	0	Inf	0.00028612	0.011925
Cluster-8309.50214	78.6610841084775	0.708699711646634	6.7943	0.00028639	0.011929
Cluster-8309.59885	0	99.5286266170413	-Inf	0.00028661	0.011932
Cluster-8309.35350	1769.23041719712	132.082545738524	3.7436	0.00028772	0.011972
Cluster-8309.38482	1332.55727505728	97.2445621925787	3.7764	0.00028839	0.01199
Cluster-8309.65166	0	29.6753776832842	-Inf	0.00028847	0.01199
Cluster-16573.0	24.1448688243158	0	Inf	0.00028922	0.011996
Cluster-8309.18917	132.386568305002	6.94904146493581	4.2518	0.00028924	0.011996
Cluster-8309.55888	0	44.3764653265588	-Inf	0.00028906	0.011996
Cluster-8309.58213	48.5626607816348	0.738409401694725	6.0393	0.00028905	0.011996
Cluster-8309.57472	31.8615495417269	479.771127045233	-3.9125	0.00028947	0.011999
Cluster-8309.45660	205.544009523884	12.6779972627316	4.019	0.00029089	0.012052
Cluster-8309.31321	158.245371331378	7.09284713554038	4.4797	0.00029176	0.012081
Cluster-8309.33769	0	29.8491804231184	-Inf	0.00029438	0.012183
Cluster-8309.4008	129.771788448024	3.57355690293617	5.1825	0.00029557	0.01222
Cluster-8309.55267	0	29.8150649971654	-Inf	0.00029559	0.01222
Cluster-8309.21867	2142.38170398483	3.5790582673553	9.2254	0.00029877	0.012325
Cluster-8309.30699	4.19506724128181	106.657757213715	-4.6682	0.00029862	0.012325
Cluster-8309.30939	60.8010849068697	867.645539332368	-3.8349	0.00029869	0.012325
Cluster-8309.34842	407.318549062223	14.7263187110204	4.7897	0.0002984	0.012325
Cluster-8309.38927	0	156.308928563807	-Inf	0.00030052	0.01239
Cluster-8309.37810	40.4721998725693	0	Inf	0.00030084	0.012392
Cluster-8309.65193	0	29.5539261250111	-Inf	0.00030087	0.012392
Cluster-8309.55405	80.1182804256875	0	Inf	0.00030271	0.01246
Cluster-8309.24422	0	29.7086732489805	-Inf	0.00030367	0.012493
Cluster-8309.27957	29.1883729767313	0	Inf	0.00030389	0.012496
Cluster-8309.28374	39.3431831392855	592.478576639261	-3.9126	0.00030436	0.012508
Cluster-8309.37163	8847.87463009896	188.441215222853	5.5531	0.00030553	0.01255
Cluster-8309.1319	0	29.6272368002839	-Inf	0.00030666	0.01259
Cluster-8309.37997	54.2153996781413	0	Inf	0.00030818	0.012645
Cluster-16111.0	0	29.2579364639684	-Inf	0.00031202	0.012796
Cluster-8309.47696	54.3676976676785	0	Inf	0.00031242	0.012805
Cluster-8309.8968	0	29.3517967028246	-Inf	0.00031271	0.01281
Cluster-8309.41414	0.339270009599153	38.071804029819	-6.8101	0.00031491	0.012894
Cluster-8309.41832	101.661745342803	3.19131512716362	4.9935	0.00031561	0.012916
Cluster-11558.0	23.7746387108751	0	Inf	0.00031833	0.01302
Cluster-8309.52726	41.4292863423625	1.00435232895836	5.3663	0.00031938	0.013056
Cluster-8309.24519	0	29.1603329657454	-Inf	0.00032017	0.013072
Cluster-8309.2758	1.48090716448859	58.7750730894723	-5.3107	0.00032045	0.013072
Cluster-8309.35983	58.3473220254532	0	Inf	0.00032001	0.013072
Cluster-8309.65331	4.34542780230249	105.229692105315	-4.5979	0.00032041	0.013072
Cluster-17496.0	23.6375448673188	0	Inf	0.00032158	0.013111
Cluster-8309.36726	2705.8396299659	112.08514171239	4.5934	0.00032183	0.013114
Cluster-8309.2024	6.05563624746488	160.313603545706	-4.7265	0.00032211	0.013119
Cluster-8309.44753	417.8550234823	13.1266040661887	4.9924	0.00032316	0.013154
Cluster-8309.31474	272.049296115855	3435.34854202318	-3.6585	0.00032363	0.013164
Cluster-8309.40242	2760.08406271871	207.60291278369	3.7328	0.00032375	0.013164
Cluster-8309.50518	36.064205566725	0.78132468853351	5.5285	0.00032717	0.013296
Cluster-8309.3148	2.03562005759492	109.43851132727	-5.7485	0.00032769	0.01331
Cluster-8309.43671	684.843144446656	51.6878614802218	3.7279	0.0003296	0.013381
Cluster-8309.40296	2453.33973211682	27.9240073626817	6.4571	0.00033034	0.013404
Cluster-8309.8688	1.35708003839661	58.3250452246939	-5.4255	0.00033053	0.013404
Cluster-8309.21849	128.244296311855	0	Inf	0.00033101	0.013413
Cluster-8309.30590	0	29.0000348128073	-Inf	0.00033114	0.013413
Cluster-8309.32193	366.225912399042	4772.09935117646	-3.7038	0.00033126	0.013413
Cluster-8309.35444	195.459850385252	5.24919502112151	5.2186	0.00033258	0.013459
Cluster-8309.48054	64.1135797290987	2.7680238887737	4.5337	0.00033381	0.013502
Cluster-8309.38774	980.315731556042	70.8417215923705	3.7906	0.0003358	0.013575
Cluster-8309.42162	2091.93271196806	15.5645725325162	7.0704	0.00033667	0.013603
Cluster-8309.21918	23.9041437707152	0	Inf	0.00033804	0.013647
Cluster-9404.0	128.420197375418	5.74731410435074	4.4818	0.00033812	0.013647
Cluster-8309.65414	0	84.1858932090445	-Inf	0.00034025	0.013726
Cluster-9552.0	23.8068500795519	0	Inf	0.00034045	0.013727
Cluster-8309.14603	23.7272497747658	0	Inf	0.00034244	0.013791
Cluster-8309.26351	141.706289468592	9.27245435602899	3.9338	0.00034226	0.013791
Cluster-8309.56683	760.991106803115	55.7085809034459	3.7719	0.00034256	0.013791
Cluster-8309.54695	177.338344714193	2436.51542074885	-3.7802	0.0003428	0.013793
Cluster-8309.1713	0	29.334534024784	-Inf	0.0003431	0.013798
Cluster-8309.1996	0	29.1690715511578	-Inf	0.00034422	0.013835
Cluster-8309.42407	266.062671664066	18.2309093991152	3.8673	0.00034439	0.013835
Cluster-8309.38014	3059.57580446303	245.735615309546	3.6382	0.00034735	0.01394
Cluster-8309.4590	2.71416007679322	81.51027044418	-4.9084	0.0003472	0.01394
Cluster-8309.30990	251.120919555263	15.3551604190104	4.0316	0.00034878	0.013989
Cluster-8309.58532	10.7573678606108	163.338942716354	-3.9245	0.00034894	0.013989
Cluster-8309.30507	400.005628997196	12.4993175813909	5.0001	0.00034952	0.014005
Cluster-8309.52028	86.0117443757946	4.01740931583344	4.4202	0.00035048	0.014036
Cluster-8309.29472	0	28.7564459978751	-Inf	0.00035101	0.014042
Cluster-8309.38673	7113.33580221021	572.814998854959	3.6344	0.00035084	0.014042
Cluster-8309.1182	0	28.7476461369893	-Inf	0.00035139	0.01405
Cluster-8309.36960	1157.75261212821	83.0267176488655	3.8016	0.00035212	0.014062
Cluster-8309.49778	197.032217097646	13.233394133578	3.8962	0.00035186	0.014062
Cluster-8309.50734	157.548144993416	10.2672482393183	3.9397	0.00035224	0.014062
Cluster-8309.26694	80.0917469907588	0	Inf	0.00035244	0.014063
Cluster-8309.58209	0	93.9258038816811	-Inf	0.00035268	0.014065
Cluster-8309.34506	107.207997683167	2259.313502667	-4.3974	0.00035372	0.014099
Cluster-18457.0	38.220341535473	0	Inf	0.00035413	0.014108
Cluster-8309.47745	54.4312438143329	0	Inf	0.0003567	0.014203
Cluster-8309.12526	10.3871377471701	155.848713664039	-3.9073	0.00035714	0.014214
Cluster-8309.33490	94.9826014121216	1302.56546837031	-3.7775	0.00035742	0.014218
Cluster-8309.15075	340.555208676917	24.2959428539277	3.8091	0.00035939	0.014289
Cluster-8309.2008	1.14163715488944	50.7740941155008	-5.4749	0.00035971	0.014294
Cluster-8309.34375	42.2113896661744	1.05276898021628	5.3254	0.00036112	0.014327
Cluster-8309.46673	54.4939594180103	742.517984406953	-3.7683	0.00036094	0.014327
Cluster-8309.46701	33.2558592974154	0	Inf	0.00036094	0.014327
Cluster-8309.11976	5.59762536581955	120.45062435483	-4.4275	0.00036149	0.014335
Cluster-8309.38592	2405.46171850496	64.8427193423655	5.2132	0.00036167	0.014335
Cluster-8309.25454	0	28.6203445596421	-Inf	0.00036211	0.014337
Cluster-8309.30784	26.8603480713749	0.260441562844503	6.6884	0.00036205	0.014337
Cluster-8309.525	0	28.7252191382605	-Inf	0.00036262	0.01435
Cluster-8309.29135	23.0892373985242	358.779568652243	-3.9578	0.00036527	0.014447
Cluster-8309.37172	5854.50586634161	446.911259279789	3.7115	0.00036548	0.014448
Cluster-8309.20056	1.01781002879746	50.9145167923175	-5.6445	0.00036639	0.014477
Cluster-8309.58533	0	88.7478392188268	-Inf	0.00036685	0.014488
Cluster-8309.39549	553.548519367155	42.5117079456335	3.7028	0.00036731	0.014491
Cluster-8309.47691	690.379486802632	51.4734995388121	3.7455	0.00036719	0.014491
Cluster-8309.15294	21.8730182874638	0	Inf	0.00036921	0.014551
Cluster-8309.49855	45.7027159128693	0	Inf	0.00036918	0.014551
Cluster-8309.2370	0	28.2290271547261	-Inf	0.00036991	0.014571
Cluster-8309.31004	3967.9203170572	306.690219455001	3.6935	0.00037108	0.014609
Cluster-8309.1505	4.99677480143914	96.3617375291447	-4.2694	0.00037174	0.01462
Cluster-8309.32525	680.917362885559	51.1735024610689	3.734	0.00037168	0.01462
Cluster-8309.37726	124.573129500914	1439.1360470843	-3.5301	0.00037226	0.014633
Cluster-8309.44610	5.90402442160897	113.48038568155	-4.2646	0.00037263	0.014641
Cluster-8309.32327	49.715143319023	0.974642638910269	5.6727	0.00037369	0.014675
Cluster-8309.38510	362.735646990165	25.3872213850779	3.8367	0.00037444	0.014697
Cluster-8309.20944	107.401388416815	1355.22797366402	-3.6575	0.0003749	0.014699
Cluster-8309.39607	53.7243953210991	1.77247142070118	4.9217	0.00037485	0.014699
Cluster-8309.48193	43.05414864356	550.591168669989	-3.6768	0.00037614	0.014741
Cluster-8309.25347	224.230448102923	15.3785604953066	3.866	0.00037645	0.014745
Cluster-8309.48393	263.866103995401	18.378063230736	3.8437	0.00037696	0.01475
Cluster-8309.9143	0	79.1774681020602	-Inf	0.00037686	0.01475
Cluster-8309.31290	88.638001162796	0	Inf	0.00037767	0.014771
Cluster-8309.53923	706.271386155151	7.05357899982321	6.6457	0.00037839	0.014791
Cluster-16250.1	27.1490537407872	0.236233237215545	6.8445	0.00037874	0.014797
Cluster-8309.36081	154.131359376009	9.46356943845332	4.0256	0.000379	0.0148
Cluster-8309.44320	0	110.727613819355	-Inf	0.00037931	0.014804
Cluster-8309.52005	21.5015369091878	0	Inf	0.0003808	0.014855
Cluster-8309.18475	4.16787422122016	84.614406822742	-4.3435	0.00038167	0.014881
Cluster-10599.1	43.7528978680802	0	Inf	0.00038197	0.014886
Cluster-8309.31248	0	122.619367174759	-Inf	0.00038344	0.014929
Cluster-8309.46481	24.9408984507251	0	Inf	0.00038348	0.014929
Cluster-8309.22438	0	28.2333600042337	-Inf	0.00038556	0.015003
Cluster-8309.42504	816.187586906605	64.1577451398222	3.6692	0.00038586	0.015007
Cluster-8309.44684	1.90545541262191	71.1420473237748	-5.2225	0.00038633	0.015017
Cluster-8309.55963	309.163360690645	20.9479535030998	3.8835	0.00038657	0.015019
Cluster-8309.25865	19.2978629041951	287.244828360373	-3.8958	0.00038691	0.015025
Cluster-8309.1726	0	28.2920207995466	-Inf	0.00038828	0.01507
Cluster-8309.22323	0	28.0514547128235	-Inf	0.00038901	0.015087
Cluster-8309.64341	39.5908373914694	0	Inf	0.0003891	0.015087
Cluster-8309.44837	3.51018970320247	83.4237889646104	-4.5708	0.00039484	0.015294
Cluster-8309.53341	1.35708003839661	55.7691571875297	-5.3609	0.00039466	0.015294
Cluster-8309.38100	230.970975177741	16.6363242421999	3.7953	0.00039527	0.015303
Cluster-8309.36088	19930.0773752394	93.0015240491635	7.7435	0.00039552	0.015305
Cluster-8309.10666	0	43.2221086532669	-Inf	0.00039651	0.015336
Cluster-8309.31276	193.038436142433	3.61612353512005	5.7383	0.00039822	0.015389
Cluster-8309.52733	13.0413017555226	225.050152074379	-4.1091	0.00039828	0.015389
Cluster-8309.1902	0	27.8544896113252	-Inf	0.00039895	0.015406
Cluster-8309.40302	0	28.0576533865525	-Inf	0.0003999	0.015436
Cluster-8309.27683	24.9966036611143	384.138015371214	-3.9418	0.00040075	0.015453
Cluster-8309.2780	0	48.4263155150601	-Inf	0.00040072	0.015453
Cluster-8309.22740	2675.77092491974	83.430467234011	5.0032	0.00040134	0.015468
Cluster-8309.26761	119.275409462492	1.04176625137801	6.8391	0.00040175	0.015476
Cluster-8309.43259	901.724146941054	76.0945173209181	3.5668	0.00040265	0.015503
Cluster-8309.19164	188.559184384631	12.3192781142021	3.936	0.00040365	0.01553
Cluster-8309.40698	0	27.8702351197993	-Inf	0.00040376	0.01553
Cluster-8309.32959	284.862037370542	20.1182005523845	3.8237	0.00040399	0.015531
Cluster-8309.47146	20.7143473313301	0	Inf	0.00040753	0.015659
[truncated: 883 more rows]
