# Supplementary material for: Transcriptome analysis in different developmental stages of Batocera horsfieldi (Coleoptera: Cerambycidae) and comparison of candidate olfactory genes
Source: PLoS One. 2018 Feb 23;13(2):e0192730. doi: 10.1371/journal.pone.0192730 (PMC5825065; doi:10.1371/journal.pone.0192730)
Supplement: S17 Text — (XLS) [file pone.0192730.s017.xls]

gene_id	BL_readcount	BF_readcount	log2FoldChange	pval	padj
Cluster-8309.38343	0	5468.7736669147	-Inf	9.7346e-15	7.3349e-10
Cluster-8309.12554	3582.25539019422	0	Inf	1.6385e-13	3.0865e-09
Cluster-8309.12630	20337.6015056898	3.08556752727948	12.686	1.3602e-13	3.0865e-09
Cluster-8309.55635	21617.5230600799	3.58394529449589	12.558	1.1673e-13	3.0865e-09
Cluster-8309.12652	28646.1740654163	6.66593935264282	12.069	2.541e-13	3.8292e-09
Cluster-8309.14411	55274.5323272524	15.1247479006534	11.835	3.9567e-13	4.9689e-09
Cluster-8309.12636	12338.0076557055	2.5519256211074	12.239	5.9151e-13	6.3671e-09
Cluster-8309.13450	33676.654510055	10.7359841869029	11.615	1.0988e-12	1.0349e-08
Cluster-8309.12661	17144.0900429476	6.24679462165745	11.422	1.7431e-12	1.4593e-08
Cluster-8309.12443	7548.6691724941	2.29302733547714	11.685	2.5205e-12	1.6447e-08
Cluster-8309.12567	13400.7157103363	5.69730738057382	11.2	2.7376e-12	1.6447e-08
Cluster-8309.51334	70960.1837843341	32.0970415780009	11.11	2.8376e-12	1.6447e-08
Cluster-8309.58458	9801.86516300602	3.82521151064832	11.323	2.5588e-12	1.6447e-08
Cluster-8309.58542	2964.15167970046	0.549487241083636	12.397	6.0404e-12	3.251e-08
Cluster-8309.42261	0.836229938467775	2704.98286265918	-11.659	7.6721e-12	3.8539e-08
Cluster-8309.12505	8725.36181341967	4.5525772665649	10.904	9.3295e-12	4.3936e-08
Cluster-8309.38362	0.999945057941224	2436.95711137608	-11.251	1.0435e-11	4.625e-08
Cluster-8309.44105	0	1048.15635457521	-Inf	1.1848e-11	4.9596e-08
Cluster-8309.58472	9460.04673898793	5.68324878022853	10.701	1.4156e-11	5.6141e-08
Cluster-8309.12660	4439.01127863818	2.13099415555576	11.024	1.5881e-11	5.9831e-08
Cluster-8309.12662	18188.1159476944	5.40850515968672	11.715	2.1174e-11	7.2521e-08
Cluster-8309.40209	0.502914919154034	1773.89648885866	-11.784	2.0286e-11	7.2521e-08
Cluster-8309.45175	0	889.277241862951	-Inf	2.4161e-11	7.9154e-08
Cluster-8309.32918	0	870.460231773722	-Inf	2.555e-11	8.0215e-08
Cluster-8309.58516	1485.88434052705	0.274743620541818	12.401	3.0211e-11	9.1055e-08
Cluster-8309.12587	6992.54631696194	3.37436974816658	11.017	3.2682e-11	9.4712e-08
Cluster-8309.12650	972.265488634986	0	Inf	4.0731e-11	1.1024e-07
Cluster-8309.51278	0	768.431855698352	-Inf	4.0964e-11	1.1024e-07
Cluster-8309.12591	9257.14860324504	6.63960252484528	10.445	4.4154e-11	1.1472e-07
Cluster-8309.12668	1596.70137114853	0.806598792147621	10.951	5.1866e-11	1.3027e-07
Cluster-8309.12499	8424.59098268989	6.14992951594858	10.42	5.6439e-11	1.3718e-07
Cluster-8309.36622	0	696.267880542561	-Inf	6.4553e-11	1.52e-07
Cluster-8309.19266	4894.05952443912	3.66674543818623	10.382	7.5262e-11	1.6657e-07
Cluster-8309.21505	57081.2778339854	60.1132861059779	9.8911	7.7374e-11	1.6657e-07
Cluster-8309.25406	0	657.756714470289	-Inf	7.6122e-11	1.6657e-07
Cluster-8309.33940	1.43025708616882	2104.85364356067	-10.523	8.1099e-11	1.6974e-07
Cluster-8309.58475	1509.75697164515	0.66219768170407	11.155	8.4974e-11	1.7305e-07
Cluster-8309.58581	2152.60590567482	1.32439536340814	10.667	9.0805e-11	1.8005e-07
Cluster-8309.41865	0	582.814070007015	-Inf	1.246e-10	2.4073e-07
Cluster-8309.12508	656.410817540405	0	Inf	1.8359e-10	3.4584e-07
Cluster-8309.19267	922.339549493363	0.274743620541818	11.713	2.0915e-10	3.7522e-07
Cluster-8309.49976	0	535.989386764441	-Inf	2.043e-10	3.7522e-07
Cluster-8309.39296	0.342569688124032	770.544613742648	-11.135	2.1927e-10	3.8422e-07
Cluster-8309.11641	932.285612841155	0.274743620541818	11.728	2.3e-10	3.9388e-07
Cluster-8309.12642	1622.00762951973	1.35608603323126	10.224	2.6333e-10	4.4093e-07
Cluster-8309.42517	576.856663193668	0	Inf	3.049e-10	4.9943e-07
Cluster-8309.39267	0	512.122032312249	-Inf	4.052e-10	6.496e-07
Cluster-8309.34885	0.333315019313741	720.043062496236	-11.077	4.4875e-10	6.9007e-07
Cluster-8309.41111	0	799.113372355753	-Inf	4.4278e-10	6.9007e-07
Cluster-8309.53415	14537.6965534034	12.0110568110101	10.241	5.1624e-10	7.7796e-07
Cluster-8309.34972	7.03132876349872	4298.98401013574	-9.256	5.8399e-10	8.6281e-07
Cluster-8309.36954	0	444.897821188183	-Inf	6.2463e-10	9.0511e-07
Cluster-8309.48053	0	402.170708656027	-Inf	6.4081e-10	9.1103e-07
Cluster-8309.42087	0	418.002341637746	-Inf	6.8786e-10	9.5981e-07
Cluster-8309.12607	3186.49043018004	5.24647197976533	9.2464	7.1764e-10	9.816e-07
Cluster-8309.58562	1099.21824109757	0.824230861625454	10.381	7.2953e-10	9.816e-07
Cluster-8309.58536	797.35494202785	0.66219768170407	10.234	9.7063e-10	1.2831e-06
Cluster-8309.41050	975.696948271062	0	Inf	1.1372e-09	1.4523e-06
Cluster-8309.59019	1091.87544464419	1.61319758429524	9.4027	1.1252e-09	1.4523e-06
Cluster-8309.12590	5444.58003017835	9.61067287693805	9.146	1.4621e-09	1.8362e-06
Cluster-8309.12638	713.196348108176	0.790753457236062	9.8169	1.7903e-09	2.1758e-06
Cluster-8309.35409	0.584772478890758	825.084843499204	-10.462	1.7824e-09	2.1758e-06
Cluster-8309.27197	0	315.803672729813	-Inf	1.888e-09	2.2581e-06
Cluster-8309.58097	385.947408110943	0	Inf	1.9225e-09	2.2634e-06
Cluster-8309.12659	7492.34135933695	1.85625053501394	11.979	2.0275e-09	2.3263e-06
Cluster-8309.33216	2.44534159328718	1352.18806879164	-9.111	2.0377e-09	2.3263e-06
Cluster-8309.22051	0	300.767581175611	-Inf	2.1111e-09	2.3345e-06
Cluster-8309.37493	0	1073.09338341684	-Inf	2.1378e-09	2.3345e-06
Cluster-8309.40701	0.845484607278065	670.030077788097	-9.6302	2.0801e-09	2.3345e-06
Cluster-8309.37747	22.0251993152861	8599.90684676775	-8.609	2.1849e-09	2.3518e-06
Cluster-8309.24893	0.333315019313741	463.909438976836	-10.443	2.3227e-09	2.4649e-06
Cluster-8309.27956	0	315.616046670874	-Inf	2.5147e-09	2.6316e-06
Cluster-8309.36372	0	313.198030667324	-Inf	2.5681e-09	2.6508e-06
Cluster-8309.28503	338.48720014802	0	Inf	2.6241e-09	2.6719e-06
Cluster-8309.30564	0	321.33900413571	-Inf	2.7424e-09	2.7552e-06
Cluster-8309.48801	0	296.226105755574	-Inf	2.8292e-09	2.8049e-06
Cluster-8309.12663	5653.03759457934	1.08134241268944	12.352	2.8729e-09	2.8113e-06
Cluster-8309.12439	7795.824533543	20.3924317807023	8.5785	3.0913e-09	2.967e-06
Cluster-8309.30383	13176.7182070409	7.74908122324503	10.732	3.1501e-09	2.967e-06
Cluster-8309.56535	0	299.183607250436	-Inf	3.1292e-09	2.967e-06
Cluster-8309.12589	630.569267994701	0.549487241083636	10.164	3.231e-09	3.0056e-06
Cluster-8309.15075	0	282.818764695061	-Inf	3.9617e-09	3.6404e-06
Cluster-8309.43501	0.333315019313741	377.506928870724	-10.145	4.5578e-09	4.1269e-06
Cluster-8309.52674	0	277.357420582	-Inf	4.6007e-09	4.1269e-06
Cluster-8309.46040	0	273.577926533154	-Inf	4.7737e-09	4.2317e-06
Cluster-8309.43024	3.85708934183542	1605.84265367456	-8.7016	4.8563e-09	4.2549e-06
Cluster-8309.41135	0.333315019313741	374.425615144625	-10.134	5.8559e-09	5.0717e-06
Cluster-8309.27463	0	278.248981329861	-Inf	5.9978e-09	5.1356e-06
Cluster-8309.26836	283.815037120039	0	Inf	7.1267e-09	6.0336e-06
Cluster-8309.12496	2147.00935289543	5.52299597320018	8.6027	7.444e-09	6.2322e-06
Cluster-8309.34615	10.7569173131025	3500.445762015	-8.3461	7.7795e-09	6.4127e-06
Cluster-8309.51335	1260.54142975119	2.82666924164922	8.8007	7.8298e-09	6.4127e-06
Cluster-8309.27230	0	231.043018150913	-Inf	8.3246e-09	6.7446e-06
Cluster-8309.44525	263.588204227073	0	Inf	8.6681e-09	6.9483e-06
Cluster-8309.37799	5.05525330256786	1618.18314952339	-8.3224	8.9521e-09	7.1003e-06
Cluster-8309.53456	0	238.316109838335	-Inf	9.2397e-09	7.2521e-06
Cluster-8309.32959	0	237.068861883674	-Inf	9.5529e-09	7.4206e-06
Cluster-8309.33058	0.502914919154034	487.892021674109	-9.922	9.7016e-09	7.4592e-06
Cluster-8309.33259	0	243.291945680254	-Inf	1.0197e-08	7.761e-06
Cluster-8309.20106	4880.42794847722	14.1246350882532	8.4327	1.3717e-08	1.0233e-05
Cluster-8309.42276	551.539027751362	1.20989818822143	8.8324	1.3666e-08	1.0233e-05
Cluster-8309.35732	0	212.180010897709	-Inf	1.5053e-08	1.112e-05
Cluster-8309.35628	3.92717734083846	1121.01083535787	-8.1571	1.5249e-08	1.1155e-05
Cluster-8309.12452	320.446820304299	0.40329939607381	9.634	1.6759e-08	1.2116e-05
Cluster-8309.12649	704.64263644203	0	Inf	1.6884e-08	1.2116e-05
Cluster-8309.12072	231.972160868745	0	Inf	1.8393e-08	1.2796e-05
Cluster-8309.12612	13403.5104074876	3.06793545780165	12.093	1.851e-08	1.2796e-05
Cluster-8309.12613	28917.8955304205	7.26475569470066	11.959	1.8307e-08	1.2796e-05
Cluster-8309.25983	229.150430417096	0	Inf	1.8047e-08	1.2796e-05
Cluster-8309.44637	0	199.924101678068	-Inf	1.9688e-08	1.3486e-05
Cluster-8309.24819	221.438758319811	0	Inf	2.1205e-08	1.4395e-05
Cluster-8309.12620	33685.5609386828	6.64830728316499	12.307	2.328e-08	1.5636e-05
Cluster-8309.36057	10.0092847112584	2386.50110598183	-7.8974	2.3657e-08	1.5636e-05
Cluster-8309.40678	0.251457459577017	258.395214645887	-10.005	2.3522e-08	1.5636e-05
Cluster-8309.37000	290.853925566379	0	Inf	2.7482e-08	1.8006e-05
Cluster-8309.12635	4828.62307534559	1.8720958699255	11.333	2.9005e-08	1.8474e-05
Cluster-8309.29411	0.685139376248063	323.144946344785	-8.8816	2.9176e-08	1.8474e-05
Cluster-8309.7334	0	178.588624548366	-Inf	2.9105e-08	1.8474e-05
Cluster-8309.9981	365.491780181778	0.66219768170407	9.1084	2.849e-08	1.8474e-05
Cluster-8309.12130	392.261399917751	0.66219768170407	9.2103	2.9898e-08	1.8773e-05
Cluster-8309.38321	0	1673.0498682306	-Inf	3.0888e-08	1.9235e-05
Cluster-8309.32848	118643.115571681	194.102257046957	9.2556	3.1378e-08	1.938e-05
Cluster-8309.35158	194.538295755382	0	Inf	3.2868e-08	2.0135e-05
Cluster-8309.12140	746.920902956654	2.40573777609758	8.2783	3.328e-08	2.0223e-05
Cluster-8309.58949	0	176.09805189448	-Inf	3.3561e-08	2.023e-05
Cluster-8309.40514	1.5087447574621	1005.35195447824	-9.3801	3.4451e-08	2.0602e-05
Cluster-8309.42059	0	176.243750102101	-Inf	3.7581e-08	2.2297e-05
Cluster-8309.34923	4.87554373739723	10174.3548782766	-11.027	3.8052e-08	2.24e-05
Cluster-8309.46003	0.502914919154034	305.935214437162	-9.2487	3.8978e-08	2.2767e-05
Cluster-8309.12617	5342.67547731979	1.75938542930507	11.568	4.1398e-08	2.3995e-05
Cluster-8309.28501	196.456846027659	0	Inf	4.2813e-08	2.4625e-05
Cluster-8309.24555	412.131059597588	1.06549707777788	8.5954	4.4243e-08	2.5255e-05
Cluster-8309.31403	0.333315019313741	216.965569281091	-9.3464	5.2981e-08	3.0015e-05
Cluster-8309.47493	0	167.781463510056	-Inf	5.445e-08	3.0391e-05
Cluster-8309.58476	7211.82676359127	6.67129955634165	10.078	5.4419e-08	3.0391e-05
Cluster-8309.58474	3201.39366804953	15.9842429012345	7.6459	5.508e-08	3.0516e-05
Cluster-8309.17805	1.00919972675151	341.344967491702	-8.4019	5.9279e-08	3.2603e-05
Cluster-8309.21276	239.360859742392	0.40329939607381	9.2131	6.299e-08	3.4393e-05
Cluster-8309.14543	7513.62297524268	47.6425174763873	7.3011	6.9849e-08	3.7864e-05
Cluster-8309.33823	0.666630038627483	818.924784944108	-10.263	7.3229e-08	3.9413e-05
Cluster-8309.12329	1105.65151809729	1.88794120483706	9.1939	8.6459e-08	4.6049e-05
Cluster-8309.41994	164.896400734636	0	Inf	8.6782e-08	4.6049e-05
Cluster-8309.58563	839.638634295405	1.88972793940333	8.7954	8.8871e-08	4.6827e-05
Cluster-8309.51965	160.4169691717	0	Inf	9.2477e-08	4.8389e-05
Cluster-8309.33998	75817.8967300706	465.670948203665	7.3471	9.6544e-08	5.0169e-05
Cluster-8309.36184	0	138.494012252624	-Inf	1.0335e-07	5.3052e-05
Cluster-8309.42713	0	137.495597217089	-Inf	1.035e-07	5.3052e-05
Cluster-8309.33105	0	149.40859981812	-Inf	1.0662e-07	5.4284e-05
Cluster-8309.28105	1038.34804360266	0	Inf	1.1218e-07	5.6731e-05
Cluster-8309.27487	0	139.780689083994	-Inf	1.1417e-07	5.7348e-05
Cluster-8309.11311	434.561056338376	1.61498431886152	8.0719	1.1837e-07	5.9069e-05
Cluster-8309.12152	157.556536843833	0	Inf	1.2144e-07	5.942e-05
Cluster-8309.35747	154.419853768347	0	Inf	1.2036e-07	5.942e-05
Cluster-8309.45791	159.149064544655	0	Inf	1.2126e-07	5.942e-05
Cluster-8309.48477	149.479201718157	0	Inf	1.2632e-07	6.1408e-05
Cluster-8309.40848	3.0242292918111	575.172237339645	-7.5713	1.31e-07	6.3274e-05
Cluster-8309.52832	146.084845816836	0	Inf	1.4294e-07	6.8602e-05
Cluster-8309.19238	0.342569688124032	195.094688907529	-9.1536	1.4744e-07	7.0312e-05
Cluster-8309.49610	1.37027875249613	328.172915572788	-7.9038	1.5501e-07	7.3458e-05
Cluster-8309.27636	1014.25364576869	6.63246194825343	7.2567	1.5737e-07	7.4112e-05
Cluster-8309.31682	46416.7539774336	234.523758966947	7.6288	1.6223e-07	7.5927e-05
Cluster-8309.39224	0	313.065138339045	-Inf	1.7064e-07	7.9366e-05
Cluster-8309.14431	0	136.547026211072	-Inf	1.7585e-07	8.0793e-05
Cluster-8309.21777	7698.56037074167	42.439073338972	7.5031	1.7483e-07	8.0793e-05
Cluster-8309.45226	1.33326007725497	287.484065019867	-7.7524	1.8626e-07	8.5057e-05
Cluster-8309.40465	0	472.5080575658	-Inf	1.8993e-07	8.621e-05
Cluster-8309.57014	0	116.712048842667	-Inf	1.9116e-07	8.625e-05
Cluster-8309.43808	0	125.281374161094	-Inf	1.9248e-07	8.6328e-05
Cluster-8309.20146	18272.1707860422	119.637859561981	7.2548	2.0809e-07	9.2779e-05
Cluster-8309.50079	0	122.604472595261	-Inf	2.1206e-07	9.3736e-05
Cluster-8309.56864	3289.78780456866	0.549487241083636	12.548	2.1273e-07	9.3736e-05
Cluster-8309.34664	137.394655276252	0	Inf	2.1554e-07	9.4423e-05
Cluster-8309.24526	0	118.928984228715	-Inf	2.2008e-07	9.5853e-05
Cluster-8309.58527	4001.11728451144	29.1594486302976	7.1003	2.2683e-07	9.8228e-05
Cluster-8309.36788	1.85468433402958	366.592169595962	-7.6269	2.3671e-07	0.00010192
Cluster-8309.23716	234.73100388655	0	Inf	2.3939e-07	0.00010249
Cluster-8309.46066	0	125.613979981477	-Inf	2.5032e-07	0.00010656
Cluster-8309.11671	281.125363618084	0.824230861625454	8.4139	2.525e-07	0.00010688
Cluster-8309.30256	0.502914919154034	222.096660235989	-8.7867	2.8401e-07	0.00011955
Cluster-8309.15452	4362.32076244182	11.327876143534	8.5891	2.9749e-07	0.00012321
Cluster-8309.20640	126.418297791034	0	Inf	3.0088e-07	0.00012321
Cluster-8309.29484	18227.1787708758	157.404008568298	6.8555	3.0002e-07	0.00012321
Cluster-8309.59232	1368.82442811289	11.1656204107742	6.9377	2.9861e-07	0.00012321
Cluster-8309.60279	122.781785845816	0	Inf	2.9727e-07	0.00012321
Cluster-8309.10250	346.356769428847	2.00065164545749	7.4356	3.1822e-07	0.00012903
Cluster-8309.39490	0	115.42080028809	-Inf	3.1852e-07	0.00012903
Cluster-8309.12062	217.554681474361	0.549487241083636	8.6291	3.21e-07	0.00012934
Cluster-8309.20197	0.333315019313741	153.403163106407	-8.8462	3.4957e-07	0.00014011
Cluster-17166.0	0	114.271987982539	-Inf	3.931e-07	0.00015627
Cluster-8309.25831	1.71284844062016	280.389843795589	-7.3549	3.9405e-07	0.00015627
Cluster-8309.21496	5751.95413982644	0.790753457236062	12.829	4.1783e-07	0.00016483
Cluster-8309.33513	0.675884707437773	418.362835949662	-9.2738	4.3084e-07	0.00016908
Cluster-8309.21998	0	111.119726369359	-Inf	4.415e-07	0.00017237
Cluster-9404.0	0	107.213412386161	-Inf	5.2055e-07	0.00020218
Cluster-8309.42085	2.39798781686822	464.487488263022	-7.5977	5.5342e-07	0.00021385
Cluster-8309.47232	0	123.54786136889	-Inf	5.9823e-07	0.00022998
Cluster-8309.34042	16.0070196300182	1640.730337539	-6.6795	6.5323e-07	0.00024985
Cluster-8309.54370	0	101.769706704251	-Inf	6.6483e-07	0.000253
Cluster-8309.19947	3607.4152019497	29.6229882792154	6.9281	7.0004e-07	0.00026374
Cluster-8309.36709	0	146.751702013093	-Inf	6.9833e-07	0.00026374
Cluster-8309.25748	0	97.4798428303069	-Inf	7.1348e-07	0.00026746
Cluster-8309.21925	31.659925447026	95288.2754273602	-11.555	7.5355e-07	0.00028109
Cluster-8309.34586	230.307369168426	809960.362901988	-11.78	7.9685e-07	0.00029577
Cluster-8309.36600	18.6716043556405	1748.31318364333	-6.549	8.175e-07	0.00030195
Cluster-8309.37451	24.4570112571627	2782.34206720454	-6.8299	8.3828e-07	0.00030812
Cluster-8309.49901	0	89.31511400513	-Inf	8.6358e-07	0.00031587
Cluster-8309.30720	0.685139376248063	159.683632238599	-7.8646	9.5301e-07	0.0003469
Cluster-8309.22436	32386.2610109966	59.1745580691658	9.0962	9.7732e-07	0.00035024
Cluster-8309.29309	0	94.1844644805132	-Inf	9.7624e-07	0.00035024
Cluster-8309.38364	0	86.4480620586845	-Inf	9.7682e-07	0.00035024
Cluster-8309.49022	0	244.541317432438	-Inf	9.8079e-07	0.00035024
Cluster-8309.12517	193.07873840395	0	Inf	1.0234e-06	0.00036278
Cluster-8309.27233	0	86.1311744454731	-Inf	1.0255e-06	0.00036278
Cluster-8309.37736	4008.19414482067	44.7861604906464	6.4838	1.0577e-06	0.00037243
Cluster-8309.9684	97.3617513614468	0	Inf	1.0871e-06	0.000381
Cluster-8309.12673	287.707012668448	2.41979637644286	6.8936	1.105e-06	0.00038548
Cluster-8309.12602	303.959471431565	0.40329939607381	9.5578	1.1511e-06	0.00039969
Cluster-8309.12150	620.883997015765	5.9050898306636	6.7162	1.3134e-06	0.00045397
Cluster-8309.4296	0.999945057941224	180.338503965698	-7.4946	1.3946e-06	0.00047981
Cluster-8309.58682	90.0200171394291	0	Inf	1.4017e-06	0.00048007
Cluster-8309.22944	110.282192065434	0	Inf	1.4238e-06	0.00048545
Cluster-8309.41363	12197.059733198	8.48871248326737	10.489	1.4547e-06	0.00049373
Cluster-8309.12538	172.812629126501	0.387454061162252	8.801	1.4987e-06	0.00050639
Cluster-8309.23701	92.7801176675397	0	Inf	1.5147e-06	0.00050952
Cluster-8309.16749	0	86.3208988054279	-Inf	1.5375e-06	0.00051489
Cluster-8309.11423	255.873052000806	2.03412904984688	6.9749	1.5747e-06	0.00052499
Cluster-8309.38629	0	79.5758917143332	-Inf	1.603e-06	0.00052976
Cluster-8309.40519	0	990.529610235672	-Inf	1.6019e-06	0.00052976
Cluster-8309.42122	0.685139376248063	1549.04689297243	-11.143	1.615e-06	0.00053139
Cluster-8309.28657	181.675133109669	1.20989818822143	7.2303	1.7344e-06	0.00056819
Cluster-8309.27521	228.847905310733	1.82455986519082	6.9707	1.7782e-06	0.00058003
Cluster-8309.41874	0	73.5251036760494	-Inf	1.7893e-06	0.00058112
Cluster-8309.44464	1535.86825556515	17.6063614350146	6.4468	1.804e-06	0.00058338
Cluster-8309.16635	0	77.1668539153275	-Inf	1.8327e-06	0.00059015
Cluster-8309.34735	4234.93686138269	60.4440415750625	6.1306	1.8959e-06	0.00060788
Cluster-8309.37514	0	771.238864398471	-Inf	1.9208e-06	0.00061326
Cluster-8309.40361	1813.69056934927	22.8492790306671	6.3106	1.9341e-06	0.00061491
Cluster-8309.41493	0.251457459577017	255.408934809031	-9.9883	2.0228e-06	0.0006404
Cluster-8309.61210	83.2976092772567	0	Inf	2.0369e-06	0.00064218
Cluster-8309.33024	0	78.4611545990066	-Inf	2.1653e-06	0.00067979
Cluster-8309.53159	0	74.6959607883639	-Inf	2.2546e-06	0.00070489
Cluster-8309.18935	0	72.8504306607476	-Inf	2.2842e-06	0.0007112
Cluster-8309.23814	0	74.4950709153346	-Inf	2.3412e-06	0.00072597
Cluster-8309.35429	1136.89842041701	0	Inf	2.368e-06	0.00073125
Cluster-8309.30719	12.0935472788009	941.550291524252	-6.2827	2.3949e-06	0.00073654
Cluster-8309.34750	64144.3805249231	920.372332795245	6.123	2.4067e-06	0.00073715
Cluster-8309.24867	443.778389019153	0.790753457236062	9.1324	2.4631e-06	0.00075137
Cluster-8309.32778	1.76020221703912	225.475811642579	-7.0011	2.5138e-06	0.00076377
Cluster-8309.32914	0	77.8602971611779	-Inf	2.5598e-06	0.00077462
Cluster-8309.17926	0	77.7951290869653	-Inf	2.6088e-06	0.00078628
Cluster-8309.26207	0.342569688124032	95.5534963997119	-8.1238	2.6248e-06	0.00078796
Cluster-8309.18765	78.9371040469356	0	Inf	2.6422e-06	0.00079003
Cluster-8309.23425	0	74.1181210704048	-Inf	2.6638e-06	0.00079074
Cluster-8309.28691	2.95162640088466	651.808825556248	-7.7868	2.6656e-06	0.00079074
Cluster-8309.59453	423.990020689287	0.806598792147621	9.038	2.7674e-06	0.00081774
Cluster-8309.12311	340.246981636195	1.88794120483706	7.4936	2.8174e-06	0.00082924
Cluster-8309.12571	3457.38688098079	1.06549707777788	11.664	2.8401e-06	0.00083268
Cluster-8309.43529	76.9447485615583	0	Inf	2.9953e-06	0.00087477
Cluster-8309.18038	162.67518176462	0.40329939607381	8.6559	3.0654e-06	0.0008918
Cluster-8309.26702	418.15157227076	4.2144459447036	6.6325	3.0895e-06	0.00089192
Cluster-8309.64434	1.42100241735853	176.540455983194	-6.9569	3.0874e-06	0.00089192
Cluster-8309.27796	37.5962475725572	82510.0770602098	-11.1	3.112e-06	0.00089499
Cluster-8309.41224	131.470742317392	0.549487241083636	7.9024	3.2788e-06	0.00093938
Cluster-8309.10220	452.851587766422	0.274743620541818	10.687	3.3256e-06	0.00094917
Cluster-8309.11793	79.6924316174602	0	Inf	3.3426e-06	0.00095043
Cluster-8309.34918	0	74.035098373876	-Inf	3.3852e-06	0.00095177
Cluster-8309.36737	0	67.8114676848477	-Inf	3.372e-06	0.00095177
Cluster-8309.40671	73.9103411559777	0	Inf	3.3822e-06	0.00095177
Cluster-8309.12378	1389.12139883808	18.7774283768211	6.209	3.4241e-06	0.00095911
Cluster-8309.12408	515.514410759072	0.549487241083636	9.8737	3.4563e-06	0.00096456
Cluster-8309.37844	76.8226126786755	0	Inf	3.5303e-06	0.00098157
Cluster-8309.14801	0	72.3761387960659	-Inf	3.5442e-06	0.0009818
Cluster-8309.12552	148.593467183801	1.08134241268944	7.1024	3.6191e-06	0.0009955
Cluster-8309.36964	1.69096921455613	180.795672483311	-6.7404	3.62e-06	0.0009955
Cluster-8309.42628	0.342569688124032	232.675526340992	-9.4077	3.7354e-06	0.0010235
Cluster-8309.44332	0	71.8900392563017	-Inf	3.7831e-06	0.0010291
Cluster-8309.50909	0	65.7510145305498	-Inf	3.776e-06	0.0010291
Cluster-8309.39342	1093.14484228376	16.8805471374794	6.017	3.9655e-06	0.0010748
Cluster-8309.25832	611.805125263531	0	Inf	4.0493e-06	0.0010936
Cluster-8309.44351	5.07376264018844	348.799536659598	-6.1032	4.1763e-06	0.0011238
Cluster-8309.32644	0	65.8652700678783	-Inf	4.2992e-06	0.0011528
Cluster-8309.30430	0	65.699943226722	-Inf	4.3967e-06	0.0011748
Cluster-8309.33659	0	70.2081001286614	-Inf	4.4618e-06	0.0011879
Cluster-8309.25899	228.309102246342	2.71217842813576	6.3954	4.5926e-06	0.0012185
Cluster-8309.58954	342.605322294593	4.32715638532403	6.307	5.1396e-06	0.0013588
Cluster-8309.35147	0	100.061208195975	-Inf	5.1741e-06	0.0013632
Cluster-8309.32805	13.1358163293143	816.091006990144	-5.9572	5.3236e-06	0.0013936
Cluster-8309.50619	0	84.7083943263409	-Inf	5.3266e-06	0.0013936
Cluster-8309.36730	22.7580464951415	1914.83058090699	-6.3947	5.428e-06	0.0014152
Cluster-8309.12655	5780.99613879682	0.387454061162252	13.865	5.5443e-06	0.0014405
Cluster-8309.20068	463.950264921031	5.33283923091498	6.4429	5.7154e-06	0.0014748
Cluster-8309.28805	2.76940194379063	237.330195477366	-6.4212	5.696e-06	0.0014748
Cluster-8309.10187	89.9773391196686	0.387454061162252	7.8594	5.8811e-06	0.0015124
Cluster-8309.58639	1741.67614929248	0.40329939607381	12.076	5.9696e-06	0.00153
Cluster-8309.29907	1.26065718632853	322.753620182838	-8.0001	6.1004e-06	0.0015582
Cluster-8309.18100	0	63.6162561613893	-Inf	6.3084e-06	0.0015907
Cluster-8309.28099	0	64.917665613294	-Inf	6.2763e-06	0.0015907
Cluster-8309.60311	131.080286136683	1.20989818822143	6.7594	6.3121e-06	0.0015907
Cluster-8309.60664	87.5795767386478	0.387454061162252	7.8204	6.2782e-06	0.0015907
Cluster-8309.22777	66.285182284558	0	Inf	6.3569e-06	0.0015939
Cluster-8309.49646	1024.05243125217	0.66219768170407	10.595	6.3672e-06	0.0015939
Cluster-8309.37441	116.02841942698	7126.52280321431	-5.9406	6.4271e-06	0.0016032
Cluster-8309.52601	1.66657509656871	149.884837353473	-6.4908	6.4469e-06	0.0016032
Cluster-8309.12167	79.8230740624048	0	Inf	6.5971e-06	0.0016352
Cluster-8309.14527	0	63.6091028614509	-Inf	6.7176e-06	0.0016596
Cluster-8309.57494	344.307865641142	4.84316622201827	6.1516	6.9061e-06	0.0017006
Cluster-8309.29430	0	97.1394351364897	-Inf	7.0167e-06	0.0017222
Cluster-8309.51637	66.6351213102415	0	Inf	7.0814e-06	0.0017324
Cluster-8309.37604	81.7582633410864	0	Inf	7.1391e-06	0.0017408
Cluster-8309.44890	1.25728729788508	328.811078089804	-8.0308	7.2415e-06	0.0017601
Cluster-8309.42495	2.33320513519619	183.571848966408	-6.2979	7.2825e-06	0.0017644
Cluster-8309.34687	2.01839945350303	861.5642972672	-8.7376	7.4227e-06	0.0017926
Cluster-8309.37147	0	71.9436031232505	-Inf	7.4803e-06	0.0018007
Cluster-8309.11714	546.986559172604	8.95717995355369	5.9323	7.5468e-06	0.001811
Cluster-8309.26051	0.584772478890758	97.2878548217427	-7.3782	7.7182e-06	0.0018462
Cluster-8309.20641	23227.5730387007	136.838282825041	7.4072	7.8213e-06	0.0018544
Cluster-8309.27785	0	57.427953228049	-Inf	7.8141e-06	0.0018544
Cluster-8309.34043	0	57.6127306816157	-Inf	7.8263e-06	0.0018544
Cluster-8309.47663	0	211.014234181196	-Inf	8.0447e-06	0.0019002
Cluster-8309.58512	699.602884914329	6.04435965192	6.8548	8.2107e-06	0.0019333
Cluster-8309.58486	1256.82873312251	0	Inf	8.2378e-06	0.0019337
Cluster-8309.11679	176.341952553003	1.64846172325091	6.7411	8.3387e-06	0.0019513
Cluster-8309.40562	14.7648717813102	823.615881988837	-5.8017	8.5024e-06	0.0019834
Cluster-8309.24531	0.594027147701049	216.46114456664	-8.5094	8.7209e-06	0.0020281
Cluster-8309.44548	3.52040443407824	276.427149198251	-6.295	8.8935e-06	0.0020559
Cluster-8309.56170	1153.14018644361	21.3873687722026	5.7527	8.8947e-06	0.0020559
Cluster-8309.12473	466.877639184265	0.678043016615628	9.4275	8.9925e-06	0.0020721
Cluster-8309.55355	0	53.1518617848795	-Inf	9.1473e-06	0.0021013
Cluster-8309.21794	61.472338857802	0	Inf	9.2332e-06	0.0021131
Cluster-8309.43395	0	55.1259604113743	-Inf	9.2547e-06	0.0021131
Cluster-8309.12601	26971.9296001041	6.68178468755438	11.979	9.4071e-06	0.0021414
Cluster-8309.11025	225.621696498894	1.08134241268944	7.7049	9.5348e-06	0.002164
Cluster-8309.34764	104.179643279273	0.549487241083636	7.5668	9.6785e-06	0.00219
Cluster-8309.37980	321.954462934861	15384.0618195713	-5.5784	9.8453e-06	0.0022211
Cluster-8309.13691	0	56.6686615261244	-Inf	9.9313e-06	0.0022338
Cluster-8309.21897	0	52.4014910324398	-Inf	1.0389e-05	0.0023161
Cluster-8309.58550	3192.5093286295	3.26165930754615	9.9349	1.0332e-05	0.0023161
Cluster-8309.58668	476.141111527258	0	Inf	1.0388e-05	0.0023161
Cluster-8309.21986	19422.879414859	9.10516089480304	11.059	1.0446e-05	0.0023219
Cluster-8309.11533	519.649246919263	8.31975491791931	5.9649	1.063e-05	0.0023557
Cluster-8309.49898	0	54.271851061185	-Inf	1.0783e-05	0.0023827
Cluster-8309.12474	3622.630835195	36.031809719121	6.6516	1.0838e-05	0.0023877
Cluster-8309.11260	325.82055980809	4.74808785087567	6.1006	1.0878e-05	0.0023896
Cluster-8309.12200	305.976454776314	4.60190000586585	6.055	1.1473e-05	0.0025129
Cluster-8309.12672	10880.5289053514	1.3402406983197	12.987	1.1526e-05	0.0025174
Cluster-8309.17343	1730.64421217924	40.0979123186506	5.4316	1.1603e-05	0.0025196
Cluster-8309.58499	3452.11211220633	3.32683374343191	10.019	1.158e-05	0.0025196
Cluster-8309.43006	0	51.4699353805857	-Inf	1.1638e-05	0.0025198
Cluster-8309.45015	0	55.2737251614585	-Inf	1.1761e-05	0.0025393
Cluster-8309.31224	0	54.1325621549088	-Inf	1.1837e-05	0.0025482
Cluster-8309.19632	63.8852089411655	0	Inf	1.2195e-05	0.0026179
Cluster-8309.43946	101.996272935718	0.774908122324503	7.0403	1.246e-05	0.0026596
Cluster-8309.52662	1450.06101640239	0	Inf	1.2429e-05	0.0026596
Cluster-8309.13236	0	55.5431149399747	-Inf	1.2518e-05	0.0026645
Cluster-8309.28746	0	53.2924859583718	-Inf	1.2958e-05	0.0027504
Cluster-8309.28291	0	55.2014101489809	-Inf	1.3229e-05	0.0027999
Cluster-8309.30167	1806.11210639807	1.98480631054593	9.8297	1.3609e-05	0.0028563
Cluster-8309.30583	369.941377023556	6.76279809667845	5.7735	1.3588e-05	0.0028563
Cluster-8309.51438	0	51.5330687207005	-Inf	1.3596e-05	0.0028563
Cluster-8309.36651	119.640458760506	487410.885142154	-11.992	1.4113e-05	0.002954
Cluster-8309.10904	546.681908163383	0	Inf	1.4818e-05	0.0030758
Cluster-8309.33109	0	994.986256896619	-Inf	1.4788e-05	0.0030758
Cluster-8309.46446	58.2117631595236	0	Inf	1.4786e-05	0.0030758
Cluster-8309.12566	1742.54152983971	0.790753457236062	11.106	1.566e-05	0.0032416
Cluster-8309.60957	198.576786304626	2.82666924164922	6.1345	1.5754e-05	0.0032521
Cluster-8309.41741	53.9325827727731	0	Inf	1.5977e-05	0.0032893
Cluster-8309.37032	15037.5766689873	5.90688292690313	11.314	1.6056e-05	0.0032964
Cluster-8309.59002	54.3977526115069	0	Inf	1.617e-05	0.0033108
Cluster-8309.22397	0	48.2979751554636	-Inf	1.6407e-05	0.0033462
Cluster-8309.29503	138.981475274645	1.63082965377307	6.4131	1.6431e-05	0.0033462
Cluster-8309.37630	124.667375288106	6084.92634775021	-5.6091	1.664e-05	0.0033796
Cluster-8309.38894	0.251457459577017	273.642096403107	-10.088	1.6727e-05	0.0033864
Cluster-8309.50417	53.8388087101594	0	Inf	1.6764e-05	0.0033864
Cluster-8309.17363	72.4730403633704	0.274743620541818	8.0432	1.7092e-05	0.0034435
Cluster-8309.14800	0	53.0686419822053	-Inf	1.735e-05	0.0034748
Cluster-8309.32723	53.279864808812	0	Inf	1.7386e-05	0.0034748
Cluster-8309.51177	0.836229938467775	94.8172033326372	-6.8251	1.7298e-05	0.0034748
Cluster-8309.37022	926.033695256735	21.7237197211709	5.4137	1.7436e-05	0.0034757
Cluster-8309.22193	0	52.7445628990161	-Inf	1.7499e-05	0.003479
Cluster-8309.42791	0	50.3776309226404	-Inf	1.7785e-05	0.0035264
Cluster-8309.38680	345.147442155445	0	Inf	1.8104e-05	0.0035804
Cluster-8309.40675	0.584772478890758	78.8416206580097	-7.0749	1.8347e-05	0.0036189
Cluster-8309.8833	69.7264694866704	0.387454061162252	7.4915	1.8702e-05	0.0036794
Cluster-8309.53560	285.947077679355	0.549487241083636	9.0234	1.8831e-05	0.003695
Cluster-8309.49874	0	51.6455756935023	-Inf	1.8941e-05	0.0037069
Cluster-8309.17362	569.441926910669	13.0430764843985	5.4482	1.9029e-05	0.0037146
Cluster-8309.34529	51.536962905685	0	Inf	1.9197e-05	0.0037378
Cluster-8309.37338	0	48.6552963668573	-Inf	1.9644e-05	0.003809
Cluster-8309.40081	0	47.827746397304	-Inf	1.9665e-05	0.003809
Cluster-8309.41627	711.98317636189	0	Inf	1.9851e-05	0.0038342
Cluster-8309.60188	106.039840015679	1.08134241268944	6.6156	1.9896e-05	0.0038342
Cluster-8309.21347	0.685139376248063	81.319514510479	-6.8911	2.0605e-05	0.0039489
Cluster-8309.32304	3746.12907037099	64.9267518605581	5.8504	2.0649e-05	0.0039489
Cluster-8309.51647	0	99.624583969944	-Inf	2.0551e-05	0.0039489
Cluster-8309.50640	0	75.9968869645523	-Inf	2.1296e-05	0.0040623
Cluster-8309.34704	0	49.9549381692155	-Inf	2.1414e-05	0.0040745
Cluster-8309.22062	5.72102834467529	311.13352712985	-5.7651	2.1775e-05	0.0041328
Cluster-8309.12398	49.499700087373	0	Inf	2.2204e-05	0.0042037
Cluster-8309.42814	1.02770906437209	1609.86193826111	-10.613	2.2797e-05	0.0043051
Cluster-8309.47590	113.327978302955	1.09897448216727	6.6882	2.3084e-05	0.0043483
Cluster-8309.38556	13.3272453575819	627.64861869925	-5.5575	2.3301e-05	0.0043759
Cluster-8309.38948	160.271033633901	0	Inf	2.3346e-05	0.0043759
Cluster-8309.31539	9.91480259426791	457.639410338419	-5.5285	2.4662e-05	0.004611
Cluster-8309.28292	0	53.0985459174622	-Inf	2.5212e-05	0.0047022
Cluster-8309.10409	150.184588821133	2.75971443287044	5.7661	2.5351e-05	0.0047048
Cluster-8309.37499	1226.76213999671	28.0589163280757	5.4503	2.5327e-05	0.0047048
Cluster-8309.37266	111.638866023582	1.58150691447212	6.1414	2.559e-05	0.0047376
Cluster-8309.12091	685.649588284326	10.4226255111113	6.0397	2.6221e-05	0.0048425
Cluster-8309.44173	1.25728729788508	115.242622880339	-6.5182	2.7349e-05	0.0050385
Cluster-8309.36591	372.59581363548	0	Inf	2.7551e-05	0.0050633
Cluster-8309.46078	0	43.306827992196	-Inf	2.7896e-05	0.0051143
Cluster-8309.56259	49.2813620491946	0	Inf	2.7986e-05	0.0051183
Cluster-16666.0	0	41.670873410909	-Inf	2.8916e-05	0.0052628
Cluster-8309.32277	0	42.1094433076117	-Inf	2.887e-05	0.0052628
Cluster-8309.16970	0	42.1833097784707	-Inf	2.9077e-05	0.0052733
Cluster-8309.17368	48.349648055073	0	Inf	2.9114e-05	0.0052733
Cluster-8309.28651	49.3932730714381	0	Inf	2.9295e-05	0.0052934
Cluster-8309.12171	50.3437034882254	0	Inf	2.9682e-05	0.0053505
Cluster-9770.0	0	47.2092950600369	-Inf	3.0171e-05	0.0054257
Cluster-8309.39607	0	44.7368250279989	-Inf	3.098e-05	0.0055579
Cluster-8309.41714	1379.84429329763	35.4800906377942	5.2814	3.1303e-05	0.0056024
Cluster-8309.12467	58.5681630778428	0	Inf	3.161e-05	0.0056441
Cluster-8309.11440	543.087207720825	13.8619471423252	5.292	3.1772e-05	0.0056595
Cluster-8309.57699	1.33326007725497	124.229458769618	-6.5419	3.2503e-05	0.0057761
Cluster-8309.46838	0	270.936676851168	-Inf	3.3589e-05	0.0059411
Cluster-8309.63701	46.264176463822	0	Inf	3.3564e-05	0.0059411
Cluster-8309.11701	47.6286990272922	0	Inf	3.3795e-05	0.0059636
Cluster-8309.37519	0	48.6854164932793	-Inf	3.3967e-05	0.0059799
Cluster-8309.22081	0	62.5759513886649	-Inf	3.423e-05	0.0059965
Cluster-8309.32345	4.08752257186846	208.764946934208	-5.6745	3.4217e-05	0.0059965
Cluster-8309.54055	46.1536214074302	0	Inf	3.43e-05	0.0059965
Cluster-8309.18655	52.9708153161447	0	Inf	3.4525e-05	0.0060219
Cluster-8309.58841	260.000378718553	1.88972793940333	7.1042	3.4794e-05	0.0060547
Cluster-8309.6356	0	41.7411854976551	-Inf	3.5399e-05	0.0061458
Cluster-8309.35825	0.92734216701479	82.4731592122995	-6.4747	3.643e-05	0.0062959
Cluster-8309.54415	2994.86061170784	88.6844544188164	5.0777	3.6373e-05	0.0062959
Cluster-8309.40296	7.47089546053661	2016.01624329188	-8.076	3.6771e-05	0.0063403
Cluster-8309.39587	0	44.6134005416541	-Inf	3.7591e-05	0.0064667
Cluster-8309.46688	0.502914919154034	73.6511668884604	-7.1943	3.7906e-05	0.0064766
Cluster-8309.53053	0.342569688124032	55.1752895123485	-7.3315	3.7764e-05	0.0064766
Cluster-8309.6495	1.78208144310315	112.356609958873	-5.9784	3.785e-05	0.0064766
Cluster-8309.15718	243.97536237655	6.04949094110716	5.3338	3.805e-05	0.0064865
Cluster-8309.12097	204.776539184746	0.387454061162252	9.0458	3.9715e-05	0.0067399
Cluster-8309.12576	45.5743613309156	0	Inf	3.9694e-05	0.0067399
Cluster-8309.42817	278.811434278059	6.97417310092053	5.3211	4.1532e-05	0.0070324
Cluster-8309.40674	1128.76807537136	0	Inf	4.1683e-05	0.0070421
Cluster-8309.35777	0	101.675461289403	-Inf	4.1983e-05	0.0070668
Cluster-8309.54492	1.37027875249613	86.553867198898	-5.9811	4.2017e-05	0.0070668
Cluster-8309.41389	0	592.839468310625	-Inf	4.2135e-05	0.0070709
Cluster-8309.43891	0	41.9242016633485	-Inf	4.247e-05	0.0071112
Cluster-8309.50296	0	43.1111139400665	-Inf	4.3035e-05	0.00719
Cluster-8309.32861	0	320.687666917844	-Inf	4.3358e-05	0.0072201
Cluster-8309.48255	68.2771837427469	0	Inf	4.3407e-05	0.0072201
Cluster-8309.18329	0	65.23140577803	-Inf	4.3515e-05	0.007222
Cluster-8309.26307	0.502914919154034	85.6887639950866	-7.4126	4.3738e-05	0.0072431
Cluster-8309.25859	0	74.3388430447888	-Inf	4.4464e-05	0.0073326
Cluster-8309.36573	190.987143200452	6631.20769920122	-5.1177	4.4473e-05	0.0073326
Cluster-8309.3824	0	42.7765751723575	-Inf	4.4795e-05	0.0073696
Cluster-16927.0	0	42.7078145439927	-Inf	4.4905e-05	0.0073715
Cluster-8309.11045	61.2970512173749	0.387454061162252	7.3056	4.518e-05	0.0073845
Cluster-8309.6917	87.8656565276185	0.274743620541818	8.3211	4.5083e-05	0.0073845
Cluster-8309.18802	83.1010502698689	0.936941302245888	6.4708	4.5592e-05	0.0074358
Cluster-8309.40853	54.6710108034437	1963.64195319821	-5.1666	4.598e-05	0.0074828
Cluster-8309.20748	263.496596119689	0	Inf	4.6395e-05	0.0075341
Cluster-8309.27281	0.342569688124032	62.7321601741909	-7.5167	4.674e-05	0.0075738
Cluster-8309.36916	14.9380670054414	33084.2214197408	-11.113	4.725e-05	0.0076236
Cluster-8309.51954	0	40.5997935765939	-Inf	4.72e-05	0.0076236
Cluster-8309.45432	44.3271836983608	0	Inf	4.853e-05	0.0078135
Cluster-8309.40676	0.342569688124032	1009.71331928194	-11.525	4.9287e-05	0.0079184
Cluster-8309.48162	0	42.2868894401143	-Inf	4.968e-05	0.0079646
Cluster-8309.48793	0	40.9169864443959	-Inf	4.9827e-05	0.0079712
Cluster-8309.15566	86.576844606066	0.824230861625454	6.7148	5.0141e-05	0.0080043
Cluster-8309.58911	45.0033439392828	0	Inf	5.0697e-05	0.008076
Cluster-8309.59314	487.328452720166	12.4813046541894	5.2871	5.1026e-05	0.0081113
Cluster-8309.55875	0	143.837928038913	-Inf	5.121e-05	0.0081234
Cluster-8309.58751	119.893313978035	2.21201392635308	5.7602	5.2553e-05	0.0083189
Cluster-8309.39106	0	398.21360307727	-Inf	5.3004e-05	0.008372
Cluster-8309.44101	93.2645699959429	1.54981624464901	5.9112	5.3118e-05	0.008372
Cluster-8309.48267	0	38.9937556539102	-Inf	5.3221e-05	0.008372
Cluster-8309.20053	10127.4350272841	265.312403084787	5.2544	5.4202e-05	0.0085085
Cluster-8309.12547	1323.24258063103	10.6708097510171	6.9543	5.5235e-05	0.0086119
Cluster-8309.38689	260.393067434514	7541.56253767024	-4.8561	5.5002e-05	0.0086119
Cluster-8309.47178	1.43951175497911	93.6087993477379	-6.023	5.5358e-05	0.0086119
Cluster-8309.47952	0	726.348425407554	-Inf	5.5432e-05	0.0086119
Cluster-8309.50673	0	43.553448050374	-Inf	5.5412e-05	0.0086119
Cluster-8309.29351	0	41.1263203528671	-Inf	5.6585e-05	0.0087729
Cluster-8309.12402	2232.90797131564	5.17080605099359	8.7543	5.8067e-05	0.0089156
Cluster-8309.38403	6.66630038627483	242.345511244921	-5.184	5.7947e-05	0.0089156
Cluster-8309.41171	126.904864237302	1.92320534379273	6.0441	5.7831e-05	0.0089156
Cluster-8309.51800	0	38.3773008807013	-Inf	5.7788e-05	0.0089156
Cluster-8309.52295	18.4987631586977	563.648055825545	-4.9293	5.8097e-05	0.0089156
Cluster-8309.12498	98.9877024132184	0	Inf	5.8866e-05	0.0090152
Cluster-8309.33620	0	40.4659094057293	-Inf	5.9751e-05	0.0091322
Cluster-8309.12257	69.5496605874459	0.549487241083636	6.9838	6.0065e-05	0.0091616
Cluster-15706.0	0	40.1259849876285	-Inf	6.0533e-05	0.0091733
Cluster-8309.11388	506.279527276199	3.70022284257563	7.0962	6.0437e-05	0.0091733
Cluster-8309.11659	231.108422366801	5.03867680632905	5.5194	6.0629e-05	0.0091733
Cluster-8309.53900	3358.52649237327	99.2838266453631	5.0801	6.0503e-05	0.0091733
Cluster-8309.27996	1615.2690303078	35.1350412921795	5.5227	6.0862e-05	0.0091901
Cluster-8309.28607	167.752424533791	0	Inf	6.1304e-05	0.009236
Cluster-8309.46320	0	52.5016943310963	-Inf	6.1411e-05	0.009236
Cluster-8309.20107	4856.34304439428	125.700455325161	5.2718	6.156e-05	0.00924
Cluster-8309.27261	0	40.3989482352772	-Inf	6.1719e-05	0.0092454
Cluster-8309.12578	1938.16958504746	58.5690589795394	5.0484	6.2093e-05	0.009283
Cluster-8309.53534	18094.2428362434	157.067358881952	6.848	6.2461e-05	0.0093196
Cluster-8309.21854	34227.5731722398	914.464623616324	5.2261	6.2655e-05	0.00933
Cluster-8309.53836	4.5904374910225	180.910048892431	-5.3005	6.367e-05	0.0094625
Cluster-15751.0	0	43.6235630309747	-Inf	6.4188e-05	0.0095206
Cluster-8309.11459	0	49.0061510218477	-Inf	6.5108e-05	0.0096382
Cluster-8309.40030	39.3679438168458	0	Inf	6.7241e-05	0.009915
Cluster-8309.49839	0	46.3238828906421	-Inf	6.715e-05	0.009915
Cluster-8309.25263	0	63.1651727610494	-Inf	6.796e-05	0.010001
Cluster-8309.24834	101.30751653361	1.37371810270909	6.2045	6.867e-05	0.010086
Cluster-8309.19914	149.684718159302	1.37371810270909	6.7677	6.9256e-05	0.010133
Cluster-8309.32280	0.333315019313741	48.375675818333	-7.1813	6.9169e-05	0.010133
Cluster-8309.50087	39.3979972793527	0	Inf	7.0929e-05	0.010357
Cluster-8309.19530	8.16722493448253	298.129218380859	-5.1899	7.2759e-05	0.010588
Cluster-8309.32641	0	116.286761845074	-Inf	7.2788e-05	0.010588
Cluster-8309.36540	127.610909297019	54119.4592316564	-8.7283	7.3777e-05	0.010711
Cluster-8309.16426	0.342569688124032	50.8465562219501	-7.2136	7.5366e-05	0.010921
Cluster-8309.15038	1538.31678527155	14.8589188679232	6.6939	7.6261e-05	0.011029
Cluster-8309.22585	3.0174895149242	164.318710861662	-5.767	7.6766e-05	0.011081
Cluster-8309.38456	92.0712287340122	3118.4355657127	-5.0819	7.7341e-05	0.011143
Cluster-8309.35589	0	374.346318547572	-Inf	7.7759e-05	0.011181
Cluster-8309.27997	64.4148391812172	0	Inf	7.8537e-05	0.011272
Cluster-8309.34364	14.2260186192825	490.684673192044	-5.1082	7.9736e-05	0.011422
Cluster-8309.13561	0	38.3666122816699	-Inf	8.0309e-05	0.011482
Cluster-8309.12176	445.628835065151	0.774908122324503	9.1676	8.0681e-05	0.011514
Cluster-8309.19650	9.0556129973686	294.401774804895	-5.0228	8.1022e-05	0.01154
Cluster-8309.40201	0	88.0987619838517	-Inf	8.1518e-05	0.011589
Cluster-8309.11730	76.2803896282044	0.824230861625454	6.5321	8.2015e-05	0.011638
Cluster-8309.21181	3.99784480287734	162.858733550523	-5.3483	8.2689e-05	0.011712
Cluster-8309.12493	141.601536701627	2.98691568700433	5.567	8.3742e-05	0.011838
Cluster-8309.14777	0	43.3329740755213	-Inf	8.5162e-05	0.011996
Cluster-8309.47489	1240.80632827363	3.09963248929801	8.645	8.5177e-05	0.011996
Cluster-8309.20126	0	170.121797985571	-Inf	8.6237e-05	0.012086
Cluster-8309.51178	0	34.7194954770197	-Inf	8.601e-05	0.012086
Cluster-8309.61563	88.8703842319897	0	Inf	8.6293e-05	0.012086
Cluster-8309.60507	320.573191117411	8.59093143100182	5.2217	8.6664e-05	0.012115
Cluster-8309.15026	0	37.9262492887276	-Inf	8.7079e-05	0.012151
Cluster-8309.48850	65.4369389987067	0.790753457236062	6.3707	8.8199e-05	0.012284
Cluster-8309.19338	698.56883015263	24.647254068529	4.8249	8.9571e-05	0.012452
Cluster-8309.51635	515.497285654682	19.0695687906558	4.7566	9.0039e-05	0.012494
Cluster-8309.49018	1.33326007725497	80.8349537057497	-5.9219	9.1868e-05	0.012725
Cluster-8309.40410	130.762396145295	0	Inf	9.3003e-05	0.012858
Cluster-8309.24950	202.539422620576	6.10060677664763	5.0531	9.3538e-05	0.012908
Cluster-8309.37038	0	36.5931618903463	-Inf	9.5074e-05	0.013096
Cluster-8309.34794	0.342569688124032	43.3650907660015	-6.984	9.5834e-05	0.013177
Cluster-8309.58745	83.7479152002975	1.09897448216727	6.2518	9.6672e-05	0.013268
Cluster-8309.48880	0.333315019313741	45.386725397231	-7.0892	9.6966e-05	0.013284
Cluster-8309.45082	1.25728729788508	82.1789268093079	-6.0304	9.7655e-05	0.013354
Cluster-8309.54916	415.242967864523	1.16236218348675	8.4808	9.8949e-05	0.013507
Cluster-8309.24881	2615.88834463699	99.6777790712949	4.7139	0.00010107	0.013771
Cluster-8309.22846	37.1513755581883	0	Inf	0.00010152	0.013808
Cluster-8309.52863	113.367690559097	2.40573777609758	5.5584	0.00010214	0.013867
Cluster-8309.12639	58054.2197671215	11.7997008917877	12.264	0.0001037	0.014053
Cluster-8309.59432	137.897383200891	3.10141286219104	5.4745	0.00010497	0.0142
Cluster-8309.37098	155.115281498904	4160.68070779209	-4.7454	0.00010523	0.014209
Cluster-8309.12163	48.509138289583	0.387454061162252	6.9681	0.00010657	0.014365
Cluster-8309.46373	137.565674635613	0	Inf	0.00010915	0.014686
Cluster-8309.34041	15.2692211600201	550.706536886314	-5.1726	0.00011056	0.014839
Cluster-8309.7394	35.7042690298023	0	Inf	0.00011068	0.014839
Cluster-8309.52502	428.458146830528	13.5151174238174	4.9865	0.00011216	0.015011
Cluster-8309.59512	265.339941674149	6.72240266853562	5.3027	0.00011241	0.015017
Cluster-8309.26303	0	35.5240849817626	-Inf	0.0001134	0.015123
Cluster-8309.23896	826.21866020294	33.7805639723888	4.6123	0.00011383	0.015154
Cluster-8309.51734	0	212.6851033764	-Inf	0.00011475	0.015249
Cluster-8309.35514	18.1521155277535	541.06016769954	-4.8976	0.00011753	0.015591
Cluster-8309.34964	375.218548695594	0	Inf	0.00011843	0.015683
Cluster-8309.14478	146.635361649826	3.66495870361996	5.3223	0.0001199	0.01585
Cluster-8309.37252	35.6529659019041	0	Inf	0.00012034	0.015852
Cluster-8309.49926	124.57785785729	0	Inf	0.00012029	0.015852
Cluster-8309.28921	0	388.77679040162	-Inf	0.00012081	0.015886
Cluster-8309.37041	603.881430818288	25177.6263191582	-5.3817	0.00012268	0.016105
Cluster-8309.47707	0	35.0062884105021	-Inf	0.00012401	0.016223
Cluster-8309.57509	0	35.0379790803252	-Inf	0.00012384	0.016223
Cluster-8309.45585	0	34.009526514396	-Inf	0.00012566	0.016409
Cluster-8309.41915	6.82722508034067	7532.51165185177	-10.108	0.00012707	0.016566
Cluster-8309.38964	9.51899434935807	286.723755978849	-4.9127	0.00012764	0.01661
Cluster-8309.36660	26.3364153403007	672.412340226753	-4.6742	0.00012859	0.016677
Cluster-8309.37789	118.001954950687	2.19794896433454	5.7465	0.00012837	0.016677
Cluster-8309.12610	652.512788567917	18.9573098173854	5.1052	0.00012981	0.016805
Cluster-8309.50807	0	33.9760491100066	-Inf	0.00013008	0.016812
Cluster-8309.35475	310.010060737091	12756.8197255141	-5.3628	0.00013226	0.017064
Cluster-8309.54510	4839.34557257968	9.44863969701667	9.0005	0.00013331	0.017171
Cluster-8309.12057	1609.22600871217	50.2446051547633	5.0013	0.00013403	0.017234
Cluster-8309.29376	126.865834983201	3549.50853460468	-4.8062	0.0001345	0.017265
Cluster-8309.61621	33.7273385723514	0	Inf	0.00013871	0.017775
Cluster-8309.54402	235.86369050023	8.57331208487049	4.782	0.00014046	0.017968
Cluster-8309.12298	315.04347661273	8.86924215900294	5.1506	0.00014073	0.017973
Cluster-8309.36456	41.2907022272867	143810.695109556	-11.766	0.00014136	0.018023
Cluster-12875.0	0	33.5727560756061	-Inf	0.00014179	0.018035
Cluster-17351.0	0	38.3770846895361	-Inf	0.00014208	0.018035
Cluster-8309.46072	106.844560330514	0	Inf	0.00014218	0.018035
Cluster-8309.13548	0	33.9407913327242	-Inf	0.00014415	0.018254
Cluster-8309.58473	16822.0288947109	4.87664998808091	11.752	0.00014453	0.018273
Cluster-8309.26606	33.2950911152362	0	Inf	0.00014566	0.018385
Cluster-8309.47851	50.1420362032866	1141.41541192643	-4.5087	0.00014774	0.018615
Cluster-8309.35290	45.7834163042162	1185.63255239045	-4.6947	0.00014824	0.018647
Cluster-8309.33849	170.744272465686	5.81181091743377	4.8767	0.00015065	0.018919
Cluster-8309.12526	2169.34860685614	8.76166936924292	7.9518	0.00015228	0.01906
Cluster-8309.52166	77.7365253895533	1.09897448216727	6.1444	0.00015226	0.01906
Cluster-8309.40184	370.226755595408	0	Inf	0.00015342	0.019171
Cluster-8309.35584	34.0394039262737	0	Inf	0.00015406	0.019219
Cluster-15569.0	0	33.2169990459402	-Inf	0.00015441	0.019231
Cluster-16328.0	0	33.3455611831454	-Inf	0.00015885	0.01963
Cluster-8309.12456	4535.03337639442	4.23207801418143	10.066	0.00015846	0.01963
Cluster-8309.31080	45.6494006200612	0.40329939607381	6.8226	0.00015888	0.01963
Cluster-8309.4146	0	40.7669898540686	-Inf	0.00015808	0.01963
Cluster-8309.44223	0	31.3203403594369	-Inf	0.00015892	0.01963
Cluster-8309.27176	1.36102408368584	64.7207879534008	-5.5715	0.00015937	0.019653
Cluster-8309.58501	52.9713162854764	0.806598792147621	6.0372	0.00016046	0.019756
Cluster-6885.0	32.9875261797616	0	Inf	0.0001615	0.019851
Cluster-8309.58565	99.1229054195125	1.92320534379273	5.6876	0.00016193	0.019871
Cluster-8309.31974	0	32.8788740857521	-Inf	0.00016248	0.019907
Cluster-8309.52959	65.2448303121298	0.824230861625454	6.3067	0.0001631	0.019951
Cluster-8309.23986	0	32.6199694384486	-Inf	0.00016457	0.020097
Cluster-8309.23112	64.9610482847724	0	Inf	0.00016802	0.020485
Cluster-8309.18061	250.417935958841	1.54981624464901	7.3361	0.00017014	0.020678
Cluster-8309.63214	0	28.976426102931	-Inf	0.00017007	0.020678
Cluster-8309.52547	0	32.5724397953872	-Inf	0.00017079	0.020722
Cluster-8309.15175	0	113.250815844288	-Inf	0.0001712	0.020739
Cluster-8309.30701	0	31.0632415317194	-Inf	0.00017233	0.020842
Cluster-14538.1	0	30.1457063101711	-Inf	0.00017525	0.021061
Cluster-8309.19292	32.0997175799114	0	Inf	0.00017518	0.021061
Cluster-8309.42027	2.35422936474017	105.181349878778	-5.4815	0.00017443	0.021061
Cluster-8309.59098	101.049269199509	0.40329939607381	7.969	0.00017497	0.021061
Cluster-8309.12495	6369.2535611474	18.8638083513172	8.3994	0.00017604	0.021099
Cluster-8309.60511	179.269363524878	4.67064154921091	5.2624	0.00017613	0.021099
Cluster-8309.11165	64.492894331618	0.952786637157446	6.0808	0.00017696	0.021165
Cluster-8309.16032	71.7857401223873	1.58150691447212	5.5043	0.00017754	0.0212
Cluster-8309.12396	275.259194589228	8.19298587695359	5.0703	0.00018028	0.021493
Cluster-8309.19038	91.6643122358757	2.32472436697351	5.3012	0.00018091	0.021534
Cluster-13962.0	0	31.9736170916561	-Inf	0.00018226	0.021661
Cluster-8309.54430	53.6533145598954	0.387454061162252	7.1135	0.00018308	0.021724
Cluster-8309.40956	0	583.740557781061	-Inf	0.00018341	0.021729
Cluster-8309.14602	0	31.7816799764779	-Inf	0.00018405	0.021771
Cluster-8309.15423	0	32.149715233596	-Inf	0.00018715	0.022102
Cluster-8309.13848	0	30.1439259372781	-Inf	0.00018749	0.022109
Cluster-8309.39165	0	278.799078924586	-Inf	0.00018903	0.022252
Cluster-8309.46038	0	478.725966008098	-Inf	0.0001893	0.022252
Cluster-8309.21988	955.487915307677	17.7295697301943	5.752	0.00019025	0.022295
Cluster-8309.42673	23.1796048238905	546.527723951889	-4.5594	0.00019012	0.022295
Cluster-8309.29739	88.0144075361255	0	Inf	0.00019162	0.022394
Cluster-8309.37194	0	36.6196831009428	-Inf	0.00019172	0.022394
Cluster-8309.42963	1049.15039908237	40.358991551138	4.7002	0.000192	0.022394
Cluster-8309.35807	3754.44058380803	129.404245275196	4.8586	0.00019264	0.022435
Cluster-8309.23368	152.720494926766	4.7463011163094	5.0079	0.00019447	0.022543
Cluster-8309.26324	79.3993264728534	1.63082965377307	5.6054	0.00019427	0.022543
Cluster-8309.30075	33.1780534646394	0	Inf	0.00019443	0.022543
Cluster-8309.47036	181.190490435983	6.26442669113529	4.8542	0.00019554	0.022633
Cluster-8309.45501	0	67.9906941902433	-Inf	0.00019897	0.022959
Cluster-8309.56716	167.749052905619	1.09897448216727	7.254	0.00019875	0.022959
Cluster-8309.29770	0	28.1838922728019	-Inf	0.00020351	0.023447
Cluster-8309.32560	0.502914919154034	45.6034351584789	-6.5027	0.00020519	0.02359
Cluster-8309.39898	32.335230691428	0	Inf	0.00020537	0.02359
Cluster-8309.35455	0	29.0837954248723	-Inf	0.00020616	0.023608
Cluster-8309.42987	31.9439512610333	0	Inf	0.00020611	0.023608
Cluster-8309.54082	88.9030711324958	0	Inf	0.00020653	0.023615
Cluster-8309.36478	0	237.923702353572	-Inf	0.00020803	0.02375
Cluster-8309.50392	11.2215076888004	275.449342021217	-4.6174	0.00020945	0.023875
Cluster-8309.51969	6361.44523040584	228.228925973722	4.8008	0.00021248	0.024185
Cluster-8309.59396	410.645802259954	13.7159818501538	4.904	0.00021355	0.02427
Cluster-8309.65380	4.89742296346126	156.576782938355	-4.9987	0.0002158	0.024488
Cluster-18466.0	0	31.1317541605528	-Inf	0.00021958	0.024731
Cluster-18517.0	0	31.1317541605528	-Inf	0.00021958	0.024731
Cluster-8309.26559	0	28.6099423041942	-Inf	0.00021943	0.024731
Cluster-8309.44858	31.1068663260454	0	Inf	0.00021838	0.024731
Cluster-8309.48832	39.536817311507	0	Inf	0.00021929	0.024731
Cluster-8309.12160	95.9596908026014	0	Inf	0.00022104	0.024859
Cluster-8309.31132	88.5638713328152	0	Inf	0.00022275	0.025013
Cluster-8309.10186	1109.22792976978	0.936941302245888	10.209	0.00022375	0.02505
Cluster-8309.34520	1503.48283247082	62.4806568263571	4.5888	0.00022367	0.02505
Cluster-8309.20138	2366.59134825405	10.0034807801259	7.8862	0.00022537	0.025195
Cluster-8309.22614	92.2351258932303	0	Inf	0.00022581	0.025207
Cluster-8309.29670	32.3841475187438	0	Inf	0.00023015	0.025631
Cluster-8309.33156	96.2686584507975	0	Inf	0.00023037	0.025631
Cluster-8309.38401	0	88.6217789077249	-Inf	0.00023063	0.025631
Cluster-8309.37479	3512.73738750511	178.228868134636	4.3008	0.00023226	0.025774
Cluster-8309.36581	3.09683218273753	103.397414356241	-5.0613	0.00023398	0.025927
Cluster-8309.16061	0	29.8127190008435	-Inf	0.0002444	0.026962
Cluster-8309.59555	30.5069543979776	0	Inf	0.00024378	0.026962
Cluster-9613.0	0	29.8285643357551	-Inf	0.00024419	0.026962
Cluster-8309.54575	113.620839660912	0	Inf	0.00024612	0.027112
Cluster-8309.51697	30.9863301956642	0	Inf	0.0002468	0.027147
Cluster-8309.53171	126.46631287496	4.43629335681191	4.8333	0.00024913	0.027364
Cluster-8309.57247	0	28.7648349075237	-Inf	0.00025018	0.02744
Cluster-8309.21353	56.9457221621599	0	Inf	0.00025079	0.027466
Cluster-8309.35622	161.761527847463	0	Inf	0.00025471	0.027856
Cluster-8309.48499	39.1686444816871	0.387454061162252	6.6595	0.00025527	0.027875
Cluster-8309.40181	11.4098423621088	296.325705012448	-4.6988	0.00025621	0.027919
Cluster-8309.54213	149.696703110618	0.774908122324503	7.5938	0.00025641	0.027919
Cluster-8309.12674	49.8313084644136	0	Inf	0.00025827	0.028081
Cluster-8309.53514	0	172.160905700358	-Inf	0.00025906	0.028093
Cluster-8309.60590	29.6713039225456	0	Inf	0.00025912	0.028093
Cluster-8309.60142	30.4473300914932	0	Inf	0.00026237	0.028404
Cluster-8309.31834	0.333315019313741	37.1832607507379	-6.8016	0.00026382	0.02852
Cluster-13665.0	0	31.6794546670702	-Inf	0.00026459	0.028543
Cluster-8309.32069	0.251457459577017	79.0516349483426	-8.2963	0.00026517	0.028543
Cluster-8309.57306	107.497278294476	3.87454061162252	4.7941	0.00026496	0.028543
Cluster-8309.54725	48.6524086425483	0.549487241083636	6.4683	0.00027038	0.029062
Cluster-8309.15940	0	31.0985183940216	-Inf	0.00027182	0.029175
Cluster-8309.37434	0	26.7889559081359	-Inf	0.00027288	0.029248
Cluster-8309.21346	30.5252382997507	0	Inf	0.00027361	0.029285
Cluster-8309.19691	412.413447353486	3.70022284257563	6.8003	0.00027427	0.029313
Cluster-8309.45297	7.73497747736737	196.999410190344	-4.6707	0.00027633	0.029409
Cluster-8309.59251	30.0648728090163	0	Inf	0.00027604	0.029409
Cluster-8309.7699	48.2800610254017	0.806598792147621	5.9034	0.00027602	0.029409
Cluster-8309.29520	516.509633313485	6.58671903975828	6.2931	0.00027778	0.029479
Cluster-8309.44274	92.4481302180102	0	Inf	0.00027768	0.029479
Cluster-8309.8707	28.7124738334681	0	Inf	0.0002788	0.029547
Cluster-8309.14052	1178.62454123145	54.2575508229815	4.4411	0.00028003	0.029634
Cluster-8309.26648	54.7477383840601	0	Inf	0.00028154	0.029753
Cluster-8309.7327	154.366343028844	5.6162876097765	4.7806	0.00028252	0.029814
Cluster-8309.12404	108.990188944416	0	Inf	0.00028465	0.029997
Cluster-8309.27995	131.720342841786	4.47155749576758	4.8806	0.00028508	0.030001
Cluster-8309.12048	30.9353810949543	0	Inf	0.00028626	0.030083
Cluster-8309.58513	16308.5504248971	1.19405285330987	13.737	0.00029182	0.030625
Cluster-8309.56524	0	27.7821506967827	-Inf	0.0002958	0.030999
Cluster-17157.0	0	28.9884945008913	-Inf	0.00029697	0.031079
Cluster-8309.10884	173.481416679096	0	Inf	0.00030006	0.031358
Cluster-17776.0	0	28.7295898535878	-Inf	0.00030138	0.031452
Cluster-8309.28222	0.251457459577017	36.0313646134441	-7.1628	0.00030229	0.031504
Cluster-8309.16661	0	28.6186725092069	-Inf	0.0003033	0.031566
Cluster-8309.25325	0.333315019313741	38.2204180749868	-6.8413	0.00030422	0.031618
Cluster-8309.47290	49.6742045304861	0.774908122324503	6.0023	0.00030588	0.031746
Cluster-8309.49375	19.969201723506	722.774583699416	-5.1777	0.00030749	0.03187
Cluster-8309.10471	28.5252195925273	0	Inf	0.00030965	0.032029
Cluster-8309.42815	1.76020221703912	76.60661445848	-5.4437	0.00030988	0.032029
Cluster-8309.46982	45.7586498082381	0	Inf	0.00031174	0.032133
Cluster-8309.52331	30.4441856388972	0	Inf	0.00031135	0.032133
Cluster-8309.14995	0	28.6784740180473	-Inf	0.00031399	0.03232
Cluster-8309.22019	0	28.6327311095522	-Inf	0.00031481	0.032361
Cluster-8309.3267	0	27.8138540899523	-Inf	0.00031801	0.032557
Cluster-8309.34497	0	75.1788874329596	-Inf	0.00031799	0.032557
Cluster-8309.43498	240.547407779032	0	Inf	0.00031778	0.032557
Cluster-8309.53785	0	26.5282836112859	-Inf	0.00032008	0.032725
Cluster-8309.30126	0.999945057941224	50.1049411212161	-5.647	0.00032241	0.032873
Cluster-8309.37760	599.826319470681	31.3837789541424	4.2565	0.00032209	0.032873
Cluster-8309.12087	474.43128229866	3.57166706704363	7.0535	0.00032375	0.032921
Cluster-8309.12616	1706.19924657326	0	Inf	0.00032373	0.032921
Cluster-8309.65690	28.8271752811193	0	Inf	0.00032469	0.032972
Cluster-8309.18981	193.5056487969	6.31910327246181	4.9365	0.00032662	0.033123
Cluster-8309.21233	5492.39670186193	231.008275401802	4.5714	0.0003287	0.03329
Cluster-8309.10779	319.214795516954	14.4996010924712	4.4604	0.00033019	0.033395
Cluster-12865.0	0	28.4213688286566	-Inf	0.00033114	0.033447
Cluster-8309.15845	3.11534152035811	98.117236057575	-4.977	0.0003316	0.033448
Cluster-8309.11322	448.302572531618	20.3167722136038	4.4637	0.00033262	0.033503
Cluster-8309.15745	0.9180874982045	48.666016774255	-5.7281	0.00033303	0.033503
Cluster-8309.14244	0	28.0357015020606	-Inf	0.00033866	0.034023
Cluster-8309.40667	0	25.531528076853	-Inf	0.00034218	0.034295
Cluster-8309.47578	0	25.0172986130518	-Inf	0.00034228	0.034295
Cluster-8309.24759	0	27.6183435056415	-Inf	0.00034717	0.034693
Cluster-8309.39272	379.101182768915	17.9002949450889	4.4045	0.00034701	0.034693
Cluster-8309.9695	27.337744760161	0	Inf	0.00034833	0.034764
Cluster-8309.12597	1539.17217943913	7.32813703434689	7.7145	0.00035082	0.034905
Cluster-8309.20646	155.449980880136	6.58671903975828	4.5607	0.00035114	0.034905
Cluster-8309.53400	0	364.594671972103	-Inf	0.00035099	0.034905
Cluster-8309.33262	1981.0923623389	5.0386831680023	8.619	0.00035261	0.035005
Cluster-8309.35880	145.524539255139	2660.97950227278	-4.1926	0.00035628	0.035276
Cluster-8309.37740	0	63.549975372799	-Inf	0.00035605	0.035276
Cluster-8309.43042	36.7055984496627	794.277804583068	-4.4356	0.00035743	0.035344
Cluster-8309.11365	27.7941608994162	0	Inf	0.00036012	0.035543
Cluster-8309.42505	0	736.311777794274	-Inf	0.00036064	0.035543
Cluster-8309.53176	3.47642054610272	390.840594571841	-6.8128	0.00036086	0.035543
Cluster-8309.19273	0	126.758150529505	-Inf	0.00036423	0.035783
Cluster-8309.35997	72.0147572436668	0	Inf	0.00036424	0.035783
Cluster-8309.8147	2.26311713619315	88.1456557767642	-5.2835	0.00036479	0.03579
Cluster-8309.8575	98.1392119899503	3.32504700886563	4.8834	0.00037052	0.036304
Cluster-8309.18232	664.056606426084	27.0534305886302	4.6174	0.00037531	0.036684
Cluster-8309.44399	0	26.9701917009362	-Inf	0.00037536	0.036684
Cluster-8309.34710	108.779281990702	0	Inf	0.00037727	0.036822
Cluster-8309.33135	0	247.633421544341	-Inf	0.00037794	0.03684
Cluster-8309.33143	11.8328351504136	268.958693350727	-4.5065	0.0003789	0.036886
Cluster-8309.12209	551.484720682925	1.17820751839831	8.8706	0.00038149	0.036976
Cluster-8309.14998	2675.64422339729	155.080257220156	4.1088	0.00038179	0.036976
Cluster-8309.31589	50.2508027729341	961.005349570563	-4.2573	0.00038176	0.036976
Cluster-8309.40604	10386.0074681027	520.230666686759	4.3193	0.00038118	0.036976
Cluster-8309.59246	46.0259731221714	0.549487241083636	6.3882	0.00038302	0.037048
Cluster-8309.51343	9625.99520690152	533.316001518406	4.1739	0.00038418	0.037113
Cluster-8309.20946	27.5567624566488	0	Inf	0.00038505	0.037149
Cluster-8309.31088	27.3823582088092	0	Inf	0.00039043	0.037572
Cluster-8309.44040	0	26.3608965893389	-Inf	0.00039006	0.037572
Cluster-8309.15531	137.096129619005	4.12115430812727	5.056	0.00039405	0.037775
Cluster-8309.47140	0	25.6424708679269	-Inf	0.0003936	0.037775
Cluster-8309.48116	1609.34393105977	0	Inf	0.00039324	0.037775
Cluster-8309.48133	0	35.4711824116559	-Inf	0.00039534	0.037851
Cluster-8309.28294	0	25.0119447710263	-Inf	0.00039588	0.037854
Cluster-8309.12426	2063.38197050289	99.266029278106	4.3776	0.00039844	0.038048
Cluster-8309.33892	9.13998544902872	478.575237775533	-5.7104	0.00039892	0.038048
Cluster-8309.55218	61.0822367042813	0	Inf	0.00040469	0.03855
Cluster-8309.25912	27.1786085528395	0	Inf	0.00040664	0.038687
Cluster-8309.15874	98.2990245048143	2.74743620541818	5.161	0.00041023	0.03895
Cluster-8309.40735	8665.83114695309	458.026781697829	4.2418	0.00041044	0.03895
Cluster-8309.11271	577.603976737237	31.1598586378969	4.2123	0.00041288	0.039132
Cluster-8309.46435	608.773872355811	33.8771492702001	4.1675	0.00041415	0.039203
Cluster-8309.15336	551.879254677766	13.5608921406788	5.3468	0.00041836	0.039552
Cluster-8309.58618	142.321894610068	2.1151488206442	6.0723	0.00042111	0.039762
Cluster-13383.0	0	26.2464057758254	-Inf	0.00042469	0.04005
Cluster-8309.18744	74.5959631507551	0	Inf	0.00042647	0.040067
Cluster-8309.38244	200.192051578798	3560.39755412179	-4.1526	0.00042642	0.040067
Cluster-8309.58772	342.835476647411	12.6382065449236	4.7617	0.0004258	0.040067
Cluster-8309.23580	0	144.353988613453	-Inf	0.00042774	0.040137
Cluster-8309.16124	125.594473668471	0	Inf	0.00043269	0.040551
Cluster-8309.26177	26.9938692038221	0	Inf	0.00043362	0.040588
Cluster-8309.38197	6.65511028857698	146.806734742396	-4.4633	0.00043591	0.040701
Cluster-8309.48846	29.6517141525575	0	Inf	0.0004357	0.040701
Cluster-8309.54150	17907.9681711435	109.770259516778	7.35	0.00043916	0.040903
Cluster-8309.54572	27.1516995429287	0	Inf	0.00043909	0.040903
Cluster-8309.52719	192.528947236411	6.86859051354545	4.8089	0.00044141	0.041061
Cluster-8309.32442	0	72.4957927071328	-Inf	0.00044334	0.041175
Cluster-8309.57261	0	26.8222298447066	-Inf	0.00044373	0.041175
Cluster-8309.52853	26.2986201622436	0	Inf	0.00044792	0.041513
Cluster-8309.24882	43.3397346063324	0.549487241083636	6.3015	0.0004485	0.041516
Cluster-8309.18163	145.732113022014	0	Inf	0.00045023	0.041545
Cluster-8309.42728	0	24.7988021172376	-Inf	0.00044994	0.041545
Cluster-8309.52752	0	25.3465153471015	-Inf	0.00045047	0.041545
Cluster-8309.57846	57.3946504177796	0	Inf	0.00045104	0.041547
Cluster-8309.54555	5442.26960437701	77.0998482131627	6.1413	0.00045306	0.041682
Cluster-8309.16797	141.752652309148	4.94538516975272	4.8411	0.00046028	0.042295
Cluster-8309.27417	21.7778197985293	371.443341159232	-4.0922	0.00046174	0.042377
Cluster-8309.51074	534.629305598694	27.0936225489543	4.3025	0.0004627	0.042414
Cluster-8309.50804	55.7072765275144	0	Inf	0.00046328	0.042415
Cluster-8309.24253	63.5390255779482	0	Inf	0.00046633	0.042643
Cluster-8309.56317	440.483646817946	22.250456326936	4.3072	0.00046865	0.042802
Cluster-8309.56319	1101.68474554997	60.0836556169455	4.1966	0.00047168	0.043027
Cluster-8309.34633	0	32.4860470975446	-Inf	0.00047361	0.043151
Cluster-8309.12164	379.965826365016	6.18162654744494	5.9417	0.00047768	0.04347
Cluster-8309.30791	0	25.5665696629703	-Inf	0.00048044	0.043575
Cluster-8309.36337	0	24.4095549598359	-Inf	0.00048058	0.043575
Cluster-8309.37810	0	33.2877244299969	-Inf	0.00048056	0.043575
Cluster-8309.44336	0	23.7862012478933	-Inf	0.00048391	0.043825
Cluster-8309.50958	25.3490447419764	0	Inf	0.00048607	0.043967
Cluster-8309.52945	961.634198961909	36.394713687052	4.7237	0.00048762	0.044055
Cluster-8309.11593	1444.34030874813	94.024294375237	3.9412	0.00048926	0.04415
Cluster-8309.50267	65.9696785937531	0	Inf	0.00049068	0.044172
Cluster-8309.9564	346.733305229353	16.6482209558316	4.3804	0.00049068	0.044172
Cluster-10905.0	0	25.214386102437	-Inf	0.00049179	0.044219
Cluster-8309.43414	26.0510335604417	0	Inf	0.00049257	0.044237
Cluster-8309.33560	0	25.6317504605293	-Inf	0.00049808	0.044679
Cluster-8309.38883	19.3622243874303	1118.62276162735	-5.8523	0.00049969	0.04477
Cluster-8309.37011	0	122.103398797104	-Inf	0.00050342	0.04505
Cluster-8309.29454	26.3218553541594	0	Inf	0.00050691	0.045262
Cluster-8309.36054	41005.1064125847	2420.05728655434	4.0827	0.00050699	0.045262
Cluster-8309.43787	0	79.4243245806048	-Inf	0.00050765	0.045268
Cluster-8309.11963	26.5999963877998	0	Inf	0.00050877	0.045314
Cluster-8309.8986	27.2537764333261	0	Inf	0.00051011	0.045379
Cluster-8309.58535	8363.70607213325	5.31342042687087	10.62	0.00051153	0.045452
Cluster-8309.58332	120.978354542048	0.952786637157446	6.9884	0.00051254	0.045488
Cluster-8309.17371	131.488121125008	5.27994302248148	4.6383	0.00051351	0.04552
Cluster-8309.36335	89.8477954578939	1602.5858204138	-4.1568	0.00051749	0.04582
Cluster-8309.47399	0	25.6458090608746	-Inf	0.00051837	0.045844
Cluster-8309.45586	0	65.02233895411	-Inf	0.00052132	0.045996
Cluster-8309.48765	154.167880339403	3.29692344650182	5.5472	0.00052083	0.045996
Cluster-16238.0	0	25.5330986202542	-Inf	0.00052217	0.046016
Cluster-17605.0	0	25.5154601891031	-Inf	0.00052277	0.046016
Cluster-8309.21673	7.96312125132447	223.315466650349	-4.8096	0.00052366	0.046042
Cluster-8309.16750	53.9745527381569	0	Inf	0.00052935	0.046487
Cluster-8309.25712	7.67019479569534	246.085474474745	-5.0038	0.00053994	0.047362
Cluster-8309.51722	26.4494067949117	0	Inf	0.00054315	0.047588
Cluster-8309.21858	94.0087224688051	0	Inf	0.00054883	0.04803
Cluster-8309.32859	0.502914919154034	38.426642705022	-6.2556	0.00055111	0.048145
Cluster-8309.42595	295.336089151548	13.2104635063455	4.4826	0.00055142	0.048145
Cluster-8309.42432	25.5358481112224	0	Inf	0.00055535	0.048432
Cluster-8309.15671	32.6343458569756	0.387454061162252	6.3962	0.00055754	0.048566
Cluster-8309.30231	0.333315019313741	30.279622289402	-6.5053	0.00056167	0.04887
Cluster-8309.12052	76.3879288233411	0	Inf	0.0005633	0.048955
Cluster-8309.49140	15.6369113713107	336.280106537734	-4.4266	0.00056457	0.049009
Cluster-8309.56525	134.243492448057	1.61319758429524	6.3788	0.00056949	0.049379
Cluster-8309.57019	0	38.6047564960398	-Inf	0.00057324	0.049647
