# Supplementary material for: Transcriptome analysis in different developmental stages of Batocera horsfieldi (Coleoptera: Cerambycidae) and comparison of candidate olfactory genes
Source: PLoS One. 2018 Feb 23;13(2):e0192730. doi: 10.1371/journal.pone.0192730 (PMC5825065; doi:10.1371/journal.pone.0192730)
Supplement: S18 Text — (XLS) [file pone.0192730.s018.xls]

gene_id	BL_readcount	BM_readcount	log2FoldChange	pval	padj
Cluster-8309.13450	45341.2994587495	0	Inf	7.927e-26	6.3847e-21
Cluster-8309.12630	27289.9271956358	0	Inf	1.1134e-24	4.4837e-20
Cluster-8309.12652	38450.4765264068	0.50521347004877	16.216	4.0687e-24	1.0924e-19
Cluster-8309.12636	16601.629953151	0	Inf	3.2839e-23	6.6124e-19
Cluster-8309.55635	29051.6184970428	0.725312647839297	15.29	7.9302e-23	1.2774e-18
Cluster-8309.12661	23040.7424075995	0.451643174013375	15.639	1.0214e-22	1.3711e-18
Cluster-8309.14411	74234.7535554646	1.84288018000763	15.298	1.4623e-22	1.6825e-18
Cluster-8309.31403	0.452148169617498	22901.5017104726	-15.628	5.5248e-22	5.5623e-18
Cluster-8309.33998	101975.029200949	7.34684922337427	13.761	1.2771e-21	1.1429e-17
Cluster-8309.12443	10132.4986023099	0.279391883042083	15.146	3.2284e-21	2.6003e-17
Cluster-8309.12660	5978.61980162873	0	Inf	1.6285e-20	1.1924e-16
Cluster-8309.12554	4815.31027437725	0	Inf	4.6416e-20	3.1154e-16
Cluster-8309.36322	4532.27357043035	0	Inf	7.5132e-20	4.6549e-16
Cluster-8309.12505	11729.8132452498	1.10612271373601	13.372	1.6667e-19	9.5887e-16
Cluster-8309.21591	3656.68520806565	0	Inf	3.0282e-19	1.626e-15
Cluster-8309.12590	7323.97072485994	0.903286348026749	12.985	6.6322e-19	3.3386e-15
Cluster-8309.58458	13143.3795866759	0	Inf	1.8296e-18	8.6682e-15
Cluster-8309.21505	76527.3086126904	23.2673299153417	11.683	1.9487e-18	8.7198e-15
Cluster-8309.20666	3287.30399430251	0.225821587006687	13.829	2.6584e-18	1.1269e-14
Cluster-8309.58472	12693.1035018703	3.68576036001526	11.75	3.8275e-18	1.5414e-14
Cluster-8309.12591	12407.5064886533	4.41304603651172	11.457	6.9405e-18	2.6619e-14
Cluster-8309.58475	2030.32090574217	0	Inf	9.5528e-18	3.4973e-14
Cluster-8309.58516	1996.52036209579	0	Inf	1.0338e-17	3.6202e-14
Cluster-8309.20862	1769.54001675788	0	Inf	1.3053e-17	4.3805e-14
Cluster-8309.20053	13544.7566392008	0.279391883042083	15.565	1.3634e-17	4.3925e-14
Cluster-8309.31682	62374.2849426402	0	Inf	1.9273e-17	5.9704e-14
Cluster-8309.47376	0	2711.3233271823	-Inf	2.8458e-17	8.1862e-14
Cluster-8309.58581	2894.50774037528	0.553061356868005	12.354	2.8446e-17	8.1862e-14
Cluster-8309.58474	4298.8723873199	1.23624852710423	11.764	3.8016e-17	1.0558e-13
Cluster-8309.51569	8153.26752888056	4.0571942205696	10.973	7.2278e-17	1.9405e-13
Cluster-8309.36544	1452.11189230788	0	Inf	9.7273e-17	2.5273e-13
Cluster-8309.32684	1759.87391394204	0.225821587006687	12.928	1.1929e-16	3.0026e-13
Cluster-8309.12650	1309.89040117847	0	Inf	2.0149e-16	4.9177e-13
Cluster-8309.11641	1254.98940456823	0	Inf	2.3812e-16	5.5052e-13
Cluster-8309.51334	95119.3274892109	71.6677198105762	10.374	2.3923e-16	5.5052e-13
Cluster-8309.34972	9.4320289409929	15869.3085965098	-10.716	2.6743e-16	5.9833e-13
Cluster-8309.12567	17963.3320160093	5.10580058095588	11.781	4.4651e-16	9.7197e-13
Cluster-8309.42087	0	1677.99674541548	-Inf	5.2502e-16	1.1128e-12
Cluster-8309.21651	7054.33378707566	4.42261341071966	10.639	5.7264e-16	1.1826e-12
Cluster-8309.17427	1649.94847458411	0.547338947651845	11.558	6.1175e-16	1.2318e-12
Cluster-8309.37493	0	6337.72100982385	-Inf	6.9322e-16	1.3618e-12
Cluster-8309.21885	3347.63915910124	2.15295272222046	10.603	7.3376e-16	1.4071e-12
Cluster-8309.12662	24424.3568336353	0	Inf	1.1407e-15	2.1366e-12
Cluster-8309.39635	972.724140648032	0	Inf	1.1768e-15	2.1542e-12
Cluster-8309.37726	898.545403160548	0	Inf	1.6914e-15	3.0273e-12
Cluster-8309.12589	847.944117701541	0	Inf	2.3541e-15	4.1219e-12
Cluster-8309.33513	0.913305546178562	2068.58558249294	-11.145	5.4943e-15	9.4154e-12
Cluster-8309.11896	97.0520282275183	143412.331011314	-10.529	5.6584e-15	9.4947e-12
Cluster-8309.58562	1476.61319867346	1.11756753216833	10.368	1.3307e-14	2.1873e-11
Cluster-8309.20106	6548.38975066376	8.61190647331464	9.5706	1.5208e-14	2.4499e-11
Cluster-8309.12508	880.306375153273	0	Inf	2.2809e-14	3.6021e-11
Cluster-8309.12638	955.789137675135	0	Inf	2.4749e-14	3.8198e-11
Cluster-8309.38343	0	902.267270934153	-Inf	2.5136e-14	3.8198e-11
Cluster-8309.24801	0	903.332951298246	-Inf	2.8552e-14	4.2586e-11
Cluster-8309.12642	2174.84670062494	2.79391883042083	9.6044	3.3687e-14	4.9332e-11
Cluster-8309.23321	0	849.63465167529	-Inf	3.8304e-14	5.5092e-11
Cluster-8309.41135	0.452148169617498	1156.58567088592	-11.321	4.0568e-14	5.7324e-11
Cluster-8309.58536	1067.36523060244	0.903286348026749	10.207	5.9036e-14	8.1982e-11
Cluster-8309.44105	0	790.509414323366	-Inf	6.0494e-14	8.2582e-11
Cluster-8309.32848	159159.904178431	3.28778306647006	15.563	6.8377e-14	9.1788e-11
Cluster-8309.30383	17613.2086054564	0	Inf	7.6053e-14	1.0042e-10
Cluster-8309.12496	2884.15113344262	4.53538082757383	9.3127	8.759e-14	1.1379e-10
Cluster-8309.21662	19072.629656445	37.0634754390592	9.0073	8.9175e-14	1.1401e-10
Cluster-8309.20105	482.243381186544	0	Inf	1.0466e-13	1.3172e-10
Cluster-8309.10250	465.271659016695	0	Inf	1.1461e-13	1.4202e-10
Cluster-8309.39917	2709.90130285462	4.76120241458051	9.1527	1.1853e-13	1.4465e-10
Cluster-8309.12452	428.872124338529	0	Inf	1.3026e-13	1.5658e-10
Cluster-8309.18748	614.790522229906	0.279391883042083	11.104	1.4821e-13	1.7555e-10
Cluster-8309.11311	583.42284334533	0.225821587006687	11.335	1.5767e-13	1.8405e-10
Cluster-8309.20851	431.95372132275	0	Inf	1.7295e-13	1.99e-10
Cluster-8309.12275	465.336044600134	0	Inf	1.8101e-13	2.0533e-10
Cluster-8309.52606	1385.72256431751	0	Inf	1.9033e-13	2.1e-10
Cluster-8309.58542	3993.99683332917	6.95065378962068	9.1665	1.886e-13	2.1e-10
Cluster-8309.21690	2874.06516748574	0.547338947651845	12.358	2.5822e-13	2.8105e-10
Cluster-8309.40955	7954.38621377255	17.1752904608908	8.8553	2.6587e-13	2.8552e-10
Cluster-8309.20107	6514.11106497085	15.0899048962817	8.7538	2.7479e-13	2.9121e-10
Cluster-8309.42713	0	619.259169191057	-Inf	3.1709e-13	3.3168e-10
Cluster-8309.6189	0	606.549462107929	-Inf	3.3362e-13	3.4449e-10
Cluster-8309.11714	737.604941102107	0	Inf	3.5106e-13	3.5792e-10
Cluster-8309.21777	10338.826331983	22.2530525023626	8.8599	3.6046e-13	3.6291e-10
Cluster-8309.9981	489.715248280823	0.225821587006687	11.083	3.8817e-13	3.8598e-10
Cluster-8309.34314	0	588.174640481068	-Inf	4.191e-13	4.1165e-10
Cluster-8309.59019	1460.9514530994	0.547338947651845	11.382	6.0384e-13	5.8597e-10
Cluster-8309.46337	383.70398867119	0	Inf	6.1206e-13	5.8687e-10
Cluster-8309.34615	14.3917383895562	6578.57580723982	-8.8364	6.695e-13	6.344e-10
Cluster-8309.21452	3350.21815263129	8.39546109165033	8.6404	7.3145e-13	6.8504e-10
Cluster-8309.52911	2180.32443578844	4.58332429882585	8.8939	8.5526e-13	7.9178e-10
Cluster-8309.40569	1767.705949418	4.37871158121476	8.6572	8.756e-13	8.0141e-10
Cluster-8309.21825	2163.57762121559	4.78822927762506	8.8197	1.2922e-12	1.1694e-09
Cluster-8309.49486	323.555491495176	0	Inf	1.506e-12	1.3478e-09
Cluster-8309.32918	0	475.736121513075	-Inf	1.6808e-12	1.4877e-09
Cluster-8309.15701	325.837686113714	0	Inf	1.7009e-12	1.4891e-09
Cluster-8309.40676	0.461157376561064	623.769968907853	-10.402	1.9275e-12	1.6693e-09
Cluster-8309.59850	316.22681480291	0	Inf	2.0149e-12	1.7264e-09
Cluster-8309.58476	9637.77043727882	0	Inf	2.1475e-12	1.8207e-09
Cluster-8309.21861	306.763102222332	0	Inf	2.2329e-12	1.8734e-09
Cluster-8309.24816	853.753203249662	1.66490647982018	9.0022	2.2951e-12	1.9057e-09
Cluster-8309.43808	0	444.881765260575	-Inf	2.4298e-12	1.9969e-09
Cluster-8309.54752	930.462891711274	2.2008006090397	8.7238	2.4634e-12	2.0041e-09
Cluster-8309.42900	289.406066447118	0	Inf	2.5168e-12	2.0271e-09
Cluster-8309.51969	8539.08241484564	28.6272773760867	8.2205	3.0361e-12	2.4212e-09
Cluster-8309.51690	24641.9243852132	92.2622345485912	8.0612	3.1319e-12	2.4731e-09
Cluster-8309.43361	0	429.420987797464	-Inf	3.263e-12	2.5516e-09
Cluster-8309.34750	86257.8906520383	312.919809907106	8.1067	3.5907e-12	2.7808e-09
Cluster-8309.20633	2111.42641352871	6.34599516537444	8.3782	3.6765e-12	2.8202e-09
Cluster-8309.43183	0	424.650723026409	-Inf	3.7979e-12	2.8858e-09
Cluster-8309.11671	377.676585201922	0.279391883042083	10.401	3.88e-12	2.9206e-09
Cluster-8309.26709	0	414.882660167336	-Inf	4.116e-12	3.0695e-09
Cluster-8309.54415	4022.1971821429	13.922128603016	8.1745	4.3564e-12	3.2191e-09
Cluster-8309.12668	2136.73569140403	7.66442603459487	8.123	4.5501e-12	3.3316e-09
Cluster-8309.34336	528.606257874287	0.838175649126249	9.3007	5.4094e-12	3.9251e-09
Cluster-8309.21663	266.314618604543	0	Inf	5.5518e-12	3.9925e-09
Cluster-8309.12659	10036.4353883529	0	Inf	6.0876e-12	4.339e-09
Cluster-8309.12439	10471.407311926	41.5394624690589	7.9778	6.2799e-12	4.4369e-09
Cluster-8309.33109	0	380.626151280929	-Inf	6.731e-12	4.7142e-09
Cluster-8309.42085	3.22810163592745	1172.70678700661	-8.5049	7.0067e-12	4.865e-09
Cluster-8309.27117	244.548121011364	0	Inf	7.0897e-12	4.8805e-09
Cluster-8309.48489	264.519424665945	0	Inf	8.2331e-12	5.6196e-09
Cluster-8309.21909	20265.2959172569	28.6663335799398	9.4654	8.9375e-12	6.0492e-09
Cluster-8309.11679	235.995515771463	0	Inf	9.4943e-12	6.3725e-09
Cluster-8309.24838	243.203107177968	0	Inf	9.6017e-12	6.3913e-09
Cluster-8309.38934	944.251450421702	2.47249705420846	8.5771	1.0343e-11	6.8285e-09
Cluster-8309.51702	1.33460146220831	801.914861156289	-9.2309	1.0634e-11	6.9633e-09
Cluster-8309.19084	706.990677857419	1.91371328812429	8.5292	1.0894e-11	7.0761e-09
Cluster-8309.18981	259.097847561693	0	Inf	1.1366e-11	7.3234e-09
Cluster-8309.21908	11611.1609932283	52.0902426650975	7.8003	1.2661e-11	8.0932e-09
Cluster-8309.27628	432.956317019031	0.778882943874693	9.1186	1.379e-11	8.6586e-09
Cluster-8309.38111	0	350.950816625308	-Inf	1.3868e-11	8.6586e-09
Cluster-8309.39837	0	576.494902878783	-Inf	1.3716e-11	8.6586e-09
Cluster-8309.40701	1.12845810766522	734.262985336043	-9.3458	1.4442e-11	8.9475e-09
Cluster-8309.12620	45237.1551935332	0	Inf	1.5933e-11	9.7958e-09
Cluster-8309.36916	19.9889828931645	10095.1113490114	-8.9802	1.8977e-11	1.1579e-08
Cluster-8309.48801	0	328.77946973999	-Inf	1.9495e-11	1.1806e-08
Cluster-8309.36953	222.537303963693	0	Inf	2.2992e-11	1.382e-08
Cluster-8309.52913	1585.84127981709	6.82625038546862	7.8599	2.4799e-11	1.4796e-08
Cluster-8309.12663	7597.05817863515	0	Inf	2.9572e-11	1.7513e-08
Cluster-8309.59111	0	302.304555499737	-Inf	3.2097e-11	1.887e-08
Cluster-8309.24950	272.074514165753	0.279391883042083	9.9275	3.2664e-11	1.9064e-08
Cluster-8309.36788	2.49391182346128	830.600139512872	-8.3796	3.3267e-11	1.9276e-08
Cluster-8309.11440	730.824575904544	0.832453239910088	9.7779	3.8648e-11	2.2235e-08
Cluster-8309.12023	214.148472703662	0	Inf	3.9613e-11	2.2628e-08
Cluster-8309.40632	0	314.113596322966	-Inf	4.1238e-11	2.3329e-08
Cluster-8309.52559	0	292.585806453556	-Inf	4.142e-11	2.3329e-08
Cluster-8309.40012	212.695373437388	0	Inf	4.1965e-11	2.3472e-08
Cluster-8309.12057	2158.47693864803	11.5112851283372	7.5508	4.3561e-11	2.4197e-08
Cluster-8309.50640	0	290.87388361027	-Inf	4.518e-11	2.4924e-08
Cluster-8309.12140	1002.35563163091	2.71745889752079	8.5269	4.5884e-11	2.514e-08
Cluster-8309.25406	0	288.772820416616	-Inf	4.7577e-11	2.5892e-08
Cluster-8309.30494	4.52148169617498	1081.0784990589	-7.9015	4.797e-11	2.593e-08
Cluster-8309.28580	0	284.623162572361	-Inf	5.279e-11	2.8158e-08
Cluster-8309.53900	4499.80025983998	24.5394980807791	7.5186	5.2474e-11	2.8158e-08
Cluster-8309.42340	0	282.599222894746	-Inf	5.3757e-11	2.8353e-08
Cluster-8309.48619	199.997288069168	0	Inf	5.386e-11	2.8353e-08
Cluster-8309.59327	299.604436000411	0.553061356868005	9.0814	5.6473e-11	2.9536e-08
Cluster-8309.10837	332.36883076479	0.725312647839297	8.84	5.9043e-11	3.0484e-08
Cluster-8309.40340	71315.491917217	404.018101667765	7.4637	5.8859e-11	3.0484e-08
Cluster-8309.11593	1932.65145028141	10.8986388050295	7.4703	6.058e-11	3.1078e-08
Cluster-8309.62669	0	276.351278869399	-Inf	6.201e-11	3.1611e-08
Cluster-8309.12091	917.077591552262	0	Inf	6.3378e-11	3.2105e-08
Cluster-8309.39224	0	271.655220201057	-Inf	7.5831e-11	3.8173e-08
Cluster-8309.43452	186.815947086211	0	Inf	7.8158e-11	3.91e-08
Cluster-8309.19620	180.202550694841	0	Inf	7.9523e-11	3.9537e-08
Cluster-8309.21339	1007.98347292571	3.37203402167621	8.2236	8.0235e-11	3.9646e-08
Cluster-8309.55918	6896.178342571	40.0305451287887	7.4286	9.1112e-11	4.4747e-08
Cluster-8309.55909	0	262.800988496227	-Inf	9.1725e-11	4.4775e-08
Cluster-8309.57569	0	258.198467665105	-Inf	1.0392e-10	5.042e-08
Cluster-8309.51801	2168.5905592069	13.6902022690621	7.3075	1.2133e-10	5.8517e-08
Cluster-8309.38051	0	261.08024167585	-Inf	1.2769e-10	6.0854e-08
Cluster-8309.53150	317.934319968216	0	Inf	1.2725e-10	6.0854e-08
Cluster-8309.12635	6494.50910527469	0	Inf	1.4326e-10	6.7875e-08
Cluster-8309.37093	2257.2361100061	16.0960034413338	7.1317	1.4689e-10	6.9187e-08
Cluster-8309.36184	0	244.164678906107	-Inf	1.5441e-10	7.2305e-08
Cluster-8309.37418	169.530844003808	0	Inf	1.7258e-10	8.0347e-08
Cluster-8309.53923	5061.30351877692	31.9384224936955	7.3081	1.8116e-10	8.3858e-08
Cluster-8309.27411	0	234.604139916868	-Inf	1.96e-10	9.0208e-08
Cluster-8309.36456	55.4695013573894	8619.98257835037	-7.2798	2.0556e-10	9.4071e-08
Cluster-8309.26773	245.959901135754	0	Inf	2.4534e-10	1.1164e-07
Cluster-8309.51941	2608.58337590592	18.0962274666197	7.1714	2.6377e-10	1.1935e-07
Cluster-8309.12329	1492.48593727308	0	Inf	2.7401e-10	1.2325e-07
Cluster-8309.39296	0.461157376561064	291.186497179847	-9.3025	2.7544e-10	1.2325e-07
Cluster-8309.33545	12.292094861294	2134.7498793684	-7.4402	2.973e-10	1.323e-07
Cluster-8309.39796	0	222.569770755373	-Inf	3.0954e-10	1.355e-07
Cluster-8309.40209	0.667300731104157	667.634179808834	-9.9665	3.0806e-10	1.355e-07
Cluster-8309.41164	0	219.788680185654	-Inf	3.0671e-10	1.355e-07
Cluster-8309.21711	353.996534366961	1.3319443007427	8.0541	3.2781e-10	1.4272e-07
Cluster-8309.42023	148.022207522092	0	Inf	3.3095e-10	1.4331e-07
Cluster-8309.52724	0	215.004414242227	-Inf	3.3546e-10	1.4449e-07
Cluster-8309.35446	2.02374523995665	511.418556659056	-7.9813	3.7135e-10	1.591e-07
Cluster-8309.51249	152.586245511213	0	Inf	3.8128e-10	1.6248e-07
Cluster-8309.31823	0	213.826811360904	-Inf	3.8446e-10	1.6298e-07
Cluster-8309.24096	4288.75872670282	6.10084215319654	9.4573	4.1024e-10	1.7234e-07
Cluster-8309.52051	153.378351542836	0	Inf	4.1082e-10	1.7234e-07
Cluster-8309.42809	151.467591651749	0	Inf	4.5449e-10	1.8967e-07
Cluster-8309.37179	0	208.465284225012	-Inf	4.642e-10	1.9272e-07
Cluster-8309.35657	820.153581260542	5.02342706997412	7.3511	4.9586e-10	2.0481e-07
Cluster-8309.21849	0	204.71798239357	-Inf	5.5078e-10	2.2634e-07
Cluster-8309.21874	18945.7228229603	169.341813823916	6.8058	5.9452e-10	2.4307e-07
Cluster-8309.26983	138.920525991251	0	Inf	6.3411e-10	2.5665e-07
Cluster-8309.53415	19518.7949706915	17.6463606445082	10.111	6.33e-10	2.5665e-07
Cluster-8309.50079	0	196.646130504306	-Inf	6.4241e-10	2.5871e-07
Cluster-8309.42628	0.461157376561064	1126.86353163477	-11.255	6.607e-10	2.6475e-07
Cluster-8309.12587	9381.09873050958	12.6209605458769	9.5378	7.4567e-10	2.9732e-07
Cluster-8309.59512	356.063141192284	1.82571295235915	7.6075	8.1493e-10	3.2334e-07
Cluster-8309.29838	14.1956908194852	1802.55620398116	-6.9884	8.3075e-10	3.2799e-07
Cluster-8309.20146	24524.8471559834	114.901279820023	7.7377	8.7966e-10	3.4561e-07
Cluster-8309.37471	135.681490306779	0	Inf	9.1075e-10	3.5609e-07
Cluster-8309.21512	531.558810327729	0	Inf	9.3138e-10	3.6235e-07
Cluster-8309.51855	4007.97834869859	37.7812893257805	6.7291	9.3575e-10	3.6235e-07
Cluster-8309.12062	291.684144896629	1.32049948231038	7.7872	9.5154e-10	3.667e-07
Cluster-8309.51934	11720.1175303015	116.822070223091	6.6485	9.6121e-10	3.6866e-07
Cluster-8309.25748	0	184.586449491667	-Inf	1.0081e-09	3.848e-07
Cluster-8309.12607	4277.11462788755	42.7469581054387	6.6447	1.0535e-09	4.0026e-07
Cluster-8309.42615	8.46466815315294	1136.85452486878	-7.0694	1.0915e-09	4.1273e-07
Cluster-8309.57396	0	182.770213836972	-Inf	1.0974e-09	4.1303e-07
Cluster-8309.52558	1.69009487440457	372.507704674373	-7.784	1.1726e-09	4.3927e-07
Cluster-8309.22103	0.333650365552078	565.168245002792	-10.726	1.1838e-09	4.414e-07
Cluster-8309.53419	175.876173686666	0.273669473825922	9.3279	1.2233e-09	4.5404e-07
Cluster-8309.56745	0	180.676216298605	-Inf	1.2397e-09	4.5804e-07
Cluster-8309.10779	427.484686613351	3.01036421208515	7.1498	1.3096e-09	4.8164e-07
Cluster-8309.52111	702.031980613407	2.45523424212719	8.1595	1.4157e-09	5.1829e-07
Cluster-8309.14052	1586.4183634974	2.59315107780152	9.2569	1.504e-09	5.4815e-07
Cluster-8309.25018	4975.85374728402	4.61972736721276	10.073	1.5272e-09	5.5406e-07
Cluster-8309.21923	1266.49159406526	11.0058749815331	6.8464	1.5616e-09	5.6402e-07
Cluster-8309.38096	0	683.272379322303	-Inf	1.5767e-09	5.6694e-07
Cluster-8309.16784	1046.83095036642	9.51716584999856	6.7813	1.5901e-09	5.6919e-07
Cluster-8309.27233	0	171.103276646606	-Inf	1.8049e-09	6.4323e-07
Cluster-8309.7334	0	169.883953854062	-Inf	1.8249e-09	6.4748e-07
Cluster-8309.6432	0	166.614721013632	-Inf	2.0189e-09	7.1319e-07
Cluster-8309.11529	132.575091690394	0	Inf	2.0528e-09	7.2199e-07
Cluster-8309.26051	0.785798535169576	260.519180850927	-8.373	2.0635e-09	7.2261e-07
Cluster-8309.42763	2168.17342476386	21.2840819488386	6.6706	2.1985e-09	7.6656e-07
Cluster-8309.34780	292.391282037819	1.6763512982525	7.4464	2.2341e-09	7.7562e-07
Cluster-8309.35628	5.31628943828812	668.65536013544	-6.9747	2.2444e-09	7.7586e-07
Cluster-8309.62731	0	164.299382143726	-Inf	2.2755e-09	7.8325e-07
Cluster-8309.12152	211.69819245638	0.279391883042083	9.5655	2.3323e-09	7.9597e-07
Cluster-8309.48120	0	163.330012728802	-Inf	2.3312e-09	7.9597e-07
Cluster-8309.30779	0	163.878616305639	-Inf	2.3523e-09	7.9942e-07
Cluster-8309.8975	113.006671067186	0	Inf	2.3699e-09	8.0201e-07
Cluster-8309.59432	184.626430335305	0	Inf	2.4923e-09	8.3989e-07
Cluster-8309.56170	1548.34226130393	15.4762406946392	6.6445	2.5192e-09	8.4544e-07
Cluster-8309.42814	1.38347212968319	293.956806958152	-7.7312	2.582e-09	8.6291e-07
Cluster-8309.33823	0.904296339234996	1698.71091916542	-10.875	2.6815e-09	8.9248e-07
Cluster-8309.6208	0	158.163907766155	-Inf	2.8475e-09	9.438e-07
Cluster-8309.61210	111.564735990543	0	Inf	2.8915e-09	9.5448e-07
Cluster-8309.29907	1.69910408134814	321.365143879426	-7.5633	3.2583e-09	1.0712e-06
Cluster-8309.37195	1163.08845229014	11.8016383997579	6.6228	3.385e-09	1.1083e-06
Cluster-8309.30858	432.037159063995	3.27061583882158	7.0454	3.4284e-09	1.118e-06
Cluster-8309.12509	113.69575344975	0	Inf	3.456e-09	1.1205e-06
Cluster-8309.56148	171.774634843167	0.49949106083261	8.4258	3.4639e-09	1.1205e-06
Cluster-8309.20442	831.974174376483	8.88754897579773	6.5486	3.5642e-09	1.1483e-06
Cluster-8309.18589	303.958134898407	0	Inf	3.5849e-09	1.1504e-06
Cluster-8309.51971	284.005894695925	1.92140872599762	7.2076	3.7276e-09	1.1914e-06
Cluster-8309.11271	778.540561167998	3.05614348581443	7.9929	3.7832e-09	1.2044e-06
Cluster-8309.53418	375.46466492042	0.784605353090853	8.9025	4.1715e-09	1.3228e-06
Cluster-8309.33736	114.297014657859	0	Inf	4.2929e-09	1.3559e-06
Cluster-8309.12552	198.864994034451	0	Inf	4.4873e-09	1.4118e-06
Cluster-8309.6389	4.15041638904958	471.686989741533	-6.8284	4.9631e-09	1.5554e-06
Cluster-8309.58527	5371.96586140907	49.2261991260319	6.7699	4.9966e-09	1.5598e-06
Cluster-8309.35134	6844.59309307155	78.2309868169574	6.4511	5.1028e-09	1.5869e-06
Cluster-8309.36737	0	168.43765650955	-Inf	5.139e-09	1.5916e-06
Cluster-8309.44164	178.956681360639	0.784605353090853	7.8334	5.1577e-09	1.5916e-06
Cluster-8309.58533	0	166.010568604212	-Inf	5.243e-09	1.6118e-06
Cluster-8309.12493	190.702916440765	0.731035057055458	8.0272	5.3016e-09	1.6236e-06
Cluster-8309.53454	102.201283953351	0	Inf	5.4883e-09	1.6744e-06
Cluster-8309.42261	1.11944890072165	260.394771938886	-7.8618	5.604e-09	1.7033e-06
Cluster-8309.33560	0	143.24231361142	-Inf	5.664e-09	1.715e-06
Cluster-8309.34221	0	143.860249238112	-Inf	5.8811e-09	1.7741e-06
Cluster-8309.36361	3240.43899375691	29.050404088452	6.8015	6.076e-09	1.826e-06
Cluster-8309.29484	24492.5474784084	310.577866264208	6.3012	6.2886e-09	1.8829e-06
Cluster-8309.37747	29.6795771250315	2403.51943167508	-6.3395	6.3119e-09	1.8829e-06
Cluster-8309.51763	645.00177938199	1.78358747475607	8.4984	6.4458e-09	1.9157e-06
Cluster-8309.12200	410.438144171149	3.46575676665751	6.8879	6.4962e-09	1.9181e-06
Cluster-8309.39282	100.559750037781	0	Inf	6.5014e-09	1.9181e-06
Cluster-8309.56956	107.052566331876	0	Inf	6.6434e-09	1.9528e-06
Cluster-8309.32857	0	140.172954463161	-Inf	6.7901e-09	1.9815e-06
Cluster-8309.35101	0	140.581122961733	-Inf	6.7779e-09	1.9815e-06
Cluster-8309.9684	130.694716892646	0.273669473825922	8.8996	6.8968e-09	2.0054e-06
Cluster-8309.45297	10.3723621080022	964.568344577811	-6.5391	6.9813e-09	2.0227e-06
Cluster-8309.41467	137.115951741886	0	Inf	7.3306e-09	2.1162e-06
Cluster-8309.44681	0	138.173984051281	-Inf	7.4752e-09	2.1426e-06
Cluster-8309.62755	0	138.544164298429	-Inf	7.4695e-09	2.1426e-06
Cluster-8309.59232	1840.21057101116	15.3519328749199	6.9053	7.5791e-09	2.1647e-06
Cluster-8309.18681	2342.54361293024	25.2207177302479	6.5373	7.9386e-09	2.2594e-06
Cluster-8309.35304	0	137.944851253558	-Inf	8.1051e-09	2.2986e-06
Cluster-8309.20622	3.61718535693998	409.221774876633	-6.8219	8.2652e-09	2.3358e-06
Cluster-8309.10187	120.427770435553	0.273669473825922	8.7815	8.5339e-09	2.4033e-06
Cluster-8309.26711	0	135.200742322834	-Inf	8.8588e-09	2.4861e-06
Cluster-8309.43204	499.579946834337	4.29061015312706	6.8634	8.918e-09	2.494e-06
Cluster-8309.44553	0	135.239742250696	-Inf	9.1384e-09	2.5468e-06
Cluster-8309.54514	97.6792373570047	0	Inf	9.1827e-09	2.5504e-06
Cluster-8309.40130	7.42003096320835	766.676644419956	-6.691	9.9998e-09	2.7678e-06
Cluster-8309.21808	8811.49664786565	132.435328185067	6.056	1.0768e-08	2.9702e-06
Cluster-8309.50579	262.519561543027	2.06870176701432	6.9876	1.1734e-08	3.2145e-06
Cluster-8309.58561	91.7308526293895	0	Inf	1.1724e-08	3.2145e-06
Cluster-8309.30761	0	129.765537774494	-Inf	1.1921e-08	3.2547e-06
Cluster-8309.12362	360.731228012808	3.40636847697317	6.7265	1.2172e-08	3.312e-06
Cluster-8309.28532	177.036153566089	1.11756753216833	7.3075	1.2261e-08	3.325e-06
Cluster-8309.11793	107.328822155628	0	Inf	1.2348e-08	3.3374e-06
Cluster-8309.20858	866.591554317257	1.35492952204012	9.321	1.2396e-08	3.3392e-06
Cluster-8309.23248	98.6676029274164	0	Inf	1.263e-08	3.3907e-06
Cluster-8309.14468	0.333650365552078	166.664845206076	-8.9644	1.2747e-08	3.4109e-06
Cluster-8309.38054	1.90524743589123	290.165632033746	-7.2508	1.2924e-08	3.4469e-06
Cluster-8309.54766	95.9432400114402	0	Inf	1.4134e-08	3.7572e-06
Cluster-8309.38401	0	127.102048034409	-Inf	1.4649e-08	3.8811e-06
Cluster-8309.60499	0	125.93070802156	-Inf	1.4879e-08	3.9292e-06
Cluster-8309.36165	3600.91024790034	3.22276795200235	10.126	1.5154e-08	3.9887e-06
Cluster-8309.16648	484.840204892128	1.37406977834577	8.4629	1.5474e-08	4.0598e-06
Cluster-8309.47478	62.3019363381866	4399.29562097339	-6.1419	1.6807e-08	4.395e-06
Cluster-8309.32384	314.629283567344	3.04479425181489	6.6912	1.6954e-08	4.4192e-06
Cluster-8309.21854	45859.7355994827	769.676174947428	5.8968	1.7303e-08	4.4955e-06
Cluster-8309.21377	214.249462476903	1.56348829696555	7.0984	1.7519e-08	4.5306e-06
Cluster-8309.36593	5.67205621438533	604.028039395784	-6.7346	1.755e-08	4.5306e-06
Cluster-8309.52987	0	123.244649198461	-Inf	1.7668e-08	4.5464e-06
Cluster-8309.18619	0.785798535169576	190.857968768578	-7.9241	1.7833e-08	4.5697e-06
Cluster-8309.42097	19.0442601932267	1367.89661800514	-6.1665	1.7872e-08	4.5697e-06
Cluster-8309.30583	497.291524286899	6.2538576034294	6.3132	1.7959e-08	4.5775e-06
Cluster-8309.6030	0	122.173917876673	-Inf	1.8116e-08	4.6028e-06
Cluster-8309.46490	1022.03793206767	14.8525429064099	6.1046	1.8362e-08	4.6507e-06
Cluster-8309.19633	9574.94705966668	82.4422026563096	6.8597	1.86e-08	4.6776e-06
Cluster-8309.36100	85052.5014546856	1356.17762218915	5.9707	1.8642e-08	4.6776e-06
Cluster-8309.46110	91.8559494661797	0	Inf	1.8578e-08	4.6776e-06
Cluster-8309.57121	0	120.687170758016	-Inf	1.8862e-08	4.7181e-06
Cluster-8309.17489	85.640238554203	0	Inf	1.8973e-08	4.7312e-06
Cluster-8309.32304	5022.67094574562	11.3289775252145	8.7923	1.9342e-08	4.7933e-06
Cluster-8309.39088	873.2138589012	0	Inf	1.9337e-08	4.7933e-06
Cluster-8309.25785	0	122.61298023484	-Inf	2.0128e-08	4.9728e-06
Cluster-8309.38456	123.244459971206	0	Inf	2.0198e-08	4.975e-06
Cluster-8309.36463	0	121.002886648681	-Inf	2.0375e-08	5.0032e-06
Cluster-8309.43395	0	122.031498000757	-Inf	2.0528e-08	5.0102e-06
Cluster-8309.5111	0	120.311998532682	-Inf	2.05e-08	5.0102e-06
Cluster-8309.53147	82.8102298462316	0	Inf	2.3518e-08	5.7227e-06
Cluster-8309.45586	0	115.90167918451	-Inf	2.39e-08	5.798e-06
Cluster-8309.21435	0	117.459506412261	-Inf	2.4683e-08	5.9522e-06
Cluster-8309.49706	0	118.940924475213	-Inf	2.4618e-08	5.9522e-06
Cluster-8309.10744	89.2947956299018	0	Inf	2.5018e-08	6.015e-06
Cluster-8309.12130	528.254545872033	4.22747248288372	6.9653	2.6647e-08	6.3875e-06
Cluster-8309.52557	14.1197925311797	1009.4935083108	-6.1598	2.6888e-08	6.4263e-06
Cluster-8309.40671	98.8352516409329	0	Inf	2.8904e-08	6.8875e-06
Cluster-8309.50751	567.286925373044	7.86173115995354	6.1731	2.9043e-08	6.9002e-06
Cluster-8309.5761	4.0474904799133	386.402580247834	-6.5769	2.9822e-08	7.0646e-06
Cluster-8309.62894	3.33650365552078	386.359791187091	-6.8555	3.077e-08	7.2677e-06
Cluster-8309.55895	0	114.847518355122	-Inf	3.096e-08	7.2914e-06
Cluster-8309.46580	0	176.910129453017	-Inf	3.2126e-08	7.5439e-06
Cluster-8309.31655	301.131490541019	3.55770315973699	6.4033	3.4007e-08	7.9623e-06
Cluster-8309.35747	207.664234801001	1.95574318129458	6.7304	3.4518e-08	8.0585e-06
Cluster-8309.10142	416.574715234605	5.52498674389668	6.2365	3.6417e-08	8.4517e-06
Cluster-8309.33135	0	110.372706630978	-Inf	3.6622e-08	8.4517e-06
Cluster-8309.53057	2347.2914635938	1.10040030451985	11.059	3.659e-08	8.4517e-06
Cluster-8309.62739	10.4523765653353	776.147236387128	-6.2144	3.6414e-08	8.4517e-06
Cluster-8309.50455	0	110.305825088066	-Inf	3.8641e-08	8.8921e-06
Cluster-8309.32311	0	110.967100497324	-Inf	3.9452e-08	9.053e-06
Cluster-8309.35409	0.785798535169576	166.691372115397	-7.7288	4.1242e-08	9.4369e-06
Cluster-8309.53755	129.039547218043	0	Inf	4.1527e-08	9.4751e-06
Cluster-8309.21752	0	109.064337581799	-Inf	4.188e-08	9.5287e-06
Cluster-8309.11730	102.438491530199	0.273669473825922	8.5481	4.2118e-08	9.5558e-06
Cluster-8309.42438	109.504637336096	0	Inf	4.3233e-08	9.739e-06
Cluster-8309.52934	1072.61535448715	17.5796647625714	5.9311	4.3256e-08	9.739e-06
Cluster-8309.54023	193.86056643218	1.67644688268528	6.8535	4.3288e-08	9.739e-06
Cluster-8309.33889	0	108.97485315532	-Inf	4.3435e-08	9.7447e-06
Cluster-8309.33159	66559.6597312081	1154.02741709726	5.8499	4.3977e-08	9.839e-06
Cluster-8309.30838	6.67300731104157	593.783496595653	-6.4755	4.4832e-08	1.0002e-05
Cluster-8309.60311	175.641966234654	1.64201684295553	6.741	4.6802e-08	1.0413e-05
Cluster-8309.44062	0	106.517544792213	-Inf	4.913e-08	1.0901e-05
Cluster-8309.56864	4403.40738905707	0.547338947651845	12.974	4.9545e-08	1.0963e-05
Cluster-8309.18232	889.48624130705	15.5989633313222	5.8335	5.1249e-08	1.1309e-05
Cluster-8309.58598	1.84462950624426	213.285678252522	-6.8533	5.1997e-08	1.1443e-05
Cluster-8309.14478	197.292667734257	1.58075110904681	6.9636	5.2983e-08	1.1628e-05
Cluster-8309.17887	469.064040196523	5.19972000269252	6.4952	5.474e-08	1.1981e-05
Cluster-8309.27956	0	103.576513073862	-Inf	5.5031e-08	1.2012e-05
Cluster-8309.35848	8512.43229844168	160.397985893841	5.7298	5.7681e-08	1.2556e-05
Cluster-8309.34558	3.61718535693998	302.288393687424	-6.3849	5.8249e-08	1.2612e-05
Cluster-8309.40678	0.333650365552078	135.034758211134	-8.6608	5.8142e-08	1.2612e-05
Cluster-8309.40636	0	103.932572582339	-Inf	5.8729e-08	1.2681e-05
Cluster-8309.52524	572.739718051491	0	Inf	6.0149e-08	1.2919e-05
Cluster-8309.52684	78.4823423230944	0	Inf	5.9988e-08	1.2919e-05
Cluster-8309.12402	2980.26375951494	0	Inf	6.0481e-08	1.2956e-05
Cluster-8309.19853	710.259450800507	0	Inf	6.0828e-08	1.2995e-05
Cluster-8309.59453	567.727039938795	0	Inf	6.5044e-08	1.3859e-05
Cluster-8309.63368	0	101.113588901751	-Inf	6.6518e-08	1.4136e-05
Cluster-8309.39562	0	129.314636047291	-Inf	6.6892e-08	1.4178e-05
Cluster-8309.34494	10.1454622843434	603.440089714396	-5.8943	6.981e-08	1.4758e-05
Cluster-8309.21812	1997.66130744805	40.2801331362244	5.6321	7.0425e-08	1.4849e-05
Cluster-3990.1	0	100.867862382976	-Inf	7.0972e-08	1.4925e-05
Cluster-8309.12617	7168.87687976286	3.7413992691406	10.904	7.5516e-08	1.5839e-05
Cluster-8309.12612	17965.5978581509	8.52361387636138	11.041	7.6039e-08	1.5908e-05
Cluster-8309.34270	3103.93848013469	62.8765412073362	5.6254	7.7364e-08	1.6143e-05
Cluster-8309.55053	466.292100235605	2.4630252644333	7.5647	7.7655e-08	1.6162e-05
Cluster-8309.40848	4.06550889380043	333.392630961761	-6.3576	7.9048e-08	1.6409e-05
Cluster-8309.54502	99.134006273348	0	Inf	8.0219e-08	1.661e-05
Cluster-8309.31174	1929.74161157252	38.2675482004994	5.6561	8.23e-08	1.6997e-05
Cluster-8309.39341	1.80859267846999	198.685213612811	-6.7795	8.2712e-08	1.7038e-05
Cluster-8309.41994	221.356114211057	2.25821587006687	6.615	8.2982e-08	1.705e-05
Cluster-8309.5437	0	97.8488921489008	-Inf	8.5468e-08	1.7472e-05
Cluster-8309.60391	0	99.3786808371676	-Inf	8.529e-08	1.7472e-05
Cluster-8309.51335	1691.04597339901	32.623014693882	5.6959	8.6883e-08	1.7716e-05
Cluster-8309.49168	0	97.5344912116425	-Inf	8.8497e-08	1.7999e-05
Cluster-8309.26341	74.4411048225265	0	Inf	8.975e-08	1.8208e-05
Cluster-8309.63731	0	96.9779672275138	-Inf	9.0704e-08	1.8356e-05
Cluster-8309.41321	214.295929848234	2.79391883042083	6.2612	9.1757e-08	1.8522e-05
Cluster-8309.32869	266.139261692185	4.19087824563124	5.9888	9.4233e-08	1.8975e-05
Cluster-8309.12649	945.617251747591	1.09467789530369	9.7546	9.67e-08	1.9374e-05
Cluster-8309.53785	0	94.9135828397654	-Inf	9.6883e-08	1.9374e-05
Cluster-8309.59314	653.940685110498	12.1325319657455	5.7522	9.694e-08	1.9374e-05
Cluster-8309.37186	18280.2939561476	240.483651754306	6.2482	9.8928e-08	1.9706e-05
Cluster-8309.40149	1688.3467750551	30.8281735695592	5.7752	9.9089e-08	1.9706e-05
Cluster-8309.21796	199.236300776957	1.8065726960535	6.7851	9.9756e-08	1.979e-05
Cluster-8309.27996	2165.08760568982	6.87765648398128	8.2983	1.0358e-07	2.0447e-05
Cluster-8309.46549	72.3002217199339	0	Inf	1.0351e-07	2.0447e-05
Cluster-8309.48709	1122.30373004675	0.773160534658532	10.503	1.064e-07	2.0953e-05
Cluster-8309.51707	6710.8257735966	15.6506561831332	8.7441	1.0695e-07	2.101e-05
Cluster-8309.40735	11626.48851467	241.366791986813	5.59	1.0889e-07	2.1339e-05
Cluster-8309.36651	160.651813726435	32538.8736271188	-7.6621	1.1045e-07	2.1591e-05
Cluster-8309.33940	1.9142566428348	212.228319517612	-6.7927	1.1143e-07	2.1731e-05
Cluster-8309.38581	2874.48569127828	63.571257764658	5.4988	1.1219e-07	2.1826e-05
Cluster-8309.22819	193.931758600841	2.18935579060738	6.4689	1.1496e-07	2.2312e-05
Cluster-8309.27736	1324.31690536186	25.7354029900719	5.6854	1.1549e-07	2.2344e-05
Cluster-8309.29508	0	94.5503891871396	-Inf	1.1596e-07	2.2344e-05
Cluster-8309.35732	0	94.0747491153892	-Inf	1.159e-07	2.2344e-05
Cluster-8309.33780	135.996776205065	0	Inf	1.1626e-07	2.2349e-05
Cluster-8309.2591	67.6673698078506	0	Inf	1.1772e-07	2.2575e-05
Cluster-8309.27572	257.385834489309	0	Inf	1.184e-07	2.2651e-05
Cluster-8309.42452	0	93.9105811079122	-Inf	1.1938e-07	2.2784e-05
Cluster-8309.35327	73.022390906327	0	Inf	1.2577e-07	2.3947e-05
Cluster-8309.23701	124.711648400611	0.273669473825922	8.8319	1.3211e-07	2.5043e-05
Cluster-8309.41915	9.12814425150005	2439.32904101036	-8.0619	1.3214e-07	2.5043e-05
Cluster-8309.38306	0.461157376561064	117.781018265016	-7.9966	1.3257e-07	2.5044e-05
Cluster-8309.64213	0	90.7256837913411	-Inf	1.3277e-07	2.5044e-05
Cluster-8309.16812	0	91.889434966529	-Inf	1.3703e-07	2.5786e-05
Cluster-8309.16276	186.437002372485	2.4630252644333	6.2421	1.3789e-07	2.5827e-05
Cluster-8309.54510	6457.33531312199	0	Inf	1.3778e-07	2.5827e-05
Cluster-8309.5536	0	91.2596214155728	-Inf	1.4114e-07	2.6376e-05
Cluster-8309.25520	3539.97950499779	56.86042242362	5.9602	1.4221e-07	2.6453e-05
Cluster-8309.50363	0	91.3021347387968	-Inf	1.4191e-07	2.6453e-05
Cluster-8309.48880	0.452148169617498	116.432682427867	-8.0085	1.4497e-07	2.6903e-05
Cluster-8309.16795	65.3962416390205	0	Inf	1.4747e-07	2.7243e-05
Cluster-8309.25143	0	91.3000716335966	-Inf	1.4737e-07	2.7243e-05
Cluster-8309.21919	3268.75126234977	3.479174613747	9.8758	1.4932e-07	2.7521e-05
Cluster-8309.28412	0	119.851963290317	-Inf	1.5543e-07	2.8516e-05
Cluster-8309.35770	0	90.8654045183662	-Inf	1.5509e-07	2.8516e-05
Cluster-8309.6072	0	89.6600168035187	-Inf	1.5579e-07	2.8517e-05
Cluster-8309.21582	785.242950851838	0	Inf	1.5983e-07	2.9191e-05
Cluster-8309.40413	0	89.9260018552508	-Inf	1.634e-07	2.9775e-05
Cluster-8309.43061	0	89.2189526801528	-Inf	1.6647e-07	3.0266e-05
Cluster-8309.12613	38764.244581032	25.2111448481502	10.586	1.6798e-07	3.0472e-05
Cluster-8309.15566	116.374778794738	0.677464761020062	7.4244	1.6916e-07	3.0507e-05
Cluster-8309.40190	0	88.715127716385	-Inf	1.6931e-07	3.0507e-05
Cluster-8309.7217	0	89.5851530694345	-Inf	1.6866e-07	3.0507e-05
Cluster-8309.37665	9.51967449147058	549.393070160005	-5.8508	1.7853e-07	3.2096e-05
Cluster-8309.19266	6564.46016027442	158.541456636222	5.3717	1.8194e-07	3.2637e-05
Cluster-8309.20919	0	88.589245729409	-Inf	1.8396e-07	3.2925e-05
Cluster-8309.7699	64.7442394389445	0	Inf	1.856e-07	3.3145e-05
Cluster-8309.40597	2061.19983109132	47.5051420143698	5.4393	1.8806e-07	3.3511e-05
Cluster-8309.17368	64.8007411995639	0	Inf	1.9221e-07	3.4174e-05
Cluster-8309.34586	309.13108062843	5.5114733123744	5.8096	1.937e-07	3.4364e-05
Cluster-8309.49500	277.310807319078	4.65238105504068	5.8974	1.9441e-07	3.4414e-05
Cluster-8309.34037	3873.25255068939	90.2235168102692	5.4239	1.9496e-07	3.4435e-05
Cluster-8309.27824	584.214885519913	10.05276771803	5.8608	1.9951e-07	3.5162e-05
Cluster-8309.5775	79.6299304726201	0	Inf	2.0115e-07	3.5375e-05
Cluster-8309.15090	200.457880545557	2.56247041863076	6.2896	2.0939e-07	3.6742e-05
Cluster-8309.9918	224.365202308001	3.50206425061164	6.0015	2.1236e-07	3.7182e-05
Cluster-8309.36810	0	205.004183112234	-Inf	2.1843e-07	3.8163e-05
Cluster-8309.47836	0	85.9907545801225	-Inf	2.1913e-07	3.8202e-05
Cluster-8309.34160	1294.86505503026	28.3308138498289	5.5143	2.2039e-07	3.8339e-05
Cluster-8309.12171	67.838811225604	0	Inf	2.2379e-07	3.8847e-05
Cluster-8309.58563	1129.22141844939	4.45319848545763	7.9863	2.3567e-07	4.082e-05
Cluster-8309.42499	0	84.7125717442807	-Inf	2.3935e-07	4.1369e-05
Cluster-8309.17362	762.641315846546	18.6621276560907	5.3528	2.4191e-07	4.1723e-05
Cluster-8309.32560	0.667300731104157	128.382378544104	-7.5879	2.431e-07	4.1838e-05
Cluster-8309.36174	0	144.376536204641	-Inf	2.4478e-07	4.2036e-05
Cluster-8309.10712	89.64025465281	0.50521347004877	7.4711	2.4823e-07	4.2538e-05
Cluster-8309.38786	0	84.9396972689151	-Inf	2.5033e-07	4.2808e-05
Cluster-8309.42505	0	183.907601288377	-Inf	2.5099e-07	4.2829e-05
Cluster-8309.30689	16.3715241723236	790.620634668534	-5.5937	2.5934e-07	4.4161e-05
Cluster-8309.52454	0	83.0654115065955	-Inf	2.7112e-07	4.6069e-05
Cluster-8309.30100	0	95.5953815037207	-Inf	2.7229e-07	4.617e-05
Cluster-8309.10159	230.265032954857	3.9422626061927	5.8681	2.7484e-07	4.6505e-05
Cluster-8309.43397	300.442613249097	4.91638206233611	5.9333	2.7897e-07	4.7104e-05
Cluster-8309.29925	0	83.5795287677125	-Inf	2.8182e-07	4.7487e-05
Cluster-8309.53539	0	83.1845251634845	-Inf	2.8287e-07	4.7565e-05
Cluster-8309.58550	4277.38469123929	0.50521347004877	13.048	2.8358e-07	4.7585e-05
Cluster-8309.21903	702.525775805918	17.5777928262368	5.3207	2.9334e-07	4.912e-05
Cluster-8309.33018	0	81.1553409988179	-Inf	2.9536e-07	4.9355e-05
Cluster-8309.41480	0	80.8495968516505	-Inf	2.9798e-07	4.969e-05
Cluster-8309.47907	0	81.8666678008608	-Inf	3.0056e-07	5.0017e-05
Cluster-8309.34369	20.5492597184744	956.99875912097	-5.5414	3.0838e-07	5.1212e-05
Cluster-8309.59903	243.769996792153	0	Inf	3.1558e-07	5.23e-05
Cluster-8309.36059	82.8675629928481	8432.79612716942	-6.6691	3.1749e-07	5.2509e-05
Cluster-8309.33670	2788.09094065923	73.991675718252	5.2358	3.2259e-07	5.3242e-05
Cluster-8309.58164	0	79.9807460512433	-Inf	3.3265e-07	5.479e-05
Cluster-8309.57563	140.138536318626	1.93285354442994	6.18	3.3398e-07	5.4898e-05
Cluster-8309.59246	61.8492232683976	0	Inf	3.3596e-07	5.511e-05
Cluster-8309.35898	3351.73675325434	88.0817669695149	5.2499	3.3782e-07	5.5191e-05
Cluster-8309.6204	0	80.470191815704	-Inf	3.3725e-07	5.5191e-05
Cluster-8309.19267	1237.4196659907	31.3951417114601	5.3006	3.4305e-07	5.5932e-05
Cluster-8309.17527	144.668188957672	1.83715777079147	6.2991	3.5563e-07	5.7866e-05
Cluster-8309.6042	0	79.1618062428554	-Inf	3.564e-07	5.7874e-05
Cluster-8309.43373	5766.98131560672	143.805487112551	5.3256	3.6537e-07	5.9212e-05
Cluster-8309.20138	3172.09951457876	0.225821587006687	13.778	3.7242e-07	6.0084e-05
Cluster-8309.21786	1529.51695598722	38.7919129426334	5.3012	3.7226e-07	6.0084e-05
Cluster-8309.52893	57.942930075636	0	Inf	3.7299e-07	6.0084e-05
Cluster-8309.9504	0	109.982255638	-Inf	3.7831e-07	6.0819e-05
Cluster-8309.41363	16336.9205537348	6.12373179006118	11.381	3.8839e-07	6.2316e-05
Cluster-8309.19837	2124.92481855252	56.3151520890581	5.2377	4.0262e-07	6.4469e-05
Cluster-8309.19691	555.093301347418	0	Inf	4.1131e-07	6.573e-05
Cluster-8309.41184	7644.90225519954	17.9314749367664	8.7359	4.1791e-07	6.6653e-05
Cluster-8309.21666	0.452148169617498	1350.43603994498	-11.544	4.2712e-07	6.7987e-05
Cluster-8309.47110	0	77.3450926659973	-Inf	4.499e-07	7.1471e-05
Cluster-8309.12426	2782.69152841715	24.9534397566677	6.8011	4.6526e-07	7.3767e-05
Cluster-8309.40543	0	75.7781307259916	-Inf	4.6799e-07	7.4054e-05
Cluster-8309.12601	36197.5417030874	0.956856644062145	15.207	4.6941e-07	7.4133e-05
Cluster-8309.20082	3203.2239292579	9.31423389985651	8.4259	4.7078e-07	7.4204e-05
Cluster-8309.37724	500.769788446243	11.5416735263198	5.4392	4.7309e-07	7.4422e-05
Cluster-8309.43598	57.1792479510115	0	Inf	4.7412e-07	7.4438e-05
Cluster-8309.14927	0	76.3043674044602	-Inf	4.7713e-07	7.4765e-05
Cluster-8309.11423	342.17575652374	3.62656323919648	6.56	4.8284e-07	7.5514e-05
Cluster-8309.52241	802.613067223495	0.558783766084166	10.488	4.857e-07	7.5813e-05
Cluster-8309.51395	7.96473589358909	371.009921417371	-5.5417	4.8844e-07	7.6093e-05
Cluster-8309.16804	94.7151407776692	0.821008421477767	6.8501	4.9184e-07	7.6475e-05
Cluster-8309.38364	0	76.3611135744578	-Inf	4.9631e-07	7.7021e-05
Cluster-8309.48536	0	76.577176618391	-Inf	5.0329e-07	7.7954e-05
Cluster-8309.8575	131.805951627682	1.49847318249783	6.4588	5.0869e-07	7.8641e-05
Cluster-8309.34702	0	76.3529236907513	-Inf	5.1651e-07	7.9509e-05
Cluster-8309.52366	223.238079091321	3.99583290222809	5.8039	5.1728e-07	7.9509e-05
Cluster-8309.61855	0	75.5134606276667	-Inf	5.1644e-07	7.9509e-05
Cluster-8309.30880	4716.25067611382	133.975033094056	5.1376	5.1892e-07	7.961e-05
Cluster-8309.12381	1256.88428312661	1.99796424333044	9.2971	5.2137e-07	7.9835e-05
Cluster-8309.32842	226.882717690024	4.04170776039016	5.8108	5.3089e-07	8.1107e-05
Cluster-8309.49468	0	74.1305826426855	-Inf	5.327e-07	8.1107e-05
Cluster-8309.52813	6.77074864599132	361.74850535096	-5.7395	5.3267e-07	8.1107e-05
Cluster-8309.37908	892.112785004022	21.6444423129122	5.3652	5.3751e-07	8.1684e-05
Cluster-8309.32996	340.169990891075	7.82297272517832	5.4424	5.4899e-07	8.3271e-05
Cluster-8309.23850	4.15315444427811	256.767421239454	-5.9501	5.6827e-07	8.5854e-05
Cluster-8309.34664	184.971390269445	2.79391883042083	6.0489	5.6921e-07	8.5854e-05
Cluster-8309.49123	0	73.8715338612542	-Inf	5.6848e-07	8.5854e-05
Cluster-8309.31717	556.423870624371	0	Inf	5.7207e-07	8.6124e-05
Cluster-8309.21357	362.477385270749	0	Inf	5.7485e-07	8.6381e-05
Cluster-8309.16218	185.144198506703	3.16337966231801	5.871	5.7873e-07	8.6802e-05
Cluster-8309.16231	263.401661904164	5.15759452508945	5.6744	5.8436e-07	8.7484e-05
Cluster-8309.55735	474.334622643498	8.06259449700563	5.8785	6.1158e-07	9.1284e-05
Cluster-8309.6207	0	73.487075507121	-Inf	6.1201e-07	9.1284e-05
Cluster-8309.60513	0	138.860802986084	-Inf	6.1545e-07	9.1626e-05
Cluster-8309.21776	5012.72131519493	3.01036421208515	10.701	6.249e-07	9.2692e-05
Cluster-8309.24555	554.050793040495	11.9685441113544	5.5327	6.2448e-07	9.2692e-05
Cluster-8309.23123	205.536689043097	3.30504587855133	5.9586	6.3131e-07	9.3342e-05
Cluster-8309.4810	0	72.9586801390195	-Inf	6.316e-07	9.3342e-05
Cluster-8309.28805	3.70100627466061	240.125871282161	-6.0197	6.4386e-07	9.4979e-05
Cluster-8309.49531	251.414927586085	5.00625984232563	5.6502	6.7164e-07	9.8895e-05
Cluster-8309.16123	0	72.0307222943365	-Inf	6.7377e-07	9.9029e-05
Cluster-8309.7226	0	89.4510922145315	-Inf	6.7719e-07	9.935e-05
Cluster-8309.39967	0	72.3284842503322	-Inf	6.7902e-07	9.9437e-05
Cluster-8309.17676	57.4383349192426	0	Inf	6.8864e-07	0.0001006
Cluster-8309.32911	433.117633185648	10.9999614034514	5.2992	6.8945e-07	0.0001006
Cluster-8309.34035	0	72.8190935516556	-Inf	7.0807e-07	0.00010313
Cluster-8309.12526	2917.65435213543	0.225821587006687	13.657	7.2123e-07	0.00010452
Cluster-8309.22436	43390.8617916157	73.600281093818	9.2035	7.2152e-07	0.00010452
Cluster-8309.37194	0	72.9831714825897	-Inf	7.2088e-07	0.00010452
Cluster-8309.53968	0	72.0137572513331	-Inf	7.2311e-07	0.00010456
Cluster-8309.57494	462.665247176982	11.392407456646	5.3438	7.2465e-07	0.0001046
Cluster-8309.40228	3026.20692004848	82.3691888270009	5.1993	7.4296e-07	0.00010686
Cluster-8309.45813	4.06933352655748	349.517672850025	-6.4244	7.4294e-07	0.00010686
Cluster-8309.35150	4.43001151294026	233.691583519833	-5.7212	7.5148e-07	0.00010789
Cluster-8309.20848	682.534947909569	16.8887821544619	5.3368	7.5303e-07	0.00010792
Cluster-8309.24969	0	128.990144997329	-Inf	7.5563e-07	0.0001081
Cluster-8309.47682	0	71.1342656163982	-Inf	7.6957e-07	0.00010973
Cluster-8309.48337	1178.86011764025	33.029176363244	5.1575	7.6976e-07	0.00010973
Cluster-8309.20141	265.343670203108	5.68954259699464	5.5434	7.9751e-07	0.00011349
Cluster-8309.21641	55.1855167005702	0	Inf	8.0011e-07	0.00011366
Cluster-8309.10587	52.381722399802	0	Inf	8.0509e-07	0.00011396
Cluster-8309.47322	53.6862666496805	0	Inf	8.0431e-07	0.00011396
Cluster-8309.37147	0	71.586307651812	-Inf	8.1268e-07	0.00011483
Cluster-8309.12378	1871.91713506314	54.3712018194956	5.1055	8.2155e-07	0.00011588
Cluster-8309.42582	2.30578688280532	153.534854517821	-6.0572	8.3447e-07	0.0001175
Cluster-8309.60188	142.483576538976	2.20652301825586	6.0129	8.4022e-07	0.0001181
Cluster-8309.37593	0	83.0400819346893	-Inf	8.4536e-07	0.00011862
Cluster-8309.11309	122.625446835035	1.68216929190144	6.1878	8.5258e-07	0.00011943
Cluster-8309.8833	93.4406537401204	0.225821587006687	8.6927	8.5451e-07	0.00011949
Cluster-8309.49610	1.84462950624426	137.868711874509	-6.2238	8.5761e-07	0.00011971
Cluster-8309.12655	7744.88927260573	0	Inf	8.6829e-07	0.00012099
Cluster-8309.21710	3314.18290121798	101.210363643599	5.0332	9.0175e-07	0.00012543
Cluster-8309.38387	11778.3017650214	230.409006829065	5.6758	9.0325e-07	0.00012543
Cluster-8309.13709	2.38442322633943	165.697730065217	-6.1188	9.1135e-07	0.00012634
Cluster-8309.11322	602.072270343186	15.4572916071991	5.2836	9.1409e-07	0.0001265
Cluster-8309.46014	963.45672563448	30734.9114774171	-4.9955	9.1918e-07	0.00012699
Cluster-8309.33122	1400.63745363098	45.3284228717204	4.9495	9.2099e-07	0.00012702
Cluster-8309.22920	1502.56866403905	0.225821587006687	12.7	9.5366e-07	0.0001313
Cluster-8309.21827	52.6066792094902	0	Inf	9.8536e-07	0.00013543
Cluster-8309.12474	4841.58228332371	33.2319061287409	7.1868	9.959e-07	0.00013665
Cluster-8309.36333	66707.6608106744	2019.28870448626	5.0459	9.9769e-07	0.00013666
Cluster-8309.24867	595.729262705418	0.784605353090853	9.5685	1.0108e-06	0.00013777
Cluster-8309.38341	967.414100407149	0	Inf	1.0126e-06	0.00013777
Cluster-8309.40136	0	624.620138933837	-Inf	1.0102e-06	0.00013777
Cluster-8309.52996	1767.90374178947	58.225509350134	4.9242	1.0116e-06	0.00013777
Cluster-8309.49604	1109.76447434359	32.6394117381784	5.0875	1.0204e-06	0.00013859
Cluster-8309.52289	484.571756056362	8.86614893753657	5.7723	1.0359e-06	0.00014046
Cluster-8309.28378	50.9182539851552	0	Inf	1.0886e-06	0.00014736
Cluster-8309.35959	0	68.7634900220121	-Inf	1.0925e-06	0.00014764
Cluster-8309.39551	1894.70646352507	58.5128271483574	5.0171	1.1124e-06	0.00015007
Cluster-8309.45203	399.735290957538	9.93614982829424	5.3302	1.1158e-06	0.00015029
Cluster-8309.16122	3.8954023670316	201.489650153878	-5.6928	1.1185e-06	0.0001504
Cluster-8309.21897	0	67.5749827815147	-Inf	1.1332e-06	0.00015211
Cluster-8309.36376	271.667908657766	5.19389650115381	5.7089	1.1767e-06	0.00015717
Cluster-8309.36718	9616.22699593596	279.92094096447	5.1024	1.1763e-06	0.00015717
Cluster-8309.54473	48.7492566842034	0	Inf	1.1765e-06	0.00015717
Cluster-8309.17709	178.056701864854	3.96149844693113	5.4901	1.1868e-06	0.00015826
Cluster-8309.36574	8.00760877324988	396.672979669164	-5.6304	1.1891e-06	0.0001583
Cluster-8309.45395	419.062615514101	9.97640336956271	5.3925	1.1977e-06	0.00015919
Cluster-8309.19797	582.664715215217	16.1366338124436	5.1743	1.21e-06	0.00016055
Cluster-8309.45021	0	65.6559184061259	-Inf	1.2166e-06	0.00016116
Cluster-8309.34974	1.66825182776039	147.172102001978	-6.463	1.2309e-06	0.00016279
Cluster-8309.46446	78.4959712040529	0.451643174013375	7.4413	1.2656e-06	0.00016705
Cluster-8309.51635	692.877614298271	21.5668408747086	5.0057	1.2672e-06	0.00016705
Cluster-8309.52539	187.208570781785	4.25233514840553	5.4602	1.306e-06	0.00017187
Cluster-8309.12294	101.527614330609	0	Inf	1.3224e-06	0.00017347
Cluster-8309.38274	4019.80325869222	129.002056722145	4.9617	1.3207e-06	0.00017347
Cluster-8309.29582	4.40298389210956	212.23721780079	-5.5911	1.344e-06	0.00017551
Cluster-8309.33225	487.431892711779	3.32221310619981	7.1969	1.3418e-06	0.00017551
Cluster-8309.45295	8.62302741774968	340.762853252054	-5.3044	1.3445e-06	0.00017551
Cluster-8309.12495	8598.11845093251	1.50991800093015	12.475	1.3548e-06	0.00017657
Cluster-8309.39124	195.725952407539	4.67527069190532	5.3876	1.3646e-06	0.00017756
Cluster-8309.27523	20.503922147486	687.821248745471	-5.0681	1.3669e-06	0.00017757
Cluster-8309.10152	0	64.5516731366143	-Inf	1.3837e-06	0.00017946
Cluster-8309.40853	73.5630592352338	0.49949106083261	7.2024	1.3939e-06	0.00018049
Cluster-8309.21496	7682.68568783072	3.06196147946337	11.293	1.4024e-06	0.00018123
Cluster-8309.39810	0	122.317214536153	-Inf	1.4061e-06	0.00018123
Cluster-8309.47864	1.33460146220831	126.967279533248	-6.5719	1.4063e-06	0.00018123
Cluster-8309.41275	532.249826113469	17.514846324859	4.9255	1.422e-06	0.00018253
Cluster-8309.44123	0	362.084795573758	-Inf	1.4232e-06	0.00018253
Cluster-8309.58890	703.852871427206	0	Inf	1.4217e-06	0.00018253
Cluster-8309.46525	0	64.8974796561845	-Inf	1.4289e-06	0.00018267
Cluster-8309.9390	361.526254601714	9.31235645563213	5.2788	1.4281e-06	0.00018267
Cluster-8309.7033	51.6248512766192	0	Inf	1.4398e-06	0.00018378
Cluster-8309.15075	0	65.1014795587565	-Inf	1.4504e-06	0.00018455
Cluster-8309.48770	83.9597109088381	0.838175649126249	6.6463	1.4499e-06	0.00018455
Cluster-8309.6500	0	64.7412938398791	-Inf	1.4576e-06	0.00018518
Cluster-8309.36573	255.902577538063	8120.71668259023	-4.9879	1.4713e-06	0.00018662
Cluster-8309.31472	0	64.564517477107	-Inf	1.4751e-06	0.0001868
Cluster-8309.14600	0	64.7312430356175	-Inf	1.4867e-06	0.00018798
Cluster-8309.31705	5631.02185245795	174.539882105017	5.0118	1.5201e-06	0.00019191
Cluster-8309.4731	8.2623494313669	319.412025097056	-5.2727	1.5271e-06	0.00019248
Cluster-8309.27995	176.529524533877	1.39695941521042	6.9815	1.5485e-06	0.00019488
Cluster-8309.18274	0	63.3976069516262	-Inf	1.5681e-06	0.00019672
Cluster-8309.36337	0	70.0380190617276	-Inf	1.5661e-06	0.00019672
Cluster-8309.12605	375.154483757903	2.33664883162408	7.3269	1.581e-06	0.00019754
Cluster-8309.16957	284.835445135786	7.11540631947398	5.323	1.5797e-06	0.00019754
Cluster-8309.8546	179.099979113369	4.01881812352552	5.4779	1.5819e-06	0.00019754
Cluster-8309.49721	0	64.0424290405979	-Inf	1.5875e-06	0.00019792
Cluster-8309.47112	0	63.6103084606213	-Inf	1.6193e-06	0.00020158
Cluster-8309.10409	201.142199558649	5.23198584489954	5.2647	1.6298e-06	0.00020227
Cluster-8309.22083	50.6304628679485	0	Inf	1.6285e-06	0.00020227
Cluster-8309.17898	604.491516613184	19.4681330474428	4.9565	1.6344e-06	0.00020252
Cluster-8309.31253	0	63.9942944004803	-Inf	1.6397e-06	0.00020287
Cluster-8309.20641	31160.1620614217	102.294299612052	8.2508	1.6441e-06	0.0002031
Cluster-8309.14543	10101.1823479106	371.867133701752	4.7636	1.6511e-06	0.00020365
Cluster-8309.51278	0	63.7873208085912	-Inf	1.6628e-06	0.00020478
Cluster-8309.25061	0	64.223775291503	-Inf	1.6801e-06	0.00020659
Cluster-8309.27313	0	63.3514508480556	-Inf	1.7129e-06	0.0002103
Cluster-8309.26702	560.711384349552	5.19577394537819	6.7538	1.7187e-06	0.00021067
Cluster-8309.32117	511.438112614323	13.0976520463879	5.2872	1.7211e-06	0.00021067
Cluster-8309.18584	342.510746196496	8.51808263601078	5.3295	1.7356e-06	0.00021213
Cluster-8309.59687	0	63.4858149799262	-Inf	1.748e-06	0.00021331
Cluster-8309.26681	48.6146220850373	0	Inf	1.7511e-06	0.00021337
Cluster-8309.45791	214.467965632823	4.06478856612037	5.7214	1.7624e-06	0.00021442
Cluster-8309.62760	0	63.2252710920017	-Inf	1.7792e-06	0.00021614
Cluster-8309.27840	14268.9166764006	488.268958599305	4.8691	1.8051e-06	0.00021896
Cluster-8309.27814	875.467454530488	25.5175635942369	5.1005	1.8085e-06	0.00021897
Cluster-8309.33216	3.25786731198668	188.216098528282	-5.8523	1.8107e-06	0.00021897
Cluster-8309.50568	0	63.5041850528799	-Inf	1.8173e-06	0.00021944
Cluster-8309.49988	0	62.7203443752513	-Inf	1.824e-06	0.00021992
Cluster-8309.32324	49.8869541398986	0	Inf	1.829e-06	0.0002202
Cluster-8309.11659	311.240478304004	7.67399340880281	5.3419	1.8373e-06	0.00022087
Cluster-8309.41791	0	139.876956646195	-Inf	1.8562e-06	0.00022247
Cluster-8309.54880	0	62.9077953731037	-Inf	1.8547e-06	0.00022247
Cluster-8309.54309	3964.52945497703	69.6617230518521	5.8306	1.8598e-06	0.00022257
Cluster-8309.24066	0	62.0646619902235	-Inf	1.8728e-06	0.00022314
Cluster-8309.50952	95.406961215462	0	Inf	1.8687e-06	0.00022314
Cluster-8309.63474	0	62.3490060991297	-Inf	1.8716e-06	0.00022314
Cluster-8309.31289	46.3285050938191	0	Inf	1.9121e-06	0.00022748
Cluster-8309.50906	793.344363003629	24.038517421343	5.0445	1.9363e-06	0.00023003
Cluster-8309.35178	1879.99626853891	66.3575877574178	4.8243	1.9418e-06	0.00023033
Cluster-8309.23368	204.900750948643	4.81693690813864	5.4107	1.9788e-06	0.00023438
Cluster-8309.61621	45.1539143739076	0	Inf	2.0056e-06	0.0002372
Cluster-8309.42963	1402.94888263743	25.4246613568295	5.7861	2.0615e-06	0.00024311
Cluster-8309.60596	0	62.119345055021	-Inf	2.0591e-06	0.00024311
Cluster-8309.31330	1298.17191657845	44.5479492369196	4.865	2.0744e-06	0.00024391
Cluster-8309.33781	3571.82419209268	123.548616993727	4.8535	2.072e-06	0.00024391
Cluster-8309.56834	2.29677767586175	131.61590569984	-5.8406	2.0887e-06	0.00024524
Cluster-8309.51800	0	61.3130418945911	-Inf	2.1138e-06	0.00024782
Cluster-8309.42459	177.234823279096	4.47027012867333	5.3092	2.1434e-06	0.00025092
Cluster-8309.35353	0	61.7670514507723	-Inf	2.1534e-06	0.00025152
Cluster-8309.48267	0	61.906845730671	-Inf	2.1548e-06	0.00025152
Cluster-8309.24635	0	120.573043127544	-Inf	2.169e-06	0.00025282
Cluster-8309.34543	0	105.172817490979	-Inf	2.1978e-06	0.0002558
Cluster-8309.45400	46.1466513048782	0	Inf	2.2045e-06	0.00025621
Cluster-8309.48330	44.7312403440788	0	Inf	2.2329e-06	0.00025914
Cluster-8309.45578	0	61.7207942548791	-Inf	2.2758e-06	0.00026354
Cluster-8309.49477	160.88921509963	2.93568063108694	5.7762	2.2773e-06	0.00026354
Cluster-8309.59621	0.667300731104157	92.0156147225829	-7.1074	2.2898e-06	0.0002646
Cluster-8309.48590	46.2509553278135	0	Inf	2.2975e-06	0.00026511
Cluster-8309.16304	0	60.2100502384852	-Inf	2.356e-06	0.00027147
Cluster-8309.18732	149.342287322161	3.46200738609852	5.4309	2.3662e-06	0.00027226
Cluster-8309.62822	0	60.0010080335061	-Inf	2.3918e-06	0.00027482
Cluster-8309.14173	2115.60123134285	80.7920014375373	4.7107	2.413e-06	0.00027685
Cluster-8309.33262	2653.44003110344	0	Inf	2.4218e-06	0.00027746
Cluster-8309.52599	170.133228134184	0	Inf	2.4461e-06	0.00027986
Cluster-8309.23113	728.676681904444	0	Inf	2.452e-06	0.00028013
Cluster-8309.26238	1036.02706806548	1.2783740047073	9.6625	2.4825e-06	0.00028215
Cluster-8309.29478	0	59.6435710345277	-Inf	2.4792e-06	0.00028215
Cluster-8309.36807	0	60.6721823866031	-Inf	2.4739e-06	0.00028215
Cluster-8309.47671	234.001224037069	4.74225332714043	5.6248	2.4837e-06	0.00028215
Cluster-8309.59498	48.5253432292292	0	Inf	2.5322e-06	0.00028725
Cluster-8309.35584	45.7395673423481	0	Inf	2.5707e-06	0.00029121
Cluster-8309.49393	381.919392067689	0.49949106083261	9.5786	2.582e-06	0.00029208
Cluster-8309.52489	441.129376300295	14.5369391238465	4.9234	2.5901e-06	0.00029259
Cluster-8309.30263	0	59.6035196779044	-Inf	2.6149e-06	0.00029498
Cluster-8309.41005	0.667300731104157	90.0654983660717	-7.0765	2.643e-06	0.00029773
Cluster-8309.55465	84.7891591925569	1.09467789530369	6.2753	2.6622e-06	0.00029947
Cluster-8309.33428	2212.74955806357	47.8968013605431	5.5298	2.6693e-06	0.00029985
Cluster-8309.46098	0	58.2478034488429	-Inf	2.7229e-06	0.00030545
Cluster-8309.19074	411.129954998147	14.387481885307	4.8367	2.729e-06	0.0003057
Cluster-8309.58473	22564.7564862274	0	Inf	2.7739e-06	0.00031031
Cluster-8309.21014	351.806179351983	9.58780228135988	5.1974	2.7857e-06	0.00031109
Cluster-8309.54916	554.499659667296	0	Inf	2.7887e-06	0.00031109
Cluster-8309.52030	1215.9680413818	24.3565831705071	5.6416	2.8496e-06	0.00031745
Cluster-8309.12393	150.736376913673	3.18636488361543	5.564	2.8975e-06	0.00032234
Cluster-8309.44024	1.00095109665624	141.170851355513	-7.1399	2.9105e-06	0.0003229
Cluster-8309.46787	0	58.9907832780537	-Inf	2.9094e-06	0.0003229
Cluster-8309.6917	118.181022694173	0	Inf	2.9291e-06	0.00032451
Cluster-8309.57108	135.752757626776	0.558783766084166	7.9245	2.9705e-06	0.00032864
Cluster-8309.20942	3792.84826535214	146.539944544292	4.6939	2.9872e-06	0.00033003
Cluster-8309.53964	302.260406198138	2.52606735024385	6.9028	3.0237e-06	0.00033361
Cluster-8309.58486	1685.41723568517	0	Inf	3.0279e-06	0.00033361
Cluster-8309.44372	499.312151535364	11.0690126517764	5.4953	3.0363e-06	0.00033409
Cluster-8309.44028	786.024048046998	0	Inf	3.0635e-06	0.00033662
Cluster-8309.42638	0.461157376561064	74.9045802085873	-7.3437	3.0965e-06	0.00033979
Cluster-8309.38637	960.234584265622	22.7176356013015	5.4015	3.137e-06	0.00034375
Cluster-8309.47808	0	57.9262015195445	-Inf	3.146e-06	0.00034428
Cluster-8309.23170	0	58.3128350869799	-Inf	3.1557e-06	0.00034487
Cluster-8309.12499	11337.0303159603	153.469406741401	6.2069	3.2467e-06	0.00035434
Cluster-8309.19947	4826.53940153983	111.01765228771	5.4421	3.2668e-06	0.00035604
Cluster-8309.21202	232.322332158891	6.78422049229833	5.0978	3.3028e-06	0.00035948
Cluster-8309.20958	333.217137680831	0.279391883042083	10.22	3.3207e-06	0.00036094
Cluster-8309.40255	0	58.0222906466936	-Inf	3.3293e-06	0.00036139
Cluster-8309.50717	42.8696790014759	0	Inf	3.3387e-06	0.00036192
Cluster-8309.52872	0	56.649693943282	-Inf	3.3607e-06	0.00036382
Cluster-8309.33058	0.667300731104157	85.9892539657394	-7.0097	3.3705e-06	0.00036439
Cluster-8309.37651	0	799.433688737165	-Inf	3.3871e-06	0.00036569
Cluster-8309.12473	624.264121866452	0.778882943874693	9.6465	3.4624e-06	0.00037332
Cluster-8309.48662	0	56.6840339064688	-Inf	3.527e-06	0.00037978
Cluster-8309.38360	9766.98393148689	397.091501805086	4.6204	3.5451e-06	0.00038122
Cluster-8309.28794	0	57.2124347824601	-Inf	3.5733e-06	0.00038371
Cluster-8309.47776	0	56.9104400158517	-Inf	3.5778e-06	0.00038371
Cluster-8309.55306	42.2179501653009	0	Inf	3.6034e-06	0.00038594
Cluster-8309.20478	629.317528392059	21.6401194257565	4.862	3.6093e-06	0.00038607
Cluster-8309.22404	558.864957208294	20.2120069371012	4.7892	3.6212e-06	0.00038682
Cluster-8309.40920	699.76305975338	0	Inf	3.6635e-06	0.00039082
Cluster-8309.24531	0.794807742113142	85.1909495201505	-6.744	3.7509e-06	0.00039961
Cluster-8309.17371	176.220746806469	4.47618370675506	5.299	3.7732e-06	0.00040071
Cluster-8309.42407	339.356750408436	10.7017215252918	4.9869	3.776e-06	0.00040071
Cluster-8309.56535	0	153.04330038795	-Inf	3.7761e-06	0.00040071
Cluster-8309.34125	0	56.4884150564689	-Inf	3.8141e-06	0.00040421
Cluster-8309.19806	202.053883093791	4.74225332714043	5.413	3.8251e-06	0.00040484
Cluster-8309.26126	0	115.907872810908	-Inf	3.8538e-06	0.00040734
Cluster-11486.0	41.6549352847625	0	Inf	3.8766e-06	0.00040921
Cluster-8309.51177	1.11944890072165	97.0339939822601	-6.4376	3.921e-06	0.00041336
Cluster-8309.63912	43.074170878319	0	Inf	3.9996e-06	0.0004211
Cluster-8309.50109	0	55.8034460264411	-Inf	4.019e-06	0.00042258
Cluster-8309.18860	222.739046491013	7.2048962538426	4.9502	4.0652e-06	0.00042689
Cluster-8309.45890	0	55.6456750270994	-Inf	4.1119e-06	0.00043123
Cluster-8309.28089	42.4186174093869	0	Inf	4.1181e-06	0.00043132
Cluster-8309.40551	0	68.615359949752	-Inf	4.1352e-06	0.00043255
Cluster-8309.39146	146.530782360694	0	Inf	4.1507e-06	0.00043304
Cluster-8309.43813	17.5876278304665	529.8046146586	-4.9128	4.1507e-06	0.00043304
Cluster-8309.36265	351.002446386699	3.12707217836387	6.8105	4.1727e-06	0.00043478
Cluster-17674.0	66.0856519025944	0.558783766084166	6.8859	4.1864e-06	0.00043564
Cluster-8309.58639	2354.69189826004	0.451643174013375	12.348	4.2167e-06	0.00043823
Cluster-8309.51066	3.08257621103133	141.146016982654	-5.5169	4.2424e-06	0.00044033
Cluster-8309.43024	5.15410554093434	214.300928786712	-5.3778	4.2696e-06	0.00044258
Cluster-8309.5254	0	54.5544487432769	-Inf	4.2959e-06	0.00044474
Cluster-8309.20800	108.155345465846	2.4630252644333	5.4565	4.3239e-06	0.00044706
Cluster-8309.36540	170.706006501966	4.55273922408788	5.2286	4.3438e-06	0.00044854
Cluster-8309.3153	0	54.7366607619668	-Inf	4.3679e-06	0.00045046
Cluster-8309.28657	244.721006354319	2.40738635530796	6.6675	4.4228e-06	0.00045553
Cluster-8309.47036	242.756125410167	8.02600025975315	4.9187	4.5353e-06	0.00046653
Cluster-8309.55602	7978.51711508486	336.854925101158	4.5659	4.5558e-06	0.00046803
Cluster-8309.26029	1585.68641015531	66.4747736458605	4.5762	4.5998e-06	0.00047104
Cluster-8309.33927	326.991654449173	10.3550492379367	4.9808	4.6026e-06	0.00047104
Cluster-8309.61204	96.2859177563055	1.49847318249783	6.0058	4.5946e-06	0.00047104
Cluster-8309.23349	44.1739680598231	0	Inf	4.6331e-06	0.00047356
Cluster-8309.30197	448.833916059536	0	Inf	4.7544e-06	0.00048522
Cluster-8309.4174	0	54.3247876991682	-Inf	4.7592e-06	0.00048522
Cluster-8309.36687	22029.2767954754	879.707754425493	4.6463	4.7768e-06	0.00048639
Cluster-8309.21385	2.62141883447027	127.239661593115	-5.6011	4.8232e-06	0.0004905
Cluster-8309.58865	1018.32288204368	0.451643174013375	11.139	4.837e-06	0.00049128
Cluster-8309.47951	213.365441690384	0	Inf	4.8693e-06	0.00049394
Cluster-8309.59095	0	54.8624691960691	-Inf	4.8771e-06	0.00049411
Cluster-8309.49837	3749.79922395276	143.942015441944	4.7033	5.0866e-06	0.00051469
Cluster-8309.36954	0	136.137046975658	-Inf	5.1161e-06	0.00051638
Cluster-8309.64214	0	53.5653317648975	-Inf	5.1112e-06	0.00051638
Cluster-8309.15727	49.9123916782134	0.279391883042083	7.481	5.1254e-06	0.00051667
Cluster-8309.21821	503.362111393688	0.821008421477767	9.26	5.1722e-06	0.00052073
Cluster-8309.29947	0	67.7757615499136	-Inf	5.1941e-06	0.00052228
Cluster-8309.37196	6.48870700314266	248.270238687981	-5.2578	5.2322e-06	0.00052546
Cluster-8309.38406	1054.2056732253	37.0347402690967	4.8311	5.2504e-06	0.00052662
Cluster-8309.60543	41.1470803957836	0	Inf	5.3012e-06	0.00053106
Cluster-8309.32567	515.013885234811	21.2227206304971	4.6009	5.3518e-06	0.00053547
Cluster-8309.42988	241.303347146828	7.93641474095175	4.9262	5.3771e-06	0.00053733
Cluster-8309.6524	0	53.1537454553972	-Inf	5.3991e-06	0.00053886
Cluster-8309.12578	2598.78753254382	117.580941191107	4.4661	5.4505e-06	0.00054332
Cluster-8309.34275	1114.65043465768	1.10040030451985	9.9843	5.5056e-06	0.00054813
Cluster-8309.35126	432.045575587602	0	Inf	5.5211e-06	0.00054832
Cluster-8309.36383	22317.5624290397	963.118583718281	4.5343	5.5206e-06	0.00054832
Cluster-8309.15452	5830.48891339163	62.5968122467738	6.5414	5.5509e-06	0.0005506
Cluster-8309.17272	7.00665767659365	279.832734852781	-5.3197	5.6334e-06	0.0005574
Cluster-8309.24831	0	53.0401122707582	-Inf	5.6308e-06	0.0005574
Cluster-8309.15423	0	52.8570907602739	-Inf	5.6524e-06	0.0005586
Cluster-8309.34659	42.8805879995755	0	Inf	5.6865e-06	0.00056129
Cluster-8309.24634	7.66329772305422	244.862953675122	-4.9979	5.7847e-06	0.00057028
Cluster-8309.7326	261.961699308155	5.76609811432746	5.5056	5.812e-06	0.00057227
Cluster-8309.37403	11210.6816620763	508.196057295711	4.4633	5.8614e-06	0.00057572
Cluster-8309.37939	13862.0987951213	546.681116160479	4.6643	5.8556e-06	0.00057572
Cluster-8309.59349	0.922314753122128	777.159350214702	-9.7187	5.888e-06	0.00057763
Cluster-8309.51585	21.0486270778668	520.309552182324	-4.6276	5.9878e-06	0.0005867
Cluster-8309.28963	0	52.790012540606	-Inf	6.0086e-06	0.00058803
Cluster-8309.10541	78.8375510770954	1.10040030451985	6.1628	6.0245e-06	0.00058887
Cluster-8309.59134	257.297480343202	8.62907370096312	4.8981	6.0356e-06	0.00058924
Cluster-8309.23247	0	93.11833064117	-Inf	6.1893e-06	0.00060352
Cluster-8309.36600	25.0718098198083	653.81454373675	-4.7047	6.2041e-06	0.00060423
Cluster-8309.19324	204.795159673756	6.47237159818367	4.9837	6.2193e-06	0.00060498
Cluster-8309.31589	67.7708537390831	1546.35907163737	-4.5121	6.2507e-06	0.0006073
Cluster-8309.46617	0	194.462535234265	-Inf	6.2716e-06	0.0006086
Cluster-8309.42673	31.2640080350713	751.036569681655	-4.5863	6.3811e-06	0.00061847
Cluster-8309.18361	488.452652200904	16.7107974384949	4.8694	6.4341e-06	0.00062287
Cluster-8309.13569	0	51.4771018959566	-Inf	6.4736e-06	0.00062594
Cluster-5019.0	0	51.9213474011745	-Inf	6.5217e-06	0.00062907
Cluster-8309.5899	4.8114459684387	192.1623016839	-5.3197	6.514e-06	0.00062907
Cluster-8309.21513	157.933070616373	1.58075110904681	6.6426	6.5945e-06	0.00063533
Cluster-8309.29438	375.446238008749	0	Inf	6.6455e-06	0.00063879
Cluster-8309.58535	11143.655860301	0	Inf	6.6462e-06	0.00063879
Cluster-8309.35536	78.9664180295338	0	Inf	6.7145e-06	0.00064458
Cluster-8309.20548	228.318416276192	0.773160534658532	8.2061	6.7402e-06	0.00064628
Cluster-8309.15531	184.231378293142	4.93364487441737	5.2227	6.8171e-06	0.00065288
Cluster-8309.40047	4.56652773089281	159.427514725934	-5.1257	6.8322e-06	0.00065354
Cluster-8309.15938	298.12669423708	10.6576230190315	4.806	6.8759e-06	0.00065695
Cluster-8309.64222	0	72.0518245635197	-Inf	6.896e-06	0.00065808
Cluster-8309.60288	83.300879534951	1.55204347853322	5.7461	6.9951e-06	0.00066676
Cluster-8309.22322	38.480907062866	0	Inf	7.0095e-06	0.00066733
Cluster-8309.16322	222.599511975856	7.41768783938071	4.9073	7.062e-06	0.00067074
Cluster-8309.48317	0	51.2325334061549	-Inf	7.0617e-06	0.00067074
Cluster-8309.31215	0	51.325581552217	-Inf	7.0874e-06	0.00067236
Cluster-8309.24952	0	50.4971589382745	-Inf	7.1111e-06	0.00067377
Cluster-8309.53614	0	104.943443200169	-Inf	7.1189e-06	0.00067377
Cluster-8309.27109	0	50.8326786683854	-Inf	7.2207e-06	0.0006826
Cluster-8309.12097	273.37527258947	0.279391883042083	9.9344	7.3912e-06	0.00069791
Cluster-8309.36730	30.6095229712981	738.30983737892	-4.5922	7.4572e-06	0.00070331
Cluster-8309.16228	94.1813630177577	1.95574318129458	5.5897	7.5304e-06	0.00070939
Cluster-8309.52916	0	50.9980550290573	-Inf	7.6269e-06	0.00071763
Cluster-8309.21986	26031.0305552233	10.5233599794834	11.272	7.6707e-06	0.00072091
Cluster-8309.26752	0	50.2162829645187	-Inf	7.694e-06	0.00072226
Cluster-8309.4168	0	50.2619666538152	-Inf	7.7501e-06	0.00072668
Cluster-8309.43672	2157.13350090437	86.4591716282736	4.641	7.8259e-06	0.00073293
Cluster-8309.43134	323.176638421656	0	Inf	7.9383e-06	0.0007426
Cluster-8309.22119	0	50.5662267102689	-Inf	7.9992e-06	0.00074742
Cluster-8309.21712	0	50.6486057291404	-Inf	8.2322e-06	0.0007683
Cluster-8309.47792	0	61.5098746056756	-Inf	8.2486e-06	0.00076894
Cluster-8309.36414	86698.5319274321	3847.62204389092	4.494	8.2847e-06	0.00077142
Cluster-8309.12516	685.217947140763	0	Inf	8.3849e-06	0.00077984
Cluster-8309.20467	4058.37712494815	9.44031807147761	8.7479	8.4168e-06	0.00078101
Cluster-8309.4538	0	49.6937110979559	-Inf	8.4168e-06	0.00078101
Cluster-8309.47011	821.940150852171	33.1500105399231	4.632	8.5509e-06	0.00079254
Cluster-8309.31664	2.66920292441663	138.734616525048	-5.6998	8.6078e-06	0.0007969
Cluster-8309.51181	0	49.539014880254	-Inf	8.7269e-06	0.00080699
Cluster-8309.12517	258.823102252903	1.28981882313962	7.6487	8.7428e-06	0.00080753
Cluster-8309.26353	99.0468210050433	0	Inf	8.799e-06	0.0008118
Cluster-8309.16440	0	49.6781345612334	-Inf	8.9308e-06	0.00082302
Cluster-8309.56491	137.474766281852	4.10504210738883	5.0656	8.9752e-06	0.00082616
Cluster-8309.57748	36.5680103614607	0	Inf	9.0238e-06	0.00082968
Cluster-8309.35354	0	340.741026369065	-Inf	9.0748e-06	0.00083343
Cluster-8309.11025	302.092780851567	1.87928324839454	7.3287	9.1007e-06	0.00083485
Cluster-8309.41858	21.67439669837	477.623157672425	-4.4618	9.1281e-06	0.00083641
Cluster-8309.11747	396.831830480219	17.4896913981491	4.504	9.245e-06	0.00084616
Cluster-8309.36344	0	3180.35337404795	-Inf	9.3913e-06	0.00085857
Cluster-8309.26788	0	48.9438280457829	-Inf	9.4022e-06	0.0008586
Cluster-9769.0	39.698910512165	0	Inf	9.4313e-06	0.00086028
Cluster-8309.12003	8.68090729216812	231.731912001986	-4.7385	9.5769e-06	0.00087257
Cluster-8309.51826	7.00665767659365	253.065443544349	-5.1746	9.5921e-06	0.00087297
Cluster-8309.36240	0	48.2446654774238	-Inf	9.6638e-06	0.0008785
Cluster-8309.38270	22467.6651752255	1079.17658285876	4.3798	9.7455e-06	0.00088493
Cluster-8309.41883	0	419.395728866104	-Inf	9.8534e-06	0.00089276
Cluster-8309.44557	797.078172473144	22.9974098220747	5.1152	9.8539e-06	0.00089276
Cluster-8309.21175	0	48.7807617912884	-Inf	9.8769e-06	0.00089384
Cluster-8309.49756	0	79.0378862687571	-Inf	9.9334e-06	0.00089794
Cluster-8309.27928	158.460080597657	4.94499410841691	5.002	9.9545e-06	0.00089884
Cluster-8309.19539	0	48.9298366920967	-Inf	9.9861e-06	0.00089983
Cluster-8309.49394	247.209922983722	9.72168298317686	4.6684	9.9878e-06	0.00089983
Cluster-8309.28691	3.95602029667858	150.522326108213	-5.2498	1.0167e-05	0.00091491
Cluster-8309.30547	2225.74487457145	50.4325371773174	5.4638	1.0249e-05	0.00092126
Cluster-8309.51897	740.640075367846	23.4376136855456	4.9819	1.0302e-05	0.000925
Cluster-8309.37266	149.907511702495	5.02905389475749	4.8976	1.0328e-05	0.00092534
Cluster-8309.56281	0	47.5123319906304	-Inf	1.0323e-05	0.00092534
Cluster-8309.44482	3.68925901248851	130.6863736879	-5.1466	1.0402e-05	0.00093087
Cluster-8309.17363	97.1847630355283	2.51452694737875	5.2724	1.0435e-05	0.00093279
Cluster-8309.17375	254.355518346782	9.95154621193067	4.6758	1.0457e-05	0.00093371
Cluster-8309.35583	607.500765799599	24.7505133144154	4.6174	1.0583e-05	0.00094294
Cluster-8309.56566	20.3122641103436	517.385299092786	-4.6708	1.0577e-05	0.00094294
Cluster-8309.12164	509.137832086996	1.05255241770061	8.918	1.0839e-05	0.00096462
Cluster-8309.52351	224.183086449454	7.74502319367481	4.8553	1.0851e-05	0.00096462
Cluster-8309.29574	664.115942266701	19.9930602803939	5.0539	1.0874e-05	0.00096561
Cluster-8309.22592	0	330.901933859663	-Inf	1.0984e-05	0.00097436
Cluster-8309.36043	320.333274196627	0	Inf	1.1013e-05	0.00097586
Cluster-8309.40398	1688.90183365997	82.3860582855715	4.3575	1.1068e-05	0.00097961
Cluster-8309.56208	66.2926153488404	1.00470453088138	6.044	1.1089e-05	0.00098038
Cluster-4427.0	0	47.4570864350157	-Inf	1.1102e-05	0.00098043
Cluster-8309.49839	0	48.106759657529	-Inf	1.1121e-05	0.00098104
Cluster-8309.19401	1339.93021886716	1.22480370867191	10.095	1.1275e-05	0.00099236
Cluster-8309.26487	341.771640757525	15.4723957296474	4.4653	1.1286e-05	0.00099236
Cluster-8309.30121	711.721394944041	32.8760598206886	4.4362	1.1281e-05	0.00099236
Cluster-8309.18034	37.0493593069659	0	Inf	1.1378e-05	0.00099935
Cluster-8309.53456	0	46.9148853742038	-Inf	1.1399e-05	0.0010001
Cluster-8309.8441	0	47.3856743124126	-Inf	1.1436e-05	0.0010023
Cluster-8309.40201	0	47.8830066836122	-Inf	1.1479e-05	0.001005
Cluster-8309.53816	0	47.0655454580484	-Inf	1.1502e-05	0.0010058
Cluster-8309.13705	4.06933352655748	140.425965345536	-5.1089	1.1577e-05	0.0010113
Cluster-8309.36598	71.26707660063	1495.32828519791	-4.3911	1.1812e-05	0.0010307
Cluster-8309.31080	61.4050159005648	0.677464761020062	6.5021	1.1844e-05	0.0010324
Cluster-8309.33396	0	114.775635015337	-Inf	1.1895e-05	0.0010357
Cluster-8309.24636	12.1798682089436	338.759127291065	-4.7977	1.1943e-05	0.0010388
Cluster-8309.48632	7.53579071204524	213.656365158376	-4.8254	1.2032e-05	0.0010454
Cluster-8309.39677	0	46.670024623214	-Inf	1.2202e-05	0.001059
Cluster-8309.53631	0	46.3945732895965	-Inf	1.2232e-05	0.0010605
Cluster-8309.12839	0	47.324610763149	-Inf	1.2511e-05	0.0010835
Cluster-8309.19881	3.67015402107286	153.257329063224	-5.384	1.2669e-05	0.001096
Cluster-8309.50362	120.408694910801	2.18935579060738	5.7813	1.2732e-05	0.0010991
Cluster-8309.58501	70.8728333558759	0.821008421477767	6.4317	1.2728e-05	0.0010991
Cluster-8309.38426	703.556280609916	37.4385123276391	4.2321	1.2764e-05	0.0011007
Cluster-8309.58682	120.540792129161	3.87142949807604	4.9605	1.2808e-05	0.0011033
Cluster-8309.41683	4.69294816437328	219.462816709202	-5.5473	1.2907e-05	0.0011106
Cluster-8309.28279	153.256503144338	4.51643174013375	5.0846	1.3004e-05	0.0011178
Cluster-8309.28815	12.0114131598748	364.351077141101	-4.9229	1.3075e-05	0.0011227
Cluster-8309.28770	0	46.51662683525	-Inf	1.3125e-05	0.0011258
Cluster-8309.14899	313.989258770527	12.2058160246832	4.6851	1.3196e-05	0.0011295
Cluster-8309.39342	1467.92701762875	70.000402132256	4.3903	1.3184e-05	0.0011295
Cluster-8309.37199	604.270980757451	7.54358084213624	6.3238	1.3285e-05	0.0011359
Cluster-8309.38011	0	544.811727679669	-Inf	1.3312e-05	0.001137
Cluster-8309.39965	525.603075924952	1.38551459677809	8.5674	1.3371e-05	0.0011409
Cluster-8309.20349	272.009639104341	2.61031830545	6.7033	1.3399e-05	0.001142
Cluster-8309.55969	0	46.6718119908954	-Inf	1.3425e-05	0.001143
Cluster-8309.28294	0	46.0980196867957	-Inf	1.3476e-05	0.0011461
Cluster-8309.14211	147.944899191468	0.826730830693927	7.4834	1.3522e-05	0.0011489
Cluster-8309.40393	80.5986261514446	1.6763512982525	5.5874	1.369e-05	0.0011619
Cluster-8309.13806	37.9416350201278	0	Inf	1.4189e-05	0.001203
Cluster-8309.4359	0	45.8928279546981	-Inf	1.4234e-05	0.0012056
Cluster-8309.41078	5.67205621438533	200.252058380704	-5.1418	1.4256e-05	0.0012061
Cluster-8309.15745	1.23794670478707	79.7537774510432	-6.0095	1.4326e-05	0.0012108
Cluster-8309.51126	10.0774866254529	273.961149818282	-4.7648	1.4378e-05	0.0012139
Cluster-8309.63607	0	45.744045315078	-Inf	1.4431e-05	0.0012171
Cluster-8309.29918	456.959516670008	22.7499069513983	4.3281	1.4498e-05	0.0012214
Cluster-8309.40465	0	45.7700097335823	-Inf	1.4572e-05	0.0012264
Cluster-8309.62738	0	46.0090579988129	-Inf	1.4611e-05	0.0012284
Cluster-8309.60797	0	45.9923742012182	-Inf	1.4633e-05	0.001229
Cluster-8309.27281	0.461157376561064	57.2585853781409	-6.9561	1.4686e-05	0.0012309
Cluster-8309.60279	164.350300792659	6.65962591928071	4.6252	1.4673e-05	0.0012309
Cluster-8309.20992	4317.39216088564	221.533593041074	4.2846	1.4702e-05	0.001231
Cluster-8309.46154	1.79575883876938	98.243029985344	-5.7737	1.4847e-05	0.0012417
Cluster-8309.56202	42.0093421194302	0.273669473825922	7.2621	1.4893e-05	0.0012444
Cluster-8309.12749	1.84462950624426	89.1327397120691	-5.5946	1.4947e-05	0.0012463
Cluster-8309.40717	0.667300731104157	68.9226047113025	-6.6905	1.4936e-05	0.0012463
Cluster-8309.12398	66.1940789726327	0.821008421477767	6.3332	1.5005e-05	0.0012498
Cluster-8309.36046	0.333650365552078	57.9969390432284	-7.4415	1.5093e-05	0.0012558
Cluster-8309.42602	0	45.7010540696901	-Inf	1.5216e-05	0.0012647
Cluster-8309.20748	352.560987132683	0	Inf	1.5236e-05	0.0012651
Cluster-8309.58841	348.036008684761	2.47447008286562	7.136	1.5589e-05	0.0012931
Cluster-8309.32152	0	45.2501810790287	-Inf	1.5667e-05	0.0012969
Cluster-8309.54065	0	44.9955507691859	-Inf	1.5661e-05	0.0012969
Cluster-8309.11962	594.092709956892	28.5684681008888	4.3782	1.5823e-05	0.0013085
Cluster-8309.20443	3798.90937801187	206.553212395915	4.201	1.5882e-05	0.001312
Cluster-8309.26278	0	45.3243812299732	-Inf	1.5949e-05	0.0013124
Cluster-8309.37052	4682.91255401681	216.124416201547	4.4375	1.591e-05	0.0013124
Cluster-8309.53049	99.2693995690329	2.6754290043505	5.2135	1.5928e-05	0.0013124
Cluster-8309.6396	0	45.0567209186618	-Inf	1.5953e-05	0.0013124
Cluster-8309.33703	42.6075373913008	0	Inf	1.6098e-05	0.001323
Cluster-8309.58517	0	45.2021420233439	-Inf	1.6131e-05	0.001323
Cluster-8309.64434	1.90524743589123	94.800140823992	-5.6368	1.6125e-05	0.001323
Cluster-8309.51150	3.61718535693998	124.174107657527	-5.1014	1.6248e-05	0.0013306
Cluster-8309.6045	10.4277954634626	335.56118971046	-5.0081	1.6256e-05	0.0013306
Cluster-8309.21637	63.3850568748635	1.05255241770061	5.9122	1.6369e-05	0.0013385
Cluster-8309.12639	77868.6223991802	3.23983959521804	14.553	1.6574e-05	0.00135
Cluster-8309.40634	0	44.5460717926953	-Inf	1.6539e-05	0.00135
Cluster-8309.44255	1.84462950624426	87.5412183835092	-5.5686	1.6577e-05	0.00135
Cluster-8309.49356	1.33460146220831	88.4444146549929	-6.0503	1.6573e-05	0.00135
Cluster-8309.59171	0	44.8516247709971	-Inf	1.6666e-05	0.0013559
Cluster-8309.64166	0.333650365552078	56.5750158701736	-7.4057	1.6692e-05	0.0013566
Cluster-8309.11963	35.7764623519331	0	Inf	1.6821e-05	0.0013625
Cluster-8309.47250	0	44.0023811332799	-Inf	1.6823e-05	0.0013625
Cluster-8309.61563	118.69758395953	0	Inf	1.6809e-05	0.0013625
Cluster-8309.64954	0.461157376561064	56.7613651150434	-6.9435	1.6832e-05	0.0013625
Cluster-8309.28406	34.734563217217	0	Inf	1.69e-05	0.0013666
Cluster-8309.51197	8.04337223712319	211.59276703377	-4.7173	1.695e-05	0.0013693
Cluster-8309.58295	1.35644450885249	76.7628347406723	-5.8225	1.6988e-05	0.001371
Cluster-8309.14427	9.74766089265785	248.480410938606	-4.6719	1.7425e-05	0.0014035
Cluster-8309.22082	36.1447896038299	0	Inf	1.7414e-05	0.0014035
Cluster-8309.48995	0	44.3273666290754	-Inf	1.7511e-05	0.001409
Cluster-8309.58618	190.306391006736	0.49949106083261	8.5736	1.7569e-05	0.0014122
Cluster-8309.58371	34.6843326083127	0	Inf	1.7896e-05	0.0014371
Cluster-8309.39923	0	295.683121213617	-Inf	1.8029e-05	0.0014444
Cluster-8309.53249	104.734747528704	3.28403368591107	4.9951	1.8018e-05	0.0014444
Cluster-8309.56102	0	44.5401637225033	-Inf	1.8041e-05	0.0014444
Cluster-8309.52302	162.759828871991	6.26174421016829	4.7	1.8513e-05	0.0014808
Cluster-8309.50345	258.010040761241	0	Inf	1.8663e-05	0.0014912
Cluster-8309.21988	1280.14701868304	10.3016756186566	6.9573	1.889e-05	0.0015079
Cluster-8309.63793	0	43.9774338991048	-Inf	1.9024e-05	0.0015171
Cluster-8309.30577	614.963733499508	31.5214170519468	4.2861	1.9151e-05	0.0015257
Cluster-8309.50176	243.058025546374	0	Inf	1.9182e-05	0.0015267
Cluster-8309.11678	33.4709488330287	0	Inf	1.9235e-05	0.0015294
Cluster-8309.26260	32.5115106746038	0	Inf	1.9343e-05	0.0015364
Cluster-8309.12342	0	43.9024635648082	-Inf	1.9404e-05	0.0015397
Cluster-8309.32828	882.818477774386	38.3111522609264	4.5263	1.9469e-05	0.0015434
Cluster-8309.62889	3.33650365552078	135.920922591723	-5.3483	1.9641e-05	0.0015555
Cluster-8309.27754	1284.04747763931	62.9759808536439	4.3498	1.981e-05	0.0015673
Cluster-8309.42725	7172.31816233325	405.266531396101	4.1455	1.9943e-05	0.0015763
Cluster-8309.17683	0	43.4277340771749	-Inf	2.0053e-05	0.0015835
Cluster-8309.37499	1643.07237765533	91.5080458861458	4.1664	2.0084e-05	0.0015844
Cluster-8309.56251	1373.71349224601	76.2873913456772	4.1705	2.0164e-05	0.0015891
Cluster-8309.40844	233.176294954722	0	Inf	2.0295e-05	0.0015979
Cluster-8309.33718	193.104198813984	7.33728184916633	4.718	2.0385e-05	0.0016034
Cluster-8309.43897	690.553759679046	34.92778552892	4.3053	2.0632e-05	0.0016212
Cluster-8309.27997	86.4016861285863	0	Inf	2.0657e-05	0.0016216
Cluster-8309.48312	0	42.6150901845999	-Inf	2.0938e-05	0.0016421
Cluster-8309.53778	113.61711022814	0	Inf	2.1011e-05	0.0016462
Cluster-8309.42877	0	43.0645746689803	-Inf	2.1032e-05	0.0016463
Cluster-8309.18872	2.76694425936638	99.0622400233608	-5.162	2.1062e-05	0.001647
Cluster-8309.16922	32.8012015829666	0	Inf	2.117e-05	0.0016539
Cluster-8309.42791	0	42.9262699876851	-Inf	2.1318e-05	0.0016638
Cluster-8309.21187	202.916771112794	0	Inf	2.1364e-05	0.0016644
Cluster-8309.21533	56.4168825450021	0.838175649126249	6.0727	2.137e-05	0.0016644
Cluster-8309.37338	0	114.729461191004	-Inf	2.1389e-05	0.0016644
Cluster-8309.39945	209.677150610412	0	Inf	2.1526e-05	0.0016735
Cluster-8309.36192	0	48.713104557134	-Inf	2.1687e-05	0.0016844
Cluster-8309.16639	359.653137060566	12.023997359504	4.9026	2.1843e-05	0.0016949
Cluster-8309.53392	0.461157376561064	54.2979520049892	-6.8795	2.1887e-05	0.0016967
Cluster-8309.30231	0.452148169617498	54.7708095562879	-6.9205	2.2087e-05	0.0017105
Cluster-8309.21534	32.1082331724612	0	Inf	2.2121e-05	0.0017116
Cluster-8309.55552	471.913105478519	23.2708826191453	4.3419	2.245e-05	0.0017353
Cluster-8309.29255	0	42.4523161912936	-Inf	2.2615e-05	0.0017464
Cluster-8309.15671	43.601695658885	0	Inf	2.2843e-05	0.0017623
Cluster-8309.47731	218.089943555036	0	Inf	2.2979e-05	0.0017711
Cluster-8309.36941	1927.33787138604	110.291457348417	4.1272	2.3067e-05	0.0017745
Cluster-8309.40122	3612.15452940829	201.56722836343	4.1635	2.3065e-05	0.0017745
Cluster-8309.32559	370.603988204113	19.7059784673682	4.2332	2.3157e-05	0.0017797
Cluster-8309.31493	13.3014902647223	273.804103742082	-4.3635	2.3562e-05	0.0018088
Cluster-8309.52752	0	42.4114891434284	-Inf	2.358e-05	0.0018088
Cluster-8309.20219	765.100808978777	1.87356083917838	8.6737	2.3653e-05	0.0018092
Cluster-8309.37496	5.81866821680997	162.173270623574	-4.8007	2.3641e-05	0.0018092
Cluster-8309.38413	0	46.5665323193797	-Inf	2.3629e-05	0.0018092
Cluster-8309.35502	50.6733175752397	1001.53122145383	-4.3048	2.3735e-05	0.0018137
Cluster-8309.10220	604.80383846051	3.31264573199187	7.5123	2.3895e-05	0.0018242
Cluster-8309.42495	3.16503718732249	106.128066920446	-5.0674	2.3966e-05	0.0018245
Cluster-8309.47507	775.140506047755	37.56012219556	4.3672	2.3961e-05	0.0018245
Cluster-8309.56965	815.178960602782	44.6104178161335	4.1917	2.3934e-05	0.0018245
Cluster-8309.2990	0.461157376561064	53.9399414994141	-6.87	2.4243e-05	0.0018438
Cluster-8309.57669	114.998160889311	3.16150221809362	5.1849	2.4437e-05	0.0018568
Cluster-8309.26870	182.582663955806	0	Inf	2.46e-05	0.0018657
Cluster-8309.58701	88.7454278026915	0	Inf	2.4598e-05	0.0018657
Cluster-8309.30823	1933.05000416005	33760.5904690115	-4.1264	2.4793e-05	0.0018786
Cluster-8309.9135	157.46515233926	6.92766856832325	4.5065	2.491e-05	0.0018857
Cluster-8309.51260	2.66920292441663	114.45621931512	-5.4222	2.5175e-05	0.0019039
Cluster-8309.12458	33.5968043663377	0	Inf	2.5485e-05	0.0019244
Cluster-8309.31557	70.645623823577	0	Inf	2.5494e-05	0.0019244
Cluster-8309.32015	0	41.5871136791228	-Inf	2.5596e-05	0.0019303
Cluster-8309.11270	42.8175235509706	0.279391883042083	7.2598	2.5625e-05	0.0019307
Cluster-8309.11842	110.559438583773	1.58075110904681	6.1281	2.5821e-05	0.0019391
Cluster-8309.36314	0	41.7481168284171	-Inf	2.5833e-05	0.0019391
Cluster-8309.46906	0	55.7710956155808	-Inf	2.5822e-05	0.0019391
Cluster-8309.52959	87.5651126588668	2.03239428306019	5.4291	2.5785e-05	0.0019391
Cluster-8309.49719	226.322356880942	5.78139340564133	5.2908	2.6133e-05	0.0019598
Cluster-8309.24124	0	93.6185195295736	-Inf	2.6451e-05	0.0019818
Cluster-8309.40038	668.145782974695	39.495246537725	4.0804	2.648e-05	0.0019821
Cluster-8309.39428	222.74745199119	0	Inf	2.6624e-05	0.0019911
Cluster-8309.42416	0	41.3077217960807	-Inf	2.6662e-05	0.0019914
Cluster-8309.9947	0	41.8164989857127	-Inf	2.6678e-05	0.0019914
Cluster-8309.19444	180.893564797082	8.52755993367571	4.4069	2.6713e-05	0.0019922
Cluster-8309.16062	13.6922254634349	316.39742763048	-4.5303	2.6894e-05	0.0020019
Cluster-8309.35510	2.30578688280532	88.1401435827597	-5.2565	2.6881e-05	0.0020019
Cluster-8309.5832	32.4506193810559	0	Inf	2.7022e-05	0.0020096
Cluster-8309.10408	4.66318248831405	135.443253215325	-4.8602	2.7151e-05	0.0020154
Cluster-8309.19188	32.3605273116202	0	Inf	2.7175e-05	0.0020154
Cluster-8309.32244	3660.9225802162	195.686457848575	4.2256	2.7154e-05	0.0020154
Cluster-8309.50818	32.3141031631033	0	Inf	2.7255e-05	0.0020195
Cluster-8309.43683	150.006583512211	0	Inf	2.7311e-05	0.0020218
Cluster-8309.42815	2.33555255886455	106.727800858277	-5.514	2.7348e-05	0.0020227
Cluster-8309.52409	3.68925901248851	112.719613959399	-4.9333	2.7505e-05	0.0020324
Cluster-8309.39547	188.236888674576	8.16954392021086	4.5262	2.759e-05	0.0020368
Cluster-8309.5236	0.904296339234996	62.7442456885555	-6.1165	2.7623e-05	0.0020374
Cluster-8309.46528	17.4428974468283	331.797377529526	-4.2496	2.7883e-05	0.0020528
Cluster-8309.48658	6.33935694548949	197.605898300591	-4.9621	2.7865e-05	0.0020528
Cluster-8309.18629	130.062409634602	5.47338947651845	4.5706	2.8023e-05	0.0020595
Cluster-8309.53459	0	41.3187842767819	-Inf	2.8033e-05	0.0020595
Cluster-8309.53933	386.685133777534	19.4414885221293	4.3139	2.805e-05	0.0020595
Cluster-8309.58499	4618.22360952535	8.50062865506395	9.0856	2.8202e-05	0.0020687
Cluster-8309.4296	1.35644450885249	70.3337466490646	-5.6963	2.8394e-05	0.0020809
Cluster-8309.36296	2539.03584625533	11.6967520817529	7.762	2.8491e-05	0.0020861
Cluster-8309.8393	88.1813695674391	2.73669473825922	5.01	2.8526e-05	0.0020868
Cluster-8309.61110	50.1919686297345	0.826730830693927	5.9239	2.8588e-05	0.0020894
Cluster-8309.56524	0	41.3549961763032	-Inf	2.8677e-05	0.0020941
Cluster-8309.49934	373.323587750616	0	Inf	2.8936e-05	0.0021111
Cluster-6885.0	44.2610919329437	0.225821587006687	7.6147	2.9265e-05	0.0021273
Cluster-8309.12538	231.24214347379	3.34707577172162	6.1104	2.9243e-05	0.0021273
Cluster-8309.19142	213.477973635156	9.90942073432759	4.4291	2.9241e-05	0.0021273
Cluster-8309.41070	199.461581051436	4.03035852639062	5.6291	2.9222e-05	0.0021273
Cluster-8309.35599	414.370346478693	9.49586139617018	5.4475	2.9336e-05	0.0021306
Cluster-8309.24208	160.536618877769	0	Inf	2.9987e-05	0.0021759
Cluster-8309.43349	176.41247311687	0	Inf	3.0556e-05	0.0022152
Cluster-8309.39953	0.667300731104157	60.8565420791464	-6.5109	3.0611e-05	0.0022171
Cluster-8309.38362	1.35644450885249	70.5340419874098	-5.7004	3.0713e-05	0.0022226
Cluster-8309.31239	158.653214488522	0	Inf	3.0746e-05	0.0022228
Cluster-8309.33438	31.3068809147321	0	Inf	3.0771e-05	0.0022228
Cluster-8309.10904	737.997844261301	0.451643174013375	10.674	3.0841e-05	0.0022258
Cluster-8309.40832	0	63.4610589146168	-Inf	3.1139e-05	0.0022453
Cluster-8309.6302	0.461157376561064	51.3124504584259	-6.7979	3.1256e-05	0.0022517
Cluster-8309.59955	32.7878028430945	0	Inf	3.1406e-05	0.0022605
Cluster-8309.55837	35.6901949152545	649.563512525972	-4.1859	3.154e-05	0.0022682
Cluster-8309.58908	85.8878697965325	2.03239428306019	5.4012	3.164e-05	0.0022733
Cluster-8309.12361	56.3595857431247	1.09467789530369	5.6861	3.1732e-05	0.0022779
Cluster-8309.18992	5844.9681420812	326.907505099628	4.1602	3.1929e-05	0.0022859
Cluster-8309.48354	33.4845958863569	0	Inf	3.1916e-05	0.0022859
Cluster-8309.58611	0	111.472342703914	-Inf	3.19e-05	0.0022859
Cluster-8309.37519	0	89.8132847626186	-Inf	3.2591e-05	0.0023292
Cluster-8309.59272	0.452148169617498	50.6504666496955	-6.8076	3.2589e-05	0.0023292
Cluster-8309.58923	66.6088053226016	1.12910793503344	5.8825	3.2671e-05	0.0023328
Cluster-8309.10080	0.452148169617498	51.6035849289782	-6.8345	3.2728e-05	0.0023348
Cluster-8309.41362	190.001061613684	0	Inf	3.3012e-05	0.002353
Cluster-8309.51989	1726.90427497488	97.018844599601	4.1538	3.3086e-05	0.0023562
Cluster-8309.42692	2.23889780144331	94.9087029696824	-5.4057	3.325e-05	0.0023658
Cluster-8309.31899	3014.94326751962	197.313155418351	3.9336	3.3292e-05	0.0023667
Cluster-8309.37119	139.955600368375	0	Inf	3.3348e-05	0.0023685
Cluster-8309.12672	14578.5762247436	5.14408109356718	11.469	3.3767e-05	0.0023962
Cluster-8309.11024	29.8565015313173	0	Inf	3.3954e-05	0.0024071
Cluster-8309.29711	0	40.0731595443353	-Inf	3.398e-05	0.0024071
Cluster-8309.21351	6.94712632447519	172.325281311157	-4.6326	3.4409e-05	0.0024353
Cluster-8309.47383	659.224119569543	34.2810859957239	4.2653	3.4466e-05	0.0024373
Cluster-8309.44884	597.417469988103	3.85998467964372	7.274	3.4577e-05	0.0024429
Cluster-8309.49360	2035.32659956451	99.3557801845234	4.3565	3.4989e-05	0.0024699
Cluster-8309.58755	0	39.394199676822	-Inf	3.5076e-05	0.0024738
Cluster-8309.53713	1328.68717625245	1.81999054314299	9.5119	3.5163e-05	0.0024778
Cluster-8309.27594	0	39.08965286707	-Inf	3.5334e-05	0.0024877
Cluster-8309.11446	197.399928659213	9.24349637617264	4.4165	3.5433e-05	0.0024924
Cluster-8309.8986	36.739725143115	0	Inf	3.5507e-05	0.0024955
Cluster-8309.34764	140.04049656933	5.86722954388374	4.577	3.5557e-05	0.0024969
Cluster-8309.52395	483.024960347323	0	Inf	3.5753e-05	0.0025084
Cluster-8309.9695	36.5243242681723	0	Inf	3.5942e-05	0.0025195
Cluster-8309.56040	5.45690365289867	167.285658937652	-4.9381	3.6004e-05	0.0025217
Cluster-8309.40357	0	39.8918243092097	-Inf	3.6048e-05	0.0025225
Cluster-8309.58817	0	39.4589280379913	-Inf	3.6217e-05	0.0025321
Cluster-8309.56035	3.03370554355645	107.778464815974	-5.1508	3.6394e-05	0.0025423
Cluster-8309.53146	0	266.814046099187	-Inf	3.6434e-05	0.0025429
Cluster-8309.47484	0	39.7233223987974	-Inf	3.6678e-05	0.0025577
Cluster-8309.46144	295.629071231298	0	Inf	3.7027e-05	0.0025798
Cluster-8309.12379	0	39.468500920089	-Inf	3.7658e-05	0.0026215
Cluster-8309.25559	275.03695485117	15.642482823096	4.1361	3.7723e-05	0.0026238
Cluster-8309.11897	419.321734410853	22.7658713337417	4.2031	3.7797e-05	0.0026266
Cluster-8309.52404	31.6568982164713	0	Inf	3.7872e-05	0.0026296
Cluster-8309.16327	10.7641838842432	245.215489216337	-4.5097	3.8055e-05	0.0026393
Cluster-8309.5529	0	38.9845863959789	-Inf	3.8078e-05	0.0026393
Cluster-8309.51525	121.839641421791	4.74966201171541	4.681	3.8269e-05	0.0026503
Cluster-8309.37914	31.4559394361147	0	Inf	3.8364e-05	0.0026546
Cluster-8309.21969	2892.41658589908	116.102570061011	4.6388	3.8476e-05	0.0026563
Cluster-8309.3589	1.84462950624426	76.3315401761594	-5.3709	3.8483e-05	0.0026563
Cluster-8309.40721	149.526156814551	0	Inf	3.8488e-05	0.0026563
Cluster-8309.13919	4.6711051177291	149.419918974484	-4.9995	3.8677e-05	0.0026671
Cluster-8309.18919	0	39.7000504242017	-Inf	3.8863e-05	0.0026776
Cluster-8309.12566	2335.59342003525	2.40166394609179	9.9255	3.895e-05	0.0026814
Cluster-8309.35260	3.97403871056571	120.518106356786	-4.9225	3.9538e-05	0.0027195
Cluster-8309.45501	0	53.9052081827167	-Inf	3.9647e-05	0.0027247
Cluster-8309.9483	3.67015402107286	127.187254833943	-5.115	3.977e-05	0.0027308
Cluster-8309.6653	0	38.6538839988569	-Inf	3.9863e-05	0.0027348
Cluster-8309.37704	7052.25909103178	461.455418716574	3.9338	3.9999e-05	0.0027418
Cluster-8309.31670	176.344563269383	6.98479707605207	4.658	4.0107e-05	0.0027469
Cluster-8309.37503	144.794160403274	0	Inf	4.0247e-05	0.0027541
Cluster-8309.27695	0	38.8983679200053	-Inf	4.0518e-05	0.0027703
Cluster-8309.45592	151.119596931534	0	Inf	4.0557e-05	0.0027706
Cluster-8309.20539	67.8451074277639	1.8850056576107	5.1696	4.0661e-05	0.0027754
Cluster-13763.0	105.419203359178	0	Inf	4.1024e-05	0.0027978
Cluster-8309.24495	65.7591109528299	1.56921070618171	5.3891	4.1074e-05	0.0027988
Cluster-8309.42728	0	38.8847589040503	-Inf	4.113e-05	0.0028003
Cluster-8309.39177	1340.63026941779	75.7506259407831	4.1455	4.1305e-05	0.0028074
Cluster-8309.46186	0.333650365552078	49.1999424463394	-7.2042	4.1282e-05	0.0028074
Cluster-8309.35075	1976.20588537222	10.1790485664064	7.601	4.1417e-05	0.0028127
Cluster-8309.41833	136.017306949313	0	Inf	4.1479e-05	0.0028146
Cluster-8309.29217	652.832062129245	39.7218776165262	4.0387	4.154e-05	0.0028163
Cluster-8309.21233	7348.49519727595	513.559917282305	3.8388	4.1636e-05	0.0028205
Cluster-8309.6083	0	38.4772087284074	-Inf	4.1812e-05	0.00283
Cluster-8309.12597	2060.21338140328	2.61031830545	9.6244	4.1884e-05	0.0028325
Cluster-8309.55357	0	39.7616984958415	-Inf	4.2325e-05	0.0028575
Cluster-8309.58513	21901.5300049963	0	Inf	4.231e-05	0.0028575
Cluster-8309.60954	0	38.8575408721402	-Inf	4.2398e-05	0.00286
Cluster-8309.60957	265.979269122258	14.8543192583117	4.1624	4.2477e-05	0.0028629
Cluster-8309.32297	169.473644941853	0	Inf	4.2762e-05	0.0028797
Cluster-8309.63956	0	38.0924526051963	-Inf	4.302e-05	0.0028947
Cluster-8309.12408	690.027517734212	4.70397832241891	7.1966	4.3319e-05	0.0029124
Cluster-8309.39717	151.47509034373	0	Inf	4.3382e-05	0.0029142
Cluster-8309.60142	40.8158765491895	0	Inf	4.3527e-05	0.0029215
Cluster-8309.26277	637.131201355111	33.2567522705934	4.2599	4.3679e-05	0.0029293
Cluster-8309.32016	387.406671473995	20.9918512331935	4.2059	4.3765e-05	0.0029326
Cluster-8309.32873	805.81473779642	50.5455460872591	3.9948	4.3953e-05	0.0029394
Cluster-8309.39153	381.897485164004	18.065726960535	4.4019	4.4012e-05	0.0029394
Cluster-8309.58933	710.724639313102	4.10504210738883	7.4357	4.398e-05	0.0029394
Cluster-8309.61641	93.3281105010546	2.98540596213055	4.9663	4.3925e-05	0.0029394
Cluster-8309.12631	32.2024414109244	0	Inf	4.417e-05	0.0029474
Cluster-8309.43042	48.8489046883845	1093.74816956725	-4.4848	4.4666e-05	0.0029781
Cluster-8309.49429	380.380310022932	24.5693184800548	3.9525	4.4747e-05	0.002981
Cluster-8309.52560	29.1608132379529	0	Inf	4.4831e-05	0.0029841
Cluster-8309.33563	17.7025743656758	381.636111314642	-4.4302	4.4913e-05	0.0029871
Cluster-8309.59287	30.7886387050105	0	Inf	4.5088e-05	0.0029963
Cluster-8309.34142	0	38.7431937801395	-Inf	4.5405e-05	0.0030149
Cluster-8309.34474	1559.57648898131	96.7739838486112	4.0104	4.5557e-05	0.0030225
Cluster-8309.36512	0	69.5147958248972	-Inf	4.5606e-05	0.0030232
Cluster-8309.14611	0	37.9932041277542	-Inf	4.5849e-05	0.0030368
Cluster-8309.25214	0	42.2937750085999	-Inf	4.6298e-05	0.0030641
Cluster-8309.55743	0.461157376561064	88.0535825213761	-7.577	4.6467e-05	0.0030727
Cluster-8309.26816	136.918976729394	0	Inf	4.6543e-05	0.0030752
Cluster-8309.47809	1215.82599129607	73.9188535016875	4.0399	4.6719e-05	0.0030844
Cluster-8309.11986	179.286322907882	0	Inf	4.7056e-05	0.0030923
Cluster-8309.23725	127.027963566897	0	Inf	4.6901e-05	0.0030923
Cluster-8309.39626	31.5261314728767	0	Inf	4.7057e-05	0.0030923
Cluster-8309.41050	1316.24900329976	23.5355747490293	5.8054	4.6927e-05	0.0030923
Cluster-8309.52912	1481.32596874982	3.6264676547637	8.6741	4.7051e-05	0.0030923
Cluster-8309.64497	0	58.2467972802931	-Inf	4.7071e-05	0.0030923
Cluster-8309.54490	0	37.4920267915628	-Inf	4.7161e-05	0.0030957
Cluster-8309.3015	0	38.3411748448472	-Inf	4.7354e-05	0.0031059
Cluster-8309.44867	1903.05118033816	119.650925308069	3.9914	4.7396e-05	0.0031061
Cluster-8309.25998	468.998847499175	0	Inf	4.7858e-05	0.0031318
Cluster-8309.33203	1211.43908826932	72.5533106845686	4.0615	4.7866e-05	0.0031318
Cluster-8309.21257	694.567358703077	43.4632320693346	3.9982	4.8151e-05	0.0031479
Cluster-8309.21904	1576.90251970417	91.7042547664117	4.104	4.8489e-05	0.0031674
Cluster-8309.12396	369.372845622692	22.3228341817186	4.0485	4.8714e-05	0.0031795
Cluster-8309.46472	126.95315185612	0	Inf	4.898e-05	0.0031943
Cluster-8309.47804	0	70.4935127086225	-Inf	4.9364e-05	0.0032168
Cluster-8309.54487	10.1935379105603	227.949173962264	-4.483	5.0189e-05	0.0032679
Cluster-8309.46435	821.378189842284	17.1624406125082	5.5807	5.0412e-05	0.0032798
Cluster-8309.25115	395.994783302739	20.7083221239715	4.2572	5.0474e-05	0.0032811
Cluster-8309.11049	0	37.6926088832063	-Inf	5.0735e-05	0.0032928
Cluster-8309.18782	43.8187298391582	0.279391883042083	7.2931	5.0724e-05	0.0032928
Cluster-8309.18544	570.469206567221	11.2393920064131	5.6655	5.0871e-05	0.003299
Cluster-8309.59262	243.760782765432	0	Inf	5.0951e-05	0.0033015
Cluster-8309.39303	29.7904256635828	0	Inf	5.1181e-05	0.0033137
Cluster-8309.51301	0	37.3941723282914	-Inf	5.1673e-05	0.0033429
Cluster-8309.20042	96.966897469258	0	Inf	5.2669e-05	0.0034046
Cluster-8309.33570	8.59081522273246	170.977935118888	-4.3149	5.2717e-05	0.003405
Cluster-8309.53936	864.115978001892	54.2344264891249	3.9939	5.2952e-05	0.0034174
Cluster-8309.53534	24294.9727523922	202.210752022664	6.9087	5.3048e-05	0.0034208
Cluster-8309.58650	285.762329462034	0	Inf	5.3386e-05	0.0034399
Cluster-8309.54078	4.06933352655748	106.057481257185	-4.7039	5.3553e-05	0.0034452
Cluster-8309.6291	0	37.3289660449581	-Inf	5.3515e-05	0.0034452
Cluster-8309.37027	0	37.179795559717	-Inf	5.3635e-05	0.0034477
Cluster-8309.23733	0	51.1905880816379	-Inf	5.3947e-05	0.003465
Cluster-8309.39421	0	770.746272249776	-Inf	5.4184e-05	0.0034774
Cluster-8309.6356	0	37.0529356968541	-Inf	5.4386e-05	0.0034876
Cluster-8309.58512	936.450537432867	23.1895262924929	5.3357	5.4622e-05	0.0034999
Cluster-8309.25830	311.976057524564	1.66490647982018	7.5499	5.504e-05	0.0035239
Cluster-8309.58483	22633.0786536604	0	Inf	5.509e-05	0.0035243
Cluster-8309.43544	0	52.6426294230463	-Inf	5.5576e-05	0.0035526
Cluster-8309.12072	311.020232808536	8.81445057783578	5.141	5.5634e-05	0.0035535
Cluster-8309.12191	56.7513711746266	0	Inf	5.6012e-05	0.0035748
Cluster-8309.40247	0	165.682726591213	-Inf	5.647e-05	0.0036012
Cluster-8309.50075	0	53.301808679766	-Inf	5.6859e-05	0.0036231
Cluster-8309.59653	29.0999037720354	0	Inf	5.7017e-05	0.0036303
Cluster-8309.10923	76.1765190955498	2.28307853558868	5.0603	5.7643e-05	0.0036664
Cluster-8309.52536	0	37.0338009484382	-Inf	5.7674e-05	0.0036664
Cluster-8309.41509	0	65.3123484398594	-Inf	5.7746e-05	0.003668
Cluster-8309.31434	7.23437071387997	151.798929268909	-4.3912	5.8227e-05	0.0036957
Cluster-8309.5630	0	36.5441640151119	-Inf	5.8335e-05	0.0036996
Cluster-8309.36375	0	210.649278356454	-Inf	5.8446e-05	0.0037037
Cluster-8309.51620	826.659474242354	55.2556346645151	3.9031	5.8832e-05	0.0037253
Cluster-8309.30082	0	36.362632103231	-Inf	5.953e-05	0.0037665
Cluster-8309.31827	0	36.4509247001843	-Inf	5.9769e-05	0.0037756
Cluster-8309.47710	57.5076955700075	0.731035057055458	6.2977	5.9742e-05	0.0037756
Cluster-8309.20636	387.354751359153	2.25821587006687	7.4223	5.9882e-05	0.0037785
Cluster-8309.60314	85.7201916163521	0.731035057055458	6.8736	5.9907e-05	0.0037785
Cluster-8309.21718	807.386836417384	58.866098628493	3.7778	5.9964e-05	0.0037791
Cluster-8309.10492	218.412277473925	10.0681585937766	4.4392	6.0172e-05	0.0037863
Cluster-8309.19585	4154.48424418159	1.37979218756193	11.556	6.0163e-05	0.0037863
Cluster-8309.12150	832.204756186662	25.1441622129151	5.0486	6.0543e-05	0.0038067
Cluster-8309.40184	499.699199189566	0	Inf	6.1094e-05	0.0038383
Cluster-8309.61817	28.8951385312914	0	Inf	6.1447e-05	0.0038575
Cluster-8309.5733	0.461157376561064	45.9216311696445	-6.6378	6.1628e-05	0.0038658
Cluster-8309.37910	1627.59424355686	113.796326151039	3.8382	6.1894e-05	0.0038795
Cluster-8309.50940	0	36.3628287799863	-Inf	6.2081e-05	0.0038882
Cluster-8309.23731	552.067925610976	35.56114627579	3.9565	6.2375e-05	0.0039005
Cluster-8309.32292	1308.64944032183	79.1962362825852	4.0465	6.2348e-05	0.0039005
Cluster-8309.26648	73.1802717163812	0	Inf	6.2795e-05	0.0039238
Cluster-8309.39817	0	102.606603199679	-Inf	6.3112e-05	0.0039405
Cluster-8309.25832	826.342142666462	2.14150790378814	8.592	6.3188e-05	0.0039422
Cluster-8309.26781	0	36.3055091033919	-Inf	6.3376e-05	0.0039509
Cluster-8309.40324	0	36.150132778881	-Inf	6.357e-05	0.0039599
Cluster-8309.37919	8637.82028794745	568.858994946807	3.9245	6.3964e-05	0.0039813
Cluster-8309.23875	0	36.0544370052425	-Inf	6.4254e-05	0.0039871
Cluster-8309.28619	805.707393158554	47.6512660106341	4.0797	6.4154e-05	0.0039871
Cluster-8309.35315	10.6768116976665	252.564962838636	-4.5641	6.4205e-05	0.0039871
Cluster-8309.57545	112.163320538607	0	Inf	6.4247e-05	0.0039871
Cluster-8309.14588	118.370999786951	2.95482088739258	5.3241	6.4923e-05	0.0040225
Cluster-8309.31603	2.76694425936638	83.7153714824071	-4.9191	6.4925e-05	0.0040225
Cluster-8309.20821	3515.20141094434	46.7797227663182	6.2316	6.5053e-05	0.0040243
Cluster-8309.32140	8.86412102253852	198.666023032284	-4.4862	6.5042e-05	0.0040243
Cluster-8309.6000	3.24885810504311	103.704581289919	-4.9964	6.5336e-05	0.0040387
Cluster-8309.39518	1283.42929874864	76.837799567079	4.062	6.59e-05	0.0040704
Cluster-8309.35957	27306.3304430241	959.932034505326	4.8302	6.6485e-05	0.0041034
Cluster-8309.20521	3760.72258965516	134.507262855248	4.8053	6.6794e-05	0.0041193
Cluster-8309.15694	182.715221456339	10.3131204370889	4.147	6.6972e-05	0.0041271
Cluster-8309.52636	0	35.7313344615611	-Inf	6.7583e-05	0.0041616
Cluster-8309.25104	6.9599601641758	147.232243951345	-4.4029	6.7724e-05	0.0041641
Cluster-8309.54831	1183.67323181188	87.0624134535761	3.7651	6.7727e-05	0.0041641
Cluster-8309.23580	0	35.3156054179912	-Inf	6.7991e-05	0.0041771
Cluster-8309.15856	0	36.0483322582953	-Inf	6.8115e-05	0.0041815
Cluster-8309.29462	2.00190219331247	82.0797406318074	-5.3576	6.838e-05	0.0041946
Cluster-8309.10993	77.8030027935476	2.48591490129794	4.968	6.9076e-05	0.0042309
Cluster-8309.27711	193.163543247831	11.0495856421724	4.1278	6.9076e-05	0.0042309
Cluster-8309.47986	0	38.1332796530615	-Inf	6.927e-05	0.0042395
Cluster-8309.24427	3951.06184465189	265.78949202477	3.8939	6.9453e-05	0.0042475
Cluster-8309.30256	0.667300731104157	53.920222228622	-6.3363	6.9548e-05	0.0042501
Cluster-8309.31853	0	221.419104660552	-Inf	6.9638e-05	0.0042523
Cluster-8309.32286	0	35.3236887014854	-Inf	6.9815e-05	0.0042599
Cluster-8309.20492	34.5980469992645	0.279391883042083	6.9523	7.1358e-05	0.0043498
Cluster-8309.25678	132.89660720108	0	Inf	7.1396e-05	0.0043498
Cluster-8309.54730	0	49.6000729216278	-Inf	7.1796e-05	0.0043709
Cluster-8309.54156	784.140514767665	38.3951274786137	4.3521	7.2129e-05	0.0043878
Cluster-8309.48952	0	35.3884170626548	-Inf	7.2292e-05	0.004394
Cluster-8309.9697	228.928531701493	13.3675776475446	4.0981	7.234e-05	0.004394
Cluster-8309.21255	54.1913834834309	1.36834736912961	5.3076	7.2583e-05	0.0043957
Cluster-8309.27483	368.220576403967	21.1159623761575	4.1242	7.2585e-05	0.0043957
Cluster-8309.36126	195.788779836983	10.9157104482452	4.1648	7.257e-05	0.0043957
Cluster-8309.42007	0	57.8220401246807	-Inf	7.2438e-05	0.0043957
Cluster-8309.41445	781.422620708476	46.2050646944337	4.08	7.2738e-05	0.0044016
Cluster-8309.44973	0	183.240042176178	-Inf	7.2858e-05	0.0044055
Cluster-8309.34341	28.1724044447268	0	Inf	7.3127e-05	0.0044185
Cluster-8309.31683	17.8456532716139	357.694413451479	-4.3251	7.3435e-05	0.0044305
Cluster-8309.54325	0	266.653675402305	-Inf	7.3415e-05	0.0044305
Cluster-8309.46214	28.9606676712239	0	Inf	7.3542e-05	0.0044336
Cluster-8309.36612	111.18657944	4.51258677514197	4.6229	7.3639e-05	0.0044361
Cluster-8309.31387	0	290.650192729569	-Inf	7.3815e-05	0.0044434
Cluster-8309.55529	0	35.1590372639547	-Inf	7.4209e-05	0.0044638
Cluster-8309.43451	10.667529126822	212.872501252096	-4.3187	7.4354e-05	0.0044692
Cluster-8309.15504	79.1217840473707	3.04469866738211	4.6997	7.4463e-05	0.0044724
Cluster-8309.25911	646.77161859004	0.279391883042083	11.177	7.4833e-05	0.0044829
Cluster-8309.38693	4174.66717013659	278.250742033866	3.9072	7.4861e-05	0.0044829
Cluster-8309.3957	0	34.9713950972367	-Inf	7.4765e-05	0.0044829
Cluster-8309.41916	16.9768470323513	281.138108624963	-4.0496	7.4788e-05	0.0044829
Cluster-8309.26131	1236.20103324246	49.7267526314047	4.6357	7.5022e-05	0.0044892
Cluster-4566.0	42.0563061176737	0.451643174013375	6.541	7.5494e-05	0.0045141
Cluster-8309.55359	892.175670732514	23.3362910871237	5.2567	7.5621e-05	0.0045184
Cluster-8309.12167	106.657473528755	1.92140872599762	5.7947	7.5804e-05	0.0045259
Cluster-8309.20159	0	35.2066939819084	-Inf	7.5965e-05	0.0045316
Cluster-8309.51647	0	453.300862809247	-Inf	7.6011e-05	0.0045316
Cluster-8309.30381	0	35.0325652467127	-Inf	7.6377e-05	0.00455
Cluster-8309.24433	239.921720291192	13.2867893195991	4.1745	7.6583e-05	0.0045589
Cluster-8309.54230	56.4245750333306	0	Inf	7.6745e-05	0.0045652
Cluster-8309.10608	247.360049910264	14.9652092309415	4.0469	7.7033e-05	0.0045756
Cluster-8309.45439	193.207081500306	2680.69103389598	-3.7944	7.7024e-05	0.0045756
Cluster-8309.42248	0	34.8163110339139	-Inf	7.7199e-05	0.004582
Cluster-8309.31841	210.294760582338	0	Inf	7.7365e-05	0.0045885
Cluster-8309.27298	103.875030063938	0	Inf	7.7451e-05	0.0045903
Cluster-8309.12195	2769.28005090556	29.0027528783881	6.5772	7.7577e-05	0.0045943
Cluster-8309.18906	0.904296339234996	52.4625760939893	-5.8583	7.8326e-05	0.0046353
Cluster-8309.48179	27.2064035983163	0	Inf	7.8588e-05	0.0046473
Cluster-8309.22614	124.643684036015	0	Inf	7.8709e-05	0.0046511
Cluster-8309.20068	622.954189906108	40.7701524072819	3.9335	7.9493e-05	0.004694
Cluster-2349.0	27.1149334150816	0	Inf	7.9682e-05	0.0047017
Cluster-8309.28105	1389.19551693271	10.3877930023076	7.0632	7.9918e-05	0.0047095
Cluster-8309.48533	0	34.6388207637802	-Inf	7.9931e-05	0.0047095
Cluster-8309.11599	1.00095109665624	59.1476326774988	-5.8849	8.0152e-05	0.0047191
Cluster-8309.23563	138.48741453979	0	Inf	8.1131e-05	0.0047722
Cluster-8309.47010	0	35.1470189389257	-Inf	8.1173e-05	0.0047722
Cluster-8309.35748	194.446576748294	2717.84551432261	-3.805	8.1369e-05	0.0047802
Cluster-8309.27297	95.4245556919153	0	Inf	8.1674e-05	0.0047877
Cluster-8309.36783	41827.6979383632	2987.92680730773	3.8072	8.16e-05	0.0047877
Cluster-8309.46596	1.25596511867421	59.7106602699752	-5.5711	8.1633e-05	0.0047877
Cluster-8309.38956	0	33.9782254613307	-Inf	8.1798e-05	0.0047915
Cluster-8309.61164	123.080897960053	4.03223597061501	4.9319	8.2858e-05	0.00485
Cluster-8309.53553	402.563126510452	25.387634457624	3.987	8.3282e-05	0.0048713
Cluster-8309.21384	0	34.7565404064985	-Inf	8.3578e-05	0.0048821
Cluster-8309.34923	6.52856846367397	149.303834839024	-4.5153	8.3588e-05	0.0048821
Cluster-8309.31185	0	168.381979045197	-Inf	8.3976e-05	0.0048977
Cluster-8309.5618	1.7081132882917	66.3254119917538	-5.2791	8.3954e-05	0.0048977
Cluster-8309.50985	3.22810163592745	86.4169560741275	-4.7426	8.4176e-05	0.0049058
Cluster-8309.35279	229.007694138603	13.1314185029779	4.1243	8.4429e-05	0.0049134
Cluster-8309.49933	27.9070212743358	0	Inf	8.4407e-05	0.0049134
Cluster-8309.54286	93.9277703323532	0	Inf	8.465e-05	0.0049227
Cluster-8309.15695	351.399170540787	24.161149981483	3.8623	8.4924e-05	0.0049254
Cluster-8309.27795	1257.06052918229	36.1080073012779	5.1216	8.4905e-05	0.0049254
Cluster-8309.28171	0	34.1250405801835	-Inf	8.4898e-05	0.0049254
Cluster-8309.40154	111.216964533339	1631.22236285519	-3.8745	8.494e-05	0.0049254
Cluster-8309.44373	346.57247614221	2.18935579060738	7.3065	8.5122e-05	0.0049324
Cluster-8309.26476	0	34.3894349409896	-Inf	8.5914e-05	0.0049734
Cluster-8309.45941	69.1097902171111	1.64201684295553	5.3953	8.5953e-05	0.0049734
Cluster-8309.49218	14.295878673393	226.815001693264	-3.9878	8.6185e-05	0.0049832
Cluster-8309.61111	50.3312229029156	1.11184512295217	5.5004	8.6655e-05	0.0050068
Cluster-8309.47594	5.18878242727914	114.536209920265	-4.4643	8.6839e-05	0.0050138
Cluster-8309.28081	0	121.550871458711	-Inf	8.741e-05	0.0050359
Cluster-8309.44275	174.227199741579	0	Inf	8.7375e-05	0.0050359
Cluster-8309.58506	1996.80807898409	0	Inf	8.7353e-05	0.0050359
Cluster-8309.11931	0	33.6851289779008	-Inf	8.8251e-05	0.0050699
Cluster-8309.15842	124.010818755875	6.0073105770808	4.3676	8.822e-05	0.0050699
Cluster-8309.19093	360.897753804057	23.6327546133815	3.9327	8.8207e-05	0.0050699
Cluster-8309.30171	0	219.298417780538	-Inf	8.8226e-05	0.0050699
Cluster-8309.35887	110.032198461402	4.70763211854512	4.5468	8.832e-05	0.0050702
Cluster-8309.44753	413.038289275366	25.6284590747564	4.0105	8.8414e-05	0.005072
Cluster-8309.6312	0	34.5196618466804	-Inf	8.8492e-05	0.0050729
Cluster-8309.45987	360.901200454915	23.468918175535	3.9428	8.8591e-05	0.005075
Cluster-8309.52940	858.679452057852	54.7394377745286	3.9715	8.8861e-05	0.0050868
Cluster-8309.20812	0	34.3377420891786	-Inf	8.9017e-05	0.0050885
Cluster-8309.52659	434.835156251372	28.6681099318416	3.9229	8.8995e-05	0.0050885
Cluster-8309.29099	2.00190219331247	78.5264669594385	-5.2937	8.9292e-05	0.0051006
Cluster-8309.45072	474.673580644468	27.0293480236118	4.1343	8.9832e-05	0.0051278
Cluster-8309.20860	994.261575651647	13.1742185795002	6.2378	8.9988e-05	0.0051317
Cluster-8309.58269	1000.69862278198	67.2336505656447	3.8957	9.0028e-05	0.0051317
Cluster-8309.27162	0	33.8611351573208	-Inf	9.0106e-05	0.0051326
Cluster-8309.47258	2.71288901770499	79.1887878456892	-4.8674	9.0529e-05	0.005153
Cluster-8309.36533	0	34.3833301940423	-Inf	9.1262e-05	0.0051911
Cluster-8309.12395	433.928679879004	28.287822604441	3.9392	9.1842e-05	0.0052191
Cluster-8309.31086	8311.18873480034	12.4656853136885	9.3809	9.1886e-05	0.0052191
Cluster-341.0	0	33.9264425329767	-Inf	9.2026e-05	0.0052234
Cluster-8309.6929	0	43.9022779038324	-Inf	9.2281e-05	0.0052342
Cluster-8309.11132	36.5985710787779	584.211297193372	-3.9966	9.235e-05	0.0052344
Cluster-8309.21347	0.922314753122128	50.6547049681979	-5.7793	9.4222e-05	0.0053314
Cluster-8309.27933	25.6801440989655	0	Inf	9.426e-05	0.0053314
Cluster-8309.38592	1808.43865939885	123.361340641071	3.8738	9.4128e-05	0.0053314
Cluster-8309.12103	247.134291181243	14.150305556411	4.1264	9.4405e-05	0.0053359
Cluster-8309.22530	41.131253309323	0.451643174013375	6.5089	9.5127e-05	0.0053729
Cluster-8309.23551	87.8783776591275	0	Inf	9.5411e-05	0.0053852
Cluster-8309.51717	1699.09713532266	48.071514618115	5.1434	9.5589e-05	0.0053915
Cluster-8309.35768	0	33.3519756299577	-Inf	9.5776e-05	0.0053982
Cluster-8309.40048	196.353797443176	0	Inf	9.5888e-05	0.0054008
Cluster-8309.51043	1.80859267846999	64.3027762517671	-5.1519	9.7521e-05	0.0054889
Cluster-8309.44370	563.995902713105	3.20550513992108	7.459	9.7652e-05	0.0054924
Cluster-8309.36828	6270.33875063558	197.530061310753	4.9884	9.7799e-05	0.005493
Cluster-8309.53633	0	33.1798199234192	-Inf	9.7798e-05	0.005493
Cluster-8309.45061	174.665154130067	0	Inf	9.7898e-05	0.0054948
Cluster-8309.27288	680.871859750906	44.7927088955869	3.926	9.8306e-05	0.0055138
Cluster-8309.17476	153.578704662063	0	Inf	9.8416e-05	0.0055162
Cluster-8309.31571	4.6711051177291	126.864096014271	-4.7634	9.8487e-05	0.0055163
Cluster-8309.36442	0	32.9754939591065	-Inf	9.8895e-05	0.0055353
Cluster-8309.37514	0	163.49796391739	-Inf	9.8965e-05	0.0055354
Cluster-8309.52300	4.61157376561064	108.751825104544	-4.5596	9.9203e-05	0.0055448
Cluster-8309.29463	525.327340602551	7.258466549878	6.1774	9.9466e-05	0.0055557
Cluster-8309.17488	49.4113546687514	1.37979218756193	5.1623	0.00010045	0.0056065
Cluster-8309.26110	84.4233761995413	0	Inf	0.00010167	0.0056707
Cluster-8309.36754	2767.72655097999	188.891865554286	3.8731	0.000102	0.0056854
Cluster-603.0	0	33.532315712313	-Inf	0.00010229	0.0056975
Cluster-8309.57247	0	33.271962993254	-Inf	0.00010241	0.0057003
Cluster-8309.55218	81.5070273654129	0	Inf	0.00010269	0.0057118
Cluster-8309.11954	1206.26360023477	4.94321775651508	7.9309	0.0001033	0.0057419
Cluster-8309.12209	740.850192516043	0.558783766084166	10.373	0.00010407	0.0057807
Cluster-8309.35221	741.29508237984	49.8045054861529	3.8957	0.00010422	0.0057851
Cluster-8309.26929	0	32.9813174606452	-Inf	0.00010453	0.0057945
Cluster-8309.47784	0	32.9865564398077	-Inf	0.00010447	0.0057945
Cluster-8309.32156	9.68430490778234	186.141134646008	-4.2646	0.00010576	0.0058586
Cluster-8309.51621	65.2785752209522	2.23513506433666	4.8682	0.00010616	0.0058764
Cluster-8309.43103	4363.50129939917	289.630429780329	3.9132	0.00010629	0.00588
Cluster-8309.16505	499.565323016055	33.4142082239738	3.9021	0.00010639	0.0058811
Cluster-8309.49416	2.26074084808749	69.2040541916549	-4.936	0.00010653	0.0058852
Cluster-8309.23254	1.80859267846999	63.8453205919946	-5.1416	0.00010787	0.0059548
Cluster-8309.24564	186.380954015963	7.12300066502475	4.7096	0.00010806	0.0059615
Cluster-8309.21925	42.5294841203078	0.677464761020062	5.9722	0.00010835	0.0059734
Cluster-8309.25667	83.0043162299625	0	Inf	0.00010847	0.0059756
Cluster-8309.24895	0	33.0137799796075	-Inf	0.00010879	0.0059894
Cluster-8309.12263	27.5529059759386	0	Inf	0.00010914	0.0060045
Cluster-8309.45906	1884.95802225245	135.981688371909	3.793	0.00010929	0.0060087
Cluster-8309.22078	234.011898477863	14.7644414783222	3.9864	0.00010954	0.0060181
Cluster-8309.31803	0	32.6920659422071	-Inf	0.00010985	0.0060312
Cluster-11251.1	0	33.307888139477	-Inf	0.00010996	0.0060331
Cluster-8309.25893	0.333650365552078	41.713490111932	-6.966	0.00011006	0.0060345
Cluster-8309.56353	86.3689886009512	3.88287431650836	4.4753	0.0001108	0.0060708
Cluster-8309.12547	1774.0460809146	18.3409871252869	6.5958	0.00011091	0.0060728
Cluster-8309.25390	0	32.9216424176625	-Inf	0.00011166	0.0061067
Cluster-8309.49835	25.1223319649832	0	Inf	0.00011168	0.0061067
Cluster-8309.2809	1.82661109235712	62.8848046439165	-5.1055	0.0001125	0.0061421
Cluster-8309.51933	81.5160365723565	0	Inf	0.00011256	0.0061421
Cluster-8309.58626	243.794081537977	0	Inf	0.00011244	0.0061421
Cluster-8309.48720	0	33.0176304524891	-Inf	0.0001138	0.0062055
Cluster-8309.19854	77.5267356755018	0	Inf	0.00011388	0.006206
Cluster-8309.15715	156.801097584591	3.28403368591107	5.5773	0.00011414	0.0062156
Cluster-8309.53583	2.26074084808749	69.3710775192433	-4.9395	0.00011431	0.0062206
Cluster-8309.36670	9614.71029401348	654.32476765896	3.8772	0.00011447	0.0062255
Cluster-8309.35916	232.43858853464	14.6549455198631	3.9874	0.00011545	0.0062747
Cluster-8309.25660	24.6573499556651	0	Inf	0.00011616	0.0063085
Cluster-8309.51074	718.88373444683	49.4811106812833	3.8608	0.00011631	0.0063128
Cluster-8309.28249	2032.68487247045	159.47390561761	3.672	0.00011666	0.0063275
Cluster-8309.32736	0	32.0586941795575	-Inf	0.00011714	0.0063493
Cluster-8309.14383	94.0087736272917	3.613145392107	4.7015	0.00011746	0.006362
Cluster-8309.4189	0	90.7707381419292	-Inf	0.0001177	0.006371
Cluster-8309.19756	1.33460146220831	62.8253207697993	-5.5569	0.00011825	0.0063962
Cluster-8309.36372	0	299.302883075388	-Inf	0.00011869	0.0064159
Cluster-8309.22770	0	43.541069492736	-Inf	0.00011973	0.0064636
Cluster-8309.33460	110.158564377773	3.83896697911368	4.8427	0.00011971	0.0064636
Cluster-8309.51300	1.69009487440457	62.0250322797737	-5.1977	0.00012009	0.0064784
Cluster-8309.26517	2.38442322633943	74.8189242234309	-4.9717	0.00012047	0.0064945
Cluster-8309.30746	460.620702245095	31.1303595050331	3.8872	0.00012142	0.0065415
Cluster-8309.30701	0	32.1966165231216	-Inf	0.00012195	0.0065656
Cluster-8309.55385	0	31.9518458486748	-Inf	0.00012212	0.0065706
Cluster-8309.65469	0	32.3136112426986	-Inf	0.00012243	0.0065829
Cluster-8309.12571	4633.27517308435	15.0398873040499	8.2671	0.0001226	0.0065837
Cluster-8309.63719	0	32.6518234167181	-Inf	0.00012261	0.0065837
Cluster-8309.43754	212.576091886359	3.68585594444804	5.8498	0.00012308	0.0066044
Cluster-8309.23750	0	32.2043119609949	-Inf	0.00012365	0.0066306
Cluster-8309.27418	79.7522710818122	0	Inf	0.00012393	0.0066414
Cluster-8309.21971	95.9640760481096	0	Inf	0.0001241	0.0066458
Cluster-8309.32019	304.982070136344	20.11621557903	3.9223	0.00012441	0.0066579
Cluster-8309.13586	98.4399694576837	0	Inf	0.00012479	0.006674
Cluster-8309.37690	0	32.1102013703927	-Inf	0.00012509	0.0066855
Cluster-8309.55697	80.6565674210472	0	Inf	0.00012538	0.0066967
Cluster-8309.18280	31.1045440205764	0.279391883042083	6.7987	0.00012569	0.0067089
Cluster-8309.50619	0	160.43586798893	-Inf	0.00012633	0.0067385
Cluster-8309.17486	0	32.0663951253206	-Inf	0.00012766	0.0067973
Cluster-8309.30139	0	143.220001791949	-Inf	0.00012769	0.0067973
Cluster-8309.57645	0	32.3226106181997	-Inf	0.00012756	0.0067973
Cluster-8309.60373	0	32.0450906714922	-Inf	0.00012799	0.006809
Cluster-8309.55039	0	31.5576179356886	-Inf	0.00012835	0.0068235
Cluster-8309.45015	0	37.6863019516139	-Inf	0.00012868	0.0068368
Cluster-8309.29421	0	31.4962566173471	-Inf	0.00012936	0.0068679
Cluster-8309.63463	1.9142566428348	67.2771197331965	-5.1353	0.00013027	0.0069118
Cluster-8309.34482	1492.61452472766	125.197519782761	3.5756	0.00013037	0.006913
Cluster-8309.31321	113.439652850203	6.11228697162886	4.2141	0.0001313	0.0069562
Cluster-8309.44562	3179.50293977598	222.965888325456	3.8339	0.00013136	0.0069562
Cluster-8309.5241	1.83562029930069	60.5576220941778	-5.044	0.00013199	0.0069847
Cluster-8309.45074	1.84462950624426	61.5186269801994	-5.0596	0.00013235	0.0069993
Cluster-8309.10192	77.0612251107514	0	Inf	0.00013271	0.0070093
Cluster-8309.50425	121.321355989254	0	Inf	0.00013265	0.0070093
Cluster-8309.37441	154.914198905453	2291.43150210673	-3.8867	0.00013295	0.0070173
Cluster-8309.7345	56.537323363038	1.95574318129458	4.8534	0.00013338	0.0070352
Cluster-8309.60028	1.35644450885249	56.0812637422265	-5.3696	0.00013354	0.0070391
Cluster-8309.12562	97.2584086012232	0	Inf	0.00013369	0.0070425
Cluster-8309.57859	5.73758535431787	117.247755239704	-4.353	0.00013465	0.0070881
Cluster-8309.36190	59.0495633090266	0	Inf	0.00013493	0.0070986
Cluster-8309.53181	0	31.606668667813	-Inf	0.00013515	0.0071052
Cluster-8309.52121	80.1077644940084	0	Inf	0.00013596	0.0071433
Cluster-8309.21561	34.1500149986746	0	Inf	0.00013625	0.0071539
Cluster-8309.11711	574.236033518085	18.0906006418363	4.9883	0.00013648	0.0071615
Cluster-8309.34430	54.5607973128563	1.49847318249783	5.1863	0.00013681	0.0071737
Cluster-8309.60507	428.565235107982	16.9840900824794	4.6573	0.00013732	0.0071959
Cluster-8309.39194	0	231.997570238763	-Inf	0.00013756	0.0072036
Cluster-8309.21283	6524.65728055672	438.286725795271	3.896	0.00013787	0.0072064
Cluster-8309.21729	761.162549171734	55.0836308183997	3.7885	0.00013788	0.0072064
Cluster-8309.25912	36.3795938845342	0.50521347004877	6.1701	0.00013781	0.0072064
Cluster-8309.20720	104.432798975106	4.82631311348102	4.4355	0.00013813	0.0072085
Cluster-8309.35926	0	31.4308591651482	-Inf	0.00013816	0.0072085
Cluster-8309.37115	9164.24620774336	261.62536459533	5.1304	0.00013827	0.0072085
Cluster-8309.52029	3956.41170965194	25.0662126814116	7.3023	0.0001382	0.0072085
Cluster-8309.36570	32.5764567419953	459.074745375442	-3.8168	0.00013873	0.007218
Cluster-8309.50804	74.4187037537861	0	Inf	0.00013855	0.007218
Cluster-8309.56963	1519.79949650984	118.399679258728	3.6821	0.00013868	0.007218
Cluster-8309.53325	119.759339904106	6.19466048261063	4.273	0.00013974	0.007266
Cluster-8309.29137	473.293620977045	2.19310517116637	7.7536	0.00014005	0.0072766
Cluster-8309.61724	0	32.6264773211426	-Inf	0.00014012	0.0072766
Cluster-8309.11117	484.907672629812	0.49949106083261	9.923	0.00014041	0.0072868
Cluster-8309.47492	0	31.37926189777	-Inf	0.00014114	0.0073197
Cluster-8309.36633	9.06616638042361	154.733840160522	-4.0932	0.00014147	0.0073323
Cluster-8309.16124	167.513383671717	0	Inf	0.00014162	0.0073354
Cluster-8309.12316	222.757718983421	0	Inf	0.00014266	0.0073847
Cluster-8309.38450	0	31.8978031383653	-Inf	0.00014303	0.0073989
Cluster-8309.60402	24.4138098319183	0	Inf	0.00014324	0.0074048
Cluster-8309.49947	40.9873611897574	0.725312647839297	5.8204	0.00014337	0.0074072
Cluster-8309.11196	0	42.2839999418571	-Inf	0.00014366	0.0074126
Cluster-8309.35312	0	243.606925290439	-Inf	0.00014364	0.0074126
Cluster-8309.40318	3072.67019315762	247.739262540194	3.6326	0.00014407	0.007429
Cluster-8309.53327	109.421654682448	5.55566740306743	4.2998	0.00014453	0.0074478
Cluster-8309.53890	505.561666679237	36.329118155508	3.7987	0.00014474	0.0074536
Cluster-8309.21062	2884.9628561688	150.51369179356	4.2606	0.00014515	0.0074654
Cluster-8309.32429	0.922314753122128	46.9071954442202	-5.6684	0.00014509	0.0074654
Cluster-8309.28957	2.00190219331247	73.1072771176638	-5.1906	0.00014526	0.0074665
Cluster-8309.31834	0.452148169617498	39.9847713629492	-6.4665	0.00014549	0.0074687
Cluster-8309.50858	69.967195247581	0	Inf	0.00014545	0.0074687
Cluster-8309.3913	132.37994377958	8.25389045984979	4.0035	0.00014651	0.0075112
Cluster-8309.49781	3.00285328996871	89.7802829814909	-4.902	0.00014647	0.0075112
Cluster-8309.32850	0	327.827383662278	-Inf	0.00014677	0.0075198
Cluster-8309.11533	694.976442658543	46.9171616798286	3.8888	0.00014697	0.0075209
Cluster-8309.43953	24.8708510394517	0	Inf	0.00014698	0.0075209
Cluster-8309.51634	88.0115727493104	4.41097742342177	4.3185	0.00014737	0.0075361
Cluster-8309.40675	0.785798535169576	78.7463297081526	-6.6469	0.0001478	0.0075536
Cluster-8309.58683	19.5660354994348	285.532548159445	-3.8672	0.00014829	0.0075735
Cluster-8309.63473	0	31.0119652633956	-Inf	0.00015006	0.0076592
Cluster-8309.6462	0	31.0062428541794	-Inf	0.00015017	0.0076599
Cluster-8309.37630	166.218723237593	2451.06275112573	-3.8823	0.00015118	0.0077068
Cluster-8309.39266	778.440578912226	63.4059935120881	3.6179	0.00015257	0.0077726
Cluster-8309.15679	46.2771697350167	0.826730830693927	5.8067	0.00015314	0.0077965
Cluster-8309.39835	0.452148169617498	39.5758326810254	-6.4517	0.00015327	0.0077983
Cluster-8309.25908	0	31.1723893982034	-Inf	0.00015392	0.0078169
Cluster-8309.47070	0	203.271343216862	-Inf	0.00015393	0.0078169
Cluster-8309.47178	1.92326584977836	65.4206305372338	-5.0881	0.00015385	0.0078169
Cluster-8309.43946	137.490039762435	7.49207915919079	4.1978	0.00015451	0.0078416
Cluster-8309.12731	0	31.227932722896	-Inf	0.00015527	0.0078754
Cluster-8309.34205	3620.16214312219	279.206035835786	3.6967	0.00015562	0.0078879
Cluster-8309.3689	0	31.332909117444	-Inf	0.00015572	0.0078882
Cluster-8309.37368	14.7573275862246	225.326337378062	-3.9325	0.00015598	0.0078966
Cluster-8309.34183	4.97362986579248	99.530386841883	-4.3228	0.00015639	0.0079121
Cluster-8309.48744	0	30.8973259102068	-Inf	0.00015691	0.0079335
Cluster-8309.49439	0	31.1384427885273	-Inf	0.00015701	0.0079335
Cluster-8309.34596	622.251243577786	13.0095616340797	5.5799	0.00015739	0.0079476
Cluster-8309.46598	126.451203893107	7.50371514648868	4.0748	0.00015752	0.0079494
Cluster-8309.15868	133.525837228591	7.6624530059377	4.1232	0.0001585	0.0079939
Cluster-8309.32220	942.012659700113	73.2032651524904	3.6858	0.00015953	0.0080356
Cluster-8309.43317	100.337481182432	0	Inf	0.00015946	0.0080356
Cluster-8309.44018	0	30.8779944850356	-Inf	0.00015972	0.0080403
Cluster-8309.27088	0	31.0879472741317	-Inf	0.00016052	0.0080752
Cluster-8309.8992	24.4831454322383	0	Inf	0.000162	0.0081448
Cluster-8309.29683	388.820722493365	27.5615993724847	3.8184	0.0001623	0.0081546
Cluster-8309.65380	6.57743913114885	127.684924282663	-4.2789	0.00016245	0.0081574
Cluster-8309.3108	0	30.4896801501311	-Inf	0.00016284	0.0081719
Cluster-8309.18722	3.20107401509675	77.2952772584107	-4.5938	0.00016353	0.0082015
Cluster-8309.46206	29.106466460021	419.242078878608	-3.8484	0.00016434	0.0082315
Cluster-8309.51194	329.878732279791	11.4807000535993	4.8447	0.00016434	0.0082315
Cluster-8309.13094	65.370901840629	0	Inf	0.00016531	0.0082751
Cluster-8309.17795	25.8573349910769	0	Inf	0.00016549	0.0082792
Cluster-8309.18831	2.33555255886455	77.8179502172961	-5.0583	0.00016586	0.0082924
Cluster-8309.11746	155.008928821273	5.44843122656385	4.8304	0.00016601	0.0082949
Cluster-8309.15930	141.095477857203	5.19389650115381	4.7637	0.00016633	0.0082956
Cluster-8309.30753	6.33007437464497	115.062985860899	-4.1841	0.00016634	0.0082956
Cluster-8309.51286	0.913305546178562	46.3904470791961	-5.6666	0.00016618	0.0082956
Cluster-8309.3876	0	30.7514268833608	-Inf	0.00016742	0.0083444
Cluster-8309.36087	8.02152919047901	549.2567431275	-6.0975	0.0001676	0.0083481
Cluster-8309.41418	0	30.2405810806389	-Inf	0.00016819	0.0083637
Cluster-8309.48353	0	131.99383095587	-Inf	0.00016822	0.0083637
Cluster-8309.56799	0	30.7170924280638	-Inf	0.00016815	0.0083637
Cluster-8309.20733	37.9367419822119	0	Inf	0.00016867	0.0083756
Cluster-8309.52777	245.91815117836	16.5310528942954	3.8949	0.00016865	0.0083756
Cluster-8309.29411	0.922314753122128	46.181404874217	-5.6459	0.0001688	0.0083768
Cluster-8309.12302	23.2222691032785	0	Inf	0.00016954	0.0084084
Cluster-8309.10193	72.034626580826	0	Inf	0.00017111	0.0084501
Cluster-8309.12616	2291.75851318176	0	Inf	0.00017078	0.0084501
Cluster-8309.21858	125.76489591051	0	Inf	0.00017111	0.0084501
Cluster-8309.38448	9.3263649766281	156.130715007079	-4.0653	0.00017091	0.0084501
Cluster-8309.39218	7.68651888349747	295.698695800033	-5.2657	0.00017099	0.0084501
Cluster-8309.49132	934.060573460673	67.9786321600541	3.7804	0.00017055	0.0084501
Cluster-8309.50750	242.808806954249	14.3413092580671	4.0816	0.00017088	0.0084501
Cluster-8309.36335	121.134962093852	1465.27635617836	-3.5965	0.00017156	0.008467
Cluster-8309.49740	0	30.6561189553432	-Inf	0.00017214	0.0084903
Cluster-8309.23673	0	30.8988210167	-Inf	0.00017248	0.0085018
Cluster-8309.50644	0	30.1395507434051	-Inf	0.00017296	0.0085204
Cluster-8309.16750	72.4867747504435	0	Inf	0.00017344	0.0085387
Cluster-14447.0	29.4248364669145	0.273669473825922	6.7485	0.00017368	0.0085452
Cluster-8309.19059	104.102743101225	0	Inf	0.00017475	0.0085927
Cluster-8309.32955	56.4171922536422	1.58075110904681	5.1575	0.00017496	0.0085977
Cluster-8309.32072	1.58060627728272	58.3031611125596	-5.205	0.00017509	0.0085992
Cluster-8309.12648	1754.82049284769	3.1883379122726	9.1043	0.00017563	0.00862
Cluster-8309.15160	79.1286564439964	0	Inf	0.00017604	0.0086348
Cluster-8309.41083	10.5435552122995	158.854891466587	-3.9133	0.00017654	0.0086489
Cluster-8309.42597	0	51.3416305032136	-Inf	0.00017647	0.0086489
Cluster-8309.21544	838.336481580371	52.0322263580248	4.0101	0.0001768	0.0086564
Cluster-8309.28965	26.249430131219	378.905464294125	-3.8515	0.00017725	0.0086735
Cluster-12199.0	24.9287490862398	0	Inf	0.00017816	0.0087127
Cluster-8309.48778	1931.5598520968	157.667019072687	3.6148	0.00017835	0.0087164
Cluster-8309.39689	62.9916631884761	0	Inf	0.00017859	0.0087229
Cluster-8309.32795	1606.03974199794	39.8090574447173	5.3343	0.00017981	0.008777
Cluster-8309.22892	63.7026500128686	0	Inf	0.00018004	0.0087832
Cluster-8309.54732	23.2544994706653	0	Inf	0.00018027	0.008789
Cluster-8309.17706	24.7638271336575	0	Inf	0.00018058	0.0087938
Cluster-8309.36575	2758.97735777856	217.703930220858	3.6637	0.00018059	0.0087938
Cluster-8309.62057	29.7571268910371	0.225821587006687	7.0419	0.00018094	0.0088057
Cluster-8309.31078	89.032230082293	0	Inf	0.00018106	0.0088064
Cluster-8309.46733	264.927249152624	20.6749993451141	3.6796	0.00018171	0.0088271
Cluster-8309.6430	1.80859267846999	58.6665227053993	-5.0196	0.00018168	0.0088271
Cluster-8309.27270	0	69.3207896973825	-Inf	0.0001829	0.0088798
Cluster-8309.29682	0	30.0456368295583	-Inf	0.00018321	0.0088893
Cluster-8309.42253	146.043465094039	1794.60193923593	-3.6192	0.00018398	0.0089161
Cluster-8309.47023	1165.33079400973	88.3621146968848	3.7212	0.00018398	0.0089161
Cluster-8309.41775	0	126.162460463532	-Inf	0.00018452	0.0089365
Cluster-8309.8620	64.2732959865515	0	Inf	0.00018519	0.0089639
Cluster-8309.23474	6.86221882922605	132.902272911498	-4.2755	0.00018572	0.008984
Cluster-8309.12283	194.36429139598	12.131042367142	4.002	0.00018589	0.0089867
Cluster-8309.39759	0	41.6265014526064	-Inf	0.00018711	0.0090405
Cluster-8309.36782	1.33460146220831	58.5957851817154	-5.4563	0.00018751	0.0090544
Cluster-8309.12048	41.7005211692069	0.832453239910088	5.6466	0.00018763	0.0090549
Cluster-8309.31891	65.1775923257865	0	Inf	0.00018777	0.0090561
Cluster-8309.49440	92.0319923855785	4.00165089587704	4.5235	0.00018869	0.0090947
Cluster-8309.58726	45.8536574411154	0	Inf	0.00018957	0.0091321
Cluster-8309.24866	19.0601054520568	291.686134593213	-3.9358	0.00019016	0.0091548
Cluster-8309.35686	68.6637194028614	0	Inf	0.00019102	0.0091909
Cluster-8309.22522	5.79164059597927	113.152931876791	-4.2882	0.00019135	0.0092011
Cluster-8309.36637	145774.586149612	11645.1361458318	3.6459	0.00019217	0.0092351
Cluster-8309.59271	0	30.1409502654656	-Inf	0.00019279	0.0092595
Cluster-8132.1	30.3113877561633	0	Inf	0.00019355	0.0092904
Cluster-8309.53226	0	33.1915514951499	-Inf	0.00019447	0.0093289
Cluster-8309.49900	73.1759185281918	0	Inf	0.00019484	0.0093413
Cluster-8309.23984	0	29.9267646657568	-Inf	0.00019498	0.0093424
Cluster-8309.11703	109.897005840139	5.43313593524998	4.3382	0.00019545	0.0093549
Cluster-8309.38660	16344.2455181016	1316.38472207115	3.6341	0.00019548	0.0093549
Cluster-8309.15874	131.654198273886	8.75742316242951	3.9101	0.00019627	0.0093874
Cluster-8309.34894	89.6028760559759	0	Inf	0.00019643	0.0093896
Cluster-8309.32975	12.5290904694249	214.906531042414	-4.1004	0.00019665	0.0093942
Cluster-8309.64723	0	29.6071192414463	-Inf	0.00019699	0.0094049
Cluster-8309.53582	8.76199015466021	137.806552080152	-3.9752	0.00019727	0.0094127
Cluster-8309.17634	17.5308345335766	248.22467887578	-3.8237	0.00019938	0.0095023
Cluster-8309.49742	6.07123571986995	114.104190432611	-4.2322	0.00019934	0.0095023
Cluster-8309.3863	0	29.7161372777414	-Inf	0.00020036	0.0095431
Cluster-8309.12628	53.5516320505144	0	Inf	0.00020116	0.0095701
Cluster-8309.14396	155.939961245068	7.85759393377364	4.3108	0.00020107	0.0095701
Cluster-8309.57004	5.0727311421717	95.6240493819133	-4.2365	0.0002013	0.009571
Cluster-8309.21058	0	29.7904330131187	-Inf	0.00020163	0.0095812
Cluster-14651.0	0	29.7618209670379	-Inf	0.00020238	0.0096107
Cluster-8309.21212	0	70.5391295500277	-Inf	0.00020249	0.0096107
Cluster-8309.19549	23.3959087265338	0	Inf	0.00020286	0.0096172
Cluster-8309.45911	84.3092065332203	4.37871158121476	4.2671	0.00020287	0.0096172
Cluster-8309.11733	191.980695139419	14.0086448480675	3.7766	0.00020349	0.0096409
Cluster-8309.28222	0.333650365552078	37.7402600932702	-6.8216	0.00020361	0.0096409
Cluster-8309.15503	240.86484161432	18.2588102910605	3.7216	0.00020537	0.0097186
Cluster-8309.16710	98.7863377506436	4.59476911725817	4.4262	0.00020609	0.0097454
Cluster-8309.22328	5.23000382923992	105.058347275097	-4.3282	0.00020618	0.0097454
Cluster-8309.19774	383.232418923441	25.3509336201592	3.9181	0.00020663	0.00976
Cluster-8309.25492	69.0000464284579	2.48403745707356	4.7958	0.00020673	0.00976
Cluster-8309.26759	0	59.6248744559547	-Inf	0.00020702	0.0097679
Cluster-8309.54882	13.8388374658595	201.781768008207	-3.866	0.00020831	0.0098233
Cluster-8309.21154	1.00095109665624	50.3995912283014	-5.654	0.00020863	0.0098326
Cluster-8309.26449	0	29.1613896455146	-Inf	0.00020896	0.0098398
Cluster-8309.28007	0	29.0444850024805	-Inf	0.0002091	0.0098398
Cluster-8309.34167	0	29.9515207310663	-Inf	0.00020927	0.0098398
Cluster-8309.49799	0	29.7543222059199	-Inf	0.00020927	0.0098398
Cluster-8309.51272	0	29.6165965391112	-Inf	0.00020955	0.0098472
Cluster-8309.11269	213.276370387074	13.924197216106	3.9371	0.00020977	0.0098517
Cluster-8309.30520	10.603086564418	172.944931949749	-4.0278	0.0002122	0.009955
Cluster-8309.39845	1047.1332702947	88.555782105908	3.5637	0.00021222	0.009955
Cluster-8309.32698	60.9149492843865	0	Inf	0.00021293	0.0099825
Cluster-8309.12052	102.387933040285	0	Inf	0.00021383	0.010019
Cluster-8309.63595	0	29.0869027412717	-Inf	0.00021428	0.010034
Cluster-5512.0	0	28.9585532798053	-Inf	0.00021472	0.01004
Cluster-8309.53239	27.1132819373815	348.878282106174	-3.6857	0.00021478	0.01004
Cluster-8309.53934	194.198526763107	13.7996982275212	3.8148	0.00021475	0.01004
Cluster-8309.19447	408.40999537125	4.89911925025484	6.3814	0.00021608	0.010089
Cluster-8309.35570	0	29.2604524619809	-Inf	0.00021603	0.010089
Cluster-5621.0	0	29.3487450589342	-Inf	0.00021697	0.010125
Cluster-8309.12498	133.568502555754	0.731035057055458	7.5134	0.0002179	0.010151
Cluster-8309.58518	28.655404867932	363.233482822697	-3.664	0.00021766	0.010151
Cluster-8309.7858	77.9272569500463	0	Inf	0.00021786	0.010151
Cluster-8309.52273	165.714150669788	4.06478856612037	5.3494	0.00021864	0.010179
Cluster-8309.25953	2.26074084808749	62.2448502121557	-4.7831	0.00021964	0.01022
Cluster-8309.11216	42.5917353552852	0.677464761020062	5.9743	0.00022073	0.010264
Cluster-16222.0	55.607669053042	0	Inf	0.00022125	0.010283
Cluster-8309.33504	0	29.0024606172	-Inf	0.00022352	0.010382
Cluster-8309.51531	98.9682529347685	5.6952650062108	4.1191	0.00022418	0.010407
Cluster-8309.18648	56.0379741760153	0	Inf	0.00022452	0.010417
Cluster-8309.53560	382.903766992161	4.56615707117736	6.3899	0.00022482	0.010425
Cluster-8309.17197	0	29.4384316700582	-Inf	0.00022527	0.010434
Cluster-8309.48025	0	109.705426813881	-Inf	0.00022528	0.010434
Cluster-5105.0	44.0587550387881	1.32049948231038	5.0603	0.00022567	0.010446
Cluster-8309.25730	348.866189836196	24.7730151056591	3.8158	0.00022621	0.010465
Cluster-512.0	0	28.8760841843908	-Inf	0.00022731	0.01051
Cluster-8309.50909	0	28.9778902128663	-Inf	0.00022781	0.010527
Cluster-8309.57012	0	34.9095503488415	-Inf	0.00022832	0.010544
Cluster-8309.57513	0	28.8303049106615	-Inf	0.00022871	0.010556
Cluster-8309.44968	1.00095109665624	50.3171276407766	-5.6516	0.00022928	0.010577
Cluster-8309.47821	3.60435151723937	83.0289128537758	-4.5258	0.00023003	0.010605
Cluster-8309.24494	173.253711497482	11.0345826120467	3.9728	0.0002305	0.010621
Cluster-13825.0	0.333650365552078	37.0325025187003	-6.7943	0.00023084	0.01063
Cluster-8309.32070	0.461157376561064	36.8905440412788	-6.3218	0.00023117	0.01064
Cluster-8309.21242	56.2531267375019	0	Inf	0.00023163	0.010654
Cluster-8309.52711	0	110.683976954485	-Inf	0.00023197	0.010664
Cluster-8309.18613	643.068413060657	56.4704328291362	3.5094	0.00023231	0.010674
Cluster-8309.50224	0	28.8151107116702	-Inf	0.00023279	0.01069
Cluster-8309.10190	65.3179331764961	0	Inf	0.00023474	0.010767
Cluster-8309.28162	53.6890297553539	784.911112867379	-3.8698	0.00023475	0.010767
Cluster-8309.56776	24.0359084729063	0	Inf	0.00023502	0.010773
Cluster-8309.39249	0	29.2281921276637	-Inf	0.00023537	0.010784
Cluster-8309.39578	42.8314439681997	0	Inf	0.00023577	0.010796
Cluster-8309.55509	984.603497857998	84.887802232459	3.5359	0.00023647	0.010822
Cluster-8309.63181	0	28.5432175897461	-Inf	0.00023771	0.010872
Cluster-8309.29239	91.0717591858956	5.02905389475749	4.1786	0.00023855	0.010904
Cluster-8309.25789	17.4666653350735	267.485955947326	-3.9368	0.00023886	0.010907
Cluster-8309.7327	208.233999287797	10.8239552240313	4.2659	0.00023887	0.010907
Cluster-5982.0	22.2611794671536	0	Inf	0.00024024	0.010963
Cluster-8309.44367	47.7032413804597	1.17695582185267	5.341	0.00024134	0.011007
Cluster-8309.33849	229.341916282402	14.6784031554347	3.9657	0.00024169	0.01101
Cluster-8309.37778	4.15041638904958	83.2770560789402	-4.3266	0.00024181	0.01101
Cluster-8309.43576	0	81.6517793095698	-Inf	0.00024155	0.01101
Cluster-8309.10884	231.333681930284	0.273669473825922	9.7233	0.00024252	0.011036
Cluster-8309.10123	0	28.6406952231762	-Inf	0.00024598	0.011187
Cluster-8309.49909	20.3092345188445	270.440860206279	-3.7351	0.00024618	0.01119
Cluster-8309.25507	0	50.0345708995518	-Inf	0.0002465	0.011191
Cluster-8309.27442	0	28.3839963002434	-Inf	0.00024669	0.011191
Cluster-8309.39321	107.517184115445	1240.1516176324	-3.5279	0.00024678	0.011191
Cluster-8309.55139	143.278427503904	10.1257705315591	3.8227	0.00024647	0.011191
Cluster-8309.54603	0	28.1490852611927	-Inf	0.00024708	0.011199
Cluster-8309.20096	88.2187663366428	3.68013353523188	4.5833	0.00024792	0.011224
Cluster-8309.20392	0	28.3480766619102	-Inf	0.00024789	0.011224
Cluster-8309.14874	57.5566025822216	0	Inf	0.00024913	0.011273
Cluster-8309.43136	21.7031121416399	264.82339451212	-3.6091	0.00024957	0.011286
Cluster-8309.34090	47.087797685515	1.28409641392346	5.1965	0.000254	0.01148
Cluster-8309.36118	356.618229298052	0	Inf	0.00025652	0.011588
Cluster-8309.14381	208.82619923371	7.07298858068278	4.8838	0.0002568	0.011594
Cluster-8309.40904	21.3320468345145	261.459465805497	-3.6155	0.00025809	0.011646
Cluster-8309.53509	1617.91734816271	149.9088250329	3.432	0.00025857	0.011661
Cluster-8309.53935	89.3406799286921	4.7612979990133	4.2299	0.00025955	0.011698
Cluster-8309.45039	0	28.3539957478817	-Inf	0.00025975	0.011701
Cluster-8309.24407	0.333650365552078	35.826929142877	-6.7466	0.00026116	0.011753
Cluster-8309.54285	50.8928778420245	0	Inf	0.00026121	0.011753
Cluster-8309.37256	8691.61409916564	691.236520670482	3.6524	0.00026247	0.011797
Cluster-8309.7602	1.66825182776039	59.4130276989649	-5.1544	0.00026248	0.011797
Cluster-8309.25519	204.463044873612	13.972140687358	3.8712	0.00026316	0.011822
Cluster-8309.31741	116.242062159097	0	Inf	0.00026439	0.01187
Cluster-8309.41760	144.084417608018	9.58593034502527	3.9099	0.00026461	0.011873
Cluster-8309.49955	0	28.3211508911882	-Inf	0.00026517	0.011891
Cluster-8309.50680	0	27.9651979829235	-Inf	0.00026529	0.011891
Cluster-8309.44186	109.392460784636	0	Inf	0.00026565	0.0119
Cluster-8309.24489	0	42.9967262659604	-Inf	0.00026659	0.011929
Cluster-8309.30192	535.893430968254	45.9652462458511	3.5433	0.00026649	0.011929
Cluster-8309.38724	146.915221357247	9.05388118079752	4.0203	0.00026798	0.011984
Cluster-8309.29474	51.3668690582862	0	Inf	0.0002689	0.012015
Cluster-8309.39416	0	28.4645033827803	-Inf	0.00026896	0.012015
Cluster-8309.58018	49.5787413126613	1.58075110904681	4.971	0.00027071	0.012086
Cluster-8309.61457	59.817343430309	0	Inf	0.00027085	0.012086
Cluster-8309.55084	34.5679897869347	0	Inf	0.00027157	0.012111
Cluster-8309.43917	499.322816636227	46.166317275438	3.4351	0.00027307	0.012171
Cluster-8309.65097	53.0836818448813	1.99796424333044	4.7317	0.00027355	0.012186
Cluster-8309.34638	239.356737346238	8.703560605206	4.7814	0.00027449	0.012221
Cluster-8309.61738	54.8655566111607	0	Inf	0.00027559	0.012263
Cluster-8309.9496	35.8567501731672	0.784605353090853	5.5141	0.00027672	0.012307
Cluster-8309.25229	455.657418939087	38.733615390152	3.5563	0.00027827	0.012362
Cluster-8309.49833	561.525719971294	53.8965679162951	3.3811	0.00027812	0.012362
Cluster-8309.26551	321.503247196886	15.9567881759215	4.3326	0.00027872	0.012375
Cluster-8309.30698	5.33840584883326	112.700120101903	-4.3999	0.00028083	0.012441
Cluster-8309.34307	2.66920292441663	75.4033463462787	-4.8201	0.00028039	0.012441
Cluster-8309.39220	26.4170719666602	0.273669473825922	6.5929	0.00028066	0.012441
Cluster-8309.46980	0	124.182781724502	-Inf	0.00028058	0.012441
Cluster-8309.20629	21.5032217664422	253.201022734397	-3.5577	0.00028192	0.012483
Cluster-8309.13305	47.0072797231944	1.45062529567859	5.0181	0.00028336	0.01254
Cluster-8309.12412	0	27.8099227507351	-Inf	0.00028415	0.012568
Cluster-8309.52164	34.3774546720599	395.737573078249	-3.525	0.00028504	0.0126
Cluster-8309.16760	304.950896101465	0.279391883042083	10.092	0.00028584	0.012629
Cluster-8309.48731	206.363672635488	14.9190421115913	3.79	0.00028728	0.012686
Cluster-8309.63801	0	27.6876835441058	-Inf	0.00028895	0.012752
Cluster-8309.36362	4291.66672479051	356.722093575889	3.5887	0.00028924	0.012758
Cluster-8309.19888	0	27.5598175126931	-Inf	0.00028947	0.012761
Cluster-8309.6097	2.79670993542561	73.3283266318924	-4.7126	0.00029024	0.012788
Cluster-8309.22787	47.8681815054116	0	Inf	0.00029169	0.012845
Cluster-8309.16321	165.436152506489	10.1619714153009	4.025	0.00029403	0.012941
Cluster-8309.47531	115.861235826585	1292.25194503685	-3.4794	0.00029429	0.012946
Cluster-16146.0	47.5345311398595	0	Inf	0.00029518	0.012965
Cluster-8309.48149	0	32.2064706506278	-Inf	0.00029523	0.012965
Cluster-8309.51019	0	114.59526619644	-Inf	0.00029518	0.012965
Cluster-8309.12558	1271.93246295241	3.68576036001526	8.4308	0.00029605	0.012995
Cluster-8309.18061	337.431498321873	2.78829200563745	6.9191	0.00029671	0.013016
Cluster-8309.49515	0	27.3569811469838	-Inf	0.00029776	0.013055
Cluster-8309.39238	1413.12210321933	131.35738441158	3.4273	0.0002988	0.013094
Cluster-8309.25356	0	27.532599480783	-Inf	0.00029996	0.013138
Cluster-8309.39852	715.546135381342	69.3899420380301	3.3662	0.00030049	0.013154
Cluster-8309.1862	47.3193785783729	0	Inf	0.00030098	0.013168
Cluster-8309.22578	9.32910303185663	178.592241715714	-4.2588	0.00030169	0.013192
Cluster-8309.11033	715.174746609426	60.2386512687865	3.5695	0.00030308	0.013245
Cluster-8309.34546	194.815305349036	14.0830306599878	3.7901	0.00030373	0.013266
Cluster-8309.51719	334.182492105153	26.0993325816185	3.6786	0.00030436	0.013287
Cluster-8309.17146	0	27.6494085393843	-Inf	0.00030506	0.01331
Cluster-8309.27923	546.662776838095	12.3244970196191	5.4711	0.00030537	0.013317
Cluster-8309.44439	57.2286221234738	2.4630252644333	4.5382	0.00030568	0.013323
Cluster-8309.11150	1.33460146220831	74.2685950627926	-5.7983	0.0003059	0.013325
Cluster-8309.12602	407.618698407898	10.0796034122089	5.3377	0.00030622	0.013325
Cluster-8309.51744	171.651455969902	12.0414568483406	3.8334	0.00030606	0.013325
Cluster-8309.23839	52.1745106400999	0	Inf	0.00030664	0.013336
Cluster-8309.60656	1.35644450885249	47.121381043929	-5.1185	0.0003078	0.013379
Cluster-8309.45804	3745.24161823906	340.604762452075	3.4589	0.00030965	0.013452
Cluster-8309.1043	1.00095109665624	47.2286172204326	-5.5602	0.00030989	0.013455
Cluster-8309.13299	0	27.3926140320187	-Inf	0.00031081	0.013488
Cluster-8309.45005	0	27.1499119706619	-Inf	0.00031136	0.013497
Cluster-8309.63018	0	27.6243547049969	-Inf	0.00031127	0.013497
Cluster-8309.15091	369.451769086278	24.0918009640801	3.9388	0.00031277	0.013546
Cluster-8309.42147	649.930353602269	54.9578727085194	3.5639	0.00031283	0.013546
Cluster-8309.33037	45.9629340695204	0	Inf	0.00031408	0.013593
Cluster-8309.45677	393.736985329658	27.0932779087663	3.8612	0.00031621	0.013678
Cluster-8309.46729	120.008155463887	1312.63324640861	-3.4513	0.00031872	0.013779
Cluster-8309.32022	5.53388851873277	154.665277850141	-4.8047	0.00031893	0.013781
Cluster-8309.50428	1084.84043498062	0	Inf	0.00031951	0.013799
Cluster-8309.20505	0	71.8032419714198	-Inf	0.00031977	0.013802
Cluster-8309.34851	91.075317332827	5.90372819670344	3.9474	0.00031996	0.013803
Cluster-8309.20356	212.168506880698	18.1176275048809	3.5497	0.00032131	0.013854
Cluster-8309.16508	0.904296339234996	40.7530752561764	-5.494	0.00032266	0.013897
Cluster-8309.27146	87.3164424780423	0	Inf	0.00032263	0.013897
Cluster-8309.41654	678.499801249656	35.1552878833957	4.2705	0.00032378	0.013938
Cluster-8309.29910	236.133400763283	0	Inf	0.00032423	0.013943
Cluster-8309.52903	21.9466340930171	0	Inf	0.00032424	0.013943
Cluster-8309.53630	0	67.4135359544878	-Inf	0.00032457	0.01395
Cluster-8309.1169	52.2930084441654	0	Inf	0.00032518	0.013968
Cluster-8309.12213	675.951542648263	36.8818479427455	4.1959	0.00032555	0.013977
Cluster-8309.26924	0	27.27590606574	-Inf	0.00032643	0.014007
Cluster-8309.36867	0	27.2665298603976	-Inf	0.00032685	0.014018
Cluster-8309.46353	0	27.2399864274068	-Inf	0.00032804	0.014062
Cluster-8309.27924	170.810249129717	10.7974117910405	3.9836	0.00032835	0.014067
Cluster-8309.13430	0	26.7540988746394	-Inf	0.00032931	0.014101
Cluster-8309.40270	45.0586377302854	0	Inf	0.00032973	0.014111
Cluster-8309.13851	0	27.2664342759648	-Inf	0.00033239	0.014218
Cluster-8309.25682	0	36.0813737917441	-Inf	0.0003332	0.014237
Cluster-8309.36917	0	54.1610468457544	-Inf	0.00033308	0.014237
Cluster-8309.31566	394.922500758183	4239.39159718658	-3.4242	0.0003348	0.014298
Cluster-8309.19058	62.6487302520795	0	Inf	0.00033522	0.014308
Cluster-8309.18206	0	26.6142090103079	-Inf	0.00033598	0.014333
Cluster-8309.35414	0	26.6064179880018	-Inf	0.00033636	0.014341
Cluster-8309.38912	1254.63210495944	102.181667088073	3.6181	0.00033687	0.014356
Cluster-8309.47368	1267.70740787063	109.415597478049	3.5343	0.00033758	0.014378
Cluster-8309.15718	328.015207288992	24.640910755744	3.7346	0.00033791	0.014385
Cluster-8309.11010	20.7952463611792	0	Inf	0.00033823	0.014391
Cluster-8309.59655	46.4003053854667	1.6227810022171	4.8376	0.00033901	0.014417
Cluster-8309.13103	0	27.2283504401089	-Inf	0.00033986	0.014437
Cluster-8309.39488	1854.61344007087	170.413019066407	3.444	0.00033984	0.014437
Cluster-8309.49854	2153.88046817023	73.4856870008401	4.8733	0.00034073	0.014459
Cluster-8309.9227	83.0485421729774	4.6102555774376	4.171	0.00034068	0.014459
Cluster-8309.21280	38.3326435827414	1.09467789530369	5.13	0.00034093	0.01446
Cluster-8309.11817	210.009594069924	0	Inf	0.00034269	0.014527
Cluster-8309.11685	1.35644450885249	46.4000144534041	-5.0962	0.00034413	0.01456
Cluster-8309.17395	0	26.8931229711861	-Inf	0.0003442	0.01456
Cluster-8309.45546	0	27.266726537153	-Inf	0.00034398	0.01456
Cluster-8309.52863	152.232888909334	10.4028971247559	3.8712	0.00034366	0.01456
Cluster-8309.12665	22.8198048147634	0	Inf	0.00034504	0.014587
Cluster-8309.34114	10.5733208883587	192.110373600105	-4.1834	0.00034519	0.014587
Cluster-8309.42298	8804.11030900398	823.264882657556	3.4187	0.00034591	0.01461
Cluster-8309.10814	163.269583552126	12.4276970622653	3.7156	0.00034663	0.014632
Cluster-8309.26405	146.733162477665	3.87142949807604	5.2442	0.00034794	0.014666
Cluster-8309.40263	28.4558060290049	354.091396727304	-3.6373	0.00034792	0.014666
Cluster-8309.44371	162.380654017178	1.2783740047073	6.9889	0.00034797	0.014666
Cluster-8309.27787	44.4131800458254	0	Inf	0.00035046	0.014763
Cluster-8309.18397	1849.77465212012	168.500754871351	3.4565	0.00035151	0.014799
Cluster-8309.26234	43.5088837065904	0	Inf	0.00035287	0.014838
Cluster-8309.49687	1.00095109665624	46.2549811943429	-5.5302	0.00035297	0.014838
Cluster-8309.56811	444.974825567679	1.64201684295553	8.0821	0.0003529	0.014838
Cluster-8309.40268	1.79575883876938	143.14177727614	-6.3167	0.00035379	0.014865
Cluster-8309.44635	78.9166840475416	809.905893755119	-3.3594	0.00035414	0.014871
Cluster-8309.30752	0	31.5232834803916	-Inf	0.00035755	0.015007
Cluster-8309.48192	350.895673256217	31.8506746667975	3.4616	0.00035783	0.015011
Cluster-8309.57275	2.92804157919165	66.0887190929115	-4.4964	0.0003582	0.015019
Cluster-8309.5364	0	26.6044504672344	-Inf	0.00035845	0.015021
Cluster-8309.60176	72.4277287309429	3.68782897310521	4.2957	0.00035876	0.015026
Cluster-8309.59494	21.8202318319063	249.157369484799	-3.5133	0.00035946	0.015048
Cluster-8309.28833	0	26.5737698080637	-Inf	0.00036001	0.015063
Cluster-8309.16017	3004.0632529904	61.8329323330249	5.6024	0.00036154	0.015103
Cluster-8309.21052	47.9118675987	0	Inf	0.00036124	0.015103
Cluster-8309.27422	43.1752333410383	0	Inf	0.00036151	0.015103
Cluster-8309.55729	0	27.5553990411046	-Inf	0.00036344	0.015175
Cluster-8309.35158	260.40148254152	16.6804200562918	3.9645	0.00036403	0.015192
Cluster-8309.28543	44.9838260195083	0	Inf	0.0003656	0.015249
Cluster-8309.42099	2.30578688280532	298.624630100918	-7.0169	0.00036587	0.015253
Cluster-8309.59944	135.914668160229	10.9046534754338	3.6397	0.00036637	0.015266
Cluster-8309.42882	33.5009878729889	432.673802759131	-3.691	0.00036708	0.015271
Cluster-8309.52945	1285.41853854664	68.0475087631829	4.2396	0.00036705	0.015271
Cluster-8309.58668	636.970032124164	4.37092055890865	7.1871	0.0003668	0.015271
Cluster-8309.30963	199.137541137738	16.770101159526	3.5698	0.00036884	0.015337
Cluster-8309.36619	0	26.7383311690514	-Inf	0.00036985	0.015371
Cluster-8309.46960	1039.18447739987	94.5114958594892	3.4588	0.00037033	0.015376
Cluster-8309.7667	34.9071162629438	0.784605353090853	5.4754	0.00037034	0.015376
Cluster-8309.39771	57.9453515441491	0	Inf	0.000371	0.015395
Cluster-8309.34298	36.4929434591523	419.225732911748	-3.522	0.00037191	0.015425
Cluster-8309.35557	859.646815578412	71.465833781305	3.5884	0.00037349	0.015482
Cluster-18349.0	0	26.4150319486147	-Inf	0.00037426	0.015506
Cluster-8309.12667	30.8686349899741	0.50521347004877	5.9331	0.0003758	0.015562
Cluster-8309.41007	118.212032399369	8.07019435044618	3.8726	0.00037726	0.015614
Cluster-8309.42299	204.704430014671	15.7920356460682	3.6963	0.00037781	0.015629
Cluster-8309.16104	26.1085243803379	296.587642257195	-3.5059	0.00037811	0.015633
Cluster-8309.46486	2532.9722416459	143.015727348951	4.1466	0.00037845	0.01564
Cluster-8309.21628	0	26.3234734011561	-Inf	0.00037917	0.015661
Cluster-8309.53549	44.893132705162	1.60561377456862	4.8053	0.00037971	0.015676
Cluster-8309.21535	64.872037986224	3.55770315973699	4.1886	0.00038018	0.015687
Cluster-8309.44828	10.9069712539108	150.518042973379	-3.7866	0.0003811	0.015717
Cluster-8309.50129	5.33840584883326	106.686316932254	-4.3208	0.00038138	0.01572
Cluster-8309.34072	212.374174513418	2293.13719297687	-3.4326	0.0003821	0.015739
Cluster-8309.56160	99.5435799776506	0	Inf	0.00038221	0.015739
Cluster-8309.33024	0	28.8438238500736	-Inf	0.00038249	0.01574
Cluster-8309.41010	37.5929594874485	0	Inf	0.00038263	0.01574
Cluster-8309.61631	50.5062588123395	0	Inf	0.00038303	0.015748
Cluster-8309.11483	64.92577664117	0	Inf	0.00038497	0.015814
Cluster-8309.57312	0	26.6980831356727	-Inf	0.00038502	0.015814
Cluster-8309.33561	29244.5499938706	412.005439386512	6.1494	0.00038597	0.015845
Cluster-8309.35543	0	81.0549620318517	-Inf	0.0003862	0.015846
Cluster-8309.12812	57.6616834740453	2.64099896462075	4.4485	0.00038671	0.015859
Cluster-8309.20567	2439.1314519987	222.751370712238	3.4529	0.00038735	0.015877
Cluster-8309.38628	134.771203057806	6.15844858308928	4.4518	0.0003876	0.015879
Cluster-8309.11260	437.412305920012	38.438545878065	3.5084	0.00038958	0.015952
Cluster-8309.56774	46.3713961458495	0	Inf	0.00039136	0.016017
Cluster-8309.52166	104.614846560394	5.75465329589514	4.1842	0.0003919	0.016031
Cluster-8309.45063	38.5073516111556	438.945247595411	-3.5108	0.00039249	0.016047
Cluster-8309.12637	568.18874599752	31.1290610752952	4.19	0.00039501	0.016142
Cluster-8309.13692	371.119483797031	2.51452694737875	7.2055	0.00039747	0.016234
Cluster-8309.58574	54.0327326825636	0.731035057055458	6.2077	0.00039767	0.016234
Cluster-8309.12645	239.144778705934	0	Inf	0.00039864	0.016265
Cluster-8309.20325	261.439769012195	23.1771653820538	3.4957	0.00039948	0.016291
Cluster-8309.26080	242.570558484543	0.225821587006687	10.069	0.00040079	0.016336
Cluster-8309.34022	40.4623443233334	0	Inf	0.00040171	0.016366
Cluster-8309.51970	99.8271321354615	0.273669473825922	8.5109	0.00040193	0.016366
Cluster-8309.29786	1502.05093737273	155.529377721572	3.2717	0.00040328	0.016413
Cluster-8309.39772	0.785798535169576	39.3341367882184	-5.6455	0.00040411	0.01643
Cluster-8309.51280	3.26169194474373	70.2155939005146	-4.4281	0.00040402	0.01643
Cluster-8309.21900	298.295233269921	24.4096700364888	3.6112	0.00040511	0.016462
Cluster-8309.39318	320.831754874556	29.4023153549696	3.4478	0.00040635	0.016496
Cluster-8309.45111	23.7697120888878	295.37119281486	-3.6353	0.00040614	0.016496
Cluster-8309.16638	576.377304213372	22.1917922763436	4.6989	0.0004078	0.01653
Cluster-8309.18475	24.8192423167483	0	Inf	0.00040764	0.01653
Cluster-8309.36122	793.923786630534	5.19972000269252	7.2544	0.00040767	0.01653
Cluster-8309.33922	3139.26543776268	287.376530092435	3.4494	0.00040867	0.016549
Cluster-8309.33925	0	25.8049376684506	-Inf	0.00040858	0.016549
Cluster-8309.11388	676.247803122687	17.1470607525411	5.3015	0.00040988	0.016589
Cluster-8309.26220	192.021934713749	13.9799262017744	3.7798	0.0004103	0.016598
Cluster-8309.42707	122.97216805945	0.558783766084166	7.7818	0.00041093	0.016615
Cluster-8309.32205	16.5388926438639	204.391867605343	-3.6274	0.00041194	0.016648
Cluster-8309.57689	0	26.2029204698856	-Inf	0.0004125	0.016662
Cluster-8309.29970	1963.42134097926	163.16885145798	3.5889	0.00041391	0.01671
Cluster-8309.32530	39.5798910307425	0	Inf	0.00041423	0.016715
Cluster-8309.11104	27.5774689054417	329.668793470872	-3.5795	0.00041503	0.016735
Cluster-8309.26824	40.3438465192679	0	Inf	0.00041517	0.016735
Cluster-8309.33399	107.023074019718	7.11540631947398	3.9108	0.00041533	0.016735
[truncated: 984 more rows]
