# Supplementary material for: Transcriptome analysis in different developmental stages of Batocera horsfieldi (Coleoptera: Cerambycidae) and comparison of candidate olfactory genes
Source: PLoS One. 2018 Feb 23;13(2):e0192730. doi: 10.1371/journal.pone.0192730 (PMC5825065; doi:10.1371/journal.pone.0192730)
Supplement: S19 Text — (XLS) [file pone.0192730.s019.xls]

gene_id	BL_readcount	BP_readcount	log2FoldChange	pval	padj
Cluster-8309.64985	4.74498690356653	122831.376977165	-14.66	4.0202e-21	3.0433e-16
Cluster-8309.40043	7900.6401899481	0	Inf	5.7174e-20	2.1641e-15
Cluster-8309.21505	74985.7347815536	11.3009560846366	12.696	8.4585e-19	2.1344e-14
Cluster-8309.55635	28472.3494638705	3.9020712589955	12.833	1.3996e-18	2.6488e-14
Cluster-8309.13450	44495.329422752	7.574005907107	12.52	3.2246e-18	3.5633e-14
Cluster-8309.14411	72709.7000696849	13.7313076349243	12.37	3.7656e-18	3.5633e-14
Cluster-8309.19266	6436.339532741	0.551422962852065	13.511	3.4604e-18	3.5633e-14
Cluster-8309.34037	3813.03720324958	0	Inf	2.5596e-18	3.5633e-14
Cluster-8309.12554	4725.27294901273	0.271997432234761	14.085	6.5512e-18	5.4064e-14
Cluster-8309.20666	3220.80454651951	0	Inf	7.1418e-18	5.4064e-14
Cluster-8309.21854	45033.4861783831	10.9135120556766	12.011	1.016e-17	6.992e-14
Cluster-8309.12652	37698.1232829722	9.96873013061498	11.885	1.9538e-17	1.2326e-13
Cluster-8309.21591	3585.51679252752	0.244992807649085	13.837	3.6679e-17	2.1359e-13
Cluster-8309.21777	10128.3756560885	2.35110053934396	12.073	4.4108e-17	2.385e-13
Cluster-8309.51569	7990.56664923039	1.8229681518863	12.098	4.8475e-17	2.4464e-13
Cluster-8309.36100	83492.3617667541	27.4866624278096	11.569	5.5969e-17	2.6481e-13
Cluster-8309.12636	16271.8768575686	4.50750347101891	11.818	6.4247e-17	2.702e-13
Cluster-8309.12660	5867.26815922893	1.01068990437329	12.503	6.2084e-17	2.702e-13
Cluster-8309.21808	8642.47034087282	2.40139573932404	11.813	7.6654e-17	3.0541e-13
Cluster-8309.20106	6427.83530604044	1.58540344261976	11.985	9.1328e-17	3.2363e-13
Cluster-8309.21233	7216.90646872792	2.16011698086622	11.706	9.8328e-17	3.2363e-13
Cluster-8309.51934	11490.525526085	3.75294852186852	11.58	9.6227e-17	3.2363e-13
Cluster-8309.58542	3920.36271506884	0.543994864469521	12.815	9.384e-17	3.2363e-13
Cluster-8309.12590	7205.8477109595	1.88440549944019	11.901	1.0268e-16	3.2388e-13
Cluster-8309.12591	12173.3871407135	4.22436389121034	11.493	1.3911e-16	4.2124e-13
Cluster-8309.21710	3250.71560378826	0.547708913660793	12.535	1.7767e-16	5.1729e-13
Cluster-8309.20942	3722.16590345283	0.823420395086825	12.142	2.1273e-16	5.9645e-13
Cluster-8309.21908	11384.1814873968	4.14706406664458	11.423	2.6034e-16	7.0385e-13
Cluster-8309.21155	1756.37331531925	0	Inf	2.8221e-16	7.3669e-13
Cluster-8309.17427	1622.92804232307	0	Inf	3.0869e-16	7.7894e-13
Cluster-8309.20107	6393.16471787044	2.37439111473836	11.395	4.4247e-16	1.0056e-12
Cluster-8309.21662	18696.6469755944	8.54730562188728	11.095	4.1997e-16	1.0056e-12
Cluster-8309.21825	2120.28241619228	0.271997432234761	12.928	4.3163e-16	1.0056e-12
Cluster-8309.21909	19844.3790221629	3.74552042348598	12.371	4.6494e-16	1.0056e-12
Cluster-8309.33998	99939.2594920452	47.8209534922857	11.029	4.6019e-16	1.0056e-12
Cluster-8309.35121	4507.04452307306	1.46995684589451	11.582	5.4689e-16	1.15e-12
Cluster-8309.12443	9927.8501088031	4.37323693065703	11.149	5.6285e-16	1.1516e-12
Cluster-8309.9496	35.2562997147332	77495.6138771413	-11.102	6.719e-16	1.3385e-12
Cluster-8309.30395	166.237595480123	346044.332677795	-11.023	9.0209e-16	1.6656e-12
Cluster-8309.46436	1478.92352012697	0	Inf	8.9518e-16	1.6656e-12
Cluster-8309.58475	1994.32969076679	0.244992807649085	12.991	8.8376e-16	1.6656e-12
Cluster-8309.28532	174.337691440311	337628.064823467	-10.919	1.1414e-15	2.0573e-12
Cluster-8309.33438	30.8276802081174	58831.8993935948	-10.898	1.4523e-15	2.5567e-12
Cluster-8309.4588	0	2075.52138771511	-Inf	1.5008e-15	2.5821e-12
Cluster-8309.10712	88.2477238266093	155154.362588365	-10.78	2.102e-15	3.4592e-12
Cluster-8309.19267	1213.26992386665	0	Inf	2.0686e-15	3.4592e-12
Cluster-8309.21651	6913.57666582933	3.73809232510344	10.853	2.5776e-15	4.1516e-12
Cluster-8309.12607	4199.27840666625	2.13311235628055	10.943	3.0874e-15	4.6743e-12
Cluster-8309.28378	50.1367587099251	80773.1151065644	-10.654	3.0842e-15	4.6743e-12
Cluster-8309.51176	7.10527045869325	13139.3310137952	-10.853	3.0709e-15	4.6743e-12
Cluster-8309.19947	4731.39349012144	0.244992807649085	14.237	3.3492e-15	4.8757e-12
Cluster-8309.21885	3285.98549272329	1.6161221163967	10.99	3.2868e-15	4.8757e-12
Cluster-8309.62057	29.3053715733918	46180.3417667222	-10.622	3.6378e-15	5.1959e-12
Cluster-8309.7506	1.34342156237185	3689.12298406133	-11.423	3.7748e-15	5.2918e-12
Cluster-8309.20862	1736.53083534823	0.489985615298171	11.791	4.4114e-15	6.0718e-12
Cluster-8309.12057	2118.88672894285	0.765697096724203	11.434	4.9071e-15	6.5626e-12
Cluster-8309.16784	1028.32462628843	0	Inf	5.0281e-15	6.5626e-12
Cluster-8309.31944	21.4946984484335	33790.7758086568	-10.618	5.028e-15	6.5626e-12
Cluster-8309.2935	2.23620477821246	4554.81596182172	-10.992	6.0409e-15	7.7509e-12
Cluster-8309.21339	988.489648350783	0	Inf	7.3006e-15	9.211e-12
Cluster-8309.50801	8.89763167215197	13286.0720508377	-10.544	7.485e-15	9.2889e-12
Cluster-8309.12661	22595.4616251417	18.479651843156	10.256	8.7983e-15	1.06e-11
Cluster-8309.52265	2322.26679781506	1.03769452895896	11.128	8.8218e-15	1.06e-11
Cluster-8309.54752	913.555556595684	0	Inf	9.8336e-15	1.1632e-11
Cluster-8309.21923	1243.01782107589	0.271997432234761	12.158	1.261e-14	1.4686e-11
Cluster-8309.34474	1530.8097024343	0.489985615298171	11.609	1.3507e-14	1.5492e-11
Cluster-8309.60896	24.8962637896282	32762.3013067225	-10.362	1.3877e-14	1.5679e-11
Cluster-8309.20442	817.085929145437	0	Inf	1.7258e-14	1.9213e-11
Cluster-8309.51742	1628.77965111397	0.761983047532931	11.062	2.0726e-14	2.2098e-11
Cluster-8309.51941	2558.95357274175	1.6161221163967	10.629	2.0717e-14	2.2098e-11
Cluster-8309.58581	2842.67965047289	1.92255227159968	10.53	2.0376e-14	2.2098e-11
Cluster-8309.51690	24165.173182039	24.299048159427	9.9578	2.1057e-14	2.2139e-11
Cluster-8309.12589	833.770896794121	0	Inf	2.1658e-14	2.2459e-11
Cluster-8309.65380	6.45215131945929	8063.65399730612	-10.287	2.6715e-14	2.7329e-11
Cluster-8309.50116	65.7363514012932	72770.5892467998	-10.112	2.9131e-14	2.9403e-11
Cluster-8309.54064	10.8089755761918	11994.7247390436	-10.116	2.9695e-14	2.9578e-11
Cluster-8309.20053	13289.530830257	4.46092232023011	11.541	3.3104e-14	3.2128e-11
Cluster-8309.6344	4.95256378260238	6970.63303501711	-10.459	3.2964e-14	3.2128e-11
Cluster-8309.51855	3929.19729206554	3.83024834643428	10.003	4.5759e-14	4.3848e-11
Cluster-8309.38270	22046.6424900706	25.3567647253597	9.764	4.7142e-14	4.4609e-11
Cluster-8309.21729	746.483183564158	0	Inf	4.9446e-14	4.6211e-11
Cluster-8309.12496	2829.65094919481	2.38181921312091	10.214	5.3058e-14	4.7468e-11
Cluster-8309.12650	1286.36783727906	0.489985615298171	11.358	5.3299e-14	4.7468e-11
Cluster-8309.33941	6520.76319103065	6.38819492126783	9.9954	5.2202e-14	4.7468e-11
Cluster-8309.51969	8373.78051098559	9.05315371419732	9.8532	5.2172e-14	4.7468e-11
Cluster-8309.21257	682.149043835602	0	Inf	5.4834e-14	4.8267e-11
Cluster-8309.36199	680.466043740269	0	Inf	5.7005e-14	4.9602e-11
Cluster-8309.11641	1232.29913293017	0.551422962852065	11.126	6.2174e-14	5.3485e-11
Cluster-8309.42110	901.374014155795	0.271997432234761	11.694	9.3115e-14	7.8321e-11
Cluster-8309.58516	1958.75016921863	1.61240806720543	10.247	9.2843e-14	7.8321e-11
Cluster-8309.19633	9397.86104049499	4.99748908631708	10.877	9.5216e-14	7.9208e-11
Cluster-8309.12508	862.180068103002	0.244992807649085	11.781	1.0198e-13	8.3014e-11
Cluster-8309.64150	22.9723909603859	20254.4190386354	-9.7841	1.0165e-13	8.3014e-11
Cluster-8309.63977	3.93909918073626	4970.09503164839	-10.301	1.0886e-13	8.767e-11
Cluster-8309.52606	1358.64644721659	0	Inf	1.1639e-13	9.2743e-11
Cluster-8309.35942	2420.83583852937	2.48140333283429	9.9301	1.2804e-13	1.0096e-10
Cluster-8309.39626	31.0360831601174	62890.5967967534	-10.985	1.8059e-13	1.395e-10
Cluster-8309.58472	12446.776178298	17.6658604305101	9.4606	1.7936e-13	1.395e-10
Cluster-8309.19797	571.378356920028	0	Inf	1.9254e-13	1.4723e-10
Cluster-8309.35743	5549.39452990171	7.73603365462105	9.4865	2.0217e-13	1.5196e-10
Cluster-8309.48266	545.648855005391	0	Inf	2.0275e-13	1.5196e-10
Cluster-8309.60897	4.21085045491371	4119.36167504019	-9.9341	2.1222e-13	1.5751e-10
Cluster-8309.33159	65205.2221340625	104.644961311879	9.2833	2.5264e-13	1.8568e-10
Cluster-8309.18232	873.525562898954	0.543994864469521	10.649	2.5629e-13	1.8655e-10
Cluster-8309.21690	2815.13580861587	0.819706345895554	11.746	2.897e-13	2.0886e-10
Cluster-8309.22404	548.059396258629	0	Inf	2.9545e-13	2.11e-10
Cluster-8309.12630	26751.3564198411	43.9806231631143	9.2485	3.3676e-13	2.3529e-10
Cluster-8309.20443	3728.53661249549	5.59177915076668	9.3811	3.3879e-13	2.3529e-10
Cluster-8309.53923	4976.79030024364	7.33744747808723	9.4057	3.3602e-13	2.3529e-10
Cluster-8309.36941	1892.84683854159	2.41253788689785	9.6158	3.5304e-13	2.4296e-10
Cluster-8309.55918	6766.32938038659	10.6913104280614	9.3058	3.6452e-13	2.486e-10
Cluster-8309.36383	21892.756859866	38.1480107646605	9.1646	4.3205e-13	2.9203e-10
Cluster-8309.21786	1500.4613867407	1.52768014425713	9.9398	4.5361e-13	3.0389e-10
Cluster-8309.19837	2084.92310248601	2.94539060379356	9.4673	4.9554e-13	3.2906e-10
Cluster-8309.21356	791.375508532935	0.516990239883846	10.58	6.1446e-13	4.0448e-10
Cluster-8309.2973	14.563218975761	10057.6156013618	-9.4317	6.255e-13	4.082e-10
Cluster-8309.22322	37.8738723580022	67724.4176950836	-10.804	7.0374e-13	4.5533e-10
Cluster-8309.18316	1.43371444627093	1654.60180089501	-10.173	7.761e-13	4.9789e-10
Cluster-8309.14052	1554.09828039025	0	Inf	8.0086e-13	5.0946e-10
Cluster-8309.18794	1319.41349593345	0	Inf	8.138e-13	5.1248e-10
Cluster-8309.52996	1737.01013187492	2.68453531913261	9.3377	8.1914e-13	5.1248e-10
Cluster-8309.12452	421.420905521617	0	Inf	8.5692e-13	5.3172e-10
Cluster-8309.32107	426.742515349502	0	Inf	8.7263e-13	5.3706e-10
Cluster-8309.52489	432.557398018536	0	Inf	9.7988e-13	5.9821e-10
Cluster-8309.20851	423.515491240009	0	Inf	1.104e-12	6.6329e-10
Cluster-8309.40735	11396.317235053	22.8149303252183	8.9644	1.0981e-12	6.6329e-10
Cluster-8309.2976	0	647.130590577807	-Inf	1.2122e-12	7.2254e-10
Cluster-8309.38720	14061.7301295881	28.9837466465208	8.9223	1.582e-12	9.3564e-10
Cluster-8309.52934	1055.69844145574	1.30969196119372	9.6548	1.609e-12	9.4423e-10
Cluster-8309.38445	8463.70683232915	18.5383200476499	8.8346	1.8939e-12	1.1028e-09
Cluster-8309.29294	1364.76598863366	2.04467038414098	9.3826	2.0316e-12	1.174e-09
Cluster-8309.31682	61059.0468108899	15.6556227693373	11.929	2.1948e-12	1.2587e-09
Cluster-8309.21874	18580.4909327206	43.1880483912536	8.7489	2.5161e-12	1.4321e-09
Cluster-8309.25520	3466.97829953634	6.66762045188514	9.0223	2.609e-12	1.4739e-09
Cluster-8309.2953	17.4822933382419	8126.99010965385	-8.8607	2.744e-12	1.5387e-09
Cluster-8309.18329	0	553.803774494966	-Inf	2.901e-12	1.6148e-09
Cluster-8309.2939	18.1700244434552	9030.55852141972	-8.9571	2.9545e-12	1.6325e-09
Cluster-8309.20068	610.977346369879	0.543994864469521	10.133	3.1745e-12	1.7414e-09
Cluster-8309.65046	4.44881583607598	4286.27159999578	-9.9121	3.3351e-12	1.8163e-09
Cluster-8309.11671	370.347514990508	0	Inf	3.3988e-12	1.8248e-09
Cluster-8309.15695	345.149309628658	0	Inf	3.3895e-12	1.8248e-09
Cluster-8309.37186	17961.2841698391	26.8584390357523	9.3853	3.4726e-12	1.8513e-09
Cluster-8309.58536	1048.2972835809	1.91512417321714	9.0964	3.6373e-12	1.9255e-09
Cluster-8309.43320	353.702680892374	0	Inf	3.8827e-12	2.0411e-09
Cluster-8309.59512	349.660102755887	0	Inf	3.9456e-12	2.0599e-09
Cluster-8309.12638	936.240255042806	1.34041063497067	9.4481	3.9862e-12	2.0669e-09
Cluster-8309.38047	5053.5594117947	12.1897162000334	8.6955	4.073e-12	2.0975e-09
Cluster-8309.10250	457.480706021512	0.275711481426032	10.696	4.7225e-12	2.4155e-09
Cluster-8309.43793	365.189259222378	0	Inf	4.8773e-12	2.478e-09
Cluster-8309.21062	2825.85536393064	2.13682640547182	10.369	5.3663e-12	2.7067e-09
Cluster-8309.52111	688.011700718123	0.271997432234761	11.305	5.3991e-12	2.7067e-09
Cluster-8309.27992	0	501.32658697029	-Inf	5.6987e-12	2.8381e-09
Cluster-8309.21090	348.395550522273	0	Inf	5.8647e-12	2.9017e-09
Cluster-8309.38360	9581.95928631859	27.4004902033695	8.45	6.1905e-12	3.043e-09
Cluster-8309.36093	2072.16623103868	4.71806355569978	8.7787	6.276e-12	3.0651e-09
Cluster-8309.48009	336.336488534117	0	Inf	6.4061e-12	3.1086e-09
Cluster-8309.37825	339.433932470851	0	Inf	6.7761e-12	3.2498e-09
Cluster-8309.38361	307.23424599873	0	Inf	6.7829e-12	3.2498e-09
Cluster-8309.36764	0	471.879711740852	-Inf	7.684e-12	3.6584e-09
Cluster-8309.12567	17594.9223284251	48.859892308428	8.4923	8.893e-12	4.1814e-09
Cluster-8309.15701	319.529397375886	0	Inf	8.8797e-12	4.1814e-09
Cluster-8309.11962	582.957858007389	0.765697096724203	9.5724	9.5282e-12	4.4524e-09
Cluster-8309.2934	0	454.024588420832	-Inf	9.7399e-12	4.5234e-09
Cluster-8309.58097	509.664843919575	0.516990239883846	9.9452	9.992e-12	4.6122e-09
Cluster-8309.25189	489.035892844036	0.547708913660793	9.8023	1.0257e-11	4.7057e-09
Cluster-8309.59850	310.066368130475	0	Inf	1.0367e-11	4.7275e-09
Cluster-8309.18748	603.923136426143	0.815992296704282	9.5316	1.0628e-11	4.8178e-09
Cluster-8309.21462	288.486878193987	0	Inf	1.1359e-11	5.1185e-09
Cluster-8309.11453	22.7091331634303	8564.9104884415	-8.559	1.1703e-11	5.2424e-09
Cluster-8309.31655	295.343304674436	0	Inf	1.2628e-11	5.623e-09
Cluster-8309.32848	155745.856189113	23.9831773453479	12.665	1.2856e-11	5.6913e-09
Cluster-8309.48801	0	1594.0401702013	-Inf	1.2974e-11	5.7101e-09
Cluster-8309.51897	727.334471963209	0.275711481426032	11.365	1.3432e-11	5.8773e-09
Cluster-8309.12668	2098.76943270596	6.27646237373386	8.3854	1.3564e-11	5.9011e-09
Cluster-8309.12062	285.861965810881	0	Inf	1.4611e-11	6.3202e-09
Cluster-8309.31705	5526.54836937702	16.5134758873923	8.3866	1.506e-11	6.4774e-09
Cluster-8309.34119	15191.8884233066	48.1618627655212	8.3012	1.6101e-11	6.8863e-09
Cluster-8309.14543	9937.16172727633	33.4191161331827	8.216	1.7566e-11	7.4704e-09
Cluster-8309.34780	286.486722807853	0	Inf	1.7762e-11	7.5115e-09
Cluster-8309.21904	1548.07890223141	2.32409591475828	9.3796	1.8048e-11	7.5901e-09
Cluster-8309.12662	23906.0640827632	9.08311580540777	11.362	1.9371e-11	8.1019e-09
Cluster-8309.25662	0	406.51549048656	-Inf	1.9851e-11	8.2567e-09
Cluster-8309.11440	716.067559927685	0.79641577050115	9.8124	2.1202e-11	8.7705e-09
Cluster-8309.16957	280.338228496864	0	Inf	2.3277e-11	9.5764e-09
Cluster-8309.20141	260.961533477318	0	Inf	2.4074e-11	9.7455e-09
Cluster-8309.27483	361.421455537021	0.271997432234761	10.376	2.4025e-11	9.7455e-09
Cluster-8309.35659	928.98761229131	0	Inf	2.3932e-11	9.7455e-09
Cluster-8309.32292	1286.63493360677	3.44280431747427	8.5458	2.5708e-11	1.0352e-08
Cluster-8309.23731	542.271609805883	1.09541782732159	8.9514	2.6573e-11	1.0643e-08
Cluster-8309.24816	837.618080753742	1.88069145024892	8.7989	2.7287e-11	1.0815e-08
Cluster-8309.27628	424.65293970195	0.489985615298171	9.7593	2.7255e-11	1.0815e-08
Cluster-8309.36636	2311.1136873119	7.56657780872445	8.2547	2.8426e-11	1.1208e-08
Cluster-8309.10837	326.505053118322	0.275711481426032	10.21	2.9407e-11	1.1482e-08
Cluster-8309.52719	254.675176257393	0	Inf	2.9426e-11	1.1482e-08
Cluster-8309.55552	464.57708969949	0.827134444278097	9.1336	3.1916e-11	1.239e-08
Cluster-8309.42713	0	768.720411857792	-Inf	3.351e-11	1.2943e-08
Cluster-8309.26030	0	370.366045882036	-Inf	3.3811e-11	1.2983e-08
Cluster-8309.63356	3.43025514787674	1409.82635142338	-8.683	3.3957e-11	1.2983e-08
Cluster-8309.34270	3051.35517397967	10.7326643645259	8.1513	3.4282e-11	1.3041e-08
Cluster-8309.22321	236.792991777927	0	Inf	3.5623e-11	1.3483e-08
Cluster-8309.17375	249.604166371867	0	Inf	3.5863e-11	1.3507e-08
Cluster-8309.32684	1729.26562477378	5.82090948140391	8.2147	3.7275e-11	1.3969e-08
Cluster-8309.15503	236.480894394346	0	Inf	3.7636e-11	1.4035e-08
Cluster-8309.16231	257.97961810255	0	Inf	3.785e-11	1.4046e-08
Cluster-8309.15452	5728.06485153889	1.03769452895896	12.43	3.8386e-11	1.4121e-08
Cluster-8309.18681	2294.98244362472	8.34990024527378	8.1025	3.8426e-11	1.4121e-08
Cluster-8309.24821	713.808528415609	1.64684079017365	8.7597	3.9678e-11	1.451e-08
Cluster-8309.27996	2119.16853270386	0.271997432234761	12.928	4.2456e-11	1.5305e-08
Cluster-8309.47036	238.146248570778	0	Inf	4.2178e-11	1.5305e-08
Cluster-8309.52777	241.255086784887	0	Inf	4.2344e-11	1.5305e-08
Cluster-8309.11679	231.702121597764	0	Inf	4.2776e-11	1.5347e-08
Cluster-8309.12502	500.319431787144	1.08798972893904	8.845	4.5095e-11	1.6103e-08
Cluster-8309.17887	460.197229217431	0.543994864469521	9.7244	4.5527e-11	1.618e-08
Cluster-8309.20475	1028.52388588779	0.271997432234761	11.885	4.7539e-11	1.6816e-08
Cluster-8309.35134	6720.56459383036	23.7584487828273	8.144	5.2863e-11	1.8456e-08
Cluster-8309.5171	45.2024305359912	11746.5992137406	-8.0216	5.2906e-11	1.8456e-08
Cluster-8309.9697	224.844820677027	0	Inf	5.2732e-11	1.8456e-08
Cluster-8309.25748	0	343.758852328773	-Inf	5.4308e-11	1.8858e-08
Cluster-8309.42664	0	341.372869354472	-Inf	5.7218e-11	1.9747e-08
Cluster-8309.56251	1349.55273770458	5.0086312338909	8.0738	5.7389e-11	1.9747e-08
Cluster-8309.32304	4916.27268800143	1.98694708577836	11.273	5.9396e-11	2.0345e-08
Cluster-8309.34331	4209.0942552487	17.0034615026905	7.9515	6.5435e-11	2.2313e-08
Cluster-8309.30043	762.095420473989	2.37067706554709	8.3285	6.8834e-11	2.3367e-08
Cluster-8309.21385	2.56955912960693	956.586577421054	-8.5402	6.9183e-11	2.338e-08
Cluster-8309.12275	457.54374213321	0.79641577050115	9.1662	7.0316e-11	2.3658e-08
Cluster-8309.52076	278.535678746355	0.271997432234761	10	7.6349e-11	2.5574e-08
Cluster-8309.19074	404.066227999726	0.788987672118607	9.0004	7.7945e-11	2.5993e-08
Cluster-8309.37705	219.561566959987	0	Inf	7.9567e-11	2.6418e-08
Cluster-8309.32842	223.363352924633	0	Inf	8.2793e-11	2.7369e-08
Cluster-8309.21544	823.08298772474	0.734978422947256	10.129	8.5928e-11	2.816e-08
Cluster-8309.30383	17312.7346359135	4.02123190491201	12.072	8.5889e-11	2.816e-08
Cluster-8309.19285	308.017664460829	69430.8447138669	-7.8164	8.7859e-11	2.8668e-08
Cluster-8309.32344	2424.00713789556	10.8669309048878	7.8013	9.326e-11	3.03e-08
Cluster-8309.40398	1659.47727076845	7.24233399013161	7.8401	9.4836e-11	3.068e-08
Cluster-8309.36953	218.78000411363	0	Inf	9.5649e-11	3.0811e-08
Cluster-8309.31899	2967.35793540673	13.6649616343677	7.7626	9.7368e-11	3.1232e-08
Cluster-8309.36267	1544.73962366771	5.89820930596966	8.0329	1.0118e-10	3.2212e-08
Cluster-8309.55053	457.78302180767	0	Inf	1.0127e-10	3.2212e-08
Cluster-8309.51971	278.840267463784	0.244992807649085	10.152	1.0312e-10	3.2662e-08
Cluster-8309.39773	4907.95791275433	22.3037894432504	7.7817	1.0452e-10	3.2967e-08
Cluster-8309.7326	256.921939051806	0	Inf	1.1066e-10	3.476e-08
Cluster-8309.19142	209.902522221422	0	Inf	1.149e-10	3.5944e-08
Cluster-8309.52351	219.94373162024	0	Inf	1.2156e-10	3.7868e-08
Cluster-8309.36165	3543.89594348634	0.275711481426032	13.65	1.2574e-10	3.901e-08
Cluster-8309.11423	336.114742589969	0	Inf	1.2708e-10	3.9265e-08
Cluster-8309.50039	3112.4259643897	14.7932376454089	7.717	1.3301e-10	4.093e-08
Cluster-8309.48616	1475.69457112705	5.92792169949984	7.9597	1.3657e-10	4.1857e-08
Cluster-8309.16505	489.546380652422	1.25568271202237	8.6068	1.4297e-10	4.3642e-08
Cluster-8309.52945	1262.59044886546	0.275711481426032	12.161	1.4716e-10	4.4739e-08
Cluster-8309.23756	1138.79757816713	4.21592951258102	8.0774	1.4849e-10	4.4818e-08
Cluster-8309.35747	204.369131140204	0	Inf	1.486e-10	4.4818e-08
Cluster-8309.20146	24015.9216378296	91.0885597650608	8.0425	1.4931e-10	4.4851e-08
Cluster-8309.17362	749.089263565289	2.97610927757051	7.9756	1.6573e-10	4.9588e-08
Cluster-8309.21897	0	285.79291439471	-Inf	1.6861e-10	5.0251e-08
Cluster-8309.39610	265.283811407144	0.244992807649085	10.081	1.7434e-10	5.1756e-08
Cluster-8309.52289	474.780415222995	0.734978422947256	9.3353	1.8301e-10	5.4118e-08
Cluster-8309.12213	663.838314238593	0	Inf	1.8488e-10	5.4459e-08
Cluster-8309.39917	2664.23587167475	13.714250554101	7.6019	1.8645e-10	5.4707e-08
Cluster-8309.11446	193.816498020199	0	Inf	1.9132e-10	5.5918e-08
Cluster-8309.21812	1961.56580246122	9.99497817263417	7.6166	2.0807e-10	6.0331e-08
Cluster-8309.42763	2131.13455361129	9.72398702064618	7.7759	2.088e-10	6.0331e-08
Cluster-8309.51763	632.645990906822	0.516990239883846	10.257	2.0738e-10	6.0331e-08
Cluster-8309.20567	2388.81729763154	11.6223038107202	7.6833	2.1181e-10	6.0968e-08
Cluster-8309.11897	411.494415883549	1.00697585518202	8.6747	2.2475e-10	6.4445e-08
Cluster-8309.14478	194.091129187165	0	Inf	2.2581e-10	6.4506e-08
Cluster-8309.16276	183.130494033053	0	Inf	2.3555e-10	6.7036e-08
Cluster-8309.21861	300.652366487562	0.516990239883846	9.1837	2.4495e-10	6.8932e-08
Cluster-8309.21900	293.139540400365	0.271997432234761	10.074	2.4437e-10	6.8932e-08
Cluster-8309.37696	1012.78065251152	4.84465229999884	7.7077	2.4466e-10	6.8932e-08
Cluster-8309.37661	1509.33069028314	6.94805226274921	7.7631	2.4843e-10	6.9654e-08
Cluster-8309.45297	10.1356601074976	2211.84502148554	-7.7697	2.5792e-10	7.2047e-08
Cluster-8309.45589	184.067301864091	0	Inf	2.6018e-10	7.2412e-08
Cluster-8309.11533	682.678115293497	1.01068990437329	9.3997	2.6239e-10	7.2722e-08
Cluster-8309.37001	605.39217490496	2.17597945787809	8.1201	2.6322e-10	7.2722e-08
Cluster-8309.17709	174.813455094128	0	Inf	2.6811e-10	7.3803e-08
Cluster-8309.15694	179.292067924755	0	Inf	2.7182e-10	7.4327e-08
Cluster-8309.8546	175.904495638818	0	Inf	2.7197e-10	7.4327e-08
Cluster-8309.38055	673.099909505828	2.53465599943915	8.0529	2.964e-10	8.0711e-08
Cluster-8309.57895	171.563597698177	0	Inf	3.0149e-10	8.1803e-08
Cluster-8309.21202	227.923646420754	0.271997432234761	9.7107	3.0476e-10	8.2395e-08
Cluster-8309.12091	901.83440137406	0.271997432234761	11.695	3.1875e-10	8.5871e-08
Cluster-8309.65105	0.328258265061355	1901.47589308817	-12.5	3.3585e-10	9.0158e-08
Cluster-8309.10159	226.138576579808	0.244992807649085	9.8503	3.4138e-10	9.1319e-08
Cluster-8309.34395	0	256.849967491793	-Inf	3.4436e-10	9.179e-08
Cluster-8309.38549	799.21448107806	3.47352299125122	7.846	3.504e-10	9.2746e-08
Cluster-8309.60311	172.481081822235	0	Inf	3.4947e-10	9.2746e-08
Cluster-8309.21452	3284.86036532521	18.7146971070428	7.4555	3.5656e-10	9.4048e-08
Cluster-8309.27487	0	251.198484811094	-Inf	3.6056e-10	9.4775e-08
Cluster-8309.24433	235.403910726179	0.271997432234761	9.7573	3.7948e-10	9.906e-08
Cluster-8309.43808	0	251.031632253269	-Inf	3.7881e-10	9.906e-08
Cluster-8309.11322	591.518763579409	2.32780996394956	7.9893	4.0485e-10	1.0532e-07
Cluster-8309.53150	311.436658427285	0.275711481426032	10.142	4.0959e-10	1.0619e-07
Cluster-8309.27636	1341.78799064143	6.83902748415974	7.6161	4.2423e-10	1.0961e-07
Cluster-8309.2505	0	245.795775480055	-Inf	4.4081e-10	1.135e-07
Cluster-8309.59803	180.425836063094	0	Inf	4.4243e-10	1.1353e-07
Cluster-8309.13268	4.44881583607598	10455.582507699	-11.199	5.0306e-10	1.2822e-07
Cluster-8309.36909	1910.45286447099	11.7768420857362	7.3418	5.0216e-10	1.2822e-07
Cluster-8309.24950	267.352550850336	0.547708913660793	8.9311	5.1478e-10	1.3077e-07
Cluster-8309.40929	1433.66645730539	6.74982892945368	7.7306	5.2193e-10	1.3214e-07
Cluster-8309.48359	7529.40386452676	0	Inf	5.3028e-10	1.3381e-07
Cluster-8309.37219	3210.10354448246	13.7855740713016	7.8633	5.3503e-10	1.3456e-07
Cluster-8309.34664	182.164618545781	0	Inf	5.4077e-10	1.3555e-07
Cluster-8309.56148	168.454730206301	0	Inf	5.6325e-10	1.4072e-07
Cluster-8309.29067	2.32819635755591	665.945910418309	-8.16	5.6527e-10	1.4076e-07
Cluster-8309.38934	927.757332921462	4.53822214479586	7.6755	6.4296e-10	1.5958e-07
Cluster-8309.9981	481.420605525542	2.1023936825036	7.8391	6.4537e-10	1.5966e-07
Cluster-8309.40165	860.633336039347	4.11263134367636	7.7092	6.5362e-10	1.6117e-07
Cluster-8309.10814	160.210809180959	0	Inf	6.5591e-10	1.6121e-07
Cluster-8309.30070	928.249325101333	5.0059234649464	7.5347	6.8478e-10	1.6776e-07
Cluster-8309.59327	294.062762303465	0.788987672118607	8.5419	6.9248e-10	1.691e-07
Cluster-8309.19306	157.46998383374	0	Inf	7.0223e-10	1.7093e-07
Cluster-8309.27928	155.657876332041	0	Inf	7.1552e-10	1.7313e-07
Cluster-8309.33731	34.0528832453668	5949.56366517761	-7.4489	7.1582e-10	1.7313e-07
Cluster-8309.49394	242.723816688841	0.516990239883846	8.875	7.35e-10	1.772e-07
Cluster-8309.36051	5146.14768896903	32.9978657260643	7.285	7.4192e-10	1.783e-07
Cluster-8309.12587	9183.06684187758	14.8658785146522	9.2708	7.4628e-10	1.7878e-07
Cluster-8309.15655	279.287818812098	0.815992296704282	8.419	7.4981e-10	1.7906e-07
Cluster-8309.12635	6355.21786111906	0.489985615298171	13.663	7.6004e-10	1.8093e-07
Cluster-8309.40166	348.902809866085	0.979971230596342	8.4759	7.6452e-10	1.8143e-07
Cluster-8309.42090	260.919290468387	0	Inf	7.8829e-10	1.8648e-07
Cluster-8309.58476	9471.82316067373	2.89509540381348	11.676	8.0576e-10	1.9002e-07
Cluster-8309.54080	0	220.494130764986	-Inf	8.239e-10	1.937e-07
Cluster-8309.12663	7433.35570260392	1.34041063497067	12.437	8.5228e-10	1.9975e-07
Cluster-8309.45059	0	218.795178027429	-Inf	8.695e-10	2.0315e-07
Cluster-8309.2620	1.99993809249456	543.097599472279	-8.0851	1.0047e-09	2.3402e-07
Cluster-8309.2561	0	213.067372761794	-Inf	1.0582e-09	2.4572e-07
Cluster-8309.52659	427.057913389325	1.84997277647197	7.8508	1.0786e-09	2.4969e-07
Cluster-8309.37195	1142.02483684202	6.56703005192498	7.4421	1.0839e-09	2.5017e-07
Cluster-8309.9390	354.629484566618	1.25568271202237	8.1417	1.1158e-09	2.5673e-07
Cluster-8309.55359	873.459724882811	0.520704289075118	10.712	1.1395e-09	2.6139e-07
Cluster-8309.20082	3138.39222791339	0.815992296704282	11.909	1.1579e-09	2.6482e-07
Cluster-8309.18082	283.056046896524	0.520704289075118	9.0864	1.1819e-09	2.6949e-07
Cluster-8309.42057	146.756255761424	0	Inf	1.2694e-09	2.8857e-07
Cluster-8309.58474	4214.24739943927	30.1732716815513	7.1259	1.2933e-09	2.9313e-07
Cluster-8309.40570	5.83281807324049	963.819004230873	-7.3684	1.3073e-09	2.9542e-07
Cluster-8309.2962	4.11885887557026	793.215244454943	-7.5893	1.3205e-09	2.975e-07
Cluster-8309.52051	150.945566315813	0	Inf	1.3258e-09	2.9781e-07
Cluster-8309.40108	285.48666994188	1.01068990437329	8.1419	1.3719e-09	3.0727e-07
Cluster-8309.29468	836.985463601854	5.1426480765725	7.3465	1.4254e-09	3.183e-07
Cluster-8309.12329	1467.52120851569	0.244992807649085	12.548	1.434e-09	3.1928e-07
Cluster-8309.59019	1436.2401537278	5.63659743874223	7.9933	1.4487e-09	3.2161e-07
Cluster-8309.57563	137.627172374983	0	Inf	1.4682e-09	3.2498e-07
Cluster-8309.22563	127.589802037871	27019.1773662289	-7.7263	1.4894e-09	3.2872e-07
Cluster-8309.46548	1015.22008230647	1.65426888855619	9.2614	1.5482e-09	3.4069e-07
Cluster-8309.35820	401.097682546121	0	Inf	1.6499e-09	3.6202e-07
Cluster-8309.19023	135.004315629509	0	Inf	1.7402e-09	3.8075e-07
Cluster-8309.59944	133.476226301842	0	Inf	1.7479e-09	3.8132e-07
Cluster-8309.35158	256.229573907497	0	Inf	1.7982e-09	3.9116e-07
Cluster-8309.29886	0	249.428564565286	-Inf	1.8344e-09	3.979e-07
Cluster-8309.2840	0	193.962831640335	-Inf	1.8425e-09	3.9851e-07
Cluster-8309.54156	770.349564767573	1.77638700109749	8.7604	1.8575e-09	4.0061e-07
Cluster-8309.26983	136.534338218008	0	Inf	1.9706e-09	4.238e-07
Cluster-8309.35898	3287.82628874481	26.9908232533774	6.9285	2.0025e-09	4.2943e-07
Cluster-8309.53690	5809.18199215188	6.69286221365755	9.7615	2.2109e-09	4.7278e-07
Cluster-8309.51669	0	187.863640635843	-Inf	2.3453e-09	5.0012e-07
Cluster-8309.19558	398.620063711555	0	Inf	2.3932e-09	5.0889e-07
Cluster-8309.15874	129.225029737524	0	Inf	2.4339e-09	5.161e-07
Cluster-8309.51707	6567.75329461557	5.56376824593424	10.205	2.4471e-09	5.1745e-07
Cluster-8309.28921	0	185.574222940515	-Inf	2.5809e-09	5.4422e-07
Cluster-8309.60957	261.292645993016	1.09541782732159	7.898	2.62e-09	5.5094e-07
Cluster-8309.60511	235.834025078829	0.79641577050115	8.21	2.6286e-09	5.5121e-07
Cluster-8309.12499	11170.7000572264	21.0338229946828	9.0528	2.6917e-09	5.6288e-07
Cluster-8309.37471	133.345492391698	0	Inf	2.7432e-09	5.7208e-07
Cluster-8309.39658	130.831567630495	0	Inf	2.7676e-09	5.7338e-07
Cluster-8309.41356	79.0331797994468	9363.56770853567	-6.8885	2.7667e-09	5.7338e-07
Cluster-8309.42162	2050.67896016338	16.1403197961957	6.9893	2.7722e-09	5.7338e-07
Cluster-8309.34336	518.407266968352	3.03282629568636	7.4173	2.8274e-09	5.832e-07
Cluster-8309.21765	379.596219124622	1.83039625026884	7.6962	2.849e-09	5.8606e-07
Cluster-8309.20325	256.816839045702	1.00697585518202	7.9946	2.8697e-09	5.8873e-07
Cluster-8309.33823	0.894481911284986	291.656234689108	-8.349	2.9465e-09	6.0285e-07
Cluster-8309.2898	0	181.435297159756	-Inf	3.0876e-09	6.3001e-07
Cluster-8309.7913	2.68344573385496	494.079759334824	-7.5245	3.1136e-09	6.3361e-07
Cluster-8309.41184	7482.88597669437	3.08979301148249	11.242	3.1318e-09	6.356e-07
Cluster-8309.18581	225.965303091888	0	Inf	3.3009e-09	6.6813e-07
Cluster-8309.37360	1997.3261095741	16.5640207850527	6.9139	3.5038e-09	7.0731e-07
Cluster-8309.30263	0	177.787397978861	-Inf	3.5495e-09	7.1463e-07
Cluster-8309.12659	9821.49144296598	4.22807794040161	11.182	3.6174e-09	7.2637e-07
Cluster-8309.54023	190.322021927665	0.489985615298171	8.6015	3.7878e-09	7.5858e-07
Cluster-8309.49161	4084.66218304664	22.2379470392724	7.521	3.8899e-09	7.7696e-07
Cluster-8309.51911	440.611257904767	0.516990239883846	9.7352	3.9588e-09	7.8865e-07
Cluster-8309.64219	0	173.534904635805	-Inf	4.0125e-09	7.9725e-07
Cluster-8309.20787	13960.8734832339	2.59609334699305	12.393	4.0262e-09	7.9786e-07
Cluster-8309.47376	0	3114.46794795981	-Inf	4.0639e-09	8.0324e-07
Cluster-8309.16638	565.160899603257	0	Inf	4.1907e-09	8.2615e-07
Cluster-8309.46207	185.843267630682	0.551422962852065	8.3967	4.2112e-09	8.2804e-07
Cluster-8309.10187	118.179787475614	0	Inf	4.2495e-09	8.334e-07
Cluster-8309.58682	118.202743138871	0	Inf	4.6119e-09	9.0212e-07
Cluster-8309.46258	117.458270477386	0	Inf	4.6286e-09	9.0233e-07
Cluster-8309.65271	0.896180606729357	273.076079576992	-8.2513	4.6367e-09	9.0233e-07
Cluster-8309.64988	18.339591965623	2191.13160660661	-6.9006	4.897e-09	9.5053e-07
Cluster-8309.32713	0	1155.22671872813	-Inf	5.1306e-09	9.9334e-07
Cluster-8309.35853	1521.83998239134	12.8482127550969	6.8881	5.175e-09	9.9937e-07
Cluster-8309.33203	1187.56122759175	9.79927428471839	6.9211	5.2003e-09	1.0017e-06
Cluster-8309.12103	242.740708726444	1.09170377813031	7.7967	5.2733e-09	1.0132e-06
Cluster-8309.53734	296.423675545281	0	Inf	5.3444e-09	1.0242e-06
Cluster-8309.26115	0	165.314976931957	-Inf	5.3885e-09	1.0301e-06
Cluster-8309.19444	177.711910545888	0.551422962852065	8.3322	5.5536e-09	1.059e-06
Cluster-8309.37724	491.565433528659	3.18490649943811	7.27	5.7665e-09	1.0941e-06
Cluster-8309.6291	0	163.038015447938	-Inf	5.7598e-09	1.0941e-06
Cluster-8309.12717	11.6443791786683	1740.2586651829	-7.2235	5.8383e-09	1.1049e-06
Cluster-8309.20667	729.3003895973	1.7996775764919	8.6626	5.87e-09	1.1081e-06
Cluster-8309.13807	0	442.273577543625	-Inf	6.1414e-09	1.1565e-06
Cluster-8309.24525	4.47240955642493	603.973768658127	-7.0773	6.2599e-09	1.1759e-06
Cluster-8309.20858	850.084477441145	1.25568271202237	9.403	6.5364e-09	1.2248e-06
Cluster-8309.42322	1010.34249860578	8.5064510807833	6.8921	6.5743e-09	1.2275e-06
Cluster-8309.51421	118.323329608057	0	Inf	6.5833e-09	1.2275e-06
Cluster-8309.40630	312.334970498929	1.86111492404579	7.3908	6.7021e-09	1.2466e-06
Cluster-8309.52092	114.269424651076	0	Inf	6.7295e-09	1.2486e-06
Cluster-8309.21377	209.907140806576	0.823420395086825	7.9939	7.0129e-09	1.298e-06
Cluster-8309.36653	204.489879983111	0.734978422947256	8.1201	7.0494e-09	1.3003e-06
Cluster-8309.37000	386.108421026996	0	Inf	7.0596e-09	1.3003e-06
Cluster-8309.38207	1287.11201700731	11.8672352442538	6.761	7.3058e-09	1.3424e-06
Cluster-8309.11711	564.049529633152	0.275711481426032	10.998	7.3285e-09	1.3433e-06
Cluster-8309.25082	628.761967500297	4.97048446173141	6.983	7.3744e-09	1.3484e-06
Cluster-8309.21406	701.818066657091	0.244992807649085	11.484	7.4581e-09	1.3604e-06
Cluster-8309.20105	472.777062467862	3.37393887153784	7.1306	7.5789e-09	1.3759e-06
Cluster-8309.42204	116.229701240774	0	Inf	7.5782e-09	1.3759e-06
Cluster-8309.10373	196.681121029428	0.819706345895554	7.9065	7.8422e-09	1.4202e-06
Cluster-8309.45889	110.474177995454	0	Inf	8.0099e-09	1.4472e-06
Cluster-8309.10142	408.702959155227	2.83365805625959	7.1722	8.039e-09	1.4489e-06
Cluster-8309.20800	106.141276941298	0	Inf	8.4155e-09	1.5132e-06
Cluster-8309.12612	17573.1019857943	3.99422728032634	12.103	8.6136e-09	1.5452e-06
Cluster-8309.59134	252.501157693571	1.27897328741678	7.6252	8.716e-09	1.5598e-06
Cluster-8309.16969	209.457992232252	0.827134444278097	7.9843	8.977e-09	1.6028e-06
Cluster-8309.21512	520.401945501622	0.543994864469521	9.9018	9.0188e-09	1.6064e-06
Cluster-8309.46574	0	216.181182973135	-Inf	9.3941e-09	1.6693e-06
Cluster-8309.19609	1731.47825874451	2.45068465905734	9.4646	9.7515e-09	1.7248e-06
Cluster-8309.9918	219.94033604716	1.09541782732159	7.6495	9.7452e-09	1.7248e-06
Cluster-8309.16639	353.742211117024	1.10284592570413	8.3253	9.9953e-09	1.7638e-06
Cluster-8309.21988	1252.61272012885	0.275711481426032	12.149	1.0059e-08	1.7709e-06
Cluster-8309.28791	0	149.354368308908	-Inf	1.0122e-08	1.7779e-06
Cluster-8309.15091	362.706655959124	0.734978422947256	8.9469	1.0563e-08	1.851e-06
Cluster-8309.18589	297.551945923391	0.244992807649085	10.246	1.1006e-08	1.9242e-06
Cluster-8309.30046	361.743367243717	2.38181921312091	7.2468	1.1152e-08	1.9435e-06
Cluster-8309.50658	159.225068664263	0	Inf	1.1168e-08	1.9435e-06
Cluster-8309.46526	538.591110370971	4.68709518424255	6.8444	1.1223e-08	1.9485e-06
Cluster-8309.33736	112.306574925645	0	Inf	1.1327e-08	1.9621e-06
Cluster-8309.11703	107.683424963297	0	Inf	1.1412e-08	1.9679e-06
Cluster-8309.9744	101.348914581162	0	Inf	1.1403e-08	1.9679e-06
Cluster-8309.9135	154.716798487634	0.489985615298171	8.3027	1.1567e-08	1.99e-06
Cluster-8309.53057	2305.40351805363	0.547708913660793	12.039	1.19e-08	2.0427e-06
Cluster-8309.30547	2181.7513404977	9.64297314688915	7.8218	1.1937e-08	2.0444e-06
Cluster-8309.43204	490.892331717988	3.82848548362102	7.0025	1.2251e-08	2.0934e-06
Cluster-8309.19612	0.775499220703847	381.368987009829	-8.9418	1.2637e-08	2.1546e-06
Cluster-8309.6045	10.2427519299682	1081.17450000974	-6.7219	1.2843e-08	2.1848e-06
Cluster-8309.21014	345.250731128968	30271.4541681122	-6.4542	1.3103e-08	2.224e-06
Cluster-8309.58458	12870.5949905875	96.3922110415418	7.0609	1.3559e-08	2.2963e-06
Cluster-8309.30401	101.24696539454	0	Inf	1.3736e-08	2.321e-06
Cluster-8309.21713	652.440224991993	2.83365805625959	7.847	1.3884e-08	2.3214e-06
Cluster-8309.27995	172.822076117928	0	Inf	1.3889e-08	2.3214e-06
Cluster-8309.33761	2776.93129597762	30.2709046148867	6.5194	1.3892e-08	2.3214e-06
Cluster-8309.38637	941.246906152933	5.79019080762696	7.3448	1.3879e-08	2.3214e-06
Cluster-8309.42742	1774.02637756573	17.9760046349043	6.6248	1.3851e-08	2.3214e-06
Cluster-8309.30746	452.633412989136	3.83396239562555	6.8834	1.41e-08	2.351e-06
Cluster-8309.21283	6406.02110376248	43.1011809583626	7.2156	1.4165e-08	2.3515e-06
Cluster-8309.38764	309.765625027346	2.19083565464317	7.1436	1.415e-08	2.3515e-06
Cluster-8309.1852	0.894481911284986	226.248332577755	-7.9826	1.4577e-08	2.4147e-06
Cluster-8309.66351	0	139.532495368939	-Inf	1.4881e-08	2.4596e-06
Cluster-8309.2807	1.87925670646905	868.489147527406	-8.8522	1.523e-08	2.5118e-06
Cluster-8309.40706	492.206059573052	4.44606612346502	6.7906	1.5355e-08	2.527e-06
Cluster-8309.49553	100.919579751959	0	Inf	1.5493e-08	2.544e-06
Cluster-8309.20821	3451.74017320102	1.6161221163967	11.061	1.5892e-08	2.6034e-06
Cluster-8309.53049	97.5421996386894	0	Inf	1.5923e-08	2.6034e-06
Cluster-8309.37402	216.185594239047	1.04140857815024	7.6976	1.6119e-08	2.6297e-06
Cluster-8309.30963	195.48721212612	1.01068990437329	7.5956	1.6204e-08	2.6379e-06
Cluster-8309.28657	241.088378248142	0	Inf	1.6487e-08	2.6783e-06
Cluster-8309.34702	0	138.453450191823	-Inf	1.6572e-08	2.6863e-06
Cluster-8309.13056	508.689795801896	5.10179353546851	6.6396	1.6793e-08	2.7163e-06
Cluster-8309.49788	218.85703873401	0	Inf	1.6874e-08	2.7179e-06
Cluster-8309.56956	105.317527823736	0	Inf	1.6872e-08	2.7179e-06
Cluster-8309.51189	0	136.953469880602	-Inf	1.7799e-08	2.8607e-06
Cluster-8309.18860	218.641108026301	1.3366965857794	7.3537	1.8109e-08	2.9043e-06
Cluster-8309.11730	100.462381189039	0	Inf	1.8839e-08	3.015e-06
Cluster-8309.24405	565.485691202741	5.92049360111729	6.5776	1.8955e-08	3.0272e-06
Cluster-8309.11793	105.202553121177	0	Inf	1.9048e-08	3.0357e-06
Cluster-8309.18732	146.505668356027	0.547708913660793	8.0633	1.9315e-08	3.0717e-06
Cluster-8309.53418	368.017402643868	1.63198459340856	7.817	1.9468e-08	3.0895e-06
Cluster-8309.33976	591.476397094509	49547.2197315246	-6.3883	2.0327e-08	3.2192e-06
Cluster-8309.2951	14.9911362244235	1425.07855955423	-6.5708	2.0869e-08	3.2981e-06
Cluster-8309.57494	454.892695807405	4.27365281094364	6.7339	2.1374e-08	3.3709e-06
Cluster-8309.19084	695.354294334326	8.01174513604708	6.4395	2.1887e-08	3.4447e-06
Cluster-8309.50430	544.135031477485	5.72680227369506	6.5701	2.205e-08	3.4631e-06
Cluster-8309.33230	49.5664065166887	5403.2774336522	-6.7683	2.2429e-08	3.5153e-06
Cluster-8309.37266	147.413222332766	0.543994864469521	8.0821	2.2515e-08	3.5214e-06
Cluster-8309.40573	0	132.759705203245	-Inf	2.2617e-08	3.5301e-06
Cluster-8309.21386	51.5215870200538	9207.78956915204	-7.4815	2.3562e-08	3.6701e-06
Cluster-8309.34052	288.095580181611	2.38553326231218	6.9161	2.4023e-08	3.7342e-06
Cluster-8309.32535	0	130.803592049949	-Inf	2.4682e-08	3.8287e-06
Cluster-8309.37369	99.3060106940142	0	Inf	2.4947e-08	3.862e-06
Cluster-8309.45295	8.47908052319153	799.409534340827	-6.5589	2.5491e-08	3.9381e-06
Cluster-8309.21818	3226.39043648531	2.0791031071092	10.6	2.5589e-08	3.9453e-06
Cluster-8309.12474	4753.67167418288	10.3387985174301	8.8448	2.5666e-08	3.949e-06
Cluster-8309.16804	92.9948320068808	0	Inf	2.6429e-08	4.0582e-06
Cluster-8309.34396	1357.56857312325	15.647188390708	6.439	2.6571e-08	4.0635e-06
Cluster-8309.58561	89.9915749356703	0	Inf	2.6548e-08	4.0635e-06
Cluster-8309.15090	196.548660963881	0.979971230596342	7.6479	2.6671e-08	4.0706e-06
Cluster-8309.34891	2142.27609382722	24.802127108677	6.4325	2.6867e-08	4.0922e-06
Cluster-8309.36088	18203.6081626803	96.9175194884389	7.5533	2.6934e-08	4.0942e-06
Cluster-8309.51177	1.1037574857652	239.569542730967	-7.7619	2.7456e-08	4.1653e-06
Cluster-8309.33122	1374.96444574037	17.5404662900225	6.2926	2.7796e-08	4.2084e-06
Cluster-8309.2411	2.86742889254186	512.861146388143	-7.4827	2.7856e-08	4.2091e-06
Cluster-8309.49022	0	127.344349506936	-Inf	2.8128e-08	4.2416e-06
Cluster-8309.65192	0	126.825669469098	-Inf	2.871e-08	4.3209e-06
Cluster-8309.2822	0.656516530122709	202.183573099648	-8.2666	2.877e-08	4.3213e-06
Cluster-8309.17527	142.033989955726	0.551422962852065	8.0089	2.8922e-08	4.3356e-06
Cluster-8309.26711	0	126.930158040596	-Inf	2.9132e-08	4.3583e-06
Cluster-8309.26238	1020.07845725532	73374.4942581888	-6.1685	2.9801e-08	4.4497e-06
Cluster-8309.53755	126.42913225171	0	Inf	3.0908e-08	4.6059e-06
Cluster-8309.29844	1295.5674614272	16.0373401886125	6.336	3.1197e-08	4.6398e-06
Cluster-8309.2542	0.777197916148219	455.786869231115	-9.1959	3.1589e-08	4.6889e-06
Cluster-8309.18544	560.202610047632	0.516990239883846	10.082	3.4232e-08	5.0713e-06
Cluster-8309.39547	185.265104749024	1.03398047976769	7.4852	3.4851e-08	5.1528e-06
Cluster-8309.41105	93.349489875604	0	Inf	3.4919e-08	5.1528e-06
Cluster-8309.53419	172.543340228293	0.734978422947256	7.875	3.5014e-08	5.1569e-06
Cluster-8309.15003	138.78363596904	10809.6569084326	-6.2833	3.5144e-08	5.1659e-06
Cluster-8309.36820	7173.07933879999	45.2440492465332	7.3087	3.5438e-08	5.199e-06
Cluster-8309.21831	0	122.632592510666	-Inf	3.6271e-08	5.3109e-06
Cluster-8309.2893	0.328258265061355	1005.40594489544	-11.581	3.6644e-08	5.3552e-06
Cluster-8309.39238	1389.09412115838	17.4562452519604	6.3143	3.6781e-08	5.3649e-06
Cluster-8309.2864	2.77883470408715	707.199414095632	-7.9915	3.6853e-08	5.365e-06
Cluster-8309.15092	117.767796543043	0.275711481426032	8.7386	3.9636e-08	5.759e-06
Cluster-8309.42680	0	120.896042079682	-Inf	4.0092e-08	5.8142e-06
Cluster-8309.48845	887.931128476775	66400.6087626749	-6.2246	4.0741e-08	5.8971e-06
Cluster-8309.8393	86.4542745148391	0	Inf	4.2875e-08	6.194e-06
Cluster-8309.51635	681.345704705524	8.384332968242	6.3445	4.305e-08	6.2074e-06
Cluster-8309.12602	398.814717075032	0	Inf	4.3365e-08	6.2348e-06
Cluster-8309.18629	127.716076100965	0.543994864469521	7.8751	4.3405e-08	6.2348e-06
Cluster-8309.30880	4623.03606107184	65.0717895207227	6.1507	4.3535e-08	6.2417e-06
Cluster-8309.2929	0.984774795184064	218.782253836772	-7.7955	4.3965e-08	6.2915e-06
Cluster-8309.17489	84.0423454897732	0	Inf	4.4103e-08	6.2993e-06
Cluster-8309.27795	1231.92979793052	3.79776680984407	8.3416	4.423e-08	6.3056e-06
Cluster-8309.40313	163.122526531854	0	Inf	4.6949e-08	6.6806e-06
Cluster-8309.23692	0	117.746451835228	-Inf	4.7221e-08	6.7066e-06
Cluster-8309.65139	11.2874311069249	1001.68314130631	-6.4716	4.8194e-08	6.8321e-06
Cluster-8309.11593	1897.7206762796	28.8254329481981	6.0408	4.8448e-08	6.8443e-06
Cluster-8309.33579	2100.17724433214	28.56943243195	6.1999	4.8461e-08	6.8443e-06
Cluster-8309.44826	595.982990582228	3.17080688523951	7.5543	4.9675e-08	7.0028e-06
Cluster-8309.15566	114.023434923468	0.271997432234761	8.7115	5.0288e-08	7.076e-06
Cluster-8309.19853	694.889705278211	0	Inf	5.0569e-08	7.1022e-06
Cluster-8309.52524	560.494915124402	0	Inf	5.2152e-08	7.311e-06
Cluster-8309.12620	44241.5572866763	14.3833209977366	11.587	5.2359e-08	7.3265e-06
Cluster-8309.53147	81.3368167151415	0	Inf	5.3642e-08	7.4922e-06
Cluster-8309.19578	611.096773835949	0.734978422947256	9.6995	5.4231e-08	7.5605e-06
Cluster-8309.30546	33.8867596636039	2489.69978528992	-6.1991	5.4792e-08	7.6247e-06
Cluster-8309.2984	0	113.745165614123	-Inf	5.5971e-08	7.7744e-06
Cluster-8309.38896	156.083784492587	0.734978422947256	7.7304	5.641e-08	7.821e-06
Cluster-8309.10744	87.5143350498273	0	Inf	5.7072e-08	7.8984e-06
Cluster-8309.36783	41114.1050934222	631.353832594687	6.025	5.7264e-08	7.9105e-06
Cluster-8309.18613	631.59477734332	8.61642076550401	6.1958	5.8494e-08	8.0511e-06
Cluster-8309.21796	195.258583566893	1.34783873335321	7.1786	5.8415e-08	8.0511e-06
Cluster-8309.43958	121.964681402657	0	Inf	6.0207e-08	8.2718e-06
Cluster-8309.42276	731.721682185622	3.27511133439094	7.8036	6.0851e-08	8.3451e-06
Cluster-8309.36363	13398.1127506746	185.875707907998	6.1715	6.0994e-08	8.3496e-06
Cluster-8309.36687	21633.2528086818	328.790066358486	6.0399	6.1699e-08	8.4308e-06
Cluster-8309.12402	2927.72165445811	0	Inf	6.2962e-08	8.5725e-06
Cluster-8309.47555	81.8845892768653	0	Inf	6.285e-08	8.5725e-06
Cluster-8309.9684	128.133444234774	0.489985615298171	8.0307	6.3736e-08	8.6623e-06
Cluster-8309.42535	17.3454510707368	2512.9745632468	-7.1787	6.6568e-08	9.0309e-06
Cluster-8309.55465	83.0907650800285	0	Inf	6.73e-08	9.1139e-06
Cluster-8309.24449	80.1793115722892	0	Inf	6.7974e-08	9.1724e-06
Cluster-8309.37163	13439.6166704684	195.966516332705	6.0997	6.7858e-08	9.1724e-06
Cluster-8309.18022	5.43528932670442	503.047649195995	-6.5322	6.9093e-08	9.2872e-06
Cluster-8309.61142	0	111.797578171675	-Inf	6.9193e-08	9.2872e-06
Cluster-8309.61164	120.99281156442	0	Inf	6.9173e-08	9.2872e-06
Cluster-8309.37973	453.519875288762	94975.9392569478	-7.7103	6.9748e-08	9.3451e-06
Cluster-8309.32244	3595.50761897173	54.2463427900562	6.0505	7.017e-08	9.3851e-06
Cluster-8309.40202	368.835369250681	1.10284592570413	8.3856	7.0492e-08	9.4115e-06
Cluster-8309.51744	168.097378642854	1.08798972893904	7.2715	7.2856e-08	9.71e-06
Cluster-8309.13305	46.2626599972946	93637.1456586018	-10.983	7.4293e-08	9.8841e-06
Cluster-8309.51509	0	108.419407588226	-Inf	7.6387e-08	1.0145e-05
Cluster-8309.45157	10.176006216902	940.97268395449	-6.5309	7.7313e-08	1.025e-05
Cluster-8309.11107	5.70194451454875	467.967364516426	-6.3588	7.9672e-08	1.0544e-05
Cluster-8309.28833	0	107.942833868201	-Inf	8.0236e-08	1.06e-05
Cluster-8309.47386	22.1267951852432	1546.85643378211	-6.1274	8.077e-08	1.0652e-05
Cluster-8309.31668	125.895211278888	0.489985615298171	8.0053	8.6514e-08	1.137e-05
Cluster-8309.9227	81.3162634434937	0	Inf	8.6497e-08	1.137e-05
Cluster-8309.11746	152.34545013736	0	Inf	8.6771e-08	1.1384e-05
Cluster-8309.15504	77.7487434468513	0	Inf	8.8306e-08	1.1565e-05
Cluster-8309.52539	183.636316706769	1.63198459340856	6.8141	8.8465e-08	1.1566e-05
Cluster-8309.2138	0	106.286229656612	-Inf	8.9007e-08	1.1617e-05
Cluster-8309.50568	0	106.554966039952	-Inf	9.0611e-08	1.1806e-05
Cluster-8309.21711	347.83565252705	3.93278993277244	6.4667	9.1891e-08	1.1952e-05
Cluster-8309.21724	731.013129418512	0	Inf	9.4994e-08	1.2335e-05
Cluster-8309.17898	592.859372705874	8.54831190213406	6.1159	9.5886e-08	1.2429e-05
Cluster-8309.40211	77.8212233033425	0	Inf	9.6245e-08	1.2454e-05
Cluster-8309.34735	5599.43099892188	91.1359555842242	5.9411	9.7398e-08	1.2582e-05
Cluster-8309.15571	761.832618171677	0	Inf	9.8888e-08	1.2753e-05
Cluster-8309.6304	0	105.287641784995	-Inf	9.9354e-08	1.2791e-05
Cluster-8309.20633	2069.00787753268	33.4273621882473	5.9518	1.0125e-07	1.3013e-05
Cluster-8309.36718	9441.31500441445	161.062283574592	5.8733	1.0448e-07	1.3383e-05
Cluster-8309.40859	2401.07179546088	37.4182520665118	6.0038	1.043e-07	1.3383e-05
Cluster-8309.33911	81.607196958295	0	Inf	1.0573e-07	1.3497e-05
Cluster-8309.66546	0	103.552539856721	-Inf	1.0561e-07	1.3497e-05
Cluster-8309.45635	0	218.960127624336	-Inf	1.0675e-07	1.3582e-05
Cluster-8309.64213	0	103.842419815987	-Inf	1.0673e-07	1.3582e-05
Cluster-8309.38938	293.874955537012	0	Inf	1.074e-07	1.3642e-05
Cluster-8309.16779	563.742012655611	0	Inf	1.0867e-07	1.3779e-05
Cluster-8309.24252	156.899441806823	0.979971230596342	7.3229	1.0886e-07	1.378e-05
Cluster-8309.37580	78.2620920584681	0	Inf	1.108e-07	1.3983e-05
Cluster-8309.38713	1879.02172927139	28.8494187320434	6.0253	1.1083e-07	1.3983e-05
Cluster-8309.52651	345.13826210526	4.22707166015484	6.3514	1.1148e-07	1.4028e-05
Cluster-8309.54644	1140.96943454585	5.13446339562347	7.7958	1.1156e-07	1.4028e-05
Cluster-8309.7212	0	102.68776552517	-Inf	1.1278e-07	1.4158e-05
Cluster-8309.17363	95.4866271777912	0.271997432234761	8.4556	1.1312e-07	1.4178e-05
Cluster-8309.47011	806.314875092812	11.8122197148356	6.093	1.1422e-07	1.4292e-05
Cluster-8309.14427	9.55924428860779	700.421545770305	-6.1952	1.1899e-07	1.4864e-05
Cluster-8309.32919	268.968192817662	2.83365805625959	6.5686	1.195e-07	1.4904e-05
Cluster-8309.22790	248.737827491396	1.03398047976769	7.9103	1.2344e-07	1.5369e-05
Cluster-8309.52302	159.701918598583	1.28268733660805	6.9601	1.2781e-07	1.5888e-05
Cluster-8309.48503	78.4208293508778	0	Inf	1.2841e-07	1.5936e-05
Cluster-8309.10541	77.4019409982581	0	Inf	1.2882e-07	1.5961e-05
Cluster-8309.12493	187.4958099492	1.55468476884281	6.9141	1.3204e-07	1.6327e-05
Cluster-8309.16032	94.4995156300708	0.244992807649085	8.5914	1.3221e-07	1.6327e-05
Cluster-8309.36409	122.737159264217	0.761983047532931	7.3316	1.3332e-07	1.6437e-05
Cluster-8309.43397	294.713872354583	3.38508101911165	6.444	1.3388e-07	1.648e-05
Cluster-8309.22837	38.9145160869782	2460.52114741637	-5.9825	1.3771e-07	1.6923e-05
Cluster-8309.48749	71.7512659219039	0	Inf	1.3831e-07	1.697e-05
Cluster-8309.30113	151.443580118914	0.979971230596342	7.2718	1.4036e-07	1.7193e-05
Cluster-8309.21919	3203.29833596821	3.79109529402802	9.7227	1.4266e-07	1.7446e-05
Cluster-8309.27420	299.468282095577	4.09110363109522	6.1938	1.4466e-07	1.7663e-05
Cluster-8309.54407	158.384662074485	1.33298253658813	6.8926	1.4491e-07	1.7665e-05
Cluster-8309.40908	202.237609240259	12313.1195496474	-5.928	1.4612e-07	1.7784e-05
Cluster-8309.65066	10.2174595141749	717.458330692755	-6.1338	1.472e-07	1.7886e-05
Cluster-8309.37479	4642.88015144863	76.9277416018128	5.9154	1.5377e-07	1.8654e-05
Cluster-8309.64222	0	97.8629469385798	-Inf	1.5657e-07	1.8964e-05
Cluster-8309.46446	77.1312019951091	0	Inf	1.5727e-07	1.9019e-05
Cluster-8309.34482	1466.63545028761	26.860835732901	5.7709	1.5828e-07	1.911e-05
Cluster-8309.26051	0.775499220703847	152.893737905356	-7.6232	1.6033e-07	1.9326e-05
Cluster-8309.49604	1089.16580060402	18.6555295071884	5.8675	1.6479e-07	1.9833e-05
Cluster-8309.56131	0.447240955642493	153.601915006333	-8.4239	1.6652e-07	2.0009e-05
Cluster-8309.18765	103.473354031831	0	Inf	1.6824e-07	2.0184e-05
Cluster-8309.19093	354.091623062656	4.88204248959184	6.1805	1.6858e-07	2.0193e-05
Cluster-8309.31174	1894.77752524217	36.7196533516927	5.6893	1.7094e-07	2.0408e-05
Cluster-8309.36233	40144.6861158103	45.6536506211916	9.7803	1.7073e-07	2.0408e-05
Cluster-8309.42965	2787.85068027451	1.10284592570413	11.304	1.7119e-07	2.0408e-05
Cluster-8309.43946	134.924823697601	0.788987672118607	7.4179	1.7163e-07	2.0429e-05
Cluster-8309.19924	386.998446726848	4.89985615298171	6.3034	1.7351e-07	2.062e-05
Cluster-8309.11735	0	96.4774683179533	-Inf	1.7382e-07	2.0624e-05
Cluster-8309.37451	31.9424093899969	2203.78085369822	-6.1084	1.7623e-07	2.0877e-05
Cluster-8309.11842	108.547002692163	0	Inf	1.8097e-07	2.1406e-05
Cluster-8309.12342	0	94.7115132769273	-Inf	1.8479e-07	2.1823e-05
Cluster-8309.26029	1555.56311778713	29.5452441025844	5.7184	1.8608e-07	2.1907e-05
Cluster-8309.38161	2337.18129817602	40.5674010014135	5.8483	1.8588e-07	2.1907e-05
Cluster-8309.64220	0.328258265061355	122.927630820615	-8.5488	1.9537e-07	2.2965e-05
Cluster-8309.9429	18.4307109224862	1214.27264783086	-6.0418	1.968e-07	2.3097e-05
Cluster-8309.58933	698.005723963107	0	Inf	2.0604e-07	2.4145e-05
Cluster-8309.20824	122.613408151723	0.734978422947256	7.3822	2.1013e-07	2.4523e-05
Cluster-8309.45149	325.322486489449	4.12377349125018	6.3018	2.1001e-07	2.4523e-05
Cluster-8309.46549	70.8918651073749	0	Inf	2.1024e-07	2.4523e-05
Cluster-8309.36732	2021.88350583545	39.8605637210554	5.6646	2.1402e-07	2.4887e-05
Cluster-8309.40725	1839.90707043111	33.0834729798101	5.7974	2.138e-07	2.4887e-05
Cluster-8309.10608	242.58506025006	3.15595068847443	6.2643	2.1582e-07	2.5055e-05
Cluster-8309.2674	0	92.6535729260136	-Inf	2.1612e-07	2.5055e-05
Cluster-8309.43672	2117.26323299781	35.9532038736201	5.8799	2.1726e-07	2.5148e-05
Cluster-8309.2330	7.01837496568292	477.178101648264	-6.0872	2.2102e-07	2.5466e-05
Cluster-8309.29189	669.305512747513	10.818398567721	5.9511	2.2088e-07	2.5466e-05
Cluster-8309.32026	245.071521133633	2.28594914259879	6.7443	2.2089e-07	2.5466e-05
Cluster-8309.12505	11552.2290804998	231.437588107	5.6414	2.2907e-07	2.6321e-05
Cluster-8309.52241	788.491223245457	0.271997432234761	11.501	2.2913e-07	2.6321e-05
Cluster-8309.40465	0	92.0433548092184	-Inf	2.319e-07	2.6598e-05
Cluster-8309.57216	0	92.0390069256918	-Inf	2.3374e-07	2.6769e-05
Cluster-8309.53456	0	91.5372495297025	-Inf	2.349e-07	2.6861e-05
Cluster-8309.31602	0	90.7741299641661	-Inf	2.3693e-07	2.7052e-05
Cluster-8309.31593	329.401966794935	4.62395634799093	6.1546	2.3749e-07	2.7075e-05
Cluster-8309.59232	1802.61173751746	32.1128810339743	5.8108	2.3896e-07	2.7202e-05
Cluster-8309.7912	0	91.4906758684393	-Inf	2.4272e-07	2.7589e-05
Cluster-8309.13805	51.6001770517145	2901.56243747676	-5.8133	2.508e-07	2.8464e-05
Cluster-8309.50164	0	90.4421544649205	-Inf	2.5143e-07	2.8493e-05
Cluster-8309.20401	16726.9216265516	4.19364521743339	11.962	2.5363e-07	2.8699e-05
Cluster-8309.37492	100.748313534347	0.543994864469521	7.5329	2.5447e-07	2.8751e-05
Cluster-8309.11501	68.198415216726	0	Inf	2.5939e-07	2.9264e-05
Cluster-8309.37115	9012.66863569655	33.9843815230275	8.0509	2.6517e-07	2.9871e-05
Cluster-8309.37322	639.19076296137	10.437626054577	5.9364	2.6794e-07	3.0139e-05
Cluster-8309.60526	64.7651661696641	0	Inf	2.6862e-07	3.017e-05
Cluster-8309.29722	119.716980877636	0	Inf	2.7531e-07	3.0876e-05
Cluster-8309.10042	8.0326656405132	575.43241653965	-6.1626	2.7605e-07	3.0913e-05
Cluster-8309.49440	90.3006491422998	0.244992807649085	8.5259	2.7649e-07	3.0917e-05
Cluster-8309.65039	4.21085045491371	1515.66070498463	-8.4916	2.7704e-07	3.0932e-05
Cluster-8309.30924	348.276191799947	4.65486334533262	6.2253	2.8457e-07	3.1726e-05
Cluster-8309.37039	23340.013178748	142.95068335654	7.3511	2.8563e-07	3.1797e-05
Cluster-8309.11391	66.3810236128213	0	Inf	2.8683e-07	3.1873e-05
Cluster-8309.2985	0	88.7512519693378	-Inf	2.8715e-07	3.1873e-05
Cluster-8309.26702	548.879223934607	3.27334847157768	7.3896	2.9529e-07	3.2681e-05
Cluster-8309.56208	65.0024934937345	0	Inf	2.9489e-07	3.2681e-05
Cluster-8309.41714	1826.25100250861	35.364647908381	5.6904	2.9943e-07	3.309e-05
Cluster-17823.0	0.777197916148219	137.176163414053	-7.4635	3.0127e-07	3.3149e-05
Cluster-8309.49346	0	87.8152080051756	-Inf	3.0115e-07	3.3149e-05
Cluster-8309.58983	151.224255655932	0.271997432234761	9.1189	3.0082e-07	3.3149e-05
Cluster-8309.20356	208.531923349748	2.61195582400491	6.319	3.1174e-07	3.4251e-05
Cluster-8309.19691	543.199424464293	0	Inf	3.1285e-07	3.4323e-05
Cluster-8309.20920	163.845195449659	1.63198459340856	6.6496	3.1439e-07	3.4392e-05
Cluster-8309.48320	65.116004066238	0	Inf	3.143e-07	3.4392e-05
Cluster-8309.41619	950.911420660823	7.82271276394735	6.9255	3.1574e-07	3.449e-05
Cluster-8309.57442	7.58372598942633	542.801773159175	-6.1614	3.1663e-07	3.4537e-05
Cluster-8309.42727	5.38727581304237	345.599833245447	-6.0034	3.1757e-07	3.459e-05
Cluster-8309.40835	62.7501278340424	0	Inf	3.1958e-07	3.4759e-05
Cluster-8309.2912	4.56609983121275	952.473442471647	-7.7046	3.2101e-07	3.4864e-05
Cluster-8309.22131	68.9669781892962	0	Inf	3.2217e-07	3.494e-05
Cluster-8309.21331	895.232046236335	3.53124628961384	7.9859	3.2759e-07	3.5477e-05
Cluster-8309.21753	255.642869181293	0.271997432234761	9.8763	3.2825e-07	3.5499e-05
Cluster-8309.35880	192.953040850325	2.12568425789801	6.5042	3.3289e-07	3.5949e-05
Cluster-8309.48479	111.122201048354	0.827134444278097	7.0698	3.3547e-07	3.6176e-05
Cluster-8309.29467	509.497794613221	9.14430345528138	5.8001	3.376e-07	3.6264e-05
Cluster-8309.33101	241.422457203067	3.27511133439094	6.2039	3.3783e-07	3.6264e-05
Cluster-8309.34872	506.475488965566	6.17492706764247	6.3579	3.3821e-07	3.6264e-05
Cluster-8309.59903	239.577279510535	0	Inf	3.3803e-07	3.6264e-05
Cluster-8309.2362	0	86.5716812104995	-Inf	3.4129e-07	3.6543e-05
Cluster-8309.12298	415.922583531137	6.72805151919226	5.95	3.4208e-07	3.6576e-05
Cluster-8309.27233	0	85.8199492889991	-Inf	3.5548e-07	3.7955e-05
Cluster-8309.21776	4927.76009273607	2.12197020870673	11.181	3.5679e-07	3.8025e-05
Cluster-8309.2198	0.448939651086864	110.158024464294	-7.9388	3.5714e-07	3.8025e-05
Cluster-8309.35008	774.613448807505	13.6342429605907	5.8282	3.5983e-07	3.8258e-05
Cluster-8309.60749	157.07304659478	1.90398202564332	6.3663	3.6037e-07	3.8261e-05
Cluster-8309.16601	304.214969512396	0.827134444278097	8.5228	3.6511e-07	3.8656e-05
Cluster-8309.49854	2113.23173457432	6.15434426119256	8.4236	3.6478e-07	3.8656e-05
Cluster-8309.5746	0.984774795184064	154.515901904451	-7.2937	3.709e-07	3.9215e-05
Cluster-8309.17368	63.5156694474684	0	Inf	3.7156e-07	3.9229e-05
Cluster-8309.17006	61.3045225196609	0	Inf	3.7714e-07	3.9763e-05
Cluster-8309.47618	11.8655456212591	697.767315398103	-5.8779	3.847e-07	4.0503e-05
Cluster-8309.34133	1136.81520963531	22.3589319221177	5.668	3.8997e-07	4.1001e-05
Cluster-8309.35365	1259.56170753927	25.423172100032	5.6306	3.9764e-07	4.1706e-05
Cluster-8309.8023	6.62764100092433	447.864204652337	-6.0784	3.9777e-07	4.1706e-05
Cluster-8309.10496	530.893061559903	2.87180482841908	7.5303	4.0118e-07	4.2006e-05
Cluster-8309.25728	503.464923781038	8.75786570656815	5.8452	4.0334e-07	4.21e-05
Cluster-8309.39342	1440.87109745007	31.0716757584401	5.5352	4.0376e-07	4.21e-05
Cluster-8309.56513	64.4125346608057	0	Inf	4.0368e-07	4.21e-05
Cluster-8309.33780	133.113375160358	0.271997432234761	8.9348	4.0805e-07	4.2489e-05
Cluster-8309.30761	0	84.1824952731116	-Inf	4.1129e-07	4.2768e-05
Cluster-8309.21582	767.984568772341	0.271997432234761	11.463	4.1371e-07	4.2961e-05
Cluster-8309.10492	214.510030618199	2.14054045466309	6.6469	4.1615e-07	4.3154e-05
Cluster-8309.14856	6.74322630061672	439.672826522131	-6.0268	4.3001e-07	4.447e-05
Cluster-8309.8194	11.1684484163438	661.674554020284	-5.8886	4.2948e-07	4.447e-05
Cluster-8309.43900	0.894481911284986	129.53286152929	-7.1781	4.4343e-07	4.5795e-05
Cluster-8309.2970	0.775499220703847	364.976891287681	-8.8785	4.462e-07	4.6019e-05
Cluster-8309.11271	766.249144251846	8.74420411361458	6.4533	4.4911e-07	4.6256e-05
Cluster-8309.15038	2015.21735013598	3.30853777711239	9.2505	4.5059e-07	4.6345e-05
Cluster-8309.24969	0	86.5301356621627	-Inf	4.5962e-07	4.721e-05
Cluster-8309.31810	110.518559552839	0	Inf	4.6046e-07	4.7232e-05
Cluster-8309.26131	1214.27804364972	11.0242383229638	6.7833	4.6431e-07	4.7562e-05
Cluster-8309.2738	0.328258265061355	106.645797219714	-8.3438	4.6714e-07	4.7788e-05
Cluster-8309.37439	946.801724227449	20.399807417607	5.5364	4.6935e-07	4.7949e-05
Cluster-8309.36544	1427.81928870376	29.5778483874057	5.5932	4.8346e-07	4.9324e-05
Cluster-8309.47475	649.15765252959	0	Inf	4.8811e-07	4.9732e-05
Cluster-8309.2941	9.11879811474278	4087.05770792401	-8.808	5.0214e-07	5.1092e-05
Cluster-8309.49132	916.859739332472	19.2998036998223	5.57	5.0347e-07	5.1158e-05
Cluster-8309.18536	237.788926285098	0	Inf	5.0484e-07	5.1211e-05
Cluster-8309.35875	3931.46929765884	89.0700685592979	5.464	5.0534e-07	5.1211e-05
Cluster-8309.24634	7.47750678943601	423.604464622471	-5.824	5.1262e-07	5.188e-05
Cluster-8309.18330	59.2597802885208	0	Inf	5.204e-07	5.2596e-05
Cluster-8309.18021	58.8017556526362	2643.45059196182	-5.4904	5.2656e-07	5.3078e-05
Cluster-8309.23218	228.596418749196	0	Inf	5.2602e-07	5.3078e-05
Cluster-8309.25579	148.124452241489	1.5928315410023	6.5391	5.3091e-07	5.3445e-05
Cluster-8309.44761	60.3998949852258	0	Inf	5.4326e-07	5.4615e-05
Cluster-8309.33398	913.788680644629	18.6270117174697	5.6164	5.5318e-07	5.5539e-05
Cluster-8309.60203	16.1726576688852	789.829871544305	-5.6099	5.5463e-07	5.561e-05
Cluster-8309.29902	191.034950531831	2.66967912236753	6.161	5.5871e-07	5.5946e-05
Cluster-8309.14754	0.656516530122709	125.313348205274	-7.5765	5.6638e-07	5.6639e-05
Cluster-8309.25018	4879.8753955835	28.8079345578221	7.4042	5.6992e-07	5.6843e-05
Cluster-8309.55262	62.9981904710308	0	Inf	5.6954e-07	5.6843e-05
Cluster-8309.51194	323.853742949362	1.2519686628311	8.015	5.7145e-07	5.692e-05
Cluster-8309.29838	13.9211646316734	687.665543284464	-5.6264	5.9559e-07	5.9169e-05
Cluster-8309.52435	443.387257447774	1.08798972893904	8.6708	5.9539e-07	5.9169e-05
Cluster-8309.35642	7860.37932858058	190.54805978336	5.3664	6.2933e-07	6.2439e-05
Cluster-8309.42087	0	78.2407161675678	-Inf	6.3077e-07	6.25e-05
Cluster-8309.21903	689.500324929268	16.0826653614742	5.422	6.3479e-07	6.2816e-05
Cluster-8309.65112	1.96954959036813	199.465122720266	-6.6621	6.4151e-07	6.3399e-05
Cluster-8309.60924	5.36689146770992	305.625028309311	-5.8315	6.5409e-07	6.4557e-05
Cluster-8309.65081	11.4975793038853	569.190575217025	-5.6295	6.5604e-07	6.4665e-05
Cluster-8309.54846	58.3865553450485	0	Inf	6.5728e-07	6.4704e-05
Cluster-8309.64221	14.0696632019008	726.53057359645	-5.6904	7.0234e-07	6.9049e-05
Cluster-8309.49736	216.43262551545	3.37765292072911	6.0018	7.0373e-07	6.9096e-05
Cluster-8309.27840	13976.7672497835	341.010336835219	5.3571	7.0933e-07	6.9556e-05
Cluster-8309.19914	196.414326193036	0.271997432234761	9.4961	7.1098e-07	6.9628e-05
Cluster-8309.29403	521.819952024611	10.1218166146135	5.688	7.134e-07	6.9774e-05
Cluster-8309.60898	0	79.9632358479944	-Inf	7.1708e-07	7.0043e-05
Cluster-8309.61210	109.440893095872	1.09913187651286	6.6376	7.2452e-07	7.0679e-05
Cluster-8309.12398	65.0772635532459	0	Inf	7.326e-07	7.1376e-05
Cluster-8309.53941	12.0865240479777	617.089549494636	-5.674	7.4562e-07	7.2551e-05
Cluster-8309.16218	182.121842584808	2.68082126994134	6.0861	7.525e-07	7.3126e-05
Cluster-8309.2824	0	76.3684052113583	-Inf	7.5443e-07	7.3219e-05
Cluster-8309.17231	1479.77285989142	0.271997432234761	12.409	7.6088e-07	7.3751e-05
Cluster-8309.48850	86.163480648586	0	Inf	7.6577e-07	7.413e-05
Cluster-8309.46796	128.289094528966	1.65426888855619	6.2771	7.671e-07	7.4163e-05
Cluster-8309.37403	11001.0176961543	276.630229017037	5.3135	7.7069e-07	7.4416e-05
Cluster-8309.34275	1090.59997634161	0.275711481426032	11.95	7.8232e-07	7.5443e-05
Cluster-8309.13806	37.2218604066367	5044.32417704531	-7.0824	7.9766e-07	7.6726e-05
Cluster-8309.54730	0	75.4415638991357	-Inf	7.9714e-07	7.6726e-05
Cluster-8309.12167	104.674602674977	0	Inf	8.0659e-07	7.7487e-05
Cluster-8309.18154	212.36234238335	3.09350706067376	6.1011	8.1533e-07	7.8228e-05
Cluster-8309.51801	2124.24834100586	53.2020456089223	5.3193	8.1748e-07	7.8334e-05
Cluster-8309.39070	110.571500226519	1.10284592570413	6.6476	8.4111e-07	8.0497e-05
Cluster-8309.12439	10307.7756405768	267.339044989623	5.2689	8.4736e-07	8.0992e-05
Cluster-8309.24555	545.23522919864	11.0516809687945	5.6245	8.5992e-07	8.2089e-05
Cluster-8309.58865	1000.34358732351	0	Inf	8.7157e-07	8.3097e-05
Cluster-8309.37867	556.354170693499	11.2954791726321	5.6222	8.8027e-07	8.3715e-05
Cluster-8309.58745	110.207307331778	0.979971230596342	6.8133	8.7995e-07	8.3715e-05
Cluster-8309.49531	246.886013755193	4.23922008797542	5.8639	8.855e-07	8.4107e-05
Cluster-8309.17995	808.66909339217	9.25999974968691	6.4484	8.9328e-07	8.4634e-05
Cluster-8309.59152	14.9235644383931	740.777865736011	-5.6334	8.923e-07	8.4634e-05
Cluster-8309.44680	0.775499220703847	115.423996035052	-7.2176	9.0988e-07	8.6098e-05
Cluster-8309.19539	0	73.6686951341391	-Inf	9.1223e-07	8.6213e-05
Cluster-8309.41429	371.495560934626	15103.75604861	-5.3454	9.2459e-07	8.7273e-05
Cluster-8309.34024	5166.21678882898	124.63173441933	5.3734	9.2609e-07	8.7305e-05
Cluster-8309.38557	0	74.1734174862788	-Inf	9.3026e-07	8.7589e-05
Cluster-8309.44439	56.0324285146073	0	Inf	9.3531e-07	8.7956e-05
Cluster-8309.31598	482.517799159302	10.0286543130359	5.5884	9.4808e-07	8.9045e-05
Cluster-8309.35276	262.461778160823	10580.5166372465	-5.3332	9.6504e-07	9.0302e-05
Cluster-8309.43447	299.648390362197	6.18777070391401	5.5977	9.6299e-07	9.0302e-05
Cluster-8309.44370	554.482552301214	0	Inf	9.648e-07	9.0302e-05
Cluster-8309.21809	0	73.2852837156919	-Inf	9.7353e-07	9.0984e-05
Cluster-8309.23897	223.830955500435	8049.99217360908	-5.1685	9.8234e-07	9.1694e-05
Cluster-8309.43957	523.341482953697	11.3772496289556	5.5235	9.8608e-07	9.193e-05
Cluster-8309.2338	0.328258265061355	108.458763943248	-8.3681	9.9953e-07	9.3069e-05
Cluster-8309.14173	2079.76299348817	58.4508340623188	5.1531	1.001e-06	9.3092e-05
Cluster-8309.65481	0	134.944976814884	-Inf	1.0047e-06	9.332e-05
Cluster-8309.59432	180.859603279386	2.18340755626063	6.3721	1.0332e-06	9.5847e-05
Cluster-8309.6285	4.41502994306081	280.475233280582	-5.9893	1.035e-06	9.5898e-05
Cluster-8309.16462	0	275.664340050767	-Inf	1.0427e-06	9.65e-05
Cluster-8309.30999	317.799068373499	5.88530429558258	5.7549	1.0653e-06	9.8469e-05
Cluster-8309.42604	217.148811861957	3.94493836059303	5.7825	1.094e-06	0.00010099
Cluster-8309.26405	143.93349135898	0	Inf	1.1163e-06	0.00010281
Cluster-8309.53450	57.96722467264	0	Inf	1.1159e-06	0.00010281
Cluster-8309.28294	0	71.5544102110209	-Inf	1.1264e-06	0.00010361
Cluster-8309.37958	751.619960904275	18.2309449863157	5.3655	1.1396e-06	0.00010469
Cluster-8309.21533	55.2291121097017	0	Inf	1.1541e-06	0.00010585
Cluster-8309.27058	663.94048053116	15.4319693507046	5.4271	1.155e-06	0.00010585
Cluster-8309.46656	260.161493904309	5.08888852508143	5.6759	1.1575e-06	0.00010596
Cluster-8309.21255	53.1420439588084	0	Inf	1.1781e-06	0.00010771
Cluster-8309.17676	56.4372486336566	0	Inf	1.2064e-06	0.00011016
Cluster-8309.30583	489.64999509016	10.588699978082	5.5312	1.2089e-06	0.00011026
Cluster-8309.16596	51.537513336145	0	Inf	1.2356e-06	0.00011249
Cluster-8309.59503	184.413392246118	7032.38932027419	-5.253	1.2364e-06	0.00011249
Cluster-8309.12381	1233.10549504951	3.25553480818781	8.5652	1.27e-06	0.00011542
Cluster-8309.27824	574.432389755675	12.1917287605269	5.5582	1.2849e-06	0.00011649
Cluster-8309.38408	334.609248347756	7.12021587759031	5.5544	1.284e-06	0.00011649
Cluster-8309.36623	643.242117507791	15.2533225436122	5.3982	1.3023e-06	0.00011793
Cluster-8309.1741	0	70.8702188938886	-Inf	1.3069e-06	0.0001182
Cluster-8309.52720	527.037040817006	6.86131177930737	6.2633	1.342e-06	0.00012123
Cluster-8309.46701	58.5119567856626	0	Inf	1.3505e-06	0.00012185
Cluster-8309.2955	0	69.222068241198	-Inf	1.3641e-06	0.0001225
Cluster-8309.34143	123.392754804535	1.58911749181103	6.2789	1.3634e-06	0.0001225
Cluster-8309.35599	405.776441765667	3.91321340656931	6.6962	1.3632e-06	0.0001225
Cluster-8309.42809	148.678711010126	2.05209848252352	6.179	1.3603e-06	0.0001225
Cluster-8309.20860	973.021955656212	2.66124474373821	8.5142	1.3815e-06	0.00012387
Cluster-8309.48450	0	89.0817789658734	-Inf	1.3827e-06	0.00012387
Cluster-8309.10587	51.5215870200538	0	Inf	1.3867e-06	0.00012408
Cluster-8309.33745	109.838421842408	1.34412468416194	6.3526	1.3895e-06	0.00012419
Cluster-8309.33384	0	726.693773106712	-Inf	1.3949e-06	0.00012452
Cluster-8309.10173	357.773739912306	7.63273548571639	5.5507	1.4028e-06	0.00012508
Cluster-8309.48708	24.5646546831942	927.468425044403	-5.2386	1.4128e-06	0.00012582
Cluster-8309.20891	124.96758153168	1.57797534423721	6.3073	1.4753e-06	0.00013123
Cluster-8309.19632	84.0504163857345	0	Inf	1.4873e-06	0.00013215
Cluster-8309.58890	691.227792597479	0	Inf	1.4951e-06	0.0001326
Cluster-8309.64217	1.34681895326059	172.669115621571	-7.0023	1.4959e-06	0.0001326
Cluster-8309.65038	5.99811558203931	2070.48086549512	-8.4312	1.5074e-06	0.00013347
Cluster-8309.2007	10.5111058132569	437.52173848078	-5.3794	1.5383e-06	0.00013557
Cluster-8309.35601	378.727883162053	8.18610963494647	5.5318	1.5335e-06	0.00013557
Cluster-8309.52235	168.65081970893	2.82994400706832	5.8971	1.5368e-06	0.00013557
Cluster-8309.65339	0	68.1237543213672	-Inf	1.535e-06	0.00013557
Cluster-8309.25830	307.158551313799	0	Inf	1.5643e-06	0.0001377
Cluster-8309.21535	63.8173866425117	0.275711481426032	7.8546	1.5908e-06	0.00013986
Cluster-8309.41053	540.218150251288	14.4158639084423	5.2278	1.6013e-06	0.00014034
Cluster-8309.53926	0	67.7083607616903	-Inf	1.6018e-06	0.00014034
Cluster-8309.63993	47.844234956701	1850.27448685647	-5.2733	1.5989e-06	0.00014034
Cluster-8309.33849	225.464978178402	4.62395634799093	5.6076	1.6066e-06	0.00014044
Cluster-8309.61110	49.321692903265	0	Inf	1.6061e-06	0.00014044
Cluster-8309.19401	1315.70390937736	0.275711481426032	12.22	1.6134e-06	0.00014071
Cluster-8309.45600	0	68.1072654995455	-Inf	1.6134e-06	0.00014071
Cluster-8309.65032	0	66.7797490971288	-Inf	1.6253e-06	0.00014158
Cluster-8309.53415	19104.6272505398	187.525235828936	6.6707	1.6314e-06	0.00014195
Cluster-8309.41275	522.515712929694	14.1157941972596	5.2101	1.6436e-06	0.00014285
Cluster-8309.51989	1698.13133585327	44.8069396507104	5.2441	1.6647e-06	0.00014452
Cluster-8309.53553	395.178386826345	8.96748088511778	5.4617	1.6676e-06	0.00014461
Cluster-8309.21827	51.5902194444366	0	Inf	1.6825e-06	0.00014561
Cluster-8309.25832	813.942567710127	0	Inf	1.6831e-06	0.00014561
Cluster-8309.15531	180.817913598917	3.17080688523951	5.8335	1.6913e-06	0.00014616
Cluster-8309.52025	49.501452598099	0	Inf	1.727e-06	0.00014907
Cluster-8309.32194	2.95432438555219	211.915375643639	-6.1645	1.7674e-06	0.00015238
Cluster-8309.2111	1.10545618120957	291.706274532279	-8.0437	1.7845e-06	0.00015333
Cluster-8309.46447	328.249476645402	1.56211286722535	7.7152	1.7843e-06	0.00015333
Cluster-8309.60822	72.7485696422905	0	Inf	1.7826e-06	0.00015333
Cluster-8309.40928	846.065223916121	21.6610326169676	5.2876	1.7976e-06	0.00015428
Cluster-8309.17488	48.5225999622122	0	Inf	1.8063e-06	0.00015486
Cluster-8309.63375	0.897879302173729	102.797857958121	-6.8391	1.8528e-06	0.00015866
Cluster-8309.54155	445.169713056895	11.395819874912	5.2878	1.8615e-06	0.00015923
Cluster-8309.61069	82.8196053134269	0.827134444278097	6.6457	1.8689e-06	0.00015968
Cluster-8309.51717	1667.87096537904	12.6859353099026	7.0386	1.8885e-06	0.00016117
Cluster-8309.7327	204.658431598634	2.62681202076999	6.2838	1.9145e-06	0.00016321
Cluster-8309.32915	1.78896382256997	133.59431414097	-6.2226	1.9256e-06	0.00016397
Cluster-8309.23136	76.7001702882702	0	Inf	1.9286e-06	0.00016404
Cluster-8309.20349	266.267517193573	1.30969196119372	7.6675	1.9358e-06	0.00016447
Cluster-14606.0	52.1877042152669	0	Inf	1.9392e-06	0.00016458
Cluster-8309.55743	0.448939651086864	84.1853225019797	-7.5509	1.9672e-06	0.00016676
Cluster-8309.46785	1.99823939705019	148.743212775508	-6.218	1.9999e-06	0.00016934
Cluster-8309.65361	0	109.220032602061	-Inf	2.0153e-06	0.00017046
Cluster-8309.26011	439.325259588297	15397.0501854501	-5.1312	2.0358e-06	0.000172
Cluster-8309.16376	189.723148854062	0	Inf	2.0479e-06	0.00017283
Cluster-8309.51637	88.2985897731003	0.815992296704282	6.7577	2.0543e-06	0.00017318
Cluster-8309.36660	34.9761015128499	1222.57411035492	-5.1274	2.0696e-06	0.00017427
Cluster-8309.34756	47.4543270649066	0	Inf	2.0836e-06	0.00017525
Cluster-8309.22628	337.554537933642	8.45244183161195	5.3196	2.093e-06	0.00017566
Cluster-8309.53636	47.3268508971036	0	Inf	2.0928e-06	0.00017566
Cluster-8309.44557	781.414920791372	17.3675535821406	5.4916	2.1015e-06	0.00017618
Cluster-8309.19488	1524.93983382986	17.1711544857738	6.4726	2.1139e-06	0.00017702
Cluster-8309.60288	81.865031004497	0.823420395086825	6.6355	2.1525e-06	0.00018005
Cluster-8309.54510	6347.66326264882	1.30597791200245	12.247	2.1759e-06	0.00018181
Cluster-8309.38853	1754.28895684797	49.2315352344917	5.1552	2.2105e-06	0.0001845
Cluster-8309.61042	0	171.698908725301	-Inf	2.2264e-06	0.00018562
Cluster-8309.28650	0	76.2177154245084	-Inf	2.2317e-06	0.00018586
Cluster-8309.30406	48.7438129543191	0	Inf	2.2509e-06	0.00018725
Cluster-8309.49826	150.575030498322	2.99197175458237	5.6532	2.2628e-06	0.00018803
Cluster-8309.30231	0.447240955642493	82.74439033069	-7.5315	2.2702e-06	0.00018844
Cluster-8309.60816	75.2682010869597	2620.20158111893	-5.1215	2.3079e-06	0.00019136
Cluster-8309.12195	2719.62296700273	6.51006333612885	8.7065	2.3331e-06	0.00019323
Cluster-8309.33433	0.656516530122709	98.3098621496644	-7.2264	2.3648e-06	0.00019565
Cluster-8309.2968	0	1163.22056745724	-Inf	2.3758e-06	0.00019625
Cluster-8309.40078	1595.50394002947	0	Inf	2.3773e-06	0.00019625
Cluster-8309.51531	97.3150644872853	1.30597791200245	6.2195	2.3869e-06	0.00019661
Cluster-8309.7394	47.0440813772957	0	Inf	2.3854e-06	0.00019661
Cluster-8309.50669	572.953335301739	17.1865175674251	5.0591	2.4091e-06	0.00019823
Cluster-8309.33099	48.1354979537307	1753.59820247473	-5.1871	2.4188e-06	0.00019881
Cluster-8309.23368	200.998021758017	4.39281345686016	5.5159	2.4293e-06	0.00019924
Cluster-8309.37453	1769.76350432227	19.1712562796196	6.5285	2.4291e-06	0.00019924
Cluster-8309.36265	345.282702502334	2.60352144537559	7.0512	2.4594e-06	0.00020136
Cluster-8309.50864	85.8616028976295	0.761983047532931	6.8161	2.4604e-06	0.00020136
Cluster-8309.8833	92.0272596419718	0.520704289075118	7.4655	2.5429e-06	0.00020788
Cluster-8309.17312	47.3700028898208	0	Inf	2.5593e-06	0.000209
Cluster-8309.58486	1646.94396338326	0	Inf	2.5925e-06	0.00021148
Cluster-8309.38330	1584.47613506405	0	Inf	2.5995e-06	0.00021183
Cluster-8309.31474	105.390102597068	3569.99478903324	-5.0821	2.6029e-06	0.00021187
Cluster-8309.18958	586.839744683269	15.4345468818924	5.2487	2.6138e-06	0.00021237
Cluster-8309.65175	1.88265409735779	140.775526056562	-6.2245	2.6146e-06	0.00021237
Cluster-8309.53968	0	62.4593956754728	-Inf	2.6312e-06	0.00021349
Cluster-8309.21821	493.620307559123	0.543994864469521	9.8256	2.6356e-06	0.00021361
Cluster-8309.51999	2596.12930145569	29.3847908943189	6.4651	2.6431e-06	0.00021399
Cluster-8309.52029	3887.76356718456	3.10936953768562	10.288	2.6698e-06	0.00021592
Cluster-8309.30808	265.082108320081	5.7743283306151	5.5206	2.6999e-06	0.00021812
Cluster-8309.48709	1104.68308404237	52740.9064709148	-5.5772	2.7072e-06	0.00021848
Cluster-8309.21963	0	771.823751194371	-Inf	2.7106e-06	0.00021853
Cluster-8309.2491	16.521938336371	638.922201761841	-5.2732	2.7182e-06	0.00021891
Cluster-8309.49393	374.678750262602	0.489985615298171	9.5787	2.7577e-06	0.00022161
Cluster-8309.61111	49.4920864983969	0	Inf	2.7552e-06	0.00022161
Cluster-8309.51138	24.161345243717	897.260369013817	-5.2148	2.7733e-06	0.00022263
Cluster-8309.36790	13610.3680529736	210.827609855496	6.0125	2.7972e-06	0.00022432
Cluster-8309.20138	3101.0332473473	1.64684079017365	10.879	2.819e-06	0.00022582
Cluster-8309.34520	1981.96338818121	60.0054963625847	5.0457	2.824e-06	0.00022598
Cluster-8309.26681	47.7008324728068	0	Inf	2.8651e-06	0.00022903
Cluster-8309.22871	415.937076812747	11.7366827530832	5.1473	2.8688e-06	0.00022908
Cluster-8309.16017	2951.68610795057	7.71746340866469	8.5792	2.8918e-06	0.00023068
Cluster-8309.61204	94.6243255631091	1.03398047976769	6.5159	2.898e-06	0.00023093
Cluster-8309.44101	122.495393000462	2.08281715630047	5.878	2.9082e-06	0.00023149
Cluster-8309.21478	1664.79130882756	2.56166062402483	9.344	2.9353e-06	0.00023341
Cluster-8309.65103	0.447240955642493	657.367182879669	-10.521	2.9841e-06	0.00023704
Cluster-8309.32324	48.8596328193998	0	Inf	2.9971e-06	0.00023783
Cluster-8309.17943	254.351350379422	6.65918607325582	5.2553	3.0032e-06	0.00023806
Cluster-8309.59246	60.6693095068669	0.275711481426032	7.7817	3.0214e-06	0.00023925
Cluster-8309.40954	225.541229639718	4.84937262943688	5.5394	3.0296e-06	0.00023964
Cluster-8309.34764	137.521918896505	2.47026118526048	5.7989	3.0343e-06	0.00023977
Cluster-8309.39494	48.3344398891885	0	Inf	3.05e-06	0.00024076
Cluster-8309.26142	98.9530515207354	1.22496403824543	6.3359	3.0735e-06	0.00024236
Cluster-8309.10794	5.73315908963934	1124.71397621115	-7.616	3.0801e-06	0.00024238
Cluster-8309.11309	120.404101385716	2.09496558412106	5.8448	3.0785e-06	0.00024238
Cluster-8309.64634	5.22431505677983	5751.81324033706	-10.105	3.0954e-06	0.00024333
Cluster-8309.2758	0	61.1057033829856	-Inf	3.1082e-06	0.00024408
Cluster-8309.10220	594.24478544004	1.09913187651286	9.0785	3.1333e-06	0.00024579
Cluster-8309.33392	841.603910250418	25.6978773012112	5.0334	3.1443e-06	0.00024615
Cluster-8309.41193	0	75.3177400966786	-Inf	3.1421e-06	0.00024615
Cluster-8309.41425	236.954203653614	5.13817744481474	5.5272	3.1545e-06	0.00024669
Cluster-8309.38142	60.0078849062834	0.275711481426032	7.7658	3.173e-06	0.00024788
Cluster-8309.36612	109.133750332267	1.64312674098238	6.0535	3.1902e-06	0.00024897
Cluster-8309.2903	0.447240955642493	282.405410008655	-9.3025	3.1993e-06	0.00024943
Cluster-8309.19038	120.822342142005	1.92998036998223	5.9682	3.2084e-06	0.00024988
Cluster-8309.65059	2.77373861775404	3431.10491089629	-10.273	3.2477e-06	0.00025267
Cluster-8309.17371	172.690141920884	3.72965794647412	5.533	3.2596e-06	0.00025334
Cluster-8309.27400	0	60.8055067223536	-Inf	3.2697e-06	0.00025386
Cluster-8309.40671	96.9525702879891	1.36370121036507	6.1517	3.2755e-06	0.00025404
Cluster-8309.59396	542.278625329223	15.2369606712398	5.1534	3.2787e-06	0.00025404
Cluster-8309.36014	87573.7799795989	2740.99812857156	4.9977	3.3321e-06	0.00025792
Cluster-8309.38628	132.389221205132	0.979971230596342	7.0778	3.34e-06	0.00025827
Cluster-8309.6917	116.530995854557	0	Inf	3.3517e-06	0.00025891
Cluster-8309.51987	0	60.0810408138629	-Inf	3.3851e-06	0.00026122
Cluster-8309.41083	10.3137211068873	362.561139291952	-5.1356	3.4061e-06	0.00026257
Cluster-8309.44884	588.713344172766	0.979971230596342	9.2306	3.4111e-06	0.00026269
Cluster-8309.21496	7522.5252848258	5.29649114313752	10.472	3.5398e-06	0.00027232
Cluster-8309.12393	147.715288099595	2.9062375513873	5.6675	3.5525e-06	0.00027289
Cluster-8309.61478	8.57446949342373	22074.3251629584	-11.33	3.5544e-06	0.00027289
Cluster-8309.15842	121.731643181513	2.09496558412106	5.8606	3.6048e-06	0.00027648
Cluster-8309.58949	0	59.8275480522508	-Inf	3.6299e-06	0.00027812
Cluster-8309.31683	17.5740503521971	707.355752685665	-5.3309	3.6807e-06	0.00028173
Cluster-8309.52030	1193.17619207235	25.6120161485669	5.5418	3.6984e-06	0.0002828
Cluster-8309.24905	0	58.8439208582712	-Inf	3.7036e-06	0.00028292
Cluster-8309.5419	0	58.7433918324266	-Inf	3.7675e-06	0.00028732
Cluster-8309.55275	1443.44420763064	5.16146802020914	8.1275	3.769e-06	0.00028732
Cluster-8309.37438	22149.5168651782	711.958645271718	4.9593	3.7784e-06	0.00028775
Cluster-8309.53713	1304.87044056146	0.271997432234761	12.228	3.7906e-06	0.00028839
Cluster-8309.11816	44.3294210683502	0	Inf	3.8336e-06	0.00029138
Cluster-8309.43947	205.723374561932	4.42648959726189	5.5384	3.8614e-06	0.00029319
Cluster-8309.39146	143.395788593123	0	Inf	3.8998e-06	0.00029573
Cluster-8309.9964	43.8670798695806	0	Inf	3.9027e-06	0.00029573
Cluster-8309.30430	0	58.739685272761	-Inf	3.9333e-06	0.00029776
Cluster-8309.57028	44.730347205775	0	Inf	3.9408e-06	0.00029803
Cluster-8309.49426	27.1350398857653	40006.4922816236	-10.526	3.9513e-06	0.00029852
Cluster-8309.2933	0	58.4708950048313	-Inf	3.9595e-06	0.00029884
Cluster-8309.11388	664.126724802793	2.37067706554709	8.13	4.0472e-06	0.00030516
Cluster-5105.0	43.2923627461351	0	Inf	4.1665e-06	0.00031376
Cluster-8309.38226	43.273677096247	0	Inf	4.1696e-06	0.00031376
Cluster-8309.65901	0	58.2865904516952	-Inf	4.1853e-06	0.00031463
Cluster-8309.21461	7.87819836147251	360.830354744103	-5.5173	4.2138e-06	0.00031614
Cluster-8309.3153	0	58.9657967626579	-Inf	4.2104e-06	0.00031614
Cluster-8309.12176	582.705689548561	0	Inf	4.2399e-06	0.00031779
Cluster-8309.32996	334.219931963537	9.51991012821662	5.1337	4.2444e-06	0.00031781
Cluster-8309.2743	7.46901331221415	287.873777076325	-5.2684	4.3091e-06	0.00032233
Cluster-8309.10272	578.162230821373	9.00934170646855	6.0039	4.3248e-06	0.00032319
Cluster-8309.11954	1180.86761547873	0.819706345895554	10.492	4.3305e-06	0.0003233
Cluster-8309.4189	0	145.208332991087	-Inf	4.3368e-06	0.00032345
Cluster-8309.21932	4651.60289736043	2.41253788689785	10.913	4.3564e-06	0.00032459
Cluster-8309.19631	43.4419219547149	0	Inf	4.3849e-06	0.00032639
Cluster-8309.12294	99.348807562352	0.244992807649085	8.6636	4.4005e-06	0.00032723
Cluster-8309.28978	1212.701826802	22.5757868754851	5.7473	4.4186e-06	0.00032813
Cluster-8309.53549	43.9820271121811	0	Inf	4.4212e-06	0.00032813
Cluster-8309.39852	702.90996020376	23.0485237980877	4.9306	4.4571e-06	0.00033047
Cluster-8309.2602	0.328258265061355	174.893006185935	-9.0574	4.4675e-06	0.00033091
Cluster-8309.49678	44.7076261079063	0	Inf	4.4919e-06	0.0003324
Cluster-8309.12495	8423.36508756316	3.72222984809158	11.144	4.5376e-06	0.00033545
Cluster-8309.12605	368.844804094127	3.5238181912313	6.7097	4.5632e-06	0.00033669
Cluster-8309.38958	37.5180314741273	1114.86530470167	-4.8931	4.5605e-06	0.00033669
Cluster-8309.22907	553.677371722471	16.5087555579543	5.0677	4.5882e-06	0.0003382
Cluster-8309.17590	173.003777443997	4.32766206011499	5.3211	4.6305e-06	0.00034098
Cluster-8309.29503	182.306081216248	3.02092756554605	5.9152	4.6949e-06	0.00034518
Cluster-8309.6929	0	57.0358163926756	-Inf	4.6966e-06	0.00034518
Cluster-8309.30996	295.811955351627	8143.30155248484	-4.7829	4.709e-06	0.00034576
Cluster-8309.36364	6076.41638780003	206.075971356535	4.882	4.7444e-06	0.00034786
Cluster-8309.45954	44.4082456653992	0	Inf	4.7469e-06	0.00034786
Cluster-8309.14588	116.196601772175	1.00697585518202	6.8504	4.7711e-06	0.00034903
Cluster-8309.45171	43.1472615667965	0	Inf	4.772e-06	0.00034903
Cluster-8309.8131	0	57.0872406211336	-Inf	4.7859e-06	0.00034971
Cluster-8309.56535	0	56.4128740995325	-Inf	4.8437e-06	0.00035359
Cluster-8309.10383	43.9827117187891	1321.42971471696	-4.909	4.9157e-06	0.0003585
Cluster-8309.38680	451.359119342713	0	Inf	4.9337e-06	0.00035878
Cluster-8309.42534	3.67841270170525	176.259653172181	-5.5825	4.9243e-06	0.00035878
Cluster-8309.54309	3882.93993723337	96.0033302006157	5.3379	4.9318e-06	0.00035878
Cluster-8309.30197	439.772288703724	0	Inf	4.9684e-06	0.00036095
Cluster-8309.45537	4623.04872297987	158.47989492731	4.8665	4.9945e-06	0.0003625
Cluster-8309.44373	340.432545218805	0.275711481426032	10.27	5.0405e-06	0.00036519
Cluster-8309.61791	2.4505764390258	139.389678278332	-5.8299	5.0412e-06	0.00036519
Cluster-8309.18655	69.4856867304015	0	Inf	5.0476e-06	0.0003653
Cluster-8309.66138	1.10545618120957	99.4764118823143	-6.4916	5.0601e-06	0.00036586
Cluster-8309.46928	35.3762015773106	978.636260906537	-4.7899	5.1729e-06	0.00037366
Cluster-8309.45015	0	65.0798397626969	-Inf	5.2076e-06	0.0003758
Cluster-8309.34638	234.48828403567	2.26637261639566	6.693	5.2173e-06	0.00037615
Cluster-8309.58549	415.654600413862	0.819706345895554	8.9861	5.2802e-06	0.00038032
Cluster-8309.20613	55.0355748354404	0.275711481426032	7.6411	5.2951e-06	0.00038103
Cluster-8309.20548	223.501435475961	0.827134444278097	8.0779	5.3464e-06	0.00038434
Cluster-8309.30886	529.124376977615	17.6200358622877	4.9083	5.3513e-06	0.00038434
Cluster-8309.50221	2.95432438555219	174.208507085314	-5.8818	5.3992e-06	0.00038742
Cluster-8309.64981	5.28421943855248	244.027830347112	-5.5292	5.4914e-06	0.00039366
Cluster-8309.33604	972.229856269245	31.5841878770406	4.944	5.5049e-06	0.00039425
Cluster-8309.18624	20.6558974550683	661.147864653497	-5.0003	5.519e-06	0.00039489
Cluster-8309.65245	0.448939651086864	191.418511041224	-8.736	5.5573e-06	0.00039725
Cluster-8309.41007	115.742443657956	43796.8703461884	-8.5638	5.5651e-06	0.00039733
Cluster-8309.55306	41.521896557581	0	Inf	5.5688e-06	0.00039733
Cluster-8309.55513	0	55.7642056283077	-Inf	5.6614e-06	0.00040355
Cluster-8309.61869	10.7802857695098	378.803918662191	-5.135	5.6897e-06	0.00040519
Cluster-8309.44819	0	696.221874189648	-Inf	5.7845e-06	0.00041155
Cluster-8309.32384	308.40561344964	9.02539250704515	5.0947	5.8509e-06	0.00041584
Cluster-8309.36670	9445.58828948326	322.854179717615	4.8707	5.8557e-06	0.00041584
Cluster-8309.20142	211.491559297465	0.271997432234761	9.6028	5.8921e-06	0.00041803
Cluster-8309.2967	0	254.284057801409	-Inf	5.9302e-06	0.00041995
Cluster-8309.53655	734.108595362706	0	Inf	5.9261e-06	0.00041995
Cluster-8309.36518	0	54.3488155127532	-Inf	5.966e-06	0.00042178
Cluster-8309.38126	471.778628303489	0	Inf	5.9673e-06	0.00042178
Cluster-8309.63466	1.34681895326059	96.9500633120553	-6.1696	5.9811e-06	0.00042236
Cluster-8309.13890	1523.63090579825	61990.6128904211	-5.3465	5.9998e-06	0.0004229
Cluster-8309.20467	3972.74651526477	8.94066458409685	8.7955	5.9942e-06	0.0004229
Cluster-8309.36441	35691.7553338965	1306.23434616621	4.7721	6.0971e-06	0.00042833
Cluster-8309.37551	20748.1424269523	769.892236112741	4.7522	6.0949e-06	0.00042833
Cluster-8309.40564	1760.77429312058	62.5203950017817	4.8157	6.0995e-06	0.00042833
Cluster-8309.54415	3953.02439529925	145.264758662677	4.7662	6.0972e-06	0.00042833
Cluster-8309.7763	3.31636854362872	170.042054816031	-5.6801	6.1102e-06	0.00042868
Cluster-8309.12242	93.9810243826049	0.244992807649085	8.5835	6.1159e-06	0.00042869
Cluster-8309.19252	821.654436821683	7.33197056608269	6.8082	6.1289e-06	0.0004292
Cluster-8309.12171	66.5552837296187	0.489985615298171	7.0857	6.2899e-06	0.00044007
Cluster-8309.43404	11812.9856908821	414.563439242914	4.8326	6.3151e-06	0.00044142
Cluster-8309.37499	1612.35248043155	62.1669995591347	4.6969	6.4221e-06	0.00044849
Cluster-8309.48056	148.842451289837	3.58424925853842	5.376	6.5026e-06	0.00045369
Cluster-8309.53007	6.53734811702525	257.057935979145	-5.2972	6.5162e-06	0.00045422
Cluster-8309.12649	925.231828934402	6.34457123710381	7.1881	6.5365e-06	0.0004548
Cluster-8309.44858	40.9144541794728	0	Inf	6.5321e-06	0.0004548
Cluster-8309.12637	556.644497777728	10.0705151343867	5.7885	6.5495e-06	0.00045529
Cluster-8309.44955	87.6647477913303	2495.45527266623	-4.8312	6.6815e-06	0.00046403
Cluster-8309.30014	69.4494226184938	0.819706345895554	6.4047	6.847e-06	0.00047509
Cluster-8309.21357	355.030071033604	0.765697096724203	8.857	6.8985e-06	0.00047823
Cluster-8309.33670	2740.4350531626	102.633702391408	4.7388	7.0121e-06	0.00048566
Cluster-8309.12655	7566.72697630796	1.03398047976769	12.837	7.067e-06	0.00048901
Cluster-8309.57066	39.9946798523945	0	Inf	7.1134e-06	0.00049177
Cluster-4844.0	39.8638062937027	0	Inf	7.1549e-06	0.00049419
Cluster-8309.35536	77.4737362481413	0	Inf	7.2228e-06	0.00049842
Cluster-8309.52335	0	53.2224981776155	-Inf	7.2369e-06	0.00049894
Cluster-8309.40255	0	53.4653514753219	-Inf	7.2829e-06	0.00050166
Cluster-8309.2008	0	52.8301380061271	-Inf	7.3571e-06	0.00050631
Cluster-8309.65265	1.55099844140769	193.976142343044	-6.9665	7.3647e-06	0.00050637
Cluster-8309.42085	3.14257755760805	140.563886626775	-5.4831	7.3857e-06	0.00050735
Cluster-8309.16520	277.972062779362	7.87200168368066	5.1421	7.4155e-06	0.00050894
Cluster-8309.20219	748.67874255945	1.09913187651286	9.4118	7.4792e-06	0.00051285
Cluster-8309.40508	32.8429531091274	876.317343407487	-4.7378	7.4985e-06	0.0005137
Cluster-8309.60774	63.0452382631805	0	Inf	7.5795e-06	0.00051878
Cluster-8309.37171	332.841308745418	11.3041707384673	4.8799	7.594e-06	0.00051931
Cluster-8309.47289	1.31303306024542	106.402824462084	-6.3405	7.6147e-06	0.00052026
Cluster-8309.51267	361.14618994858	0	Inf	7.6272e-06	0.00052063
Cluster-8309.42007	0	52.583889220551	-Inf	7.6641e-06	0.00052269
Cluster-8309.38146	186.66795319199	4.66405430652843	5.3227	7.7272e-06	0.00052651
Cluster-8309.54865	2.68344573385496	129.502841352271	-5.5928	7.7886e-06	0.00053022
Cluster-8309.36573	251.288094009598	7.78085194259659	5.0133	7.7994e-06	0.00053048
Cluster-8309.43134	316.300350542144	0	Inf	7.9281e-06	0.00053875
Cluster-8309.65592	0.328258265061355	164.84049632681	-8.972	7.9777e-06	0.00054163
Cluster-8309.29580	32.0665347164272	61992.286132939	-10.917	8.0932e-06	0.00054898
Cluster-8309.5054	49.7884921312758	0.275711481426032	7.4965	8.2298e-06	0.00055775
Cluster-8309.9504	0	345.698287419196	-Inf	8.2546e-06	0.00055893
Cluster-8309.65458	0.775499220703847	79.972357945549	-6.6882	8.3012e-06	0.00056158
Cluster-8309.12613	37916.160548418	138.909494989988	8.0925	8.369e-06	0.00056566
Cluster-8309.11758	17.6915689127221	1209.01525219474	-6.0946	8.3806e-06	0.00056594
Cluster-8309.21154	0.984774795184064	91.8018844388884	-6.5426	8.4408e-06	0.0005695
Cluster-8309.36268	180.815390648317	5.36063625963591	5.076	8.4579e-06	0.00057014
Cluster-8309.14550	42.1062143461169	0	Inf	8.5769e-06	0.00057765
Cluster-8309.35178	1848.20196852965	72.6600866539006	4.6688	8.6005e-06	0.00057872
Cluster-8309.28131	37.9450295507935	1081.40426582345	-4.8329	8.6566e-06	0.00058199
Cluster-8309.38592	1774.1235626847	67.3724065365219	4.7188	8.6825e-06	0.00058321
Cluster-8309.24867	582.76206033882	2.71525399290956	7.7457	8.7063e-06	0.00058428
Cluster-8309.28527	55.1602451199305	1597.79282974288	-4.8563	8.7587e-06	0.00058683
Cluster-8309.39272	499.216469278768	16.8659189343824	4.8875	8.7675e-06	0.00058683
Cluster-8309.53412	196.778225966854	5.16694493221368	5.2511	8.7665e-06	0.00058683
Cluster-8309.31080	60.3922741304841	0.543994864469521	6.7946	8.8412e-06	0.00059072
Cluster-8309.39165	0	79.1148739850979	-Inf	8.8374e-06	0.00059072
Cluster-8309.65829	7.37532303742633	242.971934729801	-5.0419	8.8842e-06	0.00059307
Cluster-8309.43033	1063.1017225755	39.7651316717783	4.7406	8.9024e-06	0.00059376
Cluster-8309.8411	42.235201193492	0	Inf	8.9455e-06	0.00059611
Cluster-8309.39318	315.720664443951	11.0827182038929	4.8323	8.9891e-06	0.00059849
Cluster-8309.37187	8691.22872725816	353.280989097932	4.6207	9.0874e-06	0.0006045
Cluster-8309.28409	19.3976726902624	582.110206105273	-4.9073	9.1328e-06	0.00060699
Cluster-8309.45745	311.448407829039	6.36981299887622	5.6116	9.1801e-06	0.0006096
Cluster-8309.48246	3.55093653390225	157.83571955642	-5.4741	9.3068e-06	0.00061747
Cluster-8309.58190	0	50.6486816362445	-Inf	9.3693e-06	0.00062108
Cluster-8309.44753	405.038791345918	13.6704385463722	4.8889	9.3897e-06	0.00062188
Cluster-8309.36983	39.9220585295471	0	Inf	9.4103e-06	0.0006227
Cluster-8309.58062	42.1643734829291	0	Inf	9.4215e-06	0.0006229
Cluster-8309.34596	611.781912528179	4.48792694481578	7.0908	9.4394e-06	0.00062354
Cluster-8309.10270	326.699545394941	0	Inf	9.5255e-06	0.00062867
Cluster-8309.33248	643.136421259325	19.7308639234206	5.0266	9.5556e-06	0.00062929
Cluster-8309.35221	726.873524332943	24.9759233485746	4.8631	9.5536e-06	0.00062929
Cluster-8309.40140	827.432178402074	29.1314906574897	4.828	9.5598e-06	0.00062929
Cluster-8309.50909	0	50.4080980862376	-Inf	9.6535e-06	0.00063491
Cluster-8309.17672	0	50.3457158325525	-Inf	9.8143e-06	0.00064493
Cluster-8309.9434	427.327319009619	5.05521238467971	6.4014	9.8852e-06	0.00064902
Cluster-8309.2024	1.34512025781622	166.928509826422	-6.9554	9.9961e-06	0.00065526
Cluster-8309.35770	0	50.5798850539492	-Inf	9.9975e-06	0.00065526
Cluster-8309.18981	253.918356133983	8.74477237261633	4.8598	1.0035e-05	0.00065714
Cluster-8309.15679	45.4223017748412	0	Inf	1.0189e-05	0.0006655
Cluster-8309.43558	39.221563933743	0	Inf	1.0179e-05	0.0006655
Cluster-8309.59685	159.725839983353	3957.93174461533	-4.6311	1.0182e-05	0.0006655
Cluster-8309.37715	120.688521233644	2.69296969776193	5.4859	1.0208e-05	0.00066614
Cluster-8309.45272	131.544470592511	0.543994864469521	7.9177	1.0259e-05	0.0006689
Cluster-8309.36557	3775.86145745157	156.229002481668	4.5951	1.0291e-05	0.00067025
Cluster-8309.37114	460.661903533121	16.8607605836993	4.772	1.0297e-05	0.00067025
Cluster-8309.28105	1359.592191102	5.23851814709461	8.0198	1.0371e-05	0.00067448
Cluster-8309.15745	1.22274017634634	385.204255979664	-8.2994	1.048e-05	0.00068095
Cluster-8309.23581	128.089204143745	0	Inf	1.0493e-05	0.00068122
Cluster-8309.37257	2381.87503144852	95.713022997938	4.6372	1.0545e-05	0.00068403
Cluster-8309.51634	86.5188989512003	1.60869401801416	5.7491	1.0637e-05	0.00068944
Cluster-8309.61187	42.506624803249	1571.88973318587	-5.2087	1.0709e-05	0.00069349
Cluster-8309.35924	2337.56089496627	90.5764242935899	4.6897	1.0824e-05	0.00070032
Cluster-8309.12048	40.8985744128976	0	Inf	1.0918e-05	0.0007058
Cluster-8309.47846	2.68344573385496	122.326165643771	-5.5105	1.094e-05	0.00070665
Cluster-8309.13709	2.33159374844466	121.049701023901	-5.6981	1.0979e-05	0.00070855
Cluster-8309.42336	2025.10024376176	1.7149496535436	10.206	1.1e-05	0.00070932
Cluster-8309.37234	565.462101648952	0	Inf	1.1112e-05	0.00071588
Cluster-8309.46466	11.6605400601479	324.864619768493	-4.8001	1.1166e-05	0.00071876
Cluster-8309.2718	10.6680978607061	336.091010467304	-4.9775	1.1214e-05	0.00072128
Cluster-8309.63355	0	48.9504779917284	-Inf	1.1318e-05	0.00072732
Cluster-8309.36043	313.684007463543	0	Inf	1.1341e-05	0.0007282
Cluster-8309.63633	0	194.115076786164	-Inf	1.1375e-05	0.00072975
Cluster-8309.33208	3156.70972684287	128.789321778264	4.6153	1.1424e-05	0.00073171
Cluster-8309.39253	80.818699681612	1.27897328741678	5.9816	1.1425e-05	0.00073171
Cluster-8309.31809	168.01830039086	5.0319218092853	5.0614	1.1457e-05	0.00073315
Cluster-8309.2351	0	49.0870142797898	-Inf	1.147e-05	0.00073337
Cluster-8309.20473	2145.25609449462	2.12939830708928	9.9765	1.1509e-05	0.00073491
Cluster-8309.45794	38.6092134851739	0	Inf	1.1514e-05	0.00073491
Cluster-8309.55013	0	48.9351223996028	-Inf	1.1606e-05	0.00074017
Cluster-8309.18333	181.446549123573	0	Inf	1.1631e-05	0.00074111
Cluster-8309.56899	0.447240955642493	63.2808648841816	-7.1446	1.1648e-05	0.0007416
Cluster-8309.66139	0.328258265061355	63.2441699030396	-7.59	1.1871e-05	0.00075516
Cluster-8309.36079	1171.96277212193	50.2517355742928	4.5436	1.1915e-05	0.0007573
Cluster-8309.22920	1474.46414843575	1.80710567487444	9.6723	1.1959e-05	0.00075948
Cluster-8309.45813	4.02516860078244	150.558495641805	-5.2251	1.2001e-05	0.00076151
Cluster-8309.36296	2501.40464234532	8.50544480053652	8.2001	1.2106e-05	0.00076752
Cluster-8309.12453	64.5589310438851	0	Inf	1.2201e-05	0.00077293
Cluster-8309.36402	85956.4540786317	3510.66853660175	4.6138	1.2247e-05	0.00077517
Cluster-8309.25865	10.2731404320946	298.425112621699	-4.8604	1.2276e-05	0.00077635
Cluster-8309.22439	0.777197916148219	754.211828606057	-9.9225	1.2348e-05	0.00077987
Cluster-8309.49610	1.79575860434746	96.398828672768	-5.7464	1.2352e-05	0.00077987
Cluster-8309.40870	1213.95905107682	2.31666781637574	9.0335	1.2377e-05	0.00078079
Cluster-8309.34950	7050.71610243895	292.759781486967	4.59	1.2455e-05	0.00078504
Cluster-8309.12301	81.0525830652776	2046.7424268677	-4.6583	1.257e-05	0.00079166
Cluster-16481.0	37.6622600309857	0	Inf	1.2631e-05	0.00079481
Cluster-8309.18610	45.8496275159279	0	Inf	1.2736e-05	0.00080078
Cluster-8309.65206	0	141.904098160348	-Inf	1.2748e-05	0.00080087
Cluster-8309.8778	69.2611694464379	0.979971230596342	6.1432	1.2816e-05	0.00080445
Cluster-8309.26650	396.493773910875	14.9738970129949	4.7268	1.2873e-05	0.00080734
Cluster-8309.16176	91.1388395385323	1.01068990437329	6.4947	1.2958e-05	0.00081202
Cluster-8309.20521	3693.21866462858	83.532237283587	5.4664	1.2973e-05	0.0008123
Cluster-8309.23659	38.0326096504118	0	Inf	1.3025e-05	0.00081491
Cluster-8309.40692	840.130820151041	32.4841515141267	4.6928	1.3116e-05	0.00081988
Cluster-8309.37817	3554.13223022989	141.655470944982	4.649	1.3201e-05	0.00082454
Cluster-8309.11365	36.5795249476448	0	Inf	1.3318e-05	0.00083112
Cluster-8309.21772	37.4699714109492	0	Inf	1.3379e-05	0.00083429
Cluster-8309.21375	537.760704490065	1.03398047976769	9.0226	1.3399e-05	0.00083485
Cluster-8309.16130	336.010729395313	3.46238084367741	6.6006	1.3432e-05	0.00083618
Cluster-8309.29534	1179.33948270621	47.5322025614978	4.6329	1.3548e-05	0.00084212
Cluster-8309.33703	41.6952840518981	0	Inf	1.3549e-05	0.00084212
Cluster-8309.47710	56.4666714142707	0.271997432234761	7.6977	1.3648e-05	0.00084692
Cluster-8309.9231	3.10369557825976	135.68449473323	-5.4501	1.3649e-05	0.00084692
Cluster-8309.20848	669.168326074783	24.5553714382146	4.7683	1.3688e-05	0.00084867
Cluster-8309.53745	183.146280700596	0.516990239883846	8.4686	1.3776e-05	0.00085339
Cluster-8309.45810	893.288147634063	37.2231164375978	4.5849	1.3813e-05	0.00085497
Cluster-8309.34909	606.248435619162	24.305719675243	4.6405	1.3862e-05	0.0008573
Cluster-8309.18315	1.78896382256997	1248.32807487319	-9.4467	1.3935e-05	0.00086111
Cluster-8309.1900	0	57.369931401864	-Inf	1.397e-05	0.00086263
Cluster-8309.29909	154.66618437828	4.22064984201907	5.1955	1.4052e-05	0.00086597
Cluster-8309.41572	310.777808780242	0	Inf	1.4059e-05	0.00086597
Cluster-8309.53053	0.448939651086864	61.4454986067944	-7.0966	1.4044e-05	0.00086597
Cluster-8309.63885	0	83.6871480045143	-Inf	1.4157e-05	0.00087129
Cluster-8309.34687	2.6868431247437	115.190522022106	-5.422	1.424e-05	0.00087567
Cluster-8309.35113	218.201420468519	7.6159281025733	4.8405	1.4271e-05	0.00087688
Cluster-8309.21969	2837.48179520027	87.7912297108559	5.0144	1.4317e-05	0.00087902
Cluster-8309.54847	542.564944993656	0	Inf	1.4379e-05	0.00088208
Cluster-8309.58501	69.7234640956915	0.734978422947256	6.5678	1.4429e-05	0.00088442
Cluster-8309.46183	466.626683263364	18.2007257078993	4.6802	1.4441e-05	0.00088446
Cluster-8309.49880	37.8910938778342	0	Inf	1.446e-05	0.0008849
Cluster-8309.35331	98.0256563389155	2.17597945787809	5.4934	1.4534e-05	0.00088874
Cluster-8309.55018	54.7944000792617	0.547708913660793	6.6445	1.463e-05	0.00089384
Cluster-8309.50716	145.686829126734	4.50378942182764	5.0156	1.4678e-05	0.0008961
Cluster-8309.15654	106.327005344946	2.61938392238745	5.3431	1.4725e-05	0.00089821
Cluster-8309.31535	33.4190878131128	921.107213373719	-4.7846	1.4754e-05	0.0008993
Cluster-8309.21141	96.6527672642215	0.516990239883846	7.5465	1.4803e-05	0.00090152
Cluster-8309.10757	792.387082975561	5.24248189396617	7.2398	1.4894e-05	0.00090563
Cluster-8309.12456	5962.25673512642	1.60869401801416	11.856	1.4887e-05	0.00090563
Cluster-8309.20958	327.818315290532	0.815992296704282	8.6501	1.5189e-05	0.00092278
Cluster-8309.38032	38.8765532796262	0	Inf	1.5259e-05	0.0009263
Cluster-8309.52523	0	46.991860372104	-Inf	1.5303e-05	0.00092827
Cluster-8309.47003	136.76312551534	4.13567222139049	5.0474	1.5401e-05	0.00093342
Cluster-8309.43754	208.95452540063	1.60869401801416	7.0212	1.5438e-05	0.00093492
Cluster-8309.42296	246.58252385523	7.17346854419517	5.1033	1.5644e-05	0.00094663
Cluster-8309.37702	224.846821394741	0	Inf	1.5699e-05	0.00094922
Cluster-8309.12304	45.6163356398381	0.275711481426032	7.3702	1.5776e-05	0.00095315
Cluster-8309.24447	0	50.7696707203079	-Inf	1.5826e-05	0.00095537
Cluster-8309.15175	0	46.7124348414867	-Inf	1.585e-05	0.00095606
Cluster-8309.64218	16.4552391728208	441.801290700922	-4.7468	1.5902e-05	0.00095845
Cluster-8309.6216	0	46.3994601199169	-Inf	1.6053e-05	0.00096677
Cluster-8309.12601	35365.8651257764	14.2547810670595	11.277	1.6182e-05	0.00097375
Cluster-8309.43258	0	46.5595980551684	-Inf	1.6252e-05	0.00097719
Cluster-8309.13834	0.656516530122709	102.200157426751	-7.2824	1.6405e-05	0.00098559
Cluster-8309.18061	330.326237330369	0.516990239883846	9.3195	1.6474e-05	0.00098872
Cluster-8309.26551	315.593552301874	6.49816460598854	5.6019	1.6483e-05	0.00098872
Cluster-8309.15242	180.138487955053	5.41489520648755	5.056	1.6618e-05	0.00099604
Cluster-8309.38581	2823.57221161227	132.152307738703	4.4172	1.6655e-05	0.00099746
Cluster-8309.44671	179.859039998851	0	Inf	1.6827e-05	0.001007
Cluster-8309.56027	0	46.1900290637138	-Inf	1.6961e-05	0.0010122
Cluster-8309.59400	875.312050700971	0	Inf	1.6967e-05	0.0010122
Cluster-8309.64995	0	45.8850432100027	-Inf	1.6955e-05	0.0010122
Cluster-8309.9483	3.6108409156749	160.576829965168	-5.4748	1.694e-05	0.0010122
Cluster-18254.0	36.6005938995852	0	Inf	1.6994e-05	0.0010129
Cluster-8309.65020	14.5759824663518	6161.96761815223	-8.7237	1.7042e-05	0.001015
Cluster-8309.27986	36.3558337366455	0	Inf	1.7202e-05	0.0010237
Cluster-8309.23153	311.522908779665	4.13567222139049	6.2351	1.7233e-05	0.0010248
Cluster-8309.10201	208.190853226772	7.18385410920249	4.857	1.7278e-05	0.0010267
Cluster-8309.36425	18577.2551746998	858.944270179071	4.4348	1.746e-05	0.0010367
Cluster-8309.29005	234.72954662515	6091.54052951249	-4.6977	1.7576e-05	0.0010419
Cluster-8309.35762	7436.49983591477	317.652690092035	4.5491	1.7564e-05	0.0010419
Cluster-8309.35312	0	425.037845038812	-Inf	1.7693e-05	0.0010473
Cluster-8309.65483	0	86.0395742983371	-Inf	1.7695e-05	0.0010473
Cluster-8309.36102	4079.21830313782	171.724814824511	4.5701	1.7715e-05	0.0010477
Cluster-8309.44371	159.690976180236	0	Inf	1.7821e-05	0.0010531
Cluster-8309.13569	0	46.0295758554483	-Inf	1.7863e-05	0.0010548
Cluster-8309.37032	19679.4281564844	8.88174668192271	11.114	1.7948e-05	0.001059
Cluster-8309.19010	4.08677167799945	7036.44437539417	-10.75	1.8074e-05	0.0010656
Cluster-8309.27997	84.5053438351917	0	Inf	1.8089e-05	0.0010656
Cluster-8309.41760	141.321154450592	4.25879661417856	5.0524	1.8264e-05	0.0010751
Cluster-8309.33285	34.1854554995029	0	Inf	1.8337e-05	0.0010786
Cluster-8309.35569	1700.98150447864	73.9248914634776	4.5242	1.8533e-05	0.0010891
Cluster-8309.39995	3490.26699558939	153.373391840236	4.5082	1.8544e-05	0.0010891
Cluster-8309.53249	102.821557556297	2.75711481426032	5.2208	1.8695e-05	0.0010971
Cluster-8309.63158	1.34172286692748	80.5726318068894	-5.9081	1.8805e-05	0.0011027
Cluster-8309.29674	9929.61491667423	464.81759727124	4.417	1.9413e-05	0.0011375
Cluster-8309.12543	0	44.9639359969906	-Inf	1.9502e-05	0.0011418
Cluster-8309.44175	142.915237427836	1.76895890271495	6.3361	1.9535e-05	0.001142
Cluster-8309.62409	35.8216972879927	0	Inf	1.9537e-05	0.001142
Cluster-8309.53778	111.387269729344	0	Inf	1.9655e-05	0.0011481
Cluster-8309.10039	18.0922604847586	497.140883308165	-4.7802	1.9758e-05	0.0011532
Cluster-8309.16647	44.952386270846	0.244992807649085	7.5195	1.9965e-05	0.0011644
Cluster-8309.40526	120.357336526279	2.19454970383444	5.7773	2.0095e-05	0.001171
Cluster-8309.31657	310.89822924009	0	Inf	2.018e-05	0.0011751
Cluster-8309.12648	1725.15561487519	0.520704289075118	11.694	2.0483e-05	0.0011909
Cluster-8309.38093	1702.67170481567	1.90398202564332	9.8046	2.0477e-05	0.0011909
Cluster-8309.37495	1987.40952375984	87.6062149702176	4.5037	2.0742e-05	0.0012046
Cluster-8309.51150	3.57792764513994	127.032065792599	-5.1499	2.0751e-05	0.0012046
Cluster-8309.54646	46.4222699121845	0.271997432234761	7.4151	2.0791e-05	0.0012061
Cluster-8309.38215	299.577440274835	12.3995885657889	4.5946	2.1156e-05	0.0012263
Cluster-8309.1205	4.47920433820241	144.621644369534	-5.0129	2.1175e-05	0.0012265
Cluster-8309.16648	476.553878415405	12.7597707829573	5.223	2.1273e-05	0.0012312
Cluster-8309.20900	69.8173889358676	1.3599871611738	5.6819	2.1381e-05	0.0012346
Cluster-8309.4008	133.492761397258	3.72695017752962	5.1626	2.1378e-05	0.0012346
Cluster-8309.58098	226.659491126249	4896.49733323563	-4.4332	2.1379e-05	0.0012346
Cluster-8309.20128	137.4607211288	0	Inf	2.1441e-05	0.0012371
Cluster-8309.29195	756.330813530734	0	Inf	2.1461e-05	0.0012373
Cluster-8309.9969	144.474638065241	0	Inf	2.1642e-05	0.0012468
Cluster-8309.23340	45.7124092166783	0	Inf	2.1757e-05	0.0012525
Cluster-8309.12516	675.540941486545	0.271997432234761	11.278	2.179e-05	0.0012534
Cluster-8309.19302	105.575006745559	0	Inf	2.2306e-05	0.0012821
Cluster-8309.65342	0	44.1069008356176	-Inf	2.2373e-05	0.001285
Cluster-8309.31847	2915.88556484196	132.296582284032	4.4621	2.2461e-05	0.0012891
Cluster-8309.41827	357.385270508416	14.9701829638036	4.5773	2.272e-05	0.001303
Cluster-8309.12498	131.625281552502	0	Inf	2.2805e-05	0.0013069
Cluster-8309.19025	576.922976456976	0.244992807649085	11.201	2.2854e-05	0.0013087
Cluster-8309.16098	149.410401091464	3326.49716920483	-4.4767	2.2953e-05	0.0013134
Cluster-8309.42147	639.150771976345	27.2701874098791	4.5508	2.3115e-05	0.0013216
Cluster-8309.30745	33.5880172781887	0	Inf	2.3143e-05	0.0013223
Cluster-8309.36302	5354.22403123487	1.01068990437329	12.371	2.3206e-05	0.0013245
Cluster-8309.64954	0.448939651086864	56.4921939741175	-6.9754	2.3218e-05	0.0013245
Cluster-8309.18802	108.98850950438	2.43211441310099	5.4858	2.3323e-05	0.0013295
Cluster-8309.22083	49.8204378624904	1061.46496725915	-4.4132	2.3412e-05	0.0013326
Cluster-8309.2977	2.41679054601062	2968.15966896884	-10.262	2.3399e-05	0.0013326
Cluster-8309.7667	34.2337035785533	0	Inf	2.3505e-05	0.0013368
Cluster-8309.37833	1788.60111520117	87.4407378502439	4.3544	2.3534e-05	0.0013375
Cluster-8309.18654	69.3785949079309	0	Inf	2.3555e-05	0.0013377
Cluster-8309.25137	0	43.3324507989426	-Inf	2.3602e-05	0.0013394
Cluster-10524.0	55.5350062190818	0	Inf	2.3715e-05	0.0013427
Cluster-8309.2825	3.9061859102013	132.479446736895	-5.0839	2.3702e-05	0.0013427
Cluster-8309.46163	160.3665991237	3470.17619837404	-4.4356	2.3683e-05	0.0013427
Cluster-8309.52305	642.211368851691	0	Inf	2.4555e-05	0.0013893
Cluster-8309.36915	34.2810790351234	0	Inf	2.468e-05	0.0013953
Cluster-8309.15671	42.842550472568	0	Inf	2.4788e-05	0.0014004
Cluster-8309.58371	34.119628958433	0	Inf	2.4896e-05	0.0014054
Cluster-8309.36851	311.508089651442	13.8308917546377	4.4933	2.5001e-05	0.0014103
Cluster-8309.19447	401.261775033233	1.55468476884281	8.0118	2.5098e-05	0.0014147
Cluster-8309.21337	91.4028303094199	2.29709129017261	5.3144	2.521e-05	0.00142
Cluster-8309.14860	33.6403008052197	0	Inf	2.5557e-05	0.0014377
Cluster-8309.27442	0	181.369085598174	-Inf	2.5563e-05	0.0014377
Cluster-8309.43148	78.1378252656816	1.63198459340856	5.5813	2.5722e-05	0.0014456
Cluster-8309.33596	253.859415655915	9.1641296791648	4.7919	2.5824e-05	0.0014502
Cluster-8309.26076	150.253351539207	5.30391924152006	4.8242	2.5915e-05	0.0014542
Cluster-8309.43236	0	42.7454005093108	-Inf	2.6179e-05	0.001468
Cluster-8309.42963	1378.22564014503	48.5252207309817	4.8279	2.628e-05	0.0014726
Cluster-8309.60320	0	45.9547266126211	-Inf	2.6327e-05	0.0014741
Cluster-8309.37047	958.9895037664	41.5103006037383	4.53	2.6482e-05	0.0014817
Cluster-8309.52584	81.6068209265505	0	Inf	2.6631e-05	0.0014889
Cluster-8309.11678	32.8278063164842	0	Inf	2.6753e-05	0.0014929
Cluster-8309.2320	0.656516530122709	108.50937770455	-7.3688	2.6762e-05	0.0014929
Cluster-8309.31717	545.17841234603	1.88811954863146	8.1736	2.6723e-05	0.0014929
Cluster-8309.39428	218.649382392075	0	Inf	2.6855e-05	0.001497
Cluster-8309.40410	171.041512673548	0	Inf	2.7151e-05	0.0015124
Cluster-8309.52345	8.32121585326211	229.873798045475	-4.7879	2.7226e-05	0.0015155
Cluster-8309.63941	6.56094183737419	188.973714645621	-4.8481	2.7577e-05	0.0015339
Cluster-8309.29625	1133.33850365629	55.0398549785225	4.364	2.7628e-05	0.0015345
Cluster-8309.44635	77.308812953279	1508.36474057703	-4.2862	2.7608e-05	0.0015345
Cluster-8309.16797	186.346922478176	5.52291370483025	5.0764	2.7676e-05	0.0015351
Cluster-8309.33428	2169.76816230951	91.4759466211234	4.568	2.7679e-05	0.0015351
Cluster-8309.32558	0	296.075330892308	-Inf	2.7721e-05	0.0015362
Cluster-8309.15423	0	42.2286599671072	-Inf	2.7766e-05	0.0015376
Cluster-8309.19713	527.761971378702	14.6711809069832	5.1688	2.7936e-05	0.0015434
Cluster-8309.21637	62.1873481282236	1.06469915354464	5.8681	2.7921e-05	0.0015434
Cluster-8309.49813	648.848051167594	9.64990184991113	6.0712	2.7952e-05	0.0015434
Cluster-8309.58954	449.870903358058	20.7360769157894	4.4393	2.7906e-05	0.0015434
Cluster-8309.34486	85.2993681498705	2.13311235628055	5.3215	2.8366e-05	0.0015651
Cluster-8309.36624	622.978915456911	1.08798972893904	9.1614	2.8745e-05	0.0015849
Cluster-8309.45082	1.64129132530677	109.357402738766	-6.0581	2.8883e-05	0.0015913
Cluster-8309.57117	303.683700950513	12.2398844505642	4.6329	2.9031e-05	0.0015983
Cluster-8309.23248	96.9079057978917	2.47026118526048	5.2939	2.9142e-05	0.0016004
Cluster-8309.31515	222.38494559518	0	Inf	2.9155e-05	0.0016004
Cluster-8309.38268	49.8603339306751	0.551422962852065	6.4986	2.9107e-05	0.0016004
Cluster-8309.46372	214.842743276886	7.68945250383224	4.8043	2.9112e-05	0.0016004
Cluster-8309.48618	6.02340799783262	823.389755500371	-7.0949	2.9174e-05	0.0016004
Cluster-8309.14158	19.0315930842052	437.978797961628	-4.5244	2.9269e-05	0.0016026
Cluster-8309.37722	4240.56096094555	196.965560492926	4.4282	2.926e-05	0.0016026
Cluster-8309.40900	324.265566773426	0	Inf	2.9278e-05	0.0016026
Cluster-8309.10923	74.7102829020857	1.63941269179111	5.5101	2.9465e-05	0.0016117
Cluster-8309.40670	131.487989243778	4.10595982786031	5.0011	2.962e-05	0.0016178
Cluster-8309.65331	3.14257755760805	109.386784880231	-5.1213	2.9613e-05	0.0016178
Cluster-8309.3310	3.88089349440798	137.005535432921	-5.1417	2.9661e-05	0.0016189
Cluster-8309.52911	2144.07082580576	98.1699959490669	4.4489	2.9741e-05	0.001622
Cluster-8309.52773	0	42.0055134333607	-Inf	2.9885e-05	0.0016287
Cluster-8309.32708	506.412125720393	21.3691400972083	4.5667	3.0319e-05	0.0016512
Cluster-8309.29345	219.755809748221	2.74968671587778	6.3205	3.0361e-05	0.0016523
Cluster-8309.21534	31.5323982677744	0	Inf	3.0396e-05	0.001653
Cluster-8309.34425	500.530705542892	1.3599871611738	8.5237	3.0439e-05	0.0016542
Cluster-8309.26821	2393.35079026792	111.782069873215	4.4203	3.053e-05	0.0016579
Cluster-8309.21288	32.0412423006339	0	Inf	3.0728e-05	0.0016675
Cluster-8309.5536	0	95.7335261629135	-Inf	3.0833e-05	0.001672
Cluster-8309.2849	8.23941644658489	410.772982901926	-5.6397	3.0933e-05	0.001675
Cluster-8309.60750	33.026063645334	0	Inf	3.0917e-05	0.001675
Cluster-8309.32828	866.563743103786	39.5603670604235	4.4532	3.1013e-05	0.0016781
Cluster-8309.35630	577.599230186299	26.042446739048	4.4711	3.1071e-05	0.0016801
Cluster-8309.39133	232.926717389852	8.37514200704619	4.7976	3.1103e-05	0.0016806
Cluster-8309.50987	516.503999413697	10786.940789635	-4.3844	3.1153e-05	0.0016821
Cluster-8309.35957	26872.4455208233	753.500540051299	5.1564	3.1205e-05	0.0016837
Cluster-8309.56033	155.260187029591	0	Inf	3.1462e-05	0.0016952
Cluster-8309.64216	0	406.036438597515	-Inf	3.1459e-05	0.0016952
Cluster-8309.15031	0.656516530122709	63.9375372023163	-6.6057	3.1543e-05	0.0016983
Cluster-8309.44299	37.4447255446719	0	Inf	3.1757e-05	0.0017086
Cluster-8309.48487	28.6354534955863	641.805922674849	-4.4863	3.1916e-05	0.001716
Cluster-8309.2223	0.896180606729357	63.3909540288259	-6.1443	3.1982e-05	0.0017183
Cluster-8309.11117	476.520639298258	0	Inf	3.2043e-05	0.0017204
Cluster-8309.29830	224.411167467131	9.02986313880291	4.6353	3.2184e-05	0.0017267
Cluster-8309.52959	85.7861016819941	2.16754507924877	5.3066	3.227e-05	0.0017301
Cluster-8309.49367	31.3299174750717	0	Inf	3.2406e-05	0.0017361
Cluster-8309.56388	0	41.0809957534275	-Inf	3.2915e-05	0.0017622
Cluster-8309.34709	224.292326242906	9.52362417740789	4.5577	3.2949e-05	0.0017628
Cluster-8309.18397	1816.81259542716	87.8629223856604	4.37	3.2975e-05	0.0017629
Cluster-8309.29866	295.816148438543	13.7794019508461	4.4241	3.3677e-05	0.0017991
Cluster-8309.17875	448.2943290372	0	Inf	3.3715e-05	0.0017999
Cluster-8309.31109	416.871606446783	2.92581407759043	7.1546	3.3758e-05	0.0018009
Cluster-8309.37375	290.942762559561	11.8847992099634	4.6135	3.405e-05	0.0018152
Cluster-8309.12617	7011.99859108631	50.3387871295305	7.122	3.4306e-05	0.0018276
Cluster-8309.10904	727.581966198326	0.489985615298171	10.536	3.449e-05	0.0018361
Cluster-8309.32995	52.418359134359	1207.67405630908	-4.526	3.4607e-05	0.0018397
Cluster-8309.58099	0	40.9853828701113	-Inf	3.4596e-05	0.0018397
Cluster-8309.12458	32.8777530909789	0	Inf	3.4666e-05	0.0018416
Cluster-8309.21089	33.8362213815333	0	Inf	3.4698e-05	0.001842
Cluster-8309.13072	2.89272130833517	107.156987785054	-5.2112	3.4852e-05	0.0018488
Cluster-8309.58562	1448.26964889526	72.702569618843	4.3162	3.496e-05	0.0018533
Cluster-8309.36301	35000.6198042358	1733.66552683288	4.3355	3.5158e-05	0.0018618
Cluster-8309.58639	2317.23268612481	2.43211441310099	9.896	3.5169e-05	0.0018618
Cluster-8309.12642	2132.23671947488	115.897142851194	4.2015	3.5222e-05	0.0018633
Cluster-8309.59500	77.6038768329011	1540.9064924642	-4.3115	3.5385e-05	0.0018706
Cluster-8309.58100	291.863189298502	5700.01237258278	-4.2876	3.5508e-05	0.0018758
Cluster-8309.62856	0	43.1122542422952	-Inf	3.5604e-05	0.0018796
Cluster-8309.43880	2.29780785542948	107.574286136045	-5.5489	3.5954e-05	0.0018958
Cluster-8309.65984	11.7153483555874	273.283056763149	-4.5439	3.5962e-05	0.0018958
Cluster-8309.19585	4083.34263979958	0.765697096724203	12.381	3.604e-05	0.0018962
Cluster-8309.34779	2993.39647512941	160.281419209307	4.2231	3.6031e-05	0.0018962
Cluster-8309.39172	915.797101495191	44.826016781553	4.3526	3.6045e-05	0.0018962
Cluster-8309.46452	78.5758881374943	1580.40794362536	-4.3301	3.6333e-05	0.00191
Cluster-8309.327	31.1391395346073	0	Inf	3.6404e-05	0.0019124
Cluster-8309.50392	14.7997202268672	309.97380490016	-4.3885	3.6507e-05	0.0019165
Cluster-8309.23660	1114.71914807606	60.7444535114548	4.1978	3.6621e-05	0.0019212
Cluster-8309.49947	40.2301204651482	0.244992807649085	7.3594	3.671e-05	0.0019245
Cluster-8309.47012	439.21145062914	9289.5652085375	-4.4026	3.6809e-05	0.0019283
Cluster-8309.40228	2974.16231016412	146.16378159485	4.3468	3.6885e-05	0.001931
Cluster-8309.52411	215.4033587921	0.275711481426032	9.6097	3.746e-05	0.0019598
Cluster-8309.24066	0	63.3554644293285	-Inf	3.7669e-05	0.001969
Cluster-8309.38859	3551.42186216583	66193.9902076312	-4.2202	3.7714e-05	0.001969
Cluster-8309.49031	30.1787845327363	685.134354561509	-4.5048	3.77e-05	0.001969
Cluster-8309.8707	37.7574144358295	0	Inf	3.7803e-05	0.0019722
Cluster-8309.55047	14.1682615471495	341.87831029655	-4.5927	3.8295e-05	0.0019965
Cluster-8309.30192	525.795648435099	26.0739219953915	4.3338	3.8351e-05	0.0019981
Cluster-8309.25730	342.917605793587	14.6256060364412	4.5513	3.8445e-05	0.0020016
Cluster-8309.60208	31.0556414324857	0	Inf	3.858e-05	0.0020072
Cluster-8309.35918	37.208458858954	0	Inf	3.8726e-05	0.0020135
Cluster-13763.0	103.350334075461	0	Inf	3.8765e-05	0.0020141
Cluster-8309.34666	450.855107022086	0	Inf	3.8839e-05	0.0020165
Cluster-8309.21042	338.272498802877	7.86262239892011	5.427	3.9038e-05	0.0020241
Cluster-8309.9695	35.8866512065824	0	Inf	3.9036e-05	0.0020241
Cluster-8309.65438	0	39.8540191546886	-Inf	3.9466e-05	0.0020449
Cluster-8309.41716	370.407560838636	16.7056540496816	4.4707	3.9796e-05	0.0020592
Cluster-8309.50214	68.8026947693338	0.734978422947256	6.5486	3.9773e-05	0.0020592
Cluster-8309.47442	0	39.9023631682906	-Inf	3.9839e-05	0.00206
Cluster-8309.38789	1642.24452306184	32.3217471194831	5.667	3.9883e-05	0.0020609
Cluster-8309.35360	143.130409519462	3.67564869730277	5.2832	4.0218e-05	0.0020754
Cluster-8309.58504	0	39.5116431113844	-Inf	4.0202e-05	0.0020754
Cluster-8309.2809	1.79236121345871	240.570742293093	-7.0685	4.0629e-05	0.0020937
Cluster-8309.29133	120.101680494508	0	Inf	4.0601e-05	0.0020937
Cluster-8309.22560	29.6784339770987	649.364333702072	-4.4515	4.1546e-05	0.0021395
Cluster-8309.60490	1175.84261588484	0.244992807649085	12.229	4.1637e-05	0.0021427
Cluster-8309.36527	18610.7539364082	988.320999345916	4.235	4.1846e-05	0.002152
Cluster-8309.49306	0	39.1977848577989	-Inf	4.1989e-05	0.0021579
Cluster-8309.18280	30.4996099589283	0	Inf	4.2117e-05	0.002163
Cluster-8309.11733	188.377126695998	7.88887044093929	4.5777	4.2413e-05	0.0021738
Cluster-8309.2961	2.69363790652119	95.0076309319823	-5.1404	4.2392e-05	0.0021738
Cluster-8309.39095	5170.91575911329	259.771349843164	4.3151	4.2355e-05	0.0021738
Cluster-8309.51338	905.191625154792	29.7962820812398	4.925	4.273e-05	0.0021886
Cluster-8309.40566	360.472568822	17.0686128994357	4.4005	4.2922e-05	0.0021969
Cluster-8309.33103	117.696780816608	0	Inf	4.3005e-05	0.0021997
Cluster-8309.48354	32.8582413681267	0	Inf	4.3141e-05	0.0022051
Cluster-8309.46116	176.377092831519	4.13592191907077	5.4143	4.33e-05	0.0022118
Cluster-8309.60279	161.469390887952	6.86231805955414	4.5564	4.337e-05	0.0022139
Cluster-8309.12564	639.818181989265	0	Inf	4.3405e-05	0.0022141
Cluster-8309.66129	3.66991922448339	118.345581689039	-5.0111	4.3587e-05	0.002222
Cluster-8309.52863	149.230848502059	5.62992592292617	4.7283	4.3746e-05	0.0022286
Cluster-8309.39022	9605.35525779661	52.8478860941833	7.5058	4.4309e-05	0.0022557
Cluster-8309.20539	66.5728156421221	1.57797534423721	5.3988	4.4668e-05	0.0022725
Cluster-8309.60270	84.1722980586607	2.12568425789801	5.3073	4.4706e-05	0.0022729
Cluster-8309.38103	1741.67943882886	93.8519694480077	4.2139	4.5514e-05	0.0023124
Cluster-8309.23232	0	38.6139417324721	-Inf	4.5646e-05	0.0023175
Cluster-8309.32272	52.7054917665679	0.788987672118607	6.0618	4.5702e-05	0.0023188
Cluster-8309.37556	9385.74921345478	0	Inf	4.5777e-05	0.0023211
Cluster-8309.60528	1.34681895326059	68.2820605301643	-5.6639	4.6276e-05	0.0023448
Cluster-8309.50014	0	38.7150390173185	-Inf	4.6477e-05	0.0023534
Cluster-8309.36325	1116.8884976819	17.4523428792044	5.9999	4.6645e-05	0.0023604
Cluster-8309.44312	1610.262263054	30107.5101707456	-4.2248	4.6822e-05	0.0023677
Cluster-8309.56062	127.91425942034	0	Inf	4.7127e-05	0.0023815
Cluster-8309.9788	30.4176225363788	0	Inf	4.7158e-05	0.0023815
Cluster-8309.12631	31.6942983856845	0	Inf	4.7444e-05	0.0023944
Cluster-8309.7276	2.74504881107198	3871.30557991269	-10.462	4.7533e-05	0.0023973
Cluster-8309.32869	261.368664706752	13.0119419913087	4.3282	4.7907e-05	0.0024145
Cluster-8309.39509	20495.6562853466	1133.4685936633	4.1765	4.8154e-05	0.0024251
Cluster-8309.64215	0	133.38471814269	-Inf	4.8182e-05	0.0024251
Cluster-8309.11928	1.67337852287758	75.9017682572626	-5.5033	4.8622e-05	0.0024457
Cluster-8309.17760	9.84352448798774	244.323921332372	-4.6335	4.9074e-05	0.0024668
Cluster-8309.20173	31.5628333194169	0	Inf	4.9114e-05	0.0024671
Cluster-8309.47716	278.229945192888	13.6808241113795	4.3461	4.9255e-05	0.0024726
Cluster-8309.26206	190.653115353806	1.53139419344841	6.96	4.9303e-05	0.0024733
Cluster-8309.19335	39.9041524031071	29930.4629770244	-9.5509	4.9872e-05	0.0025002
Cluster-8309.7507	1.64129132530677	84.5496717686356	-5.6869	5.001e-05	0.0025055
Cluster-8309.12667	30.2389234798973	0	Inf	5.0366e-05	0.0025216
Cluster-8309.26237	4.11716018012589	123.104134829458	-4.9021	5.0759e-05	0.0025363
Cluster-8309.36917	0	38.4051520001302	-Inf	5.0691e-05	0.0025363
Cluster-8309.50500	1424.63233754136	0.827134444278097	10.75	5.0732e-05	0.0025363
Cluster-8309.15727	49.1494125968165	0.827134444278097	5.8929	5.0931e-05	0.0025432
Cluster-8309.6009	0	38.0454616887967	-Inf	5.1002e-05	0.0025451
Cluster-8309.36120	20024.2867697528	104.855483948932	7.5772	5.1151e-05	0.0025509
Cluster-8309.24518	0	38.1279273535712	-Inf	5.1318e-05	0.0025575
Cluster-8309.15637	168.980206069225	0	Inf	5.1448e-05	0.0025623
Cluster-8309.63381	1.6716798274332	10286.3347403246	-12.587	5.1533e-05	0.0025648
Cluster-8309.65241	0	37.907419725128	-Inf	5.1695e-05	0.0025712
Cluster-8309.36194	7839.86857707899	423.163682626303	4.2115	5.1921e-05	0.0025807
Cluster-8309.35019	47.5824878393175	921.72959489281	-4.2758	5.2249e-05	0.0025953
Cluster-8309.47861	0	37.8896060617381	-Inf	5.2523e-05	0.0026072
Cluster-8309.58535	10952.8005267899	1.22496403824543	13.126	5.2844e-05	0.0026215
Cluster-8309.28619	791.167831283635	38.1697806853963	4.3735	5.2948e-05	0.0026249
Cluster-8309.37159	6653.53185256083	184.813937180462	5.17	5.3217e-05	0.0026365
Cluster-8309.18902	781.600760284439	2.20197780221699	8.4715	5.3718e-05	0.0026596
Cluster-8309.30716	440.20461016088	21.1963501375574	4.3763	5.3939e-05	0.0026688
Cluster-8309.5617	0	37.8482521252736	-Inf	5.427e-05	0.0026834
Cluster-8309.59532	193.212546132012	3409.55840832505	-4.1413	5.4341e-05	0.0026852
Cluster-8309.21871	493.462051403508	25.3031892962153	4.2855	5.4607e-05	0.0026966
Cluster-8309.21045	2996.80985009014	5.2387678447749	9.16	5.4659e-05	0.0026973
Cluster-8309.32835	6.2976840404186	172.550190607194	-4.7761	5.5216e-05	0.0027231
Cluster-8309.45460	696.304445157513	37.2802101028431	4.2232	5.5278e-05	0.0027244
Cluster-8309.57228	4.59561571085896	150.999323488038	-5.0381	5.551e-05	0.002734
Cluster-8309.22464	4.18046195278728	137.47152357363	-5.0393	5.5564e-05	0.0027349
Cluster-8309.18733	43.7710528422565	0.543994864469521	6.3302	5.6122e-05	0.0027606
Cluster-8309.29908	138.455282787138	5.36636286932073	4.6893	5.6904e-05	0.0027954
Cluster-8309.42764	3626.83678870028	63381.8448348053	-4.1273	5.688e-05	0.0027954
Cluster-8309.8347	0	37.6519144030224	-Inf	5.6955e-05	0.0027961
Cluster-8309.54940	144.242191351673	0.815992296704282	7.4657	5.7145e-05	0.0028036
Cluster-8309.58650	280.991364907847	0	Inf	5.7358e-05	0.0028122
Cluster-8309.33399	105.238253185468	3.58053520934715	4.8773	5.7665e-05	0.0028254
Cluster-8309.21170	128.849206182212	0.815992296704282	7.3029	5.7735e-05	0.002827
Cluster-8309.19735	3238.96586571494	1.55468476884281	11.025	5.7826e-05	0.0028278
Cluster-8309.54361	19.878652989404	465.336708208708	-4.549	5.7814e-05	0.0028278
Cluster-8309.20020	1874.69930081831	18.7966558869311	6.64	5.8486e-05	0.0028583
Cluster-8309.52560	28.6851657046928	0	Inf	5.8858e-05	0.0028746
Cluster-8309.64961	0	37.0144386756538	-Inf	5.8924e-05	0.0028759
Cluster-8309.35843	197.423282580529	8.20197211195832	4.5892	5.9219e-05	0.0028885
Cluster-8309.11977	5.078341254961	148.040447924111	-4.8655	6.0218e-05	0.0029339
Cluster-8309.52396	409.32411347369	22.533553608223	4.1831	6.0228e-05	0.0029339
Cluster-8309.19650	11.8925367324968	263.158274279474	-4.4678	6.0565e-05	0.0029465
Cluster-8309.47101	379.157454374452	20.2039807814602	4.2301	6.054e-05	0.0029465
Cluster-8309.62509	30.8330108598388	0	Inf	6.0733e-05	0.0029528
Cluster-4810.0	0	37.219341014291	-Inf	6.1199e-05	0.0029736
Cluster-8309.12509	111.392226167128	3.67489211473628	4.9218	6.1381e-05	0.0029805
Cluster-8309.11562	106.769695172315	0	Inf	6.1422e-05	0.0029806
Cluster-8309.4878	1.34681895326059	65.3153994009955	-5.5998	6.1637e-05	0.0029891
Cluster-8309.43837	2087.27536116374	130.696910083919	3.9973	6.168e-05	0.0029893
Cluster-8309.36226	273.553265966262	0.516990239883846	9.0475	6.2145e-05	0.0030099
Cluster-8309.36832	27557.8000735163	1578.67543256316	4.1257	6.2203e-05	0.0030108
Cluster-8309.52795	1.34681895326059	65.0821095103964	-5.5946	6.2349e-05	0.0030159
Cluster-8309.23123	201.968051434454	9.02986313880291	4.4833	6.244e-05	0.0030184
Cluster-8309.32757	0	36.6584699030372	-Inf	6.2842e-05	0.0030358
Cluster-8309.31287	2109.5296686904	118.375981801495	4.1555	6.3185e-05	0.0030486
Cluster-8309.45244	176.352890331846	7.5266681737517	4.5503	6.3174e-05	0.0030486
Cluster-8309.22867	3637.32627177161	35.9497545011604	6.6608	6.3591e-05	0.0030662
Cluster-8309.41445	768.419091537326	39.5125224421819	4.2815	6.3695e-05	0.0030693
Cluster-8309.39216	0	36.6460717775363	-Inf	6.3837e-05	0.0030741
Cluster-8309.21986	25439.348945575	38.7375730101464	9.3591	6.414e-05	0.0030868
Cluster-8309.28008	490.511553542699	24.7704635287688	4.3076	6.4648e-05	0.0031053
Cluster-8309.29835	0	36.8153392998682	-Inf	6.4643e-05	0.0031053
Cluster-8309.43700	161.674272254456	5.93264202893788	4.7683	6.457e-05	0.0031053
Cluster-8309.26648	72.0388969626566	0	Inf	6.4743e-05	0.0031079
Cluster-8309.39451	339.924725275299	0	Inf	6.5181e-05	0.0031269
Cluster-8309.16570	1.96954959036813	111.31017757709	-5.8206	6.5619e-05	0.0031459
Cluster-8309.61636	120.443197023088	0	Inf	6.5998e-05	0.0031621
Cluster-8309.13593	58.9578750776052	1.28268733660805	5.5224	6.6569e-05	0.0031874
Cluster-8309.31669	45.0023330453408	0.547708913660793	6.3604	6.7405e-05	0.0032254
Cluster-8309.25912	35.6202305841263	0.244992807649085	7.1838	6.7634e-05	0.0032344
Cluster-8309.58473	22030.6864092092	3.90578530818677	12.462	6.7756e-05	0.0032381
Cluster-8309.2801	7.5170268258762	186.153396332686	-4.6302	6.8201e-05	0.0032553
Cluster-8309.36647	168.199494937983	6.78973856442644	4.6307	6.8173e-05	0.0032553
Cluster-8309.52557	13.8822826523251	292.783986465391	-4.3985	6.8347e-05	0.0032602
Cluster-8309.56339	3135.44182648126	6.45630378463778	8.9237	6.8538e-05	0.0032673
Cluster-8309.20705	0.894481911284986	55.3069479589726	-5.9503	6.8622e-05	0.0032676
Cluster-8309.34863	135.381008171685	5.06736081250029	4.7396	6.8631e-05	0.0032676
Cluster-8309.21514	88.7617761343911	0	Inf	6.8801e-05	0.0032736
Cluster-8309.2560	0	35.8818189823039	-Inf	6.9004e-05	0.0032812
Cluster-8309.9646	256.791593179425	13.5589556965185	4.2433	6.9361e-05	0.0032961
Cluster-8309.8533	94.4511744519883	0	Inf	6.9667e-05	0.0033086
Cluster-8309.18584	336.639931884564	16.7906316703102	4.3255	7.0418e-05	0.0033422
Cluster-8309.39231	281.426794458278	15.3752523325887	4.1941	7.1937e-05	0.0034121
Cluster-8309.29087	217.911471764787	10.0172624677818	4.4432	7.2312e-05	0.0034278
Cluster-8309.36487	88.1649294206527	2.71997432234761	5.0185	7.2539e-05	0.0034363
Cluster-8309.38274	3940.48042187582	235.551770976348	4.0643	7.3139e-05	0.0034626
Cluster-8309.28201	444.438554297484	0	Inf	7.3229e-05	0.0034647
Cluster-8309.2821	0.896180606729357	54.6654429093987	-5.9307	7.3721e-05	0.0034858
Cluster-8309.16084	27.8057840365349	0	Inf	7.386e-05	0.0034902
Cluster-8309.54916	543.082231938073	1.64684079017365	8.3653	7.3974e-05	0.0034934
Cluster-8309.7574	35.6742128066017	0.244992807649085	7.186	7.4401e-05	0.0035114
Cluster-8309.35065	43162.7067361255	2496.42248611074	4.1119	7.4852e-05	0.0035304
Cluster-8309.25625	170.307701315505	0	Inf	7.6511e-05	0.0036065
Cluster-8309.38269	53.144615276733	1.09541782732159	5.6004	7.6765e-05	0.0036162
Cluster-8309.23200	50.3675258176063	0.827134444278097	5.9282	7.6887e-05	0.0036178
Cluster-8309.47053	28.9004099879863	50879.5087071997	-10.782	7.6895e-05	0.0036178
Cluster-8309.21021	0	35.4994138441034	-Inf	7.7219e-05	0.0036308
Cluster-8309.11804	30.4902438592262	0	Inf	7.7282e-05	0.0036315
Cluster-8309.46352	3.59151720869491	99.9108244870258	-4.798	7.7442e-05	0.0036368
Cluster-8309.32850	0	171.289699521823	-Inf	7.7538e-05	0.003639
Cluster-8309.44472	1234.29707867535	69.7032353412117	4.1463	7.7745e-05	0.0036465
Cluster-8309.1198	0	35.3343672558491	-Inf	7.8547e-05	0.0036818
Cluster-8309.40469	165.645675926403	7.78185822284337	4.4118	7.8633e-05	0.0036835
Cluster-8309.3238	0	35.4573033250724	-Inf	7.8726e-05	0.0036856
Cluster-8309.9837	59.7280436465876	1.55468476884281	5.2637	7.883e-05	0.0036882
Cluster-8309.52255	2.69363790652119	84.7726299788174	-4.976	7.8902e-05	0.0036893
Cluster-8309.40317	572.294509479039	35.5992551510227	4.0068	7.9078e-05	0.0036952
Cluster-8309.34375	55.9182124281309	1.09541782732159	5.6738	7.9281e-05	0.0037024
Cluster-8309.31841	207.587378839763	0	Inf	7.951e-05	0.0037108
Cluster-8309.36533	0	50.3436344084178	-Inf	8.0558e-05	0.0037574
Cluster-8309.54230	55.489329457956	0	Inf	8.0749e-05	0.003764
Cluster-8309.39777	579.898348887103	4.27365281094364	7.0842	8.0877e-05	0.0037677
Cluster-8309.14606	47.8094349748494	0.788987672118607	5.9211	8.1196e-05	0.0037802
Cluster-8309.39153	374.686245104928	21.1332187908314	4.1481	8.1301e-05	0.0037828
Cluster-8309.64982	53.872927056739	9508.80450861037	-7.4636	8.1485e-05	0.003789
Cluster-8309.17569	143.397418013878	0	Inf	8.1629e-05	0.0037911
Cluster-8309.9648	28.0042293812569	0	Inf	8.1629e-05	0.0037911
Cluster-8309.21477	90.9156658256336	3.12422573445071	4.863	8.1703e-05	0.0037922
Cluster-8309.42707	120.441614151848	0	Inf	8.2242e-05	0.0038148
Cluster-8309.48337	1159.60097502659	65.7972617094602	4.1395	8.2644e-05	0.0038311
Cluster-8309.29913	5.02013556863273	1600.62443795896	-8.3167	8.3395e-05	0.0038636
Cluster-8309.49746	34.0116645134823	0.271997432234761	6.9663	8.412e-05	0.0038924
Cluster-8309.65539	0	34.8206455543858	-Inf	8.4115e-05	0.0038924
Cluster-8309.54478	92.5557550462317	1527.31093220127	-4.0445	8.4424e-05	0.0039041
Cluster-8309.29103	35.0007093220353	0.275711481426032	6.9881	8.4505e-05	0.0039054
Cluster-8309.46596	1.22613756723508	62.0388437651128	-5.661	8.5008e-05	0.0039263
Cluster-8309.18102	0	75.885605486288	-Inf	8.535e-05	0.0039397
Cluster-8309.34656	49.2248863524928	0.79641577050115	5.9497	8.5515e-05	0.0039449
Cluster-8309.30362	169.167800276824	7.61315895951326	4.4738	8.6345e-05	0.0039807
Cluster-8309.17398	137.148877400163	0	Inf	8.6508e-05	0.0039858
Cluster-8309.40813	41.4984908531043	0	Inf	8.7145e-05	0.0040128
Cluster-8309.27966	90.633084321698	1516.72286258297	-4.0648	8.7446e-05	0.0040217
Cluster-8309.36095	15.6534334474873	272.82112515944	-4.1234	8.7412e-05	0.0040217
Cluster-8309.53808	164.37331845779	7.37458796999995	4.4783	8.7697e-05	0.0040308
Cluster-8309.36658	35625.9350269791	2162.59540443637	4.0421	8.7877e-05	0.0040367
Cluster-8309.27923	535.935628741098	7.28910346448516	6.2002	8.8171e-05	0.0040477
Cluster-8309.53555	26.8127037800012	0	Inf	8.8764e-05	0.0040724
Cluster-8309.40598	10089.6752799059	595.125277994809	4.0835	8.9114e-05	0.004086
Cluster-8309.33914	1796.94115343589	115.32817984912	3.9617	8.9235e-05	0.0040891
Cluster-8309.2009	0	43.0866358333933	-Inf	8.9381e-05	0.0040928
Cluster-8309.37549	0	247.597661975131	-Inf	8.9425e-05	0.0040928
Cluster-8309.51178	0	63.480478634379	-Inf	8.9568e-05	0.0040969
Cluster-8309.53550	1734.90432334191	8.03874976063276	7.7537	9.0156e-05	0.0041213
Cluster-8309.47387	80.1115983199027	2.65753069454694	4.9139	9.1076e-05	0.0041609
Cluster-8309.10462	199.342344073958	6.33985090766576	4.9747	9.158e-05	0.0041814
Cluster-8309.15940	0	43.1154075220104	-Inf	9.2024e-05	0.0041991
Cluster-8309.36334	1133.25568288954	66.2474721287605	4.0965	9.2156e-05	0.0042001
Cluster-8309.48710	5.81413242335241	130.519450391112	-4.4886	9.2129e-05	0.0042001
Cluster-8309.54482	86.7876288662335	3.14751630984511	4.7852	9.246e-05	0.0042114
Cluster-8309.11102	320.023485570843	3.94493836059303	6.342	9.2779e-05	0.0042234
Cluster-8309.45804	3679.0858572981	236.928173894484	3.9568	9.3285e-05	0.0042439
Cluster-8309.34845	50.5091830565401	0.979971230596342	5.6877	9.3553e-05	0.0042535
Cluster-8309.1111	0	34.0437449359723	-Inf	9.4121e-05	0.0042763
Cluster-8309.34341	27.6077612730733	0	Inf	9.4181e-05	0.0042763
Cluster-8309.35225	19.1866984203378	4150.28754810912	-7.757	9.4224e-05	0.0042763
Cluster-8309.46214	28.4574390457128	0	Inf	9.4322e-05	0.0042782
Cluster-8309.39220	25.9713314687114	0	Inf	9.4467e-05	0.0042822
Cluster-8309.31467	97.4783063584522	3.6952252235059	4.7213	9.4973e-05	0.0043025
Cluster-8309.42335	60.8826205293278	1.61983616558798	5.2321	9.5122e-05	0.0043067
Cluster-8309.51107	72.8730710004653	2.36696301635582	4.9443	9.6032e-05	0.0043453
Cluster-8309.33631	26.5031311648279	0	Inf	9.6143e-05	0.0043477
Cluster-8309.33095	4278.13395895956	258.356750469497	4.0495	9.642e-05	0.0043577
Cluster-8309.57429	59.6643849317387	1.3366965857794	5.4801	9.7169e-05	0.0043889
Cluster-8309.12404	142.725279007742	0	Inf	9.723e-05	0.004389
Cluster-8309.39106	0	34.1567409509589	-Inf	9.7318e-05	0.0043904
Cluster-8309.44837	1.88095540191342	86.6370897944506	-5.5254	9.7745e-05	0.004407
Cluster-8309.11963	35.0986696101921	0.275711481426032	6.9921	9.7888e-05	0.0044108
Cluster-8309.40149	1659.49622825651	97.6046574943628	4.0877	9.8154e-05	0.0044202
Cluster-8309.52237	1007.40197979056	4.5456502431784	7.7919	9.8656e-05	0.0044402
Cluster-8309.32261	27.4885440171039	0	Inf	9.9265e-05	0.0044649
Cluster-8309.36605	2756.72284207381	182.061919342769	3.9205	9.9658e-05	0.0044799
Cluster-8309.48981	112.207338523305	4.41138370281652	4.6688	9.9972e-05	0.0044914
Cluster-8309.20695	67.7199131364768	0.815992296704282	6.3749	0.00010012	0.0044921
Cluster-8309.2226	0	33.7390776435825	-Inf	0.00010023	0.0044921
Cluster-8309.24196	0.777197916148219	60.3952790028854	-6.28	0.00010006	0.0044921
Cluster-8309.29464	66.8916128906413	1.83782434865139	5.1858	0.00010019	0.0044921
Cluster-8309.16086	113.626996093052	0	Inf	0.00010042	0.0044981
Cluster-8309.5513	0	33.6823606254667	-Inf	0.00010084	0.0045144
Cluster-8309.38645	13.6020379009258	277.797495513805	-4.3521	0.00010101	0.0045192
Cluster-77.0	0	33.8708936022059	-Inf	0.00010189	0.0045558
Cluster-8309.53001	2.6547559271729	88.2675537332005	-5.0552	0.000102	0.0045581
Cluster-8309.45620	1085.45140619217	70.7188488776391	3.9401	0.00010226	0.0045672
Cluster-8309.20309	146.066639762702	1.86111492404579	6.2943	0.00010269	0.0045789
Cluster-8309.2511	0	151.826074708571	-Inf	0.00010259	0.0045789
Cluster-8309.45758	61.7746725890444	0	Inf	0.00010277	0.0045789
Cluster-8309.58626	238.71392434104	0	Inf	0.00010273	0.0045789
Cluster-8309.18521	0	33.6412563866824	-Inf	0.00010284	0.0045794
Cluster-8309.17476	150.482045737507	0	Inf	0.00010354	0.0046078
Cluster-8309.20184	115.332009954473	4.74506818028545	4.6032	0.00010404	0.0046273
Cluster-8309.2916	10.9077619373128	405.467892983082	-5.2162	0.00010438	0.0046399
Cluster-8309.12373	1863.39936199952	28897.9590265797	-3.955	0.00010487	0.0046587
Cluster-8309.51620	813.764589809252	51.6464740197563	3.9779	0.00010555	0.0046864
Cluster-8309.29765	506.821026019131	27.9310731725657	4.1815	0.00010566	0.0046886
Cluster-8309.52382	100.483760533651	4.16487773003445	4.5925	0.00010633	0.0047154
Cluster-8309.8622	32.1821200161196	0.271997432234761	6.8865	0.00010666	0.0047275
Cluster-4566.0	41.3751432323141	0.551422962852065	6.2295	0.00010755	0.0047611
Cluster-8309.39493	477.202544791129	25.2342591878558	4.2411	0.00010755	0.0047611
Cluster-8309.48280	22.4255375706583	379.846647880691	-4.0822	0.0001077	0.0047652
Cluster-8309.19400	41.3003266232866	0.489985615298171	6.3973	0.000108	0.0047754
Cluster-8309.37366	205.172965043211	11.1174006245414	4.2059	0.00010808	0.0047761
Cluster-8309.45784	350.592348739497	1.08798972893904	8.332	0.00010822	0.0047795
Cluster-8309.11236	219.878806979418	11.6522045278151	4.238	0.00010833	0.0047818
Cluster-8309.10536	26.4415280876109	0	Inf	0.00010847	0.0047853
Cluster-8309.35530	2365.72720175701	39543.7792708586	-4.0631	0.00010883	0.004798
Cluster-8309.41654	666.417004902513	22.4403224430042	4.8923	0.00010927	0.0048149
Cluster-8309.49996	36.2434112624535	642.634684625479	-4.1482	0.00010943	0.0048163
Cluster-8309.55490	249.456348772632	0	Inf	0.00010938	0.0048163
Cluster-8309.16228	92.584632868786	3.45495274529486	4.744	0.00010974	0.0048256
Cluster-8309.33137	0	33.1819280710457	-Inf	0.00010977	0.0048256
Cluster-8309.15224	306.602339095601	1.56211286722535	7.6167	0.00010984	0.0048257
Cluster-8309.36584	186.44787484771	9.49731476127317	4.2951	0.00011007	0.0048332
Cluster-8309.37221	0	33.4721191021073	-Inf	0.00011145	0.0048909
Cluster-8309.45016	13.1785786815045	262.379849718094	-4.3154	0.000112	0.0049123
Cluster-8309.48665	464.825185062168	2.72368837153888	7.415	0.00011255	0.0049333
Cluster-8309.24809	184.241139399628	9.5515737081248	4.2697	0.00011304	0.0049523
Cluster-8309.25363	0	173.256010829472	-Inf	0.00011371	0.0049787
Cluster-8309.18782	42.8867631036378	0.489985615298171	6.4516	0.00011465	0.0050169
Cluster-8309.33588	8.50946902531797	178.985078649649	-4.3946	0.00011496	0.0050273
Cluster-8309.53341	0.984774795184064	57.9454015226769	-5.8788	0.0001152	0.005035
Cluster-8309.47142	29.7991153631242	3011.0584122456	-6.6589	0.00011596	0.0050652
Cluster-8309.32740	79.4581222384812	0.275711481426032	8.1709	0.00011611	0.0050691
Cluster-8309.14536	0	33.3824825261562	-Inf	0.00011619	0.0050696
Cluster-8309.35990	83.6712628964151	2.72563955791689	4.9401	0.0001166	0.0050843
Cluster-8309.36580	11119.2689464909	717.607017784034	3.9537	0.00011763	0.0051264
Cluster-8309.10542	3.14257755760805	85.3508078685748	-4.7634	0.00011932	0.0051971
Cluster-8309.51933	80.0035407759198	0	Inf	0.00011949	0.0052016
Cluster-8309.27924	167.278634330401	8.6191285344485	4.2786	0.00011977	0.0052079
Cluster-8309.35863	25584.9537198391	1642.84615042441	3.961	0.00011973	0.0052079
Cluster-8309.54685	0	32.7710051431265	-Inf	0.00012027	0.0052267
Cluster-8309.12426	2730.97256611383	122.515762986565	4.4784	0.00012044	0.0052308
Cluster-8309.20639	92.1486930914863	0	Inf	0.00012058	0.0052339
Cluster-8309.51900	356.016132131182	20.2584280518766	4.1353	0.0001207	0.0052364
Cluster-8309.51165	596.899941754245	8963.04771449857	-3.9084	0.00012189	0.0052848
Cluster-8309.32170	47.3048609553589	0	Inf	0.00012261	0.0053128
Cluster-8309.40584	11956.4046070576	769.583247606619	3.9576	0.00012339	0.0053435
Cluster-8309.38899	388.464905517338	22.1183483721108	4.1345	0.00012349	0.005345
Cluster-8309.23718	0	32.4813823710666	-Inf	0.0001242	0.0053694
Cluster-8309.36492	1929.98203472824	119.771849275436	4.0102	0.00012414	0.0053694
Cluster-8309.23117	25.3772906382859	0	Inf	0.00012457	0.0053825
Cluster-8309.29489	73.9511600386927	2.71896804210083	4.7654	0.00012525	0.0054086
Cluster-8309.37690	0	32.3885311412848	-Inf	0.00012549	0.005416
Cluster-8309.8234	25.2617053385935	0	Inf	0.00012568	0.0054213
Cluster-8309.18781	703.643249859861	6.55689418459794	6.7457	0.00012606	0.0054282
Cluster-8309.33278	1341.93566495651	87.2379750215494	3.9432	0.00012605	0.0054282
Cluster-8309.35997	95.4766970304723	0	Inf	0.00012605	0.0054282
Cluster-8309.8472	50.7637128108855	1.3599871611738	5.2221	0.00012644	0.0054417
Cluster-8309.37083	58.5683223101903	887.660580984847	-3.9218	0.00012669	0.0054493
Cluster-8309.48107	0	144.520872222624	-Inf	0.00012705	0.0054616
Cluster-8309.46589	28.2735973533821	493.137724084246	-4.1245	0.00012723	0.005466
Cluster-8309.42407	332.608879303598	19.0398202564332	4.1267	0.00012786	0.0054903
Cluster-8309.38216	145.753526472476	2155.3310542978	-3.8863	0.00012794	0.0054904
Cluster-8309.12316	217.645541180472	0	Inf	0.00012818	0.0054976
Cluster-8309.38018	4344.22551974023	279.430098962497	3.9585	0.00012847	0.0055071
Cluster-8309.65867	0	32.4066019918806	-Inf	0.00012921	0.0055356
Cluster-8309.36730	29.9984333303265	476.964719448844	-3.9909	0.00013058	0.0055911
Cluster-8309.26428	26.2794399538286	0	Inf	0.00013121	0.005615
Cluster-8309.15108	7.23444532194062	153.984822828202	-4.4118	0.00013155	0.0056191
Cluster-8309.37297	3899.96110170304	255.670317848576	3.9311	0.00013146	0.0056191
Cluster-8309.56048	226.70437946258	0.979971230596342	7.8539	0.00013164	0.0056191
Cluster-8309.56654	245.247081907595	0.827134444278097	8.2119	0.00013146	0.0056191
Cluster-8309.61665	32.0521190799081	0.271997432234761	6.8807	0.00013168	0.0056191
Cluster-8309.54241	25.4042817495236	0	Inf	0.00013189	0.005625
Cluster-8309.36137	1148.92602818283	76.7717117173302	3.9036	0.0001321	0.0056309
Cluster-8309.41910	295.329552737159	16.5704426031885	4.1556	0.00013251	0.0056449
Cluster-8309.46944	93.3340619680565	2.48140333283429	5.2332	0.00013336	0.005678
Cluster-8309.32801	0	42.3777901937598	-Inf	0.00013415	0.0057085
Cluster-8309.20117	8.02587085873571	181.207957819637	-4.4968	0.00013435	0.0057137
Cluster-8309.51970	97.5802280851145	0	Inf	0.00013583	0.0057735
Cluster-8309.3913	130.010486565506	6.67800601689246	4.2831	0.00013598	0.0057765
Cluster-8309.746	0	48.9845415570928	-Inf	0.00013626	0.005785
Cluster-8309.42837	250.004763027063	13.9445754885497	4.1642	0.00013696	0.0058115
Cluster-8309.27815	48.8483800083811	0.979971230596342	5.6394	0.00013712	0.0058152
Cluster-8309.45432	58.3530040174216	1.65426888855619	5.1405	0.00013754	0.0058297
Cluster-8309.12283	190.869154614489	9.82602921162378	4.2798	0.00013794	0.0058433
Cluster-8309.10550	49.6225565653851	0	Inf	0.00013806	0.0058437
Cluster-8309.35401	15154.332670908	973.231867981673	3.9608	0.0001381	0.0058437
Cluster-8309.39775	41.0595553588114	0.827134444278097	5.6335	0.00013938	0.0058944
Cluster-8309.32795	1571.56453776025	39.7253522745623	5.306	0.00013962	0.0059013
Cluster-8309.32396	0	129.247559970962	-Inf	0.00013983	0.0059038
Cluster-8309.8575	129.093161179553	1915.11000217766	-3.8909	0.00013983	0.0059038
Cluster-8309.44245	38.8164143324653	0	Inf	0.00014004	0.0059092
Cluster-8309.32117	501.95182250791	31.5183412718445	3.9933	0.00014042	0.0059185
Cluster-8309.46829	84.9442602399276	3.85253264158191	4.4626	0.00014034	0.0059185
Cluster-8309.21661	38.8358795058014	0	Inf	0.00014122	0.0059489
Cluster-8309.9034	36.0545200333058	0.489985615298171	6.2013	0.00014153	0.0059586
Cluster-8309.12361	55.4328690165882	1.63198459340856	5.086	0.00014198	0.0059744
Cluster-8309.31039	0	139.242158208159	-Inf	0.0001422	0.0059804
Cluster-8309.36322	4451.47220157844	290.53808285465	3.9375	0.00014242	0.0059827
Cluster-8309.42880	0	31.8153307681713	-Inf	0.00014249	0.0059827
Cluster-8309.50804	72.8538887598415	0	Inf	0.00014235	0.0059827
Cluster-8309.21130	294.83605423197	0.244992807649085	10.233	0.00014292	0.0059975
Cluster-8309.22959	41.6899534001766	0.815992296704282	5.675	0.00014312	0.0060022
Cluster-8309.20273	59.5610008928284	0	Inf	0.0001439	0.0060318
Cluster-6200.0	1.6716798274332	62.3421787264086	-5.2208	0.00014402	0.0060333
Cluster-8309.54842	0	31.8552404031441	-Inf	0.00014415	0.0060354
Cluster-8309.28699	144.613008284067	6.86231805955414	4.3974	0.0001445	0.0060451
Cluster-8309.36147	1617.304839838	104.017525918401	3.9587	0.00014454	0.0060451
Cluster-8309.25660	24.2161535391566	0	Inf	0.00014483	0.0060539
Cluster-8309.21142	1001.74880834937	2.10610773169487	8.8937	0.00014548	0.0060777
Cluster-8309.58740	5.43528932670442	125.287730709283	-4.5267	0.00014633	0.0061099
Cluster-8309.31267	44.1184933479417	0.819706345895554	5.7501	0.00014676	0.0061244
Cluster-8309.46601	0	149.514295452018	-Inf	0.00014704	0.006133
Cluster-8309.50817	24.6034901130264	0	Inf	0.00014899	0.0062107
Cluster-8309.16124	164.181997377074	0	Inf	0.00014934	0.0062187
Cluster-8309.41740	17.7748789989715	299.777031273539	-4.076	0.00014928	0.0062187
Cluster-8309.52266	213.918260901237	0	Inf	0.0001501	0.0062465
Cluster-8309.10802	57.1560528476043	0	Inf	0.00015035	0.0062497
Cluster-8309.46286	331.944792103866	14.9598587729118	4.4718	0.00015042	0.0062497
Cluster-8309.50539	27.8036818493869	402.715712029133	-3.8564	0.00015034	0.0062497
Cluster-8309.24801	0	67.4175508753445	-Inf	0.0001507	0.0062578
Cluster-8309.49258	74.0658727159049	2.95653275136737	4.6468	0.0001511	0.006271
Cluster-8309.20097	51.0658060376734	0	Inf	0.0001516	0.0062849
Cluster-8309.66137	1.6716798274332	62.1031697156503	-5.2153	0.00015157	0.0062849
Cluster-8309.52729	31.2328298093951	523.023108641756	-4.0657	0.00015268	0.0063262
Cluster-8309.52395	475.784028609496	0.551422962852065	9.7529	0.00015664	0.0064869
Cluster-8309.54439	43.1851294573084	0.79641577050115	5.7609	0.00015701	0.0064987
Cluster-8309.51718	34.9435642740595	0	Inf	0.00015769	0.006523
Cluster-8309.33821	146.231982003209	7.38302234862926	4.3079	0.00015923	0.0065831
Cluster-8309.54831	1162.76664698453	87.0754478786748	3.7392	0.00016014	0.0066171
Cluster-8309.39997	0	332.487791302103	-Inf	0.00016251	0.0067114
Cluster-8309.65052	8.90272775848508	2942.43980260723	-8.3685	0.00016304	0.0067297
Cluster-8309.25355	0	118.014651375579	-Inf	0.00016394	0.0067632
Cluster-8309.2070	0.328258265061355	218.779958336764	-9.3804	0.0001649	0.0067969
Cluster-8309.50640	0	131.361002098	-Inf	0.00016494	0.0067969
Cluster-8309.11354	33.677718654512	0	Inf	0.0001652	0.0068042
Cluster-8309.22401	96.1635746027624	4.21592951258102	4.5116	0.00016543	0.0068087
Cluster-8309.37640	24.0423625531359	0	Inf	0.00016549	0.0068087
Cluster-8309.31330	1273.23110065123	90.8081860400048	3.8095	0.00016717	0.006874
Cluster-8309.27572	252.028145003149	5.78994110994668	5.4439	0.00016753	0.0068851
Cluster-8309.33769	0	31.0727359232768	-Inf	0.00016811	0.0069052
Cluster-8309.52426	28.2466527916604	0	Inf	0.0001687	0.0069257
Cluster-8309.21858	123.982009941299	0	Inf	0.00016898	0.0069332
Cluster-8309.55267	0	31.0177203938587	-Inf	0.00016917	0.0069374
Cluster-7098.0	25.3116521130882	0	Inf	0.00016933	0.0069403
Cluster-8309.58726	44.8412590003949	0	Inf	0.00016948	0.0069426
Cluster-8309.53665	25.2810755950895	0	Inf	0.00016972	0.0069488
Cluster-8309.26080	238.353573612677	0	Inf	0.00017063	0.0069777
Cluster-8309.38386	0	33.3331247427817	-Inf	0.00017071	0.0069777
Cluster-8309.4651	0.775499220703847	47.4075650035767	-5.9338	0.00017062	0.0069777
Cluster-8309.48413	0	52.6333008885153	-Inf	0.00017129	0.0069978
Cluster-8309.33149	179.31516323656	9.78813213714457	4.1953	0.00017251	0.0070419
Cluster-8309.65193	0	30.7030441835911	-Inf	0.00017256	0.0070419
Cluster-8309.39245	287.31977712083	18.3463915830409	3.9691	0.00017296	0.0070545
Cluster-8309.56200	0	30.7875224088591	-Inf	0.00017369	0.0070807
Cluster-8309.12308	8.07072154689733	142.878930220531	-4.146	0.00017538	0.0071415
Cluster-8309.53581	24.0795458370398	0	Inf	0.00017529	0.0071415
Cluster-8309.18639	24.8272278735418	0	Inf	0.0001757	0.007147
Cluster-8309.60402	24.0506680144855	0	Inf	0.0001757	0.007147
Cluster-8309.29855	207.627785853454	0.815992296704282	7.9912	0.00017603	0.0071567
Cluster-8309.30239	1.96954959036813	73.3666742365784	-5.2192	0.00017641	0.0071645
Cluster-8309.45795	0	30.3802446664901	-Inf	0.00017635	0.0071645
Cluster-8309.1319	0	30.7734227946605	-Inf	0.00017688	0.0071796
Cluster-8309.20874	0	167.261385662556	-Inf	0.00017774	0.0072107
Cluster-8309.12628	52.3744467077506	0	Inf	0.00017873	0.0072431
Cluster-8309.16750	71.5265140725521	0	Inf	0.00017868	0.0072431
Cluster-8309.35545	586.321224158036	40.4269042547881	3.8583	0.00018016	0.0072894
Cluster-8309.53964	297.488850725215	10.1797282365409	4.8691	0.00018009	0.0072894
Cluster-8309.57974	26.1234619952158	0	Inf	0.00017997	0.0072894
Cluster-8309.21230	45.0823872070576	1.09541782732159	5.363	0.0001804	0.0072923
Cluster-8309.29847	433.727863038253	30.843544218524	3.8137	0.00018043	0.0072923
Cluster-8309.21359	23.7124055926302	0	Inf	0.00018062	0.0072962
Cluster-8309.49837	3682.91866909818	294.47066053737	3.6447	0.00018091	0.0073041
Cluster-8309.31189	556.592393365223	38.0558547433296	3.8704	0.0001821	0.007348
Cluster-8309.45242	1437.68737043527	104.641097844662	3.7802	0.0001824	0.0073563
Cluster-8309.39662	128.794868835357	6.54845980596862	4.2978	0.00018356	0.007399
Cluster-8309.39175	39.9667212018364	0	Inf	0.00018422	0.0074217
Cluster-8309.24519	0	30.255864295775	-Inf	0.00018479	0.0074407
Cluster-8309.39429	141.422962170857	7.70902903003537	4.1973	0.00018492	0.0074423
Cluster-8309.23463	126.846622762318	6.12091781847112	4.3732	0.00018503	0.0074426
Cluster-8309.23245	73.3892529553541	2.5886652486105	4.8253	0.00018565	0.0074635
Cluster-8309.10186	1453.05683736841	1.88811954863146	9.5879	0.00018726	0.0075243
Cluster-8309.9312	126.406985389668	0	Inf	0.00018763	0.007535
Cluster-8309.63763	0	74.8451807198076	-Inf	0.00018831	0.0075584
Cluster-8309.38660	16085.5597786692	1132.85770737118	3.8277	0.00018853	0.0075631
Cluster-8309.44343	310.572107893368	8.97213984044029	5.1133	0.0001891	0.0075821
Cluster-8309.2438	0	46.2823045449683	-Inf	0.00019005	0.0076081
Cluster-8309.25391	804.708288264291	0	Inf	0.00018986	0.0076081
Cluster-8309.61077	10.4671277475755	181.471915787731	-4.1158	0.00019004	0.0076081
Cluster-8309.27213	0	38.732860170234	-Inf	0.0001906	0.0076261
Cluster-8309.45875	121.218294569896	6.35571338467762	4.2534	0.00019119	0.0076459
Cluster-8309.57854	0	30.0668932977908	-Inf	0.00019205	0.0076759
Cluster-8309.20733	37.3650748746587	0	Inf	0.00019382	0.0077428
Cluster-8309.55735	466.519246504725	34.3019538258042	3.7656	0.0001943	0.007758
Cluster-8309.34930	27.1435333629871	411.329317256513	-3.9216	0.00019455	0.0077635
Cluster-8309.21127	8826.40953754705	4.75992437705054	10.857	0.00019522	0.0077822
Cluster-8309.32863	1239.14948794551	10.2904545038281	6.9119	0.0001952	0.0077822
Cluster-8309.21898	861.961730081203	1.34041063497067	9.3288	0.00019627	0.0078157
Cluster-8309.42988	237.207364194743	14.5173378404182	4.0303	0.00019616	0.0078157
Cluster-8309.10654	36.1924229391633	0.547708913660793	6.0461	0.00019644	0.0078185
Cluster-8309.35584	44.9868102209531	0.979971230596342	5.5206	0.00019683	0.00783
Cluster-8309.2544	0	1476.13296742548	-Inf	0.00019697	0.0078313
Cluster-8309.28162	52.7737499770142	903.427006374638	-4.0975	0.00019738	0.0078434
Cluster-8309.32443	152.659573880807	8.83440894856741	4.111	0.00019766	0.0078504
Cluster-8309.52386	1808.80418595151	3.22481613441086	9.1316	0.00019836	0.0078743
Cluster-8309.12052	100.0662891126	0	Inf	0.00019929	0.0079022
Cluster-8309.35799	89.5629712625918	3.79952967265733	4.559	0.00019938	0.0079022
Cluster-8309.8992	24.0162440643784	0	Inf	0.00019924	0.0079022
Cluster-8309.9536	111.601577568892	0.275711481426032	8.661	0.00019988	0.0079179
Cluster-8309.12160	125.678335757031	0.244992807649085	9.0028	0.00020009	0.0079219
Cluster-8309.61997	100.615741280211	4.97891884036073	4.3369	0.00020061	0.0079385
Cluster-8309.29429	102.19686438059	0	Inf	0.00020101	0.0079502
Cluster-8309.64984	12.3227907336956	22413.2280864446	-10.829	0.00020152	0.0079661
Cluster-8309.3782	4.98634967561755	236.525195265181	-5.5679	0.00020194	0.0079755
Cluster-8309.38656	1197.94308949204	6.36981299887622	7.5551	0.00020197	0.0079755
Cluster-8309.9871	256.52612282454	0	Inf	0.00020254	0.007994
Cluster-8309.17795	25.3875293604682	0	Inf	0.00020346	0.0080262
Cluster-8309.43119	1396.98148976423	95.7888063690632	3.8663	0.00020408	0.0080465
Cluster-8309.35017	0	29.9250103354816	-Inf	0.00020525	0.0080884
Cluster-8309.50109	0	29.7743744332216	-Inf	0.00020547	0.0080927
Cluster-8309.26546	8.53471489159522	183.04138460139	-4.4227	0.00020644	0.0081269
Cluster-8309.55210	48.2558033080117	1.30597791200245	5.2075	0.00020761	0.0081685
Cluster-8309.31282	190.656483466928	11.0561516005523	4.1081	0.0002078	0.0081719
Cluster-8309.34430	53.5032620439208	1.64312674098238	5.0251	0.00020819	0.0081829
Cluster-8309.55405	66.930777802702	0	Inf	0.00020935	0.0082242
Cluster-8309.55736	191.295404263282	4.70591512787919	5.3452	0.00021011	0.0082498
Cluster-8309.12362	354.315809046583	20997.620746472	-5.889	0.0002106	0.0082649
Cluster-8309.52454	0	167.002064185783	-Inf	0.00021111	0.0082805
Cluster-8309.11270	42.0739391326738	0.819706345895554	5.6817	0.00021123	0.008281
Cluster-8309.34750	84774.3485718027	6241.1827052582	3.7637	0.00021151	0.0082874
Cluster-8309.29463	514.339281310505	9.74130128867548	5.7225	0.00021218	0.0083094
Cluster-8309.2370	0	29.3388360883398	-Inf	0.00021297	0.0083343
Cluster-8309.35802	18997.4213779613	1378.57403145807	3.7846	0.00021303	0.0083343
Cluster-8309.52732	111.789708364148	1567.46950522004	-3.8096	0.00021371	0.0083566
Cluster-8309.12339	2.24469825543432	65.319182313828	-4.8629	0.00021419	0.0083709
Cluster-8309.45249	1249.70147611257	93.9125855505721	3.7341	0.00021463	0.0083836
Cluster-8309.61955	51.3791037081558	0.516990239883846	6.6349	0.0002153	0.0084057
Cluster-8309.42782	845.801048764977	61.8727178317523	3.7729	0.00021629	0.0084397
Cluster-12199.0	24.5359648765121	0	Inf	0.00021694	0.0084576
Cluster-8309.49741	8.94481911284986	148.549334037431	-4.0537	0.00021697	0.0084576
Cluster-8309.2257	1.10545618120957	1340.92787601197	-10.244	0.00021748	0.0084732
Cluster-8309.28338	278.816042238937	12.43281919542	4.4871	0.00021797	0.0084881
Cluster-8309.51070	72.4687940216678	2.93796250541102	4.6245	0.00021918	0.0085306
Cluster-8309.59640	118.294565791899	0.551422962852065	7.745	0.00021942	0.0085355
Cluster-8309.17706	24.3115890589048	0	Inf	0.00022075	0.0085829
Cluster-8309.28706	30.621163967434	440.870617337495	-3.8478	0.00022164	0.0086094
Cluster-8309.28894	134.442924226463	6.83902748415974	4.2971	0.00022166	0.0086094
Cluster-8309.25152	23.4483217227104	0	Inf	0.00022208	0.0086216
Cluster-8309.10364	65.7257557369234	919.60088705253	-3.8065	0.00022273	0.0086423
Cluster-8309.22438	0	29.3411058360393	-Inf	0.00022371	0.0086757
Cluster-8309.26504	1136.98195271555	78.987220874744	3.8474	0.00022417	0.0086891
Cluster-8309.22323	0	29.1438887829906	-Inf	0.00022531	0.0087287
Cluster-8309.1726	0	29.3911513383391	-Inf	0.00022617	0.0087578
Cluster-8309.50131	176.801293395275	2442.92873046483	-3.7884	0.00022641	0.0087623
Cluster-8309.65060	15.4653682913036	6797.09096555208	-8.7797	0.00022843	0.0088362
Cluster-8309.30411	24.648340801188	353.240915978793	-3.8411	0.00022906	0.0088561
Cluster-8309.7858	76.5276088669172	0	Inf	0.00022939	0.0088643
Cluster-8309.54304	39.9526350475458	570.595916046677	-3.8361	0.00022997	0.0088823
Cluster-8309.21893	45815.5405295588	55.9891806002012	9.6765	0.00023024	0.008888
Cluster-8309.1902	0	28.9362861649345	-Inf	0.00023108	0.0089158
Cluster-8309.31592	103.021325564719	5.21547726938049	4.304	0.00023259	0.0089694
Cluster-8309.12140	981.648439567781	73.394315983807	3.7415	0.00023287	0.0089713
Cluster-8309.59404	25.9462736183064	0	Inf	0.00023277	0.0089713
Cluster-8309.40097	1452.8354961707	103.676670529756	3.8087	0.00023481	0.0090367
Cluster-8309.41430	4.08677167799945	99.0557480015564	-4.5992	0.00023473	0.0090367
Cluster-8309.32284	1330.32707420637	101.862766389616	3.7071	0.00023511	0.0090439
Cluster-8309.42101	69.4582437601361	0	Inf	0.00023578	0.009065
Cluster-8309.26223	1203.79691595619	5.67845826009299	7.7279	0.00023671	0.0090961
Cluster-8309.62082	0.896180606729357	44.213594492392	-5.6246	0.00023747	0.0091205
Cluster-8309.30376	3507.11894940452	264.053452011788	3.7314	0.00023881	0.0091674
Cluster-8309.46308	271.392416202542	17.6054293632029	3.9463	0.00023912	0.0091748
Cluster-8309.37290	569.13660893124	38.4269294103916	3.8886	0.00023931	0.0091774
Cluster-8309.43183	0	96.4321820506301	-Inf	0.00024224	0.0092851
Cluster-8309.38927	0	162.543479559407	-Inf	0.00024349	0.0093233
Cluster-8309.41733	13.4529012736066	200.393969103457	-3.8968	0.00024339	0.0093233
Cluster-8309.21128	56.8921104440407	1.87697740105765	4.9217	0.00024365	0.0093236
Cluster-8309.47255	23.8660467987067	0	Inf	0.00024374	0.0093236
Cluster-8309.17200	10.4773199202417	1331.61119102351	-6.9898	0.00024461	0.009352
Cluster-8309.55579	84.0892518155668	0	Inf	0.00024514	0.0093675
Cluster-8309.12611	22.258494816899	0	Inf	0.00024577	0.0093869
Cluster-8309.31741	113.862500527071	0	Inf	0.00024784	0.0094565
Cluster-8309.37776	0	28.7758329566689	-Inf	0.00024774	0.0094565
Cluster-8309.41097	23.6093957676563	0	Inf	0.0002488	0.0094884
Cluster-8309.30233	249.328358742344	16.4443607437756	3.9224	0.00024914	0.0094967
Cluster-8309.36187	404.046854107614	27.9385626450638	3.8542	0.0002501	0.0095282
Cluster-8309.17122	87.8897616660295	1.56211286722535	5.8141	0.00025051	0.0095384
Cluster-8309.44356	168.622692132057	8.81974107536707	4.2569	0.00025062	0.0095384
Cluster-14264.2	63.2976192808619	0	Inf	0.00025101	0.0095484
Cluster-8309.10759	5.19222785920903	113.270300872322	-4.4473	0.00025382	0.0096421
Cluster-8309.43259	1085.27817198254	79.0932881867087	3.7784	0.00025364	0.0096421
Cluster-8309.58680	35.7792764513994	453.479997714655	-3.6638	0.00025385	0.0096421
Cluster-8309.12396	362.809803614838	24.7150680639137	3.8758	0.00025415	0.0096458
Cluster-8309.40303	257.863216918103	3567.59945764519	-3.7903	0.0002542	0.0096458
Cluster-8309.36375	0	232.028917784428	-Inf	0.00025527	0.0096813
Cluster-8309.12209	723.888908710857	1.28268733660805	9.1405	0.00025563	0.0096904
Cluster-8309.1996	0	30.2824308991156	-Inf	0.00025644	0.0097112
Cluster-8309.55121	421.899987103424	29.0881780451215	3.8584	0.00025632	0.0097112
[truncated: 1,098 more rows]
