# Supplementary material for: Transcriptome analysis in different developmental stages of Batocera horsfieldi (Coleoptera: Cerambycidae) and comparison of candidate olfactory genes
Source: PLoS One. 2018 Feb 23;13(2):e0192730. doi: 10.1371/journal.pone.0192730 (PMC5825065; doi:10.1371/journal.pone.0192730)
Supplement: S20 Text — (XLS) [file pone.0192730.s020.xls]

gene_id	BM_readcount	BF_readcount	log2FoldChange	pval	padj
Cluster-8309.11896	134552.003523662	7.6160043217809	14.109	2.9107e-20	2.3404e-15
Cluster-8309.36322	0	5691.21475435914	-Inf	8.5096e-20	3.4212e-15
Cluster-8309.38456	0	3910.63567512324	-Inf	9.0761e-17	2.4326e-12
Cluster-8309.37032	15619.3698263525	7.42495466782142	11.039	7.3031e-16	9.7871e-12
Cluster-8309.38341	0	1498.41311212006	-Inf	5.236e-16	9.7871e-12
Cluster-8309.40853	0.466772837229496	2459.74715515608	-12.364	7.2969e-16	9.7871e-12
Cluster-8309.39635	0	1093.18739051824	-Inf	2.01e-15	2.3089e-11
Cluster-8309.35676	1977.23653789164	0	Inf	2.4418e-15	2.4543e-11
Cluster-8309.40103	0	1065.23801782145	-Inf	3.0574e-15	2.7316e-11
Cluster-8309.33780	0	1047.14909908631	-Inf	4.5409e-15	3.3193e-11
Cluster-8309.36003	7084.24973540766	0	Inf	4.2242e-15	3.3193e-11
Cluster-8309.42900	0	709.982415127936	-Inf	1.8633e-14	1.2486e-10
Cluster-8309.39395	1361.48345829712	0	Inf	2.2e-14	1.3607e-10
Cluster-8309.46376	0	694.346238561423	-Inf	4.3283e-14	2.4859e-10
Cluster-8309.35126	0	676.48973926724	-Inf	6.3644e-14	3.4117e-10
Cluster-8309.34364	0	614.582006212233	-Inf	1.1891e-13	5.976e-10
Cluster-8309.29438	0	600.05734933219	-Inf	1.3099e-13	6.1958e-10
Cluster-8309.49486	0	524.751810276314	-Inf	2.0792e-13	9.2878e-10
Cluster-8309.24801	849.601009014807	0	Inf	3.652e-13	1.5099e-09
Cluster-8309.44884	3.62492980986014	2250.09394700141	-9.2778	3.7555e-13	1.5099e-09
Cluster-8309.48489	0	477.804676517491	-Inf	4.9397e-13	1.8914e-09
Cluster-8309.39965	1.30715387175786	1193.1811942468	-9.8342	6.255e-13	2.2862e-09
Cluster-8309.30234	0	394.917879421738	-Inf	8.7131e-13	2.9664e-09
Cluster-8309.40569	4.08378359603872	2325.79957300247	-9.1536	8.8541e-13	2.9664e-09
Cluster-8309.28501	692.633366289509	0	Inf	1.0406e-12	3.3469e-09
Cluster-8309.50176	0	421.55994071506	-Inf	1.1764e-12	3.6381e-09
Cluster-8309.50345	0	396.849497122378	-Inf	1.7531e-12	5.221e-09
Cluster-8309.19530	0	373.633639501687	-Inf	3.022e-12	8.6783e-09
Cluster-8309.40844	0	355.522763721087	-Inf	3.2255e-12	8.9433e-09
Cluster-8309.22920	0.211536362477076	459.699878095761	-11.086	3.6949e-12	9.2843e-09
Cluster-8309.46014	28875.7246156968	72.953454629671	8.6287	3.5737e-12	9.2843e-09
Cluster-8309.6189	569.636687417701	0	Inf	3.603e-12	9.2843e-09
Cluster-8309.21187	0	344.4885932178	-Inf	4.3001e-12	9.6046e-09
Cluster-8309.39945	0	349.544060564878	-Inf	4.1595e-12	9.6046e-09
Cluster-8309.46110	0	593.050995067884	-Inf	4.2863e-12	9.6046e-09
Cluster-8309.46144	0	331.077555326752	-Inf	4.1476e-12	9.6046e-09
Cluster-8309.26870	0	328.629693989593	-Inf	6.2155e-12	1.3329e-08
Cluster-8309.41740	0	316.86894179623	-Inf	6.2991e-12	1.3329e-08
Cluster-8309.41865	0	725.481896700209	-Inf	7.6385e-12	1.5749e-08
Cluster-8309.37788	497.702833046312	0	Inf	7.9638e-12	1.6009e-08
Cluster-8309.23563	0	283.879451446878	-Inf	1.0081e-11	1.9771e-08
Cluster-8309.22051	0	374.552293267508	-Inf	1.1011e-11	2.108e-08
Cluster-8309.31239	0	301.287431109371	-Inf	1.272e-11	2.3786e-08
Cluster-8309.6389	443.571048134672	0	Inf	1.5212e-11	2.7799e-08
Cluster-8309.41833	0	259.116684572146	-Inf	1.7178e-11	3.0694e-08
Cluster-8309.41362	0	281.280730210127	-Inf	1.8087e-11	3.1617e-08
Cluster-8309.41627	434.991025528767	0	Inf	1.8584e-11	3.1794e-08
Cluster-8309.43452	0	248.605759661737	-Inf	2.2423e-11	3.7562e-08
Cluster-8309.39717	0	259.194713065595	-Inf	3.0165e-11	4.9501e-08
Cluster-8309.47401	0	254.648556637045	-Inf	3.2615e-11	5.245e-08
Cluster-8309.32297	0	255.238545852472	-Inf	3.3554e-11	5.2902e-08
Cluster-8309.40721	0	249.81716809695	-Inf	3.5271e-11	5.4539e-08
Cluster-8309.24208	0	250.981425826806	-Inf	3.8902e-11	5.9019e-08
Cluster-8309.45592	0	244.305331879778	-Inf	4.2515e-11	6.3306e-08
Cluster-8309.36574	373.076895502226	0	Inf	4.692e-11	6.8596e-08
Cluster-8309.26816	0	238.44484227609	-Inf	4.9342e-11	7.0847e-08
Cluster-8309.42476	354.836142317126	0	Inf	6.4242e-11	9.0624e-08
Cluster-8309.24024	791.728850272133	1.98546888594105	8.6394	7.1233e-11	9.8753e-08
Cluster-8309.48619	0	215.875066508876	-Inf	8.3892e-11	1.1433e-07
Cluster-8309.30823	31707.9861355889	147.516036218014	7.7478	9.7142e-11	1.284e-07
Cluster-8309.35954	142.044329134837	49030.2246836964	-8.4312	9.7407e-11	1.284e-07
Cluster-8309.58041	12563.8078398269	53.0873326791003	7.8867	1.1162e-10	1.4476e-07
Cluster-8309.46472	0	206.414724466092	-Inf	1.3247e-10	1.6908e-07
Cluster-8309.43754	3.45589377613871	981.452040522117	-8.1497	1.5787e-10	1.9835e-07
Cluster-8309.16795	0	195.272485913318	-Inf	1.7268e-10	2.1214e-07
Cluster-8309.25678	0	198.59425172219	-Inf	1.7413e-10	2.1214e-07
Cluster-8309.23725	0	194.814930940554	-Inf	1.8441e-10	2.2131e-07
Cluster-8309.27515	296.017080815392	0	Inf	1.9036e-10	2.2509e-07
Cluster-8309.34596	12.2025961812437	3445.14143887217	-8.1412	2.4346e-10	2.8141e-07
Cluster-8309.59111	283.630570565051	0	Inf	2.4498e-10	2.8141e-07
Cluster-8309.49547	284.164804682731	0	Inf	2.5706e-10	2.9112e-07
Cluster-8309.51249	0	169.501161034423	-Inf	3.0861e-10	3.4464e-07
Cluster-8309.58683	268.417633683184	0	Inf	3.6466e-10	4.0167e-07
Cluster-8309.28580	267.661032664347	0	Inf	3.7935e-10	4.0671e-07
Cluster-8309.34586	5.19067979013602	1013891.17530841	-17.576	3.7725e-10	4.0671e-07
Cluster-8309.42340	265.553149174088	0	Inf	3.884e-10	4.1093e-07
Cluster-8309.57545	0	171.833164529641	-Inf	4.167e-10	4.3514e-07
Cluster-8309.62669	259.587891271067	0	Inf	4.4408e-10	4.5779e-07
Cluster-8309.30825	0	152.480840757791	-Inf	4.6625e-10	4.7456e-07
Cluster-8309.28472	0	151.204911310374	-Inf	5.1278e-10	5.154e-07
Cluster-8309.21925	0.634609087431228	119159.291091612	-17.519	5.4883e-10	5.4482e-07
Cluster-8309.21971	0	168.467104512161	-Inf	5.61e-10	5.5011e-07
Cluster-8309.35446	481.712505070836	1.50965531891333	8.3178	6.1388e-10	5.9471e-07
Cluster-8309.26836	244.612780651713	0	Inf	6.3245e-10	6.0028e-07
Cluster-8309.55909	246.653481895811	0	Inf	6.3456e-10	6.0028e-07
Cluster-8309.44275	0	555.357353333791	-Inf	6.4294e-10	6.0113e-07
Cluster-8309.27298	0	159.849068901157	-Inf	7.146e-10	6.6046e-07
Cluster-8309.23716	238.545851317603	0	Inf	8.0432e-10	7.3493e-07
Cluster-8309.46729	1234.37749182319	7.50716928565156	7.3613	8.6561e-10	7.8204e-07
Cluster-8309.30564	1.26921817486246	401.551787512672	-8.3055	9.1153e-10	8.1439e-07
Cluster-8309.37899	1003.94478747966	0	Inf	1.0668e-09	9.4264e-07
Cluster-8309.23551	0	153.291257404416	-Inf	1.0892e-09	9.5192e-07
Cluster-8309.26110	0	149.540192499819	-Inf	1.1086e-09	9.5849e-07
Cluster-8309.31078	0	150.678180029638	-Inf	1.1822e-09	1.0113e-06
Cluster-8309.19059	0	148.096562899261	-Inf	1.2848e-09	1.0875e-06
Cluster-8309.44173	0	144.100423049796	-Inf	1.4276e-09	1.1841e-06
Cluster-8309.54286	0	145.185803629421	-Inf	1.4284e-09	1.1841e-06
Cluster-8309.30723	216.933218244743	0	Inf	1.453e-09	1.1922e-06
Cluster-8309.13586	0	145.401488024678	-Inf	1.525e-09	1.2262e-06
Cluster-8309.42459	4.24896491868275	1030.80635825176	-7.9224	1.5163e-09	1.2262e-06
Cluster-8309.27297	0	143.132607016266	-Inf	1.6272e-09	1.2954e-06
Cluster-8309.43782	214.547122281838	0	Inf	1.669e-09	1.3157e-06
Cluster-8309.38934	2.33145940453314	447.785957999936	-7.5854	1.6873e-09	1.3172e-06
Cluster-8309.25831	1.11170575732598	349.226110860847	-8.2952	1.7184e-09	1.3286e-06
Cluster-8309.36265	2.92477316130336	761.097829755361	-8.0236	1.7655e-09	1.352e-06
Cluster-8309.15160	0	140.234198392133	-Inf	1.8165e-09	1.3759e-06
Cluster-8309.34042	14.6718751901341	2050.1608886348	-7.1265	1.8309e-09	1.3759e-06
Cluster-8309.46704	0	160.685398486614	-Inf	1.8498e-09	1.3772e-06
Cluster-8309.35212	15.8812997901011	2060.60281667044	-7.0196	2.0308e-09	1.4981e-06
Cluster-8309.52724	202.102586321482	0	Inf	2.0989e-09	1.5342e-06
Cluster-8309.33338	0	127.614848007321	-Inf	2.1255e-09	1.5397e-06
Cluster-8309.40048	0	128.031229121051	-Inf	2.1754e-09	1.5578e-06
Cluster-8309.48632	200.539286854443	0	Inf	2.1892e-09	1.5578e-06
Cluster-8309.31823	201.173813708227	0	Inf	2.341e-09	1.6512e-06
Cluster-8309.43451	200.108718351253	0	Inf	2.3836e-09	1.6532e-06
Cluster-8309.55697	0	136.507418010572	-Inf	2.385e-09	1.6532e-06
Cluster-8309.36594	197.411805502243	0	Inf	2.438e-09	1.6755e-06
Cluster-8309.33395	14.2764143294101	1771.6029732701	-6.9553	3.0515e-09	2.0794e-06
Cluster-8309.23248	0	128.250169313768	-Inf	3.172e-09	2.1433e-06
Cluster-8309.5761	363.284064988818	1.31917300124007	8.1053	3.2222e-09	2.1591e-06
Cluster-8309.30494	1015.33135863783	5.442255913193	7.5435	3.4364e-09	2.2836e-06
Cluster-8309.36190	0	126.539249940095	-Inf	3.7621e-09	2.4795e-06
Cluster-8309.37098	44.2845350824357	5216.17422814641	-6.88	4.0704e-09	2.6609e-06
Cluster-8309.34752	182.298149714024	0	Inf	4.1511e-09	2.6918e-06
Cluster-8309.10192	0	124.920475916909	-Inf	4.3679e-09	2.7943e-06
Cluster-8309.15845	0	122.759361822172	-Inf	4.3787e-09	2.7943e-06
Cluster-8309.48844	178.676553465054	0	Inf	4.995e-09	3.1625e-06
Cluster-8309.46738	178.444404739719	0	Inf	5.1208e-09	3.2168e-06
Cluster-8309.26353	0	109.729222016353	-Inf	5.1895e-09	3.2347e-06
Cluster-8309.34894	0	123.109300449167	-Inf	5.351e-09	3.3097e-06
Cluster-8309.52121	0	121.872909402043	-Inf	5.499e-09	3.3753e-06
Cluster-8309.35075	9.57435482535378	1160.99161274393	-6.922	6.1027e-09	3.6981e-06
Cluster-8309.42023	0	233.100650086665	-Inf	6.2088e-09	3.6981e-06
Cluster-8309.54514	0	115.648778735055	-Inf	6.1588e-09	3.6981e-06
Cluster-8309.57396	171.676926771687	0	Inf	6.2016e-09	3.6981e-06
Cluster-8309.10190	0	116.910655527906	-Inf	6.3064e-09	3.7285e-06
Cluster-8309.37000	170.803848090881	0	Inf	6.8403e-09	3.9856e-06
Cluster-8309.56745	170.316601914745	0	Inf	6.8014e-09	3.9856e-06
Cluster-8309.27418	0	114.789514069512	-Inf	7.031e-09	4.0673e-06
Cluster-8309.50952	0	110.237048044047	-Inf	7.0992e-09	4.0774e-06
Cluster-8309.49375	0	907.257194428416	-Inf	7.3145e-09	4.1712e-06
Cluster-8309.10193	0	115.535821777016	-Inf	7.4003e-09	4.1905e-06
Cluster-8309.40228	77.213165457045	7700.55144516123	-6.64	8.1066e-09	4.5312e-06
Cluster-8309.8147	0	110.168469312403	-Inf	8.1148e-09	4.5312e-06
Cluster-8309.35657	4.74455461823703	590.579030015637	-6.9597	8.282e-09	4.5927e-06
Cluster-8309.31891	0	113.915979631377	-Inf	8.4854e-09	4.6733e-06
Cluster-8309.39088	0	458.60141854151	-Inf	8.6925e-09	4.7547e-06
Cluster-8309.33570	160.575238296092	0	Inf	8.9407e-09	4.8249e-06
Cluster-8309.36118	0	612.711150933126	-Inf	8.8831e-09	4.8249e-06
Cluster-8309.50858	0	109.442958092429	-Inf	9.8302e-09	5.2695e-06
Cluster-8309.6432	156.457608216453	0	Inf	1.0911e-08	5.81e-06
Cluster-8309.39689	0	109.605968987374	-Inf	1.1277e-08	5.9656e-06
Cluster-8309.58533	156.239287196075	0	Inf	1.137e-08	5.9757e-06
Cluster-8309.24381	153.85292481397	0	Inf	1.194e-08	6.2343e-06
Cluster-8309.62731	154.212839115688	0	Inf	1.2165e-08	6.311e-06
Cluster-8309.30779	153.751120773056	0	Inf	1.254e-08	6.3892e-06
Cluster-8309.36296	10.9677143527176	6964.08514325182	-9.3105	1.2555e-08	6.3892e-06
Cluster-8309.49900	0	104.671687322133	-Inf	1.2458e-08	6.3892e-06
Cluster-8309.31405	153.665124746346	0	Inf	1.2752e-08	6.449e-06
Cluster-8309.22892	0	104.574919263569	-Inf	1.3567e-08	6.7757e-06
Cluster-8309.42027	0.265560307417672	131.587689786066	-8.9528	1.3495e-08	6.7757e-06
Cluster-8309.35686	0	104.682903295269	-Inf	1.3953e-08	6.9256e-06
Cluster-8309.32698	0	104.601473131749	-Inf	1.4778e-08	7.23e-06
Cluster-8309.34529	148.375792119717	0	Inf	1.484e-08	7.23e-06
Cluster-8309.37648	19.1427356064315	1838.10694291652	-6.5853	1.493e-08	7.23e-06
Cluster-8309.40361	2643.47545625417	28.655895618837	6.5275	1.4794e-08	7.23e-06
Cluster-8309.6208	148.46870139913	0	Inf	1.5016e-08	7.23e-06
Cluster-8309.40175	148.65638914521	0	Inf	1.5212e-08	7.2808e-06
Cluster-8309.13094	0	101.639742370455	-Inf	1.538e-08	7.3178e-06
Cluster-8309.18648	0	103.715370929882	-Inf	1.6165e-08	7.6459e-06
Cluster-8309.56860	147.655140074402	0	Inf	1.781e-08	8.3749e-06
Cluster-8309.19881	144.309450023368	0	Inf	1.8317e-08	8.5632e-06
Cluster-8309.36226	9.33159681893759	795.174204076975	-6.413	1.9027e-08	8.8436e-06
Cluster-8309.61457	0	100.438133915311	-Inf	2.0116e-08	9.2429e-06
Cluster-8309.8620	0	100.668371751302	-Inf	2.0096e-08	9.2429e-06
Cluster-8309.49018	0	101.345883609138	-Inf	2.1907e-08	1.0008e-05
Cluster-8309.27230	2.38788813108808	288.507469927348	-6.9167	2.285e-08	1.038e-05
Cluster-8309.25063	139.438225890788	0	Inf	2.3149e-08	1.0457e-05
Cluster-8309.19058	0	99.648733221889	-Inf	2.3445e-08	1.0532e-05
Cluster-8309.38628	5.76214609805604	600.943913662501	-6.7045	2.6963e-08	1.2045e-05
Cluster-8309.28532	1.06224122967069	194.431346741801	-7.516	2.7815e-08	1.2357e-05
Cluster-8309.29376	62.1563628677482	4421.1226295994	-6.1524	2.8003e-08	1.2372e-05
Cluster-8309.21546	0	116.386341812573	-Inf	2.9688e-08	1.3044e-05
Cluster-8309.43893	133.325437793709	0	Inf	3.1308e-08	1.357e-05
Cluster-8309.45604	11.1535329115422	890.684509789526	-6.3193	3.1063e-08	1.357e-05
Cluster-8309.48163	133.505833546341	0	Inf	3.139e-08	1.357e-05
Cluster-8309.31403	21576.9277846511	270.106023770581	6.3198	3.2772e-08	1.4016e-05
Cluster-8309.54055	131.818241087761	0	Inf	3.2694e-08	1.4016e-05
Cluster-8309.54502	0	84.1274861774397	-Inf	3.4931e-08	1.4861e-05
Cluster-8309.62755	130.105133410765	0	Inf	3.612e-08	1.5286e-05
Cluster-8309.44681	129.471775053051	0	Inf	3.6563e-08	1.5392e-05
Cluster-8309.38599	757.695812547773	6.46267889691669	6.8733	3.6883e-08	1.5446e-05
Cluster-8309.35304	129.626821313626	0	Inf	3.8576e-08	1.6072e-05
Cluster-8309.14874	0	89.0425251437502	-Inf	4.2315e-08	1.7272e-05
Cluster-8309.21150	127.943363799964	0	Inf	4.1789e-08	1.7272e-05
Cluster-8309.23547	0	89.1644952798983	-Inf	4.2281e-08	1.7272e-05
Cluster-8309.26711	127.003155018746	0	Inf	4.2183e-08	1.7272e-05
Cluster-8309.26009	128.257412924586	0	Inf	4.4204e-08	1.7951e-05
Cluster-8309.41624	31696.7911758972	494.211257402429	6.0031	4.5227e-08	1.8275e-05
Cluster-8309.21242	0	86.8528715038308	-Inf	4.8943e-08	1.9677e-05
Cluster-8309.42681	0	103.303446836302	-Inf	5.0419e-08	2.017e-05
Cluster-8309.39282	0	85.1680717622895	-Inf	5.2934e-08	2.0864e-05
Cluster-8309.40130	721.017488954607	8.25653079261204	6.4484	5.2668e-08	2.0864e-05
Cluster-8309.62739	731.04377732929	8.47306619229827	6.4309	5.2816e-08	2.0864e-05
Cluster-8309.46689	4.18486728702027	390.928655163197	-6.5456	5.3337e-08	2.092e-05
Cluster-8309.34880	11.7370283421089	907.698630031777	-6.2731	5.4615e-08	2.1318e-05
Cluster-8309.42731	378.609057939767	2.87050296535469	7.0433	5.7271e-08	2.2247e-05
Cluster-8309.37908	20.2707548844236	1639.73530126464	-6.3379	5.9996e-08	2.3193e-05
Cluster-8309.22534	120.558839795331	0	Inf	6.0288e-08	2.3194e-05
Cluster-8309.50906	22.5186583463336	1629.10103695981	-6.1768	6.3201e-08	2.4199e-05
Cluster-8309.20636	2.11536362477076	275.865094715233	-7.0269	6.7389e-08	2.5608e-05
Cluster-8309.54285	0	84.1177574427862	-Inf	6.7517e-08	2.5608e-05
Cluster-8309.38500	118.773828386699	0	Inf	6.9686e-08	2.6306e-05
Cluster-8309.29175	117.747664095818	0	Inf	7.2246e-08	2.7146e-05
Cluster-8309.26234	0	83.1921833907437	-Inf	7.2842e-08	2.7242e-05
Cluster-8309.1169	0	83.0164716318295	-Inf	7.55e-08	2.8106e-05
Cluster-8309.22777	116.60207655242	0	Inf	7.9275e-08	2.9021e-05
Cluster-8309.27787	0	82.2953660019084	-Inf	7.8633e-08	2.9021e-05
Cluster-8309.42432	116.556676364739	0	Inf	7.9404e-08	2.9021e-05
Cluster-8309.6321	281.141140167694	0.503218439637776	9.1259	7.8827e-08	2.9021e-05
Cluster-8309.35880	55.9082305528704	3327.94814611625	-5.8954	8.1714e-08	2.9464e-05
Cluster-8309.47011	31.0103744226295	2085.33891169678	-6.0714	8.1715e-08	2.9464e-05
Cluster-8309.6030	114.794794422123	0	Inf	8.111e-08	2.9464e-05
Cluster-8309.22585	0.796680922253016	206.116743782866	-8.0152	8.5854e-08	3.078e-05
Cluster-8309.29623	115.110002813217	0	Inf	8.6513e-08	3.078e-05
Cluster-8309.61590	0	79.7664223718438	-Inf	8.6214e-08	3.078e-05
Cluster-8309.25785	115.497784339684	0	Inf	8.7016e-08	3.0823e-05
Cluster-8309.35327	0	78.2573343892167	-Inf	9.0562e-08	3.1874e-05
Cluster-8309.5111	113.010788811838	0	Inf	9.0777e-08	3.1874e-05
Cluster-8309.39468	112.617033241096	0	Inf	9.169e-08	3.2055e-05
Cluster-8309.31557	0	103.493862603856	-Inf	9.2473e-08	3.2189e-05
Cluster-8309.27867	2.83857272027238	261.486023672631	-6.5254	9.5262e-08	3.3016e-05
Cluster-8309.46751	1.78665532326694	211.165183628837	-6.885	9.7146e-08	3.3525e-05
Cluster-8309.36540	4.27898677910217	67626.5903048114	-13.948	9.8952e-08	3.4002e-05
Cluster-8309.1862	0	79.2500022820687	-Inf	9.9748e-08	3.413e-05
Cluster-8309.61738	0	77.2656680687001	-Inf	1.0169e-07	3.4647e-05
Cluster-8309.27796	6.93363500112762	103349.613057305	-13.864	1.0558e-07	3.5819e-05
Cluster-8309.16327	230.210065119556	1.95806401333101	6.8774	1.0819e-07	3.6552e-05
Cluster-8309.50934	0.265560307417672	101.673673958005	-8.5807	1.151e-07	3.8725e-05
Cluster-8309.61631	0	77.5906882862541	-Inf	1.17e-07	3.92e-05
Cluster-8309.41492	108.637881740401	0	Inf	1.2218e-07	4.0766e-05
Cluster-8309.34728	105.969336408026	0	Inf	1.2508e-07	4.1559e-05
Cluster-8309.12609	107.469333213302	0	Inf	1.3111e-07	4.3031e-05
Cluster-8309.47951	0	231.464655351627	-Inf	1.3105e-07	4.3031e-05
Cluster-8309.65211	0	74.4094348759367	-Inf	1.301e-07	4.3031e-05
Cluster-8309.54082	106.891526378596	0	Inf	1.3548e-07	4.4284e-05
Cluster-16222.0	0	75.564112091398	-Inf	1.3827e-07	4.5011e-05
Cluster-8309.27589	0	70.2814607077844	-Inf	1.4153e-07	4.5886e-05
Cluster-8309.24494	10.3515930803709	635.741184913693	-5.9405	1.4438e-07	4.6624e-05
Cluster-8309.37189	105.219928875732	0	Inf	1.4849e-07	4.776e-05
Cluster-8309.55903	0	74.5453245664145	-Inf	1.5055e-07	4.8228e-05
Cluster-8309.20086	11.4608940560826	745.005751203717	-6.0225	1.5488e-07	4.9404e-05
Cluster-8309.26773	0	71.7606573546319	-Inf	1.5545e-07	4.9404e-05
Cluster-8309.36264	105.008632230049	0	Inf	1.5611e-07	4.942e-05
Cluster-8309.50455	103.935082227664	0	Inf	1.5962e-07	5.0331e-05
Cluster-8309.16122	189.420973336891	1.50965531891333	6.9712	1.6089e-07	5.0536e-05
Cluster-8309.33832	0	67.195840683459	-Inf	1.6456e-07	5.1486e-05
Cluster-8309.65513	0	72.1794583814131	-Inf	1.667e-07	5.1954e-05
Cluster-8309.32324	0	243.718280831239	-Inf	1.7214e-07	5.3441e-05
Cluster-8309.39562	121.847224418612	0	Inf	1.7296e-07	5.349e-05
Cluster-8309.44370	3.00640897047411	245.849866580831	-6.3536	1.7715e-07	5.4576e-05
Cluster-8309.33889	102.42700127451	0	Inf	1.7883e-07	5.4885e-05
Cluster-8309.20593	102.301409992546	0	Inf	1.8363e-07	5.6143e-05
Cluster-8309.19313	0	71.6482677328791	-Inf	1.8792e-07	5.6805e-05
Cluster-8309.21893	9522.37979589685	158.374842833001	5.9099	1.876e-07	5.6805e-05
Cluster-8309.8434	0	71.8524524868574	-Inf	1.8745e-07	5.6805e-05
Cluster-8309.13691	0	71.0206592440421	-Inf	1.8938e-07	5.6818e-05
Cluster-8309.27775	0	71.0768207798593	-Inf	1.8924e-07	5.6818e-05
Cluster-8309.32778	4.08378359603872	281.488899090482	-6.107	1.9139e-07	5.7209e-05
Cluster-8309.14574	453.248847316918	6.7449563468154	6.0704	1.9641e-07	5.8492e-05
Cluster-8309.54078	99.4064751356403	0	Inf	1.9883e-07	5.8995e-05
Cluster-8309.44164	0.74265697731242	605.540282040634	-9.6713	1.9983e-07	5.9073e-05
Cluster-8309.49898	0	67.963011428613	-Inf	2.0465e-07	6.0277e-05
Cluster-8309.62897	99.0686022679437	0	Inf	2.0592e-07	6.0429e-05
Cluster-8309.9778	0	70.1251936458038	-Inf	2.0675e-07	6.0452e-05
Cluster-16146.0	0	72.4751545994738	-Inf	2.0864e-07	6.0565e-05
Cluster-8309.37665	516.749360544893	8.36287936557185	5.9493	2.0861e-07	6.0565e-05
Cluster-8309.33718	6.87505163890171	482.240263313363	-6.1322	2.0997e-07	6.0732e-05
Cluster-16523.0	0	70.7498148853035	-Inf	2.1316e-07	6.1433e-05
Cluster-8309.43006	0	64.2423386459634	-Inf	2.1556e-07	6.1903e-05
Cluster-8309.50362	2.04189179801936	191.041584657592	-6.5478	2.164e-07	6.1923e-05
Cluster-8309.26551	14.9470494094342	837.790461174192	-5.8087	2.1867e-07	6.2352e-05
Cluster-8309.46206	394.135465435746	5.87419203999302	6.0682	2.3336e-07	6.6304e-05
Cluster-8309.6000	97.4430587127723	0	Inf	2.3528e-07	6.6615e-05
Cluster-8309.59885	96.364704361734	0	Inf	2.3664e-07	6.6763e-05
Cluster-8309.40636	97.5895373768607	0	Inf	2.3759e-07	6.6797e-05
Cluster-8309.24637	0	70.9120413259374	-Inf	2.3896e-07	6.6948e-05
Cluster-8309.23839	0	69.7704992104949	-Inf	2.4252e-07	6.7711e-05
Cluster-8309.14368	0	68.3439095138411	-Inf	2.4719e-07	6.8774e-05
Cluster-8309.42809	0	65.4756758936313	-Inf	2.5735e-07	7.1355e-05
Cluster-8309.47926	96.7397717180936	0	Inf	2.6639e-07	7.3607e-05
Cluster-8309.28544	0	67.9884306242213	-Inf	2.6872e-07	7.3746e-05
Cluster-8309.63368	94.9586567371379	0	Inf	2.683e-07	7.3746e-05
Cluster-8309.32196	94.4195713396295	0	Inf	2.8236e-07	7.7225e-05
Cluster-8309.29445	95.6337898591003	0	Inf	2.8434e-07	7.7472e-05
Cluster-8309.32345	3.18697383495543	261.783424247198	-6.36	2.8519e-07	7.7472e-05
Cluster-8309.28930	5.01036507159807	360.491544310164	-6.1689	2.8701e-07	7.7703e-05
Cluster-8309.53964	2.38548334947374	199.375505361953	-6.3851	2.883e-07	7.7792e-05
Cluster-8309.28412	112.772325632592	0	Inf	2.9033e-07	7.8076e-05
Cluster-8309.21052	0	66.317333318985	-Inf	2.9791e-07	7.9848e-05
Cluster-8309.38064	122.218994716105	0.489516003332751	7.9639	3.0123e-07	8.0203e-05
Cluster-8309.41321	2.65560307417672	253.982204626951	-6.5795	3.0084e-07	8.0203e-05
Cluster-8309.24495	1.48531395462484	140.16895478044	-6.5603	3.0318e-07	8.0456e-05
Cluster-13752.0	0	68.7218203497319	-Inf	3.1193e-07	8.2234e-05
Cluster-8309.55837	610.738230771508	9.16761795403864	6.0579	3.1141e-07	8.2234e-05
Cluster-8309.27197	7.70124891511249	393.236984484081	-5.6742	3.1724e-07	8.3363e-05
Cluster-8309.41873	92.6046399629717	0	Inf	3.1863e-07	8.3455e-05
Cluster-8309.50751	7.34422925774555	448.070941378677	-5.931	3.2676e-07	8.5226e-05
Cluster-8309.60391	93.6139956558745	0	Inf	3.2752e-07	8.5226e-05
Cluster-8309.22217	0.423072724954152	148.821872121232	-8.4585	3.3061e-07	8.5753e-05
Cluster-8309.5437	91.8617328397159	0	Inf	3.3711e-07	8.7159e-05
Cluster-8309.44464	1324.03628717621	21.9013587576263	5.9178	3.3904e-07	8.7378e-05
Cluster-8309.60223	7.18335720644346	419.535347849558	-5.868	3.4329e-07	8.819e-05
Cluster-8309.39535	471.450604045554	8.55471347384219	5.7842	3.4623e-07	8.8661e-05
Cluster-8309.24291	0	66.1791742833623	-Inf	3.507e-07	8.952e-05
Cluster-8309.63731	91.09121385223	0	Inf	3.5531e-07	9.0411e-05
Cluster-8309.25167	189.96505185365	2.0128737585511	6.5603	3.5889e-07	9.1033e-05
Cluster-18534.0	0	65.7581704615546	-Inf	3.6758e-07	9.2944e-05
Cluster-8309.52300	102.491543037287	0	Inf	3.7588e-07	9.464e-05
Cluster-8309.54882	189.372768768551	1.36056397829825	7.1209	3.7664e-07	9.464e-05
Cluster-8309.38553	0	396.023433367818	-Inf	3.8268e-07	9.5858e-05
Cluster-8309.45941	1.53141884851452	144.373035967511	-6.5588	3.8759e-07	9.6788e-05
Cluster-8309.1253	0	65.8247635161964	-Inf	3.9858e-07	9.9068e-05
Cluster-8309.57004	90.061343103821	0	Inf	3.9919e-07	9.9068e-05
Cluster-8309.19346	207.902631614409	2.51609219818888	6.3686	4.0655e-07	0.00010059
Cluster-8309.65508	0	63.7869713482048	-Inf	4.114e-07	0.00010147
Cluster-8309.28543	0	62.1274402343656	-Inf	4.2265e-07	0.00010393
Cluster-8309.36828	187.751137344294	8270.85732931646	-5.4611	4.411e-07	0.00010748
Cluster-8309.44592	0	64.7114107276749	-Inf	4.4047e-07	0.00010748
Cluster-8309.47322	0	62.2367760566626	-Inf	4.3976e-07	0.00010748
Cluster-8309.25104	138.326224255897	0.829656997907314	7.3813	4.4506e-07	0.00010811
Cluster-8309.59038	87.7224753692735	0	Inf	4.4656e-07	0.00010815
Cluster-8309.51395	348.978328290621	5.34520418648538	6.0287	4.486e-07	0.00010832
Cluster-8309.14333	0	63.1612154361327	-Inf	4.708e-07	0.00011334
Cluster-8309.5899	180.623136416622	1.65931399581463	6.7663	4.8075e-07	0.00011539
Cluster-8309.58381	85.9293613535686	0	Inf	4.881e-07	0.00011681
Cluster-8309.48656	568.983407945549	0	Inf	4.9615e-07	0.0001182
Cluster-8309.55348	0	62.4414615968087	-Inf	4.9688e-07	0.0001182
Cluster-8309.59621	86.4477377103996	0	Inf	5.0361e-07	0.00011945
Cluster-8309.64213	85.2560713459868	0	Inf	5.0783e-07	0.0001201
Cluster-8309.24893	11.0311020635972	581.507012859901	-5.7201	5.2066e-07	0.00012277
Cluster-8309.29474	0	61.4202541587741	-Inf	5.2739e-07	0.000124
Cluster-8309.31682	0	294.563238662396	-Inf	5.3099e-07	0.00012412
Cluster-8309.33037	0	61.1900163227829	-Inf	5.295e-07	0.00012412
Cluster-8309.50363	85.688287778834	0	Inf	5.3538e-07	0.00012474
Cluster-8309.50958	85.6363779525172	0	Inf	5.3677e-07	0.00012474
Cluster-8309.37199	7.17012830027715	392.161943328416	-5.7733	5.4308e-07	0.00012568
Cluster-8309.44620	216.469050588426	2.04084596744738	6.7288	5.4393e-07	0.00012568
Cluster-8309.22787	0	61.5830479356942	-Inf	5.4873e-07	0.00012642
Cluster-8309.41224	132.206538549839	0.680281989149126	7.6024	5.5292e-07	0.00012676
Cluster-8309.51826	238.126853361772	2.38098696202194	6.644	5.5335e-07	0.00012676
Cluster-8309.51066	132.763345680878	0.992734442970527	7.0632	5.6761e-07	0.00012966
Cluster-8309.2276	0	61.7047344036993	-Inf	5.7143e-07	0.00013016
Cluster-8309.41741	85.5929123424604	0	Inf	5.7507e-07	0.00013062
Cluster-8309.6072	84.1830360796615	0	Inf	5.8437e-07	0.000132
Cluster-8309.7030	0	62.9008025962187	-Inf	5.8441e-07	0.000132
Cluster-8309.43204	4.01919088706444	277.335843172609	-6.1086	5.884e-07	0.00013253
Cluster-8309.26785	0	62.2621952522709	-Inf	5.9076e-07	0.00013269
Cluster-8309.62120	0	61.3111354545017	-Inf	6.0054e-07	0.00013451
Cluster-8309.27753	0	60.5903134927237	-Inf	6.0823e-07	0.00013571
Cluster-8309.54570	0	64.3986746057104	-Inf	6.093e-07	0.00013571
Cluster-8309.29005	82.9438449797934	0	Inf	6.1924e-07	0.00013755
Cluster-8309.7217	84.1739016013661	0	Inf	6.2097e-07	0.00013755
Cluster-8309.19084	1.8003387896978	144.361901664516	-6.3253	6.2442e-07	0.00013794
Cluster-8309.22800	0	60.114499925696	-Inf	6.4048e-07	0.0001411
Cluster-8309.15881	82.6811387996797	0	Inf	6.5023e-07	0.00014285
Cluster-8309.14420	0	61.3503236365335	-Inf	6.5423e-07	0.00014334
Cluster-8309.52939	135.608810795553	0	Inf	6.5944e-07	0.00014409
Cluster-8309.6726	0	59.9785436850997	-Inf	6.705e-07	0.00014611
Cluster-8309.36475	82.3380018084899	0	Inf	6.7389e-07	0.00014615
Cluster-8309.40955	16.2340101761261	726.153324496837	-5.4832	6.7435e-07	0.00014615
Cluster-8309.62894	363.426178220792	4.76197392404388	6.254	6.7684e-07	0.0001463
Cluster-8309.29317	0	61.3911472773054	-Inf	6.828e-07	0.00014719
Cluster-8309.16398	124.735778801703	0	Inf	6.981e-07	0.00015009
Cluster-8309.26824	0	59.1080630464204	-Inf	7.1171e-07	0.00015261
Cluster-8309.46040	5.49994542440397	342.46668881347	-5.9604	7.1546e-07	0.000153
Cluster-8309.10408	127.371698292298	0.829656997907314	7.2623	7.4387e-07	0.00015828
Cluster-8309.29168	2.36483568414324	187.02596987115	-6.3054	7.4408e-07	0.00015828
Cluster-8309.31833	0	1020.7029145619	-Inf	7.6826e-07	0.00016299
Cluster-8309.14211	0.776033256922512	158.524202721738	-7.6744	7.8378e-07	0.0001652
Cluster-8309.18233	0	58.5771560660295	-Inf	7.8491e-07	0.0001652
Cluster-8309.27302	0	58.3469182300382	-Inf	7.8838e-07	0.0001652
Cluster-8309.37070	16.8861574410656	757.324562794891	-5.487	7.8892e-07	0.0001652
Cluster-8309.47836	80.9093562972135	0	Inf	7.8653e-07	0.0001652
Cluster-8309.36140	81.1669871244304	0	Inf	8.1165e-07	0.00016952
Cluster-8309.39451	10.3568519892892	442.072574059862	-5.4156	8.1472e-07	0.00016972
Cluster-8309.38578	80.5131907302816	0	Inf	8.1849e-07	0.00017006
Cluster-8309.34022	0	59.106928373848	-Inf	8.491e-07	0.00017596
Cluster-8309.28033	80.1184750928127	0	Inf	8.5742e-07	0.00017633
Cluster-8309.42499	79.6598361501052	0	Inf	8.5643e-07	0.00017633
Cluster-8309.66033	0	58.8616363109546	-Inf	8.5307e-07	0.00017633
Cluster-8309.531	0	57.8694692042703	-Inf	8.696e-07	0.00017837
Cluster-8309.38786	80.0341386244621	0	Inf	8.7822e-07	0.00017968
Cluster-8309.30038	0	56.4044757798956	-Inf	8.9546e-07	0.00018228
Cluster-8309.43414	78.7527077709316	0	Inf	8.938e-07	0.00018228
Cluster-8309.13275	0	58.3049599166938	-Inf	9.0167e-07	0.00018303
Cluster-8309.13668	202.020729254713	2.33959598496375	6.4321	9.0594e-07	0.00018303
Cluster-8309.24096	5.75973610186677	299.718491557418	-5.7015	9.0381e-07	0.00018303
Cluster-8309.48765	307.809005720946	4.08169193489475	6.2367	9.1782e-07	0.00018496
Cluster-8309.20197	2.6258365742756	191.386632028387	-6.1876	9.2061e-07	0.00018506
Cluster-8309.27824	9.44901890390769	461.132906767181	-5.6089	9.3494e-07	0.00018747
Cluster-8309.37760	1475.93302600687	39.6507962699529	5.2181	9.3755e-07	0.00018753
Cluster-8309.40149	28.9588582835779	2289.39705536526	-6.3048	9.4087e-07	0.00018763
Cluster-8309.61280	78.7041876662777	0	Inf	9.4274e-07	0.00018763
Cluster-8309.27422	0	57.026109770058	-Inf	9.6732e-07	0.00019205
Cluster-8309.53539	78.4609293679748	0	Inf	9.8042e-07	0.00019417
Cluster-8309.29925	78.6276011371291	0	Inf	9.8462e-07	0.00019452
Cluster-8309.37731	16.5893754897088	1095.86079430193	-6.0457	1.0204e-06	0.00020111
Cluster-8309.47907	77.0383140617465	0	Inf	1.0528e-06	0.00020698
Cluster-8309.29334	0	56.9707326885517	-Inf	1.0603e-06	0.00020794
Cluster-8309.15388	0	56.2238576447607	-Inf	1.0767e-06	0.00021065
Cluster-8309.49716	77.688786124602	0	Inf	1.0857e-06	0.00021189
Cluster-8309.13585	0	56.7265087481123	-Inf	1.1154e-06	0.00021716
Cluster-8309.32430	184.076225812102	0	Inf	1.1304e-06	0.00021918
Cluster-8309.55506	0	56.0467940952494	-Inf	1.1312e-06	0.00021918
Cluster-8309.65148	0	55.8439611318682	-Inf	1.1361e-06	0.00021959
Cluster-8309.41493	0.520796782170092	317.635736437772	-9.2524	1.1621e-06	0.00022407
Cluster-8309.46688	0	91.930502249058	-Inf	1.1785e-06	0.0002256
Cluster-8309.52483	0	56.4411774987578	-Inf	1.1747e-06	0.0002256
Cluster-8309.58164	74.9998328436898	0	Inf	1.1812e-06	0.0002256
Cluster-8309.6204	75.5835170448528	0	Inf	1.1797e-06	0.0002256
Cluster-8309.2791	0	55.6244384828447	-Inf	1.1951e-06	0.00022771
Cluster-8309.19310	0	55.2037183291801	-Inf	1.2058e-06	0.00022922
Cluster-8309.24695	75.7129526087447	0	Inf	1.2104e-06	0.00022953
Cluster-8309.27670	75.3253754965993	0	Inf	1.2208e-06	0.00023063
Cluster-8309.48160	0	54.5938676484394	-Inf	1.2219e-06	0.00023063
Cluster-8309.18290	0	54.4170877670712	-Inf	1.2266e-06	0.00023098
Cluster-8309.32530	0	55.4610773696383	-Inf	1.256e-06	0.00023465
Cluster-8309.35122	74.5733547533479	0	Inf	1.2578e-06	0.00023465
Cluster-8309.42122	1.04159356434018	1929.6684988395	-10.855	1.2548e-06	0.00023465
Cluster-8309.50433	75.2840749513634	0	Inf	1.2566e-06	0.00023465
Cluster-8309.23625	74.5303946497528	0	Inf	1.3028e-06	0.00024193
Cluster-8309.36098	333.270609507354	12754.960088928	-5.2582	1.3004e-06	0.00024193
Cluster-8309.14017	0	54.1438234952816	-Inf	1.3541e-06	0.00025088
Cluster-8309.52911	4.31692247599757	233.488979669007	-5.7572	1.3616e-06	0.00025168
Cluster-8309.59349	726.988477680594	0	Inf	1.3757e-06	0.0002537
Cluster-8309.16199	0	55.1891648884458	-Inf	1.3867e-06	0.00025515
Cluster-8309.31670	6.6390076854418	285.540282921217	-5.4266	1.3928e-06	0.0002557
Cluster-8309.30264	0.265560307417672	102.091974198618	-8.5866	1.4191e-06	0.00025992
Cluster-8309.37593	78.0623943219008	0	Inf	1.4537e-06	0.00026505
Cluster-8309.51346	0	51.1015135748977	-Inf	1.4535e-06	0.00026505
Cluster-8309.57014	1.52445464961488	145.264977220169	-6.5742	1.4628e-06	0.00026612
Cluster-8309.43891	0	52.4044976766632	-Inf	1.4766e-06	0.00026801
Cluster-8309.18292	0	51.7508361058133	-Inf	1.4996e-06	0.00027158
Cluster-8309.34160	26.5997870148146	1998.85445064059	-6.2316	1.5064e-06	0.00027219
Cluster-8309.27887	72.2553691863495	0	Inf	1.5479e-06	0.00027907
Cluster-8309.40038	37.1492173475069	1200.34661600566	-5.014	1.5575e-06	0.00028016
Cluster-8309.37830	52.5481314708976	1938.87582957882	-5.2054	1.5662e-06	0.0002811
Cluster-8309.57139	0	53.0137810211177	-Inf	1.5999e-06	0.00028652
Cluster-8309.25800	0	52.8781084486645	-Inf	1.605e-06	0.00028679
Cluster-8309.14927	71.5773101325863	0	Inf	1.6334e-06	0.00029057
Cluster-8309.20420	0	60.8326999764195	-Inf	1.6327e-06	0.00029057
Cluster-8309.52558	350.049031779381	6.43470668802042	5.7655	1.6494e-06	0.00029277
Cluster-8309.24253	70.9712324590642	0	Inf	1.6719e-06	0.00029546
Cluster-8309.36165	3.01217338585405	2300.50009090769	-9.5769	1.6684e-06	0.00029546
Cluster-8309.48536	72.059410350881	0	Inf	1.6768e-06	0.00029567
Cluster-8309.19170	0	50.5275801587084	-Inf	1.7816e-06	0.00031346
Cluster-8309.49477	2.74997271220199	180.282163316928	-6.0347	1.7902e-06	0.00031429
Cluster-8309.40870	130.330235703554	4096.56655992366	-4.9742	1.805e-06	0.0003162
Cluster-8309.31006	0	51.4235465431144	-Inf	1.8281e-06	0.00031956
Cluster-8309.39108	13.3267908360558	542.273872178827	-5.3466	1.8386e-06	0.00032068
Cluster-8309.56075	3.17304543715614	185.277061190488	-5.8677	1.8728e-06	0.00032595
Cluster-8309.27283	69.6780475021528	0	Inf	1.9086e-06	0.00033146
Cluster-8309.44028	0	670.819818407884	-Inf	1.9375e-06	0.00033575
Cluster-8309.27209	2.29712827277178	136.285056332469	-5.8907	1.973e-06	0.00034118
Cluster-8309.45175	27.0766543970657	1110.62442190971	-5.3582	2.0005e-06	0.00034518
Cluster-8309.51307	143.222255872047	1.95806401333101	6.1927	2.0292e-06	0.00034939
Cluster-8309.51722	69.0280548728843	0	Inf	2.0417e-06	0.00035049
Cluster-8309.6207	69.0074072075538	0	Inf	2.0443e-06	0.00035049
Cluster-8309.52122	0	50.6349968541222	-Inf	2.0534e-06	0.00035129
Cluster-8309.39496	1103.40612159619	29.815762878662	5.2097	2.1902e-06	0.00037348
Cluster-8309.52853	68.897398667173	0	Inf	2.1924e-06	0.00037348
Cluster-12082.0	0	49.6288436429897	-Inf	2.2121e-06	0.00037605
Cluster-8309.47042	67.9919755779807	0	Inf	2.2392e-06	0.00037986
Cluster-8309.26850	68.5706000699717	0	Inf	2.2531e-06	0.00038141
Cluster-8309.48385	68.1790448665222	0	Inf	2.2599e-06	0.00038175
Cluster-8309.35793	10.5768181238538	475.470886995627	-5.4904	2.2791e-06	0.00038418
Cluster-8309.35266	1.96241062451959	135.006057965575	-6.1043	2.3053e-06	0.00038779
Cluster-8309.10019	0	49.2612977758051	-Inf	2.3458e-06	0.00039378
Cluster-8309.53968	67.5581192455218	0	Inf	2.3833e-06	0.00039923
Cluster-8309.26629	76.3871060052334	0	Inf	2.3954e-06	0.00040043
Cluster-8309.37041	154.53455834497	31529.9015620632	-7.6726	2.4093e-06	0.00040192
Cluster-8309.50891	112.544735124989	0	Inf	2.4235e-06	0.00040346
Cluster-8309.27299	0	48.9074543449255	-Inf	2.4877e-06	0.00041329
Cluster-8309.34974	138.486820088381	1.95806401333101	6.1442	2.4971e-06	0.000414
Cluster-8309.51702	755.420118726533	19.0025999152322	5.313	2.5055e-06	0.00041454
Cluster-8309.38548	0	50.3200579371312	-Inf	2.5197e-06	0.00041602
Cluster-17125.1	0	50.0350103559199	-Inf	2.5382e-06	0.00041822
Cluster-8309.35853	506.178266473025	18260.5000488937	-5.1729	2.5611e-06	0.00042114
Cluster-8309.32117	12.2691090236704	511.548879410799	-5.3818	2.578e-06	0.00042305
Cluster-8309.37675	11.719735095969	405.692687739896	-5.1134	2.59e-06	0.00042415
Cluster-8309.56661	66.4852635201953	0	Inf	2.6254e-06	0.00042906
Cluster-8309.39860	67.223595582441	0	Inf	2.637e-06	0.0004301
Cluster-8309.11935	119.131915217761	1.02042298372369	6.8672	2.6542e-06	0.00043203
Cluster-8309.38938	19.3943322135776	716.60200436383	-5.2075	2.7119e-06	0.00044053
Cluster-8309.51280	66.1793575196929	0	Inf	2.7557e-06	0.00044674
Cluster-8309.10712	0.477096669894748	90.8763496757881	-7.5735	2.7617e-06	0.00044681
Cluster-8309.35775	65.4194634570127	0	Inf	2.7939e-06	0.0004511
Cluster-8309.27785	0	71.9216651049057	-Inf	2.8026e-06	0.00045129
Cluster-8309.39720	103.436919834199	0	Inf	2.8062e-06	0.00045129
Cluster-8309.37252	66.5414721887042	0	Inf	2.8156e-06	0.00045189
Cluster-8309.30449	452.29784971362	12.6205001774055	5.1634	2.8275e-06	0.0004529
Cluster-8309.23871	642.517271837645	14.2031398180153	5.4995	2.8598e-06	0.00045716
Cluster-8309.18619	179.180358093225	2.67973697953832	6.0632	2.8802e-06	0.00045891
Cluster-8309.22235	65.938794665995	0	Inf	2.8822e-06	0.00045891
Cluster-8309.52557	948.144210704879	24.5808120690215	5.2695	2.9027e-06	0.00046127
Cluster-8309.48310	0	48.1583765061082	-Inf	2.949e-06	0.0004677
Cluster-8309.21951	2.58669587928556	159.58097955371	-5.947	2.9653e-06	0.00046935
Cluster-8309.33613	0	47.6704959615156	-Inf	2.989e-06	0.00047218
Cluster-8309.16322	6.9430039816416	273.007791052367	-5.2972	3.0137e-06	0.00047422
Cluster-8309.33406	64.9193091255982	0	Inf	3.0129e-06	0.00047422
Cluster-8309.19620	0	229.574886401796	-Inf	3.0348e-06	0.00047424
Cluster-8309.37486	65.3774072593718	0	Inf	3.0332e-06	0.00047424
Cluster-8309.52559	275.233821726019	5.50884896783482	5.6428	3.0374e-06	0.00047424
Cluster-8309.53583	65.0302568744055	0	Inf	3.0347e-06	0.00047424
Cluster-11996.2	0	48.5116526007015	-Inf	3.0721e-06	0.00047822
Cluster-8309.16366	117.339479835389	1.02042298372369	6.8454	3.0748e-06	0.00047822
Cluster-8309.30199	0	79.1625310697564	-Inf	3.0952e-06	0.00048047
Cluster-8309.19507	232.117077689192	5.53540283601553	5.39	3.1167e-06	0.00048286
Cluster-8309.19640	0	47.9141525656688	-Inf	3.1229e-06	0.00048289
Cluster-8309.45460	64.4061355169135	1992.80493296819	-4.9515	3.1806e-06	0.00049087
Cluster-8309.41791	131.643224595637	0	Inf	3.2047e-06	0.00049365
Cluster-16604.0	0	48.1578091698219	-Inf	3.2637e-06	0.00050168
Cluster-8309.27487	2.29712827277178	174.305394407624	-6.2456	3.2707e-06	0.00050168
Cluster-8309.40154	1533.12873613703	42.2658744417539	5.1808	3.2756e-06	0.00050168
Cluster-8309.30425	95.5829628502036	0	Inf	3.3304e-06	0.00050911
Cluster-8309.50988	66.6973511207562	0	Inf	3.3602e-06	0.00051269
Cluster-8309.24002	158.916547748954	2.93709601999651	5.7577	3.4033e-06	0.00051828
Cluster-8309.16037	0	46.3653090647237	-Inf	3.4337e-06	0.00052192
Cluster-8309.34298	394.895274449309	7.82324287521494	5.6576	3.4717e-06	0.00052671
Cluster-8309.24838	0	133.913935900634	-Inf	3.4849e-06	0.00052772
Cluster-8309.36610	63.794369247531	0	Inf	3.5201e-06	0.00053204
Cluster-8309.22559	6.40923365382349	291.272030663398	-5.5061	3.5422e-06	0.00053237
Cluster-8309.32016	19.6618375277701	650.244081016856	-5.0475	3.5409e-06	0.00053237
Cluster-8309.57569	242.838776923654	4.52981696116932	5.7444	3.5409e-06	0.00053237
Cluster-8309.65495	0	46.8666083774782	-Inf	3.562e-06	0.00053436
Cluster-8309.6827	0	46.6500729777919	-Inf	3.5843e-06	0.0005367
Cluster-8309.37376	447.438136012119	0	Inf	3.6149e-06	0.00053928
Cluster-8309.53962	0	46.3924302691906	-Inf	3.6112e-06	0.00053928
Cluster-8309.29239	4.7800855335181	214.36255938851	-5.4869	3.6782e-06	0.0005477
Cluster-8309.32959	7.61986325188511	296.499751973928	-5.2821	3.7803e-06	0.00056143
Cluster-8309.43672	81.466148984079	2557.4240314999	-4.9723	3.7844e-06	0.00056143
Cluster-8309.25325	0	47.9253685388043	-Inf	3.8331e-06	0.00056657
Cluster-8309.55744	156.70768308964	2.04084596744738	6.2628	3.8319e-06	0.00056657
Cluster-8309.28036	91.0080980256988	0	Inf	3.858e-06	0.00056919
Cluster-8309.48764	63.1811073170632	0	Inf	3.8698e-06	0.0005699
Cluster-8309.35557	67.2008089251643	2201.5874917674	-5.0339	3.9145e-06	0.00057542
Cluster-8309.42150	9.22139429338542	356.446035840294	-5.2726	3.9436e-06	0.00057864
Cluster-8309.42615	1068.08402175526	34.7638135303263	4.9413	3.9638e-06	0.00058055
Cluster-8309.57544	0	46.3768087060023	-Inf	4.0063e-06	0.0005857
Cluster-8309.27301	0	45.9012788071177	-Inf	4.0628e-06	0.00059289
Cluster-8309.15626	0	45.7382013620545	-Inf	4.0826e-06	0.0005947
Cluster-8309.39549	16.874883970824	575.64353228449	-5.0922	4.0952e-06	0.00059546
Cluster-8309.26039	61.4031776434494	0	Inf	4.1425e-06	0.00060125
Cluster-8309.22763	0	44.1759390929475	-Inf	4.283e-06	0.00061915
Cluster-8309.24210	0	45.8338347480465	-Inf	4.289e-06	0.00061915
Cluster-8309.57703	61.4456270260079	0	Inf	4.2869e-06	0.00061915
Cluster-8309.1770	0	45.5076798579201	-Inf	4.3311e-06	0.00062206
Cluster-8309.23179	94.8643328307348	0.680281989149126	7.1236	4.3316e-06	0.00062206
Cluster-8309.23321	800.960074579938	25.8971483888305	4.9509	4.3323e-06	0.00062206
Cluster-8309.12900	0	45.2623877950267	-Inf	4.3634e-06	0.0006254
Cluster-8309.46525	61.1507547789536	0	Inf	4.3757e-06	0.00062605
Cluster-8309.34466	60.5277202539045	0	Inf	4.504e-06	0.00064327
Cluster-8309.6500	60.809113448849	0	Inf	4.5154e-06	0.00064374
Cluster-8309.14600	60.9269848795088	0	Inf	4.5468e-06	0.00064708
Cluster-8309.50506	0	47.53368871649	-Inf	4.5884e-06	0.00065185
Cluster-8309.12780	77.8804304741536	0	Inf	4.6115e-06	0.00065397
Cluster-8309.42763	20.0865645965085	703.775341832521	-5.1308	4.6294e-06	0.00065535
Cluster-8309.48466	60.0998327511467	0	Inf	4.8561e-06	0.00068624
Cluster-8309.12372	78.1013005146723	0.340140994574563	7.8431	4.8759e-06	0.00068782
Cluster-8309.25061	60.5382328571661	0	Inf	5.0137e-06	0.00070603
Cluster-8309.10155	0	43.9572008982348	-Inf	5.0492e-06	0.00070978
Cluster-8309.54652	0	45.5465843718088	-Inf	5.0689e-06	0.00071131
Cluster-8309.34780	1.59336184450603	92.4782985654467	-5.859	5.1515e-06	0.00072165
Cluster-8309.27313	59.6301548404162	0	Inf	5.1776e-06	0.00072403
Cluster-8309.64092	59.6253857942347	0	Inf	5.2198e-06	0.00072866
Cluster-11879.0	0	44.4050422563663	-Inf	5.2502e-06	0.00073164
Cluster-8309.17048	59.3569256278909	0	Inf	5.2796e-06	0.00073447
Cluster-8309.59687	59.6503427309072	0	Inf	5.293e-06	0.00073507
Cluster-8309.38936	183.177242956152	4.52896595673998	5.3379	5.3167e-06	0.00073707
Cluster-8309.62760	59.4786517696281	0	Inf	5.3579e-06	0.00074152
Cluster-8309.38627	59.009274951038	0	Inf	5.3721e-06	0.00074219
Cluster-8309.36009	0	44.5404311606763	-Inf	5.5154e-06	0.00076068
Cluster-8309.63474	58.5969806190136	0	Inf	5.6641e-06	0.00077986
Cluster-8309.38426	35.5850811939681	920.542989550493	-4.6931	5.6846e-06	0.00078135
Cluster-8309.18935	1.26921817486246	91.1684889605773	-6.1665	5.7719e-06	0.00079133
Cluster-8309.24066	58.118479751278	0	Inf	5.7769e-06	0.00079133
Cluster-8309.35684	1.48075453733953	109.941203605728	-6.2143	5.8342e-06	0.00079511
Cluster-8309.38362	66.2759170958615	3034.20474213738	-5.5167	5.8155e-06	0.00079511
Cluster-8309.41760	8.98129121452692	314.864528999523	-5.1317	5.8294e-06	0.00079511
Cluster-8309.24823	1073.95622619985	37.7804205869588	4.8292	5.9049e-06	0.00080339
Cluster-8309.42271	14.4802765722047	452.971593966918	-4.9673	5.936e-06	0.00080625
Cluster-8309.37186	225.050963026719	23449.7382025033	-6.7032	6.001e-06	0.00081352
Cluster-8309.43373	135.422047813727	11383.2486035672	-6.3933	6.0184e-06	0.00081352
Cluster-8309.9256	0	45.0704871366379	-Inf	6.0198e-06	0.00081352
Cluster-8309.66261	0	43.3849029407857	-Inf	6.0392e-06	0.00081477
Cluster-8309.6587	0	41.5515791949155	-Inf	6.086e-06	0.00081971
Cluster-8309.40554	178.868443945527	4.40564402999476	5.3434	6.1252e-06	0.00082361
Cluster-8309.57699	0.796680922253016	155.225688248785	-7.6061	6.1368e-06	0.00082379
Cluster-8309.43501	16.1905602097941	470.217972657501	-4.8601	6.1614e-06	0.00082571
Cluster-8309.21922	57.8120734588889	0	Inf	6.1884e-06	0.00082717
Cluster-8309.6042	74.1952328703859	0.489516003332751	7.2438	6.1928e-06	0.00082717
Cluster-8309.27688	0	92.3805978323132	-Inf	6.2476e-06	0.0008331
Cluster-8309.63088	70.1015342703243	0	Inf	6.2866e-06	0.00083691
Cluster-8309.35916	13.8588506593176	412.186681008603	-4.8944	6.3058e-06	0.00083808
Cluster-8309.51525	4.51452522610043	180.151382000675	-5.3185	6.3508e-06	0.00084266
Cluster-8309.35320	0	43.3174588817145	-Inf	6.3899e-06	0.00084645
Cluster-8309.5241	56.9503047503498	0	Inf	6.4967e-06	0.00085919
Cluster-8309.33703	0	39.2561443183225	-Inf	6.6134e-06	0.0008708
Cluster-8309.33719	1356.09477459146	0	Inf	6.6041e-06	0.0008708
Cluster-8309.51585	489.095793359945	16.0887868459361	4.926	6.617e-06	0.0008708
Cluster-8309.50778	2.53843634972491	137.969439305631	-5.7643	6.7799e-06	0.00089078
Cluster-8309.61591	0	43.0718831506781	-Inf	6.803e-06	0.00089236
Cluster-8309.40551	64.2655179460243	0	Inf	6.8709e-06	0.00089834
Cluster-8309.41356	19.1314216191427	610.644864580015	-4.9963	6.8657e-06	0.00089834
Cluster-8309.51516	0	84.1902560983361	-Inf	6.9561e-06	0.00090799
Cluster-8309.49429	23.3383355547594	637.269356950267	-4.7711	7.0059e-06	0.00091302
Cluster-8309.59251	56.8007009547144	0	Inf	7.0516e-06	0.00091748
Cluster-8309.62822	56.3541264371258	0	Inf	7.119e-06	0.00092476
Cluster-8309.38222	56.4336023960506	0	Inf	7.3064e-06	0.00094627
Cluster-8309.44371	1.19910598187666	82.1002760961789	-6.0974	7.3082e-06	0.00094627
Cluster-8309.50807	0	42.5015043201122	-Inf	7.3252e-06	0.00094695
Cluster-8309.56811	1.53141884851452	97.2685972642964	-5.989	7.3729e-06	0.0009516
Cluster-8309.36670	614.720765163373	16734.6095236522	-4.7668	7.3992e-06	0.00095345
Cluster-8309.36824	2315.86913528559	67935.0090119616	-4.8745	7.4744e-06	0.0009616
Cluster-8309.30269	57.7837268005535	0	Inf	7.533e-06	0.00096605
Cluster-8309.59991	86.1106257096829	1.00643687927555	6.4189	7.5229e-06	0.00096605
Cluster-8309.52662	56.0948204078249	0	Inf	7.6176e-06	0.00097535
Cluster-8309.20720	4.5594303364704	164.192806787058	-5.1704	7.6389e-06	0.00097652
Cluster-8309.21781	0	40.8433249968701	-Inf	7.7585e-06	0.00099023
Cluster-8309.10195	0	41.9297736989493	-Inf	7.8939e-06	0.0010059
Cluster-8309.7387	56.1279413269167	0	Inf	7.9217e-06	0.0010079
Cluster-8309.30075	72.2066302232018	0	Inf	7.9436e-06	0.0010091
Cluster-8309.34404	603.655557657001	20.6854805298903	4.867	7.9592e-06	0.0010094
Cluster-8309.7033	0	40.027937771554	-Inf	7.9912e-06	0.0010119
Cluster-8309.6710	0	41.4007858454417	-Inf	8.04e-06	0.0010165
Cluster-8309.36654	55.4291993053507	0	Inf	8.1436e-06	0.001028
Cluster-8309.13513	0	40.8827968470449	-Inf	8.1885e-06	0.0010309
Cluster-8309.34494	567.61817346207	21.0491881433083	4.7531	8.1922e-06	0.0010309
Cluster-8309.11104	309.865776753893	7.78156823001365	5.3154	8.2102e-06	0.0010315
Cluster-8309.20492	0.265560307417672	46.3031881502532	-7.4459	8.2535e-06	0.0010353
Cluster-8309.57514	0	40.4894815659905	-Inf	8.3051e-06	0.0010402
Cluster-8309.28378	0	57.7479998542899	-Inf	8.3299e-06	0.0010417
Cluster-8309.46787	55.3475987986523	0	Inf	8.4714e-06	0.0010577
Cluster-8309.23123	3.09260941150509	146.045134845083	-5.5614	8.4954e-06	0.0010591
Cluster-8309.45179	54.5271306353491	0	Inf	8.5905e-06	0.0010693
Cluster-8309.15798	55.3209365719985	0	Inf	8.6338e-06	0.001073
Cluster-8309.54725	84.5396063913389	0.680281989149126	6.9574	8.6913e-06	0.0010785
Cluster-8309.40186	57.4826042904051	0	Inf	8.7111e-06	0.0010793
Cluster-8309.38402	28.5547279339729	781.479715746337	-4.7744	8.7416e-06	0.0010804
Cluster-8309.52371	54.7115449963329	0	Inf	8.7469e-06	0.0010804
Cluster-8309.45072	25.411720000961	729.586959325978	-4.8435	8.7711e-06	0.0010817
Cluster-8309.21938	0	38.6284692793671	-Inf	8.9049e-06	0.0010965
Cluster-8309.61916	0	39.9725606900477	-Inf	8.9485e-06	0.0011002
Cluster-8309.50818	0	281.220382549929	-Inf	8.9633e-06	0.0011003
Cluster-8309.23170	54.8399851910263	0	Inf	9.0317e-06	0.001107
Cluster-13763.0	0	41.1946819645801	-Inf	9.0566e-06	0.0011084
Cluster-8309.14499	0	40.9644441285889	-Inf	9.1308e-06	0.0011158
Cluster-8309.23936	12.8059784101609	333.951559099985	-4.7047	9.1756e-06	0.0011196
Cluster-8309.11318	603.463293863526	20.0350898765208	4.9127	9.2019e-06	0.0011211
Cluster-8309.48330	0	37.7034625636108	-Inf	9.2362e-06	0.0011235
Cluster-8309.34987	0	40.5697770569373	-Inf	9.2609e-06	0.0011248
Cluster-8309.25834	1.37726606474365	87.3981148069315	-5.9877	9.3011e-06	0.0011263
Cluster-8309.31595	54.1405384632524	0	Inf	9.2953e-06	0.0011263
Cluster-8309.63214	0	36.1017284443289	-Inf	9.3383e-06	0.0011291
Cluster-8309.36744	0	38.7926148468843	-Inf	9.3559e-06	0.0011296
Cluster-8309.18064	120.588872084901	1.70070497287281	6.1478	9.5143e-06	0.001147
Cluster-8309.54487	214.176256460318	4.42183292946932	5.598	9.5555e-06	0.0011502
Cluster-8309.41142	20.9792642859961	586.865320531625	-4.806	9.6449e-06	0.0011592
Cluster-8309.808	0	40.6914635249423	-Inf	9.7562e-06	0.0011709
Cluster-8309.35101	132.323689630566	2.53007830263702	5.7087	9.7795e-06	0.0011719
Cluster-8309.52331	54.0929732107498	0	Inf	9.8995e-06	0.0011845
Cluster-8309.28794	53.8087154593514	0	Inf	1.012e-05	0.0012091
Cluster-8309.57184	0	39.5910287184149	-Inf	1.0158e-05	0.0012119
Cluster-8309.20919	83.4417728710401	0.680281989149126	6.9385	1.0186e-05	0.0012134
Cluster-8309.9417	57.6552813912852	0	Inf	1.0224e-05	0.0012161
Cluster-8309.13300	53.3160360478731	0	Inf	1.0253e-05	0.0012177
Cluster-8309.45067	52.6449111051122	0	Inf	1.0303e-05	0.0012201
Cluster-8309.47663	0.265560307417672	262.503305116725	-9.9491	1.0303e-05	0.0012201
Cluster-14538.1	0	37.6357348363966	-Inf	1.0358e-05	0.0012248
Cluster-8309.51260	107.453709954672	2.0128737585511	5.7383	1.0395e-05	0.0012256
Cluster-8309.52813	340.009812621548	9.3997749169132	5.1768	1.0392e-05	0.0012256
Cluster-8309.2424	0	40.4335371481979	-Inf	1.0424e-05	0.0012272
Cluster-8309.58799	165.564970146532	3.53679885005568	5.5488	1.0493e-05	0.0012335
Cluster-8309.34125	53.295092504977	0	Inf	1.0625e-05	0.0012472
Cluster-15578.0	0	39.76752493164	-Inf	1.0682e-05	0.001252
Cluster-8309.19188	0	36.8491042742876	-Inf	1.0697e-05	0.001252
Cluster-8309.38774	32.3650634589926	1023.79123810619	-4.9833	1.076e-05	0.0012575
Cluster-8309.35442	354.042108708752	9.2084415948106	5.2648	1.0825e-05	0.0012633
Cluster-8309.64222	67.6469497407881	0	Inf	1.1016e-05	0.0012838
Cluster-8309.38552	302.301734200174	8.5287269419477	5.1475	1.1141e-05	0.0012965
Cluster-18004.0	0	39.7124315182768	-Inf	1.1335e-05	0.0013171
Cluster-8309.52798	81.1773266008204	0.680281989149126	6.8988	1.1404e-05	0.0013232
Cluster-8309.8818	0	39.2780089283073	-Inf	1.1522e-05	0.0013349
Cluster-8309.13848	0	37.6886254547334	-Inf	1.1577e-05	0.0013394
Cluster-8309.45439	2518.48898495448	106.103301375223	4.569	1.1611e-05	0.0013414
Cluster-8309.18892	0	39.006663783401	-Inf	1.1641e-05	0.0013418
Cluster-8309.21243	0	38.9929613470959	-Inf	1.1648e-05	0.0013418
Cluster-8309.36754	178.529692674731	7101.75935841719	-5.3139	1.1811e-05	0.0013586
Cluster-8309.42858	51.9142676067215	0	Inf	1.1965e-05	0.0013744
Cluster-8309.29439	0	38.9104630611227	-Inf	1.2378e-05	0.0014178
Cluster-8309.29496	51.824002825717	0	Inf	1.2367e-05	0.0014178
Cluster-8309.32970	51.2018421187247	0	Inf	1.2474e-05	0.0014268
Cluster-8309.29739	51.566321052303	0	Inf	1.2628e-05	0.0014423
Cluster-8309.62562	51.2571063642322	0	Inf	1.2732e-05	0.0014522
Cluster-8309.32188	0	39.3994117281692	-Inf	1.2877e-05	0.0014666
Cluster-8309.46154	92.2562284191388	1.02042298372369	6.4984	1.291e-05	0.0014683
Cluster-8309.44388	51.3802824354324	0	Inf	1.3045e-05	0.0014795
Cluster-8309.53147	0	36.2206447810213	-Inf	1.3029e-05	0.0014795
Cluster-8309.46545	1.8589221519237	88.7052208306067	-5.5765	1.3136e-05	0.0014877
Cluster-8309.38519	50.5756523742311	0	Inf	1.3253e-05	0.0014988
Cluster-8309.4174	51.0529887609193	0	Inf	1.3284e-05	0.0015002
Cluster-8309.34885	21.0463127227818	902.271394723663	-5.4219	1.346e-05	0.0015179
Cluster-8309.14012	0	38.1084946039685	-Inf	1.3536e-05	0.0015215
Cluster-8309.57121	113.340462394643	1.70070497287281	6.0584	1.3526e-05	0.0015215
Cluster-8309.58071	50.8138405342121	0	Inf	1.3549e-05	0.0015215
Cluster-8309.11234	241.901177338372	7.08701646827327	5.0931	1.3826e-05	0.0015505
Cluster-8309.35218	0	37.5109945689358	-Inf	1.3863e-05	0.0015526
Cluster-12564.0	0	38.7605207160783	-Inf	1.399e-05	0.0015596
Cluster-8309.37057	1.43129000968424	85.7101947158159	-5.9041	1.4004e-05	0.0015596
Cluster-8309.41078	187.598179069955	4.08169193489475	5.5223	1.3993e-05	0.0015596
Cluster-8309.47591	0	261.894388485291	-Inf	1.3961e-05	0.0015596
Cluster-8309.60543	0	37.1971903245173	-Inf	1.4042e-05	0.0015617
Cluster-8309.2076	0	37.1574348061993	-Inf	1.4065e-05	0.0015621
Cluster-8309.49985	50.1616984838475	0	Inf	1.4187e-05	0.0015734
Cluster-8309.52454	77.9658909065043	1.00643687927555	6.2755	1.4231e-05	0.0015761
Cluster-8309.64214	50.2623223999896	0	Inf	1.4308e-05	0.0015825
Cluster-8309.35514	22.1171829242863	678.466366733033	-4.939	1.4761e-05	0.0016304
Cluster-8309.66718	0	37.3339310194244	-Inf	1.4805e-05	0.001633
Cluster-8309.12359	49.5523016936071	0	Inf	1.4941e-05	0.0016458
Cluster-8309.19292	67.2219215799092	0	Inf	1.4965e-05	0.001646
Cluster-8309.41365	0	37.007776129298	-Inf	1.5005e-05	0.001646
Cluster-8309.6524	49.9115165036922	0	Inf	1.4991e-05	0.001646
Cluster-8309.38080	0	35.5691194550793	-Inf	1.5045e-05	0.0016482
Cluster-17654.0	0	36.7898889390147	-Inf	1.5141e-05	0.0016564
Cluster-8309.1251	0	38.0668199587672	-Inf	1.5248e-05	0.0016658
Cluster-8309.24831	49.9957615087985	0	Inf	1.5281e-05	0.0016672
Cluster-8309.18244	0	36.4486798219862	-Inf	1.5359e-05	0.0016735
Cluster-8309.36637	10936.6226489114	260874.858169979	-4.5761	1.5557e-05	0.0016927
Cluster-8309.58206	0	37.5090754420525	-Inf	1.5592e-05	0.0016943
Cluster-8309.52957	49.6329774360516	0	Inf	1.5617e-05	0.0016946
Cluster-8309.42407	10.0058416786706	277.125834487863	-4.7916	1.5639e-05	0.0016947
Cluster-8309.35354	321.933617716512	0	Inf	1.5681e-05	0.001697
Cluster-8309.21970	1.78665532326694	89.9670310733387	-5.6541	1.5807e-05	0.0017083
Cluster-8309.49833	51.0365942061587	1130.7841203282	-4.4696	1.5837e-05	0.0017092
Cluster-8309.37855	49.926598953389	0	Inf	1.5932e-05	0.0017172
Cluster-8309.28885	303.132894507738	10.4464681006745	4.8589	1.6009e-05	0.0017233
Cluster-8309.22592	309.323907204492	0	Inf	1.6264e-05	0.0017483
Cluster-8309.11150	69.5505673741856	0	Inf	1.6385e-05	0.0017567
Cluster-8309.18070	49.2735477824954	0	Inf	1.6385e-05	0.0017567
Cluster-8309.34043	1.05768181238538	72.0320690496567	-6.0897	1.6676e-05	0.0017855
Cluster-8309.12874	48.3853722078208	0	Inf	1.6952e-05	0.0018126
Cluster-8309.61323	48.8038750863398	0	Inf	1.7056e-05	0.0018213
Cluster-12932.0	0	36.6810539028854	-Inf	1.712e-05	0.0018257
Cluster-8309.31238	0	36.422059403687	-Inf	1.7307e-05	0.0018432
Cluster-8309.36562	51.1229069687338	1227.35507709596	-4.5854	1.7434e-05	0.0018543
Cluster-8309.369	0	36.0972563041576	-Inf	1.7548e-05	0.0018639
Cluster-8309.43382	29.8409787798819	652.262013094272	-4.4501	1.7817e-05	0.00189
Cluster-8309.29027	70.1521829377745	0	Inf	1.7995e-05	0.0019064
Cluster-8309.29362	0	36.8027403708904	-Inf	1.8083e-05	0.0019131
Cluster-8309.21053	0	36.7068233167552	-Inf	1.8155e-05	0.0019158
Cluster-8309.62798	48.7011266224241	0	Inf	1.8154e-05	0.0019158
Cluster-8309.32861	0	400.119480127226	-Inf	1.8262e-05	0.0019245
Cluster-8309.53274	0	36.1641330269426	-Inf	1.8576e-05	0.001955
Cluster-8309.35019	3.41915786276301	1234.05145196493	-8.4955	1.8612e-05	0.0019563
Cluster-8309.17873	48.0691776771255	0	Inf	1.8828e-05	0.0019764
Cluster-8309.27117	0	274.593841753638	-Inf	1.8937e-05	0.0019853
Cluster-8309.50579	1.95208679185434	198.622037053104	-6.6689	1.9028e-05	0.0019922
Cluster-8309.16062	298.331966753698	11.2618553259906	4.7274	1.909e-05	0.0019961
Cluster-8309.48317	48.0631631158022	0	Inf	1.9178e-05	0.0020026
Cluster-8309.57138	0	36.6941890029042	-Inf	1.9293e-05	0.0020121
Cluster-8309.25833	1.86709134891798	84.2075645503619	-5.4951	1.9681e-05	0.0020458
Cluster-8309.26937	0	76.56912828231	-Inf	1.9683e-05	0.0020458
Cluster-8309.27109	47.6573836369879	0	Inf	1.9692e-05	0.0020458
Cluster-8309.37100	16.6621478248272	707.480468992693	-5.408	1.9803e-05	0.0020546
Cluster-8309.39111	47.6791905687908	0	Inf	1.9831e-05	0.0020548
Cluster-8309.38011	509.376137223415	0	Inf	1.9937e-05	0.0020632
Cluster-8309.52916	48.1080172799751	0	Inf	2.0004e-05	0.0020674
Cluster-8309.21346	47.2213373663857	0	Inf	2.0288e-05	0.0020909
Cluster-8309.25454	47.3219207654805	0	Inf	2.0284e-05	0.0020909
Cluster-8309.57326	47.717621342998	0	Inf	2.0309e-05	0.0020909
Cluster-8309.18361	15.6536908233036	419.405462897797	-4.7438	2.0475e-05	0.0021053
Cluster-8309.34741	175.859838622782	5.87419203999302	4.9039	2.0679e-05	0.0021236
Cluster-8309.26752	47.1248130926895	0	Inf	2.0826e-05	0.0021301
Cluster-8309.33450	243.359697086051	9.43782842637252	4.6885	2.0848e-05	0.0021301
Cluster-8309.4168	47.2326108366273	0	Inf	2.0812e-05	0.0021301
Cluster-8309.44745	46.9971129066763	1119.0571699427	-4.5736	2.0848e-05	0.0021301
Cluster-8309.18038	60.6950562122195	0.503218439637776	6.9143	2.0926e-05	0.0021326
Cluster-8309.42899	84.3337834980446	1.50965531891333	5.8038	2.0922e-05	0.0021326
Cluster-8309.46157	175.453528764184	4.08169193489475	5.4258	2.0996e-05	0.002137
Cluster-8309.1149	0	34.5604797807774	-Inf	2.1173e-05	0.0021496
Cluster-8309.52989	46.5670406803502	0	Inf	2.1153e-05	0.0021496
Cluster-8309.35848	150.871421833971	3063.93555738063	-4.344	2.1259e-05	0.0021556
Cluster-8309.29282	46.7507098180788	0	Inf	2.1347e-05	0.0021618
Cluster-8309.42517	374.581030221545	0	Inf	2.1515e-05	0.0021761
Cluster-8309.43947	37.5269003139292	867.387421655671	-4.5307	2.1812e-05	0.0022034
Cluster-8309.36684	46.9831335626799	0	Inf	2.2062e-05	0.0022258
Cluster-8309.32955	1.48075453733953	85.6964922795109	-5.8548	2.2203e-05	0.0022372
Cluster-8309.35898	83.0549409821499	1683.7496272456	-4.3415	2.2234e-05	0.0022376
Cluster-8309.42268	0	33.3915327927248	-Inf	2.236e-05	0.0022474
Cluster-8309.36057	141.306686135075	2975.33944774831	-4.3962	2.2393e-05	0.0022479
Cluster-8309.32567	20.0611073679493	441.432279827076	-4.4597	2.2423e-05	0.0022481
Cluster-8309.15572	2.04189179801936	87.9174555959254	-5.4282	2.2455e-05	0.0022485
Cluster-8309.4538	46.6671590900306	0	Inf	2.2485e-05	0.0022487
Cluster-8309.35789	15.0373194050136	401.781522214847	-4.7398	2.2629e-05	0.0022575
Cluster-8309.36666	1.7429552109916	88.148411336109	-5.6603	2.2608e-05	0.0022575
Cluster-8309.63068	60.3816805063558	0.489516003332751	6.9466	2.2897e-05	0.0022815
Cluster-8309.25830	1.57271417917553	73.9383105671049	-5.555	2.3167e-05	0.0023054
Cluster-8309.16440	46.7233324560672	0	Inf	2.3433e-05	0.0023291
Cluster-8309.48731	14.1059231516507	338.97762077743	-4.5868	2.3618e-05	0.0023445
Cluster-8309.24040	1.56815476189022	158.801443042827	-6.662	2.3916e-05	0.0023712
Cluster-8309.56530	0	31.978645532376	-Inf	2.3974e-05	0.002374
Cluster-8309.36996	759.275437580546	31.5269659204779	4.59	2.4103e-05	0.0023839
Cluster-8309.63212	46.33795049664	0	Inf	2.4249e-05	0.0023953
Cluster-10629.0	0	35.3051520295419	-Inf	2.4601e-05	0.0024242
Cluster-8309.34895	45.7811734534993	0	Inf	2.458e-05	0.0024242
Cluster-8309.37119	0	32.3853795815924	-Inf	2.4954e-05	0.0024559
Cluster-8309.2490	0	34.9255391847924	-Inf	2.5019e-05	0.0024567
Cluster-8309.26788	45.8846567115202	0	Inf	2.5023e-05	0.0024567
Cluster-8309.15292	0	33.4718282836717	-Inf	2.5156e-05	0.0024667
Cluster-8309.43022	45.8130945890714	0	Inf	2.5186e-05	0.0024667
Cluster-8309.11744	46.2143094360254	0	Inf	2.5226e-05	0.0024676
Cluster-8309.32805	46.0570523790073	1018.47920522296	-4.4669	2.5347e-05	0.0024765
Cluster-8309.36240	45.3996056881022	0	Inf	2.5457e-05	0.0024812
Cluster-8309.47185	575.781408908587	27.0075139280148	4.4141	2.544e-05	0.0024812
Cluster-8309.6811	0	34.3403897954676	-Inf	2.569e-05	0.0025009
Cluster-8309.18224	45.8006109061602	0	Inf	2.593e-05	0.0025196
Cluster-8309.23220	45.8994942298486	0	Inf	2.5946e-05	0.0025196
Cluster-8309.37351	209.839219097879	0	Inf	2.606e-05	0.0025251
Cluster-8309.38221	45.8368465276492	0	Inf	2.6092e-05	0.0025251
Cluster-8309.44633	0	34.0005324690362	-Inf	2.6096e-05	0.0025251
Cluster-8309.18192	0	33.9059672054981	-Inf	2.6211e-05	0.0025332
Cluster-8309.14527	1.56239034651028	79.6558853268558	-5.672	2.6471e-05	0.0025552
Cluster-8309.7627	0	34.9924159075774	-Inf	2.6543e-05	0.0025591
Cluster-8309.43316	75.6505446233388	1579.55988262007	-4.384	2.6896e-05	0.00259
Cluster-8309.55412	0	34.4360231814597	-Inf	2.7216e-05	0.0026177
Cluster-8309.47698	0	76.6414810652497	-Inf	2.7337e-05	0.0026262
Cluster-16754.0	0	34.2331902180785	-Inf	2.747e-05	0.0026327
Cluster-8309.47132	45.6289355886059	0	Inf	2.7443e-05	0.0026327
Cluster-8309.39106	0	497.563500725774	-Inf	2.7642e-05	0.0026418
Cluster-8309.43232	185.98433225784	3469.79403989207	-4.2216	2.7664e-05	0.0026418
Cluster-8309.43592	3.57331064653388	117.934699647371	-5.0446	2.7615e-05	0.0026418
Cluster-8309.24880	10.5840220395469	241.948624745496	-4.5147	2.7728e-05	0.0026448
Cluster-8309.51111	0	33.9604932825751	-Inf	2.7819e-05	0.0026503
Cluster-8309.47431	13.2235368656785	318.028675955818	-4.588	2.7899e-05	0.0026548
Cluster-12583.0	0	33.8248207101219	-Inf	2.7995e-05	0.0026608
Cluster-8309.27829	87.3724042670814	1663.2359933626	-4.2507	2.8076e-05	0.0026654
Cluster-8309.42867	45.3172495289988	0	Inf	2.842e-05	0.0026948
Cluster-8309.19025	193.844523861204	5.26519236368165	5.2023	2.8654e-05	0.0027138
Cluster-8309.33438	0	34.5179541311467	-Inf	2.8866e-05	0.0027307
Cluster-8309.36213	2129.66116521765	44723.7295102417	-4.3923	2.9002e-05	0.0027403
Cluster-8309.48181	44.6555340837991	0	Inf	2.9068e-05	0.0027433
Cluster-8309.8124	0	34.1767450141182	-Inf	2.932e-05	0.0027638
Cluster-4427.0	44.4293646173148	0	Inf	2.9415e-05	0.0027695
Cluster-8309.26273	9.51913631146842	283.32180841562	-4.8955	2.9511e-05	0.0027721
Cluster-8309.54938	839.859710370157	35.9802590943485	4.5449	2.9495e-05	0.0027721
Cluster-8309.8441	44.5217788194153	0	Inf	2.9707e-05	0.0027873
Cluster-8309.45400	0	32.2228029226969	-Inf	3.0252e-05	0.0028351
Cluster-8309.30520	162.505222278577	4.86967428760077	5.0605	3.0384e-05	0.0028441
Cluster-8309.38581	59.9079486848016	1199.7785286832	-4.3239	3.0462e-05	0.0028481
Cluster-8309.19642	1.54174268117977	75.6723797912411	-5.6171	3.0585e-05	0.0028564
Cluster-8309.35638	0.423072724954152	48.3225886237438	-6.8356	3.0675e-05	0.0028613
Cluster-8309.52074	44.6811905121045	0	Inf	3.0709e-05	0.0028613
Cluster-8309.54572	44.7222762138694	0	Inf	3.1206e-05	0.0029008
Cluster-8309.66122	0	34.2038662185851	-Inf	3.119e-05	0.0029008
Cluster-8309.39677	43.8273865862385	0	Inf	3.1712e-05	0.0029445
Cluster-8309.38801	43.8278411465031	0	Inf	3.2005e-05	0.0029683
Cluster-8309.12839	44.4187802095563	0	Inf	3.2085e-05	0.0029722
Cluster-8309.35718	677.356794579456	14513.4363956136	-4.4213	3.2453e-05	0.0030029
Cluster-15706.0	0.531120614835344	50.2391951098982	-6.5636	3.261e-05	0.003012
Cluster-8309.22062	15.8169572270702	388.532079225677	-4.6185	3.2627e-05	0.003012
Cluster-8309.36893	255.491711227172	4637.35328031587	-4.182	3.271e-05	0.0030127
Cluster-8309.54913	0	33.1993484661929	-Inf	3.2694e-05	0.0030127
Cluster-8309.51801	13.0124550634659	705.020807912577	-5.7597	3.2864e-05	0.0030235
Cluster-8309.44040	0	32.9814612759096	-Inf	3.3038e-05	0.003036
Cluster-8309.11666	0	54.3468735766874	-Inf	3.3082e-05	0.0030366
Cluster-12084.0	0	32.7375210036133	-Inf	3.3432e-05	0.0030628
Cluster-8309.28770	43.7627834481144	0	Inf	3.3444e-05	0.0030628
Cluster-8309.19526	43.7087595031738	0	Inf	3.3614e-05	0.0030749
Cluster-8309.33093	2.03492759911972	90.5661665671117	-5.4759	3.3917e-05	0.0030991
Cluster-8309.11685	43.6204044264718	0	Inf	3.4224e-05	0.0031236
Cluster-17782.0	0	32.0578063507504	-Inf	3.4578e-05	0.0031524
Cluster-8309.32292	74.2319687837616	1506.87653228198	-4.3434	3.4842e-05	0.0031721
Cluster-8309.32696	0	143.363259272989	-Inf	3.4914e-05	0.0031721
Cluster-8309.37118	152.304631977108	3376.13732646447	-4.4703	3.4896e-05	0.0031721
Cluster-8309.33018	76.2166866319709	1.46854800999825	5.6976	3.5153e-05	0.0031903
Cluster-8309.40012	0	189.3273594311	-Inf	3.5276e-05	0.0031979
Cluster-8309.35502	943.516090891972	41.3386649309712	4.5125	3.5646e-05	0.0032278
Cluster-8309.29721	0	34.0402214372357	-Inf	3.5709e-05	0.0032298
Cluster-8309.52913	6.41283821895753	171.357767730994	-4.7399	3.5782e-05	0.0032328
Cluster-8309.11609	42.7154358975441	0	Inf	3.5951e-05	0.0032444
Cluster-8309.4359	43.1569912230079	0	Inf	3.6108e-05	0.0032549
Cluster-8309.35078	30.373140495538	582.163902968121	-4.2606	3.6394e-05	0.003277
Cluster-8309.57142	43.0616719474063	0	Inf	3.6438e-05	0.0032773
Cluster-8309.20126	0	212.347125573727	-Inf	3.6538e-05	0.0032826
Cluster-8309.58742	43.4129677064406	0	Inf	3.6664e-05	0.0032902
Cluster-8309.60797	43.2422315973127	0	Inf	3.6886e-05	0.0033065
Cluster-8309.48993	0	31.9492549827642	-Inf	3.7045e-05	0.0033171
Cluster-8309.39372	76.6193004621909	1.46854800999825	5.7052	3.7176e-05	0.0033251
Cluster-15389.0	0	31.839635492324	-Inf	3.7251e-05	0.0033281
Cluster-8309.42602	43.0830191043698	0	Inf	3.7821e-05	0.0033753
Cluster-8309.12290	69.011695620596	0.340140994574563	7.6646	3.8193e-05	0.0034047
Cluster-8309.54422	42.5807205664342	0	Inf	3.8533e-05	0.0034312
Cluster-8309.32641	0	146.121160193862	-Inf	3.8724e-05	0.0034444
Cluster-8309.56979	271.602584292741	10.0643687927555	4.7542	3.9306e-05	0.0034923
Cluster-8309.22027	42.6446085692005	0	Inf	3.9435e-05	0.0034965
Cluster-8309.66354	0	31.975024396634	-Inf	3.9441e-05	0.0034965
Cluster-8309.26278	42.6419536416428	0	Inf	3.9839e-05	0.003528
Cluster-8309.6396	42.3214197517082	0	Inf	4.0286e-05	0.0035636
Cluster-8309.20390	0	63.8672002890332	-Inf	4.0409e-05	0.0035706
Cluster-8309.24124	87.6567390375516	0	Inf	4.0747e-05	0.0035768
Cluster-8309.26758	0	184.189191800046	-Inf	4.0654e-05	0.0035768
Cluster-8309.28342	3.40883403009776	100.820948779774	-4.8864	4.0715e-05	0.0035768
Cluster-8309.36046	54.5775395860058	0.503218439637776	6.761	4.0718e-05	0.0035768
Cluster-8309.37187	1115.05028451188	21249.6653922474	-4.2523	4.0619e-05	0.0035768
Cluster-8309.58517	42.4640437047192	0	Inf	4.0525e-05	0.0035768
Cluster-8309.32901	163.255782663216	5.40029759984859	4.918	4.1139e-05	0.0036033
Cluster-8309.35589	0	469.222214995721	-Inf	4.1119e-05	0.0036033
Cluster-8309.33259	13.5435756783013	304.232203636901	-4.4895	4.1413e-05	0.0036156
Cluster-8309.36100	1279.4654450441	21285.3720877311	-4.0562	4.1355e-05	0.0036156
Cluster-8309.46302	118.372230783977	4.02574751710221	4.8779	4.1411e-05	0.0036156
Cluster-8309.37412	325.023545498052	6330.23899166572	-4.2836	4.1488e-05	0.0036162
Cluster-8309.59171	42.2152763515546	0	Inf	4.151e-05	0.0036162
Cluster-8309.13195	0	32.1104133009441	-Inf	4.1785e-05	0.0036329
Cluster-8309.40340	380.925663612228	7133.02062679063	-4.2269	4.1792e-05	0.0036329
Cluster-8309.21385	119.522311154738	3.69959262697578	5.0138	4.2039e-05	0.0036486
Cluster-8309.38406	34.6919634462405	801.19110460821	-4.5295	4.2091e-05	0.0036486
Cluster-8309.66658	0	30.7115121450434	-Inf	4.2109e-05	0.0036486
Cluster-8309.40634	41.7583780013008	0	Inf	4.2163e-05	0.0036493
Cluster-8309.64746	42.4520145820726	0	Inf	4.2252e-05	0.0036531
Cluster-8309.50417	41.5806724786984	0	Inf	4.3742e-05	0.0037779
Cluster-8309.49586	42.1624469755588	0	Inf	4.4349e-05	0.0038262
Cluster-8309.51834	41.5977103643199	0	Inf	4.4529e-05	0.0038376
Cluster-13552.0	0	30.8469010493534	-Inf	4.4588e-05	0.0038386
Cluster-8309.29574	18.6778776880795	401.739380745906	-4.4269	4.4919e-05	0.0038616
Cluster-8309.38680	269.608393955705	0	Inf	4.5e-05	0.0038616
Cluster-8309.56102	41.797508267141	0	Inf	4.4999e-05	0.0038616
Cluster-8309.20844	41.675986539725	0	Inf	4.5077e-05	0.0038641
Cluster-8309.43183	400.103706060872	21.1351744647866	4.2427	4.5343e-05	0.0038828
Cluster-8309.29581	22.2189713214757	448.427438335391	-4.335	4.5434e-05	0.0038865
Cluster-8309.26307	1.04159356434018	106.748682792178	-6.6793	4.5686e-05	0.0039039
Cluster-8309.35959	64.707506973453	1.00643687927555	6.0066	4.584e-05	0.0039128
Cluster-8309.40302	41.2831858211336	0	Inf	4.5937e-05	0.003917
Cluster-8309.19532	0	31.4989271614632	-Inf	4.5995e-05	0.0039177
Cluster-8309.12749	83.9534456040647	1.36056397829825	5.9473	4.6338e-05	0.0039428
Cluster-8309.65157	0	31.2412844528619	-Inf	4.6609e-05	0.0039617
Cluster-8309.63793	41.2937545851673	0	Inf	4.7274e-05	0.004014
Cluster-8309.58611	104.245200192156	0	Inf	4.7598e-05	0.0040372
Cluster-8309.12342	41.3117473229401	0	Inf	4.767e-05	0.0040391
Cluster-8309.32723	41.0913422718358	0	Inf	4.7753e-05	0.0040407
Cluster-8309.51308	41.3902736442886	0	Inf	4.779e-05	0.0040407
Cluster-8309.17344	40.8651322883043	0	Inf	4.7899e-05	0.0040437
Cluster-8309.32828	35.9028327610956	764.189520095611	-4.4118	4.7926e-05	0.0040437
Cluster-8309.26585	53.6034333749911	0	Inf	4.8607e-05	0.0040968
Cluster-8309.19917	40.8982989390183	0	Inf	4.8682e-05	0.0040989
Cluster-8309.65812	0	31.5932087568582	-Inf	4.8877e-05	0.004111
Cluster-11588.0	0	31.524696575333	-Inf	4.9048e-05	0.004118
Cluster-8309.17683	40.8987534992828	0	Inf	4.9165e-05	0.004118
Cluster-8309.22322	0	31.457536184405	-Inf	4.9217e-05	0.004118
Cluster-8309.25055	352.422352196832	19.0537885247104	4.2092	4.912e-05	0.004118
Cluster-8309.26782	0	31.457536184405	-Inf	4.9217e-05	0.004118
Cluster-8309.58295	72.2258071007695	1.50965531891333	5.5802	4.9889e-05	0.00417
Cluster-8309.38360	374.635962146975	6000.04656831622	-4.0014	5.0015e-05	0.0041761
Cluster-8309.8425	0	30.8052264041521	-Inf	5.0914e-05	0.0042468
Cluster-16666.0	0.466772837229496	51.8550635538864	-6.7956	5.1252e-05	0.0042617
Cluster-8309.22328	99.0176420792032	2.04084596744738	5.6004	5.1225e-05	0.0042617
Cluster-8309.31576	57.3610264022172	1623.58998513573	-4.823	5.1219e-05	0.0042617
Cluster-8309.21221	0	30.6421489590889	-Inf	5.1355e-05	0.0042659
Cluster-8309.41683	206.447338320652	8.36287936557185	4.6256	5.1442e-05	0.0042687
Cluster-8309.62758	108.054733133597	2.38098696202194	5.5041	5.1612e-05	0.0042784
Cluster-8309.58528	62.3680880008217	0	Inf	5.1764e-05	0.0042866
Cluster-8309.30577	29.4849597062884	814.528441246279	-4.7879	5.1891e-05	0.0042927
Cluster-8309.24045	89.2483394313042	2.44758001666376	5.1884	5.2078e-05	0.0043037
Cluster-8309.49897	40.9126766825072	0	Inf	5.2215e-05	0.0043106
Cluster-8309.34072	2157.41717900116	117.571576837909	4.1977	5.2403e-05	0.0043217
Cluster-8309.48312	39.9532348629493	0	Inf	5.2574e-05	0.0043313
Cluster-8309.52912	3.41675308114867	110.068931122526	-5.0096	5.2807e-05	0.0043461
Cluster-8309.50347	0	30.0583513603612	-Inf	5.2996e-05	0.0043572
Cluster-8309.14468	156.409123414272	5.18241040956528	4.9156	5.3427e-05	0.0043865
Cluster-8309.42658	158.195512947871	4.42183292946932	5.1609	5.3462e-05	0.0043865
Cluster-8309.18088	5.67258602325944	180.703785905119	-4.9935	5.3557e-05	0.0043898
Cluster-8309.53146	249.414432770708	0	Inf	5.3803e-05	0.0044055
Cluster-8309.22701	0	30.9817226173773	-Inf	5.3892e-05	0.0044083
Cluster-8309.37583	248.950315490569	4736.28173777111	-4.2498	5.3984e-05	0.0044113
Cluster-8309.31523	40.0158773505737	0	Inf	5.4292e-05	0.0044275
Cluster-8309.8003	40.1205656066893	0	Inf	5.4249e-05	0.0044275
Cluster-8309.49909	254.766851446056	9.97122186993299	4.6753	5.5379e-05	0.0045116
Cluster-8309.57120	0	32.4360674049028	-Inf	5.612e-05	0.0045673
Cluster-8309.58889	40.4250060340038	0	Inf	5.6571e-05	0.0045994
Cluster-8309.62901	51.5355997002506	0.340140994574563	7.2433	5.6646e-05	0.0046008
Cluster-8309.13688	0	27.4493959074929	-Inf	5.7786e-05	0.0046887
Cluster-8309.32732	0	574.797185260336	-Inf	5.8354e-05	0.0047299
Cluster-8309.30446	39.7853881835977	0	Inf	5.8452e-05	0.0047332
Cluster-8309.22038	39.8701334805906	0	Inf	5.8554e-05	0.0047366
Cluster-8309.26559	0.25523647475242	35.6379153047476	-7.1254	5.9193e-05	0.0047835
Cluster-8309.13796	309.942213200407	0	Inf	5.9548e-05	0.0048074
Cluster-8309.49123	69.4208660206256	1.46854800999825	5.5629	6.0215e-05	0.0048549
Cluster-8309.8466	0	28.9425786587886	-Inf	6.0257e-05	0.0048549
Cluster-8309.35772	39.6996423028312	0	Inf	6.0837e-05	0.0048944
Cluster-8309.41445	43.3711825130427	840.661266248269	-4.2767	6.087e-05	0.0048944
Cluster-8309.34794	1.2761823737621	53.9899074485856	-5.4028	6.1072e-05	0.0049057
Cluster-8309.35622	79.7135590029053	0	Inf	6.1392e-05	0.0049266
Cluster-8309.6728	0	29.7590340065586	-Inf	6.151e-05	0.0049311
Cluster-8309.52404	0	28.508156068819	-Inf	6.1795e-05	0.004949
Cluster-8309.47825	408.684932252153	0	Inf	6.1898e-05	0.0049523
Cluster-8309.36646	22.5782017752857	449.593729449961	-4.3156	6.1968e-05	0.004953
Cluster-8309.44525	114.222132345706	0	Inf	6.2036e-05	0.0049535
Cluster-8309.23719	0	29.5000395073602	-Inf	6.24e-05	0.0049776
Cluster-8309.23668	47.5055794740593	0	Inf	6.258e-05	0.004987
Cluster-8309.30782	39.3906320290816	0	Inf	6.2782e-05	0.0049982
Cluster-8309.44786	50.9713425225987	828.616823993721	-4.0229	6.2925e-05	0.0050046
Cluster-8309.22103	530.958648372547	21.6258251406918	4.6178	6.3085e-05	0.0050124
Cluster-8309.51128	38.7459596840783	0	Inf	6.3196e-05	0.0050162
Cluster-8309.27505	39.7219848289932	0	Inf	6.3377e-05	0.0050212
Cluster-8309.6514	38.9044217391911	0	Inf	6.3383e-05	0.0050212
Cluster-8309.9947	39.3538961157059	0	Inf	6.3686e-05	0.0050402
Cluster-8309.14485	0.520796782170092	39.7201745759285	-6.253	6.3805e-05	0.0050447
Cluster-8309.29117	182.890447243296	5.78239690776757	4.9832	6.4722e-05	0.0051071
Cluster-8309.42416	38.8033380482096	0	Inf	6.4702e-05	0.0051071
Cluster-8309.31566	3981.80913069157	226.137226440907	4.1382	6.4905e-05	0.0051138
Cluster-8309.37418	0	190.207420584175	-Inf	6.4934e-05	0.0051138
Cluster-8309.42253	1686.79286791328	94.5730367235664	4.1567	6.5048e-05	0.0051178
Cluster-8309.18215	39.019428613397	0	Inf	6.5912e-05	0.0051807
Cluster-8309.44526	20.7305635227534	470.138452570877	-4.5033	6.6266e-05	0.0052035
Cluster-8309.27683	550.254140024934	25.5477770981222	4.4288	6.6597e-05	0.0052192
Cluster-8309.53459	38.9248140440033	0	Inf	6.656e-05	0.0052192
Cluster-8309.10645	0	28.2378790463667	-Inf	6.7096e-05	0.0052508
Cluster-8309.36622	54.7054233280404	869.374734700695	-3.9902	6.7131e-05	0.0052508
Cluster-8309.28957	68.8834702693737	1.50965531891333	5.5119	6.7532e-05	0.0052771
Cluster-8309.26277	31.2221308431526	658.306712701705	-4.3981	6.7656e-05	0.0052816
Cluster-8309.43498	156.201017290505	0	Inf	6.7981e-05	0.0053019
Cluster-8309.16772	0	29.0502790223455	-Inf	6.8441e-05	0.0053326
Cluster-8309.42723	38.9512209101389	0	Inf	6.8531e-05	0.0053332
Cluster-8309.49706	111.948026431981	2.7211279565965	5.3625	6.8582e-05	0.0053332
Cluster-8309.11102	312.259847358601	17.6126453873222	4.1481	6.9474e-05	0.0053974
Cluster-8309.36512	65.1138232461786	0	Inf	6.9787e-05	0.0054165
Cluster-8309.44165	203.670178216587	10.0643687927555	4.3389	7.014e-05	0.0054386
Cluster-8309.42637	38.4131413109788	0	Inf	7.0214e-05	0.0054391
Cluster-8309.44176	274.185069977608	10.2042298372369	4.7479	7.0306e-05	0.005441
Cluster-8309.793	0	29.7571148796753	-Inf	7.0406e-05	0.0054434
Cluster-8309.39898	38.0371335466405	0	Inf	7.0891e-05	0.0054757
Cluster-13179.0	0	29.539227689392	-Inf	7.1256e-05	0.0054986
Cluster-8309.44431	65.5435225758673	1051.50551195083	-4.0039	7.1347e-05	0.0055004
Cluster-8309.51325	38.6926248016208	0	Inf	7.1927e-05	0.0055397
Cluster-8309.10955	85.4606174366896	1.850079981631	5.5296	7.2012e-05	0.005541
Cluster-8309.41881	0	34.49246838542	-Inf	7.2174e-05	0.0055481
Cluster-8309.44653	41.3883639399861	0	Inf	7.2717e-05	0.0055846
Cluster-8309.21586	0.423072724954152	55.2509997871252	-7.029	7.2899e-05	0.0055879
Cluster-8309.39303	0	82.3199983955578	-Inf	7.2862e-05	0.0055879
Cluster-8309.25345	58.3556777566354	0.979032006665503	5.8974	7.3688e-05	0.0056429
Cluster-8309.52504	37.9183020492546	0	Inf	7.4e-05	0.0056561
Cluster-8309.56531	114.210409529774	0	Inf	7.3963e-05	0.0056561
Cluster-8309.1771	0	28.792352645601	-Inf	7.4319e-05	0.0056697
Cluster-8309.18417	146.609187492075	4.42183292946932	5.0512	7.4258e-05	0.0056697
Cluster-8309.57995	106.462904081733	0	Inf	7.4514e-05	0.0056791
Cluster-8309.36740	7.45082721816367	183.05170975169	-4.6187	7.5256e-05	0.0057303
Cluster-8309.878	0	29.7294263389221	-Inf	7.5508e-05	0.005744
Cluster-8309.33399	6.63614834356292	156.166950414135	-4.5566	7.5984e-05	0.0057748
Cluster-8309.53454	0	132.952607924319	-Inf	7.625e-05	0.0057895
Cluster-8309.2197	1.82339123664264	72.2184294454203	-5.3077	7.6401e-05	0.0057955
Cluster-8309.21014	8.99377489743808	200.409030858005	-4.4779	7.729e-05	0.0058543
Cluster-8309.24620	37.8969444631413	0	Inf	7.7322e-05	0.0058543
Cluster-8309.24393	1482.96879284346	90.2279446994204	4.0388	7.794e-05	0.0058956
Cluster-5019.0	48.7436269511797	0.340140994574563	7.1629	7.8884e-05	0.0059614
Cluster-8309.62891	314.31714757178	15.19282046153	4.3708	7.9438e-05	0.0059976
Cluster-8309.29711	37.6995461273596	0	Inf	7.9805e-05	0.0060196
Cluster-8309.53082	37.6637650661352	0	Inf	8.0109e-05	0.0060369
Cluster-8309.6302	48.2590710050736	0.503218439637776	6.5835	8.0231e-05	0.0060405
Cluster-8309.38660	1237.75994026182	21632.779400141	-4.1274	8.0498e-05	0.0060549
Cluster-12081.0	0	28.4933189599416	-Inf	8.0954e-05	0.0060835
Cluster-8309.23627	0	28.3699970331963	-Inf	8.1538e-05	0.0061159
Cluster-8309.37696	125.976449918932	4244.5549725178	-5.0744	8.1515e-05	0.0061159
Cluster-8309.49552	531.367306638821	33.2634550576652	3.9977	8.1786e-05	0.0061289
Cluster-8309.47376	2552.50051075724	177.132890752497	3.849	8.2316e-05	0.0061571
Cluster-8309.55798	0	28.2082713787302	-Inf	8.2314e-05	0.0061571
Cluster-8309.26985	37.5751598434898	0	Inf	8.2628e-05	0.0061689
Cluster-8309.66466	0	28.1534616335101	-Inf	8.258e-05	0.0061689
Cluster-8309.60664	48.5462234008231	0.489516003332751	6.6319	8.2873e-05	0.0061815
Cluster-8309.23733	47.9812928044129	0	Inf	8.3025e-05	0.0061871
Cluster-8309.30505	131.328664749978	2117.89523210895	-4.0114	8.3478e-05	0.0062151
Cluster-8309.58755	36.9525850932802	0	Inf	8.3855e-05	0.0062374
Cluster-8309.55770	66.09536266053	1.02042298372369	6.0173	8.4133e-05	0.0062523
Cluster-8309.58213	0.25523647475242	50.9068427851962	-7.6399	8.4285e-05	0.0062578
Cluster-8309.21630	32.9180158789534	629.32182551131	-4.2568	8.4438e-05	0.0062603
Cluster-8309.50199	0	28.9535109637809	-Inf	8.4474e-05	0.0062603
Cluster-8309.34923	140.529182090389	12738.1345161551	-6.5021	8.5055e-05	0.0062824
Cluster-8309.40357	37.4059141808723	0	Inf	8.5051e-05	0.0062824
Cluster-8309.53216	345.070585444251	17.9391504957102	4.2657	8.491e-05	0.0062824
Cluster-8309.58817	37.1028779513987	0	Inf	8.5086e-05	0.0062824
Cluster-8309.50075	49.8640074119617	0	Inf	8.5414e-05	0.0063009
Cluster-8309.43821	37.4397450207469	0	Inf	8.5683e-05	0.0063149
Cluster-8309.45884	0	66.3650338929581	-Inf	8.5779e-05	0.0063163
Cluster-8309.57502	37.2001017167279	0	Inf	8.6007e-05	0.0063272
Cluster-8309.35315	237.416892831184	13.0836794305822	4.1816	8.6249e-05	0.0063392
Cluster-8309.36895	37.349235308374	0	Inf	8.6511e-05	0.0063411
Cluster-8309.44564	212.087974319994	3497.5536407795	-4.0436	8.6489e-05	0.0063411
Cluster-8309.54075	0	27.3928841534141	-Inf	8.6445e-05	0.0063411
Cluster-8309.55357	37.2817780429459	0	Inf	8.7135e-05	0.006381
Cluster-8309.12379	37.111041933818	0	Inf	8.7778e-05	0.0064222
Cluster-8309.6795	0	28.2614456652101	-Inf	8.7905e-05	0.0064257
Cluster-8309.33447	122.003034931657	1717.38228820103	-3.8152	8.887e-05	0.0064904
Cluster-8309.40666	0	41.6622668078096	-Inf	8.8981e-05	0.0064926
Cluster-8309.41111	24.5167990858805	1002.27727860399	-5.3534	8.9294e-05	0.0065095
Cluster-8309.57859	110.228625159374	3.65876898620382	4.913	9.0867e-05	0.0066182
Cluster-8309.30817	35.0922286556182	699.81978903109	-4.3178	9.1137e-05	0.0066272
Cluster-8309.52843	0	27.6502431938723	-Inf	9.1156e-05	0.0066272
Cluster-8309.12163	46.6004169599603	0.489516003332751	6.5728	9.1319e-05	0.0066331
Cluster-8309.39015	0	857.903951523562	-Inf	9.1908e-05	0.0066698
Cluster-8309.32536	36.8500410436857	0	Inf	9.2275e-05	0.0066872
Cluster-8309.34756	162.604819538071	8.05149503420441	4.336	9.2315e-05	0.0066872
Cluster-8309.30638	141.457014295666	4.42183292946932	4.9996	9.2784e-05	0.0067148
Cluster-8309.6371	36.6906241364216	0	Inf	9.2863e-05	0.0067148
Cluster-8309.27161	0	28.4105370058252	-Inf	9.3421e-05	0.0067492
Cluster-8309.13305	1.35661839941314	63.3511304175197	-5.5453	9.4184e-05	0.006786
Cluster-8309.13328	0	28.288566869677	-Inf	9.4085e-05	0.006786
Cluster-8309.35746	0	28.274864433372	-Inf	9.416e-05	0.006786
Cluster-8309.46412	36.6084880353641	0	Inf	9.4722e-05	0.0068186
Cluster-8309.60876	72.7617320642586	2.0128737585511	5.1759	9.5421e-05	0.0068628
Cluster-10286.0	0	27.9898168521607	-Inf	9.5749e-05	0.0068802
Cluster-8309.34543	99.2202784656034	1.02042298372369	6.6034	9.5864e-05	0.0068823
Cluster-8309.9496	0.74265697731242	46.704882723012	-5.9747	9.604e-05	0.0068888
Cluster-8309.54325	250.687967676939	0	Inf	9.639e-05	0.0069078
Cluster-8309.6083	36.1750966923196	0	Inf	9.7226e-05	0.0069615
Cluster-8309.30858	3.0558734981294	307.426194221264	-6.6525	9.7369e-05	0.0069655
Cluster-8309.43092	36.1803608158129	0	Inf	9.8208e-05	0.0070193
Cluster-8309.18383	35.8012435636524	0	Inf	9.9294e-05	0.0070906
Cluster-8309.23015	108.890070102678	4.52896595673998	4.5875	9.9493e-05	0.0070985
Cluster-8309.28354	156.987044399607	8.05149503420441	4.2852	9.9861e-05	0.0071184
Cluster-8309.53684	36.4257633206369	0	Inf	0.00010102	0.0071949
Cluster-8309.49885	113.128690959928	1645.15874029727	-3.8622	0.0001017	0.0072368
Cluster-8309.21133	2.72020099772593	84.6897717320922	-4.9604	0.00010188	0.007243
Cluster-8309.31853	208.669723178655	0	Inf	0.0001024	0.0072734
Cluster-8309.42276	64.3612657090158	1.50965531891333	5.4139	0.00010281	0.0072964
Cluster-8309.34142	36.4317726673853	0	Inf	0.00010331	0.0073209
Cluster-8309.53107	672.249807773156	37.1344355236421	4.1782	0.00010334	0.0073209
Cluster-8309.27216	0	27.8127533026493	-Inf	0.00010379	0.0073463
Cluster-8309.44973	172.870377274237	0	Inf	0.00010408	0.0073606
Cluster-8309.53864	36.0310123806957	0	Inf	0.00010429	0.0073688
Cluster-8309.48590	0	88.1194526748985	-Inf	0.00010462	0.0073855
Cluster-8309.38334	142.19934009294	2249.34764999801	-3.9835	0.00010504	0.0074088
Cluster-8309.13611	46.0483881047012	0.503218439637776	6.5158	0.00010524	0.0074163
Cluster-8309.18934	1.53141884851452	54.8979408105565	-5.1638	0.00010577	0.0074469
Cluster-8309.40698	35.9952718365185	0	Inf	0.00010588	0.0074481
Cluster-8309.25254	36.1265765876658	0	Inf	0.00010677	0.0075045
Cluster-8309.42988	7.40185776782018	159.278122734305	-4.4275	0.00010741	0.0075427
Cluster-8309.16812	86.2962346396115	3.01931063782665	4.837	0.0001078	0.0075635
Cluster-8309.54926	39.6852489156175	0	Inf	0.00010826	0.0075892
Cluster-8309.47986	35.7088293615518	0	Inf	0.00010858	0.0076049
Cluster-8309.35030	186.37114047296	3434.06419823946	-4.2037	0.00010902	0.007629
Cluster-8309.52716	322.569694563069	19.7039620600553	4.0331	0.0001092	0.0076353
Cluster-8309.29193	35.3008848179166	0	Inf	0.00010954	0.0076525
Cluster-8309.18928	35.8358091976323	0	Inf	0.00011021	0.0076928
Cluster-8309.23731	33.3163765986035	567.943344162636	-4.0914	0.00011147	0.0077736
Cluster-8309.57306	114.309232677668	4.89516003332751	4.5454	0.00011269	0.0078516
Cluster-8309.40956	0	726.700303369397	-Inf	0.0001132	0.0078805
Cluster-8309.17412	0	27.4986653900877	-Inf	0.00011351	0.0078957
Cluster-8309.51126	257.312620876296	10.5443708318114	4.609	0.00011362	0.0078961
Cluster-8309.34200	318.741927397491	4565.44210537208	-3.8403	0.00011377	0.0078997
Cluster-8309.51704	114.638191125115	3.40140994574563	5.0748	0.00011432	0.0079312
Cluster-8309.31664	130.529124485846	4.85597185129575	4.7485	0.00011457	0.0079407
Cluster-8309.5501	86.0962166787444	2.69315574770023	4.9986	0.00011466	0.0079407
Cluster-8309.25257	35.2641031729188	0	Inf	0.00011484	0.0079466
Cluster-8309.5341	35.0612362993227	0	Inf	0.00011499	0.0079499
Cluster-8309.23527	34.7591954390476	0	Inf	0.00011537	0.0079695
Cluster-8309.14183	3.33967668926324	94.2112331170105	-4.8181	0.00011572	0.0079872
Cluster-8309.58518	340.91558894863	21.0922145791067	4.0146	0.00011725	0.0080855
Cluster-8309.33846	559.957806463934	8283.14260072739	-3.8868	0.00011772	0.0081109
Cluster-8309.12467	35.019440676775	0	Inf	0.00011806	0.0081142
Cluster-8309.37736	867.568708096991	56.1682634452298	3.9492	0.00011807	0.0081142
Cluster-8309.51301	35.1234242266826	0	Inf	0.00011797	0.0081142
Cluster-8309.64221	154.79893331304	6.5289882834154	4.5674	0.00011828	0.0081219
Cluster-8309.29551	50.3753999111455	0	Inf	0.00011889	0.0081499
Cluster-8309.61133	74.697511749574	0	Inf	0.00011885	0.0081499
Cluster-8309.39092	1646.22295109714	115.903135406155	3.8282	0.00011929	0.0081701
Cluster-8309.23216	37.067812025532	900.570026317872	-4.6026	0.00012002	0.0082136
Cluster-8309.20273	175.671967320681	4.76197392404388	5.2052	0.00012165	0.0083177
Cluster-8309.41480	75.8102024469486	2.51609219818888	4.9131	0.00012186	0.0083182
Cluster-8309.42647	23.3153288394367	362.471779798721	-3.9585	0.00012184	0.0083182
Cluster-8309.49879	34.5423492214552	0	Inf	0.00012205	0.0083241
Cluster-8309.36383	908.036959742519	12229.3739793408	-3.7515	0.00012253	0.0083426
Cluster-8309.38279	100.073939352495	2.7211279565965	5.2007	0.00012253	0.0083426
Cluster-8309.27319	190.902435395909	0	Inf	0.0001228	0.0083469
Cluster-8309.31956	34.6787541988216	0	Inf	0.00012274	0.0083469
Cluster-8309.17805	25.8084055185271	426.998222926601	-4.0483	0.00012302	0.0083545
Cluster-8309.41477	34.8317019844979	0	Inf	0.00012329	0.0083656
Cluster-8309.24261	0.634609087431228	43.7423009572888	-6.107	0.00012383	0.0083955
Cluster-8309.2278	0	27.2270365770383	-Inf	0.00012394	0.0083957
Cluster-8309.57696	0	24.9458714730366	-Inf	0.00012467	0.0084384
Cluster-8309.17431	0	40.6912464069177	-Inf	0.00012483	0.0084415
Cluster-8309.49913	0	26.996798741047	-Inf	0.00012569	0.0084931
Cluster-8309.47776	53.4262385734253	0.979032006665503	5.77	0.00012612	0.0085149
Cluster-8309.25266	26.8857448416194	470.112805491915	-4.1281	0.00012644	0.008529
Cluster-8309.23231	35.0047971436179	0	Inf	0.00012654	0.0085291
Cluster-8309.38197	9.64471716428293	183.603477422083	-4.2507	0.00012718	0.0085582
Cluster-8309.48541	167.459115707469	0	Inf	0.00012719	0.0085582
Cluster-8309.40391	247.893147844224	3859.65115939046	-3.9607	0.00012763	0.0085738
Cluster-8309.56566	485.868329593378	32.3645014239219	3.9081	0.00012755	0.0085738
Cluster-8309.55017	1.44401862396383	56.4711353846559	-5.2894	0.00012934	0.0086814
Cluster-15341.0	0	26.5075664058574	-Inf	0.00012958	0.0086898
Cluster-8309.45065	61.1075902610373	1.46854800999825	5.3789	0.00012986	0.0087013
Cluster-8309.28081	114.499170537686	0	Inf	0.00013008	0.0087087
Cluster-8309.30171	206.751717372619	0	Inf	0.00013036	0.0087205
Cluster-8309.42007	54.6111202799371	0	Inf	0.00013121	0.0087666
Cluster-8309.44709	53.8923223481716	0	Inf	0.0001313	0.0087666
Cluster-8309.56894	0	26.2896792155741	-Inf	0.00013138	0.0087666
Cluster-8309.31683	336.421582223039	14.9662037612808	4.4905	0.00013234	0.0088233
Cluster-8309.54999	0	23.9948116752674	-Inf	0.00013334	0.0088827
Cluster-8309.29289	0	26.0046316343627	-Inf	0.0001338	0.0089062
Cluster-8309.38264	310.820575093434	15.547514896839	4.3213	0.0001344	0.0089388
Cluster-8309.30838	558.020615120751	30.1326874726547	4.2109	0.00013523	0.0089792
Cluster-8309.34442	151.477848160341	0	Inf	0.00013513	0.0089792
Cluster-8309.20585	82.4383807932635	2.48897099372194	5.0497	0.0001362	0.0090288
Cluster-8309.52837	0	23.709764094056	-Inf	0.00013614	0.0090288
Cluster-8309.49415	104.988694485501	3.06126895117107	5.1	0.00013648	0.0090397
Cluster-8309.47725	151.75352668655	7.5211553900997	4.3346	0.00013697	0.0090643
Cluster-8309.7787	34.2866477572883	0	Inf	0.00013724	0.0090749
Cluster-8309.38235	9.42932609072846	202.680334127117	-4.4259	0.00013866	0.0091604
Cluster-8309.41916	263.923812283186	16.6435441133135	3.9871	0.00013885	0.0091604
Cluster-8309.5742	34.3862763042319	0	Inf	0.00013887	0.0091604
Cluster-8309.13173	163.741271403621	0	Inf	0.00014166	0.0093291
Cluster-8309.63140	33.8181800592273	0	Inf	0.00014166	0.0093291
Cluster-8309.34714	103.119658129808	4.43304890260481	4.5399	0.00014211	0.0093511
Cluster-8309.60781	33.8729492274231	0	Inf	0.00014233	0.0093549
Cluster-8309.66656	0	26.1537229749778	-Inf	0.0001424	0.0093549
Cluster-8309.63351	36.8445424179739	0	Inf	0.00014263	0.0093621
Cluster-8309.26781	34.0362208457646	0	Inf	0.00014287	0.0093701
Cluster-17267.0	0	26.0304010482326	-Inf	0.00014353	0.0093984
Cluster-8309.23875	33.8988610162468	0	Inf	0.00014351	0.0093984
Cluster-8309.36570	431.946123209186	20.2176936886574	4.4172	0.00014378	0.0094066
Cluster-8309.28165	33.9653634295236	0	Inf	0.00014404	0.0094161
Cluster-8309.2221	0	25.8823778300715	-Inf	0.00014491	0.0094655
Cluster-8309.59409	134.813466851686	3.16925298287107	5.4107	0.00014515	0.0094731
Cluster-8309.10587	0	24.660256555539	-Inf	0.00014641	0.0095444
Cluster-8309.5287	60.3956494212024	1.1835004287869	5.6733	0.00014648	0.0095444
Cluster-8309.39534	2.39004276675905	67.2629345242686	-4.8147	0.00014701	0.0095712
Cluster-8309.60268	394.053088001976	27.8239692757848	3.824	0.00014727	0.0095808
Cluster-8309.35292	2353.73538739408	35846.2282417064	-3.9288	0.00014756	0.0095916
Cluster-8309.46877	128.267354001484	5.37289272723855	4.5773	0.00014892	0.0096722
Cluster-8309.39428	0	65.4511077024524	-Inf	0.00014941	0.0096966
Cluster-8309.37547	185.521670121739	0	Inf	0.00014981	0.0097145
Cluster-8309.58238	33.4467264975994	0	Inf	0.0001513	0.0098029
Cluster-8309.1967	0	26.2891118792879	-Inf	0.00015183	0.0098138
Cluster-8309.32515	0.423072724954152	35.8133433955187	-6.4034	0.00015176	0.0098138
Cluster-8309.60949	33.2318357159317	0	Inf	0.00015183	0.0098138
Cluster-8309.22782	33.2111880506012	0	Inf	0.0001522	0.00983
Cluster-18203.0	0	25.1080979136705	-Inf	0.00015252	0.0098369
Cluster-8309.35777	0.76570942425726	126.38988770371	-7.3669	0.00015255	0.0098369
Cluster-8309.30808	50.2457795916799	760.808550349101	-3.9205	0.00015293	0.0098479
Cluster-8309.47912	0	23.0845755182701	-Inf	0.00015297	0.0098479
Cluster-8309.47258	74.6763325049072	1.70070497287281	5.4564	0.00015401	0.0099071
Cluster-8309.16624	2.06253946334986	62.8929240906821	-4.9304	0.00015422	0.0099127
Cluster-15218.0	0	24.807996105557	-Inf	0.00015567	0.0099959
Cluster-8309.46662	80.9211352739167	2.33959598496375	5.1122	0.00015577	0.0099959
Cluster-8309.35290	65.4845107262516	1487.17887918653	-4.5053	0.00015619	0.010015
Cluster-8309.17600	0	25.7464215894752	-Inf	0.0001572	0.010072
Cluster-8309.2809	59.1120129858038	1.02042298372369	5.8562	0.00015734	0.010073
Cluster-8309.8171	0	25.7176649262681	-Inf	0.00015749	0.010075
Cluster-8309.61527	33.5761620614914	0	Inf	0.00015786	0.01009
Cluster-8309.33246	15.090383283228	229.230587175236	-3.9251	0.000158	0.010091
Cluster-17265.1	0	25.62309966273	-Inf	0.00015847	0.010113
Cluster-8309.15803	32.7585989716893	0	Inf	0.00015904	0.010141
Cluster-8309.32637	32.8995228492938	0	Inf	0.00015972	0.010177
Cluster-8309.54059	35.372145848225	0	Inf	0.00016125	0.010266
Cluster-8309.31321	5.78038376719727	165.983658661043	-4.8437	0.00016216	0.010308
Cluster-8309.38605	86.2977054273743	1334.21847360569	-3.9505	0.00016218	0.010308
Cluster-8309.43606	144.105851171137	0	Inf	0.00016273	0.010336
Cluster-8309.35213	33.2647470061274	0	Inf	0.00016367	0.010387
Cluster-8309.15114	99.4496292244067	4.48785864782491	4.4699	0.00016406	0.010403
Cluster-8309.49947	0.678309199706572	70.431037714546	-6.6981	0.00016438	0.01041
Cluster-8309.9504	103.672155989504	2.38098696202194	5.4443	0.00016442	0.01041
Cluster-8309.45226	16.9769172993819	357.804539173791	-4.3975	0.00016502	0.01044
Cluster-8309.36419	141.053337306773	0	Inf	0.00016549	0.010445
Cluster-8309.51300	58.438722978222	1.02042298372369	5.8397	0.00016524	0.010445
Cluster-8309.66180	0	24.9707898824771	-Inf	0.0001655	0.010445
Cluster-8309.3957	32.848148617336	0	Inf	0.00016611	0.010476
Cluster-11421.0	0	25.9215660121032	-Inf	0.00016727	0.010504
Cluster-11864.0	0	25.9215660121032	-Inf	0.00016727	0.010504
Cluster-8309.20159	33.0930560448482	0	Inf	0.000167	0.010504
Cluster-8309.36925	108.117824966911	3.40140994574563	4.9903	0.00016705	0.010504
Cluster-8309.42803	32.6205292213887	0	Inf	0.00016701	0.010504
Cluster-8309.44116	0	24.8077124374139	-Inf	0.00016734	0.010504
Cluster-8309.45273	57.5597472722125	1.46854800999825	5.2926	0.00016847	0.010558
Cluster-8309.47560	32.7369912396326	0	Inf	0.00016834	0.010558
Cluster-8309.43473	22.3541713007476	330.56031447259	-3.8863	0.00016924	0.010598
Cluster-8309.39761	58.3371899415508	902.151732249779	-3.9509	0.0001695	0.010606
Cluster-8309.36002	95.5163782032801	1403.59697398856	-3.8772	0.00016975	0.010607
Cluster-8309.48332	82.329862699393	1187.4412493956	-3.8503	0.00016977	0.010607
Cluster-8309.29278	0.423072724954152	37.7406650686408	-6.4791	0.0001706	0.01065
Cluster-8309.47865	104.162022990278	4.92256490593756	4.4033	0.000172	0.010729
Cluster-8309.32573	0	25.4597385495236	-Inf	0.00017235	0.010743
Cluster-8309.24983	152.508007172636	0	Inf	0.00017278	0.010761
Cluster-8309.19703	92.7095181892359	0	Inf	0.00017342	0.010793
Cluster-8309.12720	0	24.2513197112962	-Inf	0.00017392	0.010812
Cluster-8309.45536	51.8789202474619	643.365831005267	-3.6324	0.00017399	0.010812
Cluster-8309.37813	45.9223683353469	741.391275051383	-4.013	0.00017435	0.010825
Cluster-8309.53052	261.196820213432	16.4683996906855	3.9874	0.00017481	0.010846
Cluster-8309.22715	16.995859674731	296.152770356228	-4.1231	0.00017582	0.0109
Cluster-8309.26746	275.474521774584	17.5984421648494	3.9684	0.00017612	0.01091
Cluster-8309.23196	32.5124761169325	0	Inf	0.00017689	0.010932
Cluster-8309.27488	6.50815749455913	132.154230362865	-4.3438	0.00017679	0.010932
Cluster-8309.28892	32.5227999495978	0	Inf	0.00017667	0.010932
Cluster-8309.28724	32.6193190087191	0	Inf	0.0001787	0.011036
Cluster-8309.48410	32.1230350321068	0	Inf	0.00017941	0.011072
Cluster-8309.30139	134.845071251393	0	Inf	0.0001797	0.011081
Cluster-8309.8896	385.804025011065	23.6387654493614	4.0286	0.0001802	0.011103
Cluster-8309.18584	7.97523378004274	170.915535533254	-4.4216	0.0001806	0.011119
Cluster-8309.48932	48.0466110778948	743.412254858221	-3.9517	0.00018093	0.011131
Cluster-8309.29472	32.2020159137198	0	Inf	0.00018162	0.011165
Cluster-8309.44351	29.6974509209168	436.579649165765	-3.8778	0.00018251	0.011211
Cluster-8309.25667	0	141.623000779802	-Inf	0.00018304	0.011229
Cluster-8309.39029	328.382897740852	0	Inf	0.00018308	0.011229
Cluster-8309.35636	32.3105588809128	0	Inf	0.00018332	0.011235
Cluster-8309.28171	32.1818228086539	0	Inf	0.00018411	0.011245
Cluster-8309.29313	32.0051178698249	0	Inf	0.00018403	0.011245
Cluster-8309.30733	58.07211949687	853.081116442003	-3.8768	0.00018413	0.011245
Cluster-8309.42884	0	162.336406783787	-Inf	0.00018389	0.011245
Cluster-8309.46182	2.27743545959255	65.440042297223	-4.8447	0.00018418	0.011245
Cluster-8309.38018	409.509944972203	6218.34066330113	-3.9246	0.00018467	0.011266
Cluster-8309.36581	6.43133124861706	129.318307991486	-4.3297	0.00018733	0.011411
Cluster-8309.46846	0	70.1141107729053	-Inf	0.00018727	0.011411
Cluster-8309.59242	105.163250003234	3.40140994574563	4.9504	0.00018779	0.01143
Cluster-8309.35312	229.472312197354	0	Inf	0.00018803	0.011436
Cluster-8309.14998	2456.72572578606	195.782834714257	3.6494	0.00018862	0.011464
Cluster-8309.7364	32.5604802859749	0	Inf	0.00018876	0.011464
Cluster-8309.51278	60.1607751633648	957.03143863608	-3.9917	0.00018898	0.011468
Cluster-8309.43315	75.171523804969	1110.46174846066	-3.8848	0.0001898	0.011509
Cluster-8309.47731	0	259.815124643012	-Inf	0.00018995	0.01151
Cluster-16190.0	0	25.078490246034	-Inf	0.00019034	0.011524
Cluster-8309.33736	0	26.7778434283097	-Inf	0.00019071	0.011538
Cluster-8309.6312	32.4493229082715	0	Inf	0.00019126	0.011563
Cluster-8309.11931	31.7037765011828	0	Inf	0.00019312	0.011667
Cluster-8309.15556	0	24.8071451011277	-Inf	0.00019384	0.011687
Cluster-8309.27309	136.864937259115	5.10211491861844	4.7455	0.00019385	0.011687
Cluster-8309.36582	0	25.8045688022942	-Inf	0.0001939	0.011687
Cluster-8309.45183	0	24.7797402285176	-Inf	0.0001942	0.011697
Cluster-8309.58326	31.723469314362	0	Inf	0.00019478	0.011723
Cluster-8309.15926	0	24.6988774012846	-Inf	0.00019527	0.011743
Cluster-8309.13686	0	97.661261191277	-Inf	0.00019711	0.011845
Cluster-8309.30547	47.327225406021	1876.79632994185	-5.3095	0.00019793	0.011886
Cluster-8309.5353	41.4346784627719	0.503218439637776	6.3635	0.00019808	0.011886
Cluster-8309.44949	68.7775613714387	0	Inf	0.00019937	0.011954
Cluster-341.0	31.8824264467866	0	Inf	0.0001999	0.011968
Cluster-8309.53665	49.9443768476908	0	Inf	0.00019986	0.011968
Cluster-8309.9012	0	24.3316152022431	-Inf	0.00020026	0.011981
Cluster-8309.30267	634.776046111063	43.3167409775222	3.8733	0.00020101	0.012017
Cluster-12504.0	0	24.2631030207179	-Inf	0.00020121	0.01202
Cluster-8309.30612	32.0891480314601	0	Inf	0.00020208	0.012063
Cluster-8309.58360	0	24.1808884028878	-Inf	0.00020237	0.012072
Cluster-8309.42468	32.1143551140759	0	Inf	0.00020397	0.012158
Cluster-8309.16410	96.3371069416764	4.52896595673998	4.4108	0.00020418	0.012161
Cluster-8309.12499	144.095344982002	7.68451650330603	4.2289	0.0002044	0.012166
Cluster-8309.42009	412.439200531719	26.9431236683994	3.9362	0.00020467	0.012172
Cluster-8309.1262	0	24.0054603121166	-Inf	0.00020489	0.012176
Cluster-8309.24380	0	22.9190116100374	-Inf	0.00020611	0.01224
Cluster-8309.7797	32.6515059339594	0	Inf	0.00020653	0.012256
Cluster-8309.49022	3.79612569382748	307.13063110344	-6.3382	0.00020709	0.01228
Cluster-8309.17457	0	24.8329145149975	-Inf	0.00020851	0.012346
Cluster-8309.46957	31.5407445996348	0	Inf	0.00020844	0.012346
Cluster-8309.22886	0.51047294950484	34.3716329218443	-6.0732	0.00021081	0.012459
Cluster-8309.29918	21.486877893622	311.451118626331	-3.8575	0.00021103	0.012459
Cluster-8309.38747	71.9234848071015	0	Inf	0.00021104	0.012459
Cluster-8309.52677	0	24.6835395062393	-Inf	0.00021062	0.012459
Cluster-17949.0	0	23.5710377221471	-Inf	0.00021136	0.01246
Cluster-8309.27176	3.92146161527357	80.7414141267393	-4.3638	0.00021168	0.01246
Cluster-8309.36446	193.406953041172	0	Inf	0.00021142	0.01246
Cluster-8309.48965	96.8911213207576	0	Inf	0.0002116	0.01246
Cluster-8309.30298	19.746588039338	317.301077573386	-4.0062	0.00021196	0.012467
Cluster-8309.28711	31.7791829055592	0	Inf	0.00021233	0.01248
Cluster-8309.56116	31.477846751492	0	Inf	0.00021251	0.012482
Cluster-8309.22664	59.6544371587781	0	Inf	0.00021322	0.012514
Cluster-8309.7614	0	24.4793547522611	-Inf	0.00021357	0.012526
Cluster-8309.28452	0	40.8502836002109	-Inf	0.0002139	0.012527
Cluster-8309.42390	85.7556692247426	0	Inf	0.00021375	0.012527
Cluster-8309.11196	39.6461342935022	0	Inf	0.00021427	0.012539
Cluster-8309.13626	0	24.3998437156251	-Inf	0.00021474	0.012558
Cluster-3990.1	94.9314890040224	4.33848363906672	4.4516	0.00021513	0.012572
Cluster-8309.36442	30.9431267860976	0	Inf	0.0002172	0.012683
Cluster-8309.30126	2.13265165633566	62.7668985827427	-4.8793	0.00021741	0.012686
Cluster-8309.55196	4.23408166873219	97.1184378012274	-4.5196	0.00021833	0.012731
Cluster-8309.48032	68.5742607958778	2.51609219818888	4.7684	0.00021885	0.012747
Cluster-8309.55895	108.089712810794	5.45318821818539	4.309	0.00021892	0.012747
Cluster-8309.38556	45.6892438995607	781.993734424863	-4.0972	0.00021929	0.012759
Cluster-603.0	31.4860107339113	0	Inf	0.00022001	0.012791
Cluster-8309.56675	0	70.0727197958471	-Inf	0.0002213	0.012857
Cluster-8309.38526	5119.86648145101	68081.4033670993	-3.7331	0.00022178	0.012876
Cluster-8309.29077	135.373039045888	0	Inf	0.0002225	0.012908
Cluster-8309.33940	199.813330168587	2625.88621132396	-3.7161	0.00022296	0.012916
Cluster-8309.60604	0	22.8502157603691	-Inf	0.00022292	0.012916
Cluster-8309.40715	87.1190682670339	0	Inf	0.00022336	0.01293
Cluster-8309.14885	31.3421817828057	0	Inf	0.00022391	0.012943
Cluster-8309.23770	100.931123770427	3.84953497202019	4.7125	0.00022379	0.012943
Cluster-8309.26276	0	23.7338314990672	-Inf	0.00022501	0.012994
Cluster-8309.45483	0	81.7704184001708	-Inf	0.00022511	0.012994
Cluster-8309.19477	44.2999029805482	0	Inf	0.00022752	0.013108
Cluster-8309.26929	30.9272834694208	0	Inf	0.00022758	0.013108
Cluster-8309.58162	46.9142107240639	0	Inf	0.00022752	0.013108
Cluster-8309.31742	31.1832194358062	0	Inf	0.00022833	0.013134
Cluster-8309.43613	141.637421106981	0	Inf	0.00022836	0.013134
Cluster-8309.8918	0	24.46672043841	-Inf	0.00023051	0.013248
Cluster-8309.27650	40.0329152361953	0.340140994574563	6.8789	0.00023108	0.013272
Cluster-8309.53400	0	458.93583846551	-Inf	0.00023284	0.013363
Cluster-8309.24895	30.9767427825011	0	Inf	0.00023424	0.013434
Cluster-8309.61880	39.8518958114494	0.340140994574563	6.8724	0.00023506	0.013472
Cluster-8309.49844	30.4557062835375	0	Inf	0.00023629	0.013533
Cluster-8309.25261	61.3155220583804	1.95806401333101	4.9688	0.00023666	0.013544
Cluster-8309.25390	30.9637640222782	0	Inf	0.00023745	0.013579
Cluster-8309.13266	0	23.9898387489283	-Inf	0.00023823	0.013615
Cluster-8309.14052	2.42126441069817	67.9075677969882	-4.8097	0.00023884	0.01364
Cluster-8309.66215	0	23.7870057855471	-Inf	0.00024166	0.013791
Cluster-8309.28456	0	23.7733033492421	-Inf	0.00024189	0.013794
Cluster-8309.12790	30.5995300200682	0	Inf	0.00024271	0.013831
Cluster-8309.48720	30.9745829322552	0	Inf	0.000243	0.013838
Cluster-8309.12272	498.538674322302	35.8790854457312	3.7965	0.00024389	0.013879
Cluster-8309.58437	0	23.6239283404839	-Inf	0.00024448	0.013902
Cluster-15589.0	30.532777460848	0	Inf	0.00024477	0.013909
Cluster-8309.64497	54.5278862877541	0.503218439637776	6.7597	0.00024503	0.013914
Cluster-8309.16104	278.427855238141	18.6736748937932	3.8982	0.00024677	0.013993
Cluster-8309.45959	105.152931385144	4.38015828426802	4.5854	0.00024675	0.013993
Cluster-8309.50565	0	23.4745533317257	-Inf	0.00024711	0.014003
Cluster-8309.37680	18827.1128623829	1441.50993935363	3.7072	0.00024825	0.014058
Cluster-8309.17058	30.8019371188248	0	Inf	0.00025132	0.014221
Cluster-8309.33577	30.8921966852544	0	Inf	0.00025169	0.014232
Cluster-8309.43917	43.4607217295396	557.723224214089	-3.6818	0.00025265	0.014276
Cluster-8309.33998	6.88417568804727	584.536872996768	-6.4079	0.00025336	0.014306
Cluster-8309.41775	118.953894158846	0	Inf	0.00025359	0.014309
Cluster-8309.7737	110.076845869767	5.87419203999302	4.228	0.00025452	0.014351
Cluster-8309.35983	0	59.8090726253339	-Inf	0.00025553	0.014388
Cluster-8309.51050	0	24.0854721349204	-Inf	0.00025538	0.014388
Cluster-8309.61442	78.8257354665683	2.38098696202194	5.049	0.00025714	0.014469
Cluster-8309.46391	79.4667928172876	3.42661202332926	4.5355	0.00025736	0.01447
Cluster-8309.63719	30.7063676972799	0	Inf	0.00025751	0.01447
Cluster-8309.65858	0	23.9497995624672	-Inf	0.0002578	0.014476
Cluster-8309.43843	30.3478981104499	0	Inf	0.00025957	0.014565
Cluster-8309.48072	110.917272635918	1534.19730098762	-3.7899	0.00026001	0.014579
Cluster-8309.44669	12.6921817486246	434.829969776076	-5.0984	0.00026038	0.01459
Cluster-8309.37570	875.268562103374	71.45755317716	3.6146	0.000261	0.014614
Cluster-8309.8758	0	23.7456148084889	-Inf	0.00026152	0.014633
Cluster-8309.12907	0	80.6223646898099	-Inf	0.00026213	0.014648
Cluster-8309.48214	103.587931842698	4.55693816563626	4.5066	0.00026214	0.014648
Cluster-8309.61724	30.805751312855	0	Inf	0.0002633	0.014702
Cluster-8309.56919	0	23.6099422360358	-Inf	0.00026405	0.014734
Cluster-8309.37690	30.2071786471665	0	Inf	0.00026424	0.014735
Cluster-8309.50996	40.8699262078082	0	Inf	0.00026459	0.014743
Cluster-8309.40845	525.242629072579	6887.3872618184	-3.7129	0.0002656	0.01479
Cluster-8309.38270	1016.99831574883	11617.506335028	-3.5139	0.00026652	0.01482
Cluster-8309.41102	56.1997130782617	712.840190711664	-3.6649	0.00026641	0.01482
Cluster-8309.64066	30.0223045113432	0	Inf	0.00026739	0.014859
Cluster-8309.33285	152.442911356305	6.12253790234213	4.638	0.00026771	0.014866
Cluster-9558.3	0	23.4057574820575	-Inf	0.00026793	0.014868
Cluster-8309.46355	0	23.3920550457524	-Inf	0.0002682	0.014873
Cluster-8309.39765	121.541803066271	0	Inf	0.00026847	0.014877
Cluster-17614.2	0	23.3248946548244	-Inf	0.0002695	0.014914
Cluster-8309.25251	0.722009311981916	39.3465211098324	-5.7681	0.00026932	0.014914
Cluster-8309.24610	29.907042276619	0	Inf	0.00027139	0.014993
Cluster-8309.51417	454.091658006383	36.2690632591868	3.6462	0.00027129	0.014993
Cluster-8309.8572	29.9039327887968	0	Inf	0.0002715	0.014993
Cluster-8309.43787	0	98.8081590390106	-Inf	0.00027264	0.015046
Cluster-8309.23324	30.4168000907661	0	Inf	0.00027376	0.015098
Cluster-8309.27124	4.11355531051477	100.72127748966	-4.6138	0.00027404	0.015103
Cluster-8309.27417	19.8310831903876	462.337231575893	-4.5431	0.00027432	0.015108
Cluster-8309.23474	124.866898797277	6.67807962403047	4.2248	0.00027506	0.015138
Cluster-8309.58260	0	22.9713348920879	-Inf	0.00027655	0.01521
Cluster-8309.21891	85.2517360017702	2.88420540165972	4.8855	0.00027728	0.01524
Cluster-8309.33922	270.373284523125	3382.21651693098	-3.6449	0.00027747	0.01524
Cluster-8309.12188	30.1896352550833	0	Inf	0.00027809	0.015253
Cluster-8309.20399	43.1695102083914	0	Inf	0.00027799	0.015253
Cluster-8309.35958	29.7756917938496	0	Inf	0.00027927	0.015307
Cluster-8309.41649	71.8644272258635	3.01931063782665	4.573	0.0002814	0.015403
Cluster-8309.52660	46.9069963792209	0	Inf	0.0002814	0.015403
Cluster-8309.34909	60.4023739033085	800.862044138886	-3.7289	0.00028256	0.015456
Cluster-8309.41005	84.6243464737569	2.7211279565965	4.9588	0.00028406	0.015527
Cluster-8309.40424	22.7114411040579	347.813799354466	-3.9368	0.00028437	0.015533
Cluster-8309.43529	133.65608468786	0	Inf	0.00028566	0.015593
Cluster-8309.22444	113.157435388224	0	Inf	0.00028701	0.015646
Cluster-8309.38874	27.1112148164707	382.397471998122	-3.8181	0.00028686	0.015646
Cluster-8309.26983	0	304.736139007821	-Inf	0.00028784	0.015671
Cluster-8309.30688	68.5810049367314	0	Inf	0.00028785	0.015671
Cluster-8309.55298	5.3469924241528	112.301677748362	-4.3925	0.00028914	0.01573
Cluster-8309.45974	11.457529207742	177.364578543984	-3.9524	0.00029049	0.015793
Cluster-8309.21978	0	35.8472749830683	-Inf	0.00029104	0.015812
Cluster-8309.19756	59.0980793734295	1.84979631348789	4.9977	0.00029355	0.015938
Cluster-8309.16131	209.156256618538	12.2954799598515	4.0884	0.00029436	0.015966
Cluster-8309.25789	251.512972783309	16.8091080215463	3.9033	0.00029447	0.015966
Cluster-8309.33156	109.012760326164	0	Inf	0.00029554	0.016013
Cluster-8309.38450	30.0016464168628	0	Inf	0.00029581	0.016017
Cluster-8309.56444	29.5012575832298	0	Inf	0.00029629	0.016032
Cluster-8309.39252	298.448740650085	4301.41569534483	-3.8493	0.0002971	0.016054
Cluster-8309.50445	31.1782106728313	0	Inf	0.00029703	0.016054
Cluster-8309.35928	65.110881670653	1.52364142336146	5.4173	0.00029746	0.016063
Cluster-8309.16144	0	22.9847536602498	-Inf	0.00029828	0.016086
Cluster-8309.50903	29.3624883412962	0	Inf	0.00029816	0.016086
Cluster-8309.31610	112.772334862189	5.88952993503823	4.2591	0.00029876	0.016101
Cluster-8309.61776	29.2695738473089	0	Inf	0.00030181	0.016253
Cluster-8309.8442	29.8371698004267	0	Inf	0.00030198	0.016253
Cluster-8309.10117	58.86158607428	1.36056397829825	5.435	0.00030389	0.016333
Cluster-8309.41730	0.466772837229496	53.0381986443905	-6.8282	0.00030372	0.016333
Cluster-8309.34216	39.6480283540799	553.076528996236	-3.8022	0.00030539	0.016403
Cluster-8309.43295	242.711296795687	3059.45008439173	-3.656	0.00030568	0.016408
Cluster-8309.41700	105.27827773574	5.87419203999302	4.1637	0.00030657	0.016445
Cluster-8309.14197	208.608960307436	4.96395588299575	5.3932	0.00030818	0.016509
Cluster-8309.48025	103.238789519782	0	Inf	0.00030808	0.016509
Cluster-8309.36976	36.8073270710112	3069.22695046318	-6.3817	0.00030856	0.016518
Cluster-8309.18435	0	22.4955213250602	-Inf	0.00030933	0.016545
Cluster-8309.43576	76.4782022581625	0	Inf	0.00030965	0.016545
Cluster-8309.58018	1.48075453733953	49.4422661292016	-5.0613	0.00030968	0.016545
Cluster-8309.45131	348.220552361587	27.4128961866341	3.6671	0.00031057	0.016582
Cluster-8309.16724	29.4013736757679	0	Inf	0.00031126	0.016608
Cluster-8309.58346	0	22.3872536252171	-Inf	0.00031187	0.016629
Cluster-8309.62664	29.0738755869337	0	Inf	0.00031333	0.016696
Cluster-8309.38742	109.81969567569	1563.30139814453	-3.8314	0.00031396	0.016719
Cluster-8309.21535	3.31807417178146	75.8644975676546	-4.515	0.00031585	0.016777
Cluster-8309.50535	56.5643454799641	726.415579488791	-3.6828	0.00031563	0.016777
Cluster-8309.63473	29.1118112838291	0	Inf	0.00031547	0.016777
Cluster-8309.6462	29.1014874511638	0	Inf	0.0003159	0.016777
Cluster-10639.0	0	23.228410264403	-Inf	0.00031671	0.016806
Cluster-8309.2011	0	22.1693664349338	-Inf	0.00031711	0.016806
Cluster-8309.25908	29.3495043664983	0	Inf	0.00031727	0.016806
Cluster-8309.51761	29.071220659376	0	Inf	0.00031716	0.016806
Cluster-8309.42721	129.896890092132	5.442255913193	4.577	0.00031784	0.016825
Cluster-8309.19110	28.7874226828171	0	Inf	0.0003181	0.016828
Cluster-8309.52832	114.27129578122	0	Inf	0.00031845	0.016835
Cluster-8309.17343	582.349987605665	50.5845775789337	3.5251	0.00031966	0.016866
Cluster-8309.26610	22.8473614332625	321.723860645093	-3.8157	0.00031932	0.016866
Cluster-8309.31539	43.9400291958773	571.651363789028	-3.7015	0.00031951	0.016866
Cluster-8309.11789	37.7535700723002	0.489516003332751	6.2691	0.00032053	0.016901
Cluster-13868.2	0	21.9925865535655	-Inf	0.00032147	0.016939
Cluster-8309.34581	121.430942765686	6.84115706909369	4.1498	0.00032184	0.016946
Cluster-8309.6660	0	22.9981724284118	-Inf	0.00032203	0.016946
Cluster-13219.0	0	22.9570651194967	-Inf	0.000323	0.016982
Cluster-8309.61105	3.45228399642974	65.1843852656235	-4.2389	0.00032314	0.016982
Cluster-8309.14951	29.3730518907549	0	Inf	0.00032443	0.017039
Cluster-8309.5775	0	63.8835888388632	-Inf	0.00032655	0.017139
Cluster-8309.35401	1710.3581338015	21260.4272429282	-3.6358	0.00032702	0.017152
Cluster-8309.35180	70.852140386585	2.04084596744738	5.1176	0.00032745	0.017164
Cluster-8309.15193	0	22.7117730566033	-Inf	0.00032887	0.017227
Cluster-8309.48744	28.9557487957556	0	Inf	0.00032984	0.017267
Cluster-8309.39786	54.9211664399325	677.022057545403	-3.6238	0.00033064	0.017297
Cluster-8309.16570	0	21.571866399901	-Inf	0.00033228	0.017372
Cluster-8309.52711	103.4804560492	0	Inf	0.00033371	0.017435
Cluster-8309.51367	9.23051834253097	155.005462815591	-4.0698	0.0003346	0.01747
Cluster-8309.37368	211.984491061973	13.6554766018635	3.9564	0.00033529	0.017495
Cluster-8309.21587	2.7545321294873	210.851591807147	-6.2583	0.00033619	0.017523
Cluster-8309.49390	28.6304053425924	0	Inf	0.00033626	0.017523
Cluster-8309.52206	93.0019347084787	0	Inf	0.00033759	0.017581
Cluster-8309.22009	28.7403577222012	0	Inf	0.00033933	0.01766
Cluster-8309.38190	82.3586691325679	3.91612802666201	4.3944	0.00033967	0.017666
Cluster-8309.44927	316.682381655416	21.8297927766454	3.8587	0.0003403	0.017688
Cluster-8309.46330	28.7093862242054	0	Inf	0.00034073	0.017691
Cluster-8309.6305	28.8940102140853	0	Inf	0.0003408	0.017691
Cluster-8309.24095	75.4053112303637	3.52252907746443	4.42	0.0003416	0.017721
Cluster-8309.15060	28.7552409721517	0	Inf	0.0003428	0.017767
Cluster-8309.3876	28.9391602558237	0	Inf	0.00034308	0.017767
Cluster-8309.63463	63.1533066822367	1.850079981631	5.0932	0.00034315	0.017767
Cluster-8309.1727	0	22.1142730215706	-Inf	0.00034401	0.0178
Cluster-8309.56799	28.8772172598322	0	Inf	0.00034585	0.017884
Cluster-8309.13279	0	21.9923028854224	-Inf	0.00034725	0.01794
Cluster-8309.25677	0	21.9786004491174	-Inf	0.00034762	0.01794
Cluster-8309.49102	231.937841203032	15.4367607338263	3.9093	0.00034747	0.01794
Cluster-8309.50525	103.536562825315	4.89707916021082	4.4021	0.00034792	0.017944
Cluster-8309.14826	0	21.9511955765074	-Inf	0.00034835	0.017948
Cluster-8309.41586	18.4036635355056	313.777298190781	-4.0917	0.00034843	0.017948
Cluster-8309.24358	28.5266667240531	0	Inf	0.00034911	0.017971
Cluster-8309.19774	23.8562886387754	356.269539627069	-3.9005	0.00035049	0.018031
Cluster-8309.23673	29.0681007424038	0	Inf	0.00035078	0.018034
Cluster-8309.32958	342.637287895883	22.2672691660707	3.9437	0.00035132	0.018051
Cluster-8309.721	0	21.8292254403592	-Inf	0.00035167	0.018057
Cluster-8309.34497	0.25523647475242	93.4569114560842	-8.5163	0.0003527	0.018098
Cluster-8309.49740	28.7499716340836	0	Inf	0.00035612	0.018262
Cluster-8309.10466	97.1064313602176	5.38467603666026	4.1726	0.00035826	0.01836
Cluster-8309.16503	28.4769520504545	0	Inf	0.00036004	0.01844
Cluster-8309.47184	1398.37379528724	116.231224543186	3.5887	0.00036059	0.018456
Cluster-8309.38883	20.0959544353222	1402.99087118206	-6.1255	0.00036415	0.018615
Cluster-8309.44111	28.6805641473057	0	Inf	0.00036399	0.018615
Cluster-8309.13359	0	22.2907692347957	-Inf	0.00036702	0.018734
Cluster-8309.19031	28.0651632248918	0	Inf	0.0003672	0.018734
Cluster-8309.43596	28.32449934209	0	Inf	0.00036743	0.018734
Cluster-8309.58911	48.6701041782312	0	Inf	0.00036683	0.018734
Cluster-8309.14930	28.4956900114824	0	Inf	0.0003682	0.018762
Cluster-8309.23011	68.5177811231257	2.96450089260656	4.5306	0.00036947	0.018803
Cluster-8309.36894	0	39.6681349620211	-Inf	0.00036971	0.018803
Cluster-8309.64341	0	40.7773658286329	-Inf	0.00036945	0.018803
Cluster-8309.39376	90.496006034882	3.40140994574563	4.7336	0.0003711	0.018862
Cluster-8309.38428	157.678766061501	1883.76266140433	-3.5786	0.00037185	0.018888
Cluster-8309.60176	3.44221030970785	74.1945349349907	-4.4299	0.00037222	0.018895
Cluster-8309.17961	28.3883468278091	0	Inf	0.00037345	0.018934
Cluster-8309.26074	0	21.0823503965683	-Inf	0.00037324	0.018934
Cluster-8309.50913	83.6437619115567	4.52896595673998	4.207	0.00037379	0.018939
Cluster-8309.51169	28.186184660421	0	Inf	0.0003743	0.018953
Cluster-8309.57012	32.9496868685821	0	Inf	0.00037537	0.018995
Cluster-8309.23656	28.0553344695383	0	Inf	0.00037642	0.019036
Cluster-8309.26733	28.2978371154362	0	Inf	0.00037796	0.019102
Cluster-8309.22934	28.011634357263	0	Inf	0.00037866	0.019125
Cluster-8309.45381	0	52.4915346529263	-Inf	0.00037893	0.019127
Cluster-8309.41334	0	24.9623440406543	-Inf	0.00038152	0.019245
Cluster-8309.36362	335.039594043289	4499.02009037208	-3.7472	0.00038208	0.019262
Cluster-8309.50435	62.6718850972752	1.86378241793603	5.0715	0.00038348	0.01932
Cluster-17163.1	0	20.7424930701368	-Inf	0.00038383	0.019325
Cluster-8309.53463	154.450037121046	9.46608430341191	4.0282	0.00038406	0.019325
Cluster-8309.44562	209.480681721575	2625.17440465747	-3.6475	0.00038462	0.01933
Cluster-8309.55065	0	21.6795667634579	-Inf	0.00038465	0.01933
Cluster-8309.25049	123.145780605985	6.63725598325851	4.2136	0.00038929	0.019552
Cluster-8309.58315	28.0642031581656	0	Inf	0.00038993	0.019572
Cluster-8309.36102	644.378513722066	7570.73855672861	-3.5545	0.0003911	0.019618
Cluster-8309.44058	614.096043807538	48.402666996666	3.6653	0.00039286	0.019682
Cluster-8309.45285	179.947390681229	13.5868978702199	3.7273	0.00039264	0.019682
Cluster-8309.38051	245.618987539299	13.6056397829825	4.1741	0.00039321	0.019687
Cluster-8309.46490	13.916979461279	173.467907986629	-3.6398	0.00039515	0.019772
Cluster-8309.23984	28.1242364498545	0	Inf	0.00039669	0.019837
Cluster-8309.51322	127.709351101949	8.41768911079194	3.9233	0.00039707	0.019843
Cluster-8309.13243	0	22.2767831303476	-Inf	0.00039769	0.019862
Cluster-8309.15112	522.530194857332	41.7401423857054	3.646	0.00039794	0.019862
Cluster-8309.26349	47.5848105016157	0	Inf	0.00039831	0.019868
Cluster-8309.25243	0	21.1766319919633	-Inf	0.0004003	0.019955
Cluster-8309.38049	150.114544596317	10.5675872323933	3.8283	0.00040079	0.019967
Cluster-8309.31655	3.31807417178146	168.529775295248	-5.6665	0.00040168	0.019999
Cluster-8309.21058	28.1167719590682	0	Inf	0.00040223	0.020002
Cluster-8309.64723	27.8377835457379	0	Inf	0.00040201	0.020002
Cluster-8309.27211	120.949991384713	7.91447067115417	3.9338	0.00040287	0.020021
Cluster-8309.47225	62.2331682553905	1.4959528826083	5.3785	0.00040361	0.020033
Cluster-8309.59494	234.01625928553	18.848251980135	3.6341	0.0004035	0.020033
Cluster-8309.56035	101.384912632858	4.55722183377937	4.4755	0.00040511	0.020095
Cluster-8309.3863	27.9573550518041	0	Inf	0.00040561	0.020107
Cluster-8309.14873	0	21.9506282402211	-Inf	0.00040763	0.020195
Cluster-8309.34134	1.2761823737621	45.4095600087585	-5.1531	0.00040831	0.020209
Cluster-8309.64578	66.6495658102076	0	Inf	0.00040841	0.020209
Cluster-8309.58565	160.845214411801	2.38098696202194	6.078	0.00040878	0.020215
Cluster-17680.0	0	21.8012532314629	-Inf	0.00041232	0.020378
Cluster-8309.16453	55.086113260358	1.52364142336146	5.1761	0.00041429	0.02045
Cluster-8309.38948	84.4789193396391	0	Inf	0.00041431	0.02045
Cluster-8309.46400	27.6954045240954	0	Inf	0.00041493	0.020469
Cluster-8309.36040	78.9550534943412	0	Inf	0.00041562	0.02049
Cluster-8309.19015	27.7643117189865	0	Inf	0.00041626	0.020496
Cluster-8309.38994	143.093325814617	7.61820711680732	4.2314	0.00041624	0.020496
Cluster-8309.28746	3.18672368901206	66.6577579817026	-4.3866	0.0004166	0.020501
Cluster-8309.19273	0.265560307417672	157.464688346143	-9.2118	0.00041713	0.020514
Cluster-8309.33167	106.397973149061	4.42183292946932	4.5887	0.00041797	0.02053
Cluster-8309.61361	16.7302993673133	212.193998676638	-3.6648	0.00041775	0.02053
Cluster-8309.36792	218.812999519978	0	Inf	0.00041906	0.020571
Cluster-8309.51272	27.8711546107731	0	Inf	0.000421	0.020654
Cluster-8309.56870	0	21.5162056502516	-Inf	0.00042156	0.020669
Cluster-8309.33533	135.929921996446	1649.90428540854	-3.6014	0.00042216	0.020686
Cluster-8309.13155	27.936952317842	0	Inf	0.00042286	0.020707
Cluster-8309.35279	12.4813344486306	164.188485214793	-3.7175	0.0004238	0.02074
Cluster-8309.52684	0	39.8848874797319	-Inf	0.00042552	0.0208
Cluster-8309.56834	123.748693830465	8.22720679311868	3.9109	0.00042547	0.0208
Cluster-8309.28007	27.3088227811485	0	Inf	0.00042704	0.020848
Cluster-8309.51019	108.260598373023	0	Inf	0.00042681	0.020848
Cluster-8309.26449	27.3746204882174	0	Inf	0.00042827	0.020896
Cluster-8309.58330	0	21.2435087147482	-Inf	0.00043075	0.021004
Cluster-8309.55812	3.38458179963322	76.0333989434862	-4.4896	0.00043131	0.021019
Cluster-8309.19335	3.6179656109605	74.0827791996425	-4.3559	0.00043504	0.021187
Cluster-8309.32232	27.4346537799064	0	Inf	0.0004353	0.021187
Cluster-5621.0	27.6010348860701	0	Inf	0.00043651	0.021233
Cluster-8309.37466	1512.26285728482	17146.1805128733	-3.5031	0.00043902	0.021337
Cluster-8309.42322	114.901182753645	1372.43536528735	-3.5783	0.00043917	0.021337
Cluster-8309.35283	27.6437801461942	0	Inf	0.00043969	0.021349
Cluster-8309.48149	30.1433363760223	0	Inf	0.00044164	0.021431
Cluster-8309.1019	0	20.8501934336937	-Inf	0.00044463	0.021537
Cluster-8309.16268	0	20.8501934336937	-Inf	0.00044463	0.021537
Cluster-8309.29585	0	46.9916988632005	-Inf	0.00044427	0.021537
Cluster-8309.33320	92.9851758571457	0	Inf	0.00044517	0.02155
Cluster-8309.18940	27.4334487818117	0	Inf	0.00044651	0.021576
Cluster-8309.22702	1152.34936649283	85.4930896321955	3.7526	0.00044631	0.021576
Cluster-8309.48074	27.4372629758419	0	Inf	0.00044628	0.021576
Cluster-8309.56081	2.29712827277178	53.3868671509276	-4.5386	0.00044817	0.021643
Cluster-8309.39646	34.8912349843001	443.01085367117	-3.6664	0.00044897	0.021669
Cluster-8309.32621	62.4264160025293	661.458617601916	-3.4054	0.00045122	0.021752
Cluster-8309.58670	27.3570770961342	0	Inf	0.00045116	0.021752
Cluster-8309.33504	27.2492793521964	0	Inf	0.0004521	0.021781
Cluster-8309.11098	27.5251582777044	0	Inf	0.00045266	0.021795
Cluster-8309.32280	1.69685031710192	60.4334101966905	-5.1544	0.00045411	0.021852
Cluster-8309.61855	70.9765318850297	3.42661202332926	4.3725	0.00045514	0.021888
Cluster-8309.25682	33.8866222647041	0	Inf	0.0004558	0.021894
Cluster-8309.47197	184.431208999449	9.52394784808776	4.2754	0.00045578	0.021894
Cluster-512.0	27.1491505133661	0	Inf	0.00045836	0.022003
Cluster-8309.19053	71.8013197488246	2.38098696202194	4.9144	0.00045964	0.022052
Cluster-8309.66436	0	21.4200049279733	-Inf	0.00046004	0.022058
Cluster-8309.46068	104.426632460567	6.36370804332577	4.0365	0.00046215	0.022146
Cluster-8309.44372	10.3883289937466	320.883232684469	-4.949	0.00046481	0.02226
Cluster-8309.19064	0	21.2706299192151	-Inf	0.00046548	0.022279
Cluster-8309.41626	440.159244627089	5540.33938881899	-3.6539	0.00046585	0.022283
Cluster-8309.39249	27.4850627305631	0	Inf	0.00046747	0.022347
Cluster-17326.0	0	21.162362219372	-Inf	0.00046949	0.022404
Cluster-8309.15938	9.98614886549141	149.269982027485	-3.9019	0.00046896	0.022404
Cluster-8309.17856	0	37.5178866221581	-Inf	0.00046935	0.022404
Cluster-8309.40850	66.7127085897188	0	Inf	0.00047021	0.022425
Cluster-8309.29921	105.624529429327	1368.50167572117	-3.6956	0.00047247	0.02252
Cluster-8309.65781	0	21.0664451652368	-Inf	0.00047309	0.022536
Cluster-8309.43526	79.6509361740283	0	Inf	0.00047387	0.022559
Cluster-17092.0	0	20.9855823380038	-Inf	0.00047617	0.022642
Cluster-8309.2105	0	20.9855823380038	-Inf	0.00047617	0.022642
Cluster-8309.2042	0	20.9581774653937	-Inf	0.00047722	0.022679
Cluster-8309.13417	41.5096054335613	1.00643687927555	5.3661	0.0004782	0.022712
Cluster-8309.34086	26.9606718124088	346.370831532707	-3.6834	0.00047902	0.022737
Cluster-8309.52425	26.9145617039442	0	Inf	0.00047942	0.022743
Cluster-8309.30967	27.0771286160778	0	Inf	0.00048095	0.022788
Cluster-8309.63181	26.804359178392	0	Inf	0.00048081	0.022788
Cluster-8309.61661	26.7964401273411	0	Inf	0.00048134	0.022794
Cluster-8309.35263	527.266063713431	38.7677629875622	3.7656	0.00048178	0.022801
Cluster-8309.45453	63.0579468895879	773.415469792803	-3.6165	0.00048334	0.022861
Cluster-14252.0	0	20.7813975840255	-Inf	0.00048411	0.022884
Cluster-8309.62056	27.0086759814512	0	Inf	0.00048547	0.022935
Cluster-8309.42778	27.0031617120146	0	Inf	0.00048584	0.022939
Cluster-8309.45927	27.0737689823122	0	Inf	0.00048751	0.023
Cluster-8309.5242	35.1274833520812	0.340140994574563	6.6903	0.0004877	0.023
Cluster-8309.55732	26.7731375344529	0	Inf	0.00048893	0.023045
Cluster-8309.10123	26.9284901017435	0	Inf	0.00049084	0.023109
Cluster-8309.40202	26.107551734451	331.987559245704	-3.6686	0.00049088	0.023109
Cluster-8309.14405	171.336898068767	9.42661245323703	4.184	0.00049225	0.02315
Cluster-8309.62910	26.7232184465331	0	Inf	0.00049235	0.02315
Cluster-8309.63265	26.9023281669764	0	Inf	0.00049261	0.02315
Cluster-8309.48266	62.9377928579883	661.958000135435	-3.3947	0.00049308	0.023159
Cluster-8309.16479	177.713205988222	11.1670729444278	3.9922	0.00049438	0.023206
Cluster-8309.37301	6.63614834356292	519.229083793655	-6.2899	0.00049478	0.023212
Cluster-8309.42261	244.566180680512	3370.57023464814	-3.7847	0.00049541	0.023227
Cluster-8309.19167	26.3709678353476	0	Inf	0.00049906	0.023356
Cluster-8309.44716	0	142.992577936209	-Inf	0.00049922	0.023356
Cluster-8309.46842	0	72.6614484451188	-Inf	0.00049932	0.023356
Cluster-8309.53532	101.653622945145	6.54183971529109	3.9578	0.00049928	0.023356
Cluster-8309.20392	26.6055514301945	0	Inf	0.00050052	0.023386
Cluster-8309.40030	127.012530413387	0	Inf	0.00050055	0.023386
Cluster-8309.9779	0	20.360677430361	-Inf	0.0005012	0.023403
Cluster-8309.40284	102.355009465119	0	Inf	0.00050245	0.023434
Cluster-8309.54603	26.408903532243	0	Inf	0.00050227	0.023434
Cluster-8309.37573	206.113570309976	12.050972351269	4.0962	0.00050345	0.023458
Cluster-8309.49346	0	51.3631276375026	-Inf	0.00050354	0.023458
Cluster-8309.30537	0	20.1975999852977	-Inf	0.00050812	0.02362
Cluster-8309.42987	26.9724351453873	0	Inf	0.00050766	0.02362
Cluster-8309.46960	88.691576832336	989.125585089796	-3.4793	0.00050849	0.02362
Cluster-8309.47779	32.0428387232492	0	Inf	0.00050752	0.02362
Cluster-8309.5236	59.2065766090004	2.50238976188385	4.5644	0.00050846	0.02362
Cluster-8309.20042	0	35.7580328641309	-Inf	0.00050916	0.023638
Cluster-8309.39341	187.007356973001	12.0789445601653	3.9525	0.00051127	0.023722
Cluster-8309.63701	26.538548725031	0	Inf	0.00051159	0.023723
Cluster-8309.49988	58.9259338518859	1.70070497287281	5.1147	0.00051533	0.023883
Cluster-8309.58418	41.1732282269499	0.680281989149126	5.9194	0.00051593	0.023897
Cluster-8309.17033	0	20.9304889246406	-Inf	0.00051841	0.023998
Cluster-8309.19567	266.19566688342	23.3224081916549	3.5127	0.00051903	0.024013
Cluster-8309.57309	26.6437320584584	0	Inf	0.00052397	0.024227
Cluster-8309.42232	26.634112932001	0	Inf	0.00052466	0.024245
Cluster-8309.39254	429.351890405085	5243.13243198829	-3.6102	0.00052511	0.024252
Cluster-8309.42539	134.41940617378	8.74469500534771	3.9422	0.00052631	0.02428
Cluster-8309.47022	0.634609087431228	33.008649030495	-5.7008	0.00052629	0.02428
Cluster-8309.42247	107.659210897526	4.42183292946932	4.6057	0.00052812	0.024349
Cluster-8309.46022	0	20.6591437797342	-Inf	0.0005299	0.024417
Cluster-15385.0	0	20.6043340345141	-Inf	0.00053228	0.024513
Cluster-8309.52595	22.8694132964339	305.552846408954	-3.7399	0.00053384	0.024571
Cluster-8309.54316	7.17012830027715	103.762652387827	-3.8551	0.00053421	0.024574
Cluster-8309.39133	48.0943442426941	594.75810877548	-3.6284	0.0005373	0.024702
Cluster-8309.38693	260.592405483759	3031.11691604638	-3.54	0.00053774	0.024708
Cluster-8309.45904	26.6377174971351	0	Inf	0.0005386	0.024733
Cluster-8309.14353	26.4893291287441	0	Inf	0.00054239	0.024879
Cluster-8309.57873	212.856807676246	17.7184931741142	3.5866	0.00054237	0.024879
Cluster-8309.35543	76.3535096675774	0	Inf	0.0005439	0.02491
Cluster-8309.38274	121.217236123813	2323.6301146615	-4.2607	0.00054425	0.02491
Cluster-8309.49411	64.2604373785526	2.04084596744738	4.9767	0.00054371	0.02491
Cluster-8720.1	0	20.3329888896078	-Inf	0.00054432	0.02491
Cluster-8309.32207	26.2489811185172	0	Inf	0.00054649	0.024995
Cluster-8309.25384	160.469850548343	11.8873275699196	3.7548	0.00054701	0.025005
Cluster-11996.0	0	20.2644767080827	-Inf	0.00054743	0.02501
Cluster-8309.23552	0	20.2384236260697	-Inf	0.00054863	0.02505
Cluster-8309.35598	78.9964154149241	4.03973362155034	4.2895	0.00054918	0.025062
Cluster-8309.21435	110.606766701083	5.10211491861844	4.4382	0.00055025	0.025083
Cluster-8309.28694	189.184499696489	11.8489903923172	3.997	0.00055028	0.025083
Cluster-13303.0	0	20.1836138808496	-Inf	0.00055115	0.025109
Cluster-18599.0	0	20.1562090082396	-Inf	0.00055242	0.025134
Cluster-8309.29887	1102.40258621673	12294.3403450949	-3.4793	0.00055241	0.025134
Cluster-8309.39784	62.0041041445551	659.813255748121	-3.4116	0.00055265	0.025134
Cluster-8309.40984	0	47.0650508708277	-Inf	0.00055328	0.025149
Cluster-8309.30693	69.3817044673358	3.16896931472796	4.4525	0.00055516	0.02522
Cluster-8309.32475	149.743397341404	10.0515173608798	3.897	0.00055737	0.025306
Cluster-8309.53008	40.6108859681755	0.680281989149126	5.8996	0.00055776	0.025309
Cluster-8309.42277	25.9053947816378	0	Inf	0.00055975	0.025375
Cluster-8309.52457	0	33.5992721323266	-Inf	0.00055984	0.025375
Cluster-8309.33075	695.431427709364	15333.7455959148	-4.4627	0.00056096	0.025397
Cluster-8309.59400	82.8439205552844	4.89516003332751	4.081	0.00056088	0.025397
Cluster-8309.15127	25.8775327714643	0	Inf	0.000562	0.025413
Cluster-8309.23603	26.4237763530436	0	Inf	0.00056225	0.025413
Cluster-8309.48683	0	19.9520242542613	-Inf	0.00056205	0.025413
Cluster-8309.63587	46.0608717876123	1.31917300124007	5.1258	0.00056395	0.025475
Cluster-8309.23642	52.2441704771701	2.0128737585511	4.6979	0.00056474	0.025497
Cluster-8309.49901	4.86533633697275	111.212757703135	-4.5146	0.00056536	0.025511
Cluster-8309.48871	22.8459271475242	338.675969876012	-3.8899	0.00056654	0.025549
Cluster-8309.6777	0	19.8437565544182	-Inf	0.00056727	0.025568
Cluster-8309.42497	94.4234613531792	4.52981696116932	4.3816	0.00057007	0.025665
Cluster-8309.66051	0	20.7671278114342	-Inf	0.00056991	0.025665
Cluster-8309.51181	46.4388297733004	1.02042298372369	5.5081	0.00057069	0.025679
Cluster-8309.63801	26.0271209233749	0	Inf	0.00057115	0.025685
Cluster-8309.53452	12.9911079065025	174.838405045232	-3.7504	0.00057339	0.025771
Cluster-8309.27271	79.5635110761552	3.50939397744563	4.5028	0.00057604	0.025836
Cluster-8309.28751	34.0323609201122	0.489516003332751	6.1194	0.00057631	0.025836
Cluster-8309.29436	0	19.6806791093549	-Inf	0.0005753	0.025836
Cluster-8309.33428	44.9587851567437	568.527812930755	-3.6606	0.00057644	0.025836
Cluster-8309.35515	52.4722953795791	604.545203284719	-3.5262	0.00057605	0.025836
Cluster-8309.16198	26.0292755590459	0	Inf	0.0005784	0.02591
Cluster-8309.31034	0	901.82928795091	-Inf	0.0005795	0.025945
Cluster-8309.19888	25.8136800711702	0	Inf	0.00058138	0.025985
Cluster-8309.26558	50.1379309015449	585.964778173942	-3.5468	0.00058114	0.025985
Cluster-8309.45281	273.952573228958	20.4163381800104	3.7461	0.00058102	0.025985
Cluster-8309.19158	156.96594097446	12.3201147011489	3.6714	0.00058174	0.025987
Cluster-8309.37545	0	259.362079495233	-Inf	0.00058245	0.026004
Cluster-8309.26115	0	19.5313041005968	-Inf	0.00058283	0.026007
Cluster-8309.51188	81.7169331485153	0	Inf	0.00058392	0.026041
Cluster-8309.19592	137.223637333141	9.3712353717307	3.8721	0.00058579	0.026081
Cluster-8309.20640	25.7627656140518	0	Inf	0.00058565	0.026081
Cluster-8309.31030	0	33.259131137752	-Inf	0.00058559	0.026081
Cluster-8309.28198	78.5634381150969	0	Inf	0.00058695	0.026118
Cluster-8309.10698	142.107181251358	7.93122690691495	4.1633	0.00058917	0.026188
Cluster-8309.49376	1.18878214921141	199.848434539838	-7.3933	0.00058895	0.026188
Cluster-8309.30910	0	31.6925298287107	-Inf	0.00059192	0.026291
Cluster-8309.57108	0.531120614835344	61.4430363233067	-6.8541	0.00059215	0.026291
Cluster-8309.51329	53.3246806634317	0	Inf	0.00059484	0.026396
Cluster-8309.43286	6.70721538869998	99.4441959020012	-3.8901	0.00059756	0.026502
Cluster-8309.45350	68.9552263769938	706.799045288028	-3.3576	0.000598	0.026507
Cluster-8309.23263	25.6871391516295	0	Inf	0.00059954	0.026561
Cluster-8309.49299	13.2165778813538	182.313929556148	-3.786	0.00060005	0.026569
Cluster-8309.13299	25.8439011313359	0	Inf	0.00060157	0.026622
Cluster-8309.30689	744.153345606113	61.9155940928753	3.5872	0.00060205	0.026628
Cluster-8309.24821	122.703515359739	1500.41050211096	-3.6121	0.00060398	0.026661
Cluster-8309.26426	0	18.2817779534543	-Inf	0.00060355	0.026661
Cluster-8309.33874	61.116444505492	0	Inf	0.00060445	0.026661
Cluster-8309.41187	33.6827652364844	557.309688831777	-4.0484	0.00060385	0.026661
Cluster-8309.52599	0	88.9652683322379	-Inf	0.00060429	0.026661
Cluster-8309.38717	75.5731526951403	775.732741046382	-3.3596	0.00060603	0.026716
Cluster-8309.21390	12.2381270965248	169.545457590679	-3.7922	0.00060856	0.026813
Cluster-8309.45005	25.5257720230156	0	Inf	0.00061366	0.027022
Cluster-8309.55503	33.0543699101227	0	Inf	0.00061414	0.027029
Cluster-8309.55839	0	19.82977044997	-Inf	0.00061584	0.027089
Cluster-8309.44890	12.3977941497322	410.970807476163	-5.0509	0.00061715	0.027132
Cluster-8309.17159	0	19.788663141055	-Inf	0.00061801	0.027155
Cluster-8309.39981	50.8460170303025	1.84979631348789	4.7807	0.00061887	0.027177
Cluster-8309.53591	0	19.762610059042	-Inf	0.00061939	0.027185
Cluster-8309.16038	0	19.748907622737	-Inf	0.00062011	0.027202
Cluster-8309.35931	189.168890882031	2179.75430201598	-3.5264	0.00062599	0.027444
Cluster-8309.50933	6.3011857639423	99.577949347571	-3.9821	0.00062629	0.027444
Cluster-8309.26924	25.7267291923091	0	Inf	0.0006281	0.027508
Cluster-8309.16622	0	20.5763618256179	-Inf	0.00062857	0.027513
Cluster-8309.2057	29.9699754272341	0	Inf	0.0006308	0.027581
Cluster-8309.56554	1.25312992681726	39.7272686271543	-4.9865	0.00063051	0.027581
Cluster-10762.2	0	19.5036155598436	-Inf	0.00063338	0.027664
Cluster-8309.30408	0	19.5036155598436	-Inf	0.00063338	0.027664
Cluster-8309.30944	43.3245721126913	803.902860118448	-4.2138	0.00063497	0.027718
Cluster-8309.46041	14.062728545837	210.38217420247	-3.9031	0.00064131	0.027962
Cluster-8309.46353	25.576681265559	0	Inf	0.0006416	0.027962
Cluster-8309.7602	55.9245492881115	1.70070497287281	5.0393	0.00064105	0.027962
Cluster-8309.28203	0.76570942425726	34.4217534088684	-5.4904	0.0006425	0.02798
Cluster-8309.47681	0	42.6464737388176	-Inf	0.00064271	0.02798
Cluster-11408.0	0	20.2913142444065	-Inf	0.00064331	0.027991
Cluster-8309.39028	89.7002851793552	5.33150175018036	4.0725	0.00064386	0.028
Cluster-8309.65725	0	20.2639093717965	-Inf	0.00064476	0.028024
Cluster-8309.37778	78.371159664282	3.06126895117107	4.6781	0.0006454	0.028037
Cluster-8309.29378	107.494040004032	5.84898996240938	4.1999	0.00064657	0.028072
Cluster-8309.61675	25.6986575532395	0	Inf	0.00064806	0.028122
Cluster-8309.34723	249.151726020575	17.1810594787837	3.8581	0.00064868	0.028133
Cluster-16914.0	0	20.1419392356483	-Inf	0.00065128	0.028213
Cluster-8309.18628	0	41.7085490410672	-Inf	0.00065158	0.028213
Cluster-8309.44652	102.621239176272	5.95697399410939	4.1066	0.00065132	0.028213
Cluster-8309.11655	120.007989865292	3.04728284672293	5.2995	0.00065454	0.028311
Cluster-8309.12273	85.9574578659607	5.15443820066901	4.0597	0.00065451	0.028311
Cluster-8309.13103	25.6064477654601	0	Inf	0.00065651	0.02834
Cluster-8309.24725	180.901707401245	0	Inf	0.00065661	0.02834
Cluster-8309.48337	30.9690634482437	372.130526017734	-3.5869	0.00065661	0.02834
Cluster-8309.62618	0	20.0597246178182	-Inf	0.00065574	0.02834
Cluster-8309.31571	119.295386035849	8.81128805998952	3.759	0.00065784	0.028378
Cluster-8309.42799	59.1288464571041	630.042172231667	-3.4135	0.00065928	0.028424
Cluster-8309.18655	25.3660997552332	0	Inf	0.00066119	0.028476
Cluster-8309.55771	25.4635736665058	0	Inf	0.00066083	0.028476
Cluster-8309.10255	25.4422212949674	0	Inf	0.00066285	0.028517
Cluster-8309.29654	16.6206023482228	198.232026651958	-3.5761	0.0006628	0.028517
Cluster-8309.36414	3621.80975052884	88734.4831224098	-4.6147	0.00066699	0.028665
Cluster-8309.45205	43.9248500683612	529.749669854465	-3.5922	0.00066677	0.028665
Cluster-8309.49394	9.14095826773437	201.852795906448	-4.4648	0.00066776	0.028682
Cluster-8309.25695	0	19.8294867818269	-Inf	0.00066853	0.0287
Cluster-8309.10065	25.1946589398974	0	Inf	0.00066893	0.028702
Cluster-8309.35616	185.678588955059	1.68671886842468	6.7824	0.00066937	0.028705
Cluster-8309.38054	272.274114619141	23.8829228396823	3.511	0.00067618	0.028982
Cluster-8309.27770	25.2681255520739	0	Inf	0.00067955	0.029111
Cluster-8309.52522	82.8536155012612	0	Inf	0.00068116	0.029165
Cluster-8309.35652	101.04924534703	4.76197392404388	4.4074	0.00068318	0.029235
Cluster-8309.53839	89.8306599516736	5.87419203999302	3.9347	0.00068485	0.029264
Cluster-8309.54474	40.2754531845655	0	Inf	0.00068439	0.029264
Cluster-8309.65526	1.78665532326694	51.0173132800658	-4.8357	0.00068493	0.029264
Cluster-8309.42544	52.9518176893879	592.449615773712	-3.4839	0.00068649	0.029314
Cluster-8309.32653	55.8450524708869	2.17623487175743	4.6815	0.00068786	0.029358
Cluster-8309.18670	213.723667381407	19.6255191458733	3.4449	0.00068906	0.029362
Cluster-8309.38110	32.670688026102	0.503218439637776	6.0207	0.0006884	0.029362
Cluster-8309.48935	0	19.4759270190904	-Inf	0.00068905	0.029362
Cluster-8309.19601	25.4359565877007	0	Inf	0.00069154	0.029452
Cluster-8309.41565	67.0037521985703	0	Inf	0.00069197	0.029455
Cluster-8309.47115	133.027241215361	8.77373533669795	3.9224	0.00069426	0.029528
Cluster-8309.5364	25.0268226896957	0	Inf	0.00069443	0.029528
Cluster-8309.23240	36.4058765222863	0	Inf	0.00069496	0.029535
Cluster-8309.28833	25.0140940754161	0	Inf	0.00069572	0.029537
Cluster-8309.51945	25.1980133590881	0	Inf	0.00069574	0.029537
Cluster-8309.18769	727.036922441607	67.3374726345655	3.4325	0.00069656	0.029556
Cluster-8309.16093	0	19.3128495740272	-Inf	0.00069888	0.029639
Cluster-8309.22573	29.0481734270061	323.593748314293	-3.4777	0.00069965	0.029656
Cluster-8309.57625	24.8753248334825	0	Inf	0.0007009	0.029693
Cluster-8309.45723	60.8489536354721	2.04084596744738	4.898	0.00070218	0.029732
Cluster-8309.43024	201.744770494663	2000.13808941371	-3.3095	0.00070314	0.029757
Cluster-8309.26126	109.04679558036	3.91612802666201	4.7994	0.00070413	0.029783
Cluster-8309.36445	13129.5613456119	164306.63892801	-3.6455	0.00070582	0.029839
Cluster-8309.50901	34.0905001512235	0	Inf	0.00070902	0.029958
Cluster-8309.37480	26.7998298490041	2452.57199917593	-6.5159	0.0007095	0.029963
Cluster-8309.44208	90.4927946546656	4.08169193489475	4.4706	0.00071047	0.029988
Cluster-8309.22718	108.156026453474	7.83225605332402	3.7875	0.00071282	0.030072
Cluster-8309.55296	0	91.7851500244007	-Inf	0.00071495	0.030146
Cluster-8309.39241	0	86.501149197838	-Inf	0.0007163	0.030187
Cluster-8309.11243	38.6587991763211	0.680281989149126	5.8285	0.00071788	0.030237
Cluster-8309.19115	25.1531082487181	0	Inf	0.00071979	0.030302
Cluster-8309.36399	3.1305451084005	59.2482077590449	-4.2423	0.00072418	0.030455
Cluster-8309.43159	15.6536908233036	204.122908377594	-3.7049	0.00072393	0.030455
Cluster-8309.17062	19.973957289342	273.150209805433	-3.7735	0.00072471	0.030461
Cluster-8309.44762	271.789656609919	0	Inf	0.00072522	0.030467
Cluster-8309.55641	0	18.8770751934606	-Inf	0.00072641	0.030501
Cluster-8309.11921	0	18.8647245477527	-Inf	0.00072721	0.030503
Cluster-8309.32264	24.894517354775	0	Inf	0.0007269	0.030503
Cluster-8309.35134	73.0153900147463	818.826717663309	-3.4873	0.00073069	0.030633
Cluster-8309.33244	837.858789136888	80.419583156526	3.3811	0.00073373	0.030744
Cluster-8309.21720	0	19.7058811869386	-Inf	0.00073415	0.030746
Cluster-8309.22065	64.6364660011906	2.38098696202194	4.7627	0.00073464	0.03075
Cluster-8309.13095	0	18.7139977483974	-Inf	0.00073719	0.030825
Cluster-8309.29546	28.3213389080707	316.337884247933	-3.4815	0.00073693	0.030825
Cluster-8309.28037	68.3247574490557	0	Inf	0.00073893	0.03084
Cluster-8309.29947	63.8450231295561	2.95079845630153	4.4354	0.00073841	0.03084
Cluster-8309.46003	27.1837317910708	382.344395876541	-3.8141	0.00073855	0.03084
Cluster-8309.6495	10.7871442736613	140.447611094597	-3.7026	0.00073908	0.03084
Cluster-8309.36591	368.724771045534	0	Inf	0.0007435	0.031008
Cluster-8309.34787	255.725156056994	16.326767739579	3.9693	0.00074392	0.031009
Cluster-8309.27489	58.4755098377948	3.01931063782665	4.2755	0.00074563	0.031064
Cluster-8309.12711	0	19.5167506598624	-Inf	0.00074605	0.031066
Cluster-8309.29437	0	19.4619409146423	-Inf	0.00074956	0.031196
Cluster-8309.35388	625.478388284867	6029.63571551645	-3.269	0.00075326	0.031334
Cluster-8309.30546	10.4192952771674	142.740359857665	-3.7761	0.0007547	0.031361
Cluster-8309.46894	24.2978543933891	0	Inf	0.00075454	0.031361
Cluster-8309.14612	24.448397397451	0	Inf	0.00075628	0.031411
Cluster-8309.25195	101.963149154506	6.44648999744214	3.9834	0.00076085	0.031584
Cluster-8309.50987	53.2067779453223	588.406751377863	-3.4671	0.00076172	0.031599
Cluster-9698.0	0	19.271458596969	-Inf	0.00076199	0.031599
Cluster-8309.36636	288.564954736785	2880.81017220009	-3.3195	0.00076413	0.031671
Cluster-8309.41467	0	19.231703078651	-Inf	0.00076463	0.031676
Cluster-8309.60810	0	19.2166488517489	-Inf	0.00076564	0.031701
Cluster-8309.30590	24.2786566575216	0	Inf	0.00076613	0.031705
Cluster-8309.13233	57.4849789841221	0	Inf	0.00076838	0.031782
Cluster-8309.1662	0	19.1357860245159	-Inf	0.00077107	0.03186
Cluster-8309.421	0	19.1357860245159	-Inf	0.00077107	0.03186
Cluster-8309.9248	24.4599210136359	0	Inf	0.00077475	0.031996
Cluster-8309.28128	31.4751970385092	0.503218439637776	5.9669	0.0007762	0.032039
Cluster-8309.40510	1189.21927347657	103.665398663116	3.52	0.00077816	0.032104
Cluster-8309.18065	0	18.1164977133646	-Inf	0.00077919	0.03213
Cluster-8309.26260	0	18.1041470676567	-Inf	0.0007801	0.032151
Cluster-8309.23320	115.927847336412	7.37234771762774	3.975	0.00078231	0.032225
Cluster-8309.16195	0	18.9316012705376	-Inf	0.00078509	0.032323
Cluster-8309.30908	24.4455328409972	0	Inf	0.00078675	0.032375
Cluster-8309.45046	41.4911124039018	448.401166760616	-3.4339	0.00078898	0.03245
Cluster-8309.39317	71.3655236241658	752.270762521333	-3.398	0.00079076	0.032507
Cluster-8309.35562	60.860956685244	0	Inf	0.00079275	0.032572
Cluster-8309.27106	48.3363975429024	2.0128737585511	4.5858	0.00079357	0.032589
Cluster-17901.1	0	18.7959286980844	-Inf	0.00079466	0.032593
Cluster-8309.32556	1.43129000968424	38.0715757670817	-4.7333	0.0007951	0.032593
Cluster-8309.56280	24.4714446298209	0	Inf	0.00079437	0.032593
Cluster-8309.57689	24.5571852960124	0	Inf	0.00079529	0.032593
Cluster-8309.13761	24.540351824712	0	Inf	0.00079725	0.032657
Cluster-18567.0	0	18.7424707434614	-Inf	0.00079848	0.032691
Cluster-8309.57031	64.1278818976886	3.42661202332926	4.2261	0.00080143	0.032794
Cluster-8309.47789	27.7217604440338	307.782053569188	-3.4728	0.00080338	0.032858
Cluster-12968.0	0	19.5973298189523	-Inf	0.00080608	0.032951
Cluster-8309.5733	43.1581962211026	1.16979799248188	5.2053	0.00080762	0.032997
Cluster-8309.36633	144.920183791994	10.772906658944	3.7498	0.00080809	0.033
Cluster-8309.3671	24.4419230612882	0	Inf	0.00080879	0.033012
Cluster-8309.47722	56.0475365887153	0	Inf	0.00081261	0.033151
Cluster-8309.38185	67.6982625973989	0	Inf	0.0008136	0.033174
Cluster-8309.46903	29.2129106185354	348.829358974385	-3.5778	0.00081706	0.033299
Cluster-8309.42093	72.51512456134	4.52896595673998	4.001	0.0008195	0.033372
Cluster-8309.49690	40.5453488361998	0.680281989149126	5.8973	0.00081969	0.033372
Cluster-8309.20758	108.184858959524	8.32177205665677	3.7005	0.0008227	0.033478
Cluster-8309.50709	121.597094584206	9.22022490423232	3.7212	0.00082477	0.033545
Cluster-8309.49646	97.0165609636829	0.829656997907314	6.8696	0.00082554	0.033559
Cluster-8309.56913	0	18.3341012355048	-Inf	0.00082879	0.033674
Cluster-8309.47793	0	18.3217505897969	-Inf	0.00082974	0.033696
Cluster-8309.62738	43.4001985751137	1.1835004287869	5.1966	0.00083046	0.033708
Cluster-8309.35825	6.58187946725389	103.309554435213	-3.9723	0.00083095	0.033711
Cluster-8309.35834	0	22.1329483842147	-Inf	0.00083288	0.033772
Cluster-8309.62581	0	19.1766096652878	-Inf	0.00083561	0.033866
Cluster-8309.16628	24.3994227325325	0	Inf	0.00083691	0.033884
Cluster-8309.60658	37.6061313414856	0.843359434212339	5.4787	0.00083679	0.033884
Cluster-8309.48566	6.62221994576363	101.120685249605	-3.9326	0.00083789	0.033907
Cluster-8309.10080	48.4677375965219	1.97176644963603	4.6195	0.00083937	0.033933
Cluster-8309.50585	58.3292396030503	0	Inf	0.00083915	0.033933
Cluster-8309.7463	0	19.0943950474577	-Inf	0.0008416	0.034006
Cluster-8309.29374	139.748150499642	10.8260809454239	3.6902	0.00084277	0.034036
Cluster-8309.20351	9.97918466659176	128.346385156067	-3.685	0.00084395	0.034067
Cluster-8309.39772	37.090854043327	1.00643687927555	5.2037	0.00084596	0.034131
Cluster-8309.38175	678.305287694683	7543.64611112335	-3.4753	0.00084757	0.034178
Cluster-18652.4	0	18.9587224750045	-Inf	0.00085166	0.034326
Cluster-8309.34224	3.82950197343757	66.2548621862529	-4.1128	0.00085215	0.034329
Cluster-8309.27316	0	18.9039127297844	-Inf	0.00085578	0.034457
Cluster-8309.27040	0	18.8778596477715	-Inf	0.00085775	0.034519
Cluster-8309.22878	77.2918556756674	3.40140994574563	4.5061	0.00086061	0.0346
[truncated: 438 more rows]
