# Supplementary material for: Transcriptome analysis in different developmental stages of Batocera horsfieldi (Coleoptera: Cerambycidae) and comparison of candidate olfactory genes
Source: PLoS One. 2018 Feb 23;13(2):e0192730. doi: 10.1371/journal.pone.0192730 (PMC5825065; doi:10.1371/journal.pone.0192730)
Supplement: S21 Text — (XLS) [file pone.0192730.s021.xls]

gene_id	BM_readcount	BP_readcount	log2FoldChange	pval	padj
Cluster-8309.28532	1.31601747248934	448124.553836157	-18.377	3.9376e-33	3.1684e-28
Cluster-8309.64985	0	163185.947311178	-Inf	1.1616e-32	4.6735e-28
Cluster-8309.10712	0.594498794838224	206110.634455101	-18.403	8.2367e-32	2.2092e-27
Cluster-8309.28378	0	107415.481393	-Inf	1.9497e-31	3.922e-27
Cluster-8309.33438	0	78016.7658817183	-Inf	1.9023e-30	3.0614e-26
Cluster-8309.9496	0.923503162960559	102808.862678751	-16.764	3.1198e-29	4.1839e-25
Cluster-8309.62057	0.265494426715888	61382.1002734976	-17.819	6.7958e-29	7.8118e-25
Cluster-8309.26238	1.49738132682098	97250.3170357977	-15.987	2.9317e-28	2.9487e-24
Cluster-8309.60896	1.18899758967645	43354.1525257538	-15.154	3.1864e-26	2.8488e-22
Cluster-8309.50801	0	17647.9366186372	-Inf	4.3595e-26	3.3018e-22
Cluster-8309.51176	0	17457.4081110902	-Inf	4.5137e-26	3.3018e-22
Cluster-8309.2973	0	13353.5389439529	-Inf	3.0097e-25	2.0181e-21
Cluster-8309.30395	29.168834553318	457799.849036713	-13.938	5.122e-24	3.1703e-20
Cluster-8309.11453	0.318694052633436	11348.363832188	-15.12	7.3028e-24	4.1973e-20
Cluster-8309.31944	6.41461861175246	44782.1983793046	-12.769	7.3558e-23	3.9459e-19
Cluster-8309.54064	1.69936581213042	15903.5660969372	-13.192	1.3913e-22	6.9969e-19
Cluster-8309.38966	1.48707101133208	13521.9688629176	-13.151	1.7803e-22	8.4264e-19
Cluster-8309.7506	0	4892.86118150559	-Inf	2.9521e-22	1.3197e-18
Cluster-8309.39626	0	83713.5178815032	-Inf	1.8149e-21	7.6863e-18
Cluster-8309.22322	0	90065.1282791317	-Inf	2.6959e-21	1.0846e-17
Cluster-8309.2953	0.318694052633436	10811.8398652058	-15.05	3.4051e-21	1.3047e-17
Cluster-8309.60897	0.796483280147665	5450.39430050407	-12.74	1.6988e-20	6.2132e-17
Cluster-8309.50116	36.9413525422448	96344.9104488859	-11.349	4.1166e-20	1.4402e-16
Cluster-8309.38941	0	2371.05453639258	-Inf	5.2576e-20	1.7627e-16
Cluster-8309.19285	40.5312546334543	92181.5497967511	-11.151	5.4815e-20	1.7643e-16
Cluster-8309.37726	0	1984.01905980218	-Inf	1.7347e-19	5.3687e-16
Cluster-8309.41949	0	1918.93209560012	-Inf	2.0944e-19	6.2416e-16
Cluster-8309.48709	0.90288253198276	69841.89665659	-16.239	3.1416e-19	9.0281e-16
Cluster-8309.37032	19456.6390556795	11.7437380454342	10.694	6.8091e-19	1.8893e-15
Cluster-8309.34615	7721.12241944921	4.59686198511413	10.714	1.674e-18	4.4899e-15
Cluster-8309.34367	0	1392.15265616687	-Inf	2.1837e-18	5.6681e-15
Cluster-8309.5171	11.0853340524728	15572.3482977939	-10.456	2.2811e-18	5.7358e-15
Cluster-8309.38341	0	1184.21394949727	-Inf	7.0378e-18	1.7161e-14
Cluster-8309.38055	5027.24193319757	3.38184541928604	10.538	7.2896e-18	1.7252e-14
Cluster-8309.22083	0	1407.52710505991	-Inf	8.5457e-18	1.9101e-14
Cluster-8309.64150	25.2934580471442	26868.4818263866	-10.053	8.4352e-18	1.9101e-14
Cluster-8309.45214	1171.62469047397	0	Inf	1.4604e-17	3.1759e-14
Cluster-8309.52305	1030.25992164812	0	Inf	4.0785e-17	8.6361e-14
Cluster-8309.36573	9518.58313401428	10.3415990411629	9.8461	4.6798e-17	9.6553e-14
Cluster-8309.8575	1.75256543804797	2531.39294398047	-10.496	4.9764e-17	1.0011e-13
Cluster-8309.21014	11.2565245311731	40208.8370721303	-11.803	6.6296e-17	1.3011e-13
Cluster-8309.36070	14868.8099870157	18.5626515894451	9.6457	6.9319e-17	1.328e-13
Cluster-8309.2976	0	857.406169421568	-Inf	7.3233e-17	1.3704e-13
Cluster-8309.38456	0	827.000381741567	-Inf	8.9865e-17	1.6434e-13
Cluster-8309.2939	15.4373554405597	11942.4520956091	-9.5955	1.1351e-16	2.0296e-13
Cluster-8309.2962	0.265494426715888	1053.54064414728	-11.954	1.1924e-16	2.0857e-13
Cluster-8309.46436	888.538134058567	0	Inf	1.3249e-16	2.2683e-13
Cluster-8309.33976	97.1870194018492	65869.9534386682	-9.4046	1.5585e-16	2.6125e-13
Cluster-8309.23113	0	751.52231723778	-Inf	2.068e-16	3.2596e-13
Cluster-8309.25391	814.186334951809	0	Inf	2.1065e-16	3.2596e-13
Cluster-8309.43320	828.88693322907	0	Inf	2.0281e-16	3.2596e-13
Cluster-8309.6344	12.7521208696635	9236.40939965657	-9.5005	2.081e-16	3.2596e-13
Cluster-8309.54514	0	707.46395080936	-Inf	2.9908e-16	4.5407e-13
Cluster-8309.40599	748.39953449799	0	Inf	4.6889e-16	6.9869e-13
Cluster-8309.29067	0.329004368122335	880.17261977339	-11.385	5.0617e-16	7.3354e-13
Cluster-8309.40569	5.09910484213497	3550.23564433407	-9.4435	5.1775e-16	7.3354e-13
Cluster-8309.46144	0	663.532908582653	-Inf	5.1963e-16	7.3354e-13
Cluster-8309.46589	0	652.860088300143	-Inf	5.6929e-16	7.898e-13
Cluster-8309.37825	708.521283659788	0	Inf	5.8335e-16	7.9559e-13
Cluster-8309.35820	724.448770193853	0	Inf	6.2416e-16	8.2333e-13
Cluster-8309.6189	710.905493828694	0	Inf	6.1906e-16	8.2333e-13
Cluster-8309.41135	1354.15170574188	0.721878657432008	10.873	7.0077e-16	9.0947e-13
Cluster-8309.28547	694.056266572639	0	Inf	8.1786e-16	1.0446e-12
Cluster-8309.2934	0	602.379185584442	-Inf	9.3656e-16	1.1775e-12
Cluster-8309.48207	0	585.483640741682	-Inf	1.15e-15	1.4237e-12
Cluster-8309.18316	2.84547409137822	2193.92947367013	-9.5906	1.2198e-15	1.4871e-12
Cluster-8309.29910	0	582.937712616783	-Inf	1.2573e-15	1.5099e-12
Cluster-8309.41356	23.8592198987153	12402.8712005414	-9.0219	1.5391e-15	1.8212e-12
Cluster-8309.33941	4707.63067445739	8.46290496793474	9.1196	1.6356e-15	1.8801e-12
Cluster-8309.37788	621.321916066754	0	Inf	1.6162e-15	1.8801e-12
Cluster-8309.43813	621.592110367979	0	Inf	1.8233e-15	2.0664e-12
Cluster-8309.51267	580.571555056776	0	Inf	2.3461e-15	2.6219e-12
Cluster-8309.2935	12.4088694463768	6026.47421873958	-8.9238	2.5563e-15	2.8177e-12
Cluster-8309.20636	2.65494426715888	1934.17646404919	-9.5088	3.0369e-15	3.3022e-12
Cluster-8309.35126	0	520.172912880099	-Inf	3.0843e-15	3.309e-12
Cluster-8309.12373	92.156965232711	38428.3738292979	-8.7039	3.2893e-15	3.4629e-12
Cluster-8309.24838	0	514.406646148641	-Inf	3.3138e-15	3.4629e-12
Cluster-8309.33513	2423.001869128	1.80022647114926	10.394	4.933e-15	5.0889e-12
Cluster-8309.27117	0	484.723286125781	-Inf	5.67e-15	5.7751e-12
Cluster-8309.48708	0	1229.18410436205	-Inf	5.7988e-15	5.8325e-12
Cluster-8309.43361	503.614009543145	0	Inf	8.3518e-15	8.2967e-12
Cluster-8309.42664	0	452.5481407387	-Inf	8.7713e-15	8.6071e-12
Cluster-8309.29438	0	450.222796044815	-Inf	9.3003e-15	8.9314e-12
Cluster-8309.65139	2.15539006306565	1324.09354559816	-9.2628	9.3237e-15	8.9314e-12
Cluster-8309.38483	0	443.121197302939	-Inf	9.8905e-15	9.3629e-12
Cluster-8309.12532	12.8910991164383	5040.81381389058	-8.6111	1.242e-14	1.1621e-11
Cluster-8309.49934	0	425.786033024683	-Inf	1.3432e-14	1.2423e-11
Cluster-8309.63356	3.83413524421828	1871.12932768241	-8.9308	1.3939e-14	1.2745e-11
Cluster-8309.36574	465.410031355822	0	Inf	1.4688e-14	1.3279e-11
Cluster-8309.41833	0	413.72046716899	-Inf	1.709e-14	1.5279e-11
Cluster-8309.33109	446.553208366568	0	Inf	1.8121e-14	1.6023e-11
Cluster-8309.5761	453.134729929592	0	Inf	1.8742e-14	1.6392e-11
Cluster-8309.40012	0	401.969959591692	-Inf	2.2057e-14	1.8881e-11
Cluster-8309.41740	0	397.688093059395	-Inf	2.1994e-14	1.8881e-11
Cluster-8309.62739	910.055882474948	0.360045294229851	11.304	2.2373e-14	1.895e-11
Cluster-8309.64988	8.02426906335014	2905.42508875282	-8.5002	2.4238e-14	2.0315e-11
Cluster-8309.30689	927.311985625398	1.41227223029476	9.3589	2.7288e-14	2.2636e-11
Cluster-8309.10038	22.3068539576462	7065.62776532812	-8.3072	3.3104e-14	2.7181e-11
Cluster-8309.36788	974.434229752776	1.7093473553861	9.155	4.2352e-14	3.4423e-11
Cluster-8309.19620	0	356.510397463916	-Inf	5.2286e-14	4.2072e-11
Cluster-8309.15664	25.8106923432053	7751.59419178795	-8.2304	7.2514e-14	5.777e-11
Cluster-8309.37234	373.314028705107	0	Inf	7.5051e-14	5.9206e-11
Cluster-8309.47386	6.30872306278922	2047.06303239089	-8.342	8.358e-14	6.5294e-11
Cluster-8309.50345	0	334.751800396628	-Inf	8.7445e-14	6.7656e-11
Cluster-8309.32609	501.38524766442	128927.705235018	-8.0064	1.0818e-13	8.2899e-11
Cluster-8309.2505	0	325.361055304933	-Inf	1.1176e-13	8.4836e-11
Cluster-8309.13806	0	6671.20463604151	-Inf	1.1553e-13	8.6073e-11
Cluster-8309.23701	0.318694052633436	417.852953561373	-10.357	1.1451e-13	8.6073e-11
Cluster-8309.39410	359.029566702935	0	Inf	1.2156e-13	8.9737e-11
Cluster-8309.37148	0	309.867969384892	-Inf	1.5163e-13	1.1092e-10
Cluster-8309.11896	168211.099728879	234.690678652051	9.4853	1.5512e-13	1.1245e-10
Cluster-8309.30546	12.9637750277325	3296.5270817822	-7.9903	2.1442e-13	1.5405e-10
Cluster-8309.2620	0.637388105266871	717.30561484931	-10.136	2.1996e-13	1.5663e-10
Cluster-8309.50176	0	295.780971328929	-Inf	2.3621e-13	1.6527e-10
Cluster-8309.62669	324.005289006676	0	Inf	2.3461e-13	1.6527e-10
Cluster-8309.32995	5.73649294740184	1600.88755890291	-8.1245	2.4619e-13	1.7077e-10
Cluster-8309.34988	0	290.107474245786	-Inf	2.7444e-13	1.8874e-10
Cluster-8309.33545	2502.78861465941	9.71953984435553	8.0084	3.0988e-13	2.103e-10
Cluster-8309.39224	318.161749729815	0	Inf	3.1102e-13	2.103e-10
Cluster-8309.37973	28.9495255339769	125609.869081478	-12.083	3.1717e-13	2.1251e-10
Cluster-8309.38445	6280.07263975401	24.4738568767824	8.0034	3.1957e-13	2.1251e-10
Cluster-8309.58646	0	284.396710500211	-Inf	3.2273e-13	2.1286e-10
Cluster-8309.32194	0	280.361811018237	-Inf	3.692e-13	2.4153e-10
Cluster-8309.35019	4.26953886417571	1225.82760738823	-8.1655	3.751e-13	2.4329e-10
Cluster-8309.55909	307.794763992826	0	Inf	3.7795e-13	2.4329e-10
Cluster-8309.59532	19.0745872847452	4513.53794075665	-7.8865	4.3119e-13	2.7536e-10
Cluster-8309.45589	295.707016658609	0	Inf	4.6134e-13	2.923e-10
Cluster-8309.53450	296.455774577715	0	Inf	4.6589e-13	2.9288e-10
Cluster-8309.2822	0	267.986483254406	-Inf	4.9239e-13	3.0579e-10
Cluster-8309.58792	6.09542085624718	1658.75147995128	-8.0882	4.9405e-13	3.0579e-10
Cluster-8309.37196	290.900305138216	0	Inf	5.3833e-13	3.3066e-10
Cluster-8309.10039	0.956082157900307	661.191554588579	-9.4337	5.8885e-13	3.5895e-10
Cluster-8309.12200	4.06705067599442	2915.70537508819	-9.4856	6.0058e-13	3.6335e-10
Cluster-8309.2840	0	257.683529090325	-Inf	6.1797e-13	3.7108e-10
Cluster-8309.48619	0	259.18011332614	-Inf	6.706e-13	3.997e-10
Cluster-8309.36184	286.39042179772	0	Inf	6.8789e-13	4.0699e-10
Cluster-8309.40676	731.716277353784	2.03611949607439	8.4893	7.241e-13	4.2529e-10
Cluster-8309.58512	27.3073625541538	5076.38727447815	-7.5384	8.8132e-13	5.1388e-10
Cluster-8309.18329	2.52728374161664	735.493535716558	-8.185	9.2289e-13	5.3425e-10
Cluster-8309.31070	274.758625812828	0	Inf	9.6233e-13	5.531e-10
Cluster-8309.39945	0	245.579706112658	-Inf	1.0187e-12	5.8133e-10
Cluster-8309.38047	3321.58052156027	16.2367142132905	7.6765	1.0517e-12	5.9596e-10
Cluster-8309.38054	340.13041737419	0.360045294229851	9.8837	1.0977e-12	6.1768e-10
Cluster-8309.57442	2.59079368302308	719.756294033793	-8.118	1.1487e-12	6.419e-10
Cluster-8309.26870	0	240.385222708539	-Inf	1.1964e-12	6.6393e-10
Cluster-8309.60816	17.7312200475284	3467.80302346532	-7.6116	1.2795e-12	7.0514e-10
Cluster-8309.23563	0	238.769345158401	-Inf	1.2937e-12	7.0814e-10
Cluster-8309.21187	0	236.485206415244	-Inf	1.3601e-12	7.3944e-10
Cluster-8309.19530	0	232.365992422209	-Inf	1.4404e-12	7.7788e-10
Cluster-8309.39796	261.016233363515	0	Inf	1.5722e-12	8.3777e-10
Cluster-8309.52724	252.295857483792	0	Inf	1.5626e-12	8.3777e-10
Cluster-8309.48641	247.561335811794	0	Inf	1.6735e-12	8.8592e-10
Cluster-8309.34072	2693.7467810404	2.53283354241509	10.055	1.744e-12	8.9956e-10
Cluster-8309.41362	0	229.905762034103	-Inf	1.7235e-12	8.9956e-10
Cluster-8309.46597	250.007807488129	0	Inf	1.7349e-12	8.9956e-10
Cluster-8309.55490	256.265257623371	0	Inf	1.7333e-12	8.9956e-10
Cluster-8309.39432	0	226.270670251319	-Inf	1.8062e-12	9.257e-10
Cluster-8309.39282	0	225.93769665628	-Inf	1.93e-12	9.8289e-10
Cluster-8309.45729	1607.44904861167	8.3221673536496	7.5936	2.0646e-12	1.0448e-09
Cluster-8309.40844	0	346.573761478976	-Inf	2.0816e-12	1.0468e-09
Cluster-8309.25189	376.928280753969	0.721878657432008	9.0283	2.2112e-12	1.1051e-09
Cluster-8309.39837	676.888346114454	0	Inf	2.3321e-12	1.1512e-09
Cluster-8309.60577	0	221.144411243051	-Inf	2.3218e-12	1.1512e-09
Cluster-8309.40721	0	220.681640891346	-Inf	2.3787e-12	1.1671e-09
Cluster-8309.53690	1727.97971368394	8.90141786424345	7.6008	2.4727e-12	1.2058e-09
Cluster-8309.26115	0	219.021271555144	-Inf	2.5336e-12	1.2281e-09
Cluster-8309.22563	47.599945241776	35953.0302299909	-9.5609	2.6296e-12	1.267e-09
Cluster-8309.33731	45.7407507287361	7877.81797290864	-7.4282	2.7362e-12	1.3105e-09
Cluster-8309.38958	7.9710694374326	1474.92661686378	-7.5317	2.9998e-12	1.4283e-09
Cluster-8309.21849	239.842685271853	0	Inf	3.0357e-12	1.434e-09
Cluster-8309.31403	26891.6864594175	164.708654800824	7.3511	3.0474e-12	1.434e-09
Cluster-8309.21893	11877.0663696775	74.1814939659684	7.3229	3.069e-12	1.4357e-09
Cluster-8309.29484	363.919688052725	56380.2128736781	-7.2754	3.1577e-12	1.4687e-09
Cluster-8309.48831	0	211.960117836373	-Inf	3.3228e-12	1.5366e-09
Cluster-8309.40570	6.60464473309996	1278.80671688291	-7.5971	3.5566e-12	1.6353e-09
Cluster-8309.28472	0	438.003228142768	-Inf	3.9368e-12	1.7999e-09
Cluster-8309.5899	225.296068232716	0	Inf	4.3194e-12	1.9636e-09
Cluster-8309.48381	81.1756224409866	12419.6726176308	-7.2574	4.3904e-12	1.9847e-09
Cluster-8309.48009	224.385027136589	0	Inf	4.4914e-12	2.019e-09
Cluster-8309.32297	0	203.230015081349	-Inf	4.6013e-12	2.0456e-09
Cluster-8309.65271	0.849682906065212	361.902907031636	-8.7345	4.5858e-12	2.0456e-09
Cluster-8309.18619	223.558198291068	0	Inf	4.6995e-12	2.0777e-09
Cluster-8309.45592	0	201.562986193488	-Inf	4.8701e-12	2.1414e-09
Cluster-8309.25406	338.919388126869	0.720090588459703	8.8785	5.3731e-12	2.3497e-09
Cluster-8309.28791	0	198.075466887972	-Inf	5.4676e-12	2.3781e-09
Cluster-8309.58920	0.987013104367006	351.210830350294	-8.4751	5.6492e-12	2.4439e-09
Cluster-8309.38995	1387.04403699664	8.3221673536496	7.3808	6.2482e-12	2.6844e-09
Cluster-8309.57396	214.227773629482	0	Inf	6.272e-12	2.6844e-09
Cluster-8309.63977	44.971928714694	6581.53218462117	-7.1933	6.6268e-12	2.8213e-09
Cluster-8309.48424	0	193.263880908532	-Inf	7.1079e-12	3.0102e-09
Cluster-8309.48330	0	190.568130668017	-Inf	7.2206e-12	3.0419e-09
Cluster-8309.50987	66.3393844057423	14265.6979752384	-7.7485	7.3599e-12	3.0845e-09
Cluster-8309.37000	212.834743891528	0	Inf	7.5741e-12	3.1578e-09
Cluster-8309.13305	1.69936581213042	123771.428958967	-16.152	7.8443e-12	3.2536e-09
Cluster-8309.24208	0	187.72780348296	-Inf	8.4454e-12	3.4849e-09
Cluster-8309.39717	0	186.149267948538	-Inf	9.2125e-12	3.782e-09
Cluster-17823.0	0	182.327724268404	-Inf	9.9412e-12	4.0605e-09
Cluster-8309.58527	57.7802450109212	13012.8168939052	-7.8151	1.0302e-11	4.1866e-09
Cluster-8309.26816	0	183.514616938282	-Inf	1.0532e-11	4.2576e-09
Cluster-8309.34756	202.643822305516	0	Inf	1.0582e-11	4.2576e-09
Cluster-8309.38111	411.576858536965	1.44018117691941	8.1588	1.1545e-11	4.5987e-09
Cluster-8309.39327	0	182.147148895875	-Inf	1.1501e-11	4.5987e-09
Cluster-8309.2411	0.318694052633436	682.032846129303	-11.063	1.2319e-11	4.859e-09
Cluster-8309.6432	195.338257115587	0	Inf	1.2294e-11	4.859e-09
Cluster-8309.51334	84.1260222972475	10583.7073493193	-6.9751	1.3242e-11	5.1977e-09
Cluster-8309.60143	0.859993221554112	307.363542524414	-8.4814	1.3945e-11	5.4468e-09
Cluster-8309.62731	192.51871456362	0	Inf	1.4312e-11	5.5632e-09
Cluster-8309.50303	57.4339161087671	7314.04666067678	-6.9926	1.5875e-11	6.1411e-09
Cluster-8309.2864	0	941.135730800793	-Inf	1.6402e-11	6.3149e-09
Cluster-8309.2898	0	239.737557457524	-Inf	1.6651e-11	6.3802e-09
Cluster-8309.19025	241.833565163227	0.328560209660597	9.5236	1.7455e-11	6.6564e-09
Cluster-8309.6208	185.433395325632	0	Inf	1.7985e-11	6.8261e-09
Cluster-8309.46472	0	170.624301672197	-Inf	1.8479e-11	6.981e-09
Cluster-8309.12552	0	2408.06211598128	-Inf	2.0019e-11	7.4921e-09
Cluster-8309.39610	242.318839460676	0.328560209660597	9.5265	1.9969e-11	7.4921e-09
Cluster-8309.58189	0	167.600820952831	-Inf	2.0276e-11	7.5186e-09
Cluster-8309.65192	0	168.107382933668	-Inf	2.0198e-11	7.5186e-09
Cluster-8309.42764	703.316642018846	84045.4624771415	-6.9009	2.1495e-11	7.9338e-09
Cluster-8309.37493	7442.16764933601	10.8115970220408	9.427	2.1996e-11	8.045e-09
Cluster-8309.58100	66.5194517631083	7557.16220265133	-6.8279	2.1905e-11	8.045e-09
Cluster-8309.44511	181.390246166054	0	Inf	2.2236e-11	8.0961e-09
Cluster-8309.43243	367.869242802197	1.3772110077809	8.0613	2.2484e-11	8.1494e-09
Cluster-8309.51793	0	163.869168434461	-Inf	2.3721e-11	8.5593e-09
Cluster-8309.32107	182.119539004862	0	Inf	2.4118e-11	8.6637e-09
Cluster-8309.34930	1.55058095273853	544.749171302008	-8.4566	2.4856e-11	8.889e-09
Cluster-8309.26237	0	163.126843002577	-Inf	2.5641e-11	9.1294e-09
Cluster-8309.39777	850.789104671759	5.64908892117904	7.2346	2.6723e-11	9.4727e-09
Cluster-8309.36322	0	386.322999781994	-Inf	2.852e-11	1.0065e-08
Cluster-8309.2561	0.90288253198276	282.478683920675	-8.2894	2.9178e-11	1.0252e-08
Cluster-8309.24507	178.044696527738	0	Inf	3.0349e-11	1.0617e-08
Cluster-8309.13919	175.07870186414	0	Inf	3.1864e-11	1.0957e-08
Cluster-8309.25678	0	159.961889885073	-Inf	3.1825e-11	1.0957e-08
Cluster-8309.40908	147.199131604755	16299.0096860914	-6.7909	3.1813e-11	1.0957e-08
Cluster-8309.51307	178.418386399698	0	Inf	3.1531e-11	1.0957e-08
Cluster-8309.42628	1324.0145385063	0	Inf	3.2468e-11	1.1117e-08
Cluster-8309.55031	1.27477621053374	314.96063281563	-7.9488	3.2796e-11	1.1182e-08
Cluster-8309.59788	0	157.243934416972	-Inf	3.355e-11	1.1391e-08
Cluster-8309.45794	174.045854903905	0	Inf	3.5734e-11	1.2081e-08
Cluster-8309.48845	786.040293282978	87906.5302289145	-6.8052	3.6244e-11	1.2202e-08
Cluster-8309.23349	0	156.258429099313	-Inf	3.8143e-11	1.2788e-08
Cluster-8309.7913	4.4274896934553	653.306863483596	-7.2051	3.8861e-11	1.2975e-08
Cluster-8309.45941	1.91216431580061	498.584802608402	-8.0265	3.9078e-11	1.2993e-08
Cluster-8309.27656	167.768433557026	0	Inf	4.3941e-11	1.455e-08
Cluster-8309.2984	0	151.204895753263	-Inf	4.5087e-11	1.4869e-08
Cluster-8309.50428	0	153.596596409662	-Inf	4.6188e-11	1.517e-08
Cluster-8309.48163	166.658063429807	0	Inf	4.7766e-11	1.5624e-08
Cluster-8309.51210	0	150.973588919498	-Inf	4.8051e-11	1.5654e-08
Cluster-8309.2330	4.19407055880731	631.908540275929	-7.2352	4.956e-11	1.608e-08
Cluster-8309.42615	1333.1317394978	11.2352076732196	6.8906	5.1011e-11	1.6484e-08
Cluster-8309.2941	0	5446.16778483665	-Inf	5.2502e-11	1.6898e-08
Cluster-8309.47309	163.289650954334	0	Inf	5.3146e-11	1.7038e-08
Cluster-8309.21170	293.666189181706	1.08013588268955	8.0868	5.4104e-11	1.7276e-08
Cluster-8309.44681	161.778256401935	0	Inf	5.5157e-11	1.7542e-08
Cluster-8309.62755	162.397882737012	0	Inf	5.5544e-11	1.7596e-08
Cluster-8309.31823	250.770030873383	0.657120419321193	8.576	5.6555e-11	1.7776e-08
Cluster-8309.48616	976.318162632885	7.82008910039198	6.964	5.6491e-11	1.7776e-08
Cluster-8309.38343	1058.31662516076	8.73385921537374	6.9209	6.0497e-11	1.8941e-08
Cluster-8309.35304	161.661202481752	0	Inf	6.3008e-11	1.9651e-08
Cluster-8309.61142	0	147.65975795782	-Inf	6.6879e-11	2.0778e-08
Cluster-8309.37958	2513.00710530524	24.0525245132645	6.7071	6.8478e-11	2.1193e-08
Cluster-8309.27732	156.916995925488	0	Inf	7.2258e-11	2.2192e-08
Cluster-8309.37580	159.572059492531	0	Inf	7.2079e-11	2.2192e-08
Cluster-8309.4588	27.5932742052757	2747.81297304333	-6.6378	7.4064e-11	2.266e-08
Cluster-8309.22321	157.641099584213	0	Inf	7.6953e-11	2.3455e-08
Cluster-8309.11659	9.01471520452075	1098.04064498471	-6.9284	7.7395e-11	2.35e-08
Cluster-8309.36916	11856.6172784405	37.0642235423048	8.3214	7.8073e-11	2.3617e-08
Cluster-8309.2138	0	141.107322450292	-Inf	8.406e-11	2.5333e-08
Cluster-8309.34872	948.836616227851	8.18658651357882	6.8568	8.5779e-11	2.5659e-08
Cluster-8309.41463	0	140.949016548108	-Inf	8.5593e-11	2.5659e-08
Cluster-8309.23725	0	140.890007766481	-Inf	8.9983e-11	2.6817e-08
Cluster-8309.27298	0	139.710052423167	-Inf	9.5771e-11	2.8436e-08
Cluster-8309.6304	0	139.178587050596	-Inf	1.0297e-10	3.0463e-08
Cluster-8309.66546	0	137.308138176379	-Inf	1.0511e-10	3.0981e-08
Cluster-8309.28329	151.292224343433	0	Inf	1.0936e-10	3.2116e-08
Cluster-8309.2929	1.57120158371633	291.023015341608	-7.5331	1.2177e-10	3.5629e-08
Cluster-8309.22082	0	789.936931082103	-Inf	1.2408e-10	3.6143e-08
Cluster-8309.38720	3594.68026739024	38.4631741637394	6.5462	1.2459e-10	3.6143e-08
Cluster-8309.58680	5.26406988995737	602.09176457721	-6.8377	1.2487e-10	3.6143e-08
Cluster-8309.38401	148.850378876244	0	Inf	1.2592e-10	3.6316e-08
Cluster-8309.21971	0	134.402637887806	-Inf	1.2651e-10	3.6357e-08
Cluster-8309.35990	530.48475842878	3.64743545980812	7.1843	1.2851e-10	3.68e-08
Cluster-8309.44312	156.090693192995	39806.347089157	-7.9945	1.3548e-10	3.852e-08
Cluster-8309.54502	0	392.779152328839	-Inf	1.3513e-10	3.852e-08
Cluster-8309.49547	354.702462249867	2.16027176537911	7.3593	1.3742e-10	3.8798e-08
Cluster-8309.57545	0	133.392519481022	-Inf	1.3711e-10	3.8798e-08
Cluster-8309.51421	146.377576046004	0	Inf	1.381e-10	3.8853e-08
Cluster-8309.62894	453.103673248346	2.95704188694537	7.2595	1.3881e-10	3.8917e-08
Cluster-8309.57881	35.619750281607	27914.7523469596	-9.6141	1.4668e-10	4.084e-08
Cluster-8309.58098	77.1127495329026	6498.57773125452	-6.397	1.4657e-10	4.084e-08
Cluster-8309.51442	0.530988853431777	195.769696005824	-8.5263	1.5159e-10	4.2061e-08
Cluster-8309.6030	143.247827146899	0	Inf	1.5384e-10	4.254e-08
Cluster-8309.57121	141.540713590197	0	Inf	1.5645e-10	4.3112e-08
Cluster-8309.31010	0	130.648540587767	-Inf	1.6867e-10	4.6321e-08
Cluster-8309.33099	23.7768743146616	2320.67635230609	-6.6088	1.7971e-10	4.9019e-08
Cluster-8309.5111	141.009817620064	0	Inf	1.7935e-10	4.9019e-08
Cluster-8309.29623	143.325606553626	0	Inf	1.8184e-10	4.935e-08
Cluster-8309.36463	141.754475443053	0	Inf	1.8215e-10	4.935e-08
Cluster-8309.19190	0	127.800546303376	-Inf	1.8756e-10	5.0645e-08
Cluster-8309.43395	143.045946749967	0	Inf	1.9101e-10	5.1403e-08
Cluster-8309.65046	20.4005595147872	5674.91646712307	-8.1198	2.2245e-10	5.9666e-08
Cluster-8309.49706	139.405133724042	0	Inf	2.3579e-10	6.3033e-08
Cluster-8309.40853	0.584188479349324	775.593440587143	-10.375	2.3683e-10	6.3102e-08
Cluster-8309.65038	0	2736.81161908897	-Inf	2.3983e-10	6.369e-08
Cluster-8309.45791	4.77889968088599	1514.54527782362	-8.308	2.4198e-10	6.4048e-08
Cluster-8309.2674	0	122.734698896141	-Inf	2.6298e-10	6.9379e-08
Cluster-8309.36302	397.686723913949	1.34751399218395	8.2052	2.679e-10	7.0447e-08
Cluster-8309.2787	13.537149488721	1238.55912813767	-6.5156	2.7166e-10	7.1201e-08
Cluster-8309.41492	135.369424814087	0	Inf	2.73e-10	7.132e-08
Cluster-8309.2542	0	605.509682689406	-Inf	2.7605e-10	7.1885e-08
Cluster-8309.51260	134.069017360442	0	Inf	2.7825e-10	7.2224e-08
Cluster-8309.55895	134.627011625743	0	Inf	3.0391e-10	7.863e-08
Cluster-8309.44680	0.329004368122335	152.893093671724	-8.8602	3.0505e-10	7.8673e-08
Cluster-8309.43373	168.747135945885	13450.2993886691	-6.3166	3.1099e-10	7.9948e-08
Cluster-8309.26110	0	120.789636332694	-Inf	3.1345e-10	8.0251e-08
Cluster-8309.65112	1.48707101133208	263.538096325112	-7.4694	3.1416e-10	8.0251e-08
Cluster-8309.7912	0	121.00021110048	-Inf	3.1847e-10	8.1094e-08
Cluster-8309.51702	940.792169303618	9.98930121063261	6.5573	3.2258e-10	8.188e-08
Cluster-8309.46490	17.3435129435612	1438.49059268607	-6.374	3.2722e-10	8.2798e-08
Cluster-8309.43452	0	118.814418656341	-Inf	3.347e-10	8.4323e-08
Cluster-8309.58875	4.6072054993139	501.324293729521	-6.7657	3.3534e-10	8.4323e-08
Cluster-8309.19059	0	119.786775170921	-Inf	3.364e-10	8.4324e-08
Cluster-8309.34494	707.300293983773	7.20090588459703	6.618	3.5667e-10	8.9128e-08
Cluster-8309.43024	251.69289982851	1.41048416132246	7.4793	3.6149e-10	9.0053e-08
Cluster-8309.13586	0	117.804790468246	-Inf	3.8065e-10	9.4535e-08
Cluster-8309.64981	0.796483280147665	322.710726539331	-8.6624	3.9244e-10	9.7162e-08
Cluster-8309.49346	0	116.529189495603	-Inf	3.9536e-10	9.7585e-08
Cluster-8309.32311	129.954226111899	0	Inf	4.0348e-10	9.9283e-08
Cluster-8309.32713	0	1525.29826442239	-Inf	4.1009e-10	1.003e-07
Cluster-8309.44195	190.980147236479	0.657120419321193	8.183	4.0934e-10	1.003e-07
Cluster-8309.1852	2.14507974757675	299.714082958901	-7.1264	4.1489e-10	1.0055e-07
Cluster-8309.21752	127.926688775869	0	Inf	4.142e-10	1.0055e-07
Cluster-8309.40043	4061.80886179622	0	Inf	4.1305e-10	1.0055e-07
Cluster-8309.31078	0	115.895909160732	-Inf	4.2286e-10	1.0218e-07
Cluster-8309.41429	275.500036365612	19999.0353164331	-6.1817	4.3507e-10	1.0481e-07
Cluster-8309.33889	127.680111670022	0	Inf	4.4182e-10	1.0612e-07
Cluster-8309.21155	419.250058773522	0	Inf	4.6292e-10	1.1086e-07
Cluster-8309.43000	245.718885221876	1.44733345280863	7.4075	4.6731e-10	1.1158e-07
Cluster-8309.29005	103.636631434523	8065.42701022144	-6.2821	4.8443e-10	1.1532e-07
Cluster-8309.39022	5096.87035136357	70.1014753887404	6.184	4.8996e-10	1.163e-07
Cluster-8309.27487	2.86824647370092	334.083366397827	-6.8639	4.9764e-10	1.1777e-07
Cluster-8309.18624	9.96099074980401	877.800109218177	-6.4615	5.0529e-10	1.1923e-07
Cluster-8309.40701	861.769699489702	4.9640595552332	7.4396	5.1505e-10	1.2118e-07
Cluster-8309.12308	0	189.732472521385	-Inf	5.2656e-10	1.2353e-07
Cluster-8309.13807	0	586.662759925923	-Inf	5.3662e-10	1.2552e-07
Cluster-8309.23551	0	112.914429495985	-Inf	5.3833e-10	1.2556e-07
Cluster-8309.21546	0	112.360914613477	-Inf	5.4303e-10	1.2629e-07
Cluster-8309.40466	146.158896464314	0	Inf	5.513e-10	1.2784e-07
Cluster-8309.13058	122.400053793128	0	Inf	5.5577e-10	1.2847e-07
Cluster-8309.65380	149.655168865471	10693.4406672047	-6.1589	5.572e-10	1.2847e-07
Cluster-8309.40678	158.382269108761	0.361833363202156	8.7739	5.7022e-10	1.3109e-07
Cluster-8309.53107	837.648289274074	9.27040350333483	6.4976	5.7857e-10	1.3263e-07
Cluster-8309.40636	121.739197401173	0	Inf	6.1503e-10	1.4019e-07
Cluster-8309.46526	723.112683042037	6.15116717443666	6.8772	6.1394e-10	1.4019e-07
Cluster-8309.38049	186.822855850678	0	Inf	6.3005e-10	1.4321e-07
Cluster-8309.63368	118.551019645938	0	Inf	6.7844e-10	1.5378e-07
Cluster-8309.42336	306.349799939153	2.29992146762418	7.0575	6.8041e-10	1.5379e-07
Cluster-8309.59111	354.362228273628	3.25650026881941	6.7658	6.9851e-10	1.5744e-07
Cluster-8309.24819	67.0239501126207	4606.15909640677	-6.1027	7.2471e-10	1.6289e-07
Cluster-8309.8990	0	109.169170077227	-Inf	7.2807e-10	1.6319e-07
Cluster-3990.1	118.348038959963	0	Inf	7.5197e-10	1.6808e-07
Cluster-8309.10364	15.9341989287999	1217.00924241591	-6.2551	7.5496e-10	1.6828e-07
Cluster-8309.2893	0	1328.11582851745	-Inf	7.8092e-10	1.7358e-07
Cluster-8309.30535	0	107.209420217976	-Inf	7.8392e-10	1.7377e-07
Cluster-8309.56689	117.725986993825	0	Inf	7.9381e-10	1.7548e-07
Cluster-8309.25785	143.763528687942	0	Inf	8.0425e-10	1.773e-07
Cluster-8309.43494	115.763103944803	0	Inf	8.083e-10	1.777e-07
Cluster-8309.34183	116.758505436471	0	Inf	8.1542e-10	1.7878e-07
Cluster-8309.31670	8.22510920305838	652.27836209135	-6.3093	8.186e-10	1.7899e-07
Cluster-8309.55697	0	106.369943873777	-Inf	8.6384e-10	1.8837e-07
Cluster-8309.26011	204.350557894126	20481.0485394507	-6.6471	8.928e-10	1.9416e-07
Cluster-8309.58740	0	166.099382322462	-Inf	9.0061e-10	1.9533e-07
Cluster-8309.5437	114.66684393289	0	Inf	9.2058e-10	1.9912e-07
Cluster-8309.59803	114.604681743657	0	Inf	9.3381e-10	2.0145e-07
Cluster-8309.36737	197.791168834449	0	Inf	9.6694e-10	2.0804e-07
Cluster-8309.1642	0	105.00188064356	-Inf	9.8228e-10	2.0984e-07
Cluster-8309.46154	115.069898381065	0	Inf	9.815e-10	2.0984e-07
Cluster-8309.63731	113.686845047066	0	Inf	9.8317e-10	2.0984e-07
Cluster-8309.36557	13368.5011259603	205.340755332622	6.0247	9.875e-10	2.1021e-07
Cluster-8309.11107	6.59497506034041	619.096781459438	-6.5527	1.0034e-09	2.1304e-07
Cluster-8309.40955	20.1807467925742	1421.49448596038	-6.1383	1.0155e-09	2.1502e-07
Cluster-8309.65105	1.59347026316718	2530.79631843746	-10.633	1.066e-09	2.2514e-07
Cluster-8309.24653	118.611419256997	0	Inf	1.1022e-09	2.3217e-07
Cluster-8309.36425	71345.628512803	1133.33402718551	5.9762	1.1214e-09	2.356e-07
Cluster-8309.35942	1385.74963136165	3.25650026881941	8.7331	1.1966e-09	2.5073e-07
Cluster-8309.18384	2.30303057685635	256.045392092007	-6.7967	1.2087e-09	2.5261e-07
Cluster-8309.1568	0	101.366859202977	-Inf	1.2712e-09	2.65e-07
Cluster-8309.54885	190.717427563864	0	Inf	1.2997e-09	2.7023e-07
Cluster-8309.56062	117.671238637629	0	Inf	1.3155e-09	2.7281e-07
Cluster-8309.48710	0.966392473389207	172.812407030917	-7.4824	1.3287e-09	2.7485e-07
Cluster-8309.2824	0	101.138013484819	-Inf	1.3332e-09	2.7506e-07
Cluster-8309.31669	166.567407130244	0.721878657432008	7.8501	1.346e-09	2.763e-07
Cluster-8309.54286	0	100.676853385222	-Inf	1.3448e-09	2.763e-07
Cluster-8309.35446	600.243190023278	7.59850062724528	6.3037	1.3744e-09	2.8139e-07
Cluster-8309.26076	558.824162416488	7.02451185998763	6.3139	1.4373e-09	2.9279e-07
Cluster-8309.62758	134.876396337171	0	Inf	1.4352e-09	2.9279e-07
Cluster-8309.37039	11685.8905333846	189.653270135454	5.9453	1.5351e-09	3.1193e-07
Cluster-8309.34425	231.701931694153	1.80022647114926	7.0079	1.5618e-09	3.1655e-07
Cluster-8309.27297	0	98.9212236692588	-Inf	1.586e-09	3.2064e-07
Cluster-8309.21410	177.407960270279	10655.615384886	-5.9084	1.6205e-09	3.268e-07
Cluster-8309.15160	0	97.5184894771771	-Inf	1.7041e-09	3.4279e-07
Cluster-8309.47610	115.436947232391	0	Inf	1.7193e-09	3.4499e-07
Cluster-8309.38387	270.163196917307	16882.4563114417	-5.9655	1.7569e-09	3.5166e-07
Cluster-8309.12362	4.00239638898677	27978.4676473537	-12.771	1.7735e-09	3.5323e-07
Cluster-8309.28492	0	627.806083795952	-Inf	1.7725e-09	3.5323e-07
Cluster-8309.65039	1.25250753108289	2004.53712753554	-10.644	1.7841e-09	3.5446e-07
Cluster-8309.34331	1500.27617661314	22.5155048258546	6.0582	1.7953e-09	3.5582e-07
Cluster-8309.5501	107.326022647403	0	Inf	1.8058e-09	3.5702e-07
Cluster-8309.6072	105.087553474254	0	Inf	1.8352e-09	3.6193e-07
Cluster-8309.37001	294.958048898036	2.88036235383881	6.6781	1.8511e-09	3.6418e-07
Cluster-8309.13268	11.9482566079587	13807.2170407446	-10.174	1.857e-09	3.6445e-07
Cluster-8309.49678	105.764682937939	0	Inf	1.8956e-09	3.7111e-07
Cluster-8309.46796	249.293340650683	2.17100017921294	6.8433	1.9277e-09	3.7649e-07
Cluster-8309.14913	0	96.1396978331265	-Inf	1.9592e-09	3.8171e-07
Cluster-8309.59400	103.39969758485	0	Inf	1.9642e-09	3.8177e-07
Cluster-8309.6321	351.616364268516	0	Inf	1.9709e-09	3.8214e-07
Cluster-8309.12378	63.8819137082024	28452.200092865	-8.7989	1.9949e-09	3.8586e-07
Cluster-8309.10192	0	95.8898880115307	-Inf	2.0141e-09	3.8678e-07
Cluster-8309.43061	104.712008140821	0	Inf	2.0138e-09	3.8678e-07
Cluster-8309.58841	2.88886710467872	281.365269873362	-6.6058	2.008e-09	3.8678e-07
Cluster-8309.52121	0	95.6308550590875	-Inf	2.0248e-09	3.8791e-07
Cluster-8309.40413	105.311395819442	0	Inf	2.0306e-09	3.8811e-07
Cluster-8309.56033	103.712247884827	0	Inf	2.0516e-09	3.9118e-07
Cluster-8309.7217	104.947020062306	0	Inf	2.1114e-09	4.0164e-07
Cluster-8309.54080	2.98445233815307	292.966882518352	-6.6171	2.1382e-09	4.0579e-07
Cluster-8309.48359	463.443562268128	0	Inf	2.2051e-09	4.1715e-07
Cluster-8309.50164	0	119.800306718025	-Inf	2.2085e-09	4.1715e-07
Cluster-8309.49477	3.45142754730655	351.649338235521	-6.6708	2.2176e-09	4.1789e-07
Cluster-8309.42792	103.078944664171	0	Inf	2.2728e-09	4.2729e-07
Cluster-8309.43760	123.030098538501	0	Inf	2.2988e-09	4.3117e-07
Cluster-8309.12717	12.4448814781201	2316.05765538627	-7.54	2.334e-09	4.3607e-07
Cluster-8309.23321	998.057773099158	15.5284374451635	6.0061	2.3358e-09	4.3607e-07
Cluster-8309.12408	5.5014257642808	438.940530500802	-6.3181	2.3736e-09	4.4211e-07
Cluster-8309.13094	0	93.5822190802069	-Inf	2.4227e-09	4.5021e-07
Cluster-8309.36820	3628.94503666962	60.1621697671312	5.9145	2.469e-09	4.5671e-07
Cluster-8309.40209	784.256323568151	2.78769516910335	8.1361	2.4649e-09	4.5671e-07
Cluster-8309.45400	0	93.029687140617	-Inf	2.5084e-09	4.6294e-07
Cluster-8309.16556	9.25780401192829	619.235206609797	-6.0637	2.5474e-09	4.6905e-07
Cluster-8309.22837	54.6005373212084	3257.67894923915	-5.8988	2.6822e-09	4.9276e-07
Cluster-8309.15003	248.643764358298	14342.3511300705	-5.8501	2.6959e-09	4.9414e-07
Cluster-8309.35502	1175.82990572	18.6215528964094	5.9806	2.7333e-09	4.9986e-07
Cluster-8309.47836	100.851245452826	0	Inf	2.8117e-09	5.1302e-07
Cluster-8309.13890	288.648432959205	82520.7370505421	-8.1593	2.8657e-09	5.2079e-07
Cluster-8309.9943	0	91.1483270246201	-Inf	2.8672e-09	5.2079e-07
Cluster-8309.17634	291.276668104365	3.25650026881941	6.4829	2.9972e-09	5.4318e-07
Cluster-8309.51435	613.30796852397	34764.2705454973	-5.8248	3.0068e-09	5.4369e-07
Cluster-8309.22103	663.550852506914	1.31424083864239	8.9798	3.028e-09	5.4629e-07
Cluster-8309.10193	0	91.1759210638793	-Inf	3.0742e-09	5.5338e-07
Cluster-8309.2362	0.318694052633436	114.571042371837	-8.4899	3.1461e-09	5.6506e-07
Cluster-8309.40859	2815.97698549861	49.6219122420961	5.8265	3.1607e-09	5.6643e-07
Cluster-8309.26761	187.623367990047	1.44018117691941	7.0254	3.2067e-09	5.7212e-07
Cluster-8309.65097	2.3367539173973	477.878111470371	-7.676	3.2006e-09	5.7212e-07
Cluster-8309.41007	9.44081591473298	57845.5632133747	-12.581	3.255e-09	5.7946e-07
Cluster-8309.65339	0	90.2404113352438	-Inf	3.2906e-09	5.845e-07
Cluster-8309.2970	0	482.88213790707	-Inf	3.2979e-09	5.8451e-07
Cluster-8309.8986	0	89.6456658972508	-Inf	3.4151e-09	6.0395e-07
Cluster-8309.32750	98.0463055139596	0	Inf	3.4624e-09	6.1097e-07
Cluster-8309.7507	0.265494426715888	112.03424744191	-8.721	3.532e-09	6.2189e-07
Cluster-8309.18648	0	89.1440778626817	-Inf	3.7107e-09	6.5193e-07
Cluster-8309.45600	0	89.9557452182957	-Inf	3.7317e-09	6.5419e-07
Cluster-8309.60129	0	89.2437923541845	-Inf	3.7923e-09	6.6337e-07
Cluster-8309.29168	2.95187334321332	270.598952675306	-6.5184	3.8687e-09	6.7526e-07
Cluster-8309.29925	97.9436355887993	0	Inf	3.9091e-09	6.8083e-07
Cluster-8309.13056	471.950675227685	6.75355761254863	6.1268	4.0941e-09	7.1152e-07
Cluster-8309.20915	96.2949508882272	0	Inf	4.2003e-09	7.2528e-07
Cluster-8309.52237	425.243704245363	6.00913421540889	6.145	4.1874e-09	7.2528e-07
Cluster-8309.66759	0	87.9564775192486	-Inf	4.2004e-09	7.2528e-07
Cluster-8309.10460	0	180.957475191943	-Inf	4.2198e-09	7.2553e-07
Cluster-8309.17537	0	128.061569746412	-Inf	4.2181e-09	7.2553e-07
Cluster-8309.2007	8.68456649079721	579.921987966101	-6.0613	4.4293e-09	7.5992e-07
Cluster-8309.2951	34.4340487888766	1888.22957750528	-5.7771	4.4479e-09	7.6148e-07
Cluster-8309.6204	94.3076738249945	0	Inf	4.5757e-09	7.8171e-07
Cluster-8309.55510	51.893215067277	3120.25241229451	-5.91	4.6462e-09	7.9207e-07
Cluster-8309.27418	0	86.3783322454757	-Inf	4.6911e-09	7.9489e-07
Cluster-8309.39689	0	86.4674232922665	-Inf	4.6811e-09	7.9489e-07
Cluster-8309.52795	0	86.3669036747096	-Inf	4.6924e-09	7.9489e-07
Cluster-8309.11102	389.354212059741	5.2432539906015	6.2145	4.7808e-09	8.0816e-07
Cluster-8309.33285	190.267538288974	0	Inf	4.8259e-09	8.1238e-07
Cluster-8309.34894	0	86.228654286329	-Inf	4.825e-09	8.1238e-07
Cluster-8309.50858	0	86.2968836932626	-Inf	4.9372e-09	8.2938e-07
Cluster-8309.43528	2.23085836843405	213.934074794904	-6.5834	4.9924e-09	8.3691e-07
Cluster-8309.24096	7.15561357478018	454.661179321963	-5.9896	5.1388e-09	8.5786e-07
Cluster-8309.34133	1625.15269465571	29.7015109708628	5.7739	5.1319e-09	8.5786e-07
Cluster-8309.35686	0	85.5192921117032	-Inf	5.1567e-09	8.5908e-07
Cluster-8309.23625	92.9687470303249	0	Inf	5.2531e-09	8.7333e-07
Cluster-8309.44275	0	556.691377608579	-Inf	5.3257e-09	8.8357e-07
Cluster-8309.10190	0	85.0207899963901	-Inf	5.3509e-09	8.8593e-07
Cluster-8309.59500	37.8962086763227	2038.70074699855	-5.7495	5.3754e-09	8.8816e-07
Cluster-8309.60203	18.5466759101808	1048.46707638664	-5.821	5.6685e-09	9.3466e-07
Cluster-8309.40130	898.986015967525	15.287777906673	5.8778	5.7054e-09	9.3883e-07
Cluster-8309.49900	0	83.9054879220649	-Inf	6.0791e-09	9.9828e-07
Cluster-8309.9434	446.515594684627	6.69416358135473	6.0597	6.1131e-09	1.0018e-06
Cluster-8309.44245	103.347691131275	0	Inf	6.1435e-09	1.0047e-06
Cluster-8309.47012	241.524229281975	12315.3622990349	-5.6721	6.1761e-09	1.008e-06
Cluster-8309.33404	269.806739459834	3.05686134757005	6.4637	6.3111e-09	1.028e-06
Cluster-8309.47110	90.6233308459118	0	Inf	6.4727e-09	1.0522e-06
Cluster-8309.36633	181.142895484049	0.657120419321193	8.1068	6.5526e-09	1.063e-06
Cluster-8309.43341	385.154370946186	5.61581576763748	6.0998	6.6609e-09	1.0784e-06
Cluster-8309.48171	0	82.534446247255	-Inf	6.7899e-09	1.0971e-06
Cluster-8309.36093	419.926112786786	6.26578391106946	6.0665	6.9097e-09	1.1142e-06
Cluster-8309.59685	105.657424425296	5238.17050320405	-5.6316	7.0873e-09	1.1406e-06
Cluster-8309.23692	1.06197770686355	156.010331993406	-7.1987	7.2542e-09	1.1638e-06
Cluster-8309.32698	0	81.9098988245431	-Inf	7.2609e-09	1.1638e-06
Cluster-8309.20273	219.657086453405	0	Inf	7.2849e-09	1.164e-06
Cluster-8309.38364	89.5243337015612	0	Inf	7.291e-09	1.164e-06
Cluster-8309.28885	378.432024451526	5.76072470767762	6.0376	7.342e-09	1.1699e-06
Cluster-8309.18022	11.3622831402788	667.088531643947	-5.8756	7.4245e-09	1.1807e-06
Cluster-8309.2743	5.89229202533654	382.254186221223	-6.0196	7.5915e-09	1.2048e-06
Cluster-8309.2985	0	117.46770728467	-Inf	7.8305e-09	1.2403e-06
Cluster-8309.65020	0.318694052633436	8134.92403211453	-14.64	7.8608e-09	1.2427e-06
Cluster-8309.29199	89.0034365455395	0	Inf	7.9189e-09	1.2469e-06
Cluster-8309.44784	87.8220273504209	0	Inf	7.9127e-09	1.2469e-06
Cluster-8309.34891	1708.91259617087	32.9284191932071	5.6976	7.9461e-09	1.2488e-06
Cluster-8309.36600	766.508102507255	13.8671605193271	5.7886	8.1494e-09	1.2783e-06
Cluster-8309.2758	0	80.8463457812929	-Inf	8.493e-09	1.3295e-06
Cluster-8309.33745	187.497022365197	1.77410559349692	6.7236	8.5493e-09	1.3358e-06
Cluster-8309.35628	784.403380278811	14.1849923151539	5.7892	8.6181e-09	1.3439e-06
Cluster-8309.51138	22.9378684870996	1190.36327438214	-5.6975	8.7562e-09	1.3628e-06
Cluster-8309.61791	1.87958532086087	184.37357921323	-6.6161	8.9505e-09	1.3904e-06
Cluster-8309.6207	86.1422747635246	0	Inf	9.0069e-09	1.3964e-06
Cluster-8309.22892	0	79.5041985015669	-Inf	9.0363e-09	1.3983e-06
Cluster-8309.39192	85.7670033098062	0	Inf	9.1455e-09	1.4125e-06
Cluster-8309.60142	0	263.609016830226	-Inf	9.1657e-09	1.4129e-06
Cluster-8309.4810	85.5863617764252	0	Inf	9.2134e-09	1.4175e-06
Cluster-8309.11557	19.198311070612	1024.8091349617	-5.7382	9.2339e-09	1.418e-06
Cluster-8309.16123	84.4849277959366	0	Inf	9.7946e-09	1.5012e-06
Cluster-8309.19058	0	78.6687910195422	-Inf	1.0001e-08	1.5292e-06
Cluster-8309.41425	435.526727536593	6.8338132835998	5.9939	1.0034e-08	1.5292e-06
Cluster-8309.65066	15.1409300673771	951.856711119906	-5.9742	1.002e-08	1.5292e-06
Cluster-8309.28957	85.8204327588806	0	Inf	1.0195e-08	1.5508e-06
Cluster-8309.11543	2.38944984044299	222.708542267655	-6.5423	1.0286e-08	1.5616e-06
Cluster-8309.26833	106.751044194499	0.360045294229851	8.2119	1.0322e-08	1.5642e-06
Cluster-8309.38527	102.169622089661	0	Inf	1.0463e-08	1.5826e-06
Cluster-8309.54999	0	77.151337627247	-Inf	1.0714e-08	1.6175e-06
Cluster-8309.18475	0	117.082111695842	-Inf	1.0994e-08	1.6567e-06
Cluster-8309.21296	181.656812036762	1.77410559349692	6.678	1.1397e-08	1.7141e-06
Cluster-8309.63941	3.3992353271327	250.556774874927	-6.2038	1.146e-08	1.7204e-06
Cluster-8309.24102	84.3300656506024	0	Inf	1.1746e-08	1.7601e-06
Cluster-8309.13705	164.641088642579	1.44733345280863	6.8298	1.1793e-08	1.7638e-06
Cluster-8309.46689	5.22562102207602	337.807176054885	-6.0145	1.1871e-08	1.7722e-06
Cluster-8309.51509	1.27477621053374	144.033194160034	-6.82	1.2109e-08	1.8044e-06
Cluster-8309.53341	0	77.1145933048827	-Inf	1.2343e-08	1.8359e-06
Cluster-8309.42815	125.020956783473	0	Inf	1.2525e-08	1.8595e-06
Cluster-8309.56940	0	76.1407264962337	-Inf	1.26e-08	1.8672e-06
Cluster-8309.60188	2.58048336753418	3192.70882283931	-10.273	1.2632e-08	1.8684e-06
Cluster-8309.59670	3.29004368122335	232.293971928005	-6.1417	1.2742e-08	1.8813e-06
Cluster-8309.2338	0	143.564801420182	-Inf	1.2814e-08	1.8885e-06
Cluster-8309.37661	503.71323765489	9.20911643404678	5.7734	1.3027e-08	1.9163e-06
Cluster-8309.20042	0	76.1061554924083	-Inf	1.3312e-08	1.9546e-06
Cluster-8309.18794	128.146516709589	0	Inf	1.3627e-08	1.9973e-06
Cluster-8309.42742	1133.44341820226	23.8261695265524	5.572	1.3778e-08	2.0157e-06
Cluster-8309.37397	0	133.904933381924	-Inf	1.3874e-08	2.026e-06
Cluster-8309.34298	492.101289488573	8.21400524151492	5.9047	1.4182e-08	2.0649e-06
Cluster-8309.50947	82.9537790720165	0	Inf	1.4191e-08	2.0649e-06
Cluster-8309.12517	1.51800195779878	157.362615004697	-6.6958	1.4292e-08	2.0758e-06
Cluster-8309.18021	78.6609641226462	3505.19729380791	-5.4777	1.4355e-08	2.0812e-06
Cluster-8309.8620	0	75.0629738703268	-Inf	1.449e-08	2.097e-06
Cluster-8309.16122	236.357392673965	3.24040764806866	6.1887	1.469e-08	2.1221e-06
Cluster-8309.20919	103.925561296447	0.361833363202156	8.166	1.4925e-08	2.1523e-06
Cluster-8309.40047	187.163254848071	2.10266580315751	6.4759	1.5029e-08	2.1634e-06
Cluster-8309.33623	342.047877386917	5.67163366088677	5.9143	1.5238e-08	2.1895e-06
Cluster-8309.12526	0.265494426715888	215.707353163132	-9.6662	1.5453e-08	2.216e-06
Cluster-8309.27688	0	73.7730683459056	-Inf	1.5478e-08	2.216e-06
Cluster-8309.52680	0	74.5775834256303	-Inf	1.5526e-08	2.2191e-06
Cluster-8309.2249	0	74.3768565923409	-Inf	1.562e-08	2.2285e-06
Cluster-8309.11666	0	73.8504455304032	-Inf	1.6312e-08	2.323e-06
Cluster-8309.2955	0.318694052633436	91.7555889454193	-8.1695	1.7238e-08	2.4506e-06
Cluster-8309.2821	0	72.6720708233588	-Inf	1.7872e-08	2.5346e-06
Cluster-8309.65054	0	72.635533933697	-Inf	1.7892e-08	2.5346e-06
Cluster-8309.36190	0	73.437948542625	-Inf	1.7947e-08	2.5357e-06
Cluster-8309.59076	0	73.4107397529326	-Inf	1.7962e-08	2.5357e-06
Cluster-8309.41050	27.4076885264755	1203.50909361735	-5.4565	1.8042e-08	2.5424e-06
Cluster-8309.43276	168.582089219841	1.80916681601078	6.542	1.881e-08	2.646e-06
Cluster-8309.13805	89.7790141099163	3850.93200048002	-5.4227	1.9164e-08	2.6912e-06
Cluster-8309.35875	5039.79165110164	118.164523360651	5.4145	1.9411e-08	2.721e-06
Cluster-8309.38713	1685.91239493944	38.250631004576	5.4619	2.0038e-08	2.8041e-06
Cluster-8309.38096	799.153217417901	1.80916681601078	8.787	2.0393e-08	2.8488e-06
Cluster-8309.29936	340.421124211587	14329.6893127198	-5.3955	2.0471e-08	2.8548e-06
Cluster-8309.18219	77.8261689144747	0	Inf	2.1372e-08	2.9752e-06
Cluster-8309.1602	0	70.9659118508094	-Inf	2.1689e-08	3.0142e-06
Cluster-8309.36325	1007.91013999463	23.0716129033892	5.4491	2.3159e-08	3.2128e-06
Cluster-8309.41480	94.7708380292519	0.360045294229851	8.0401	2.3439e-08	3.2461e-06
Cluster-8309.60391	116.549884700711	0.721878657432008	7.335	2.3837e-08	3.2956e-06
Cluster-8309.37908	25.4347690416796	1272.49977982452	-5.6447	2.4748e-08	3.4123e-06
Cluster-8309.52435	144.54564961947	1.44018117691941	6.6491	2.4766e-08	3.4123e-06
Cluster-8309.2008	0	70.1332753806752	-Inf	2.4964e-08	3.4311e-06
Cluster-8309.41624	39596.3083080915	1008.10288086484	5.2957	2.4993e-08	3.4311e-06
Cluster-8309.6500	75.8940246104257	0	Inf	2.503e-08	3.4311e-06
Cluster-8309.2801	4.27705678559036	247.332079609125	-5.8537	2.515e-08	3.4416e-06
Cluster-8309.18274	74.4446689409462	0	Inf	2.5917e-08	3.5406e-06
Cluster-8309.46068	130.081612757726	0	Inf	2.6394e-08	3.5997e-06
Cluster-8309.12553	0	195.170571809374	-Inf	2.6791e-08	3.6477e-06
Cluster-8309.46452	51.1403105670285	2095.2054832373	-5.3565	2.7285e-08	3.7086e-06
Cluster-8309.30113	143.078558596387	1.31424083864239	6.7664	2.7385e-08	3.7159e-06
Cluster-8309.31891	0	69.3812069834166	-Inf	2.7897e-08	3.7666e-06
Cluster-8309.34474	113.563417551071	0.657120419321193	7.4331	2.7846e-08	3.7666e-06
Cluster-8309.38859	2170.66440518304	87682.6937970474	-5.3361	2.7899e-08	3.7666e-06
Cluster-8309.21461	9.142375730063	479.165760806346	-5.7118	3.0393e-08	4.0964e-06
Cluster-8309.27313	74.3465211365545	0	Inf	3.0445e-08	4.0965e-06
Cluster-8309.38627	73.7137920919137	0	Inf	3.0839e-08	4.1426e-06
Cluster-8309.64092	74.4117608046552	0	Inf	3.0894e-08	4.1431e-06
Cluster-8309.16086	73.2664301079943	0	Inf	3.2079e-08	4.2886e-06
Cluster-8309.34037	105.579671435154	0	Inf	3.2085e-08	4.2886e-06
Cluster-8309.37219	784.822630126923	18.0916681601078	5.439	3.2223e-08	4.2998e-06
Cluster-8309.62760	74.1471921054618	0	Inf	3.2425e-08	4.3197e-06
Cluster-8309.41448	197.297028863413	2.89466690561725	6.0908	3.2584e-08	4.3336e-06
Cluster-8309.63474	73.1202190245979	0	Inf	3.3473e-08	4.4446e-06
Cluster-8309.61457	0	67.9416209943076	-Inf	3.3886e-08	4.492e-06
Cluster-8309.49426	4.09848532533297	52822.7582252264	-13.654	3.4156e-08	4.5129e-06
Cluster-8309.58683	334.877468997542	6.51300053763881	5.6842	3.4106e-08	4.5129e-06
Cluster-8309.56864	0.637388105266871	1480.43569114108	-11.182	3.433e-08	4.5285e-06
Cluster-8309.20622	479.616100488877	9.5282460801573	5.6535	3.5498e-08	4.6749e-06
Cluster-8309.36672	270.819354962261	4.68595303190498	5.8528	3.6587e-08	4.8104e-06
Cluster-8309.16570	0	146.99997149573	-Inf	3.6954e-08	4.8507e-06
Cluster-8309.11974	72.322591398849	0	Inf	3.7396e-08	4.9008e-06
Cluster-8309.2807	5.58555633666505	1147.79230670702	-7.6829	3.7816e-08	4.9478e-06
Cluster-8309.25953	73.0969541444815	0	Inf	3.8027e-08	4.9664e-06
Cluster-8309.29490	5515.06436398555	145.737769990772	5.2419	3.8082e-08	4.9664e-06
Cluster-8309.39953	71.3504659923757	0	Inf	3.8561e-08	5.0207e-06
Cluster-8309.42582	180.235705442948	2.52031705960896	6.1601	3.8781e-08	5.0413e-06
Cluster-8309.39189	588.792959685032	9.19968587049671	6	3.9125e-08	5.0777e-06
Cluster-8309.35404	15436.163575494	419.654680304426	5.201	3.9256e-08	5.0866e-06
Cluster-8309.22284	0	66.6999908265974	-Inf	3.9836e-08	5.1534e-06
Cluster-8309.46172	0	66.2864084323203	-Inf	4.0418e-08	5.2202e-06
Cluster-8309.63993	56.6606600870729	2451.63534191535	-5.4353	4.075e-08	5.2547e-06
Cluster-8309.14874	0	65.9286439312924	-Inf	4.0932e-08	5.2687e-06
Cluster-8309.36319	901.753278186202	21.2879717772204	5.4046	4.0989e-08	5.2687e-06
Cluster-8309.36623	861.866369036958	20.2428971170447	5.412	4.1488e-08	5.3158e-06
Cluster-8309.60898	0	105.691781492193	-Inf	4.1468e-08	5.3158e-06
Cluster-8309.63355	0	65.0542138392425	-Inf	4.2238e-08	5.4033e-06
Cluster-8309.15905	72.0106376850434	0	Inf	4.317e-08	5.5138e-06
Cluster-8309.34000	317.236234183833	11901.1854893006	-5.2294	4.3499e-08	5.547e-06
Cluster-8309.29580	2.88836340180687	81803.6925449678	-14.79	4.3681e-08	5.5614e-06
Cluster-8309.41005	105.572723683326	0.723666726404313	7.1887	4.3834e-08	5.5721e-06
Cluster-8309.32863	610.984297334446	13.7371538244169	5.475	4.3996e-08	5.5838e-06
Cluster-8309.29970	191.224073658293	6929.23498119661	-5.1794	4.4456e-08	5.6244e-06
Cluster-8309.62822	70.3508538813174	0	Inf	4.4398e-08	5.6244e-06
Cluster-8309.29945	2.55821468808334	172.005788974855	-6.0712	4.461e-08	5.6351e-06
Cluster-8309.41910	885.248538141574	21.9855176259724	5.3315	4.5747e-08	5.7697e-06
Cluster-8309.40219	105.344955803541	0.721878657432008	7.1891	4.5936e-08	5.7844e-06
Cluster-8309.1862	0	64.950010609078	-Inf	4.7837e-08	6.0074e-06
Cluster-8309.48153	69.6037704272694	0	Inf	4.7856e-08	6.0074e-06
Cluster-8309.1505	1.43387138541454	132.820738659224	-6.5334	4.8033e-08	6.0202e-06
Cluster-8309.26277	39.1088819656881	1670.54418426767	-5.4167	4.8139e-08	6.0213e-06
Cluster-8309.28580	333.789515694709	6.87483390084097	5.6015	4.8192e-08	6.0213e-06
Cluster-8309.36807	71.139693505271	0	Inf	4.9505e-08	6.1759e-06
Cluster-8309.65895	0	64.4511207386572	-Inf	5.0223e-08	6.2557e-06
Cluster-8309.45157	31.2821945667632	1246.25115541813	-5.3161	5.0555e-08	6.2874e-06
Cluster-8309.45314	69.0880360347456	0	Inf	5.0997e-08	6.3325e-06
Cluster-8309.49468	86.8925614312194	0	Inf	5.1619e-08	6.3999e-06
Cluster-8309.14618	29.2037022394602	1120.12575646212	-5.2614	5.2452e-08	6.4931e-06
Cluster-8309.1169	0	63.843858817858	-Inf	5.2956e-08	6.5454e-06
Cluster-8309.34586	6.46617018919696	314.611103491449	-5.6045	5.5226e-08	6.7948e-06
Cluster-8309.46819	69.3586227518163	0	Inf	5.52e-08	6.7948e-06
Cluster-8309.61631	0	63.6033017429481	-Inf	5.5099e-08	6.7948e-06
Cluster-8309.59503	229.969560856003	9297.88749509686	-5.3374	5.5419e-08	6.8081e-06
Cluster-8309.49018	0	62.9514430669632	-Inf	5.6466e-08	6.9261e-06
Cluster-8309.9429	43.670947085034	1611.60728429476	-5.2057	5.7004e-08	6.9814e-06
Cluster-8309.65265	0.329004368122335	256.069914794602	-9.6042	5.7357e-08	7.014e-06
Cluster-8309.21242	0	63.2514966366476	-Inf	5.7579e-08	7.0198e-06
Cluster-8309.36003	8842.34487384347	67.3548429804223	7.0365	5.7504e-08	7.0198e-06
Cluster-8309.28930	6.26697809796177	479.501806826409	-6.2576	5.8367e-08	7.0944e-06
Cluster-8309.57748	0	63.7511891275814	-Inf	5.8294e-08	7.0944e-06
Cluster-8309.52371	68.2827535477246	0	Inf	5.9492e-08	7.2203e-06
Cluster-8309.23897	295.732581435006	10677.0390684377	-5.1741	5.964e-08	7.2273e-06
Cluster-8309.11152	69.4794988819725	0	Inf	6.0369e-08	7.2434e-06
Cluster-8309.38226	162.645178157382	0	Inf	6.0144e-08	7.2434e-06
Cluster-8309.38270	1267.06829672366	33.4911868224013	5.2416	6.0003e-08	7.2434e-06
Cluster-8309.45971	381.047605328359	8.39635866085162	5.5041	6.013e-08	7.2434e-06
Cluster-8309.47324	67.4099314963224	0	Inf	6.0033e-08	7.2434e-06
Cluster-8309.49154	0	63.632996253004	-Inf	6.0403e-08	7.2434e-06
Cluster-8309.55631	66.6381425266854	0	Inf	6.0344e-08	7.2434e-06
Cluster-8309.34119	2369.02156016107	64.0723921341913	5.2084	6.113e-08	7.3088e-06
Cluster-8309.51395	435.137522957554	9.94172350531262	5.4518	6.1065e-08	7.3088e-06
Cluster-8309.2738	1.82638569494332	141.335882876923	-6.274	6.1417e-08	7.3214e-06
Cluster-8309.5419	0.318694052633436	78.0348130332803	-7.9358	6.1383e-08	7.3214e-06
Cluster-16222.0	0	62.951440561422	-Inf	6.1963e-08	7.3726e-06
Cluster-8309.55903	0	62.9228314578651	-Inf	6.203e-08	7.3726e-06
Cluster-8309.36046	68.040453527982	0	Inf	6.2585e-08	7.4276e-06
Cluster-8309.42340	331.369260642579	7.23666726404313	5.517	6.278e-08	7.4397e-06
Cluster-8309.51585	610.21819080644	14.4483040680151	5.4004	6.4736e-08	7.6603e-06
Cluster-8309.52939	168.712646227835	0	Inf	6.5014e-08	7.6819e-06
Cluster-8309.35916	17.218563133872	664.526724430442	-5.2703	6.5549e-08	7.7338e-06
Cluster-8309.58578	0	61.9931786603763	-Inf	6.6312e-08	7.8123e-06
Cluster-8309.10173	433.151752232754	10.1336149628624	5.4177	6.6439e-08	7.8158e-06
Cluster-8309.45059	6.58008736244671	290.482534270891	-5.4642	6.7497e-08	7.9287e-06
Cluster-8309.29294	184.537368425932	2.72472499996484	6.0817	6.7825e-08	7.9468e-06
Cluster-8309.52523	0	62.2123813711992	-Inf	6.7849e-08	7.9468e-06
Cluster-8309.45067	65.760102450149	0	Inf	6.8212e-08	7.967e-06
Cluster-8309.64166	66.4358024834398	0	Inf	6.8219e-08	7.967e-06
Cluster-8309.31118	82.6221633062356	0.360045294229851	7.8422	7.0014e-08	8.1648e-06
Cluster-8309.21052	0	61.2753688651186	-Inf	7.0363e-08	8.1936e-06
Cluster-13752.0	0	61.7589687353017	-Inf	7.1254e-08	8.2854e-06
Cluster-8309.28406	0	61.4591225983198	-Inf	7.2091e-08	8.3705e-06
Cluster-8309.42460	4.4286340390565	235.815186769091	-5.7347	7.2233e-08	8.375e-06
Cluster-8309.24821	153.082164776904	2.16742404126833	6.1422	7.251e-08	8.395e-06
Cluster-8309.64995	0	60.9883219969289	-Inf	7.3437e-08	8.4901e-06
Cluster-8309.22287	67.4435291020839	0	Inf	7.3952e-08	8.5373e-06
Cluster-8309.2718	10.085858881272	444.117018223912	-5.4605	7.4507e-08	8.5891e-06
Cluster-8309.25115	24.2843132031838	916.640380601585	-5.2383	7.4761e-08	8.6061e-06
Cluster-8309.48455	0	725.182340398022	-Inf	7.5196e-08	8.6438e-06
Cluster-8309.43618	203.77138002691	3.4151185728276	5.8989	7.7061e-08	8.8455e-06
Cluster-8309.2389	4.07786469435517	213.14284920266	-5.7079	7.7543e-08	8.8882e-06
Cluster-8309.61738	0	60.6646332699555	-Inf	7.9246e-08	9.0705e-06
Cluster-8309.2916	1.1151773327811	536.727384624293	-8.9108	8.0208e-08	9.1675e-06
Cluster-8309.15108	3.69566070031529	203.560775719846	-5.7835	8.2249e-08	9.3874e-06
Cluster-8309.8434	0	60.3217685085165	-Inf	8.2938e-08	9.4527e-06
Cluster-8309.11758	6.06055317010503	1610.06455176746	-8.0535	8.406e-08	9.567e-06
Cluster-8309.5254	64.0303093944238	0	Inf	8.5827e-08	9.7543e-06
Cluster-8309.38936	228.968337554381	4.70383372162803	5.6052	8.6274e-08	9.7913e-06
Cluster-8309.52004	1.51800195779878	221.749375282515	-7.1906	8.8278e-08	1.0005e-05
Cluster-8309.49198	0	59.329533296997	-Inf	8.9149e-08	1.0089e-05
Cluster-8309.48546	0	85.5177164865157	-Inf	9.0153e-08	1.0188e-05
Cluster-8309.39794	377.132231224025	9.37548220175458	5.33	9.2088e-08	1.0392e-05
Cluster-8309.4731	374.299809350757	8.83010253805381	5.4056	9.2634e-08	1.044e-05
Cluster-8309.20760	5.85219510898214	917.627264584549	-7.2928	9.3183e-08	1.0457e-05
Cluster-8309.42706	29.4708999762854	1087.05020033908	-5.205	9.3106e-08	1.0457e-05
Cluster-8309.51669	5.4899711031907	248.99843294481	-5.5032	9.318e-08	1.0457e-05
Cluster-8309.27787	0	59.5167581990209	-Inf	9.4347e-08	1.0559e-05
Cluster-8309.27966	57.6658241347996	2009.67059090025	-5.1231	9.4354e-08	1.0559e-05
Cluster-8309.41105	150.905405345325	0	Inf	9.5072e-08	1.0625e-05
Cluster-8309.38406	43.5410859814057	1711.10883636449	-5.2964	9.5737e-08	1.0684e-05
Cluster-8309.42692	111.205987741059	1.08550008960647	6.6787	9.6901e-08	1.0799e-05
Cluster-8309.24167	0	59.5749593490529	-Inf	9.7225e-08	1.082e-05
Cluster-8309.22702	1436.69208895021	41.5837058373801	5.1106	9.7884e-08	1.0879e-05
Cluster-8309.37114	812.77224725997	22.2731596819725	5.1895	9.881e-08	1.0967e-05
Cluster-8309.39981	63.4687563575396	0	Inf	9.9539e-08	1.1032e-05
Cluster-8309.37453	904.358912405089	25.4546660230769	5.1509	1.0053e-07	1.1127e-05
Cluster-8309.24637	0	58.7205857708062	-Inf	1.007e-07	1.113e-05
Cluster-8309.45908	0	59.4152531330046	-Inf	1.011e-07	1.1159e-05
Cluster-8309.4174	63.6912245339694	0	Inf	1.0224e-07	1.1269e-05
Cluster-8309.53560	5.35213720201706	256.941166525979	-5.5852	1.0381e-07	1.1426e-05
Cluster-8309.60223	8.9761293967819	362.006597943897	-5.3338	1.0409e-07	1.1442e-05
Cluster-8309.65211	0	58.5043615045764	-Inf	1.0497e-07	1.1523e-05
Cluster-8309.21089	62.1708410016688	0	Inf	1.0531e-07	1.1544e-05
Cluster-8309.46466	10.4153669522662	430.03964358161	-5.3677	1.071e-07	1.1725e-05
Cluster-8309.49214	16.605365636244	647.713418683358	-5.2856	1.0897e-07	1.1913e-05
Cluster-8309.38063	62.7997966630767	0	Inf	1.1197e-07	1.2224e-05
Cluster-8309.12630	0	58.2980605261264	-Inf	1.1304e-07	1.2325e-05
Cluster-8309.30858	3.82382492872938	201.226785994791	-5.7177	1.1418e-07	1.2432e-05
Cluster-8309.15715	3.82432863160123	192.433945108087	-5.653	1.1515e-07	1.252e-05
Cluster-8309.41705	62.9880377960936	0	Inf	1.1529e-07	1.252e-05
Cluster-8309.25667	0	74.2848920700788	-Inf	1.1561e-07	1.2537e-05
Cluster-8309.6524	62.3025311501859	0	Inf	1.1757e-07	1.2733e-05
Cluster-16146.0	0	57.6006196464962	-Inf	1.2031e-07	1.2995e-05
Cluster-8309.52273	4.77889968088599	250.050735234158	-5.7094	1.2025e-07	1.2995e-05
Cluster-8309.60096	27.5261014039088	946.359548707862	-5.1035	1.2204e-07	1.3164e-05
Cluster-8309.51066	165.591618863811	2.78769516910335	5.8924	1.2339e-07	1.3292e-05
Cluster-8309.32455	77.9109401295883	0.328560209660597	7.8895	1.2413e-07	1.3353e-05
Cluster-8309.11735	0.987013104367006	127.487790917398	-7.0131	1.2578e-07	1.3494e-05
Cluster-8309.30891	154.019992666822	1.7075592864138	6.495	1.2575e-07	1.3494e-05
Cluster-8309.36732	1704.07384703052	52.8153373726551	5.0119	1.2967e-07	1.3893e-05
Cluster-8309.20097	61.5641916413749	0	Inf	1.3042e-07	1.3955e-05
Cluster-8309.37301	8.28604536846933	329.998275971177	-5.3156	1.3112e-07	1.4011e-05
Cluster-8309.61590	0	57.0908963931197	-Inf	1.314e-07	1.4022e-05
Cluster-8309.33262	0	1290.70490422509	-Inf	1.3228e-07	1.4098e-05
Cluster-8309.16098	75.8593867474404	4404.69770832988	-5.8596	1.3397e-07	1.4259e-05
Cluster-8309.58018	1.85846098701122	137.020496120379	-6.2041	1.3586e-07	1.4442e-05
Cluster-8309.28544	0	56.7390912868192	-Inf	1.3793e-07	1.4642e-05
Cluster-8309.20173	119.553916648864	0	Inf	1.3833e-07	1.4665e-05
Cluster-8309.16462	0	363.535376992722	-Inf	1.3985e-07	1.4787e-05
Cluster-8309.26341	0	56.4285167360034	-Inf	1.3981e-07	1.4787e-05
Cluster-8309.45814	26.5061537466658	927.551928197144	-5.129	1.4069e-07	1.4856e-05
Cluster-8309.36764	17.5554409813452	626.612638598422	-5.1576	1.4245e-07	1.5015e-05
Cluster-8309.66351	1.80576506396552	185.434966454565	-6.6822	1.4257e-07	1.5015e-05
Cluster-8309.29385	60.6232822661614	0	Inf	1.4367e-07	1.5085e-05
Cluster-8309.35924	3645.0434079026	119.603328828462	4.9296	1.4398e-07	1.5085e-05
Cluster-8309.36521	218.573492678652	0	Inf	1.4353e-07	1.5085e-05
Cluster-8309.65103	0	867.285854501478	-Inf	1.4393e-07	1.5085e-05
Cluster-8309.8194	26.6509353996679	877.442629886843	-5.041	1.4558e-07	1.5233e-05
Cluster-8309.31450	227.453146394384	12633.896188361	-5.7956	1.4608e-07	1.5265e-05
Cluster-8309.34125	66.3544755102078	0	Inf	1.4976e-07	1.563e-05
Cluster-8309.44356	469.248982582214	11.8281675477815	5.3101	1.509e-07	1.5729e-05
Cluster-8309.39982	59.7568337905726	0	Inf	1.5146e-07	1.5766e-05
Cluster-8309.26607	36.2651488060822	3521.22032824775	-6.6013	1.5278e-07	1.5883e-05
Cluster-8309.20920	138.418586700884	2.16027176537911	6.0017	1.5649e-07	1.6226e-05
Cluster-8309.37163	7864.49334442511	260.182354695346	4.9178	1.5637e-07	1.6226e-05
Cluster-8309.57108	0.658008736244671	710.957620304828	-10.077	1.5812e-07	1.6375e-05
Cluster-8309.46928	38.7713082138492	1296.82757702365	-5.0639	1.598e-07	1.6527e-05
Cluster-8309.14420	0	55.3126194738678	-Inf	1.625e-07	1.6763e-05
Cluster-8309.37593	97.2257797711087	0	Inf	1.623e-07	1.6763e-05
Cluster-8309.48317	59.9907013664562	0	Inf	1.6542e-07	1.7043e-05
Cluster-8309.5514	59.2811963144033	0	Inf	1.6578e-07	1.7058e-05
Cluster-8309.61626	0	54.8303149484274	-Inf	1.6608e-07	1.7067e-05
Cluster-8309.28650	0	100.736662281821	-Inf	1.6778e-07	1.722e-05
Cluster-8309.38549	486.958512219485	4.59507391614183	6.7276	1.6841e-07	1.7262e-05
Cluster-8309.21755	73.0007170631997	2305.63261921541	-4.9811	1.6921e-07	1.7323e-05
Cluster-8309.65390	0	74.0785860805465	-Inf	1.7015e-07	1.7397e-05
Cluster-8309.23547	0	54.9561503175826	-Inf	1.7083e-07	1.7444e-05
Cluster-8309.55047	13.1423464879899	452.362965558946	-5.1052	1.7201e-07	1.7542e-05
Cluster-8309.14759	5.5930742580797	229.464790527728	-5.3585	1.7253e-07	1.7573e-05
Cluster-8309.36456	10106.0437615906	324.15742311144	4.9624	1.7445e-07	1.7746e-05
Cluster-8309.47447	25.2788442289655	828.211075824418	-5.034	1.7606e-07	1.7888e-05
Cluster-8309.4168	58.9445370850088	0	Inf	1.8008e-07	1.825e-05
Cluster-8309.65481	0	179.693600609299	-Inf	1.7992e-07	1.825e-05
Cluster-8309.41321	3.29004368122335	296.78742822232	-6.4952	1.8137e-07	1.8357e-05
Cluster-8309.24531	99.9290235753241	1.01895378252335	6.6157	1.8314e-07	1.8513e-05
Cluster-8309.2355	0	53.8640956454384	-Inf	1.8584e-07	1.8762e-05
Cluster-8309.54285	0	54.5140612833292	-Inf	1.8662e-07	1.8817e-05
Cluster-8309.21938	0	55.1593628712354	-Inf	1.876e-07	1.8845e-05
Cluster-8309.25519	16.3751056586846	572.326780690814	-5.1273	1.8752e-07	1.8845e-05
Cluster-8309.59080	0	84.5202170261188	-Inf	1.8715e-07	1.8845e-05
Cluster-8309.21732	58.1807697396584	0	Inf	1.8891e-07	1.8906e-05
Cluster-8309.24040	1.96486023884631	130.563418445111	-6.0542	1.8875e-07	1.8906e-05
Cluster-8309.52559	343.401621406337	9.36117764997614	5.1971	1.8864e-07	1.8906e-05
Cluster-8309.35356	58.1709631270413	0	Inf	1.9299e-07	1.929e-05
Cluster-8309.29195	211.68924340353	0	Inf	1.9488e-07	1.9455e-05
Cluster-8309.12597	3.05827259504841	25837.4980039854	-13.044	1.9623e-07	1.9566e-05
Cluster-8309.35475	1847.84928952237	23.8469261972878	6.2759	1.9869e-07	1.9787e-05
Cluster-8309.44968	59.0245939778601	0	Inf	1.9911e-07	1.9804e-05
Cluster-8309.35748	3187.22311146835	107.867935940079	4.885	1.9997e-07	1.9865e-05
Cluster-8309.4538	58.2457907896804	0	Inf	2.0028e-07	1.9871e-05
Cluster-8309.44388	64.1358758020357	0	Inf	2.0238e-07	2.0054e-05
Cluster-8309.8140	0	53.9116708452173	-Inf	2.0556e-07	2.0344e-05
Cluster-8309.17777	58.134951095298	0	Inf	2.0597e-07	2.0361e-05
Cluster-8309.9046	57.3973891690739	0	Inf	2.07e-07	2.0437e-05
Cluster-8309.22628	399.679500894889	11.2155389145242	5.1553	2.104e-07	2.0697e-05
Cluster-8309.42727	14.1471878292604	457.539538657504	-5.0153	2.1037e-07	2.0697e-05
Cluster-8309.65880	1.59296656029533	118.654714945834	-6.2189	2.1021e-07	2.0697e-05
Cluster-8309.12183	8.48423005396082	322.939098160407	-5.2503	2.1099e-07	2.0729e-05
Cluster-8309.21062	176.115781853921	2.82454446058952	5.9624	2.1243e-07	2.082e-05
Cluster-8309.51181	57.9857442112555	0	Inf	2.1236e-07	2.082e-05
Cluster-8309.51704	142.900053602844	2.53283354241509	5.8181	2.1282e-07	2.0833e-05
Cluster-8309.36088	3724.46948439776	128.346591497089	4.8589	2.1375e-07	2.0899e-05
Cluster-8309.2296	2.60110399851198	138.441993987062	-5.734	2.1632e-07	2.1124e-05
Cluster-8309.16440	58.2314067946585	0	Inf	2.2302e-07	2.1726e-05
Cluster-8309.32585	813.912502542496	26.3667505326671	4.9481	2.2276e-07	2.1726e-05
Cluster-8309.43252	88.4896240812039	2653.73729973018	-4.9064	2.2376e-07	2.1771e-05
Cluster-8309.2491	28.0792219969339	847.130488289939	-4.915	2.2516e-07	2.1881e-05
Cluster-8309.36240	56.6676302490575	0	Inf	2.2626e-07	2.1961e-05
Cluster-8309.38809	13.9211384710915	494.16020250949	-5.1496	2.273e-07	2.201e-05
Cluster-8309.58504	0	52.5398265498944	-Inf	2.2705e-07	2.201e-05
Cluster-8309.18744	2.23085836843405	127.88318523121	-5.8411	2.2819e-07	2.2068e-05
Cluster-8309.15100	0	53.1375504324806	-Inf	2.2849e-07	2.2071e-05
Cluster-8309.6285	10.0875069297451	371.292230676777	-5.2019	2.2945e-07	2.2138e-05
Cluster-8309.26788	57.295156480071	0	Inf	2.3151e-07	2.2309e-05
Cluster-8309.42097	1600.89458746191	42.8245604948746	5.2243	2.3265e-07	2.2392e-05
Cluster-8309.26629	95.0425915020799	0	Inf	2.3493e-07	2.2585e-05
Cluster-8309.10794	3.67339202086444	1498.2865662661	-8.672	2.452e-07	2.3532e-05
Cluster-8309.58483	0	119.32253416315	-Inf	2.4537e-07	2.3532e-05
Cluster-8309.12031	0	51.9431880738072	-Inf	2.5058e-07	2.3975e-05
Cluster-8309.36738	56.3999288093604	0	Inf	2.5055e-07	2.3975e-05
Cluster-8309.53591	0	52.5022745959349	-Inf	2.5261e-07	2.4112e-05
Cluster-8309.64370	1.59296656029533	116.907322912258	-6.1975	2.5251e-07	2.4112e-05
Cluster-8309.27775	0	52.3834865335471	-Inf	2.5406e-07	2.4212e-05
Cluster-8309.40725	1282.15985752516	43.9803633519141	4.8656	2.5426e-07	2.4212e-05
Cluster-8309.42394	57.8482770730962	0	Inf	2.5716e-07	2.4459e-05
Cluster-8309.21477	194.076332145057	4.14236143717652	5.55	2.5801e-07	2.4511e-05
Cluster-8309.16304	70.4964243219845	0.328560209660597	7.7452	2.5981e-07	2.4653e-05
Cluster-8309.40331	18.3191154433963	660.150846159155	-5.1714	2.6202e-07	2.4833e-05
Cluster-8309.23839	0	52.4012622541483	-Inf	2.6297e-07	2.4865e-05
Cluster-8309.29722	56.6662120237413	0	Inf	2.6274e-07	2.4865e-05
Cluster-8309.20475	149.029661452374	0.360045294229851	8.6932	2.6966e-07	2.5465e-05
Cluster-8309.2111	1.29539684151154	385.176874108555	-8.216	2.701e-07	2.5465e-05
Cluster-8309.28798	57.2632293329387	0	Inf	2.7027e-07	2.5465e-05
Cluster-8309.28367	7.70020884064695	275.975186794328	-5.1635	2.7159e-07	2.556e-05
Cluster-8309.40692	1280.19671005004	43.1042476544726	4.8924	2.7468e-07	2.582e-05
Cluster-8309.40340	474.109086693773	12880.6644773007	-4.7638	2.772e-07	2.6026e-05
Cluster-8309.37093	18.8863573568064	3754.87320016445	-7.6353	2.7805e-07	2.6076e-05
Cluster-8309.40848	391.136668187032	11.1632971592195	5.1308	2.8005e-07	2.6233e-05
Cluster-8309.9778	0	51.792912421309	-Inf	2.8061e-07	2.6255e-05
Cluster-8309.24866	342.006717803183	9.72311598230014	5.1365	2.8671e-07	2.677e-05
Cluster-8309.37369	57.0324656525075	0	Inf	2.8678e-07	2.677e-05
Cluster-8309.17849	56.6459581557778	0	Inf	2.8735e-07	2.6792e-05
Cluster-8309.8441	55.5577638247099	0	Inf	2.886e-07	2.6878e-05
Cluster-8309.48618	1.30570715700044	1088.55519995231	-9.7034	2.9049e-07	2.7023e-05
Cluster-8309.27422	0	51.6758074587717	-Inf	2.9246e-07	2.7174e-05
Cluster-8309.60268	492.154998488503	8.68400071685175	5.8246	2.9308e-07	2.7201e-05
Cluster-8309.60183	7.58185122484991	274.412561052711	-5.1777	2.9642e-07	2.7479e-05
Cluster-8309.39860	83.6870374955508	0.723666726404313	6.8535	2.9782e-07	2.7577e-05
Cluster-8309.53631	54.4135774736501	0	Inf	2.9854e-07	2.7611e-05
Cluster-8309.59349	910.079366160801	0	Inf	3.0083e-07	2.7791e-05
Cluster-8309.14895	228.835992315382	6126.40652097634	-4.7427	3.0494e-07	2.8139e-05
Cluster-8309.48503	54.6908933244705	0	Inf	3.058e-07	2.8185e-05
Cluster-8309.30121	38.4446854202286	1100.86308646897	-4.8397	3.0815e-07	2.8369e-05
Cluster-8309.39253	178.124096802599	1.70577121744149	6.7063	3.0967e-07	2.8477e-05
Cluster-8309.38801	54.6575920085801	0	Inf	3.132e-07	2.8769e-05
Cluster-8309.31566	4968.68285655601	181.4703622234	4.7751	3.1722e-07	2.9105e-05
Cluster-8309.52076	69.9361637756371	0.360045294229851	7.6017	3.2674e-07	2.9945e-05
Cluster-8309.61381	0	56.4508540430086	-Inf	3.339e-07	3.0565e-05
Cluster-8309.39810	143.210226334747	0	Inf	3.3431e-07	3.0568e-05
Cluster-8309.5236	73.6903085937185	0	Inf	3.4128e-07	3.117e-05
Cluster-8309.63466	2.12395541372711	128.856351882927	-5.9229	3.4456e-07	3.1434e-05
Cluster-8309.29474	0	50.4733073757497	-Inf	3.4582e-07	3.1513e-05
Cluster-8309.28089	0	50.2357312509741	-Inf	3.4999e-07	3.1821e-05
Cluster-8309.28894	315.491338818564	9.06420749400664	5.1213	3.4978e-07	3.1821e-05
Cluster-8309.25770	94.000363960308	0.360045294229851	8.0283	3.5067e-07	3.1847e-05
Cluster-8309.27004	0	50.0253639158909	-Inf	3.5375e-07	3.2091e-05
Cluster-8309.43683	0	49.9749102295585	-Inf	3.5466e-07	3.2137e-05
Cluster-8309.11685	54.3990565387708	0	Inf	3.5581e-07	3.2172e-05
Cluster-8309.39801	53.7443991611085	0	Inf	3.5584e-07	3.2172e-05
Cluster-8309.34972	18619.5116201688	681.38632847266	4.7722	3.6005e-07	3.2516e-05
Cluster-8309.19137	0	49.6410907821029	-Inf	3.6079e-07	3.2538e-05
Cluster-8309.33023	54.1792438165578	0	Inf	3.6111e-07	3.2538e-05
Cluster-8309.29334	0	50.1590517178675	-Inf	3.6434e-07	3.2793e-05
Cluster-8309.55969	54.6763723895911	0	Inf	3.6539e-07	3.2851e-05
Cluster-8309.30394	0	83.5556758118981	-Inf	3.6693e-07	3.2952e-05
Cluster-8309.19881	180.00040843667	3.94272251592716	5.5127	3.6812e-07	3.2993e-05
Cluster-8309.26488	535.776334241258	16.7606370493236	4.9985	3.6882e-07	3.2993e-05
Cluster-8309.28543	0	49.9082589533536	-Inf	3.6902e-07	3.2993e-05
Cluster-8309.791	0.594498794838224	73.5027067807358	-6.95	3.6846e-07	3.2993e-05
Cluster-8309.4359	53.8246746720385	0	Inf	3.7825e-07	3.378e-05
Cluster-8309.11714	0	15051.3752872617	-Inf	3.8005e-07	3.3895e-05
Cluster-8309.36391	2124.54663558347	78.7163662193211	4.7543	3.808e-07	3.3895e-05
Cluster-8309.55513	0	73.6340088203886	-Inf	3.8065e-07	3.3895e-05
Cluster-8309.14368	0	49.6011555713606	-Inf	3.888e-07	3.4569e-05
Cluster-8309.27302	0	49.5381854022221	-Inf	3.9007e-07	3.4643e-05
Cluster-8309.15327	53.9955912710237	0	Inf	3.9116e-07	3.4679e-05
Cluster-8309.23340	53.0072039978987	0	Inf	3.9134e-07	3.4679e-05
Cluster-8309.48192	37.5064979659462	984.794708955855	-4.7146	3.9325e-07	3.4772e-05
Cluster-8309.53986	71.9190708694657	0	Inf	3.9284e-07	3.4772e-05
Cluster-8309.65623	0	157.996183136636	-Inf	3.9795e-07	3.5124e-05
Cluster-8309.8347	0	49.8565074167374	-Inf	3.9809e-07	3.5124e-05
Cluster-8309.48179	0	48.9678777420309	-Inf	4.0181e-07	3.5413e-05
Cluster-8309.42814	344.806154632122	10.4729035863568	5.0411	4.0259e-07	3.5442e-05
Cluster-8309.65984	11.7970461175069	362.400848586059	-4.9411	4.0629e-07	3.5729e-05
Cluster-8309.22585	0.987013104367006	133.804216353829	-7.0828	4.0743e-07	3.579e-05
Cluster-8309.37022	118.415770725838	9739.70535754818	-6.3619	4.0807e-07	3.5808e-05
Cluster-8309.37665	644.235501826669	21.8340515978534	4.8829	4.0921e-07	3.5868e-05
Cluster-8309.22914	714.956869633388	2.16563597229602	8.3669	4.1536e-07	3.6368e-05
Cluster-8309.42602	53.6485400479191	0	Inf	4.1912e-07	3.6657e-05
Cluster-8309.32757	0	48.7312845601736	-Inf	4.22e-07	3.6869e-05
Cluster-8309.6396	52.8083786696779	0	Inf	4.3393e-07	3.7788e-05
Cluster-8309.65508	0	48.9333067382056	-Inf	4.332e-07	3.7788e-05
Cluster-8309.65513	0	48.905397791581	-Inf	4.3383e-07	3.7788e-05
Cluster-8309.23179	118.533273087255	2.0973015962406	5.8206	4.4086e-07	3.835e-05
Cluster-4810.0	0	49.1900588974469	-Inf	4.4358e-07	3.8503e-05
Cluster-8309.40634	52.1760716496876	0	Inf	4.435e-07	3.8503e-05
Cluster-8309.47003	200.731624374481	5.42750044803234	5.2088	4.4925e-07	3.8954e-05
Cluster-8309.29844	817.297134442319	21.1894476613383	5.2694	4.5116e-07	3.896e-05
Cluster-8309.32273	130.965211205826	2.42943794384581	5.7524	4.5088e-07	3.896e-05
Cluster-8309.7030	0	48.8816601707113	-Inf	4.5075e-07	3.896e-05
Cluster-8309.8055	5.76692019099669	218.268602958993	-5.2422	4.5126e-07	3.896e-05
Cluster-18534.0	0	48.6956256443082	-Inf	4.5517e-07	3.9255e-05
Cluster-8309.22800	0	48.4455330367264	-Inf	4.6121e-07	3.9734e-05
Cluster-8309.10383	65.2733218142677	1746.92658446538	-4.7422	4.8239e-07	4.1514e-05
Cluster-8309.33037	0	48.2464893032875	-Inf	4.8376e-07	4.1588e-05
Cluster-8309.31289	0	48.1277012408997	-Inf	4.8684e-07	4.1807e-05
Cluster-8309.12504	2.51646972325589	2378.70208089734	-9.8846	4.8975e-07	4.2012e-05
Cluster-8309.40920	0	1556.64705611598	-Inf	4.9083e-07	4.206e-05
Cluster-8309.51834	51.8560146333742	0	Inf	4.9666e-07	4.2515e-05
Cluster-8309.43608	52.0433300388687	0	Inf	5.0155e-07	4.2888e-05
Cluster-8309.33911	51.9934265098973	0	Inf	5.0331e-07	4.2993e-05
Cluster-8309.61478	4.23645616636411	29381.1346401645	-12.76	5.1447e-07	4.3899e-05
Cluster-8309.16230	23.8090977516651	656.203669531487	-4.7846	5.1704e-07	4.4072e-05
Cluster-8309.37577	18.5846098701122	598.761778169203	-5.0098	5.2137e-07	4.4347e-05
Cluster-8309.58741	23.4118579147959	660.418439217975	-4.8181	5.2099e-07	4.4347e-05
Cluster-8309.14507	1.97402620873401	195.807635714892	-6.6322	5.2214e-07	4.4355e-05
Cluster-8309.36790	7275.92015996882	280.338968909952	4.6979	5.2256e-07	4.4355e-05
Cluster-8309.36624	96.1142164715468	1.44018117691941	6.0604	5.274e-07	4.4718e-05
Cluster-8309.19735	293.676748538287	2.06760458064365	7.1501	5.3891e-07	4.5646e-05
Cluster-8309.31598	408.749348858593	13.3562468903298	4.9356	5.4485e-07	4.6093e-05
Cluster-8309.63793	51.51398923391	0	Inf	5.4534e-07	4.6093e-05
Cluster-8309.39662	284.373254045244	8.69522185491526	5.0314	5.5162e-07	4.6575e-05
Cluster-8309.13249	0	134.861597558567	-Inf	5.6376e-07	4.755e-05
Cluster-8309.48320	50.9988954841156	0	Inf	5.6575e-07	4.7668e-05
Cluster-8309.18233	0	47.3921132194996	-Inf	5.6689e-07	4.7714e-05
Cluster-8309.47555	51.5137706158313	0	Inf	5.7152e-07	4.8054e-05
Cluster-8309.11475	95.2976162632932	1.40869609235015	6.08	5.7224e-07	4.8064e-05
Cluster-8309.32834	692.771781540174	11.3237035322	5.935	5.7308e-07	4.8084e-05
Cluster-8309.15495	0	47.1087474583763	-Inf	5.7572e-07	4.8255e-05
Cluster-8309.1198	0	46.848626593893	-Inf	5.8402e-07	4.8849e-05
Cluster-8309.20917	50.8847596927871	0	Inf	5.8384e-07	4.8849e-05
Cluster-8309.42848	175.156054476033	4.70383372162803	5.2187	5.8607e-07	4.897e-05
Cluster-8309.41349	13.8057101892262	455.65395800624	-5.0446	5.9072e-07	4.9308e-05
Cluster-8309.24291	0	47.2138261567961	-Inf	5.9455e-07	4.9575e-05
Cluster-8309.3238	0	46.9744619630482	-Inf	6.0238e-07	5.0176e-05
Cluster-8309.49031	33.73823182748	907.356893626291	-4.7492	6.0533e-07	5.037e-05
Cluster-8309.14333	0	46.8549737437281	-Inf	6.0635e-07	5.0403e-05
Cluster-8309.41500	1184.25346318415	42.5553943164079	4.7985	6.092e-07	5.0588e-05
Cluster-8309.19335	4.51276461144075	39941.0432249914	-13.112	6.11e-07	5.0685e-05
Cluster-8309.65059	1.75256543804797	4572.8147651282	-11.349	6.1222e-07	5.0733e-05
Cluster-8309.23054	399.269798991186	14.0417664749642	4.8296	6.2197e-07	5.1488e-05
Cluster-8309.35530	2157.58892705649	52453.5516596179	-4.6035	6.2783e-07	5.192e-05
Cluster-8309.42027	0.329004368122335	57.3826098168353	-7.4464	6.3583e-07	5.2527e-05
Cluster-8309.58463	64.5824337867833	1624.68784961143	-4.6529	6.4149e-07	5.2941e-05
Cluster-8309.65245	0.329004368122335	252.842831260934	-9.5859	6.4459e-07	5.3142e-05
Cluster-8309.36530	49.7730153968096	0	Inf	6.4813e-07	5.3379e-05
Cluster-8309.8969	12.0826574723287	354.824470316493	-4.8761	6.5125e-07	5.3582e-05
Cluster-8309.12562	0	45.8562864132517	-Inf	6.6606e-07	5.4744e-05
Cluster-8309.20326	136.249824054969	2.46628723533197	5.7878	6.7288e-07	5.5248e-05
Cluster-8309.51165	492.795677019575	11883.1517923646	-4.5918	6.7503e-07	5.5368e-05
Cluster-8309.29374	174.414374813718	4.27128272558776	5.3517	6.7842e-07	5.559e-05
Cluster-8309.7276	0	5167.27439248532	-Inf	6.9353e-07	5.677e-05
Cluster-8309.42569	2.30303057685635	109.863917803791	-5.576	6.9598e-07	5.6913e-05
Cluster-8309.35286	2755.1733452059	114.486927776855	4.5889	6.9946e-07	5.7139e-05
Cluster-8309.39172	1481.62552555467	59.3184146225142	4.6426	7.0115e-07	5.7219e-05
Cluster-8309.27538	0	45.5681516330218	-Inf	7.0345e-07	5.7349e-05
Cluster-8309.42442	690.029332117684	16981.3586159058	-4.6212	7.0581e-07	5.7483e-05
Cluster-8309.6596	48.8744916291529	0	Inf	7.0962e-07	5.7735e-05
Cluster-8309.54846	50.062574696385	0	Inf	7.1426e-07	5.8053e-05
Cluster-8309.52438	45.3318376126981	1195.60841235519	-4.7211	7.189e-07	5.8372e-05
Cluster-8309.21963	0	1029.17331388807	-Inf	7.2854e-07	5.9094e-05
Cluster-8309.21142	129.957647943624	2.79127130704796	5.541	7.3053e-07	5.9197e-05
Cluster-8309.2977	0.318694052633436	3959.7426894602	-13.601	7.3339e-07	5.9368e-05
Cluster-8309.27829	108.973973821946	2639.50843644467	-4.5982	7.3501e-07	5.9439e-05
Cluster-8309.13575	0	45.8516198577258	-Inf	7.4769e-07	6.0404e-05
Cluster-8309.32015	48.7723958800076	0	Inf	7.4934e-07	6.0477e-05
Cluster-8309.19170	0	45.6477046415996	-Inf	7.5636e-07	6.0946e-05
Cluster-8309.65148	0	45.6405523657104	-Inf	7.5667e-07	6.0946e-05
Cluster-8309.40929	296.611837094041	9.02855108368238	5.0379	7.5774e-07	6.0972e-05
Cluster-8309.37829	48.9172439997241	0	Inf	7.589e-07	6.1004e-05
Cluster-8309.36951	546.546686014549	20.723025818405	4.721	7.625e-07	6.1232e-05
Cluster-8309.36491	162.794926365959	0.361833363202156	8.8135	7.6537e-07	6.1401e-05
Cluster-16523.0	0	45.3553985356148	-Inf	7.6908e-07	6.1638e-05
Cluster-8309.25916	49.2028000929097	0	Inf	7.7926e-07	6.2392e-05
Cluster-8309.20443	241.741165503426	7.41067803186983	5.0277	7.8314e-07	6.2639e-05
Cluster-8309.16224	48.132352320524	0	Inf	7.8694e-07	6.2881e-05
Cluster-8309.47053	1.75256543804797	67107.1337988198	-15.225	7.9442e-07	6.3353e-05
Cluster-8309.5513	0	44.7969072012975	-Inf	7.9435e-07	6.3353e-05
Cluster-8309.26826	72.0505864564622	0.720090588459703	6.6447	7.9906e-07	6.366e-05
Cluster-8309.19313	0	45.2983877612036	-Inf	8.0217e-07	6.3802e-05
Cluster-8309.44761	48.4801923312936	0	Inf	8.0323e-07	6.3802e-05
Cluster-8309.55939	2.97414202266417	129.820888086066	-5.4479	8.0305e-07	6.3802e-05
Cluster-8309.22787	0	45.222901109259	-Inf	8.0565e-07	6.3932e-05
Cluster-8309.39106	0	45.2028445954558	-Inf	8.0658e-07	6.3942e-05
Cluster-8309.26234	0	45.1635070780651	-Inf	8.0841e-07	6.4024e-05
Cluster-8309.26785	0	45.0844442881758	-Inf	8.121e-07	6.4253e-05
Cluster-8309.63088	87.3979150351111	0	Inf	8.1624e-07	6.4518e-05
Cluster-8309.66033	0	44.7928383391232	-Inf	8.2595e-07	6.5221e-05
Cluster-8309.56395	0.265494426715888	55.6316441508565	-7.7111	8.321e-07	6.5642e-05
Cluster-8309.7737	137.170382672491	2.95704188694537	5.5357	8.337e-07	6.5704e-05
Cluster-8309.48846	18.2123053719887	488.593445125402	-4.7456	8.4896e-07	6.6776e-05
Cluster-8309.62895	0	50.973705034698	-Inf	8.4834e-07	6.6776e-05
Cluster-77.0	0	44.8546156270998	-Inf	8.5574e-07	6.7138e-05
Cluster-8309.21510	70.1212898081236	0.723666726404313	6.5984	8.5607e-07	6.7138e-05
Cluster-8309.35365	860.632236651705	33.659833383311	4.6763	8.5593e-07	6.7138e-05
Cluster-8309.37488	48.5674820607664	0	Inf	8.576e-07	6.7192e-05
Cluster-8309.52913	7.99613051095769	245.68152608604	-4.9413	8.7082e-07	6.8162e-05
Cluster-8309.32188	0	44.3744869257396	-Inf	8.801e-07	6.8822e-05
Cluster-8309.12301	114.361182116677	2709.86055440723	-4.5665	8.8411e-07	6.9068e-05
Cluster-8309.52719	49.0325353417319	0	Inf	8.9196e-07	6.9613e-05
Cluster-8309.33137	0	44.0793048387424	-Inf	8.9563e-07	6.9832e-05
Cluster-8309.7763	7.40213541899132	224.962591229024	-4.9256	8.9972e-07	7.0084e-05
Cluster-8309.56524	48.551586957129	0	Inf	9.0167e-07	7.0167e-05
Cluster-8309.42637	47.8845491908542	0	Inf	9.0322e-07	7.022e-05
Cluster-8309.46258	47.6654587895918	0	Inf	9.0917e-07	7.0546e-05
Cluster-8309.55755	0	44.4999345397869	-Inf	9.0858e-07	7.0546e-05
Cluster-8309.21603	246.339463701061	5735.84870614985	-4.5413	9.2085e-07	7.1384e-05
Cluster-8309.12003	271.91454753661	9.14078205799136	4.8947	9.2698e-07	7.1743e-05
Cluster-8309.30239	1.59296656029533	97.3683212993419	-5.9337	9.2726e-07	7.1743e-05
Cluster-8309.56566	606.205548140213	23.481516696141	4.6902	9.2928e-07	7.183e-05
Cluster-8309.52504	47.3521309070281	0	Inf	9.4118e-07	7.2679e-05
Cluster-8309.14017	0	44.3406160788465	-Inf	9.5402e-07	7.3601e-05
Cluster-8309.1253	0	44.0168248882924	-Inf	9.7243e-07	7.4949e-05
Cluster-8309.30826	705.733604980459	28.1092685780141	4.65	9.8493e-07	7.5839e-05
Cluster-8309.31664	162.545353459465	4.0758151300934	5.3176	9.8606e-07	7.5854e-05
Cluster-8309.36402	103671.373904947	4653.36100035866	4.4776	9.9473e-07	7.6448e-05
Cluster-8309.21867	173.891992965666	4.94796693448246	5.1352	1.003e-06	7.7008e-05
Cluster-8309.32287	0	43.4368767263075	-Inf	1.0068e-06	7.7231e-05
Cluster-8309.22560	35.2333244630985	859.792169952829	-4.609	1.0081e-06	7.7254e-05
Cluster-8309.2276	0	43.8052646720473	-Inf	1.0246e-06	7.8442e-05
Cluster-8309.42672	46.5340195901589	0	Inf	1.0283e-06	7.865e-05
Cluster-8309.2971	0	43.5047183781332	-Inf	1.0432e-06	7.9716e-05
Cluster-8309.54685	0	43.4714452245916	-Inf	1.0453e-06	7.98e-05
Cluster-8309.35642	5680.76009934652	251.725813965379	4.4962	1.0481e-06	7.9862e-05
Cluster-8309.6819	3.18694052633436	125.477589877356	-5.2991	1.0474e-06	7.9862e-05
Cluster-8309.25283	52.1143579016898	1205.26855046468	-4.5315	1.051e-06	8.0009e-05
Cluster-8309.49022	4.73536972772799	168.955872470471	-5.157	1.0727e-06	8.1583e-05
Cluster-197.1	67.6755628628957	0.720090588459703	6.5543	1.0883e-06	8.2694e-05
Cluster-8309.54555	720.206662095622	16608.2437880341	-4.5273	1.0993e-06	8.345e-05
Cluster-8309.27281	67.2059321995255	0.688605503890448	6.6088	1.1352e-06	8.6094e-05
Cluster-8309.62120	0	43.2687203840862	-Inf	1.1462e-06	8.6842e-05
Cluster-8309.23756	187.45097389768	5.58433068306823	5.069	1.1562e-06	8.7519e-05
Cluster-8309.38693	325.479391819836	7265.72200785995	-4.4805	1.1614e-06	8.7828e-05
Cluster-8309.10042	32.3531196254357	764.401443937836	-4.5624	1.1636e-06	8.7917e-05
Cluster-8309.26985	46.8018139131553	0	Inf	1.1666e-06	8.8018e-05
Cluster-8309.52573	8.23032722819254	269.898345512054	-5.0353	1.1672e-06	8.8018e-05
Cluster-8309.10940	36.8952488130913	861.721089597654	-4.5457	1.1683e-06	8.8023e-05
Cluster-8309.65867	0	42.9302368866459	-Inf	1.17e-06	8.8066e-05
Cluster-8309.60924	16.3058739892722	403.979070214153	-4.6308	1.1806e-06	8.8785e-05
Cluster-8309.57140	0	91.4473705410891	-Inf	1.1901e-06	8.9415e-05
Cluster-8309.43451	249.569430477681	8.64108706151644	4.8521	1.1988e-06	8.9985e-05
Cluster-8309.46186	57.6719126258199	0.360045294229851	7.3235	1.2102e-06	9.0628e-05
Cluster-8309.46376	0	1014.29150909083	-Inf	1.2117e-06	9.0628e-05
Cluster-8309.5529	45.6951507024545	0	Inf	1.2119e-06	9.0628e-05
Cluster-8309.57502	46.3316795469132	0	Inf	1.2103e-06	9.0628e-05
Cluster-8309.2903	0.637388105266871	375.524097059624	-9.2025	1.2204e-06	9.1181e-05
Cluster-8309.8438	0	42.2089559225654	-Inf	1.2234e-06	9.1318e-05
Cluster-8309.2602	0.594498794838224	231.362377849436	-8.6043	1.2479e-06	9.3062e-05
Cluster-8309.62964	46.2426865073311	0	Inf	1.2498e-06	9.3114e-05
Cluster-8309.13275	0	42.4786123197206	-Inf	1.2523e-06	9.3217e-05
Cluster-8309.50147	19.8011982527511	467.158536785088	-4.5603	1.2679e-06	9.4292e-05
Cluster-8309.8466	0	42.2600047967081	-Inf	1.2695e-06	9.4318e-05
Cluster-8309.37651	940.604373593115	0	Inf	1.2738e-06	9.4554e-05
Cluster-8309.49793	0	1081.86758530471	-Inf	1.2889e-06	9.5589e-05
Cluster-8309.35657	5.90260234082544	186.01340181694	-4.9779	1.2903e-06	9.56e-05
Cluster-8309.36568	540.578803955493	22.1500953247078	4.6091	1.3113e-06	9.707e-05
Cluster-8309.37494	381.478980089096	14.0187315165679	4.7662	1.3125e-06	9.707e-05
Cluster-8309.66712	0	42.1607805238939	-Inf	1.33e-06	9.8274e-05
Cluster-8309.25998	0	938.075183456908	-Inf	1.3316e-06	9.8303e-05
Cluster-8309.26089	45.7111939510275	0	Inf	1.3368e-06	9.8596e-05
Cluster-8309.12290	85.8775250679155	0	Inf	1.3475e-06	9.9202e-05
Cluster-8309.18383	44.7021860469246	0	Inf	1.3473e-06	9.9202e-05
Cluster-8309.6083	45.1391007754976	0	Inf	1.3654e-06	0.00010042
Cluster-6200.0	1.25250753108289	82.9781184233192	-6.0498	1.3747e-06	0.00010093
Cluster-8309.33058	100.877861691525	2.07118071858826	5.606	1.3743e-06	0.00010093
Cluster-8309.63956	44.7336206962632	0	Inf	1.3772e-06	0.00010101
Cluster-8309.26030	20.0989049113924	491.77601226825	-4.6128	1.3812e-06	0.00010122
Cluster-8309.42728	45.5949880865753	0	Inf	1.3839e-06	0.00010132
Cluster-8309.14239	0.849682906065212	70.0614673302559	-6.3656	1.3913e-06	0.00010168
Cluster-8309.29947	79.4417821223134	0	Inf	1.3909e-06	0.00010168
Cluster-8309.25800	0	41.9438561007318	-Inf	1.4041e-06	0.00010253
Cluster-8309.16199	0	41.8862501385102	-Inf	1.4092e-06	0.00010271
Cluster-8309.32344	379.31843527539	14.4471111868532	4.7146	1.4088e-06	0.00010271
Cluster-8309.53962	0	41.807187348621	-Inf	1.4163e-06	0.00010313
Cluster-8309.18249	162.04723912709	4.82023852723314	5.0712	1.4431e-06	0.00010491
Cluster-8309.45635	2.25147899941185	289.406869588076	-7.0061	1.4433e-06	0.00010491
Cluster-8309.50714	44.712359422556	0	Inf	1.4497e-06	0.00010528
Cluster-8309.63384	0.265494426715888	139.165192593993	-9.0339	1.4617e-06	0.00010606
Cluster-8309.58550	0.594498794838224	1224.18084180917	-11.008	1.4641e-06	0.00010613
Cluster-8309.44819	0	927.317508784481	-Inf	1.4797e-06	0.00010717
Cluster-8309.38789	961.761513928156	42.7381354908524	4.4921	1.4838e-06	0.00010737
Cluster-8309.36383	1131.24561363613	50.4241490341599	4.4877	1.492e-06	0.00010786
Cluster-8309.12578	138.334911768384	2796.94803664716	-4.3376	1.4954e-06	0.00010802
Cluster-8309.37930	3841.85332478427	179.804711550188	4.4173	1.5059e-06	0.00010868
Cluster-8309.65331	4.472027052357	145.459563509404	-5.0235	1.5204e-06	0.00010963
Cluster-8309.11942	3.24880241926776	195.543833743342	-5.9114	1.5446e-06	0.00011127
Cluster-8309.27753	0	41.5017670664785	-Inf	1.5673e-06	0.0001128
Cluster-8309.50641	138.975632828506	3.98016699522372	5.1259	1.5761e-06	0.00011334
Cluster-8309.47248	44.8088151219166	0	Inf	1.5918e-06	0.00011436
Cluster-8309.29317	0	41.1203699137028	-Inf	1.6059e-06	0.00011527
Cluster-8309.42173	0	534.316250202854	-Inf	1.6144e-06	0.00011578
Cluster-8309.16419	43.2858578136205	0	Inf	1.6352e-06	0.00011716
Cluster-8309.26936	44.4141490610429	0	Inf	1.644e-06	0.00011769
Cluster-8309.46110	0	377.886007170649	-Inf	1.6462e-06	0.00011774
Cluster-8309.12556	790.103203812725	16916.7411359862	-4.4203	1.664e-06	0.00011891
Cluster-8309.63233	0	55.6039426369344	-Inf	1.6695e-06	0.0001192
Cluster-8309.41363	7.19685483673578	4974.60484330296	-9.433	1.6726e-06	0.00011931
Cluster-8309.36651	38211.9235764279	442.451304725123	6.4324	1.676e-06	0.00011934
Cluster-8309.38767	885.30446203014	38.4764982781407	4.5241	1.6746e-06	0.00011934
Cluster-8309.26444	2.11250075263701	96.81459647859	-5.5182	1.6854e-06	0.00011991
Cluster-8309.11165	7.9321168666794	227.966100810035	-4.845	1.7009e-06	0.0001208
Cluster-8309.4008	158.145071820697	4.94617886551016	4.9988	1.7007e-06	0.0001208
Cluster-8309.3015	44.9356980648719	0	Inf	1.7038e-06	0.0001209
Cluster-8309.61943	0	40.825783014516	-Inf	1.7057e-06	0.00012092
Cluster-8309.65193	0	40.7170232090298	-Inf	1.7177e-06	0.00012167
Cluster-8309.46524	411.954292183352	16.9157816789679	4.606	1.7194e-06	0.00012168
Cluster-8309.37855	62.1386399748215	0	Inf	1.7229e-06	0.00012176
Cluster-8309.52122	0	40.6658693657652	-Inf	1.7235e-06	0.00012176
Cluster-8309.33490	42.2122885058094	1795.12652237994	-5.4103	1.7351e-06	0.00012247
Cluster-8309.27523	806.364488424134	36.6452769411107	4.4597	1.7439e-06	0.00012288
Cluster-8309.65241	0.329004368122335	50.3486648877564	-7.2577	1.744e-06	0.00012288
Cluster-8309.21724	207.77568471054	0	Inf	1.7484e-06	0.00012308
Cluster-8309.25257	43.9325600337107	0	Inf	1.7553e-06	0.00012346
Cluster-8309.57139	0	40.8761317317266	-Inf	1.7723e-06	0.00012455
Cluster-8309.56200	0	40.7319229486187	-Inf	1.7889e-06	0.0001256
Cluster-8309.18292	0	40.5684331619232	-Inf	1.808e-06	0.00012683
Cluster-8309.32799	0	40.4972228048554	-Inf	1.8164e-06	0.00012731
Cluster-8309.51300	72.8666012836227	1.01716571355104	6.1626	1.8191e-06	0.00012739
Cluster-8309.8968	0	40.3523138648153	-Inf	1.8337e-06	0.0001283
Cluster-8309.35659	391.381814334976	0	Inf	1.8385e-06	0.00012853
Cluster-8309.17672	0.796483280147665	66.8198693065664	-6.3905	1.8528e-06	0.00012941
Cluster-8309.43957	374.451260869443	15.0697655714709	4.635	1.8551e-06	0.00012946
Cluster-8309.1319	0	40.6623956914013	-Inf	1.8737e-06	0.00013057
Cluster-8309.46450	52.2402222338234	1284.63044355228	-4.62	1.8742e-06	0.00013057
Cluster-8309.2223	0.329004368122335	84.3697389520004	-8.0025	1.8891e-06	0.0001315
Cluster-8309.35444	213.627767718287	7.25325260902355	4.8803	1.8957e-06	0.00013184
Cluster-8309.16428	483.116258374502	20.9821637399701	4.5251	1.9021e-06	0.00013217
Cluster-8309.54477	14.659926421138	346.621551628081	-4.5634	1.9105e-06	0.00013252
Cluster-8309.6356	43.5389013785807	0	Inf	1.9102e-06	0.00013252
Cluster-8309.6389	553.88888070504	25.5954011318209	4.4356	1.9254e-06	0.00013345
Cluster-8309.26824	0	40.1751147141518	-Inf	1.9343e-06	0.00013394
Cluster-8309.2327	4.08881565257342	147.90835530458	-5.1769	1.939e-06	0.00013404
Cluster-8309.28805	281.642694091535	10.6932991783416	4.7191	1.9383e-06	0.00013404
Cluster-8309.39660	840.567148901406	0	Inf	1.9475e-06	0.0001344
Cluster-8309.58995	0	40.0742073414871	-Inf	1.9472e-06	0.0001344
Cluster-8309.22843	0	183.676388998206	-Inf	1.9554e-06	0.00013483
Cluster-13825.0	43.3793841790493	0	Inf	1.9871e-06	0.00013642
Cluster-8309.14468	195.186854423641	6.52779781364693	4.9021	1.9865e-06	0.00013642
Cluster-8309.25171	121.162686193252	0	Inf	1.9839e-06	0.00013642
Cluster-8309.55348	0	39.7740488026808	-Inf	1.9865e-06	0.00013642
Cluster-8309.57544	0	39.7972936993208	-Inf	1.9834e-06	0.00013642
Cluster-8309.33152	172.559358068588	5.58969488998514	4.9482	2.0052e-06	0.00013756
Cluster-8309.2198	2.50501506216579	146.540014299459	-5.8703	2.0145e-06	0.00013795
Cluster-8309.33018	95.1990088125878	2.17100017921294	5.4545	2.0127e-06	0.00013795
Cluster-8309.38798	621.846454436334	27.5941811177206	4.4941	2.0458e-06	0.00013998
Cluster-8309.6726	0	39.9445858961436	-Inf	2.0482e-06	0.00014002
Cluster-8309.33719	1687.88634712166	0	Inf	2.0553e-06	0.00014039
Cluster-8309.27124	5.15129706230882	193.745905153527	-5.2331	2.0591e-06	0.00014053
Cluster-8309.19805	11.3113722055636	302.707069053239	-4.7421	2.0761e-06	0.0001415
Cluster-8309.32589	42.8473879198738	0	Inf	2.0786e-06	0.0001415
Cluster-8309.32911	12.900265086326	10104.4509565418	-9.6134	2.0776e-06	0.0001415
Cluster-8309.4899	43.023166986057	0	Inf	2.102e-06	0.00014297
Cluster-8309.23535	54.9698684288419	0.328560209660597	7.3863	2.117e-06	0.00014387
Cluster-8309.29555	0.956082157900307	65.9020303294104	-6.107	2.1259e-06	0.00014435
Cluster-8309.42253	2105.10491304944	103.818944350111	4.3418	2.1355e-06	0.00014488
Cluster-8309.14860	43.0834625087386	0	Inf	2.1472e-06	0.00014531
Cluster-8309.42312	0	39.8811230027754	-Inf	2.1456e-06	0.00014531
Cluster-8309.61869	22.1261307460439	501.533713836967	-4.5025	2.1466e-06	0.00014531
Cluster-8309.23099	3.61153012793104	126.524660039206	-5.1307	2.1632e-06	0.00014627
Cluster-11996.2	0	39.7229974229969	-Inf	2.1682e-06	0.00014649
Cluster-8309.46979	41.8958831443783	0	Inf	2.2004e-06	0.00014854
Cluster-8309.35887	5.54101897776335	164.81926299532	-4.8946	2.2106e-06	0.0001491
Cluster-8309.28690	42.9759189113023	0	Inf	2.2251e-06	0.00014995
Cluster-8309.48632	250.49855128027	9.91202648971567	4.6595	2.2382e-06	0.00015071
Cluster-8309.33613	0	39.1924150353043	-Inf	2.247e-06	0.00015117
Cluster-8309.56131	3.14354751303386	203.113742355163	-6.0138	2.2827e-06	0.00015345
Cluster-8309.60781	42.3007225808834	0	Inf	2.2955e-06	0.00015418
Cluster-8309.53614	123.054733580946	0	Inf	2.303e-06	0.00015455
Cluster-8309.32530	0	39.2821012699055	-Inf	2.3302e-06	0.00015625
Cluster-8309.16667	472.248989677575	20.2351496533451	4.5446	2.3364e-06	0.00015654
Cluster-8309.23875	42.2723654104122	0	Inf	2.3626e-06	0.00015809
Cluster-8309.32919	741.665735683956	3.77337579808514	7.6188	2.3635e-06	0.00015809
Cluster-8309.41707	174.277629996509	6.02989088614432	4.8531	2.3779e-06	0.00015882
Cluster-8309.5742	42.8226936093631	0	Inf	2.3784e-06	0.00015882
Cluster-8309.918	0	38.8098250013667	-Inf	2.4063e-06	0.00016055
Cluster-8309.22323	0	38.710005540742	-Inf	2.4229e-06	0.00016152
Cluster-8309.33702	216.230497355116	7.78085655212312	4.7965	2.4326e-06	0.00016203
Cluster-8309.24275	386.838624007449	16.4280079774887	4.5575	2.4522e-06	0.0001632
Cluster-8309.1900	0	76.4236045442095	-Inf	2.457e-06	0.00016339
Cluster-8309.1902	0	38.4806696038957	-Inf	2.4616e-06	0.00016356
Cluster-8309.28400	20.5045219304843	456.82799359283	-4.4776	2.4701e-06	0.00016399
Cluster-8309.19640	0	38.9850261448142	-Inf	2.4813e-06	0.0001646
Cluster-8309.46528	389.692504126102	17.1272369260911	4.508	2.4932e-06	0.00016525
Cluster-8309.43847	0	508.221961706153	-Inf	2.5065e-06	0.000166
Cluster-8309.65942	0	38.8139963271217	-Inf	2.5104e-06	0.00016612
Cluster-8309.26781	42.4699911313956	0	Inf	2.5204e-06	0.00016664
Cluster-8309.30885	77.287295376614	1.34751399218395	5.8419	2.5813e-06	0.00017053
Cluster-8309.2912	12.423620204413	1267.84660344098	-6.6732	2.594e-06	0.00017109
Cluster-8309.64219	8.55411357118072	229.5042305087	-4.7458	2.594e-06	0.00017109
Cluster-8309.51025	0	38.9190750255414	-Inf	2.6019e-06	0.00017147
Cluster-8309.25104	172.588859584661	6.00555807746428	4.8449	2.6143e-06	0.00017214
Cluster-8309.15856	42.2987189744741	0	Inf	2.6251e-06	0.00017271
Cluster-8309.58355	89.3142571188221	11506.8117518556	-7.0094	2.6653e-06	0.00017522
Cluster-8309.34404	752.710900005214	35.3037223436541	4.4142	2.6746e-06	0.00017568
Cluster-8309.21978	0	568.789761476701	-Inf	2.6787e-06	0.00017581
Cluster-8309.39711	2133.30951560688	103.083964044227	4.3712	2.7023e-06	0.00017721
Cluster-8309.32546	86.6848223664239	0	Inf	2.7224e-06	0.00017838
Cluster-8309.19010	2.30417492245755	9279.75944333301	-11.976	2.7698e-06	0.00018134
Cluster-8309.65206	0	189.11137166274	-Inf	2.7762e-06	0.00018162
Cluster-8309.2964	8.21987997284613	458.167366904469	-5.8006	2.7857e-06	0.00018209
Cluster-8309.37159	4679.25492067133	244.7524313439	4.2569	2.7909e-06	0.00018228
Cluster-8309.2320	0.530988853431777	143.393664127826	-8.0771	2.8298e-06	0.00018467
Cluster-5019.0	60.8169712474693	0.688605503890448	6.4647	2.8373e-06	0.00018501
Cluster-8309.1914	0.859993221554112	62.943097909912	-6.1936	2.8553e-06	0.000186
Cluster-8309.23232	0	51.4203531498141	-Inf	2.857e-06	0.000186
Cluster-8309.59136	29.2267485014979	1421.44985578846	-5.6039	2.8806e-06	0.00018738
Cluster-8309.16037	0	37.9465085727173	-Inf	2.9055e-06	0.00018869
Cluster-8309.42248	40.8288243522381	0	Inf	2.9047e-06	0.00018869
Cluster-8309.49500	5.41779889476841	152.109125324491	-4.8113	2.9121e-06	0.00018897
Cluster-8309.2661	41.3379112892334	0	Inf	2.9306e-06	0.00019002
Cluster-8309.20159	41.2537807168492	0	Inf	2.9523e-06	0.00019127
Cluster-8309.23350	1.64502184061168	160.874952326499	-6.6117	3.016e-06	0.00019524
Cluster-8309.32026	110.997158828545	3.05149714065313	5.1849	3.0379e-06	0.0001965
Cluster-8309.21781	0	37.9031021931523	-Inf	3.0436e-06	0.00019671
Cluster-8309.28892	40.5855986049731	0	Inf	3.0494e-06	0.00019693
Cluster-8309.35355	236.657601871705	4793.61732018923	-4.3402	3.0647e-06	0.00019746
Cluster-8309.531	0	37.8032827325276	-Inf	3.065e-06	0.00019746
Cluster-8309.62421	0	37.8247395601953	-Inf	3.0604e-06	0.00019746
Cluster-8309.51747	442.435893833483	5.87782967021496	6.234	3.0703e-06	0.00019764
Cluster-8309.10195	0	37.6333408268752	-Inf	3.1021e-06	0.00019953
Cluster-8309.33579	771.338454447391	37.7315796512301	4.3535	3.1217e-06	0.00020063
Cluster-8309.21406	61.164296350289	0.328560209660597	7.5404	3.1475e-06	0.00020212
Cluster-8309.31189	1005.84378454878	50.3243295735353	4.321	3.1712e-06	0.00020348
Cluster-8309.32205	239.559806279286	9.32562620877373	4.683	3.2135e-06	0.00020604
Cluster-8309.6827	0	37.3155090310484	-Inf	3.3145e-06	0.00021234
Cluster-8309.1963	0	37.2346581721869	-Inf	3.3337e-06	0.0002134
Cluster-8309.50818	0	158.311456364357	-Inf	3.339e-06	0.00021357
Cluster-8309.25347	448.6815337497	21.3015761720666	4.3967	3.3457e-06	0.00021383
Cluster-8309.41883	490.223696482293	0	Inf	3.3592e-06	0.00021452
Cluster-8309.7377	0	36.9115671385651	-Inf	3.4124e-06	0.00021775
Cluster-8309.45925	89.270989840301	2.0379075650467	5.453	3.4236e-06	0.00021829
Cluster-12082.0	0	37.2846191342896	-Inf	3.4708e-06	0.00022113
Cluster-8309.18378	50.0457979217833	1033.04113543356	-4.3675	3.491e-06	0.00022223
Cluster-8309.41164	257.341459975243	10.1853664994785	4.6591	3.5364e-06	0.00022495
Cluster-8309.35354	400.792410368661	0	Inf	3.541e-06	0.00022506
Cluster-8309.13071	21.8292833482107	455.733487376588	-4.3839	3.6043e-06	0.00022872
Cluster-8309.18654	39.9422036869071	0	Inf	3.603e-06	0.00022872
Cluster-8309.14856	28.7200431390044	582.323818254622	-4.3417	3.6117e-06	0.00022901
Cluster-8309.42725	475.033694152205	8475.56456249383	-4.1572	3.6202e-06	0.00022937
Cluster-8309.42087	1969.35914686516	103.905237274715	4.2444	3.6298e-06	0.00022961
Cluster-8309.55298	6.68941594821356	217.139798953402	-5.0206	3.6273e-06	0.00022961
Cluster-341.0	39.7673503482464	0	Inf	3.6609e-06	0.0002314
Cluster-8309.39494	921.505131737286	0	Inf	3.6722e-06	0.00023194
Cluster-8309.61306	0	36.4921278131413	-Inf	3.676e-06	0.00023199
Cluster-8309.23310	4.19521490440851	134.306397070667	-5.0006	3.693e-06	0.00023288
Cluster-8309.48310	0	37.0118768178783	-Inf	3.6992e-06	0.00023309
Cluster-8309.2968	0.658008736244671	1532.75759379791	-11.186	3.7154e-06	0.00023393
Cluster-8309.1111	0.329004368122335	45.2812097339539	-7.1047	3.7298e-06	0.00023465
Cluster-8309.36494	3.94805241746802	119.144551985648	-4.9154	3.772e-06	0.00023712
Cluster-8309.4507	0	36.7309992826595	-Inf	3.775e-06	0.00023713
Cluster-8309.18290	0	36.6197512512688	-Inf	3.8058e-06	0.00023868
Cluster-8309.19310	0	36.6233273892134	-Inf	3.8048e-06	0.00023868
Cluster-8309.30046	109.710802222141	3.15310467025012	5.1208	3.841e-06	0.00024063
Cluster-8309.44620	270.212744888342	12.0336608946363	4.4889	3.8432e-06	0.00024063
Cluster-8309.45974	14.249365256627	294.199574846741	-4.3678	3.8458e-06	0.00024063
Cluster-8309.65483	0	114.517125033305	-Inf	3.8515e-06	0.0002408
Cluster-8309.11311	0.265494426715888	5758.50972438887	-14.405	3.8921e-06	0.00024315
Cluster-8309.48523	3.71692197402244	128.222086099597	-5.1084	3.9041e-06	0.00024371
Cluster-8309.46527	0	36.1195660361053	-Inf	3.9487e-06	0.0002463
Cluster-8309.59241	0.90288253198276	60.2315895496855	-6.0598	3.9533e-06	0.0002464
Cluster-8309.36582	0	36.6715002823438	-Inf	3.9636e-06	0.00024685
Cluster-8309.50543	56.2063439164299	1010.44981304863	-4.1681	3.9683e-06	0.00024695
Cluster-8309.47838	375.464004535116	17.8627199783693	4.3937	3.9749e-06	0.00024717
Cluster-8309.2665	4.27984917966461	484.781177830185	-6.8236	3.9818e-06	0.00024741
Cluster-8309.29913	1.06197770686355	2133.47127755921	-10.972	3.9907e-06	0.00024777
Cluster-8309.11104	386.802255654015	18.42191397516	4.3921	4.0509e-06	0.00025131
Cluster-8309.22179	89.531074040389	2.16027176537911	5.3731	4.0555e-06	0.00025141
Cluster-8309.65438	0.637388105266871	52.8452443264957	-6.3735	4.0629e-06	0.00025167
Cluster-8309.40717	80.7975185430647	1.64280104830298	5.6201	4.0928e-06	0.00025333
Cluster-8309.62409	62.9607585045093	0	Inf	4.102e-06	0.0002537
Cluster-8309.2226	0.329004368122335	44.8426968376452	-7.0906	4.118e-06	0.0002545
Cluster-8309.22426	0	36.1112208790542	-Inf	4.1299e-06	0.00025504
Cluster-8309.9883	1.85846098701122	85.4401268582332	-5.5227	4.1423e-06	0.0002556
Cluster-8309.26929	38.6349854212911	0	Inf	4.1807e-06	0.00025778
Cluster-8309.2827	0	35.924098440611	-Inf	4.1879e-06	0.00025802
Cluster-8309.41467	0	35.745216190097	-Inf	4.2445e-06	0.00026131
Cluster-11879.0	0	36.3304235898771	-Inf	4.2493e-06	0.0002614
Cluster-8309.10910	0	36.2295162172123	-Inf	4.2809e-06	0.00026315
Cluster-603.0	39.2596375800092	0	Inf	4.2868e-06	0.00026331
Cluster-8309.21462	38.0373274693643	0	Inf	4.3095e-06	0.0002645
Cluster-8309.52732	71.5205233305529	2072.84268846329	-4.8571	4.3264e-06	0.00026534
Cluster-8309.1020	0	35.946150456089	-Inf	4.3716e-06	0.0002679
Cluster-8309.12453	38.9664266255515	0	Inf	4.4042e-06	0.0002697
Cluster-8309.32109	50.237483296682	0	Inf	4.4318e-06	0.00027118
Cluster-8309.23940	38.5691867886823	0	Inf	4.4449e-06	0.00027178
Cluster-8309.48487	45.0818274700471	849.326961993285	-4.2357	4.5137e-06	0.00027578
Cluster-8309.27208	128.345297981252	2277.67012737307	-4.1495	4.5401e-06	0.00027717
Cluster-8309.38426	44.0865853283929	782.215270821814	-4.1492	4.5469e-06	0.00027729
Cluster-8309.62082	0.956082157900307	58.6981460002203	-5.94	4.5488e-06	0.00027729
Cluster-8309.6587	0	35.9947111043272	-Inf	4.556e-06	0.00027752
Cluster-8309.24252	72.2155515042846	1.31424083864239	5.78	4.5812e-06	0.00027863
Cluster-8309.37492	130.042808331909	0.720090588459703	7.4966	4.5778e-06	0.00027863
Cluster-8309.34022	0	35.8687707660502	-Inf	4.5988e-06	0.00027949
Cluster-8309.35320	0	35.6970407914255	-Inf	4.6581e-06	0.00028266
Cluster-8309.38633	0	564.541726153294	-Inf	4.6556e-06	0.00028266
Cluster-8309.62901	64.2721169163726	1.08371202063416	5.8901	4.6837e-06	0.00028401
Cluster-8309.25390	38.5978290439466	0	Inf	4.6882e-06	0.00028407
Cluster-8309.63504	37.9307912776717	0	Inf	4.7242e-06	0.00028603
Cluster-8309.21904	107.30397258603	3.0883464321393	5.1187	4.7872e-06	0.00028951
Cluster-8309.36636	359.422237934012	10.0463119850438	5.1609	4.7925e-06	0.00028951
Cluster-8309.50670	177.294235298523	3112.04221658036	-4.1336	4.7904e-06	0.00028951
Cluster-8309.39334	3986.73829372033	224.797988925533	4.1485	4.8e-06	0.00028975
Cluster-8309.63754	38.0273839168898	0	Inf	4.8117e-06	0.00029024
Cluster-8309.21837	568.244071714492	25.6276963535265	4.4707	4.8174e-06	0.00029036
Cluster-8309.36653	124.50240358029	0.98568062898179	6.9808	4.8211e-06	0.00029037
Cluster-8309.30817	44.0203863175355	930.826095172887	-4.4023	4.8355e-06	0.00029102
Cluster-8309.30043	358.531940098171	3.1477404633332	6.8316	4.9076e-06	0.00029513
Cluster-16604.0	0	35.5580912461127	-Inf	4.9244e-06	0.00029592
Cluster-8309.48280	24.5401379571402	502.590777628798	-4.3562	4.9308e-06	0.00029608
Cluster-8309.36100	1592.3178881618	36.4748423112286	5.4481	4.9897e-06	0.0002994
Cluster-8309.1757	0	35.3620284628079	-Inf	4.9977e-06	0.00029966
Cluster-8309.31649	104.96139285225	1959.83022018086	-4.2228	5.0188e-06	0.00030028
Cluster-8309.35762	7258.27187054845	420.835718548698	4.1083	5.0194e-06	0.00030028
Cluster-8309.65495	0	35.309086550571	-Inf	5.0177e-06	0.00030028
Cluster-8309.29574	23.3680428768448	472.513248745323	-4.3377	5.0366e-06	0.00030109
Cluster-8309.46308	459.381038569835	23.3816972355164	4.2962	5.0556e-06	0.000302
Cluster-8309.29403	292.315473814412	13.4750349527176	4.4392	5.0643e-06	0.00030223
Cluster-8309.65032	0.859993221554112	88.8685695454621	-6.6912	5.0669e-06	0.00030223
Cluster-8309.24670	0	35.1581132466817	-Inf	5.0757e-06	0.00030245
Cluster-8309.52483	0	35.1516611277247	-Inf	5.0782e-06	0.00030245
Cluster-13979.0	0.318694052633436	43.7370352651137	-7.1005	5.1003e-06	0.00030355
Cluster-8309.64085	72.2066153575537	1.31424083864239	5.7798	5.1049e-06	0.0003036
Cluster-8309.52396	568.753949103865	29.7782929675501	4.2555	5.1467e-06	0.00030585
Cluster-8309.43843	37.8807508088428	0	Inf	5.161e-06	0.00030648
Cluster-8309.32728	3.34603570121515	107.226493276104	-5.0021	5.186e-06	0.00030774
Cluster-8309.48120	191.630419433231	8.28104176728658	4.5324	5.2257e-06	0.00030986
Cluster-8309.2524	0	35.3400789109106	-Inf	5.2389e-06	0.00031042
Cluster-8309.66587	0	35.3139580332582	-Inf	5.2492e-06	0.0003108
Cluster-8309.1107	0	35.1563251777094	-Inf	5.2576e-06	0.00031107
Cluster-8309.29439	0	35.2621040330614	-Inf	5.2698e-06	0.00031156
Cluster-8309.24610	37.3226860703985	0	Inf	5.2971e-06	0.00031294
Cluster-8309.10019	0	35.038132303132	-Inf	5.3603e-06	0.00031598
Cluster-8309.32429	55.0257675655344	0.657120419321193	6.3878	5.3524e-06	0.00031598
Cluster-8309.43339	6.69257510530215	161.10380556128	-4.5893	5.3598e-06	0.00031598
Cluster-8309.59453	0	51.5968521435454	-Inf	5.3665e-06	0.00031612
Cluster-8309.12976	0.637388105266871	50.9819427170861	-6.3217	5.3931e-06	0.00031745
Cluster-8309.14186	0	34.9093159838426	-Inf	5.4134e-06	0.00031841
Cluster-8309.31006	0	34.8563740716057	-Inf	5.4354e-06	0.00031948
Cluster-8309.10345	16.6922886027025	445.332103077056	-4.7376	5.4636e-06	0.00032089
Cluster-8309.33313	0	565.914870804442	-Inf	5.4817e-06	0.00032172
Cluster-8309.38011	637.868767212672	0	Inf	5.5056e-06	0.00032289
Cluster-8309.48902	95.4190513579576	1712.02871253621	-4.1653	5.5228e-06	0.00032367
Cluster-8309.65417	10.7238876292682	249.536633222324	-4.5404	5.5674e-06	0.00032604
Cluster-8309.33718	8.59177365139712	202.856187575409	-4.5614	5.5832e-06	0.00032649
Cluster-8309.57569	302.782566905643	14.0698853598325	4.4276	5.5822e-06	0.00032649
Cluster-8309.21694	138.645088506717	0.361833363202156	8.5819	5.6075e-06	0.00032744
Cluster-8309.24037	83.5835892240494	1632.03918197693	-4.2873	5.6065e-06	0.00032744
Cluster-8309.44955	185.580980577786	3307.45372697854	-4.1556	5.623e-06	0.00032811
Cluster-8309.20787	740.296391323261	3.44839172636916	7.746	5.6721e-06	0.00033073
Cluster-8309.24210	0	34.8516050524992	-Inf	5.6917e-06	0.00033163
Cluster-8309.21544	61.0790766939398	0.98568062898179	5.9534	5.7144e-06	0.00033271
Cluster-8309.31834	46.9690676521801	0.361833363202156	7.0202	5.7565e-06	0.00033492
Cluster-8309.52815	555.680216052714	27.3649526555373	4.3439	5.8005e-06	0.00033724
Cluster-8309.22763	0	34.508845260182	-Inf	5.8442e-06	0.00033929
Cluster-8309.354	0.265494426715888	42.7346668275708	-7.3306	5.8437e-06	0.00033929
Cluster-8309.44927	394.525456258818	19.7628708792651	4.3193	5.8617e-06	0.00034006
Cluster-8309.11920	12.3475112563152	247.728373995948	-4.3265	5.8816e-06	0.00034097
Cluster-8309.41036	122.892008397585	2176.00602576618	-4.1462	5.9592e-06	0.00034522
Cluster-8309.57120	0	34.2004465334464	-Inf	5.9869e-06	0.00034657
Cluster-8309.22436	86.4676386818427	10890.6005879432	-6.9767	6.003e-06	0.00034676
Cluster-8309.37696	157.266839542667	6.400664594208	4.6188	5.9994e-06	0.00034676
Cluster-8309.50751	9.18792049470839	207.773169666175	-4.4991	5.9961e-06	0.00034676
Cluster-8309.39772	46.2259209378075	0.361833363202156	6.9972	6.0754e-06	0.00035069
Cluster-8309.40675	92.5208108703905	0	Inf	6.093e-06	0.00035145
Cluster-8309.39851	505.096025972535	0	Inf	6.1294e-06	0.0003533
Cluster-8309.30520	202.912782620516	9.05169101120051	4.4865	6.2025e-06	0.00035726
Cluster-8309.38548	0	34.2182222540476	-Inf	6.2592e-06	0.00036001
Cluster-8309.39360	193.114527495397	2.36467970573499	6.3517	6.2566e-06	0.00036001
Cluster-8309.21993	81.5222780560256	0	Inf	6.2922e-06	0.00036148
Cluster-8309.49553	36.7151662442184	0	Inf	6.2939e-06	0.00036148
Cluster-8309.39177	88.8965223857545	1588.75797916447	-4.1596	6.3138e-06	0.00036237
Cluster-12564.0	0	34.064372969146	-Inf	6.3354e-06	0.00036334
Cluster-8309.17171	0	74.4990083488885	-Inf	6.3443e-06	0.00036334
Cluster-8309.24733	31.7153647571544	603.542508428149	-4.2502	6.3439e-06	0.00036334
Cluster-8309.17112	24.8500328029002	458.792902731836	-4.2065	6.433e-06	0.00036816
Cluster-8309.21580	47.3986013991959	843.986472165576	-4.1543	6.4538e-06	0.00036882
Cluster-8309.6775	5.73649294740184	140.389720087737	-4.6131	6.4505e-06	0.00036882
Cluster-8309.63473	36.3497830813383	0	Inf	6.5268e-06	0.00037273
Cluster-8309.6462	36.3394727658494	0	Inf	6.5335e-06	0.00037285
Cluster-8309.41737	0	445.24846161263	-Inf	6.5743e-06	0.00037491
Cluster-8309.23320	144.567425801127	5.61045156072057	4.6875	6.6145e-06	0.00037693
Cluster-8309.35247	142.43792965581	5.57181420026209	4.676	6.624e-06	0.00037721
Cluster-8309.38413	54.695389028654	0	Inf	6.645e-06	0.00037814
Cluster-8309.1641	0	34.0234548154855	-Inf	6.6564e-06	0.00037852
Cluster-8309.12998	159.596223683585	2743.11845785016	-4.1033	6.6965e-06	0.00038026
Cluster-8309.30411	24.4028077588384	469.038951090628	-4.2646	6.6961e-06	0.00038026
Cluster-8309.20667	111.144607140842	2.39616479030425	5.5356	6.7155e-06	0.00038108
Cluster-8309.63490	8.26162493767358	816.071292517751	-6.6261	6.7352e-06	0.00038192
Cluster-8309.36192	57.1615556084441	0	Inf	6.7422e-06	0.00038205
Cluster-8309.2932	0	33.8427844959993	-Inf	6.7521e-06	0.00038234
Cluster-8309.1770	0	33.8166636183469	-Inf	6.7661e-06	0.00038286
Cluster-8309.50933	7.87841353789	188.696906283584	-4.582	6.8243e-06	0.00038589
Cluster-8309.2254	1.18899758967645	62.3283984216964	-5.7121	6.8422e-06	0.00038663
Cluster-8309.28249	187.421654141778	2990.03700952927	-3.9958	6.9353e-06	0.00039161
Cluster-8309.42099	349.277767672686	0	Inf	6.9481e-06	0.00039206
Cluster-8309.25908	36.5678108152208	0	Inf	6.9647e-06	0.00039272
Cluster-8309.33003	496.435342594427	0	Inf	6.9732e-06	0.00039293
Cluster-8309.28527	120.726663576967	2117.06714846808	-4.1323	6.9868e-06	0.00039342
Cluster-8309.14335	35.9579094145389	668.487840404651	-4.2165	7.0075e-06	0.00039392
Cluster-8309.2560	0	47.7955673988356	-Inf	7.0055e-06	0.00039392
Cluster-8309.43427	499.198981916524	27.2365190802735	4.196	7.0104e-06	0.00039392
Cluster-8309.53583	81.190755173544	2.16027176537911	5.232	7.0626e-06	0.00039658
Cluster-8309.63307	0.530988853431777	49.6094982228706	-6.5458	7.1069e-06	0.00039878
Cluster-8309.57890	0	33.6562572453664	-Inf	7.179e-06	0.00040255
Cluster-8309.37641	20.3982708235848	357.671704123915	-4.1321	7.1918e-06	0.00040299
Cluster-8309.36782	68.7183053126176	1.31424083864239	5.7084	7.2048e-06	0.00040315
Cluster-8309.52729	30.4579130806524	691.417874401765	-4.5047	7.2014e-06	0.00040315
Cluster-8309.21386	353.661350208645	12178.9024216601	-5.1059	7.2215e-06	0.0004038
Cluster-8309.39923	346.668677329834	0	Inf	7.2387e-06	0.00040449
Cluster-8309.22009	35.8703458053511	0	Inf	7.2522e-06	0.00040496
Cluster-8309.38450	37.3559985913669	0	Inf	7.2679e-06	0.00040555
Cluster-8309.64982	22.780191537535	12680.1997261631	-9.1206	7.316e-06	0.00040796
Cluster-8309.32558	0	394.427237670349	-Inf	7.3286e-06	0.00040837
Cluster-8309.13522	54.8670944153042	0	Inf	7.3609e-06	0.00040989
Cluster-8309.12140	3.18529247786131	96.9351675988678	-4.9275	7.3715e-06	0.0004102
Cluster-8309.58864	0	123.798749674703	-Inf	7.4217e-06	0.00041271
Cluster-8309.27088	36.5003641341389	0	Inf	7.4377e-06	0.00041331
Cluster-8309.65592	1.29539684151154	217.710631459202	-7.3929	7.5448e-06	0.00041897
Cluster-8309.61591	0	33.4286044083706	-Inf	7.6611e-06	0.00042514
Cluster-8309.40508	66.8415011807529	1162.60212370391	-4.1205	7.6919e-06	0.00042655
Cluster-8309.37375	305.421485564202	15.7168577338905	4.2804	7.734e-06	0.00042859
Cluster-8309.1251	0	33.2225133681642	-Inf	7.7891e-06	0.00043022
Cluster-8309.26278	53.1442603164855	0.657120419321193	6.3376	7.7826e-06	0.00043022
Cluster-8309.56288	35.7410372313358	0	Inf	7.7861e-06	0.00043022
Cluster-8309.7334	198.970215673002	9.01484171971433	4.4641	7.7866e-06	0.00043022
Cluster-8309.9256	0	33.2207252991919	-Inf	7.7902e-06	0.00043022
Cluster-8309.56799	35.9972287483064	0	Inf	7.8155e-06	0.00043133
Cluster-8309.59490	91.5503223073122	2.88036235383881	4.9902	7.8242e-06	0.00043151
Cluster-8309.10249	2.26178931490075	78.4436264084509	-5.1161	7.857e-06	0.00043302
Cluster-8309.47073	35.5966928144912	0	Inf	7.9006e-06	0.00043513
Cluster-8309.16596	70.0562951746866	0	Inf	7.9087e-06	0.00043524
Cluster-8309.8023	33.2365258720418	593.071363294926	-4.1574	7.9134e-06	0.00043524
Cluster-8309.33631	34.9915169411497	0	Inf	7.9386e-06	0.00043632
Cluster-8309.2849	7.8245732692431	542.334694506148	-6.115	7.9473e-06	0.0004365
Cluster-8309.45203	11.6817547754991	266.66210918974	-4.5127	8.0328e-06	0.0004409
Cluster-8309.43596	35.3752320438051	0	Inf	8.0808e-06	0.00044323
Cluster-4745.0	0	44.9501612983888	-Inf	8.1249e-06	0.00044535
Cluster-8309.22934	35.0023309595104	0	Inf	8.1589e-06	0.00044691
Cluster-8309.37338	134.701402052224	0	Inf	8.1964e-06	0.00044865
Cluster-8309.43447	179.997724137402	8.1558015859418	4.464	8.2334e-06	0.00045037
Cluster-8309.51169	35.1797580741666	0	Inf	8.2445e-06	0.00045068
Cluster-8309.47847	128.288831103439	4.99018043288554	4.6842	8.2529e-06	0.00045083
Cluster-8309.28571	36.0398882355783	657.148561580686	-4.1886	8.2981e-06	0.00045299
Cluster-8309.12502	65.1926795403233	1.44018117691941	5.5004	8.3358e-06	0.00045474
Cluster-8309.14177	35.0234552933601	0	Inf	8.3788e-06	0.00045678
Cluster-8309.2933	2.30303057685635	77.5120805728679	-5.0728	8.3886e-06	0.000457
Cluster-8309.29929	393.172874224972	6419.59240890547	-4.0292	8.4391e-06	0.00045944
Cluster-8309.20719	0.956082157900307	54.5035403021979	-5.8331	8.5176e-06	0.0004634
Cluster-8309.59519	0	32.6699814285742	-Inf	8.5402e-06	0.00046432
Cluster-11251.1	39.0813512045449	0	Inf	8.562e-06	0.00046487
Cluster-8309.1790	0.987013104367006	74.8216091638218	-6.2442	8.557e-06	0.00046487
Cluster-8309.32918	558.363968360046	32.0019226571755	4.125	8.6067e-06	0.00046699
Cluster-8309.29907	376.671737685491	20.6759408373147	4.1873	8.6203e-06	0.00046741
Cluster-8309.34090	1.50769164230988	65.6048527407384	-5.4434	8.7271e-06	0.00047256
Cluster-8309.38455	396.816524515738	0	Inf	8.725e-06	0.00047256
Cluster-8309.23676	11.3302078482109	318.424161330129	-4.8127	8.7847e-06	0.00047536
Cluster-8309.48379	4.08931935544527	114.169976460366	-4.8032	8.8544e-06	0.00047881
Cluster-8309.59382	52.0459038148642	0.723666726404313	6.1683	8.8641e-06	0.00047901
Cluster-12261.1	0	32.7514274752462	-Inf	8.8947e-06	0.00048035
Cluster-8309.55262	99.7512737542117	0	Inf	8.9111e-06	0.00048091
Cluster-8309.24124	109.70926870337	0	Inf	8.9187e-06	0.00048099
Cluster-8309.45243	34.64661746939	0	Inf	8.9708e-06	0.00048348
Cluster-8309.10155	0	32.6283631179816	-Inf	8.9848e-06	0.00048391
Cluster-8309.21169	57.5027810151652	1.05222693606491	5.7721	9.0219e-06	0.00048558
Cluster-8309.37480	33.4628755265107	550.916537605333	-4.0412	9.0474e-06	0.00048663
Cluster-8309.3670	34.8376509964812	0	Inf	9.0547e-06	0.0004867
Cluster-8309.1872	0.647698420755771	48.0586642023709	-6.2133	9.08e-06	0.00048773
Cluster-8309.18333	34.7910435644558	0	Inf	9.0986e-06	0.0004884
Cluster-8309.36936	107.536713456286	3.61416230626656	4.895	9.1274e-06	0.00048963
Cluster-8309.64723	34.7328997931191	0	Inf	9.1537e-06	0.00049071
Cluster-8309.56294	0	32.3425091309537	-Inf	9.1995e-06	0.00049284
Cluster-8309.13585	0	32.2920554446213	-Inf	9.2383e-06	0.00049458
Cluster-8309.60744	49.1004745206075	0	Inf	9.2633e-06	0.00049559
Cluster-8309.42535	104.254187696477	3320.29658653994	-4.9931	9.2771e-06	0.000496
Cluster-8309.30362	211.653526897903	10.1057060162377	4.3885	9.2849e-06	0.00049609
Cluster-8309.23880	34.8278443838641	0	Inf	9.3357e-06	0.00049847
Cluster-8309.40342	5.73649294740184	287.032075283465	-5.6449	9.374e-06	0.00049985
Cluster-8309.47800	0	32.1203254699966	-Inf	9.3719e-06	0.00049985
Cluster-8309.23984	35.063415269857	0	Inf	9.3894e-06	0.00050034
Cluster-8309.64634	15.4116537243053	7663.55131680844	-8.9578	9.4428e-06	0.00050286
Cluster-8309.5746	10.4125745581919	205.042092505293	-4.2995	9.4615e-06	0.00050352
Cluster-8309.1892	0	32.5659881366534	-Inf	9.4724e-06	0.00050377
Cluster-8309.22635	34.0869863606939	0	Inf	9.5188e-06	0.0005059
Cluster-8309.27710	39.3129741457843	679.1399939523	-4.1106	9.5263e-06	0.00050596
Cluster-8309.57228	10.3837953630701	200.300811798827	-4.2698	9.5705e-06	0.00050798
Cluster-8309.3863	34.8489687177138	0	Inf	9.5974e-06	0.00050907
Cluster-8309.41806	0	125.193528970383	-Inf	9.6404e-06	0.00051034
Cluster-8309.51541	229.765740127156	3632.91667690721	-3.9829	9.6315e-06	0.00051034
Cluster-8309.64216	0	541.602925583626	-Inf	9.637e-06	0.00051034
Cluster-8309.1205	9.22801741106279	191.584725798513	-4.3758	9.6904e-06	0.00051231
Cluster-8309.26449	34.1938893154008	0	Inf	9.6873e-06	0.00051231
Cluster-8309.60092	0	32.1477416923916	-Inf	9.8059e-06	0.00051808
Cluster-8309.21243	0	32.1227087267793	-Inf	9.8264e-06	0.00051848
Cluster-8309.7116	2.67606860100853	85.6346115108093	-5	9.8251e-06	0.00051848
Cluster-8309.24346	34.2921300030919	0	Inf	9.872e-06	0.0005202
Cluster-8309.52672	1.62440120963388	65.2175961512749	-5.3273	9.8693e-06	0.0005202
Cluster-8309.26426	0	32.0579504886685	-Inf	9.8798e-06	0.00052027
Cluster-8309.41903	7.99677115368705	181.503560023658	-4.5044	9.9497e-06	0.00052361
Cluster-8309.52911	5.38306814848376	130.404309922414	-4.5984	9.9609e-06	0.00052386
Cluster-8309.44426	269.727705184233	14.4018117691941	4.2272	1.0182e-05	0.00053513
Cluster-8309.31807	33.58807279933	0	Inf	1.0339e-05	0.00054235
Cluster-8309.39773	1821.70023571926	29.5237141268478	5.9473	1.0334e-05	0.00054235
Cluster-8309.53931	10.4125745581919	203.682029908923	-4.2899	1.0328e-05	0.00054235
Cluster-8309.42110	871.547706504748	0.360045294229851	11.241	1.0348e-05	0.00054246
Cluster-8309.35570	34.3673796903816	0	Inf	1.0395e-05	0.00054455
Cluster-8309.2171	0.329004368122335	54.1402016560095	-7.3624	1.0486e-05	0.00054861
Cluster-8309.49799	34.8797627243229	0	Inf	1.0482e-05	0.00054861
Cluster-8309.1640	0	31.8803635828972	-Inf	1.052e-05	0.00054971
Cluster-8309.26035	4.62030820887704	190.565532461908	-5.3662	1.0521e-05	0.00054971
Cluster-8309.46574	7.01126915793558	287.778929092014	-5.3591	1.0528e-05	0.00054975
Cluster-8309.42900	0	156.1241657032	-Inf	1.0556e-05	0.00055085
Cluster-8309.39199	335.811823800527	5244.04119850267	-3.965	1.0635e-05	0.00055462
Cluster-8309.31393	319.948759251392	4976.2654355897	-3.9592	1.0652e-05	0.0005551
Cluster-8309.45563	0	341.408680227417	-Inf	1.0681e-05	0.00055629
Cluster-8309.39632	0	36.1711051289366	-Inf	1.0711e-05	0.0005575
Cluster-8309.6710	0	31.6367230942725	-Inf	1.0739e-05	0.0005586
Cluster-8309.65213	0.859993221554112	379.664047679065	-8.7862	1.0794e-05	0.00056109
Cluster-8309.18940	34.2268350733549	0	Inf	1.0871e-05	0.00056453
Cluster-8309.2647	0	31.49002608526	-Inf	1.0875e-05	0.00056453
Cluster-8309.51742	242.346915552783	1.01716571355104	7.8964	1.0897e-05	0.00056531
Cluster-8309.15294	34.1790016175071	0	Inf	1.0926e-05	0.00056646
Cluster-8309.38853	1112.08653473758	65.1681982556031	4.093	1.0975e-05	0.00056866
Cluster-8309.12169	107.763359400626	3.77695193602975	4.8345	1.1098e-05	0.00057465
Cluster-8309.36267	164.976269614838	7.80578454861354	4.4016	1.1106e-05	0.00057469
Cluster-8309.12384	310.811600782709	4997.41423311372	-4.0071	1.1156e-05	0.0005769
Cluster-8309.20822	2.82535716327227	135.319393964004	-5.5818	1.1172e-05	0.00057738
Cluster-8309.35276	893.961122220168	14002.2099444872	-3.9693	1.1199e-05	0.00057839
Cluster-8309.43570	0	31.0943243807059	-Inf	1.1252e-05	0.00058078
Cluster-8309.14499	0	31.5618316301382	-Inf	1.1342e-05	0.000585
Cluster-8309.35113	194.899124168954	10.0812682384358	4.273	1.1356e-05	0.000585
Cluster-8309.37360	388.741748088142	22.0009100897909	4.1432	1.1351e-05	0.000585
Cluster-8309.24911	137.795297505846	2200.37396527992	-3.9972	1.1399e-05	0.00058685
Cluster-8309.55253	137.100065925542	6.14222682957513	4.4803	1.1523e-05	0.00059286
Cluster-8309.33406	81.0355150601174	2.52031705960896	5.0069	1.165e-05	0.000599
Cluster-8309.53982	58.3720883515427	943.23393561329	-4.0143	1.169e-05	0.00060064
Cluster-8309.25214	49.4607765982109	0	Inf	1.1703e-05	0.00060092
Cluster-8309.12233	16.2104256956553	5879.53588430667	-8.5026	1.1765e-05	0.00060275
Cluster-8309.13668	251.809355497809	12.8934011853411	4.2876	1.1764e-05	0.00060275
Cluster-8309.16847	61.0284067874596	965.572249893465	-3.9838	1.1758e-05	0.00060275
Cluster-8309.52892	0	363.390535889342	-Inf	1.1768e-05	0.00060275
Cluster-8309.61603	34.0307204609871	0	Inf	1.1795e-05	0.00060374
Cluster-8309.17754	34.0187620970251	0	Inf	1.181e-05	0.00060411
Cluster-8309.27959	33.4271926361187	0	Inf	1.1833e-05	0.00060492
Cluster-8309.49827	133.179944647466	5.64193664528982	4.561	1.1955e-05	0.00061075
Cluster-8309.32786	33.5753368527812	0	Inf	1.2003e-05	0.00061281
Cluster-8309.35650	594.763542018617	8990.11101803896	-3.918	1.2165e-05	0.0006207
Cluster-8309.47146	62.0179712576659	0	Inf	1.2214e-05	0.0006228
Cluster-8309.39658	33.3864550770349	0	Inf	1.2248e-05	0.00062413
Cluster-8309.51525	5.5930742580797	123.067118029732	-4.4597	1.2279e-05	0.00062535
Cluster-8309.13513	0	31.1703012513391	-Inf	1.2311e-05	0.00062658
Cluster-8309.38680	336.167749560581	0	Inf	1.2343e-05	0.00062781
Cluster-8309.38126	1189.03483935385	0	Inf	1.2419e-05	0.00063129
Cluster-8309.30977	499.580578883068	7439.0762063681	-3.8963	1.2577e-05	0.00063889
Cluster-8309.46352	5.04439410760188	132.31448406913	-4.7131	1.2647e-05	0.00064202
Cluster-8309.2459	0.584188479349324	84.1570833070918	-7.1705	1.2691e-05	0.00064389
Cluster-8309.39198	16.6378076913263	300.278891827215	-4.1738	1.2833e-05	0.00065065
Cluster-4427.0	55.5357137633378	0.657120419321193	6.4011	1.291e-05	0.00065417
Cluster-8309.32016	24.5547517753189	418.964179256901	-4.0928	1.295e-05	0.00065576
Cluster-8309.35906	142.04266057387	2168.99979693361	-3.9326	1.2959e-05	0.00065583
Cluster-8309.57859	137.677487649479	6.27114811798637	4.4564	1.3047e-05	0.00065987
Cluster-8309.12900	0	30.9505008471647	-Inf	1.3175e-05	0.00066579
Cluster-8309.40597	55.4135939693859	842.550622592488	-3.9265	1.3181e-05	0.00066579
Cluster-8309.34059	33.5475650634031	0	Inf	1.3201e-05	0.00066638
Cluster-8309.26804	0	30.8750141952201	-Inf	1.3262e-05	0.00066903
Cluster-8309.37856	21.5307062236832	371.666833692933	-4.1095	1.3283e-05	0.0006697
Cluster-8309.29226	202.706416960724	3.15131660127781	6.0073	1.3314e-05	0.00067
Cluster-8309.48336	33.4758148796314	0	Inf	1.3301e-05	0.00067
Cluster-8309.6998	0	30.8335008537492	-Inf	1.331e-05	0.00067
Cluster-8309.18901	5.05571182883447	120.332860002637	-4.573	1.3368e-05	0.00067204
Cluster-8309.58618	0.584188479349324	1448.07528043998	-11.275	1.3372e-05	0.00067204
Cluster-8309.27116	85.5199337061651	1291.5407167374	-3.9167	1.338e-05	0.00067205
Cluster-8309.53734	33.3656975061996	0	Inf	1.3457e-05	0.00067549
Cluster-8309.30291	17.4372315104838	284.413198392693	-4.0277	1.37e-05	0.00068726
Cluster-8309.38956	39.8849744380148	0	Inf	1.3826e-05	0.00069285
Cluster-8309.9947	49.0343203300624	0.723666726404313	6.0823	1.3829e-05	0.00069285
Cluster-8309.12096	4.41667567509455	110.030391046162	-4.6388	1.389e-05	0.00069507
Cluster-8309.61801	0.637388105266871	44.5408526934474	-6.1268	1.3882e-05	0.00069507
Cluster-8309.26587	12.6021916646704	227.582595669839	-4.1746	1.3929e-05	0.0006966
Cluster-8309.40972	172.271534930602	1.70577121744149	6.6581	1.4138e-05	0.00070658
Cluster-8309.18545	0	30.6605779979626	-Inf	1.4193e-05	0.0007089
Cluster-8309.27359	6941.35455998814	466.714570834347	3.8946	1.4207e-05	0.00070915
Cluster-8309.39416	33.3617607665242	0	Inf	1.4336e-05	0.00071516
Cluster-8309.16508	47.7268169796533	0.723666726404313	6.0433	1.4363e-05	0.00071607
Cluster-8309.369	0	30.501364506144	-Inf	1.4392e-05	0.00071706
Cluster-8309.26017	37.7492904834826	601.658818309438	-3.9944	1.441e-05	0.00071752
Cluster-8309.2791	0	30.4330301300886	-Inf	1.4479e-05	0.00072049
Cluster-17654.0	0	30.3943927696301	-Inf	1.4528e-05	0.00072251
Cluster-8309.15103	0	30.3682718919778	-Inf	1.4562e-05	0.00072373
Cluster-8309.19035	2.38995354331484	75.6921878485645	-4.9851	1.4583e-05	0.00072434
Cluster-8309.7268	8.12479844224364	162.012313932926	-4.3176	1.4606e-05	0.00072505
Cluster-8309.58719	0.329004368122335	37.5103814387324	-6.833	1.4679e-05	0.00072812
Cluster-8309.61916	0	30.2720285692977	-Inf	1.4686e-05	0.00072812
Cluster-8309.19888	32.2649041684404	0	Inf	1.471e-05	0.00072884
Cluster-8309.4255	0	30.1840254345469	-Inf	1.4802e-05	0.00073294
Cluster-8309.53146	312.268290184967	0	Inf	1.482e-05	0.00073302
Cluster-8309.63801	32.4716141810902	0	Inf	1.4822e-05	0.00073302
Cluster-8309.47725	188.954740005393	9.41710051234727	4.3266	1.4919e-05	0.00073694
Cluster-8309.57583	3.19560279335021	85.6885363659645	-4.7449	1.4919e-05	0.00073694
Cluster-8309.12929	10.9926781529302	218.785203218896	-4.3149	1.4941e-05	0.00073712
Cluster-8309.57472	40.0223046363166	660.318420807797	-4.0443	1.4941e-05	0.00073712
Cluster-8309.28246	370.129529785094	21.3546230534253	4.1154	1.4983e-05	0.00073815
Cluster-8309.51692	32.3718071231473	0	Inf	1.4986e-05	0.00073815
Cluster-8309.53623	34.8237707043311	538.988021706761	-3.9521	1.499e-05	0.00073815
Cluster-8309.23896	273.718964848403	4076.82758033086	-3.8967	1.5084e-05	0.00074236
Cluster-8309.55963	462.671367335852	28.8478350440072	4.0035	1.5158e-05	0.00074556
Cluster-8309.44220	60.187878646204	940.281177537845	-3.9655	1.519e-05	0.00074664
Cluster-8309.43688	31.9700451655096	0	Inf	1.5205e-05	0.00074691
Cluster-8309.55506	0	30.4300491799544	-Inf	1.5218e-05	0.00074712
Cluster-8309.38944	899.483012284134	4.68058882498807	7.5863	1.5345e-05	0.0007529
Cluster-8309.30960	0	30.3094730485943	-Inf	1.538e-05	0.00075416
Cluster-8309.36512	81.4890095916153	0	Inf	1.544e-05	0.00075662
Cluster-8309.49405	66.9138215341108	1.80916681601078	5.2089	1.5475e-05	0.00075789
Cluster-8309.2229	5.05456748323327	112.957943350213	-4.4821	1.5492e-05	0.00075826
Cluster-8309.27301	0	30.1252265911634	-Inf	1.5633e-05	0.0007647
Cluster-8309.47776	66.6577116953614	1.80022647114926	5.2105	1.5643e-05	0.00076472
Cluster-8309.36009	0	30.0937415065942	-Inf	1.5677e-05	0.00076591
Cluster-8309.12669	0	29.973165375234	-Inf	1.5847e-05	0.0007726
Cluster-8309.26336	289.351843085342	15.5682701923251	4.2161	1.5854e-05	0.0007726
Cluster-8309.27420	118.440590771128	5.40604362036469	4.4534	1.5836e-05	0.0007726
Cluster-8309.48070	66.8095740336206	1.76874138658	5.2393	1.5862e-05	0.0007726
Cluster-8309.58307	8.62220089499197	247.882735598753	-4.8455	1.5857e-05	0.0007726
Cluster-8309.20704	32.6842757449029	0	Inf	1.5904e-05	0.00077418
Cluster-8309.34160	33.2062355683045	534.775230433815	-4.0094	1.6099e-05	0.0007832
Cluster-8309.48362	0	284.822665220825	-Inf	1.6185e-05	0.00078691
Cluster-8309.15280	32.1979611902303	0	Inf	1.625e-05	0.00078928
Cluster-8309.39452	175.341415101859	8.46588591806896	4.3724	1.6253e-05	0.00078928
Cluster-8309.40372	318.651010494638	6.46840378245303	5.6224	1.6318e-05	0.00079196
Cluster-8309.10152	75.7840994384876	2.29992146762418	5.0422	1.6359e-05	0.00079346
Cluster-8309.29411	54.2219145089077	1.0486507981203	5.6923	1.6421e-05	0.00079595
Cluster-8309.6617	4.27934547679276	1870.48247360027	-8.7718	1.6576e-05	0.00080298
Cluster-8309.20068	47.7145847359764	0.720090588459703	6.0501	1.6592e-05	0.00080328
Cluster-8309.56926	116.89193651676	1680.99603804632	-3.8461	1.6658e-05	0.000806
Cluster-8309.58908	2.38944984044299	307.160840871483	-7.0062	1.6762e-05	0.00081054
Cluster-8309.52651	125.927738433468	5.58969488998514	4.4937	1.6785e-05	0.00081118
Cluster-8309.13430	31.350703915225	0	Inf	1.6817e-05	0.00081199
Cluster-8309.54168	1.59347026316718	59.5957185253295	-5.225	1.6822e-05	0.00081199
Cluster-18004.0	0	29.8317276040167	-Inf	1.6868e-05	0.00081323
Cluster-8309.21053	0	29.8353037419613	-Inf	1.6863e-05	0.00081323
Cluster-8309.302	0	29.810270776349	-Inf	1.6901e-05	0.00081431
Cluster-8309.51111	0	29.7354842813366	-Inf	1.7015e-05	0.00081932
Cluster-8309.13796	387.851476582137	0	Inf	1.7055e-05	0.0008203
Cluster-8309.65526	2.23085836843405	68.9296898911543	-4.9495	1.705e-05	0.0008203
Cluster-8309.44176	342.322948603093	20.678534032341	4.0492	1.7068e-05	0.00082041
Cluster-8309.35121	1380.91589193249	1.97136125796358	9.4522	1.71e-05	0.00082145
Cluster-8309.808	0	29.6428170966011	-Inf	1.7158e-05	0.00082374
Cluster-8309.11078	3.73855001074393	95.030845372217	-4.6678	1.7234e-05	0.00082642
Cluster-8309.16389	215.680105117917	0	Inf	1.7233e-05	0.00082642
Cluster-18421.0	0	29.5555141187826	-Inf	1.7294e-05	0.0008288
Cluster-8309.3152	16.6882966013908	277.217544229268	-4.0541	1.7356e-05	0.00083129
Cluster-8309.32540	80.7855489740246	2.88930269870034	4.8053	1.7409e-05	0.00083334
Cluster-8309.43327	32.1274370302811	0	Inf	1.7468e-05	0.00083567
Cluster-8309.65168	0.329004368122335	36.7297039379169	-6.8027	1.756e-05	0.00083953
Cluster-8309.20056	2.23085836843405	70.0532271423266	-4.9728	1.7628e-05	0.00084179
Cluster-8309.26924	32.0311294758561	0	Inf	1.7626e-05	0.00084179
Cluster-8309.3782	3.20591310883911	313.765141818554	-6.6128	1.7708e-05	0.00084512
Cluster-8309.45927	33.7718182281634	0	Inf	1.7737e-05	0.00084601
Cluster-8309.20567	261.529767177953	15.3910685361205	4.0868	1.7782e-05	0.00084764
Cluster-8309.37441	2686.65974531181	190.550878375843	3.8176	1.7891e-05	0.00085184
Cluster-8309.46353	31.9003914714465	0	Inf	1.7882e-05	0.00085184
Cluster-8309.8464	39.2858982607718	0.328560209660597	6.9017	1.803e-05	0.00085796
Cluster-8309.30256	63.3390922255881	1.41048416132246	5.4888	1.813e-05	0.00086182
Cluster-8309.47761	3.03600391559757	83.3184924533126	-4.7784	1.8133e-05	0.00086182
Cluster-8309.31994	367.155354147195	5283.98671531779	-3.8472	1.8236e-05	0.00086579
Cluster-8309.53013	108.882665674576	4.4637693709479	4.6084	1.8238e-05	0.00086579
Cluster-8309.57895	62.1348665915886	0	Inf	1.8313e-05	0.00086884
Cluster-8309.53009	64.6138019694075	1.80916681601078	5.1584	1.8357e-05	0.00087042
Cluster-8309.18655	31.6327452933857	0	Inf	1.8422e-05	0.000873
Cluster-8309.58458	0	128.454483350943	-Inf	1.8477e-05	0.00087494
Cluster-8309.8425	0	29.3736509181345	-Inf	1.8485e-05	0.00087494
Cluster-8309.33398	398.105306702747	24.653231851526	4.0133	1.8577e-05	0.00087876
Cluster-8309.22819	2.54955242106749	376.094230375018	-7.2047	1.8641e-05	0.00088041
Cluster-8309.29713	74.688902093955	2.4258618059012	4.9443	1.8647e-05	0.00088041
Cluster-8309.56513	41.1236833551689	0	Inf	1.8655e-05	0.00088041
Cluster-8309.58099	1.29539684151154	54.1993129012174	-5.3868	1.8629e-05	0.00088041
Cluster-8309.6398	31.5143876775887	0	Inf	1.8668e-05	0.00088052
Cluster-8309.62399	67.6053614094027	0	Inf	1.8787e-05	0.00088558
Cluster-8309.51543	61.556044282309	952.733616910155	-3.9521	1.8881e-05	0.00088951
Cluster-8309.37155	3245.41455918747	45950.399269907	-3.8236	1.8973e-05	0.00089319
Cluster-8309.41444	0	29.0849209500942	-Inf	1.8982e-05	0.00089319
Cluster-8309.61171	3.29004368122335	82.5100109749942	-4.6484	1.9148e-05	0.00090049
Cluster-8309.47258	92.9835642550755	3.28560209660597	4.8227	1.9232e-05	0.00090365
Cluster-8309.58805	0	79.9649708460563	-Inf	1.9238e-05	0.00090365
Cluster-8309.56531	142.394693564057	0	Inf	1.9647e-05	0.00092233
Cluster-8309.42765	0	346.848977438701	-Inf	1.9726e-05	0.0009255
Cluster-8309.64996	0.956082157900307	48.667119004332	-5.6697	1.9825e-05	0.0009296
Cluster-8309.18192	0	29.0433026395015	-Inf	2.0039e-05	0.00093909
Cluster-8309.2024	3.10116190547706	221.047715922504	-6.1554	2.0051e-05	0.00093912
Cluster-8309.52684	0	234.387395006641	-Inf	2.022e-05	0.0009465
Cluster-8309.29908	141.142981255534	7.11002676883387	4.3112	2.0233e-05	0.00094656
Cluster-8309.40124	32.7193244274607	569.929520471846	-4.1226	2.0259e-05	0.00094721
Cluster-8309.44175	75.6537394021705	2.36289163676269	5.0008	2.033e-05	0.00094996
Cluster-8309.1741	1.59296656029533	94.3224736571328	-5.8878	2.0346e-05	0.00095015
Cluster-8309.49690	50.7321638284992	0	Inf	2.0358e-05	0.00095016
Cluster-18349.0	30.9845431697581	0	Inf	2.0459e-05	0.00095436
Cluster-8309.31394	31.2168179588049	0	Inf	2.0569e-05	0.00095783
Cluster-8309.36059	9901.04119359954	324.22775048363	4.9325	2.0564e-05	0.00095783
Cluster-8309.39521	236.571510084757	13.0467602515542	4.1805	2.0549e-05	0.00095783
Cluster-8309.26374	0	28.6465130229074	-Inf	2.0792e-05	0.00096708
Cluster-8309.32143	10.2334993950627	188.071441249073	-4.1999	2.0782e-05	0.00096708
Cluster-8309.12150	29.4956871700955	437.591638744624	-3.891	2.0858e-05	0.00096956
Cluster-8309.36619	31.3546518599786	0	Inf	2.0917e-05	0.00097123
Cluster-8309.63068	75.2117435883209	2.46092302841506	4.9337	2.0918e-05	0.00097123
Cluster-8309.17781	96.4332996973508	0	Inf	2.1011e-05	0.00097386
Cluster-8309.32801	0	55.9966633913543	-Inf	2.1009e-05	0.00097386
Cluster-8309.42114	1.97402620873401	63.4137935421811	-5.0056	2.1011e-05	0.00097386
Cluster-8309.65342	1.43387138541454	58.3588548711847	-5.347	2.1065e-05	0.00097582
Cluster-8309.21467	155.560404250357	7.84025058331702	4.3104	2.1121e-05	0.00097786
Cluster-8309.19924	140.43062854777	6.57120419321193	4.4176	2.1187e-05	0.00098035
Cluster-8309.50221	11.7881540273342	230.416107585587	-4.2888	2.1418e-05	0.00099047
Cluster-8309.35101	165.012292851659	8.80755779834608	4.2277	2.147e-05	0.00099229
Cluster-8309.31923	220.803687994201	2984.95551488384	-3.7569	2.1508e-05	0.00099292
Cluster-8309.37259	298.956486137191	18.6197648274371	4.005	2.1506e-05	0.00099292
Cluster-8309.1747	0	37.2211562409214	-Inf	2.1567e-05	0.00099507
Cluster-12583.0	0	28.7236827747025	-Inf	2.1716e-05	0.0010008
Cluster-8309.25442	31.3122662524218	0	Inf	2.1712e-05	0.0010008
Cluster-8309.39212	262.099560457202	15.7233098528475	4.0591	2.1764e-05	0.0010024
Cluster-15389.0	0	28.6553483986471	-Inf	2.1854e-05	0.001006
Cluster-8309.46213	1698.78430452001	23502.2098606562	-3.7902	2.1891e-05	0.0010071
Cluster-8309.15388	0	28.6256513830501	-Inf	2.1915e-05	0.0010077
Cluster-8309.24253	88.5632145149424	3.61833363202156	4.6133	2.1971e-05	0.0010097
Cluster-8309.41829	51.3467907565215	1.08013588268955	5.571	2.2034e-05	0.001012
Cluster-8309.39305	73.0844808725696	2.53283354241509	4.8507	2.2066e-05	0.0010129
Cluster-8309.12023	0	116.993042748266	-Inf	2.2113e-05	0.0010138
Cluster-8309.40457	33.2548578118172	488.054757134741	-3.8754	2.2107e-05	0.0010138
Cluster-8309.504	0	28.4843185809546	-Inf	2.2208e-05	0.0010176
Cluster-8309.25281	431.373850176754	5722.27381712093	-3.7296	2.2287e-05	0.0010207
Cluster-8309.1125	2.88836340180687	82.2018171754201	-4.8308	2.2571e-05	0.0010328
Cluster-8309.55602	395.145793709768	5380.7782062888	-3.7674	2.2578e-05	0.0010328
Cluster-8309.18571	3.94805241746802	91.2170441447011	-4.5301	2.2707e-05	0.0010375
Cluster-8309.37844	24.9564761112935	438.181800046343	-4.134	2.2694e-05	0.0010375
Cluster-8309.54525	280.403314922846	18.0916681601078	3.9541	2.3035e-05	0.0010519
Cluster-8309.30184	63.6600197077877	1.80022647114926	5.1441	2.3197e-05	0.0010587
Cluster-8309.57184	0	28.515698696402	-Inf	2.3303e-05	0.001063
Cluster-8309.40303	345.277685577278	4722.52476707233	-3.7737	2.3396e-05	0.0010666
Cluster-8309.58575	8.04768208840219	233.633595266546	-4.8595	2.3485e-05	0.0010701
Cluster-8309.6615	7.59165783746696	146.427460901162	-4.2696	2.3514e-05	0.0010702
Cluster-8309.6811	0	28.4230315116665	-Inf	2.3506e-05	0.0010702
Cluster-8309.43918	30.8578900499596	0	Inf	2.3607e-05	0.0010738
Cluster-10629.0	0	28.2953031044172	-Inf	2.3791e-05	0.0010815
Cluster-8309.13195	0	28.2863627595557	-Inf	2.3811e-05	0.0010818
Cluster-8309.26709	486.510874691138	31.953571947181	3.9284	2.3836e-05	0.0010819
Cluster-8309.58563	5.22397297360297	112.486747477091	-4.4285	2.3839e-05	0.0010819
Cluster-8309.21970	2.23085836843405	66.8038791493964	-4.9043	2.4157e-05	0.0010951
Cluster-8309.36922	89.4601014392041	3.57254399567387	4.6462	2.4145e-05	0.0010951
Cluster-8309.40514	178.168087165825	0	Inf	2.4282e-05	0.0011002
Cluster-8309.60953	0	27.9536312241401	-Inf	2.4578e-05	0.0011129
Cluster-8309.30084	30.4838446200637	0	Inf	2.4634e-05	0.0011148
Cluster-8309.6728	0	28.1925026936583	-Inf	2.5292e-05	0.001144
Cluster-8309.43951	78.4019802116013	2.88751462972803	4.763	2.5369e-05	0.0011468
Cluster-8309.12446	11.5591865403116	187.967692522317	-4.0234	2.5427e-05	0.0011483
Cluster-8309.37713	249.343944854203	14.8077516688934	4.0737	2.5431e-05	0.0011483
Cluster-8309.64867	29.8482415031274	0	Inf	2.5686e-05	0.0011592
Cluster-8309.66466	0	28.0189846500613	-Inf	2.5712e-05	0.0011597
Cluster-8309.37549	0	329.494190139194	-Inf	2.5745e-05	0.0011602
Cluster-8309.55717	29.8226767267304	0	Inf	2.5764e-05	0.0011602
Cluster-8309.66122	0	27.9964399103536	-Inf	2.5767e-05	0.0011602
Cluster-8309.14896	29.7966899256829	0	Inf	2.5843e-05	0.0011611
Cluster-8309.2490	0	27.9756832396181	-Inf	2.5818e-05	0.0011611
Cluster-8309.3384	29.8070002411718	0	Inf	2.5812e-05	0.0011611
Cluster-8309.47792	72.2248656191079	0.720090588459703	6.6482	2.5838e-05	0.0011611
Cluster-8309.55096	1.59296656029533	61.2511385200193	-5.2649	2.5908e-05	0.0011633
Cluster-8309.37080	103.253753946274	3.24040764806866	4.9939	2.6009e-05	0.0011672
Cluster-8309.33596	208.317216131084	12.1715225279091	4.0972	2.603e-05	0.0011675
Cluster-8309.59664	29.7158554502447	0	Inf	2.6093e-05	0.0011697
Cluster-8309.33871	2.63203494497868	70.4298577815369	-4.7419	2.6157e-05	0.0011719
Cluster-8309.54988	72.6395004631519	2.29992146762418	4.9811	2.6357e-05	0.0011802
Cluster-8309.44575	57.081301743916	908.23253054439	-3.992	2.6388e-05	0.0011809
Cluster-8309.54740	1.85846098701122	65.3589314589116	-5.1362	2.6542e-05	0.0011871
Cluster-8309.43900	9.18741679183654	171.731363558593	-4.2244	2.6631e-05	0.0011905
Cluster-8309.38904	126.39995808434	5.94556885846	4.41	2.6948e-05	0.001204
Cluster-8309.35143	250.397007296984	0	Inf	2.6981e-05	0.0012041
Cluster-8309.793	0	28.0600052673025	-Inf	2.6976e-05	0.0012041
Cluster-8309.24958	234.403476958442	14.425056665834	4.0223	2.703e-05	0.0012057
Cluster-8309.1367	0	27.4676455916332	-Inf	2.7118e-05	0.0012089
Cluster-8309.59140	165.595555603486	2257.5983559872	-3.7691	2.7174e-05	0.0012107
Cluster-8309.30784	37.3546244226089	0.360045294229851	6.697	2.7199e-05	0.0012111
Cluster-8309.9012	0	27.8045484528038	-Inf	2.764e-05	0.0012301
Cluster-8309.50506	0	27.7909440579576	-Inf	2.7676e-05	0.001231
Cluster-8309.3341	87.330998473486	3.54105891110461	4.6242	2.7924e-05	0.0012407
Cluster-8309.57369	29.6896500311184	0	Inf	2.7915e-05	0.0012407
Cluster-8309.27299	0	27.6660916317207	-Inf	2.801e-05	0.0012438
Cluster-8309.46692	0	27.6274542712622	-Inf	2.8114e-05	0.0012478
Cluster-8309.21666	1582.28919508143	7.38932617332401	7.7424	2.8145e-05	0.0012484
Cluster-8309.34815	43.1584823728714	626.199243592519	-3.8589	2.8267e-05	0.0012511
Cluster-8309.38362	82.6259190494954	3.24040764806866	4.6723	2.8227e-05	0.0012511
Cluster-8309.38602	704.565358526723	49.0224002905376	3.8452	2.8268e-05	0.0012511
Cluster-8309.55092	29.0568393082564	0	Inf	2.8259e-05	0.0012511
Cluster-8309.66017	2.30303057685635	64.6234484066334	-4.8105	2.8282e-05	0.0012511
Cluster-8309.4516	29.5626301483055	0	Inf	2.8338e-05	0.0012529
Cluster-8309.60819	1.32747213357944	55.787771723419	-5.3932	2.8417e-05	0.0012557
Cluster-8309.28473	85.3628309326155	3.60045294229851	4.5674	2.8523e-05	0.0012597
Cluster-8309.19482	147.358226779635	1961.97265687213	-3.7349	2.8543e-05	0.0012599
Cluster-8309.21999	141.120412279783	1926.28713156593	-3.7708	2.8597e-05	0.0012615
Cluster-8309.5756	29.4595269934165	0	Inf	2.8688e-05	0.0012649
Cluster-8309.45120	29.4475686294546	0	Inf	2.8729e-05	0.001266
Cluster-8309.51136	55.5147375744237	1.40869609235015	5.3004	2.8769e-05	0.0012671
Cluster-8309.65415	0	27.3673334067788	-Inf	2.8835e-05	0.0012692
Cluster-8309.41070	4.72620375784029	360.536307391516	-6.2533	2.8859e-05	0.0012696
Cluster-8309.2222	0.987013104367006	44.8635584775025	-5.5063	2.8885e-05	0.0012701
Cluster-8309.16176	54.4052002914274	1.34751399218395	5.3354	2.9295e-05	0.0012874
Cluster-8309.16162	29.5272587592915	0	Inf	2.9401e-05	0.0012914
Cluster-8309.11498	29.2450804412733	0	Inf	2.9436e-05	0.0012922
Cluster-8309.49486	0	199.111088885382	-Inf	2.9466e-05	0.0012928
Cluster-8309.18930	47.5110891420514	659.657432981396	-3.7954	2.9642e-05	0.0012991
Cluster-8309.31238	0	27.624473321128	-Inf	2.963e-05	0.0012991
Cluster-8309.34052	80.4170178591341	3.15489273922242	4.6718	2.9696e-05	0.0013008
Cluster-8309.44973	215.600059430144	0	Inf	2.9819e-05	0.0013054
Cluster-8309.57514	0	27.5300180674202	-Inf	2.99e-05	0.0013076
Cluster-8309.63351	46.1015453041333	0	Inf	2.9894e-05	0.0013076
Cluster-8309.58206	0	27.493168775934	-Inf	3.0007e-05	0.0013115
Cluster-8309.25373	0	196.71671216405	-Inf	3.0112e-05	0.0013154
Cluster-8309.15626	0	27.3518359738385	-Inf	3.0421e-05	0.0013282
Cluster-8309.39021	118.431544101124	2.16027176537911	5.7767	3.0518e-05	0.0013317
Cluster-8309.33496	102.359752299386	2.17100017921294	5.5591	3.0696e-05	0.0013387
Cluster-8309.62664	36.3183484319998	0.328560209660597	6.7884	3.0796e-05	0.0013424
Cluster-8309.61492	212.564055514546	0	Inf	3.0867e-05	0.0013447
Cluster-8309.42023	0	35.0346586287681	-Inf	3.1062e-05	0.0013517
Cluster-8309.8818	0	27.1450447766999	-Inf	3.1044e-05	0.0013517
Cluster-8309.52493	42.6146094279552	0.690393572862753	5.9478	3.1106e-05	0.0013529
Cluster-8309.14381	8.32298312773513	151.024430360939	-4.1815	3.1141e-05	0.0013537
Cluster-8309.45810	658.307319905001	49.1845897214081	3.7425	3.1225e-05	0.0013566
Cluster-8309.35184	143.927377471461	2072.64742495026	-3.8481	3.1251e-05	0.001357
Cluster-8309.54652	0	27.0470133850475	-Inf	3.1345e-05	0.0013604
Cluster-8309.12156	33.7639335437344	0	Inf	3.1406e-05	0.0013623
Cluster-8309.43880	6.7848642418304	142.174966454932	-4.3892	3.147e-05	0.0013643
Cluster-8309.44235	104.044548349896	4.59984293524835	4.4995	3.1497e-05	0.0013648
Cluster-8309.31853	259.429919028931	0	Inf	3.1517e-05	0.0013649
Cluster-8309.5032	28.9144280246779	0	Inf	3.1646e-05	0.0013698
Cluster-8309.54325	311.982581039459	0	Inf	3.1797e-05	0.0013756
Cluster-8309.42299	18.5087307451713	283.349193351576	-3.9363	3.1879e-05	0.0013784
Cluster-8309.5269	28.8422558162556	0	Inf	3.1926e-05	0.0013796
Cluster-8309.30779	191.939333289832	10.8424869187997	4.1459	3.219e-05	0.0013903
Cluster-8309.47474	312.519063462452	20.8971415553535	3.9026	3.2225e-05	0.0013911
Cluster-8309.35546	101.622152751499	1362.02515674978	-3.7445	3.2351e-05	0.0013958
Cluster-8309.50871	49.5285083640859	670.810831457592	-3.7596	3.2445e-05	0.0013991
Cluster-8309.26782	0	27.2103982026211	-Inf	3.2508e-05	0.0014011
Cluster-8309.2501	0	518.826412413198	-Inf	3.2588e-05	0.0014037
Cluster-8309.52346	76.9981693067673	1038.11410299531	-3.753	3.2617e-05	0.0014043
Cluster-8309.2511	0	202.042666819704	-Inf	3.2684e-05	0.0014064
Cluster-8309.17101	28.6430637250204	0	Inf	3.2715e-05	0.001407
Cluster-8309.2424	0	27.0826697953718	-Inf	3.2917e-05	0.0014143
Cluster-8309.39276	1723.56609708398	136.554707686078	3.6578	3.2921e-05	0.0014143
Cluster-8309.47951	0	193.357135764454	-Inf	3.2956e-05	0.001415
Cluster-8309.44000	28.8394634221814	0	Inf	3.2994e-05	0.0014159
Cluster-8309.13593	59.7657258807453	1.7075592864138	5.1293	3.3057e-05	0.0014179
Cluster-8309.36709	28.2874871747574	0	Inf	3.3121e-05	0.0014199
Cluster-8309.34987	0	26.9352726294271	-Inf	3.3398e-05	0.001431
Cluster-8309.59199	28.9995660028059	0	Inf	3.3448e-05	0.0014316
Cluster-8309.64993	0	26.9252443725255	-Inf	3.3432e-05	0.0014316
Cluster-8309.65218	0	4743.40656403001	-Inf	3.3478e-05	0.0014321
Cluster-8309.56012	28.9822414687742	0	Inf	3.3517e-05	0.001433
Cluster-8309.31685	113.284086888763	5.48093508449894	4.3694	3.3608e-05	0.0014362
Cluster-8309.31668	41.911559629937	0.657120419321193	5.995	3.3697e-05	0.0014392
Cluster-8309.28771	56.4595948943908	0	Inf	3.4e-05	0.0014513
Cluster-8309.64984	5.26686228403161	29554.4990095293	-12.454	3.4166e-05	0.0014577
Cluster-8309.28409	55.5595488130404	771.571964726955	-3.7957	3.4283e-05	0.0014619
Cluster-8309.5103	73.0509761501074	2.89466690561725	4.6574	3.4424e-05	0.0014671
Cluster-8309.36886	479.577399387682	35.0284918013382	3.7752	3.4571e-05	0.0014726
Cluster-8309.21809	4.68267380468229	97.0966643894295	-4.374	3.4701e-05	0.0014774
Cluster-8309.41565	83.8576465995868	1172.50465949709	-3.8055	3.4756e-05	0.0014789
Cluster-8309.24823	1338.37788578863	100.180349277125	3.7398	3.485e-05	0.0014821
Cluster-8309.42837	282.880609450842	18.5300785928358	3.9323	3.4958e-05	0.001486
Cluster-8309.54766	0	217.573430795514	-Inf	3.5102e-05	0.0014913
Cluster-8309.47327	26.6077345878611	407.327827813385	-3.9363	3.5192e-05	0.0014943
Cluster-8309.55258	139.810713121471	7.75533086228117	4.1721	3.5496e-05	0.0015064
Cluster-8309.19623	29.048828889048	0	Inf	3.5566e-05	0.001508
Cluster-8309.46675	85.1166870564968	3.53748277316001	4.5886	3.557e-05	0.001508
Cluster-8309.49360	116.613301758818	1494.70300310333	-3.6801	3.5607e-05	0.0015087
Cluster-8309.51647	533.481913948752	0	Inf	3.5625e-05	0.0015087
Cluster-8309.19438	28.4589074766145	0	Inf	3.5718e-05	0.0015117
Cluster-8309.26671	28.4556113796684	0	Inf	3.5733e-05	0.0015117
Cluster-8309.525	0.530988853431777	39.4093369529252	-6.2137	3.578e-05	0.0015129
Cluster-8309.43675	36.9704872953029	531.625452325263	-3.846	3.6156e-05	0.001528
Cluster-8309.22571	53.956716372063	675.443227345121	-3.646	3.6233e-05	0.0015305
Cluster-8309.42495	124.687244527983	6.76786216432707	4.2035	3.6437e-05	0.0015382
Cluster-8309.21478	198.850099485459	3.41333050385529	5.8644	3.6513e-05	0.0015399
Cluster-8309.23580	41.4836739313942	0.690393572862753	5.909	3.6512e-05	0.0015399
Cluster-8309.28081	142.395411878579	0	Inf	3.6651e-05	0.0015432
Cluster-8309.47214	0	46.1373688756318	-Inf	3.6632e-05	0.0015432
Cluster-8309.61042	2.12395541372711	227.130925365469	-6.7406	3.6633e-05	0.0015432
Cluster-8309.19430	28.1929093470268	0	Inf	3.6914e-05	0.0015535
Cluster-8309.50835	83.8295857189868	3.38542155723065	4.6301	3.6975e-05	0.0015552
Cluster-8309.38946	619.264597663796	42.0557068365564	3.8802	3.7032e-05	0.0015568
Cluster-8309.16969	48.4143384370485	1.08550008960647	5.479	3.7133e-05	0.0015603
Cluster-8309.43504	0	26.3773764829202	-Inf	3.7228e-05	0.0015634
Cluster-8309.27754	73.9477813961479	950.348207006277	-3.6839	3.7287e-05	0.0015636
Cluster-8309.32131	1.27477621053374	49.0444498004745	-5.2658	3.729e-05	0.0015636
Cluster-8309.36771	653.888154473849	8223.70459669683	-3.6527	3.7263e-05	0.0015636
Cluster-8309.29376	77.5809283557223	3.11446730979164	4.6386	3.7357e-05	0.0015655
Cluster-8309.35516	28.0935243137345	0	Inf	3.7374e-05	0.0015655
Cluster-8309.45061	0	174.577237778513	-Inf	3.7441e-05	0.0015675
Cluster-8309.62910	33.4028538835442	0	Inf	3.7477e-05	0.0015682
Cluster-8309.49200	283.160691279151	18.7552432039271	3.9163	3.7681e-05	0.0015759
Cluster-8309.17398	72.4895047914445	0	Inf	3.7739e-05	0.0015775
Cluster-8309.19558	28.2037233653875	0	Inf	3.8098e-05	0.0015913
Cluster-8309.30070	126.177786197782	6.65195008295165	4.2455	3.8109e-05	0.0015913
Cluster-8309.49888	27.8770076884676	0	Inf	3.8406e-05	0.0016029
Cluster-8309.1726	0.530988853431777	38.8514408064182	-6.1931	3.8463e-05	0.0016038
Cluster-8309.18892	0	26.5811867299246	-Inf	3.8468e-05	0.0016038
Cluster-8309.34442	188.85385029838	0	Inf	3.8649e-05	0.0016105
Cluster-8309.13692	2.96103931310102	70.0124164633291	-4.5634	3.8788e-05	0.0016155
Cluster-8309.31882	722.224234996529	54.9545671757717	3.7161	3.8847e-05	0.0016171
Cluster-8309.63277	28.8696167860612	0	Inf	3.8916e-05	0.0016191
Cluster-8309.25152	28.1972128497166	0	Inf	3.942e-05	0.0016384
Cluster-8309.8975	0	26.3400344672044	-Inf	3.9409e-05	0.0016384
Cluster-8309.1552	1.12548764827	48.5430717041491	-5.4306	3.9564e-05	0.0016436
Cluster-8309.37257	1600.73997605867	126.458776756594	3.662	3.9644e-05	0.001646
Cluster-8309.35746	0	26.2556074703982	-Inf	3.9746e-05	0.0016494
Cluster-8309.49572	32.8882750416997	424.340309823983	-3.6896	4.0013e-05	0.0016596
Cluster-8309.53274	0	26.1296671321212	-Inf	4.0257e-05	0.0016689
Cluster-8309.35583	28.9421445524198	400.496515283396	-3.7905	4.0379e-05	0.0016731
Cluster-8309.28067	28.540108715067	0	Inf	4.0472e-05	0.0016761
Cluster-8309.39279	267.775150090673	3445.26109498811	-3.6855	4.058e-05	0.0016796
Cluster-8309.56972	28.2307175721788	0	Inf	4.0604e-05	0.0016798
Cluster-638.1	27.9501873026336	0	Inf	4.0644e-05	0.0016806
Cluster-8309.55807	28.2047307711312	0	Inf	4.0733e-05	0.0016834
Cluster-16754.0	0	25.966877502358	-Inf	4.0933e-05	0.0016908
Cluster-8309.43317	0	162.367239585403	-Inf	4.1096e-05	0.0016967
Cluster-8309.30171	257.00409039373	0	Inf	4.1153e-05	0.0016982
Cluster-8309.36965	0	79.6237866789265	-Inf	4.1375e-05	0.0017064
Cluster-8309.21280	1.27477621053374	89.4288414321283	-6.1324	4.1448e-05	0.0017086
Cluster-8309.37514	192.386479084139	0	Inf	4.1494e-05	0.0017096
Cluster-8309.31039	0	185.649763296633	-Inf	4.1534e-05	0.0017104
Cluster-8309.46920	27.7613055268873	0	Inf	4.1616e-05	0.0017129
Cluster-8309.46061	51.6849498894534	0.690393572862753	6.2262	4.1643e-05	0.0017131
Cluster-8309.50361	47.3068159655395	1.08013588268955	5.4528	4.1708e-05	0.001714
Cluster-8309.57054	0	63.7888435451216	-Inf	4.1701e-05	0.001714
Cluster-8309.7566	27.7373887989634	0	Inf	4.1742e-05	0.0017145
Cluster-8309.13251	47.3290846449904	0.98568062898179	5.5855	4.1894e-05	0.0017199
Cluster-8309.51879	27.7031617555506	0	Inf	4.1922e-05	0.0017202
Cluster-8309.46605	565.51868829503	45.2291704002695	3.6442	4.1972e-05	0.0017213
Cluster-8309.22439	3.85361152959488	995.927939399028	-8.0137	4.2002e-05	0.0017217
Cluster-8309.62067	2.04899081123056	61.4940788517118	-4.9075	4.2049e-05	0.0017227
Cluster-8309.32327	91.1542644377073	1.34751399218395	6.0799	4.2147e-05	0.0017259
Cluster-8309.34041	57.5517700216923	1.7093473553861	5.0733	4.2242e-05	0.0017289
Cluster-8309.20820	0	193.364073541673	-Inf	4.2374e-05	0.0017334
Cluster-8309.60543	0	26.1284742509593	-Inf	4.2479e-05	0.0017368
Cluster-8309.29921	131.837984430487	1697.13421748386	-3.6863	4.2565e-05	0.0017395
Cluster-8309.36584	187.423930864148	12.5167705461308	3.9044	4.2712e-05	0.0017446
Cluster-8309.19642	1.92247463128951	56.85142723025	-4.8862	4.2947e-05	0.001753
Cluster-8309.58295	90.0837349871004	4.23145248396737	4.412	4.2961e-05	0.001753
Cluster-8309.60596	72.7811341641435	2.62848167728477	4.7913	4.3007e-05	0.001754
Cluster-15578.0	0	25.9567442763346	-Inf	4.3227e-05	0.0017611
Cluster-8309.53078	85.6947758397477	3.89752806738986	4.4586	4.3203e-05	0.0017611
Cluster-8309.35331	72.3485229382603	2.88036235383881	4.6506	4.3266e-05	0.0017618
Cluster-8309.51682	0	157.218384122374	-Inf	4.3307e-05	0.0017626
Cluster-8309.24443	352.363667104397	4415.68401548046	-3.6475	4.3374e-05	0.0017635
Cluster-8309.38051	306.668944861488	17.085130902351	4.1659	4.3352e-05	0.0017635
Cluster-8309.42441	7.64815356033061	131.056661322629	-4.0989	4.3476e-05	0.0017668
Cluster-8309.27767	27.6727345119558	0	Inf	4.351e-05	0.0017673
Cluster-8309.41365	0	25.8551367467376	-Inf	4.3679e-05	0.0017733
Cluster-8309.9865	12.0957601818919	1410.13483417623	-6.8652	4.3712e-05	0.0017737
Cluster-8309.50101	0	25.8200755242237	-Inf	4.3837e-05	0.0017779
Cluster-8309.53926	3.71692197402244	89.6931386334489	-4.5928	4.3939e-05	0.0017811
Cluster-8309.22899	27.8019061461136	0	Inf	4.4286e-05	0.0017943
Cluster-8309.38423	32.3390911883501	0	Inf	4.4343e-05	0.0017943
Cluster-8309.40928	390.859418039172	28.7409682766151	3.7655	4.4319e-05	0.0017943
Cluster-8309.50735	45.9796177116751	1.05222693606491	5.4495	4.4354e-05	0.0017943
Cluster-8309.36909	422.394356638349	15.5836601506024	4.7605	4.4544e-05	0.0018011
Cluster-8309.31535	93.5420286080141	1221.59050854906	-3.707	4.4673e-05	0.0018054
Cluster-8309.2451	5.29843387322767	109.461581152334	-4.3687	4.4783e-05	0.001809
Cluster-8309.34750	366.983267549778	8297.69923011272	-4.4989	4.482e-05	0.0018096
Cluster-8309.32292	92.7765579525544	4.56180076260027	4.3461	4.4944e-05	0.0018136
Cluster-8309.21818	325.232037131402	2.75978622247871	6.8808	4.5142e-05	0.0018207
Cluster-8309.56829	27.6336450013451	0	Inf	4.5224e-05	0.0018231
Cluster-8309.52754	27.3106474460218	0	Inf	4.5551e-05	0.0018354
Cluster-8309.29211	615.34675310809	48.7509483077866	3.6579	4.564e-05	0.001838
Cluster-8309.12128	2.85628810973897	68.4050643926478	-4.5819	4.572e-05	0.0018403
[truncated: 3,162 more rows]
