# Supplementary material for: Transcriptome analysis in different developmental stages of Batocera horsfieldi (Coleoptera: Cerambycidae) and comparison of candidate olfactory genes
Source: PLoS One. 2018 Feb 23;13(2):e0192730. doi: 10.1371/journal.pone.0192730 (PMC5825065; doi:10.1371/journal.pone.0192730)
Supplement: S1 Table — (XLS) [file pone.0192730.s026.xls]

gene_id	Sample_name	Read_count	FPKM	Gene Length	NR GI	NR ID	NR Score	NR Evalue	NR Description	NT GI	NT ID	NT Score	NT Evalue	NT Description	KO ID	KO Name	KO Description	Http Link	Swissprot ID	Swissprot Score	Swissprot Evalue	Swissprot Description	PFAM ID	PFAM description	Gene Ontology Biological Pathway	BP Description	Gene Ontology Molecular Function	MF Description	Gene Ontology Cellular Component	CC Description	KOG ID	KOG Description
Cluster-10006.0	BF_1	12.00	0.80	1130	290463025	ADD24560.1	165	5.4e-09	Heat shock protein homolog [Lepeophtheirus salmonis]>gi|290561282|gb|ADD38043.1| Heat shock protein homolog [Lepeophtheirus salmonis]	--	--	--	--	--	--	--	--	--	P82147	153	5.5e-09	Protein lethal(2)essential for life OS=Drosophila melanogaster GN=l(2)efl PE=1 SV=1	--	--	--	--	--	--	--	--	KOG3591	Alpha crystallins
Cluster-10007.0	BF_1	3.00	0.77	509	--	--	--	--	--	--	--	--	--	--	--	--	--	--	--	--	--	--	--	--	--	--	--	--	--	--	--	--
Cluster-10011.0	BF_1	1.00	1.10	335	--	--	--	--	--	--	--	--	--	--	--	--	--	--	--	--	--	--	--	--	--	--	--	--	--	--	--	--
Cluster-10012.0	BF_1	5.00	0.55	799	675377463	KFM70365.1	232	6.5e-17	Chondroitin proteoglycan 2, partial [Stegodyphus mimosarum]	--	--	--	--	--	--	--	--	--	O76217	148	1.5e-08	Peritrophin-1 OS=Anopheles gambiae GN=Aper1 PE=2 SV=2	PF01607	Chitin binding Peritrophin-A domain	GO:0006030	chitin metabolic process	GO:0008061	chitin binding	GO:0005576	extracellular region	--	--
Cluster-10014.0	BF_1	3.00	0.39	719	--	--	--	--	--	768311754	CP010982.1	719	0	Verticillium dahliae VdLs.17 chromosome 3, complete sequence	--	--	--	--	O59744	148	1.3e-08	Uncharacterized transcriptional regulatory protein C530.08 OS=Schizosaccharomyces pombe (strain 972 / ATCC 24843) GN=SPBC530.08 PE=3 SV=1	PF00172	Fungal Zn(2)-Cys(6) binuclear cluster domain	GO:0006355	regulation of transcription, DNA-templated	GO:0008270//GO:0000981	zinc ion binding//RNA polymerase II transcription factor activity, sequence-specific DNA binding	GO:0005634	nucleus	--	--
Cluster-10018.0	BF_1	12.00	1.61	705	78042492	NP_001030186.1	564	1.8e-55	60S ribosomal protein L23 [Bos taurus]>gi|74267764|gb|AAI02557.1| Ribosomal protein L23 [Bos taurus]	697089344	XM_009659287.1	699	0	Verticillium dahliae VdLs.17 60S ribosomal protein L23 mRNA	K02894	RP-L23e, RPL23	large subunit ribosomal protein L23e	http://www.genome.jp/dbget-bin/www_bget?ko:K02894	P0CX41	579	1.4e-58	60S ribosomal protein L23-A OS=Saccharomyces cerevisiae (strain ATCC 204508 / S288c) GN=RPL23A PE=1 SV=1	PF00238	Ribosomal protein L14p/L23e	GO:0006412//GO:0042254	translation//ribosome biogenesis	GO:0003735	structural constituent of ribosome	GO:0022625//GO:0005840	cytosolic large ribosomal subunit//ribosome	KOG0901	60S ribosomal protein L14/L17/L23
Cluster-10019.0	BF_1	4.00	0.42	824	241043304	XP_002407106.1	1137	7.7e-122	processing peptidase beta subunit, putative [Ixodes scapularis]>gi|215492104|gb|EEC01745.1| processing peptidase beta subunit, putative [Ixodes scapularis]	157109958	XM_001650848.1	83	2.62741e-33	Aedes aegypti AAEL005435-RA mRNA	K17732	PMPCB, MAS1	mitochondrial-processing peptidase subunit beta	http://www.genome.jp/dbget-bin/www_bget?ko:K17732	Q3SZ71	971	5.6e-104	Mitochondrial-processing peptidase subunit beta OS=Bos taurus GN=PMPCB PE=2 SV=1	--	--	GO:0006508	proteolysis	GO:0046872//GO:0004222//GO:0008270	metal ion binding//metalloendopeptidase activity//zinc ion binding	--	--	KOG0960	Mitochondrial processing peptidase, beta subunit, and related enzymes (insulinase superfamily)
Cluster-10020.0	BF_1	2.00	0.50	515	--	--	--	--	--	--	--	--	--	--	--	--	--	--	--	--	--	--	--	--	--	--	--	--	--	--	--	--
Cluster-10026.0	BF_1	2.00	0.49	518	332374154	AEE62218.1	465	4.0e-44	unknown [Dendroctonus ponderosae]	625276072	XM_007631468.1	57	4.57159e-19	PREDICTED: Cricetulus griseus glycine cleavage system protein H (aminomethyl carrier) (Gcsh), transcript variant X2, mRNA	K02437	gcvH, GCSH	glycine cleavage system H protein	http://www.genome.jp/dbget-bin/www_bget?ko:K02437	P23434	451	7.0e-44	Glycine cleavage system H protein, mitochondrial OS=Homo sapiens GN=GCSH PE=1 SV=2	--	--	--	--	--	--	--	--	KOG3373	Glycine cleavage system H protein (lipoate-binding)
Cluster-10031.0	BF_1	18.00	5.32	480	209156424	3C1B	410	8.9e-38	Chain B, The Effect Of H3 K79 Dimethylation And H4 K20 Trimethylation On Nucleosome And Chromatin Structure>gi|209156428|pdb|3C1B|F Chain F, The Effect Of H3 K79 Dimethylation And H4 K20 Trimethylation On Nucleosome And Chromatin Structure	585687860	XM_006820510.1	173	1.38555e-83	PREDICTED: Saccoglossus kowalevskii histone H4-like (LOC102800779), mRNA	K11254	H4	histone H4	http://www.genome.jp/dbget-bin/www_bget?ko:K11254	P62790	361	1.8e-33	Histone H4 OS=Sterkiella nova PE=3 SV=2	PF02291//PF00125//PF02969	Transcription initiation factor IID, 31kD subunit//Core histone H2A/H2B/H3/H4//TATA box binding protein associated factor (TAF)	GO:0006352//GO:0006334	DNA-templated transcription, initiation//nucleosome assembly	GO:0046982//GO:0003677	protein heterodimerization activity//DNA binding	GO:0005634//GO:0000786	nucleus//nucleosome	--	--
Cluster-10032.0	BF_1	3.00	1.40	410	524874903	XP_005094185.1	159	9.7e-09	PREDICTED: fatty acid synthase-like [Aplysia californica]>gi|524874905|ref|XP_005094186.1| PREDICTED: fatty acid synthase-like [Aplysia californica]>gi|871219668|ref|XP_012935597.1| PREDICTED: fatty acid synthase-like [Aplysia californica]	--	--	--	--	--	--	--	--	--	P12276	134	3.2e-07	Fatty acid synthase OS=Gallus gallus GN=FASN PE=1 SV=5	--	--	--	--	--	--	--	--	--	--
Cluster-10032.1	BF_1	9.00	0.73	973	241581367	XP_002403503.1	585	9.2e-58	fatty acid synthase, putative [Ixodes scapularis]>gi|215502217|gb|EEC11711.1| fatty acid synthase, putative [Ixodes scapularis]	--	--	--	--	--	K00665	FASN	fatty acid synthase, animal type	http://www.genome.jp/dbget-bin/www_bget?ko:K00665	P12785	488	6.7e-48	Fatty acid synthase OS=Rattus norvegicus GN=Fasn PE=1 SV=3	PF00107	Zinc-binding dehydrogenase	GO:0006633//GO:0055114//GO:0042967	fatty acid biosynthetic process//oxidation-reduction process//acyl-carrier-protein biosynthetic process	GO:0016297	acyl-[acyl-carrier-protein] hydrolase activity	GO:0005835	fatty acid synthase complex	KOG1202	Animal-type fatty acid synthase and related proteins
Cluster-10036.0	BF_1	5.00	0.87	610	646718990	KDR21261.1	713	8.3e-73	Mitogen-activated protein kinase kinase kinase 1 [Zootermopsis nevadensis]	--	--	--	--	--	K04416	MAP3K1, MEKK1	mitogen-activated protein kinase kinase kinase 1	http://www.genome.jp/dbget-bin/www_bget?ko:K04416	Q13233	623	9.3e-64	Mitogen-activated protein kinase kinase kinase 1 OS=Homo sapiens GN=MAP3K1 PE=1 SV=4	PF00069//PF07714	Protein kinase domain//Protein tyrosine kinase	GO:0006468	protein phosphorylation	GO:0005524//GO:0004672	ATP binding//protein kinase activity	--	--	--	--
Cluster-10042.0	BF_1	2.00	0.34	620	--	--	--	--	--	768311758	CP010986.1	620	0	Verticillium dahliae VdLs.17 chromosome 7, complete sequence	--	--	--	--	--	--	--	--	--	--	--	--	--	--	--	--	--	--
Cluster-10043.0	BF_1	2.00	1.20	383	--	--	--	--	--	--	--	--	--	--	--	--	--	--	--	--	--	--	--	--	--	--	--	--	--	--	--	--
Cluster-10044.0	BF_1	5.00	0.67	709	--	--	--	--	--	--	--	--	--	--	--	--	--	--	--	--	--	--	--	--	--	--	--	--	--	--	--	--
Cluster-10050.0	BF_1	2.00	0.65	462	253735765	NP_001156673.1	209	1.7e-14	cuticle protein precursor [Acyrthosiphon pisum]>gi|239791853|dbj|BAH72338.1| ACYPI001681 [Acyrthosiphon pisum]	--	--	--	--	--	--	--	--	--	--	--	--	--	PF00379	Insect cuticle protein	--	--	GO:0042302	structural constituent of cuticle	--	--	--	--
Cluster-10051.0	BF_1	3.00	0.85	489	--	--	--	--	--	--	--	--	--	--	--	--	--	--	--	--	--	--	--	--	--	--	--	--	--	--	--	--
Cluster-10052.0	BF_1	1.00	0.35	452	--	--	--	--	--	--	--	--	--	--	--	--	--	--	--	--	--	--	--	--	--	--	--	--	--	--	--	--
Cluster-10057.0	BF_1	2.60	0.36	689	342326382	AEL23106.1	662	7.7e-67	hnRNP protein [Cherax quadricarinatus]	--	--	--	--	--	K12893	SFRS4_5_6	splicing factor, arginine/serine-rich 4/5/6	http://www.genome.jp/dbget-bin/www_bget?ko:K12893	P26686	457	1.9e-44	Serine-arginine protein 55 OS=Drosophila melanogaster GN=B52 PE=1 SV=4	PF08777//PF00076//PF09726	RNA binding motif//RNA recognition motif. (a.k.a. RRM, RBD, or RNP domain)//Transmembrane protein	--	--	GO:0003676//GO:0003723	nucleic acid binding//RNA binding	GO:0016021	integral component of membrane	KOG0106	Alternative splicing factor SRp55/B52/SRp75 (RRM superfamily)
Cluster-10058.0	BF_1	4.00	0.40	842	--	--	--	--	--	697079191	XM_009655092.1	836	0	Verticillium dahliae VdLs.17 neutrophil cytosol factor 2 partial mRNA	--	--	--	--	--	--	--	--	--	--	--	--	--	--	--	--	--	--
Cluster-10066.0	BF_1	4.00	0.58	678	--	--	--	--	--	--	--	--	--	--	--	--	--	--	--	--	--	--	--	--	--	--	--	--	--	--	--	--
Cluster-10073.0	BF_1	4.00	0.39	869	762131867	XP_011449112.1	358	1.7e-31	PREDICTED: protein PRRC2C-like [Crassostrea gigas]	--	--	--	--	--	--	--	--	--	P48634	315	6.9e-28	Protein PRRC2A OS=Homo sapiens GN=PRRC2A PE=1 SV=3	PF02535//PF01080	ZIP Zinc transporter//Presenilin	GO:0030001//GO:0055085	metal ion transport//transmembrane transport	GO:0004190//GO:0046873	aspartic-type endopeptidase activity//metal ion transmembrane transporter activity	GO:0016021//GO:0016020	integral component of membrane//membrane	KOG4817	Unnamed protein
Cluster-10074.0	BF_1	3.00	0.64	553	646663160	KDQ87031.1	552	3.5e-54	NADP-dependent malic enzyme [Zootermopsis nevadensis]	--	--	--	--	--	K00029	E1.1.1.40, maeB	malate dehydrogenase (oxaloacetate-decarboxylating)(NADP+)	http://www.genome.jp/dbget-bin/www_bget?ko:K00029	P28227	385	3.4e-36	NADP-dependent malic enzyme OS=Anas platyrhynchos GN=ME1 PE=1 SV=1	PF00390	Malic enzyme, N-terminal domain	GO:0006108//GO:0055114//GO:0006099//GO:0015976//GO:0006090	malate metabolic process//oxidation-reduction process//tricarboxylic acid cycle//carbon utilization//pyruvate metabolic process	GO:0004471	malate dehydrogenase (decarboxylating) (NAD+) activity	--	--	KOG1257	NADP+-dependent malic enzyme
Cluster-10083.0	BF_1	9.00	1.71	584	--	--	--	--	--	--	--	--	--	--	--	--	--	--	--	--	--	--	--	--	--	--	--	--	--	--	--	--
Cluster-10086.0	BF_1	7.00	0.37	1333	--	--	--	--	--	--	--	--	--	--	--	--	--	--	--	--	--	--	--	--	--	--	--	--	--	--	--	--
Cluster-10086.1	BF_1	5.00	0.60	753	--	--	--	--	--	--	--	--	--	--	--	--	--	--	--	--	--	--	--	--	--	--	--	--	--	--	--	--
Cluster-10090.0	BF_1	2.00	0.96	407	--	--	--	--	--	--	--	--	--	--	--	--	--	--	--	--	--	--	--	--	--	--	--	--	--	--	--	--
Cluster-10091.0	BF_1	2.00	0.31	653	--	--	--	--	--	--	--	--	--	--	--	--	--	--	--	--	--	--	PF06682//PF10152	SOCE-associated regulatory factor of calcium homoeostasis//Predicted coiled-coil domain-containing protein (DUF2360)	GO:2001256	regulation of store-operated calcium entry	--	--	GO:0030176//GO:0071203	integral component of endoplasmic reticulum membrane//WASH complex	--	--
Cluster-10096.0	BF_1	3.00	0.53	605	--	--	--	--	--	--	--	--	--	--	--	--	--	--	--	--	--	--	--	--	--	--	--	--	--	--	--	--
Cluster-10097.0	BF_1	6.00	1.08	602	694534844	XP_009495151.1	403	7.3e-37	hypothetical protein H696_02992 [Fonticula alba]>gi|627948727|gb|KCV70635.1| hypothetical protein H696_02992 [Fonticula alba]	302406365	XM_003000973.1	569	0	Verticillium albo-atrum VaMs.102 vesicular integral-membrane protein VIP36, mRNA	K10083	LMAN2L, VIPL	lectin, mannose-binding 2-like	http://www.genome.jp/dbget-bin/www_bget?ko:K10083	O94401	388	1.6e-36	L-type lectin-like domain-containing protein C126.08c OS=Schizosaccharomyces pombe (strain 972 / ATCC 24843) GN=SPCC126.08c PE=3 SV=1	PF03388//PF00139	Legume-like lectin family//Legume lectin domain	--	--	GO:0030246	carbohydrate binding	GO:0016020	membrane	KOG3839	Lectin VIP36, involved in the transport of glycoproteins carrying high mannose-type glycans
Cluster-10099.0	BF_1	1.00	0.45	415	321479079	EFX90035.1	502	1.7e-48	hypothetical protein DAPPUDRAFT_300090 [Daphnia pulex]	--	--	--	--	--	--	--	--	--	Q8BHN5	291	2.0e-25	RNA-binding protein 45 OS=Mus musculus GN=Rbm45 PE=2 SV=1	PF08777//PF00076	RNA binding motif//RNA recognition motif. (a.k.a. RRM, RBD, or RNP domain)	--	--	GO:0003723//GO:0003676	RNA binding//nucleic acid binding	--	--	--	--
Cluster-10103.1	BF_1	1.00	0.35	451	321465982	EFX76980.1	396	3.5e-36	hypothetical protein DAPPUDRAFT_306029 [Daphnia pulex]	--	--	--	--	--	K03783	punA	purine-nucleoside phosphorylase	http://www.genome.jp/dbget-bin/www_bget?ko:K03783	P55859	323	4.2e-29	Purine nucleoside phosphorylase OS=Bos taurus GN=PNP PE=1 SV=3	PF01048	Phosphorylase superfamily	GO:0009116	nucleoside metabolic process	GO:0003824	catalytic activity	--	--	KOG3984	Purine nucleoside phosphorylase
Cluster-10105.0	BF_1	1.00	0.46	411	--	--	--	--	--	768311759	CP010987.1	411	0	Verticillium dahliae VdLs.17 chromosome 8, complete sequence	--	--	--	--	--	--	--	--	--	--	--	--	--	--	--	--	--	--
Cluster-10106.0	BF_1	1.00	0.32	465	--	--	--	--	--	--	--	--	--	--	--	--	--	--	--	--	--	--	--	--	--	--	--	--	--	--	--	--
Cluster-10109.0	BF_1	18.00	6.93	436	675304841	AIL82425.1	357	1.1e-31	UNVERIFIED: ribosomal protein L35, partial [Mytilus trossulus]	241167594	XM_002410061.1	85	1.03645e-34	Ixodes scapularis ribosomal protein L35, putative, mRNA	K02918	RP-L35e, RPL35	large subunit ribosomal protein L35e	http://www.genome.jp/dbget-bin/www_bget?ko:K02918	P42766	339	5.7e-31	60S ribosomal protein L35 OS=Homo sapiens GN=RPL35 PE=1 SV=2	PF06839//PF00831//PF01370	GRF zinc finger//Ribosomal L29 protein//NAD dependent epimerase/dehydratase family	GO:0042254//GO:0006412	ribosome biogenesis//translation	GO:0008270//GO:0003735//GO:0050662//GO:0003824	zinc ion binding//structural constituent of ribosome//coenzyme binding//catalytic activity	GO:0005622//GO:0005840	intracellular//ribosome	KOG3436	60S ribosomal protein L35
Cluster-10117.0	BF_1	5.00	0.32	1170	--	--	--	--	--	768311757	CP010985.1	1158	0	Verticillium dahliae VdLs.17 chromosome 6, complete sequence	--	--	--	--	--	--	--	--	--	--	--	--	--	--	--	--	--	--
Cluster-10121.0	BF_1	10.35	0.52	1404	342326191	AEL23011.1	612	9.9e-61	reticulon-1 [Cherax quadricarinatus]	--	--	--	--	--	--	--	--	--	Q6IFY7	513	1.2e-50	Reticulon-1-A OS=Xenopus laevis GN=rtn1-a PE=2 SV=1	--	--	--	--	--	--	--	--	KOG1792	Reticulon
Cluster-10123.0	BF_1	2.00	1.04	398	--	--	--	--	--	--	--	--	--	--	--	--	--	--	--	--	--	--	--	--	--	--	--	--	--	--	--	--
Cluster-10127.0	BF_1	2.00	0.41	563	817081421	XP_012263224.1	147	3.3e-07	PREDICTED: cleavage and polyadenylation specificity factor subunit CG7185 isoform X1 [Athalia rosae]	--	--	--	--	--	--	--	--	--	Q9VSH4	127	2.8e-06	Cleavage and polyadenylation specificity factor subunit CG7185 OS=Drosophila melanogaster GN=CG7185 PE=1 SV=2	--	--	--	--	--	--	--	--	--	--
Cluster-10127.1	BF_1	8.00	0.39	1432	646718923	KDR21226.1	382	4.7e-34	Cleavage and polyadenylation specificity factor subunit [Zootermopsis nevadensis]	--	--	--	--	--	K14398	CPSF6_7	cleavage and polyadenylation specificity factor subunit 6/7	http://www.genome.jp/dbget-bin/www_bget?ko:K14398	Q9VSH4	336	4.2e-30	Cleavage and polyadenylation specificity factor subunit CG7185 OS=Drosophila melanogaster GN=CG7185 PE=1 SV=2	--	--	--	--	--	--	--	--	KOG4849	mRNA cleavage factor I subunit/CPSF subunit
Cluster-10140.0	BF_1	3.00	0.70	531	498981145	XP_004529534.1	303	2.5e-25	PREDICTED: tropinone reductase 2 [Ceratitis capitata]>gi|807033042|ref|XP_012158767.1| PREDICTED: tropinone reductase 2 [Ceratitis capitata]	--	--	--	--	--	K11147	DHRS4	dehydrogenase/reductase SDR family member 4	http://www.genome.jp/dbget-bin/www_bget?ko:K11147	P05406	221	3.4e-17	Protein FixR OS=Bradyrhizobium diazoefficiens (strain JCM 10833 / IAM 13628 / NBRC 14792 / USDA 110) GN=fixR PE=3 SV=2	PF00106	short chain dehydrogenase	GO:0008152	metabolic process	GO:0016491	oxidoreductase activity	--	--	KOG0725	Reductases with broad range of substrate specificities
Cluster-10142.0	BF_1	4.00	0.35	924	13021909	AAK11577.1	1291	1.2e-139	MHC class II antigen precursor [Homo sapiens]>gi|21635632|gb|AAM69677.1| MHC class II antigen [Homo sapiens]>gi|52840196|gb|AAU87992.1| MHC class II antigen [Homo sapiens]>gi|189054169|dbj|BAG36689.1| unnamed protein product [Homo sapiens]>gi|758095313|emb|CEL26596.1| MHC class II antigen [Homo sapiens]	52426772	NM_002122.3	918	0	Homo sapiens major histocompatibility complex, class II, DQ alpha 1 (HLA-DQA1), mRNA	K06752	MHC2	major histocompatibility complex, class II	http://www.genome.jp/dbget-bin/www_bget?ko:K06752	P01906	1143	7.1e-124	HLA class II histocompatibility antigen, DQ alpha 2 chain OS=Homo sapiens GN=HLA-DQA2 PE=1 SV=2	PF00993//PF13895	Class II histocompatibility antigen, alpha domain//Immunoglobulin domain	GO:0006955//GO:0031295//GO:0019882//GO:0060333//GO:0019886//GO:0050852	immune response//T cell costimulation//antigen processing and presentation//interferon-gamma-mediated signaling pathway//antigen processing and presentation of exogenous peptide antigen via MHC class II//T cell receptor signaling pathway	GO:0032395//GO:0005515	MHC class II receptor activity//protein binding	GO:0005887//GO:0012507//GO:0032588//GO:0071556//GO:0042613//GO:0005765//GO:0016020//GO:0010008//GO:0000139//GO:0030669	integral component of plasma membrane//ER to Golgi transport vesicle membrane//trans-Golgi network membrane//integral component of lumenal side of endoplasmic reticulum membrane//MHC class II protein complex//lysosomal membrane//membrane//endosome membrane//Golgi membrane//clathrin-coated endocytic vesicle membrane	--	--
Cluster-10143.0	BF_1	1.00	0.84	354	121511992	ABM55447.1	284	2.7e-23	ribosome-associated membrane protein [Xenopsylla cheopis]	--	--	--	--	--	--	--	--	--	Q3T073	257	1.5e-21	Stress-associated endoplasmic reticulum protein 2 OS=Bos taurus GN=SERP2 PE=3 SV=1	PF06624	Ribosome associated membrane protein RAMP4	--	--	--	--	GO:0005783	endoplasmic reticulum	KOG3491	Predicted membrane protein
Cluster-10144.0	BF_1	9.00	0.40	1533	759033058	XP_011341879.1	159	3.6e-08	PREDICTED: putative uncharacterized protein FLJ37770 [Cerapachys biroi]	--	--	--	--	--	--	--	--	--	--	--	--	--	--	--	--	--	--	--	--	--	--	--
Cluster-10148.0	BF_1	5.00	0.45	904	241699688	XP_002413149.1	1045	3.9e-111	tumor rejection antigen (gp96), putative [Ixodes scapularis]>gi|215506963|gb|EEC16457.1| tumor rejection antigen (gp96), putative, partial [Ixodes scapularis]	195037340	XM_001990083.1	124	4.67354e-56	Drosophila grimshawi GH18412 (Dgri\GH18412), mRNA	K09487	HSP90B, TRA1	heat shock protein 90kDa beta	http://www.genome.jp/dbget-bin/www_bget?ko:K09487	P08110	911	5.6e-97	Endoplasmin OS=Gallus gallus GN=HSP90B1 PE=1 SV=1	--	--	GO:0006950//GO:0006457	response to stress//protein folding	GO:0005524//GO:0051082	ATP binding//unfolded protein binding	--	--	KOG0020	Endoplasmic reticulum glucose-regulated protein (GRP94/endoplasmin), HSP90 family
Cluster-10149.0	BF_1	7.00	0.36	1368	270002460	EEZ98907.1	1167	4.2e-125	hypothetical protein TcasGA2_TC004526 [Tribolium castaneum]	795057146	XM_012016701.1	172	1.48514e-82	PREDICTED: Vollenhovia emeryi probable JmjC domain-containing histone demethylation protein 2C (LOC105564380), mRNA	K15601	KDM3	lysine-specific demethylase 3	http://www.genome.jp/dbget-bin/www_bget?ko:K15601	Q7LBC6	852	5.9e-90	Lysine-specific demethylase 3B OS=Homo sapiens GN=KDM3B PE=1 SV=2	--	--	--	--	--	--	--	--	KOG1356	Putative transcription factor 5qNCA, contains JmjC domain
Cluster-10150.0	BF_1	7.00	0.69	855	167522202	XP_001745439.1	495	2.2e-47	hypothetical protein [Monosiga brevicollis MX1]>gi|163776397|gb|EDQ90017.1| predicted protein [Monosiga brevicollis MX1]	697089544	XM_009659386.1	783	0	Verticillium dahliae VdLs.17 60S ribosomal protein L18 mRNA	K02883	RP-L18e, RPL18	large subunit ribosomal protein L18e	http://www.genome.jp/dbget-bin/www_bget?ko:K02883	Q8TFH1	526	2.3e-52	60S ribosomal protein L18-B OS=Schizosaccharomyces pombe (strain 972 / ATCC 24843) GN=rpl1802 PE=1 SV=1	--	--	--	--	--	--	GO:0030529	intracellular ribonucleoprotein complex	KOG1714	60s ribosomal protein L18
Cluster-10153.0	BF_1	2.00	2.51	327	241602464	XP_002405189.1	254	7.4e-20	signal peptidase 12kDa subunit, putative [Ixodes scapularis]>gi|215500573|gb|EEC10067.1| signal peptidase 12kDa subunit, putative, partial [Ixodes scapularis]	--	--	--	--	--	K12946	SPCS1	signal peptidase complex subunit 1	http://www.genome.jp/dbget-bin/www_bget?ko:K12946	Q9VAL0	208	6.6e-16	Signal peptidase complex subunit 1 OS=Drosophila melanogaster GN=Spase12 PE=1 SV=2	PF05038//PF06645//PF06305	Cytochrome Cytochrome b558 alpha-subunit//Microsomal signal peptidase 12 kDa subunit (SPC12)//Protein of unknown function (DUF1049)	GO:0006465	signal peptide processing	GO:0008233//GO:0020037	peptidase activity//heme binding	GO:0005887//GO:0016021//GO:0005787	integral component of plasma membrane//integral component of membrane//signal peptidase complex	KOG4112	Signal peptidase subunit
Cluster-10160.0	BF_1	1.00	0.37	442	--	--	--	--	--	--	--	--	--	--	--	--	--	--	--	--	--	--	--	--	--	--	--	--	--	--	--	--
Cluster-10163.0	BF_1	15.61	0.67	1578	478263408	ENN81779.1	673	9.4e-68	hypothetical protein YQE_01839, partial [Dendroctonus ponderosae]	--	--	--	--	--	--	--	--	--	--	--	--	--	--	--	--	--	--	--	--	--	--	--
Cluster-10165.0	BF_1	2.00	0.39	577	2389009	BAA22197.1	669	9.9e-68	GTPase-activating protein [Homo sapiens]	767968644	XM_011545215.1	577	0	PREDICTED: Homo sapiens signal-induced proliferation-associated 1 (SIPA1), transcript variant X5, mRNA	K08013	SIPA1	signal-induced proliferation-associated gene 1	http://www.genome.jp/dbget-bin/www_bget?ko:K08013	Q96FS4	669	4.1e-69	Signal-induced proliferation-associated protein 1 OS=Homo sapiens GN=SIPA1 PE=1 SV=1	PF02145	Rap/ran-GAP	GO:0051056	regulation of small GTPase mediated signal transduction	GO:0005096	GTPase activator activity	--	--	--	--
Cluster-10167.0	BF_1	3.00	0.57	586	442565876	AGC56218.1	806	1.3e-83	heat shock protein 70 [Dermatophagoides farinae]	631376673	XM_007924526.1	385	0	Pseudocercospora fijiensis CIRAD86 hypothetical protein mRNA	K03283	HSPA1_8	heat shock 70kDa protein 1/8	http://www.genome.jp/dbget-bin/www_bget?ko:K03283	Q96W30	860	3.0e-91	Heat shock 70 kDa protein 2 OS=Paracoccidioides lutzii (strain ATCC MYA-826 / Pb01) GN=HSP70-2 PE=2 SV=2	PF01968//PF00432//PF06723	Hydantoinase/oxoprolinase//Prenyltransferase and squalene oxidase repeat//MreB/Mbl protein	GO:0000902	cell morphogenesis	GO:0003824//GO:0016787	catalytic activity//hydrolase activity	--	--	KOG0101	Molecular chaperones HSP70/HSC70, HSP70 superfamily
Cluster-10170.0	BF_1	1.00	0.39	434	--	--	--	--	--	--	--	--	--	--	--	--	--	--	--	--	--	--	--	--	--	--	--	--	--	--	--	--
Cluster-10171.0	BF_1	2.00	0.31	654	--	--	--	--	--	--	--	--	--	--	--	--	--	--	--	--	--	--	--	--	--	--	--	--	--	--	--	--
Cluster-10174.0	BF_1	4.00	1.09	496	762133645	XP_011450032.1	243	2.1e-18	PREDICTED: nascent polypeptide-associated complex subunit alpha-like [Crassostrea gigas]	697073601	XM_009653159.1	469	0	Verticillium dahliae VdLs.17 nascent polypeptide-associated complex subunit alpha mRNA	K03626	EGD2, NACA	nascent polypeptide-associated complex subunit alpha	http://www.genome.jp/dbget-bin/www_bget?ko:K03626	A4RC89	368	2.8e-34	Nascent polypeptide-associated complex subunit alpha OS=Magnaporthe oryzae (strain 70-15 / ATCC MYA-4617 / FGSC 8958) GN=EGD2 PE=3 SV=1	PF05983	MED7 protein	GO:0006357	regulation of transcription from RNA polymerase II promoter	GO:0001104	RNA polymerase II transcription cofactor activity	GO:0016592	mediator complex	KOG2239	Transcription factor containing NAC and TS-N domains
Cluster-10176.0	BF_1	10.00	0.47	1463	4502681	NP_001772.1	827	1.2e-85	early activation antigen CD69 [Homo sapiens]>gi|584906|sp|Q07108.1|CD69_HUMAN RecName: Full=Early activation antigen CD69; AltName: Full=Activation inducer molecule; Short=AIM; AltName: Full=BL-AC/P26; AltName: Full=C-type lectin domain family 2 member C; AltName: Full=EA1; AltName: Full=Early T-cell activation antigen p60; AltName: Full=GP32/28; AltName: Full=Leukocyte surface antigen Leu-23; Al…	13937862	BC007037.1	1463	0	Homo sapiens CD69 molecule, mRNA (cDNA clone MGC:12409 IMAGE:3950403), complete cds	K06502	CD69	CD69 antigen	http://www.genome.jp/dbget-bin/www_bget?ko:K06502	Q07108	827	5.0e-87	Early activation antigen CD69 OS=Homo sapiens GN=CD69 PE=1 SV=1	--	--	GO:0007165//GO:0035690	signal transduction//cellular response to drug	GO:0004888//GO:0030246	transmembrane signaling receptor activity//carbohydrate binding	GO:0005887//GO:0009897	integral component of plasma membrane//external side of plasma membrane	--	--
Cluster-10177.0	BF_1	2.00	0.82	427	--	--	--	--	--	--	--	--	--	--	--	--	--	--	--	--	--	--	--	--	--	--	--	--	--	--	--	--
Cluster-10178.0	BF_1	3.00	0.37	739	--	--	--	--	--	--	--	--	--	--	--	--	--	--	--	--	--	--	--	--	--	--	--	--	--	--	--	--
Cluster-10180.0	BF_1	3.00	0.76	510	330976894	AEC48730.1	797	1.3e-82	ubiquitin-conjugating enzyme E2 b [Eriocheir sinensis]	379324149	JQ011379.1	430	0	Scylla paramamosain ubiquitin-conjugating enzyme E2 (UCE) mRNA, partial cds	K06689	UBE2D_E, UBC4, UBC5	ubiquitin-conjugating enzyme E2 D/E	http://www.genome.jp/dbget-bin/www_bget?ko:K06689	P25867	781	3.7e-82	Ubiquitin-conjugating enzyme E2-17 kDa OS=Drosophila melanogaster GN=eff PE=2 SV=1	PF05743//PF05773	UEV domain//RWD domain	GO:0015031//GO:0006464	protein transport//cellular protein modification process	GO:0005515	protein binding	--	--	KOG0417	Ubiquitin-protein ligase
Cluster-10184.0	BF_1	5.00	0.40	984	--	--	--	--	--	--	--	--	--	--	--	--	--	--	--	--	--	--	--	--	--	--	--	--	--	--	--	--
Cluster-10186.0	BF_1	10.00	0.86	939	--	--	--	--	--	--	--	--	--	--	--	--	--	--	--	--	--	--	--	--	--	--	--	--	--	--	--	--
Cluster-10191.0	BF_1	1.00	0.50	402	--	--	--	--	--	--	--	--	--	--	--	--	--	--	--	--	--	--	--	--	--	--	--	--	--	--	--	--
Cluster-10192.0	BF_1	3.00	0.50	623	--	--	--	--	--	--	--	--	--	--	--	--	--	--	--	--	--	--	--	--	--	--	--	--	--	--	--	--
Cluster-10193.0	BF_1	2.00	0.73	443	--	--	--	--	--	768311754	CP010982.1	434	0	Verticillium dahliae VdLs.17 chromosome 3, complete sequence	--	--	--	--	--	--	--	--	--	--	--	--	--	--	--	--	--	--
Cluster-10195.0	BF_1	29.19	0.36	4749	642917080	XP_008191110.1	1932	2.9e-213	PREDICTED: kinesin-like protein KIF18A isoform X2 [Tribolium castaneum]	--	--	--	--	--	K10401	KIF18_19	kinesin family member 18/19	http://www.genome.jp/dbget-bin/www_bget?ko:K10401	Q8NI77	1056	4.5e-113	Kinesin-like protein KIF18A OS=Homo sapiens GN=KIF18A PE=1 SV=2	PF02245//PF00225//PF04923	Methylpurine-DNA glycosylase (MPG)//Kinesin motor domain//Ninjurin	GO:0007017//GO:0007155//GO:0007018//GO:0006284//GO:0042246	microtubule-based process//cell adhesion//microtubule-based movement//base-excision repair//tissue regeneration	GO:0008017//GO:0005524//GO:0003677//GO:0003905//GO:0003777	microtubule binding//ATP binding//DNA binding//alkylbase DNA N-glycosylase activity//microtubule motor activity	GO:0016021//GO:0005874//GO:0045298	integral component of membrane//microtubule//tubulin complex	KOG0242	Kinesin-like protein
Cluster-10197.0	BF_1	2.00	0.88	417	--	--	--	--	--	--	--	--	--	--	--	--	--	--	--	--	--	--	--	--	--	--	--	--	--	--	--	--
Cluster-10198.0	BF_1	6.00	1.20	569	--	--	--	--	--	--	--	--	--	--	--	--	--	--	--	--	--	--	--	--	--	--	--	--	--	--	--	--
Cluster-10200.0	BF_1	1.00	1.45	319	759001268	AJP08457.1	483	2.0e-46	beta-actin [Polycelis sp. ZD-2015]	311222954	HM107871.1	120	2.57168e-54	Myodes glareolus beta-actin mRNA, partial cds	K05692	ACTB_G1	actin beta/gamma 1	http://www.genome.jp/dbget-bin/www_bget?ko:K05692	Q964E2	474	9.3e-47	Actin, cytoplasmic OS=Biomphalaria pfeifferi PE=3 SV=1	--	--	--	--	--	--	--	--	KOG0676	Actin and related proteins
Cluster-10201.0	BF_1	3.00	0.40	704	--	--	--	--	--	--	--	--	--	--	--	--	--	--	--	--	--	--	--	--	--	--	--	--	--	--	--	--
Cluster-10204.0	BF_1	2.00	0.42	558	--	--	--	--	--	697086587	XM_009657911.1	421	0	Verticillium dahliae VdLs.17 hypothetical protein partial mRNA	--	--	--	--	--	--	--	--	--	--	--	--	--	--	--	--	--	--
Cluster-10209.0	BF_1	2.00	0.68	455	719769482	XP_010218741.1	647	2.8e-65	PREDICTED: LOW QUALITY PROTEIN: KRAB-A domain-containing protein 2, partial [Tinamus guttatus]	21104878	AC122145.1	446	0	Oryza sativa Japonica Group chromosome 10 clone OSJNAa0034B05, complete sequence	--	--	--	--	P0CT40	206	1.6e-15	Transposon Tf2-9 polyprotein OS=Schizosaccharomyces pombe (strain 972 / ATCC 24843) GN=Tf2-9 PE=3 SV=1	PF00665	Integrase core domain	GO:0015074	DNA integration	--	--	--	--	--	--
Cluster-10217.1	BF_1	2.00	0.32	639	--	--	--	--	--	--	--	--	--	--	--	--	--	--	--	--	--	--	--	--	--	--	--	--	--	--	--	--
Cluster-10219.0	BF_1	2.00	0.65	463	675375398	KFM68300.1	434	1.4e-40	Alcohol dehydrogenase [NADP(+)] A, partial [Stegodyphus mimosarum]	--	--	--	--	--	K00011	E1.1.1.21, AKR1	aldehyde reductase	http://www.genome.jp/dbget-bin/www_bget?ko:K00011	Q95JH6	322	5.7e-29	Aldo-keto reductase family 1 member C1 homolog OS=Macaca fuscata fuscata GN=AKR1C1 PE=2 SV=1	--	--	--	--	--	--	--	--	KOG1577	Aldo/keto reductase family proteins
Cluster-10220.0	BF_1	4.00	1.25	470	--	--	--	--	--	--	--	--	--	--	--	--	--	--	--	--	--	--	--	--	--	--	--	--	--	--	--	--
Cluster-10221.0	BF_1	4.00	4.85	329	--	--	--	--	--	--	--	--	--	--	--	--	--	--	--	--	--	--	PF02285	Cytochrome oxidase c subunit VIII	GO:0006123//GO:0015992	mitochondrial electron transport, cytochrome c to oxygen//proton transport	GO:0004129	cytochrome-c oxidase activity	GO:0045277	respiratory chain complex IV	--	--
Cluster-10230.0	BF_1	26.00	8.70	458	114153130	ABI52731.1	526	3.0e-51	40S ribosomal protein S24 [Argas monolakensis]	807023747	XM_004522583.2	43	2.43391e-11	PREDICTED: Ceratitis capitata 40S ribosomal protein S24 (LOC101450348), transcript variant X2, mRNA	K02974	RP-S24e, RPS24	small subunit ribosomal protein S24e	http://www.genome.jp/dbget-bin/www_bget?ko:K02974	Q962Q6	468	6.6e-46	40S ribosomal protein S24 OS=Spodoptera frugiperda GN=RpS24 PE=2 SV=1	PF01282	Ribosomal protein S24e	GO:0006412//GO:0042254	translation//ribosome biogenesis	GO:0003735	structural constituent of ribosome	GO:0005622//GO:0005840	intracellular//ribosome	KOG3424	40S ribosomal protein S24
Cluster-10231.0	BF_1	2.00	0.99	403	391341929	XP_003745278.1	386	4.5e-35	PREDICTED: annexin A13-like [Metaseiulus occidentalis]	--	--	--	--	--	K17095	ANXA7_11	annexin A7/11	http://www.genome.jp/dbget-bin/www_bget?ko:K17095	P50995	292	1.5e-25	Annexin A11 OS=Homo sapiens GN=ANXA11 PE=1 SV=1	PF00191	Annexin	--	--	GO:0005544//GO:0005509	calcium-dependent phospholipid binding//calcium ion binding	--	--	KOG0819	Annexin
Cluster-10233.0	BF_1	3.00	0.38	729	--	--	--	--	--	--	--	--	--	--	--	--	--	--	--	--	--	--	--	--	--	--	--	--	--	--	--	--
Cluster-10234.0	BF_1	4.00	0.66	628	--	--	--	--	--	--	--	--	--	--	--	--	--	--	--	--	--	--	--	--	--	--	--	--	--	--	--	--
Cluster-10236.0	BF_1	2.00	0.46	536	--	--	--	--	--	--	--	--	--	--	--	--	--	--	--	--	--	--	--	--	--	--	--	--	--	--	--	--
Cluster-10243.0	BF_1	3.00	0.75	514	575488804	AHG94982.1	486	1.5e-46	vesicle-associated membrane protein [Procambarus clarkii]	14486417	AY035549.1	102	4.37624e-44	Carcinus maenas vesicle-associated membrane protein synaptobrevin mRNA, partial cds	K13504	VAMP2	vesicle-associated membrane protein 2	http://www.genome.jp/dbget-bin/www_bget?ko:K13504	P47193	306	4.5e-27	Vesicle-associated membrane protein 2 OS=Xenopus laevis GN=vamp2 PE=3 SV=3	PF00957//PF07352//PF01956//PF06320	Synaptobrevin//Bacteriophage Mu Gam like protein//Integral membrane protein DUF106//GCN5-like protein 1 (GCN5L1)	GO:0042262//GO:0016192	DNA protection//vesicle-mediated transport	GO:0003690	double-stranded DNA binding	GO:0016021//GO:0016020//GO:0031083	integral component of membrane//membrane//BLOC-1 complex	KOG0860	Synaptobrevin/VAMP-like protein
Cluster-10249.0	BF_1	14.00	0.86	1191	--	--	--	--	--	--	--	--	--	--	--	--	--	--	--	--	--	--	--	--	--	--	--	--	--	--	--	--
Cluster-10252.0	BF_1	2.00	0.78	434	--	--	--	--	--	--	--	--	--	--	--	--	--	--	--	--	--	--	--	--	--	--	--	--	--	--	--	--
Cluster-10256.0	BF_1	1.00	0.55	391	--	--	--	--	--	--	--	--	--	--	--	--	--	--	--	--	--	--	--	--	--	--	--	--	--	--	--	--
Cluster-10257.0	BF_1	4.00	6.24	315	241786069	XP_002414442.1	574	5.6e-57	serine/threonine protein phosphatase, putative [Ixodes scapularis]>gi|215508653|gb|EEC18107.1| serine/threonine protein phosphatase, putative [Ixodes scapularis]	220955557	FJ636063.1	118	3.28015e-53	Synthetic construct Drosophila melanogaster clone BS08023 encodes mts-RA	K04382	PPP2C	serine/threonine-protein phosphatase 2A catalytic subunit	http://www.genome.jp/dbget-bin/www_bget?ko:K04382	Q0P594	565	2.5e-57	Serine/threonine-protein phosphatase 2A catalytic subunit beta isoform OS=Bos taurus GN=PPP2CB PE=1 SV=1	--	--	GO:0006470	protein dephosphorylation	GO:0004721	phosphoprotein phosphatase activity	--	--	KOG0371	Serine/threonine protein phosphatase 2A, catalytic subunit
Cluster-10259.0	BF_1	9.00	0.38	1619	115291336	ABI93174.1	558	2.1e-54	chicadae/profilin [Litopenaeus vannamei]	115291335	DQ907943.1	206	2.2192e-101	Litopenaeus vannamei chicadae/profilin mRNA, complete cds	K05759	PFN	profilin	http://www.genome.jp/dbget-bin/www_bget?ko:K05759	P25843	385	9.8e-36	Profilin OS=Drosophila melanogaster GN=chic PE=1 SV=1	--	--	--	--	--	--	--	--	KOG1755	Profilin
Cluster-10260.0	BF_1	3.00	1.10	443	--	--	--	--	--	--	--	--	--	--	--	--	--	--	--	--	--	--	--	--	--	--	--	--	--	--	--	--
Cluster-10264.0	BF_1	2.00	0.51	510	--	--	--	--	--	768311752	CP010980.1	510	0	Verticillium dahliae VdLs.17 chromosome 1, complete sequence	--	--	--	--	--	--	--	--	--	--	--	--	--	--	--	--	--	--
Cluster-10269.0	BF_1	2.00	0.60	477	--	--	--	--	--	--	--	--	--	--	--	--	--	--	--	--	--	--	--	--	--	--	--	--	--	--	--	--
Cluster-10270.0	BF_1	1.00	1.21	329	--	--	--	--	--	--	--	--	--	--	--	--	--	--	--	--	--	--	--	--	--	--	--	--	--	--	--	--
Cluster-10273.0	BF_1	2.00	0.54	497	--	--	--	--	--	--	--	--	--	--	--	--	--	--	--	--	--	--	PF02932//PF03419//PF13965//PF01080//PF15686	Neurotransmitter-gated ion-channel transmembrane region//Sporulation factor SpoIIGA//dsRNA-gated channel SID-1//Presenilin//Lysine-rich CEACAM1 co-isolated protein family	GO:0033227//GO:0006811//GO:0043123//GO:0045766//GO:0006508//GO:0030436//GO:0043066//GO:0015931	dsRNA transport//ion transport//positive regulation of I-kappaB kinase/NF-kappaB signaling//positive regulation of angiogenesis//proteolysis//asexual sporulation//negative regulation of apoptotic process//nucleobase-containing compound transport	GO:0051033//GO:0004190	RNA transmembrane transporter activity//aspartic-type endopeptidase activity	GO:0016020//GO:0016021	membrane//integral component of membrane	--	--
Cluster-10274.0	BF_1	2.00	0.46	534	--	--	--	--	--	--	--	--	--	--	--	--	--	--	--	--	--	--	--	--	--	--	--	--	--	--	--	--
Cluster-10276.0	BF_1	7.00	0.37	1334	321469907	EFX80885.1	1600	2.6e-175	hypothetical protein DAPPUDRAFT_23032, partial [Daphnia pulex]	585643353	XM_006881525.1	50	9.54934e-15	PREDICTED: Elephantulus edwardii solute carrier family 32 (GABA vesicular transporter), member 1 (SLC32A1), mRNA	K15015	SLC32A, VGAT	solute carrier family 32 (vesicular inhibitory amino acid transporter)	http://www.genome.jp/dbget-bin/www_bget?ko:K15015	Q6DIV6	1140	2.3e-123	Vesicular inhibitory amino acid transporter OS=Xenopus tropicalis GN=slc32a1 PE=2 SV=1	--	--	--	--	--	--	--	--	KOG4303	Vesicular inhibitory amino acid transporter
Cluster-10277.0	BF_1	24.00	0.65	2343	--	--	--	--	--	--	--	--	--	--	--	--	--	--	--	--	--	--	PF03854	P-11 zinc finger	--	--	GO:0008270//GO:0003723	zinc ion binding//RNA binding	--	--	--	--
Cluster-10279.0	BF_1	2.00	0.53	502	--	--	--	--	--	--	--	--	--	--	--	--	--	--	--	--	--	--	--	--	--	--	--	--	--	--	--	--
Cluster-10280.0	BF_1	4.00	0.53	713	507704385	XP_004716107.1	168	1.5e-09	PREDICTED: protein slowmo homolog 2 [Echinops telfairi]	768311754	CP010982.1	698	0	Verticillium dahliae VdLs.17 chromosome 3, complete sequence	--	--	--	--	Q05776	168	6.3e-11	Protein UPS1, mitochondrial OS=Saccharomyces cerevisiae (strain ATCC 204508 / S288c) GN=UPS1 PE=1 SV=1	--	--	--	--	--	--	--	--	--	--
Cluster-10285.0	BF_1	1.00	0.63	378	871248769	XP_005103573.2	229	6.9e-17	PREDICTED: scavenger receptor class B member 1-like [Aplysia californica]	--	--	--	--	--	K12384	SCARB2, LIMP2, CD36L2	lysosome membrane protein 2	http://www.genome.jp/dbget-bin/www_bget?ko:K12384	Q14108	210	4.5e-16	Lysosome membrane protein 2 OS=Homo sapiens GN=SCARB2 PE=1 SV=2	PF01130	CD36 family	GO:0007155	cell adhesion	--	--	GO:0016020	membrane	--	--
Cluster-10286.0	BF_1	27.00	0.74	2329	514258350	AGO46415.1	1179	2.9e-126	succinate dehydrogenase complex subunit A, partial [Reticulitermes flavipes]	699631991	XM_009909805.1	249	4.01298e-125	PREDICTED: Picoides pubescens succinate dehydrogenase complex, subunit B, iron sulfur (Ip) (SDHB), mRNA	K00235	SDHB, SDH2	succinate dehydrogenase (ubiquinone) iron-sulfur subunit	http://www.genome.jp/dbget-bin/www_bget?ko:K00235	P21914	1121	6.4e-121	Succinate dehydrogenase [ubiquinone] iron-sulfur subunit, mitochondrial OS=Drosophila melanogaster GN=SdhB PE=2 SV=2	PF13085//PF00111	2Fe-2S iron-sulfur cluster binding domain//2Fe-2S iron-sulfur cluster binding domain	GO:0006118	obsolete electron transport	GO:0051536//GO:0009055	iron-sulfur cluster binding//electron carrier activity	--	--	KOG3049	Succinate dehydrogenase, Fe-S protein subunit
Cluster-10293.1	BF_1	1.00	0.40	431	--	--	--	--	--	--	--	--	--	--	--	--	--	--	--	--	--	--	--	--	--	--	--	--	--	--	--	--
Cluster-10293.2	BF_1	3.00	0.69	532	--	--	--	--	--	--	--	--	--	--	--	--	--	--	--	--	--	--	--	--	--	--	--	--	--	--	--	--
Cluster-10295.0	BF_1	6.00	0.86	678	--	--	--	--	--	697090496	XM_009659859.1	675	0	Verticillium dahliae VdLs.17 hypothetical protein partial mRNA	--	--	--	--	O94632	282	3.6e-24	Meiotically up-regulated gene 158 protein OS=Schizosaccharomyces pombe (strain 972 / ATCC 24843) GN=mug158 PE=1 SV=4	--	--	--	--	--	--	--	--	--	--
Cluster-10303.0	BF_1	5.00	1.46	482	--	--	--	--	--	--	--	--	--	--	--	--	--	--	--	--	--	--	--	--	--	--	--	--	--	--	--	--
Cluster-10304.0	BF_1	3.00	0.99	460	--	--	--	--	--	--	--	--	--	--	--	--	--	--	--	--	--	--	--	--	--	--	--	--	--	--	--	--
Cluster-10307.0	BF_1	4.00	1.67	425	--	--	--	--	--	--	--	--	--	--	--	--	--	--	--	--	--	--	--	--	--	--	--	--	--	--	--	--
Cluster-10315.0	BF_1	2.00	0.45	538	676459322	XP_009055264.1	178	8.0e-11	hypothetical protein LOTGIDRAFT_64759, partial [Lottia gigantea]>gi|556105164|gb|ESO93816.1| hypothetical protein LOTGIDRAFT_64759, partial [Lottia gigantea]	--	--	--	--	--	K09560	ST13	suppressor of tumorigenicity protein 13	http://www.genome.jp/dbget-bin/www_bget?ko:K09560	P50502	157	9.0e-10	Hsc70-interacting protein OS=Homo sapiens GN=ST13 PE=1 SV=2	PF01213//PF03159//PF05680//PF08597	Adenylate cyclase associated (CAP) N terminal//XRN 5'-3' exonuclease N-terminus//ATP synthase E chain//Translation initiation factor eIF3 subunit	GO:0006446//GO:0007010//GO:0015986//GO:0015992	regulation of translational initiation//cytoskeleton organization//ATP synthesis coupled proton transport//proton transport	GO:0003743//GO:0003779//GO:0003676//GO:0004527//GO:0015078	translation initiation factor activity//actin binding//nucleic acid binding//exonuclease activity//hydrogen ion transmembrane transporter activity	GO:0000276//GO:0005840//GO:0005852//GO:0005737	mitochondrial proton-transporting ATP synthase complex, coupling factor F(o)//ribosome//eukaryotic translation initiation factor 3 complex//cytoplasm	KOG1308	Hsp70-interacting protein Hip/Transient component of progesterone receptor complexes and an Hsp70-binding protein
Cluster-10319.0	BF_1	1.00	0.32	467	391327499	XP_003738236.1	342	6.7e-30	PREDICTED: uncharacterized protein LOC100901572 [Metaseiulus occidentalis]	--	--	--	--	--	--	--	--	--	Q9TWL9	125	4.0e-06	Conodipine-M alpha chain OS=Conus magus PE=1 SV=2	--	--	--	--	--	--	--	--	--	--
Cluster-10322.0	BF_1	3.00	0.84	490	325302648	DAA34573.1	513	1.0e-49	TPA_exp: profilin-like protein [Amblyomma variegatum]	--	--	--	--	--	K05759	PFN	profilin	http://www.genome.jp/dbget-bin/www_bget?ko:K05759	Q9XF39	196	2.4e-14	Profilin OS=Prunus avium PE=1 SV=1	--	--	--	--	--	--	--	--	--	--
Cluster-10324.0	BF_1	3.00	0.84	490	--	--	--	--	--	--	--	--	--	--	--	--	--	--	--	--	--	--	--	--	--	--	--	--	--	--	--	--
Cluster-10325.0	BF_1	2.00	0.44	547	--	--	--	--	--	--	--	--	--	--	--	--	--	--	--	--	--	--	--	--	--	--	--	--	--	--	--	--
Cluster-10327.0	BF_1	8.00	1.36	620	646690477	KDR06880.1	541	7.4e-53	NADH dehydrogenase [ubiquinone] 1 beta subcomplex subunit 8, mitochondrial [Zootermopsis nevadensis]	--	--	--	--	--	K03964	NDUFB8	NADH dehydrogenase (ubiquinone) 1 beta subcomplex subunit 8	http://www.genome.jp/dbget-bin/www_bget?ko:K03964	Q02372	308	3.2e-27	NADH dehydrogenase [ubiquinone] 1 beta subcomplex subunit 8, mitochondrial OS=Bos taurus GN=NDUFB8 PE=1 SV=1	PF05821	NADH-ubiquinone oxidoreductase ASHI subunit (CI-ASHI or NDUFB8)	GO:0006120//GO:0006118//GO:0006814//GO:0006744//GO:0015992	mitochondrial electron transport, NADH to ubiquinone//obsolete electron transport//sodium ion transport//ubiquinone biosynthetic process//proton transport	GO:0003954//GO:0008137	NADH dehydrogenase activity//NADH dehydrogenase (ubiquinone) activity	GO:0005739	mitochondrion	KOG4040	NADH:ubiquinone oxidoreductase, NDUFB8/ASHI subunit
Cluster-10335.0	BF_1	3.00	0.35	765	527504043	Q0V9R3.2	426	2.0e-39	RecName: Full=DIS3-like exonuclease 2	525007129	XM_005051168.1	62	1.14724e-21	PREDICTED: Ficedula albicollis DIS3 mitotic control homolog (S. cerevisiae)-like 2 (DIS3L2), mRNA	K18758	DIS3L2	DIS3-like exonuclease 2	http://www.genome.jp/dbget-bin/www_bget?ko:K18758	Q0V9R3	426	8.2e-41	DIS3-like exonuclease 2 OS=Xenopus tropicalis GN=dis3l2 PE=2 SV=2	--	--	--	--	--	--	--	--	KOG2102	Exosomal 3'-5' exoribonuclease complex, subunit Rrp44/Dis3
Cluster-10335.1	BF_1	3.00	0.53	609	560971194	XP_006207950.1	460	1.8e-43	PREDICTED: DIS3-like exonuclease 2 [Vicugna pacos]	--	--	--	--	--	K18758	DIS3L2	DIS3-like exonuclease 2	http://www.genome.jp/dbget-bin/www_bget?ko:K18758	Q8IYB7	447	2.4e-43	DIS3-like exonuclease 2 OS=Homo sapiens GN=DIS3L2 PE=1 SV=4	--	--	--	--	--	--	--	--	KOG2102	Exosomal 3'-5' exoribonuclease complex, subunit Rrp44/Dis3
Cluster-10335.2	BF_1	7.00	0.56	984	831299819	XP_012681837.1	496	2.0e-47	PREDICTED: DIS3-like exonuclease 2 [Clupea harengus]	--	--	--	--	--	K18758	DIS3L2	DIS3-like exonuclease 2	http://www.genome.jp/dbget-bin/www_bget?ko:K18758	Q8IYB7	477	1.3e-46	DIS3-like exonuclease 2 OS=Homo sapiens GN=DIS3L2 PE=1 SV=4	--	--	--	--	--	--	--	--	KOG2102	Exosomal 3'-5' exoribonuclease complex, subunit Rrp44/Dis3
Cluster-10336.0	BF_1	17.00	0.60	1856	437279	AAB86499.1	1220	4.1e-131	stearoyl-CoA desaturase [Amblyomma americanum]	437278	U03281.1	69	3.66971e-25	AAU03281 Amblyomma americanum stearoyl-CoA desaturase mRNA, complete cds	K00507	SCD, desC	stearoyl-CoA desaturase (delta-9 desaturase)	http://www.genome.jp/dbget-bin/www_bget?ko:K00507	Q2KIA4	1009	5.0e-108	Stearoyl-CoA desaturase 5 OS=Bos taurus GN=SCD5 PE=2 SV=1	PF00487	Fatty acid desaturase	GO:0006629	lipid metabolic process	--	--	--	--	KOG1600	Fatty acid desaturase
Cluster-10337.0	BF_1	5.00	0.76	656	--	--	--	--	--	--	--	--	--	--	--	--	--	--	--	--	--	--	--	--	--	--	--	--	--	--	--	--
Cluster-10338.0	BF_1	10.00	2.39	525	558200952	XP_006131500.1	140	2.0e-06	PREDICTED: cytochrome c oxidase subunit 7A2, mitochondrial-like [Pelodiscus sinensis]	262401022	FJ774692.1	502	0	Scylla paramamosain cytochrome c oxidase subunit VIIA putative mRNA, complete cds	--	--	--	--	--	--	--	--	--	--	--	--	--	--	--	--	--	--
Cluster-10339.0	BF_1	3.00	0.39	719	270014867	EFA11315.1	679	8.6e-69	hypothetical protein TcasGA2_TC010854 [Tribolium castaneum]	--	--	--	--	--	--	--	--	--	Q9D3N2	469	7.9e-46	EF-hand calcium-binding domain-containing protein 1 OS=Mus musculus GN=Efcab1 PE=2 SV=1	PF13833//PF00036//PF13405//PF13499//PF13202	EF-hand domain pair//EF hand//EF-hand domain//EF-hand domain pair//EF hand	--	--	GO:0005509	calcium ion binding	--	--	--	--
Cluster-10340.2	BF_1	4.00	0.43	805	646711216	KDR16467.1	479	1.5e-45	Nuclear factor interleukin-3-regulated protein [Zootermopsis nevadensis]	692912720	KM413537.1	81	3.31703e-32	Andrena (Melandrena) sp. BF-2014 isolate 1542and ultra conserved element locus uce-1245 genomic sequence	K12114	VRI	vrille	http://www.genome.jp/dbget-bin/www_bget?ko:K12114	Q6IMZ0	241	2.4e-19	Nuclear factor interleukin-3-regulated protein OS=Rattus norvegicus GN=Nfil3 PE=2 SV=1	PF03131//PF07716//PF00170	bZIP Maf transcription factor//Basic region leucine zipper//bZIP transcription factor	GO:0006355	regulation of transcription, DNA-templated	GO:0003700//GO:0043565//GO:0003677	transcription factor activity, sequence-specific DNA binding//sequence-specific DNA binding//DNA binding	GO:0005667//GO:0005634	transcription factor complex//nucleus	KOG3119	Basic region leucine zipper transcription factor
Cluster-10344.0	BF_1	10.00	0.52	1360	391345632	XP_003747089.1	875	3.0e-91	PREDICTED: uncharacterized protein LOC100902709 [Metaseiulus occidentalis]	--	--	--	--	--	K01509	ENTPD2	adenosinetriphosphatase	http://www.genome.jp/dbget-bin/www_bget?ko:K01509	P79784	448	4.1e-43	Ectonucleoside triphosphate diphosphohydrolase 2 OS=Gallus gallus GN=ENTPD2 PE=1 SV=2	PF01150	GDA1/CD39 (nucleoside phosphatase) family	--	--	GO:0016787	hydrolase activity	--	--	KOG1386	Nucleoside phosphatase
Cluster-10345.0	BF_1	4.27	0.44	836	--	--	--	--	--	--	--	--	--	--	--	--	--	--	--	--	--	--	PF07536//PF03792//PF04344//PF06005	HWE histidine kinase//PBC domain//Chemotaxis phosphatase, CheZ//Protein of unknown function (DUF904)	GO:0050920//GO:0016310//GO:0043093//GO:0000917	regulation of chemotaxis//phosphorylation//FtsZ-dependent cytokinesis//barrier septum assembly	GO:0003824//GO:0004673//GO:0003700	catalytic activity//protein histidine kinase activity//transcription factor activity, sequence-specific DNA binding	GO:0005634//GO:0005667//GO:0009365//GO:0009288//GO:0005737	nucleus//transcription factor complex//protein histidine kinase complex//bacterial-type flagellum//cytoplasm	--	--
Cluster-10346.0	BF_1	11.00	0.76	1092	34365139	CAE45921.1	1711	2.8e-188	hypothetical protein [Homo sapiens]	49258099	BC073765.1	1050	0	Homo sapiens immunoglobulin heavy constant alpha 2 (A2m marker), mRNA (cDNA clone IMAGE:4765168)	K06856	IGH	immunoglobulin heavy chain	http://www.genome.jp/dbget-bin/www_bget?ko:K06856	P01877	1673	3.0e-185	Ig alpha-2 chain C region OS=Homo sapiens GN=IGHA2 PE=1 SV=3	PF13895//PF09085	Immunoglobulin domain//Adhesion molecule, immunoglobulin-like	GO:0007155	cell adhesion	GO:0005515	protein binding	GO:0016020	membrane	--	--
Cluster-10346.1	BF_1	2.00	0.66	461	34529114	BAC85640.1	641	1.4e-64	unnamed protein product [Homo sapiens]	34527232	AK130433.1	426	0	Homo sapiens cDNA FLJ26923 fis, clone RCT04885, highly similar to Ig alpha-1 chain C region	K06856	IGH	immunoglobulin heavy chain	http://www.genome.jp/dbget-bin/www_bget?ko:K06856	P01876	514	3.1e-51	Ig alpha-1 chain C region OS=Homo sapiens GN=IGHA1 PE=1 SV=2	--	--	--	--	--	--	--	--	--	--
Cluster-10347.0	BF_1	15.00	1.21	983	--	--	--	--	--	697075246	XM_009653737.1	768	0	Verticillium dahliae VdLs.17 hypothetical protein partial mRNA	--	--	--	--	--	--	--	--	--	--	--	--	--	--	--	--	--	--
Cluster-10348.0	BF_1	7.89	0.46	1243	617408647	XP_007554691.1	592	1.8e-58	PREDICTED: uncharacterized protein LOC103139799 [Poecilia formosa]	--	--	--	--	--	--	--	--	--	--	--	--	--	--	--	--	--	--	--	--	--	--	--
Cluster-10351.0	BF_1	3.00	0.72	525	242001646	XP_002435466.1	767	3.9e-79	NADH:ubiquinone oxidoreductase, NDUFV1/51kDa subunit, putative [Ixodes scapularis]>gi|215498802|gb|EEC08296.1| NADH:ubiquinone oxidoreductase, NDUFV1/51kDa subunit, putative [Ixodes scapularis]	--	--	--	--	--	K03942	NDUFV1	NADH dehydrogenase (ubiquinone) flavoprotein 1	http://www.genome.jp/dbget-bin/www_bget?ko:K03942	Q8HXQ9	706	1.9e-73	NADH dehydrogenase [ubiquinone] flavoprotein 1, mitochondrial OS=Macaca fascicularis GN=NDUFV1 PE=2 SV=1	--	--	GO:0055114//GO:0015992//GO:0006814//GO:0006744//GO:0006120	oxidation-reduction process//proton transport//sodium ion transport//ubiquinone biosynthetic process//mitochondrial electron transport, NADH to ubiquinone	GO:0051539//GO:0008137//GO:0051287//GO:0010181	4 iron, 4 sulfur cluster binding//NADH dehydrogenase (ubiquinone) activity//NAD binding//FMN binding	--	--	KOG2658	NADH:ubiquinone oxidoreductase, NDUFV1/51kDa subunit
Cluster-10352.0	BF_1	8.00	8.27	339	--	--	--	--	--	--	--	--	--	--	--	--	--	--	--	--	--	--	PF10637	Oxoglutarate and iron-dependent oxygenase degradation C-term	GO:0055114	oxidation-reduction process	GO:0005506//GO:0016706//GO:0031418	iron ion binding//oxidoreductase activity, acting on paired donors, with incorporation or reduction of molecular oxygen, 2-oxoglutarate as one donor, and incorporation of one atom each of oxygen into both donors//L-ascorbic acid binding	--	--	--	--
Cluster-10353.0	BF_1	6.00	0.66	795	646710246	KDR15823.1	717	3.7e-73	putative E3 ubiquitin-protein ligase [Zootermopsis nevadensis]	338224443	HM217868.1	336	5.77246e-174	Scylla paramamosain ubiquitin conjugating enzyme 7 interacting protein-like protein mRNA, partial cds	K11975	RNF144	E3 ubiquitin-protein ligase RNF144	http://www.genome.jp/dbget-bin/www_bget?ko:K11975	P50876	676	8.7e-70	E3 ubiquitin-protein ligase RNF144A OS=Homo sapiens GN=RNF144A PE=1 SV=2	--	--	--	--	--	--	--	--	KOG1815	Predicted E3 ubiquitin ligase
Cluster-10355.0	BF_1	4.00	0.74	591	478254919	ENN75153.1	348	1.7e-30	hypothetical protein YQE_08266, partial [Dendroctonus ponderosae]>gi|546670711|gb|ERL83361.1| hypothetical protein D910_00280 [Dendroctonus ponderosae]>gi|546670742|gb|ERL83375.1| hypothetical protein D910_00315 [Dendroctonus ponderosae]	--	--	--	--	--	--	--	--	--	--	--	--	--	PF06079	Apyrase	--	--	GO:0005509//GO:0016462	calcium ion binding//pyrophosphatase activity	--	--	--	--
Cluster-10358.0	BF_1	3.00	0.32	812	646716372	KDR19652.1	442	2.9e-41	Transmembrane and coiled-coil domains protein 1 [Zootermopsis nevadensis]	157117658	XM_001658824.1	38	2.68067e-08	Aedes aegypti AAEL008067-RC mRNA	--	--	--	--	O75069	309	3.2e-27	Transmembrane and coiled-coil domains protein 2 OS=Homo sapiens GN=TMCC2 PE=1 SV=3	PF08702//PF17082//PF02601//PF02050//PF00876//PF05929	Fibrinogen alpha/beta chain family//Spindle Pole Component 29//Exonuclease VII, large subunit//Flagellar FliJ protein//Innexin//Phage capsid scaffolding protein (GPO) serine peptidase	GO:0007165//GO:0051258//GO:0006935//GO:0030474//GO:0071973//GO:0030168//GO:0006308//GO:0019069	signal transduction//protein polymerization//chemotaxis//spindle pole body duplication//bacterial-type flagellum-dependent cell motility//platelet activation//DNA catabolic process//viral capsid assembly	GO:0005200//GO:0005102//GO:0008855//GO:0030674//GO:0003774	structural constituent of cytoskeleton//receptor binding//exodeoxyribonuclease VII activity//protein binding, bridging//motor activity	GO:0009318//GO:0009288//GO:0005823//GO:0005577//GO:0005856//GO:0016020//GO:0005921	exodeoxyribonuclease VII complex//bacterial-type flagellum//central plaque of spindle pole body//fibrinogen complex//cytoskeleton//membrane//gap junction	KOG3850	Predicted membrane protein
Cluster-10359.0	BF_1	32.00	1.96	1199	642935674	XP_974741.2	529	3.5e-51	PREDICTED: biogenesis of lysosome-related organelles complex 1 subunit 1 [Tribolium castaneum]	--	--	--	--	--	--	--	--	--	A1Z9S1	419	8.3e-40	Biogenesis of lysosome-related organelles complex 1 subunit 1 OS=Drosophila melanogaster GN=blos1 PE=1 SV=2	PF06320	GCN5-like protein 1 (GCN5L1)	--	--	--	--	GO:0031083	BLOC-1 complex	KOG3390	General control of amino-acid synthesis 5-like 1
Cluster-10360.0	BF_1	1.00	0.38	437	--	--	--	--	--	--	--	--	--	--	--	--	--	--	--	--	--	--	--	--	--	--	--	--	--	--	--	--
Cluster-10362.0	BF_1	5.00	0.52	830	--	--	--	--	--	--	--	--	--	--	--	--	--	--	--	--	--	--	--	--	--	--	--	--	--	--	--	--
Cluster-10375.0	BF_1	3.00	0.71	526	241623161	XP_002407528.1	444	1.1e-41	phospholipid-hydroperoxide glutathione peroxidase, putative [Ixodes scapularis]>gi|215501003|gb|EEC10497.1| phospholipid-hydroperoxide glutathione peroxidase, putative [Ixodes scapularis]	--	--	--	--	--	K05361	GPX4	phospholipid-hydroperoxide glutathione peroxidase	http://www.genome.jp/dbget-bin/www_bget?ko:K05361	Q9LEF0	417	6.2e-40	Probable phospholipid hydroperoxide glutathione peroxidase OS=Mesembryanthemum crystallinum GN=GPXMC1 PE=2 SV=1	PF00578//PF08534//PF00255	AhpC/TSA family//Redoxin//Glutathione peroxidase	GO:0006979//GO:0006804//GO:0055114//GO:0006749	response to oxidative stress//obsolete peroxidase reaction//oxidation-reduction process//glutathione metabolic process	GO:0016491//GO:0016209//GO:0004602	oxidoreductase activity//antioxidant activity//glutathione peroxidase activity	--	--	KOG1651	Glutathione peroxidase
Cluster-10378.0	BF_1	1.00	0.33	461	--	--	--	--	--	--	--	--	--	--	--	--	--	--	--	--	--	--	PF00898	Orbivirus outer capsid protein VP2	--	--	GO:0005198	structural molecule activity	GO:0019028	viral capsid	--	--
Cluster-10382.0	BF_1	2.00	0.33	625	--	--	--	--	--	--	--	--	--	--	--	--	--	--	--	--	--	--	--	--	--	--	--	--	--	--	--	--
Cluster-10385.0	BF_1	1.00	0.67	372	--	--	--	--	--	--	--	--	--	--	--	--	--	--	--	--	--	--	--	--	--	--	--	--	--	--	--	--
Cluster-10390.0	BF_1	6.00	2.85	408	--	--	--	--	--	--	--	--	--	--	--	--	--	--	--	--	--	--	--	--	--	--	--	--	--	--	--	--
Cluster-10391.0	BF_1	3.00	0.66	545	755861495	XP_011290630.1	160	9.9e-09	PREDICTED: uncharacterized protein LOC101896627 isoform X2 [Musca domestica]	--	--	--	--	--	--	--	--	--	--	--	--	--	PF01607	Chitin binding Peritrophin-A domain	GO:0006030	chitin metabolic process	GO:0008061	chitin binding	GO:0005576	extracellular region	--	--
Cluster-10397.0	BF_1	1.00	0.51	400	--	--	--	--	--	--	--	--	--	--	--	--	--	--	--	--	--	--	--	--	--	--	--	--	--	--	--	--
Cluster-10399.0	BF_1	3.00	1.66	391	--	--	--	--	--	--	--	--	--	--	--	--	--	--	--	--	--	--	--	--	--	--	--	--	--	--	--	--
Cluster-10400.0	BF_1	3.00	0.32	813	241999540	XP_002434413.1	728	2.0e-74	hfb2 protein, putative [Ixodes scapularis]>gi|215497743|gb|EEC07237.1| hfb2 protein, putative [Ixodes scapularis]	--	--	--	--	--	--	--	--	--	Q5ZL42	541	4.0e-54	Basic leucine zipper and W2 domain-containing protein 2 OS=Gallus gallus GN=BZW2 PE=2 SV=1	PF04355	SmpA / OmlA family	--	--	--	--	GO:0019867	outer membrane	KOG2297	Predicted translation factor, contains W2 domain
Cluster-10409.0	BF_1	5.00	0.87	611	325303372	DAA34087.1	744	2.1e-76	TPA_exp: cytochrome c1 [Amblyomma variegatum]	--	--	--	--	--	K00413	CYC1, CYT1, petC	ubiquinol-cytochrome c reductase cytochrome c1 subunit	http://www.genome.jp/dbget-bin/www_bget?ko:K00413	P00125	660	4.8e-68	Cytochrome c1, heme protein, mitochondrial OS=Bos taurus GN=CYC1 PE=1 SV=2	PF00034//PF02167//PF13442	Cytochrome c//Cytochrome C1 family//Cytochrome C oxidase, cbb3-type, subunit III	GO:0006118	obsolete electron transport	GO:0009055//GO:0020037	electron carrier activity//heme binding	--	--	KOG3052	Cytochrome c1
Cluster-10413.0	BF_1	1.00	0.39	436	--	--	--	--	--	--	--	--	--	--	--	--	--	--	--	--	--	--	--	--	--	--	--	--	--	--	--	--
Cluster-10416.0	BF_1	2.00	0.40	571	--	--	--	--	--	--	--	--	--	--	--	--	--	--	--	--	--	--	--	--	--	--	--	--	--	--	--	--
Cluster-10420.0	BF_1	4.00	1.04	506	--	--	--	--	--	--	--	--	--	--	--	--	--	--	--	--	--	--	--	--	--	--	--	--	--	--	--	--
Cluster-10428.0	BF_1	2.00	0.39	576	641679599	XP_008188631.1	371	3.6e-33	PREDICTED: teneurin-m isoform X1 [Acyrthosiphon pisum]	--	--	--	--	--	--	--	--	--	O61307	356	8.0e-33	Teneurin-m OS=Drosophila melanogaster GN=Ten-m PE=1 SV=2	PF00552//PF08030//PF12404	Integrase DNA binding domain//Ferric reductase NAD binding domain//Peptidase	GO:0006508//GO:0055114	proteolysis//oxidation-reduction process	GO:0008235//GO:0004177//GO:0003676//GO:0030145//GO:0016491	metalloexopeptidase activity//aminopeptidase activity//nucleic acid binding//manganese ion binding//oxidoreductase activity	GO:0005737	cytoplasm	--	--
Cluster-10430.0	BF_1	4.00	0.32	979	544512774	XP_005589973.1	992	5.9e-105	PREDICTED: 60S ribosomal protein L13a isoform X1 [Macaca fascicularis]>gi|635040461|ref|XP_007995756.1| PREDICTED: 60S ribosomal protein L13a isoform X1 [Chlorocebus sabaeus]	395132448	NM_012423.3	979	0	Homo sapiens ribosomal protein L13a (RPL13A), transcript variant 1, mRNA	K02872	RP-L13Ae, RPL13A	large subunit ribosomal protein L13Ae	http://www.genome.jp/dbget-bin/www_bget?ko:K02872	P40429	974	3.0e-104	60S ribosomal protein L13a OS=Homo sapiens GN=RPL13A PE=1 SV=2	PF00572	Ribosomal protein L13	GO:0006412//GO:0042254	translation//ribosome biogenesis	GO:0003735	structural constituent of ribosome	GO:0005840	ribosome	KOG3204	60S ribosomal protein L13a
Cluster-10433.0	BF_1	3.00	0.79	504	--	--	--	--	--	768311754	CP010982.1	498	0	Verticillium dahliae VdLs.17 chromosome 3, complete sequence	--	--	--	--	--	--	--	--	--	--	--	--	--	--	--	--	--	--
Cluster-10434.0	BF_1	1.00	0.40	430	641656935	XP_008180154.1	277	2.1e-22	PREDICTED: uncharacterized protein LOC103308498 [Acyrthosiphon pisum]	--	--	--	--	--	--	--	--	--	--	--	--	--	--	--	--	--	--	--	--	--	--	--
Cluster-10437.0	BF_1	3.00	0.48	639	--	--	--	--	--	--	--	--	--	--	--	--	--	--	--	--	--	--	--	--	--	--	--	--	--	--	--	--
Cluster-10439.1	BF_1	21.00	1.13	1326	642933705	XP_974874.3	967	6.4e-102	PREDICTED: protein OSCP1 [Tribolium castaneum]	--	--	--	--	--	--	--	--	--	Q8BHW2	295	2.2e-25	Protein OSCP1 OS=Mus musculus GN=Oscp1 PE=2 SV=1	--	--	--	--	--	--	--	--	--	--
Cluster-10447.0	BF_1	1.00	0.44	419	--	--	--	--	--	--	--	--	--	--	--	--	--	--	--	--	--	--	--	--	--	--	--	--	--	--	--	--
Cluster-10450.0	BF_1	2.00	0.52	506	--	--	--	--	--	--	--	--	--	--	--	--	--	--	--	--	--	--	--	--	--	--	--	--	--	--	--	--
Cluster-10452.0	BF_1	3.00	0.47	650	--	--	--	--	--	--	--	--	--	--	--	--	--	--	--	--	--	--	--	--	--	--	--	--	--	--	--	--
Cluster-10456.0	BF_1	1.00	0.72	366	--	--	--	--	--	--	--	--	--	--	--	--	--	--	--	--	--	--	--	--	--	--	--	--	--	--	--	--
Cluster-10457.0	BF_1	1.00	0.60	383	231382	P30461.1	579	1.8e-57	RecName: Full=HLA class I histocompatibility antigen, B-13 alpha chain; AltName: Full=MHC class I antigen B*13; Flags: Precursor>gi|386774|gb|AAA52657.1| MHC HLA-B13 precursor, partial [Homo sapiens]>gi|386897|gb|AAA59660.1| MHC HLA-B13 chain [Homo sapiens]>gi|1682953|dbj|BAA08822.1| HLA-B*1302 antigen [Homo sapiens]>gi|11342505|emb|CAC17136.1| MHC class I antigen [Homo sapiens]>gi|70671184|emb|C…	3419999	U75533.1	344	9.4843e-179	HSU75533 Homo sapiens HLA class I antigen HLA-B mRNA (HLA-B*1303new allele), complete cds	K06751	MHC1	major histocompatibility complex, class I	http://www.genome.jp/dbget-bin/www_bget?ko:K06751	P30461	579	7.4e-59	HLA class I histocompatibility antigen, B-13 alpha chain OS=Homo sapiens GN=HLA-B PE=1 SV=1	PF00129	Class I Histocompatibility antigen, domains alpha 1 and 2	GO:0002480//GO:0060333//GO:0016045//GO:0002667//GO:0060337//GO:0019048//GO:0050776//GO:0006955//GO:2001198//GO:0002479//GO:0032675//GO:0007165//GO:0032655	antigen processing and presentation of exogenous peptide antigen via MHC class I, TAP-independent//interferon-gamma-mediated signaling pathway//detection of bacterium//regulation of T cell anergy//type I interferon signaling pathway//modulation by virus of host morphology or physiology//regulation of immune response//immune response//regulation of dendritic cell differentiation//antigen processin…	GO:0005102//GO:0032393	receptor binding//MHC class I receptor activity	GO:0000139//GO:0030670//GO:0071556//GO:0012507//GO:0031901//GO:0042612//GO:0005887	Golgi membrane//phagocytic vesicle membrane//integral component of lumenal side of endoplasmic reticulum membrane//ER to Golgi transport vesicle membrane//early endosome membrane//MHC class I protein complex//integral component of plasma membrane	--	--
Cluster-10459.0	BF_1	10.00	0.32	2028	557950062	AHA44500.1	2653	3.1e-297	cyclooxygenase [Penaeus monodon]	664702644	XM_008526890.1	92	6.57961e-38	PREDICTED: Equus przewalskii prostaglandin-endoperoxide synthase 1 (prostaglandin G/H synthase and cyclooxygenase) (PTGS1), transcript variant X3, mRNA	K11987	PTGS2, COX2	prostaglandin-endoperoxide synthase 2	http://www.genome.jp/dbget-bin/www_bget?ko:K11987	P27607	1537	3.2e-169	Prostaglandin G/H synthase 2 OS=Gallus gallus GN=PTGS2 PE=2 SV=1	PF00008	EGF-like domain	--	--	GO:0005515	protein binding	--	--	KOG2408	Peroxidase/oxygenase
Cluster-10461.0	BF_1	5.00	0.41	975	831783402	XP_012757037.1	238	1.6e-17	hypothetical protein SAMD00019534_022850 [Acytostelium subglobosum LB1]>gi|735857669|dbj|GAM19110.1| hypothetical protein SAMD00019534_022850 [Acytostelium subglobosum LB1]	697081950	XM_009656042.1	909	0	Verticillium dahliae VdLs.17 hypothetical protein partial mRNA	--	--	--	--	P55023	167	1.1e-10	Tyrosinase OS=Streptomyces lincolnensis GN=melC2 PE=3 SV=2	PF00264	Common central domain of tyrosinase	GO:0008152	metabolic process	GO:0016491	oxidoreductase activity	--	--	--	--
Cluster-10463.0	BF_1	1.00	0.73	365	--	--	--	--	--	--	--	--	--	--	--	--	--	--	--	--	--	--	PF09726	Transmembrane protein	--	--	--	--	GO:0016021	integral component of membrane	--	--
Cluster-10465.0	BF_1	2.00	1.59	358	642925502	XP_008194577.1	217	1.6e-15	PREDICTED: immediate early response 3-interacting protein 1 [Tribolium castaneum]	--	--	--	--	--	--	--	--	--	Q9CR20	136	1.6e-07	Immediate early response 3-interacting protein 1 OS=Mus musculus GN=Ier3ip1 PE=3 SV=1	--	--	--	--	--	--	--	--	--	--
Cluster-10467.0	BF_1	3.00	0.43	680	--	--	--	--	--	--	--	--	--	--	--	--	--	--	--	--	--	--	PF01529	DHHC palmitoyltransferase	--	--	GO:0008270	zinc ion binding	--	--	--	--
Cluster-10468.0	BF_1	5.50	0.38	1104	826502136	XP_012542232.1	192	3.9e-12	PREDICTED: pro-resilin-like [Monomorium pharaonis]	--	--	--	--	--	--	--	--	--	Q9V7U0	147	2.7e-08	Pro-resilin OS=Drosophila melanogaster GN=resilin PE=1 SV=1	PF06455//PF01299//PF01213//PF00379	NADH dehydrogenase subunit 5 C-terminus//Lysosome-associated membrane glycoprotein (Lamp)//Adenylate cyclase associated (CAP) N terminal//Insect cuticle protein	GO:0006744//GO:0006814//GO:0055114//GO:0015992//GO:0006120//GO:0042773//GO:0007010	ubiquinone biosynthetic process//sodium ion transport//oxidation-reduction process//proton transport//mitochondrial electron transport, NADH to ubiquinone//ATP synthesis coupled electron transport//cytoskeleton organization	GO:0008137//GO:0042302//GO:0003779	NADH dehydrogenase (ubiquinone) activity//structural constituent of cuticle//actin binding	GO:0016020	membrane	--	--
Cluster-10469.0	BF_1	3.00	1.69	389	--	--	--	--	--	--	--	--	--	--	--	--	--	--	--	--	--	--	--	--	--	--	--	--	--	--	--	--
Cluster-10469.1	BF_1	2.00	1.41	368	817201074	XP_012276275.1	331	9.9e-29	PREDICTED: fibril-forming collagen alpha chain-like [Orussus abietinus]	--	--	--	--	--	K06236	COL1AS	collagen, type I/II/III/V/XI/XXIV/XXVII, alpha	http://www.genome.jp/dbget-bin/www_bget?ko:K06236	Q6P4Z2	303	7.2e-27	Collagen alpha-1(II) chain OS=Xenopus tropicalis GN=col2a1 PE=2 SV=1	PF01410	Fibrillar collagen C-terminal domain	--	--	GO:0005201	extracellular matrix structural constituent	GO:0005581//GO:0005578	collagen trimer//proteinaceous extracellular matrix	--	--
Cluster-10470.0	BF_1	1.00	0.49	405	--	--	--	--	--	--	--	--	--	--	--	--	--	--	--	--	--	--	--	--	--	--	--	--	--	--	--	--
Cluster-10472.0	BF_1	14.21	0.53	1771	478262797	ENN81314.1	424	7.8e-39	hypothetical protein YQE_02282, partial [Dendroctonus ponderosae]>gi|546672918|gb|ERL84634.1| hypothetical protein D910_02062 [Dendroctonus ponderosae]	--	--	--	--	--	K04150	HRH2	histamine receptor H2	http://www.genome.jp/dbget-bin/www_bget?ko:K04150	P53452	164	4.5e-10	D(1)-like dopamine receptor OS=Takifugu rubripes GN=d14 PE=3 SV=1	PF00001	7 transmembrane receptor (rhodopsin family)	GO:0007186	G-protein coupled receptor signaling pathway	GO:0004930	G-protein coupled receptor activity	GO:0016021	integral component of membrane	--	--
Cluster-10473.0	BF_1	1.00	0.57	388	--	--	--	--	--	--	--	--	--	--	--	--	--	--	--	--	--	--	--	--	--	--	--	--	--	--	--	--
Cluster-10475.0	BF_1	6.00	0.61	835	378556263	AFC17961.1	715	6.7e-73	O-methyltransferase [Litopenaeus vannamei]	--	--	--	--	--	--	--	--	--	Q86IC8	394	4.6e-37	Probable caffeoyl-CoA O-methyltransferase 2 OS=Dictyostelium discoideum GN=omt6 PE=1 SV=1	PF01596//PF01209	O-methyltransferase//ubiE/COQ5 methyltransferase family	--	--	GO:0008168//GO:0008171	methyltransferase activity//O-methyltransferase activity	--	--	KOG1663	O-methyltransferase
Cluster-10477.0	BF_1	19.00	0.97	1385	18958004	AAL79567.1	733	9.1e-75	midgut serine proteinase-3 [Rhipicephalus appendiculatus]	--	--	--	--	--	K01310	CTRB	chymotrypsin	http://www.genome.jp/dbget-bin/www_bget?ko:K01310	Q7RTY7	461	1.3e-44	Ovochymase-1 OS=Homo sapiens GN=OVCH1 PE=2 SV=2	PF00089//PF00057	Trypsin//Low-density lipoprotein receptor domain class A	GO:0006508	proteolysis	GO:0005515//GO:0004252	protein binding//serine-type endopeptidase activity	--	--	--	--
Cluster-10480.0	BF_1	2.00	0.57	486	--	--	--	--	--	--	--	--	--	--	--	--	--	--	--	--	--	--	--	--	--	--	--	--	--	--	--	--
Cluster-10481.0	BF_1	4.00	0.73	597	391325513	XP_003737277.1	212	1.0e-14	PREDICTED: uncharacterized protein LOC100897366 [Metaseiulus occidentalis]	--	--	--	--	--	--	--	--	--	--	--	--	--	--	--	--	--	--	--	--	--	--	--
Cluster-10482.0	BF_1	1.00	0.34	457	--	--	--	--	--	--	--	--	--	--	--	--	--	--	--	--	--	--	--	--	--	--	--	--	--	--	--	--
Cluster-10483.0	BF_1	1.00	0.33	460	--	--	--	--	--	--	--	--	--	--	--	--	--	--	--	--	--	--	--	--	--	--	--	--	--	--	--	--
Cluster-10485.1	BF_1	3.00	0.76	512	755988172	XP_011311766.1	175	1.7e-10	PREDICTED: protein unzipped [Fopius arisanus]	--	--	--	--	--	--	--	--	--	--	--	--	--	--	--	--	--	--	--	--	--	--	--
Cluster-10490.0	BF_1	2.00	0.87	419	--	--	--	--	--	--	--	--	--	--	--	--	--	--	--	--	--	--	--	--	--	--	--	--	--	--	--	--
Cluster-10491.0	BF_1	7.00	31.17	271	--	--	--	--	--	--	--	--	--	--	--	--	--	--	--	--	--	--	--	--	--	--	--	--	--	--	--	--
Cluster-10493.0	BF_1	7.00	1.07	655	--	--	--	--	--	--	--	--	--	--	--	--	--	--	--	--	--	--	--	--	--	--	--	--	--	--	--	--
Cluster-10496.0	BF_1	2.00	0.31	652	--	--	--	--	--	--	--	--	--	--	--	--	--	--	--	--	--	--	--	--	--	--	--	--	--	--	--	--
Cluster-10500.0	BF_1	6.00	0.39	1142	260784711	XP_002587408.1	1130	6.9e-121	hypothetical protein BRAFLDRAFT_290865 [Branchiostoma floridae]>gi|229272554|gb|EEN43419.1| hypothetical protein BRAFLDRAFT_290865 [Branchiostoma floridae]	--	--	--	--	--	K00289	E1.5.1.6, FTHFD	formyltetrahydrofolate dehydrogenase	http://www.genome.jp/dbget-bin/www_bget?ko:K00289	Q3SY69	1073	1.2e-115	Mitochondrial 10-formyltetrahydrofolate dehydrogenase OS=Homo sapiens GN=ALDH1L2 PE=1 SV=2	PF00551//PF02911//PF00171	Formyl transferase//Formyl transferase, C-terminal domain//Aldehyde dehydrogenase family	GO:0009058//GO:0044237//GO:0044281//GO:0055114//GO:0008152	biosynthetic process//cellular metabolic process//small molecule metabolic process//oxidation-reduction process//metabolic process	GO:0016491//GO:0016742	oxidoreductase activity//hydroxymethyl-, formyl- and related transferase activity	--	--	KOG2452	Formyltetrahydrofolate dehydrogenase
Cluster-10502.0	BF_1	1.00	0.34	456	--	--	--	--	--	--	--	--	--	--	--	--	--	--	--	--	--	--	--	--	--	--	--	--	--	--	--	--
Cluster-10503.0	BF_1	24.00	4.28	604	121543837	ABM55583.1	676	1.6e-68	putative 60S ribosomal protein L23 [Maconellicoccus hirsutus]	801399158	XM_012204683.1	102	5.19678e-44	PREDICTED: Atta cephalotes 60S ribosomal protein L23 (LOC105623284), mRNA	K02894	RP-L23e, RPL23	large subunit ribosomal protein L23e	http://www.genome.jp/dbget-bin/www_bget?ko:K02894	P48159	668	5.6e-69	60S ribosomal protein L23 OS=Drosophila melanogaster GN=RpL23 PE=1 SV=2	PF00238	Ribosomal protein L14p/L23e	GO:0006412//GO:0042254	translation//ribosome biogenesis	GO:0003735	structural constituent of ribosome	GO:0005840	ribosome	KOG0901	60S ribosomal protein L14/L17/L23
Cluster-10505.0	BF_1	2.00	0.78	435	241751467	XP_002406052.1	511	1.6e-49	glutathione S-transferase, putative [Ixodes scapularis]>gi|215506029|gb|EEC15523.1| glutathione S-transferase, putative [Ixodes scapularis]	--	--	--	--	--	K05309	PTGES2	microsomal prostaglandin-E synthase 2	http://www.genome.jp/dbget-bin/www_bget?ko:K05309	Q8BWM0	350	3.0e-32	Prostaglandin E synthase 2 OS=Mus musculus GN=Ptges2 PE=1 SV=3	--	--	--	--	GO:0016853	isomerase activity	--	--	KOG3029	Glutathione S-transferase-related protein
Cluster-10515.0	BF_1	3.00	0.31	834	--	--	--	--	--	--	--	--	--	--	--	--	--	--	--	--	--	--	--	--	--	--	--	--	--	--	--	--
Cluster-10518.0	BF_1	10.00	0.76	1021	391331995	XP_003740424.1	604	6.1e-60	PREDICTED: ferritin heavy chain, oocyte isoform-like [Metaseiulus occidentalis]	--	--	--	--	--	K00522	FTH1	ferritin heavy chain	http://www.genome.jp/dbget-bin/www_bget?ko:K00522	P85838	551	3.5e-55	Ferritin, heavy subunit OS=Trematomus bernacchii PE=1 SV=1	PF00210	Ferritin-like domain	GO:0006879	cellular iron ion homeostasis	GO:0008199	ferric iron binding	--	--	--	--
Cluster-10518.1	BF_1	4.00	0.51	727	--	--	--	--	--	--	--	--	--	--	--	--	--	--	--	--	--	--	PF03970	Herpesvirus UL37 tegument protein	GO:0019068	virion assembly	--	--	--	--	--	--
Cluster-10523.0	BF_1	3.00	0.32	818	242021205	XP_002431036.1	482	6.8e-46	serine/threonine-protein kinase MARK2, putative [Pediculus humanus corporis]>gi|212516265|gb|EEB18298.1| serine/threonine-protein kinase MARK2, putative [Pediculus humanus corporis]	--	--	--	--	--	K08798	MARK	MAP/microtubule affinity-regulating kinase	http://www.genome.jp/dbget-bin/www_bget?ko:K08798	O08679	255	5.9e-21	Serine/threonine-protein kinase MARK2 OS=Rattus norvegicus GN=Mark2 PE=1 SV=1	PF08587	Ubiquitin associated domain (UBA)	GO:0009069//GO:0016310	serine family amino acid metabolic process//phosphorylation	GO:0004674//GO:0016772	protein serine/threonine kinase activity//transferase activity, transferring phosphorus-containing groups	--	--	KOG0586	Serine/threonine protein kinase
Cluster-10526.0	BF_1	2.00	0.53	502	--	--	--	--	--	--	--	--	--	--	--	--	--	--	--	--	--	--	--	--	--	--	--	--	--	--	--	--
Cluster-10527.0	BF_1	2.00	0.34	620	675390029	KFM82926.1	269	2.6e-21	Microtubule-associated tumor suppressor candidate 2-like protein, partial [Stegodyphus mimosarum]	--	--	--	--	--	--	--	--	--	A0JMQ7	187	3.4e-13	Microtubule-associated tumor suppressor 1 homolog A OS=Danio rerio GN=mtus1a PE=2 SV=1	PF06657//PF08702//PF03938	Centrosome microtubule-binding domain of Cep57//Fibrinogen alpha/beta chain family//Outer membrane protein (OmpH-like)	GO:0007165//GO:0051258//GO:0030168	signal transduction//protein polymerization//platelet activation	GO:0030674//GO:0051082//GO:0008017//GO:0005102	protein binding, bridging//unfolded protein binding//microtubule binding//receptor binding	GO:0045298//GO:0005577	tubulin complex//fibrinogen complex	--	--
Cluster-10528.1	BF_1	2.00	0.47	531	--	--	--	--	--	--	--	--	--	--	--	--	--	--	--	--	--	--	--	--	--	--	--	--	--	--	--	--
Cluster-10531.0	BF_1	2.00	0.35	612	635042893	XP_007997011.1	845	4.1e-88	PREDICTED: immunoglobulin J chain isoform X2 [Chlorocebus sabaeus]	24660377	BC038982.1	612	0	Homo sapiens immunoglobulin J polypeptide, linker protein for immunoglobulin alpha and mu polypeptides, mRNA (cDNA clone MGC:47785 IMAGE:5755337), complete cds	--	--	--	--	P01591	844	2.2e-89	Immunoglobulin J chain OS=Homo sapiens GN=IGJ PE=1 SV=4	--	--	--	--	--	--	--	--	--	--
Cluster-10538.0	BF_1	2.00	1.14	388	--	--	--	--	--	--	--	--	--	--	--	--	--	--	--	--	--	--	--	--	--	--	--	--	--	--	--	--
Cluster-10538.1	BF_1	3.00	0.43	678	--	--	--	--	--	--	--	--	--	--	--	--	--	--	--	--	--	--	--	--	--	--	--	--	--	--	--	--
Cluster-10539.0	BF_1	6.00	0.47	1004	--	--	--	--	--	--	--	--	--	--	--	--	--	--	--	--	--	--	PF07941	Potassium channel Kv1.4 tandem inactivation domain	GO:0006813	potassium ion transport	GO:0030955//GO:0005249	potassium ion binding//voltage-gated potassium channel activity	GO:0016021//GO:0008076	integral component of membrane//voltage-gated potassium channel complex	--	--
Cluster-10544.0	BF_1	2.00	1.27	377	--	--	--	--	--	--	--	--	--	--	--	--	--	--	--	--	--	--	--	--	--	--	--	--	--	--	--	--
Cluster-10546.0	BF_1	1.00	1.35	323	--	--	--	--	--	--	--	--	--	--	--	--	--	--	--	--	--	--	--	--	--	--	--	--	--	--	--	--
Cluster-10548.0	BF_1	2.00	0.32	641	--	--	--	--	--	--	--	--	--	--	--	--	--	--	--	--	--	--	--	--	--	--	--	--	--	--	--	--
Cluster-10549.0	BF_1	4.00	0.45	788	241999170	XP_002434228.1	869	8.8e-91	kettin, putative [Ixodes scapularis]>gi|215495987|gb|EEC05628.1| kettin, putative [Ixodes scapularis]	--	--	--	--	--	--	--	--	--	Q9I7U4	768	1.9e-80	Titin OS=Drosophila melanogaster GN=sls PE=1 SV=3	PF13895	Immunoglobulin domain	--	--	GO:0005515	protein binding	--	--	--	--
Cluster-10556.0	BF_1	6.00	0.40	1117	--	--	--	--	--	697076650	XM_009654211.1	784	0	Verticillium dahliae VdLs.17 malate dehydrogenase partial mRNA	--	--	--	--	--	--	--	--	--	--	--	--	--	--	--	--	--	--
Cluster-10558.0	BF_1	2.00	0.40	569	694542644	XP_009497389.1	380	3.2e-34	hypothetical protein H696_05252 [Fonticula alba]>gi|627946322|gb|KCV68335.1| hypothetical protein H696_05252 [Fonticula alba]	768311754	CP010982.1	566	0	Verticillium dahliae VdLs.17 chromosome 3, complete sequence	K01537	E3.6.3.8	Ca2+-transporting ATPase	http://www.genome.jp/dbget-bin/www_bget?ko:K01537	P22189	441	1.1e-42	Calcium-transporting ATPase 3 OS=Schizosaccharomyces pombe (strain 972 / ATCC 24843) GN=cta3 PE=1 SV=1	--	--	--	--	--	--	--	--	KOG0204	Calcium transporting ATPase
Cluster-10559.0	BF_1	2.00	0.53	501	--	--	--	--	--	--	--	--	--	--	--	--	--	--	--	--	--	--	--	--	--	--	--	--	--	--	--	--
Cluster-10562.0	BF_1	1.00	0.44	419	--	--	--	--	--	--	--	--	--	--	--	--	--	--	--	--	--	--	--	--	--	--	--	--	--	--	--	--
Cluster-10564.0	BF_1	1.00	0.64	376	--	--	--	--	--	--	--	--	--	--	--	--	--	--	--	--	--	--	--	--	--	--	--	--	--	--	--	--
Cluster-10565.0	BF_1	5.00	5.68	333	--	--	--	--	--	--	--	--	--	--	--	--	--	--	--	--	--	--	--	--	--	--	--	--	--	--	--	--
Cluster-10569.0	BF_1	4.00	0.33	967	--	--	--	--	--	--	--	--	--	--	--	--	--	--	--	--	--	--	--	--	--	--	--	--	--	--	--	--
Cluster-10570.0	BF_1	13.00	0.45	1892	728418532	AIY68372.1	1095	1.3e-116	esterase, partial [Leptinotarsa decemlineata]	--	--	--	--	--	--	--	--	--	P35502	668	1.8e-68	Esterase FE4 OS=Myzus persicae PE=1 SV=1	PF00326//PF07859	Prolyl oligopeptidase family//alpha/beta hydrolase fold	GO:0006508//GO:0008152	proteolysis//metabolic process	GO:0016787//GO:0008236	hydrolase activity//serine-type peptidase activity	--	--	--	--
Cluster-10571.0	BF_1	2.00	0.50	514	--	--	--	--	--	--	--	--	--	--	--	--	--	--	--	--	--	--	--	--	--	--	--	--	--	--	--	--
Cluster-10573.0	BF_1	11.00	2.15	576	514695405	XP_004995273.1	212	9.7e-15	60S acidic ribosomal protein P1 [Salpingoeca rosetta]>gi|326437339|gb|EGD82909.1| 60S acidic ribosomal protein P1 [Salpingoeca rosetta]	697069444	XM_009651611.1	558	0	Verticillium dahliae VdLs.17 60S acidic ribosomal protein P1 mRNA	K02942	RP-LP1, RPLP1	large subunit ribosomal protein LP1	http://www.genome.jp/dbget-bin/www_bget?ko:K02942	P50344	274	2.6e-23	60S acidic ribosomal protein P1 OS=Davidiella tassiana GN=CLAH12 PE=1 SV=1	PF01213	Adenylate cyclase associated (CAP) N terminal	GO:0042254//GO:0007010//GO:0006414	ribosome biogenesis//cytoskeleton organization//translational elongation	GO:0003779//GO:0003735	actin binding//structural constituent of ribosome	GO:0005840	ribosome	KOG1762	60s acidic ribosomal protein P1
Cluster-10574.0	BF_1	2.00	1.00	402	--	--	--	--	--	--	--	--	--	--	--	--	--	--	--	--	--	--	--	--	--	--	--	--	--	--	--	--
Cluster-10576.0	BF_1	6.00	2.22	442	--	--	--	--	--	--	--	--	--	--	--	--	--	--	--	--	--	--	--	--	--	--	--	--	--	--	--	--
Cluster-10578.0	BF_1	3.00	0.38	725	291242137	XP_002740964.1	830	2.7e-86	PREDICTED: ADP-ribosylation factor 1-like isoform X3 [Saccoglossus kowalevskii]>gi|291242139|ref|XP_002740965.1| PREDICTED: ADP-ribosylation factor 1-like isoform X4 [Saccoglossus kowalevskii]>gi|585709105|ref|XP_006824295.1| PREDICTED: ADP-ribosylation factor 1-like isoform X5 [Saccoglossus kowalevskii]>gi|585709112|ref|XP_006824296.1| PREDICTED: ADP-ribosylation factor 1-like isoform X6 [Saccog…	697067848	XM_009650814.1	722	0	Verticillium dahliae VdLs.17 ADP-ribosylation factor mRNA	K06883	K06883	uncharacterized protein	http://www.genome.jp/dbget-bin/www_bget?ko:K06883	P34727	883	7.9e-94	ADP-ribosylation factor OS=Ajellomyces capsulatus GN=ARF PE=1 SV=3	PF01926//PF08477//PF00071//PF04670//PF00025//PF01591//PF00503	50S ribosome-binding GTPase//Ras of Complex, Roc, domain of DAPkinase//Ras family//Gtr1/RagA G protein conserved region//ADP-ribosylation factor family//6-phosphofructo-2-kinase//G-protein alpha subunit	GO:0007186//GO:0007264//GO:0006013//GO:0006000//GO:0007165	G-protein coupled receptor signaling pathway//small GTPase mediated signal transduction//mannose metabolic process//fructose metabolic process//signal transduction	GO:0005525//GO:0004871//GO:0019001//GO:0005524//GO:0031683//GO:0003873//GO:0003924	GTP binding//signal transducer activity//guanyl nucleotide binding//ATP binding//G-protein beta/gamma-subunit complex binding//6-phosphofructo-2-kinase activity//GTPase activity	--	--	KOG0070	GTP-binding ADP-ribosylation factor Arf1
Cluster-10579.0	BF_1	3.00	2.09	369	126697458	ABO26686.1	146	2.8e-07	40S ribosomal protein S18 [Haliotis discus discus]>gi|363894932|gb|AEW42983.1| putative 40S ribosomal protein S18 [Haliotis diversicolor]	768311755	CP010983.1	315	1.20306e-162	Verticillium dahliae VdLs.17 chromosome 4, complete sequence	--	--	--	--	P34788	157	6.1e-10	40S ribosomal protein S18 OS=Arabidopsis thaliana GN=RPS18A PE=1 SV=1	PF00416	Ribosomal protein S13/S18	GO:0042254//GO:0006412	ribosome biogenesis//translation	GO:0003735//GO:0003723	structural constituent of ribosome//RNA binding	GO:0005840//GO:0005622	ribosome//intracellular	KOG3311	Ribosomal protein S18
Cluster-10579.1	BF_1	4.00	1.54	436	156372342	XP_001628997.1	511	1.6e-49	predicted protein [Nematostella vectensis]>gi|156215987|gb|EDO36934.1| predicted protein [Nematostella vectensis]	697079366	XM_009655153.1	436	0	Verticillium dahliae VdLs.17 40S ribosomal protein S18 mRNA	K02964	RP-S18e, RPS18	small subunit ribosomal protein S18e	http://www.genome.jp/dbget-bin/www_bget?ko:K02964	P0CX56	521	4.5e-52	40S ribosomal protein S18-B OS=Saccharomyces cerevisiae (strain ATCC 204508 / S288c) GN=RPS18B PE=1 SV=1	PF00416	Ribosomal protein S13/S18	GO:0006412//GO:0042254	translation//ribosome biogenesis	GO:0003735//GO:0003723	structural constituent of ribosome//RNA binding	GO:0005622//GO:0005840	intracellular//ribosome	KOG3311	Ribosomal protein S18
Cluster-10580.0	BF_1	6.00	0.48	982	675364114	KFM57016.1	1336	7.7e-145	26S proteasome non-ATPase regulatory subunit 1, partial [Stegodyphus mimosarum]	630967391	XM_007881913.1	51	1.93826e-15	Pseudozyma flocculosa PF-1 hypothetical protein partial mRNA	K03032	PSMD1, RPN2	26S proteasome regulatory subunit N2	http://www.genome.jp/dbget-bin/www_bget?ko:K03032	Q5F418	1289	8.9e-141	26S proteasome non-ATPase regulatory subunit 1 OS=Gallus gallus GN=PSMD1 PE=2 SV=1	PF02985	HEAT repeat	--	--	GO:0005515	protein binding	--	--	KOG2062	26S proteasome regulatory complex, subunit RPN2/PSMD1
Cluster-10585.0	BF_1	2.00	0.32	638	--	--	--	--	--	--	--	--	--	--	--	--	--	--	--	--	--	--	--	--	--	--	--	--	--	--	--	--
Cluster-10586.0	BF_1	4.00	1.23	473	328725320	XP_003248428.1	145	4.7e-07	PREDICTED: uncharacterized protein LOC100571337 [Acyrthosiphon pisum]	697087797	XM_009658515.1	374	0	Verticillium dahliae VdLs.17 lysozyme partial mRNA	--	--	--	--	--	--	--	--	PF00959	Phage lysozyme	GO:0016998//GO:0009253//GO:0005975	cell wall macromolecule catabolic process//peptidoglycan catabolic process//carbohydrate metabolic process	GO:0003796	lysozyme activity	--	--	--	--
Cluster-10588.0	BF_1	12.00	0.49	1643	751773601	XP_011213405.1	1921	1.9e-212	PREDICTED: NADH-ubiquinone oxidoreductase 49 kDa subunit [Bactrocera dorsalis]	641722986	XM_008153074.1	260	2.1592e-131	PREDICTED: Eptesicus fuscus NADH dehydrogenase (ubiquinone) Fe-S protein 2, 49kDa (NADH-coenzyme Q reductase) (NDUFS2), mRNA	K03935	NDUFS2	NADH dehydrogenase (ubiquinone) Fe-S protein 2	http://www.genome.jp/dbget-bin/www_bget?ko:K03935	Q641Y2	1781	1.3e-197	NADH dehydrogenase [ubiquinone] iron-sulfur protein 2, mitochondrial OS=Rattus norvegicus GN=Ndufs2 PE=1 SV=1	PF00374//PF00346	Nickel-dependent hydrogenase//Respiratory-chain NADH dehydrogenase, 49 Kd subunit	GO:0055114	oxidation-reduction process	GO:0048038//GO:0051287//GO:0016151//GO:0016651	quinone binding//NAD binding//nickel cation binding//oxidoreductase activity, acting on NAD(P)H	--	--	KOG2870	NADH:ubiquinone oxidoreductase, NDUFS2/49 kDa subunit
Cluster-10593.0	BF_1	2.00	0.49	520	--	--	--	--	--	--	--	--	--	--	--	--	--	--	--	--	--	--	--	--	--	--	--	--	--	--	--	--
Cluster-10597.0	BF_1	21.00	23.86	333	149287110	ABR23454.1	382	1.1e-34	60S ribosomal protein L37 [Ornithodoros parkeri]	--	--	--	--	--	K02922	RP-L37e, RPL37	large subunit ribosomal protein L37e	http://www.genome.jp/dbget-bin/www_bget?ko:K02922	Q9VXX8	360	1.6e-33	Probable 60S ribosomal protein L37-A OS=Drosophila melanogaster GN=RpL37a PE=1 SV=1	PF01907//PF01155//PF04060//PF16685//PF00253//PF00097	Ribosomal protein L37e//Hydrogenase/urease nickel incorporation, metallochaperone, hypA//Putative Fe-S cluster//zinc RING finger of MSL2//Ribosomal protein S14p/S29e//Zinc finger, C3HC4 type (RING finger)	GO:0006412//GO:0006464//GO:0042254	translation//cellular protein modification process//ribosome biogenesis	GO:0061630//GO:0016151//GO:0046872//GO:0003735//GO:0051536	ubiquitin protein ligase activity//nickel cation binding//metal ion binding//structural constituent of ribosome//iron-sulfur cluster binding	GO:0005622//GO:0005840	intracellular//ribosome	KOG3475	60S ribosomal protein L37
Cluster-10599.0	BF_1	24.39	0.49	3052	391340329	XP_003744495.1	3053	0.0e+00	PREDICTED: paramyosin-like [Metaseiulus occidentalis]	27596791	AF479582.1	636	0	Boophilus microplus paramyosin mRNA, complete cds	--	--	--	--	Q86RN8	2945	0.0e+00	Paramyosin OS=Rhipicephalus microplus GN=PRM PE=1 SV=1	PF01576//PF13851//PF00038//PF04513//PF08650//PF07926	Myosin tail//Growth-arrest specific micro-tubule binding//Intermediate filament protein//Baculovirus polyhedron envelope protein, PEP, C terminus//DASH complex subunit Dad4//TPR/MLP1/MLP2-like protein	GO:0048870//GO:0008608//GO:0006606	cell motility//attachment of spindle microtubules to kinetochore//protein import into nucleus	GO:0005198//GO:0003774	structural molecule activity//motor activity	GO:0016459//GO:0031514//GO:0072686//GO:0019028//GO:0005882//GO:0019031//GO:0042729	myosin complex//motile cilium//mitotic spindle//viral capsid//intermediate filament//viral envelope//DASH complex	KOG0161	Myosin class II heavy chain
Cluster-10599.1	BF_1	23.61	0.43	3308	391340329	XP_003744495.1	3225	0.0e+00	PREDICTED: paramyosin-like [Metaseiulus occidentalis]	27596791	AF479582.1	662	0	Boophilus microplus paramyosin mRNA, complete cds	--	--	--	--	Q86RN8	3125	0.0e+00	Paramyosin OS=Rhipicephalus microplus GN=PRM PE=1 SV=1	PF07926//PF08650//PF14984//PF13851//PF01576//PF04513//PF00038	TPR/MLP1/MLP2-like protein//DASH complex subunit Dad4//CD24 protein//Growth-arrest specific micro-tubule binding//Myosin tail//Baculovirus polyhedron envelope protein, PEP, C terminus//Intermediate filament protein	GO:0048870//GO:0008608//GO:0006606//GO:0007155	cell motility//attachment of spindle microtubules to kinetochore//protein import into nucleus//cell adhesion	GO:0005198//GO:0003774	structural molecule activity//motor activity	GO:0019031//GO:0005882//GO:0019028//GO:0031514//GO:0072686//GO:0016459//GO:0042729	viral envelope//intermediate filament//viral capsid//motile cilium//mitotic spindle//myosin complex//DASH complex	KOG0161	Myosin class II heavy chain
Cluster-10604.0	BF_1	1.00	0.31	471	--	--	--	--	--	--	--	--	--	--	--	--	--	--	--	--	--	--	--	--	--	--	--	--	--	--	--	--
Cluster-10607.0	BF_1	2.00	0.33	624	--	--	--	--	--	--	--	--	--	--	--	--	--	--	--	--	--	--	--	--	--	--	--	--	--	--	--	--
Cluster-10608.0	BF_1	1.00	0.76	362	--	--	--	--	--	--	--	--	--	--	--	--	--	--	--	--	--	--	--	--	--	--	--	--	--	--	--	--
Cluster-10609.0	BF_1	5.00	0.62	740	646713547	KDR17851.1	551	6.2e-54	ADIPOR-like receptor, partial [Zootermopsis nevadensis]	594660903	XM_007178642.1	48	6.71582e-14	PREDICTED: Balaenoptera acutorostrata scammoni adiponectin receptor 2 (ADIPOR2), mRNA	K07297	ADIPOR	adiponectin receptor	http://www.genome.jp/dbget-bin/www_bget?ko:K07297	Q9VCY8	532	4.0e-53	Adiponectin receptor protein OS=Drosophila melanogaster GN=AdipoR PE=1 SV=2	PF03006	Haemolysin-III related	--	--	--	--	GO:0016021	integral component of membrane	KOG0748	Predicted membrane proteins, contain hemolysin III domain
Cluster-10610.0	BF_1	4.00	0.40	851	807015728	XP_012156426.1	622	4.1e-62	PREDICTED: uncharacterized protein LOC101460284 [Ceratitis capitata]	--	--	--	--	--	K15297	RIMS2, RIM2	regulating synaptic membrane exocytosis protein 2	http://www.genome.jp/dbget-bin/www_bget?ko:K15297	Q86UR5	501	1.8e-49	Regulating synaptic membrane exocytosis protein 1 OS=Homo sapiens GN=RIMS1 PE=1 SV=1	PF00168	C2 domain	--	--	GO:0005515	protein binding	--	--	KOG2060	Rab3 effector RIM1 and related proteins, contain PDZ and C2 domains
Cluster-10615.0	BF_1	9.00	2.53	490	256539088	ACU82846.1	392	1.1e-35	acyl-CoA-binding protein [Fenneropenaeus chinensis]	198473999	XM_001356482.2	34	2.63575e-06	Drosophila pseudoobscura pseudoobscura GA21120 (Dpse\GA21120), partial mRNA	K08762	DBI, ACBP	diazepam-binding inhibitor (GABA receptor modulator, acyl-CoA-binding protein)	http://www.genome.jp/dbget-bin/www_bget?ko:K08762	P45883	323	4.6e-29	Acyl-CoA-binding protein homolog OS=Pelophylax ridibundus PE=1 SV=2	PF00887	Acyl CoA binding protein	--	--	GO:0000062	fatty-acyl-CoA binding	--	--	KOG0817	Acyl-CoA-binding protein
Cluster-10618.0	BF_1	8.00	0.69	934	332373158	AEE61720.1	640	3.7e-64	unknown [Dendroctonus ponderosae]	768311759	CP010987.1	892	0	Verticillium dahliae VdLs.17 chromosome 8, complete sequence	K11188	PRDX6	peroxiredoxin 6, 1-Cys peroxiredoxin	http://www.genome.jp/dbget-bin/www_bget?ko:K11188	P34227	641	1.2e-65	Mitochondrial peroxiredoxin PRX1 OS=Saccharomyces cerevisiae (strain ATCC 204508 / S288c) GN=PRX1 PE=1 SV=1	PF00578//PF08534//PF10417	AhpC/TSA family//Redoxin//C-terminal domain of 1-Cys peroxiredoxin	GO:0055114	oxidation-reduction process	GO:0051920//GO:0016209//GO:0016491	peroxiredoxin activity//antioxidant activity//oxidoreductase activity	--	--	KOG0854	Alkyl hydroperoxide reductase, thiol specific antioxidant and related enzymes
Cluster-10621.0	BF_1	4.00	0.63	644	--	--	--	--	--	--	--	--	--	--	--	--	--	--	--	--	--	--	--	--	--	--	--	--	--	--	--	--
Cluster-10622.0	BF_1	3.00	0.55	595	--	--	--	--	--	--	--	--	--	--	--	--	--	--	--	--	--	--	PF14984	CD24 protein	GO:0007155	cell adhesion	--	--	--	--	--	--
Cluster-10623.0	BF_1	4.00	0.65	633	--	--	--	--	--	--	--	--	--	--	--	--	--	--	--	--	--	--	--	--	--	--	--	--	--	--	--	--
Cluster-10624.0	BF_1	2.00	1.00	402	--	--	--	--	--	--	--	--	--	--	--	--	--	--	--	--	--	--	--	--	--	--	--	--	--	--	--	--
Cluster-10629.0	BF_1	25.00	11.79	409	268306418	ACY95330.1	484	2.0e-46	ribosomal protein L31 [Manduca sexta]	317143691	XM_003189479.1	54	1.65286e-17	Aspergillus oryzae RIB40 60S ribosomal protein L31, partial mRNA	K02910	RP-L31e, RPL31	large subunit ribosomal protein L31e	http://www.genome.jp/dbget-bin/www_bget?ko:K02910	Q9GP16	481	1.8e-47	60S ribosomal protein L31 OS=Heliothis virescens GN=RpL31 PE=2 SV=1	PF01198//PF09618	Ribosomal protein L31e//CRISPR-associated protein (Cas_Csy4)	GO:0042254//GO:0006412//GO:0043571	ribosome biogenesis//translation//maintenance of CRISPR repeat elements	GO:0004519//GO:0003735	endonuclease activity//structural constituent of ribosome	GO:0005840//GO:0005622	ribosome//intracellular	KOG0893	60S ribosomal protein L31
Cluster-10632.0	BF_1	7.00	0.35	1403	--	--	--	--	--	--	--	--	--	--	--	--	--	--	--	--	--	--	--	--	--	--	--	--	--	--	--	--
Cluster-10633.1	BF_1	4.00	0.83	559	470526946	XP_004356840.1	280	1.2e-22	transporter, major facilitator superfamily superfamily protein [Acanthamoeba castellanii str. Neff]>gi|440804057|gb|ELR24940.1| transporter, major facilitator superfamily superfamily protein [Acanthamoeba castellanii str. Neff]	615475553	XM_007602397.1	165	4.55525e-79	Colletotrichum fioriniae PJ7 hypothetical protein mRNA	--	--	--	--	Q9P3U6	441	1.1e-42	High-affinity glucose transporter ght1 OS=Schizosaccharomyces pombe (strain 972 / ATCC 24843) GN=ght1 PE=1 SV=1	PF00083//PF07690//PF06027	Sugar (and other) transporter//Major Facilitator Superfamily//Solute carrier family 35	GO:0055085//GO:0006810	transmembrane transport//transport	GO:0022857	transmembrane transporter activity	GO:0016021	integral component of membrane	--	--
Cluster-10635.0	BF_1	7.00	0.55	999	226510663	ACO59906.1	1192	3.9e-128	eukaryotic translation initiation factor 3 subunit G [Penaeus monodon]	226510662	FJ829364.1	393	0	Penaeus monodon eukaryotic translation initiation factor 3 subunit G mRNA, complete cds	K03248	EIF3G	translation initiation factor 3 subunit G	http://www.genome.jp/dbget-bin/www_bget?ko:K03248	Q6DRC4	742	2.4e-77	Eukaryotic translation initiation factor 3 subunit G OS=Danio rerio GN=eif3g PE=1 SV=1	PF00076	RNA recognition motif. (a.k.a. RRM, RBD, or RNP domain)	--	--	GO:0003676	nucleic acid binding	--	--	KOG0122	Translation initiation factor 3, subunit g (eIF-3g)
Cluster-10637.0	BF_1	16.00	2.29	680	302136424	ADK94169.1	797	1.7e-82	nucleoside diphosphate kinase [Eriocheir sinensis]	262401098	FJ774730.1	563	0	Scylla paramamosain oncoprotein nm23 mRNA, partial cds	K00940	ndk, NME	nucleoside-diphosphate kinase	http://www.genome.jp/dbget-bin/www_bget?ko:K00940	P19804	619	3.0e-63	Nucleoside diphosphate kinase B OS=Rattus norvegicus GN=Nme2 PE=1 SV=1	PF04505//PF00334	Interferon-induced transmembrane protein//Nucleoside diphosphate kinase	GO:0006144//GO:0006183//GO:0006228//GO:0009607//GO:0006165//GO:0006206//GO:0006241	purine nucleobase metabolic process//GTP biosynthetic process//UTP biosynthetic process//response to biotic stimulus//nucleoside diphosphate phosphorylation//pyrimidine nucleobase metabolic process//CTP biosynthetic process	GO:0004550	nucleoside diphosphate kinase activity	GO:0016021	integral component of membrane	KOG0888	Nucleoside diphosphate kinase
Cluster-10638.0	BF_1	3.00	0.70	531	746842668	XP_011051557.1	250	3.5e-19	PREDICTED: uncharacterized protein LOC105144375 [Acromyrmex echinatior]	--	--	--	--	--	--	--	--	--	--	--	--	--	PF08013	Tagatose 6 phosphate kinase	GO:0019402	galactitol metabolic process	--	--	--	--	--	--
Cluster-10639.0	BF_1	21.00	0.40	3212	676492822	XP_009066045.1	1606	1.2e-175	hypothetical protein LOTGIDRAFT_133686 [Lottia gigantea]>gi|556094637|gb|ESO83290.1| hypothetical protein LOTGIDRAFT_133686 [Lottia gigantea]	692930310	KM422250.1	57	2.99799e-18	Mischocyttarus flavitarsis isolate 10255mis ultra conserved element locus uce-877 genomic sequence	K03260	EIF4G	translation initiation factor 4G	http://www.genome.jp/dbget-bin/www_bget?ko:K03260	Q5R7J9	826	1.4e-86	Eukaryotic translation initiation factor 4 gamma 2 OS=Pongo abelii GN=EIF4G2 PE=2 SV=2	PF02854//PF02020	MIF4G domain//eIF4-gamma/eIF5/eIF2-epsilon	--	--	GO:0005515//GO:0003723	protein binding//RNA binding	--	--	KOG0401	Translation initiation factor 4F, ribosome/mRNA-bridging subunit (eIF-4G)
Cluster-10639.1	BF_1	2.00	0.31	650	665805638	XP_008551021.1	445	1.1e-41	PREDICTED: Niemann-Pick C1 protein isoform X4 [Microplitis demolitor]	--	--	--	--	--	K12385	NPC1	Niemann-Pick C1 protein	http://www.genome.jp/dbget-bin/www_bget?ko:K12385	P56941	371	1.7e-34	Niemann-Pick C1 protein OS=Sus scrofa GN=NPC1 PE=2 SV=1	--	--	--	--	--	--	--	--	KOG1933	Cholesterol transport protein (Niemann-Pick C disease protein)
Cluster-10643.0	BF_1	7.45	0.58	1000	391332836	XP_003740835.1	569	6.8e-56	PREDICTED: heterogeneous nuclear ribonucleoprotein 27C-like [Metaseiulus occidentalis]	--	--	--	--	--	K14411	MSI	RNA-binding protein Musashi	http://www.genome.jp/dbget-bin/www_bget?ko:K14411	P48809	448	3.0e-43	Heterogeneous nuclear ribonucleoprotein 27C OS=Drosophila melanogaster GN=Hrb27C PE=1 SV=2	PF12937//PF16367//PF00076	F-box-like//RNA recognition motif//RNA recognition motif. (a.k.a. RRM, RBD, or RNP domain)	--	--	GO:0003676//GO:0005515	nucleic acid binding//protein binding	--	--	KOG4205	RNA-binding protein musashi/mRNA cleavage and polyadenylation factor I complex, subunit HRP1
Cluster-10646.1	BF_1	3.00	0.61	566	--	--	--	--	--	--	--	--	--	--	--	--	--	--	--	--	--	--	--	--	--	--	--	--	--	--	--	--
Cluster-10653.0	BF_1	6.00	0.48	990	330827280	XP_003291772.1	207	6.4e-14	hypothetical protein DICPUDRAFT_156413 [Dictyostelium purpureum]>gi|325078031|gb|EGC31706.1| hypothetical protein DICPUDRAFT_156413 [Dictyostelium purpureum]	768311756	CP010984.1	978	0	Verticillium dahliae VdLs.17 chromosome 5, complete sequence	--	--	--	--	P87216	400	1.1e-37	Protein vip1 OS=Schizosaccharomyces pombe (strain 972 / ATCC 24843) GN=vip1 PE=1 SV=1	PF08777//PF00076	RNA binding motif//RNA recognition motif. (a.k.a. RRM, RBD, or RNP domain)	--	--	GO:0003723//GO:0003676	RNA binding//nucleic acid binding	--	--	--	--
Cluster-10655.0	BF_1	3.00	0.40	710	242014266	XP_002427812.1	169	1.2e-09	nesprin, putative [Pediculus humanus corporis]>gi|212512281|gb|EEB15074.1| nesprin, putative [Pediculus humanus corporis]	--	--	--	--	--	--	--	--	--	--	--	--	--	PF04364//PF09432	DNA polymerase III chi subunit, HolC//Tho complex subunit THP2	GO:0006368//GO:0006406//GO:0006260	transcription elongation from RNA polymerase II promoter//mRNA export from nucleus//DNA replication	GO:0003887//GO:0003677	DNA-directed DNA polymerase activity//DNA binding	GO:0042575//GO:0000446	DNA polymerase complex//nucleoplasmic THO complex	--	--
Cluster-10657.0	BF_1	2.00	0.36	603	795126095	XP_011789589.1	253	1.8e-19	PREDICTED: regulator of G-protein signaling 1 [Colobus angolensis palliatus]	56682943	NM_002922.3	603	0	Homo sapiens regulator of G-protein signaling 1 (RGS1), mRNA	K16449	RGS	regulator of G-protein signaling	http://www.genome.jp/dbget-bin/www_bget?ko:K16449	Q08116	253	7.4e-21	Regulator of G-protein signaling 1 OS=Homo sapiens GN=RGS1 PE=1 SV=3	--	--	--	--	--	--	--	--	--	--
Cluster-10658.0	BF_1	2.00	0.34	616	597797798	XP_007260455.1	135	8.9e-06	PREDICTED: NACHT, LRR and PYD domains-containing protein 1-like [Astyanax mexicanus]	--	--	--	--	--	--	--	--	--	Q8IIG7	123	9.0e-06	Uncharacterized protein PF11_0207 OS=Plasmodium falciparum (isolate 3D7) GN=PF11_0207 PE=4 SV=2	PF02601//PF00639//PF08702//PF04799//PF05073//PF01920//PF06386//PF06257//PF07851//PF04111//PF06009	Exonuclease VII, large subunit//PPIC-type PPIASE domain//Fibrinogen alpha/beta chain family//fzo-like conserved region//Baculovirus P24 capsid protein//Prefoldin subunit//Gas vesicle synthesis protein GvpL/GvpF//Biofilm formation stimulator VEG//TMPIT-like protein//Autophagy protein Apg6//Laminin Domain II	GO:0007165//GO:0031412//GO:0006914//GO:0051258//GO:0042710//GO:0006457//GO:0007155//GO:0008053//GO:0030168//GO:0006308	signal transduction//gas vesicle organization//autophagy//protein polymerization//biofilm formation//protein folding//cell adhesion//mitochondrial fusion//platelet activation//DNA catabolic process	GO:0003924//GO:0051082//GO:0005102//GO:0008855//GO:0016853//GO:0030674	GTPase activity//unfolded protein binding//receptor binding//exodeoxyribonuclease VII activity//isomerase activity//protein binding, bridging	GO:0016021//GO:0019028//GO:0009318//GO:0016272//GO:0005577//GO:0031411//GO:0005741	integral component of membrane//viral capsid//exodeoxyribonuclease VII complex//prefoldin complex//fibrinogen complex//gas vesicle//mitochondrial outer membrane	--	--
Cluster-10660.0	BF_1	10.00	0.34	1906	--	--	--	--	--	--	--	--	--	--	--	--	--	--	--	--	--	--	--	--	--	--	--	--	--	--	--	--
Cluster-10665.0	BF_1	2.00	0.36	604	--	--	--	--	--	--	--	--	--	--	--	--	--	--	--	--	--	--	--	--	--	--	--	--	--	--	--	--
Cluster-10665.1	BF_1	9.00	0.63	1087	328899290	AEB54634.1	719	3.0e-73	receptor accessory protein 5 [Procambarus clarkii]	--	--	--	--	--	K17279	REEP5_6	receptor expression-enhancing protein 5/6	http://www.genome.jp/dbget-bin/www_bget?ko:K17279	Q5RE33	539	9.2e-54	Receptor expression-enhancing protein 5 OS=Pongo abelii GN=REEP5 PE=2 SV=1	PF03137	Organic Anion Transporter Polypeptide (OATP) family	GO:0006810	transport	GO:0005215	transporter activity	GO:0016020	membrane	KOG1725	Protein involved in membrane traffic (YOP1/TB2/DP1/HVA22 family)
Cluster-10670.0	BF_1	2.00	0.86	421	--	--	--	--	--	--	--	--	--	--	--	--	--	--	--	--	--	--	--	--	--	--	--	--	--	--	--	--
Cluster-10675.0	BF_1	10.00	6.23	379	--	--	--	--	--	--	--	--	--	--	--	--	--	--	--	--	--	--	PF00443	Ubiquitin carboxyl-terminal hydrolase	GO:0016579	protein deubiquitination	GO:0036459	ubiquitinyl hydrolase activity	--	--	--	--
Cluster-10678.0	BF_1	4.00	0.44	800	--	--	--	--	--	--	--	--	--	--	--	--	--	--	--	--	--	--	--	--	--	--	--	--	--	--	--	--
Cluster-10687.0	BF_1	2.00	0.31	650	646718582	KDR20994.1	952	1.7e-100	Receptor-type tyrosine-protein phosphatase N2 [Zootermopsis nevadensis]	688708454	LL319196.1	34	3.55167e-06	Anisakis simplex genome assembly A_simplex ,scaffold ASIM_scaffold0000018	K07817	PTPRN	receptor-type tyrosine-protein phosphatase N	http://www.genome.jp/dbget-bin/www_bget?ko:K07817	O02695	866	6.6e-92	Receptor-type tyrosine-protein phosphatase N2 OS=Macaca nemestrina GN=PTPRN2 PE=2 SV=1	PF00782//PF04565//PF00102//PF01805	Dual specificity phosphatase, catalytic domain//RNA polymerase Rpb2, domain 3//Protein-tyrosine phosphatase//Surp module	GO:0006206//GO:0006396//GO:0006351//GO:0006144//GO:0006570//GO:0006470	pyrimidine nucleobase metabolic process//RNA processing//transcription, DNA-templated//purine nucleobase metabolic process//tyrosine metabolic process//protein dephosphorylation	GO:0003723//GO:0003899//GO:0003677//GO:0004725//GO:0008138	RNA binding//DNA-directed RNA polymerase activity//DNA binding//protein tyrosine phosphatase activity//protein tyrosine/serine/threonine phosphatase activity	GO:0005730	nucleolus	KOG0793	Protein tyrosine phosphatase
Cluster-10690.0	BF_1	1.00	0.44	418	--	--	--	--	--	--	--	--	--	--	--	--	--	--	--	--	--	--	--	--	--	--	--	--	--	--	--	--
Cluster-10695.0	BF_1	1.00	1.10	335	--	--	--	--	--	--	--	--	--	--	--	--	--	--	--	--	--	--	--	--	--	--	--	--	--	--	--	--
Cluster-10699.0	BF_1	9.00	0.51	1264	817223657	XP_012287081.1	1485	5.2e-162	PREDICTED: gamma-aminobutyric acid type B receptor subunit 1 [Orussus abietinus]	--	--	--	--	--	K04615	GABBR	gamma-aminobutyric acid type B receptor	http://www.genome.jp/dbget-bin/www_bget?ko:K04615	Q9WV18	1098	1.6e-118	Gamma-aminobutyric acid type B receptor subunit 1 OS=Mus musculus GN=Gabbr1 PE=1 SV=1	--	--	--	--	--	--	--	--	KOG1055	GABA-B ion channel receptor subunit GABABR1 and related subunits, G-protein coupled receptor superfamily
Cluster-10702.0	BF_1	1.00	0.81	356	--	--	--	--	--	--	--	--	--	--	--	--	--	--	--	--	--	--	--	--	--	--	--	--	--	--	--	--
Cluster-10705.1	BF_1	5.87	0.36	1199	291233103	XP_002736493.1	551	1.0e-53	PREDICTED: nuclear distribution protein nudE-like 1-like [Saccoglossus kowalevskii]	597746791	XM_007235341.1	69	2.34572e-25	PREDICTED: Astyanax mexicanus nudE neurodevelopment protein 1 (nde1), transcript variant X3, mRNA	K16739	NDEL1	nuclear distribution protein NudE-like 1	http://www.genome.jp/dbget-bin/www_bget?ko:K16739	Q5ZKH4	511	1.8e-50	Nuclear distribution protein nudE-like 1 OS=Gallus gallus GN=NDEL1 PE=2 SV=1	PF04513//PF08702//PF07989//PF07926//PF01544//PF13851//PF06810//PF01920//PF01601//PF14073//PF05929//PF11365//PF00769//PF07544//PF07361//PF15898//PF10473//PF05823//PF04111//PF05791	Baculovirus polyhedron envelope protein, PEP, C terminus//Fibrinogen alpha/beta chain family//Centrosomin N-terminal motif 1//TPR/MLP1/MLP2-like protein//CorA-like Mg2+ transporter protein//Growth-arrest specific micro-tubule binding//Phage minor structural protein GP20//Prefoldin subunit//Coronavirus S2 glycoprotein//Centrosome localisation domain of Cep57//Phage capsid scaffolding protein (GPO)…	GO:0010506//GO:0055085//GO:0006606//GO:0006118//GO:0006357//GO:0048870//GO:0030168//GO:0051258//GO:0006914//GO:0007165//GO:0009405//GO:0022900//GO:0030001//GO:0006457//GO:0046813//GO:0019069//GO:0061025	regulation of autophagy//transmembrane transport//protein import into nucleus//obsolete electron transport//regulation of transcription from RNA polymerase II promoter//cell motility//platelet activation//protein polymerization//autophagy//signal transduction//pathogenesis//electron transport chain//metal ion transport//protein folding//receptor-mediated virion attachment to host cell//viral caps…	GO:0008134//GO:0045502//GO:0005506//GO:0051082//GO:0005102//GO:0008289//GO:0008092//GO:0001104//GO:0020037//GO:0030674//GO:0046873//GO:0005198//GO:0019901//GO:0042802//GO:0042803//GO:0009055//GO:0043015	transcription factor binding//dynein binding//iron ion binding//unfolded protein binding//receptor binding//lipid binding//cytoskeletal protein binding//RNA polymerase II transcription cofactor activity//heme binding//protein binding, bridging//metal ion transmembrane transporter activity//structural molecule activity//protein kinase binding//identical protein binding//protein homodimerization ac…	GO:0045298//GO:0019028//GO:0019898//GO:0005615//GO:0005577//GO:0042597//GO:0016272//GO:0005667//GO:0016592//GO:0030286//GO:0005815//GO:0016021//GO:0031514//GO:0005737//GO:0019031//GO:0016020	tubulin complex//viral capsid//extrinsic component of membrane//extracellular space//fibrinogen complex//periplasmic space//prefoldin complex//transcription factor complex//mediator complex//dynein complex//microtubule organizing center//integral component of membrane//motile cilium//cytoplasm//viral envelope//membrane	--	--
Cluster-10706.0	BF_1	4.00	0.36	901	--	--	--	--	--	697070004	XM_009651887.1	804	0	Verticillium dahliae VdLs.17 hypothetical protein partial mRNA	--	--	--	--	Q09778	156	2.0e-09	Tuberous sclerosis 1 protein homolog OS=Schizosaccharomyces pombe (strain 972 / ATCC 24843) GN=tsc1 PE=1 SV=1	--	--	--	--	--	--	--	--	--	--
Cluster-10722.0	BF_1	2.00	0.71	448	--	--	--	--	--	--	--	--	--	--	--	--	--	--	--	--	--	--	PF03504	Chlamydia cysteine-rich outer membrane protein 6	--	--	GO:0005201	extracellular matrix structural constituent	GO:0005578	proteinaceous extracellular matrix	--	--
Cluster-10722.1	BF_1	24.00	3.93	631	--	--	--	--	--	--	--	--	--	--	--	--	--	--	--	--	--	--	--	--	--	--	--	--	--	--	--	--
Cluster-10723.0	BF_1	11.00	0.63	1268	241845296	XP_002415523.1	1001	7.0e-106	innexin, putative [Ixodes scapularis]>gi|215509735|gb|EEC19188.1| innexin, putative [Ixodes scapularis]	--	--	--	--	--	--	--	--	--	Q9V427	678	8.1e-70	Innexin inx2 OS=Drosophila melanogaster GN=Inx2 PE=1 SV=1	PF00876	Innexin	--	--	--	--	GO:0005921	gap junction	--	--
Cluster-10725.0	BF_1	3.00	0.41	697	--	--	--	--	--	768311757	CP010985.1	667	0	Verticillium dahliae VdLs.17 chromosome 6, complete sequence	--	--	--	--	--	--	--	--	--	--	--	--	--	--	--	--	--	--
Cluster-10726.0	BF_1	1.00	0.48	407	--	--	--	--	--	--	--	--	--	--	--	--	--	--	--	--	--	--	--	--	--	--	--	--	--	--	--	--
Cluster-10727.0	BF_1	1.00	0.31	469	--	--	--	--	--	--	--	--	--	--	--	--	--	--	--	--	--	--	--	--	--	--	--	--	--	--	--	--
Cluster-10733.0	BF_1	4.00	1.06	501	--	--	--	--	--	--	--	--	--	--	--	--	--	--	--	--	--	--	--	--	--	--	--	--	--	--	--	--
Cluster-10734.0	BF_1	2.00	0.39	574	--	--	--	--	--	--	--	--	--	--	--	--	--	--	--	--	--	--	--	--	--	--	--	--	--	--	--	--
Cluster-10739.0	BF_1	3.00	0.63	557	--	--	--	--	--	--	--	--	--	--	--	--	--	--	--	--	--	--	--	--	--	--	--	--	--	--	--	--
Cluster-10741.0	BF_1	3.00	0.42	686	--	--	--	--	--	--	--	--	--	--	--	--	--	--	--	--	--	--	--	--	--	--	--	--	--	--	--	--
Cluster-10747.0	BF_1	5.00	1.04	560	391332725	XP_003740780.1	284	4.2e-23	PREDICTED: uncharacterized protein LOC100905128 [Metaseiulus occidentalis]	--	--	--	--	--	--	--	--	--	--	--	--	--	--	--	--	--	--	--	--	--	--	--
Cluster-10749.0	BF_1	1.00	0.37	444	--	--	--	--	--	--	--	--	--	--	--	--	--	--	--	--	--	--	--	--	--	--	--	--	--	--	--	--
Cluster-10750.0	BF_1	20.00	0.95	1463	391336439	XP_003742588.1	1688	1.7e-185	PREDICTED: probable medium-chain specific acyl-CoA dehydrogenase, mitochondrial-like [Metaseiulus occidentalis]	157105306	XM_001648761.1	197	2.01485e-96	Aedes aegypti AAEL014452-RA mRNA	K00249	ACADM, acd	acyl-CoA dehydrogenase	http://www.genome.jp/dbget-bin/www_bget?ko:K00249	Q9VSA3	1531	1.2e-168	Probable medium-chain specific acyl-CoA dehydrogenase, mitochondrial OS=Drosophila melanogaster GN=CG12262 PE=1 SV=1	PF00441//PF02771//PF02770	Acyl-CoA dehydrogenase, C-terminal domain//Acyl-CoA dehydrogenase, N-terminal domain//Acyl-CoA dehydrogenase, middle domain	GO:0055114//GO:0008152//GO:0006118	oxidation-reduction process//metabolic process//obsolete electron transport	GO:0016627//GO:0050660//GO:0003995	oxidoreductase activity, acting on the CH-CH group of donors//flavin adenine dinucleotide binding//acyl-CoA dehydrogenase activity	--	--	KOG0140	Medium-chain acyl-CoA dehydrogenase
Cluster-10754.0	BF_1	1.00	0.62	379	--	--	--	--	--	--	--	--	--	--	--	--	--	--	--	--	--	--	--	--	--	--	--	--	--	--	--	--
Cluster-10757.0	BF_1	3.00	0.74	518	--	--	--	--	--	--	--	--	--	--	--	--	--	--	--	--	--	--	--	--	--	--	--	--	--	--	--	--
Cluster-10758.0	BF_1	3.00	0.56	591	241564582	XP_002401887.1	256	7.9e-20	sodium-dependent glucose transporter, putative [Ixodes scapularis]>gi|215499916|gb|EEC09410.1| sodium-dependent glucose transporter, putative [Ixodes scapularis]	--	--	--	--	--	--	--	--	--	Q9D8I5	154	2.2e-09	Sodium-dependent glucose transporter 1B OS=Mus musculus GN=Naglt1b PE=2 SV=1	--	--	--	--	--	--	--	--	--	--
Cluster-10762.3	BF_1	1.00	0.78	359	--	--	--	--	--	--	--	--	--	--	--	--	--	--	--	--	--	--	--	--	--	--	--	--	--	--	--	--
Cluster-10763.0	BF_1	2.00	0.53	500	--	--	--	--	--	--	--	--	--	--	--	--	--	--	--	--	--	--	--	--	--	--	--	--	--	--	--	--
Cluster-10764.0	BF_1	3.00	0.57	585	195471551	XP_002088066.1	515	7.3e-50	GE18372 [Drosophila yakuba]>gi|194174167|gb|EDW87778.1| GE18372 [Drosophila yakuba]	--	--	--	--	--	K10582	UBE2Q	ubiquitin-conjugating enzyme E2 Q	http://www.genome.jp/dbget-bin/www_bget?ko:K10582	Q9VM35	509	1.5e-50	Ubiquitin-conjugating enzyme E2Q-like protein CG4502 OS=Drosophila melanogaster GN=CG4502 PE=2 SV=1	--	--	--	--	--	--	--	--	KOG0897	Predicted ubiquitin-conjugating enzyme
Cluster-10765.0	BF_1	1.00	0.51	400	--	--	--	--	--	--	--	--	--	--	--	--	--	--	--	--	--	--	--	--	--	--	--	--	--	--	--	--
Cluster-10767.0	BF_1	4.00	0.34	944	646719987	KDR21878.1	1200	4.4e-129	TAR DNA-binding protein 43 [Zootermopsis nevadensis]	698411121	XM_009694873.1	36	4.05601e-07	PREDICTED: Cariama cristata TAR DNA binding protein (TARDBP), mRNA	--	--	--	--	Q13148	965	3.2e-103	TAR DNA-binding protein 43 OS=Homo sapiens GN=TARDBP PE=1 SV=1	PF00076//PF16367	RNA recognition motif. (a.k.a. RRM, RBD, or RNP domain)//RNA recognition motif	--	--	GO:0003676	nucleic acid binding	--	--	KOG4205	RNA-binding protein musashi/mRNA cleavage and polyadenylation factor I complex, subunit HRP1
Cluster-10768.0	BF_1	1.00	0.41	428	--	--	--	--	--	--	--	--	--	--	--	--	--	--	--	--	--	--	--	--	--	--	--	--	--	--	--	--
Cluster-10773.0	BF_1	11.00	1.02	890	--	--	--	--	--	--	--	--	--	--	--	--	--	--	--	--	--	--	PF05132//PF04931//PF04147//PF01080//PF14721//PF04546//PF04194//PF03896//PF02535//PF04006//PF03985//PF02724	RNA polymerase III RPC4//DNA polymerase phi//Nop14-like family//Presenilin//Apoptosis-inducing factor, mitochondrion-associated, C-term//Sigma-70, non-essential region//Programmed cell death protein 2, C-terminal putative domain//Translocon-associated protein (TRAP), alpha subunit//ZIP Zinc transporter//Mpp10 protein//Paf1//CDC45-like protein	GO:0055085//GO:0006270//GO:0016570//GO:0006260//GO:0006383//GO:0006364//GO:0006355//GO:0030001//GO:0006351//GO:0006368//GO:0006144//GO:0006206//GO:0006352	transmembrane transport//DNA replication initiation//histone modification//DNA replication//transcription from RNA polymerase III promoter//rRNA processing//regulation of transcription, DNA-templated//metal ion transport//transcription, DNA-templated//transcription elongation from RNA polymerase II promoter//purine nucleobase metabolic process//pyrimidine nucleobase metabolic process//DNA-templat…	GO:0003700//GO:0004190//GO:0003887//GO:0046983//GO:0016987//GO:0046873//GO:0003899//GO:0003677	transcription factor activity, sequence-specific DNA binding//aspartic-type endopeptidase activity//DNA-directed DNA polymerase activity//protein dimerization activity//sigma factor activity//metal ion transmembrane transporter activity//DNA-directed RNA polymerase activity//DNA binding	GO:0005666//GO:0005730//GO:0005667//GO:0005732//GO:0034457//GO:0016593//GO:0016021//GO:0042575//GO:0005737//GO:0032040//GO:0005789//GO:0005634//GO:0016020	DNA-directed RNA polymerase III complex//nucleolus//transcription factor complex//small nucleolar ribonucleoprotein complex//Mpp10 complex//Cdc73/Paf1 complex//integral component of membrane//DNA polymerase complex//cytoplasm//small-subunit processome//endoplasmic reticulum membrane//nucleus//membrane	--	--
Cluster-10774.0	BF_1	2.00	0.32	643	--	--	--	--	--	--	--	--	--	--	--	--	--	--	--	--	--	--	--	--	--	--	--	--	--	--	--	--
Cluster-10776.0	BF_1	5.00	0.36	1057	665798419	XP_008547084.1	368	1.5e-32	PREDICTED: collagen alpha-2(IV) chain [Microplitis demolitor]	--	--	--	--	--	K06237	COL4A	collagen, type IV, alpha	http://www.genome.jp/dbget-bin/www_bget?ko:K06237	P17140	313	1.4e-27	Collagen alpha-2(IV) chain OS=Caenorhabditis elegans GN=let-2 PE=1 SV=2	PF02948	Amelogenin	GO:0007275	multicellular organismal development	--	--	GO:0005578	proteinaceous extracellular matrix	KOG3544	Collagens (type IV and type XIII), and related proteins
Cluster-10780.0	BF_1	1.00	0.62	379	657568548	XP_008287713.1	147	2.2e-07	PREDICTED: putative defense protein Hdd11 [Stegastes partitus]	--	--	--	--	--	--	--	--	--	--	--	--	--	--	--	--	--	--	--	--	--	--	--
Cluster-10785.0	BF_1	1.00	0.37	444	--	--	--	--	--	--	--	--	--	--	--	--	--	--	--	--	--	--	--	--	--	--	--	--	--	--	--	--
Cluster-10788.0	BF_1	1.00	0.75	363	--	--	--	--	--	768311754	CP010982.1	357	0	Verticillium dahliae VdLs.17 chromosome 3, complete sequence	--	--	--	--	--	--	--	--	--	--	--	--	--	--	--	--	--	--
Cluster-10789.0	BF_1	3.21	0.32	843	--	--	--	--	--	--	--	--	--	--	--	--	--	--	--	--	--	--	PF06005//PF03792//PF04344//PF07536	Protein of unknown function (DUF904)//PBC domain//Chemotaxis phosphatase, CheZ//HWE histidine kinase	GO:0050920//GO:0016310//GO:0043093//GO:0000917	regulation of chemotaxis//phosphorylation//FtsZ-dependent cytokinesis//barrier septum assembly	GO:0003824//GO:0004673//GO:0003700	catalytic activity//protein histidine kinase activity//transcription factor activity, sequence-specific DNA binding	GO:0005634//GO:0005667//GO:0009365//GO:0009288//GO:0005737	nucleus//transcription factor complex//protein histidine kinase complex//bacterial-type flagellum//cytoplasm	--	--
Cluster-10790.0	BF_1	6.00	7.28	329	--	--	--	--	--	--	--	--	--	--	--	--	--	--	--	--	--	--	--	--	--	--	--	--	--	--	--	--
Cluster-10790.1	BF_1	2.00	1.33	373	--	--	--	--	--	--	--	--	--	--	--	--	--	--	--	--	--	--	--	--	--	--	--	--	--	--	--	--
Cluster-10794.0	BF_1	6.00	0.88	671	656985105	AID18683.1	943	2.0e-99	aspartate aminotransferase [Fenneropenaeus chinensis]	--	--	--	--	--	K14455	GOT2	aspartate aminotransferase, mitochondrial	http://www.genome.jp/dbget-bin/www_bget?ko:K14455	P05202	752	1.1e-78	Aspartate aminotransferase, mitochondrial OS=Mus musculus GN=Got2 PE=1 SV=1	PF00155	Aminotransferase class I and II	GO:0009058	biosynthetic process	GO:0030170	pyridoxal phosphate binding	--	--	KOG1411	Aspartate aminotransferase/Glutamic oxaloacetic transaminase AAT1/GOT2
Cluster-10800.0	BF_1	1.00	0.35	450	--	--	--	--	--	--	--	--	--	--	--	--	--	--	--	--	--	--	--	--	--	--	--	--	--	--	--	--
Cluster-10803.0	BF_1	8.00	0.84	819	294942040	XP_002783366.1	595	5.4e-59	Elongation factor, putative [Perkinsus marinus ATCC 50983]>gi|239895781|gb|EER15162.1| Elongation factor, putative [Perkinsus marinus ATCC 50983]	768311757	CP010985.1	816	0	Verticillium dahliae VdLs.17 chromosome 6, complete sequence	K06185	ABCF2	ATP-binding cassette, subfamily F, member 2	http://www.genome.jp/dbget-bin/www_bget?ko:K06185	O93796	1219	9.7e-133	Elongation factor 3 OS=Candida glabrata (strain ATCC 2001 / CBS 138 / JCM 3761 / NBRC 0622 / NRRL Y-65) GN=TEF3 PE=3 SV=2	PF00005//PF13304	ABC transporter//AAA domain, putative AbiEii toxin, Type IV TA system	--	--	GO:0016887//GO:0005524	ATPase activity//ATP binding	--	--	KOG0062	ATPase component of ABC transporters with duplicated ATPase domains/Translation elongation factor EF-3b
Cluster-10804.0	BF_1	1.00	0.50	403	--	--	--	--	--	--	--	--	--	--	--	--	--	--	--	--	--	--	--	--	--	--	--	--	--	--	--	--
Cluster-10807.0	BF_1	18.00	3.60	570	564275849	ETB57308.1	162	6.0e-09	hypothetical protein YYC_04816 [Plasmodium yoelii 17X]	--	--	--	--	--	--	--	--	--	--	--	--	--	PF04086//PF05843//PF07382//PF09726	Signal recognition particle, alpha subunit, N-terminal//Suppressor of forked protein (Suf)//Histone H1-like nucleoprotein HC2//Transmembrane protein	GO:0030261//GO:0006886//GO:0006397	chromosome condensation//intracellular protein transport//mRNA processing	GO:0005525//GO:0005047//GO:0003924//GO:0003677	GTP binding//signal recognition particle binding//GTPase activity//DNA binding	GO:0005785//GO:0005634//GO:0016021//GO:0005786	signal recognition particle receptor complex//nucleus//integral component of membrane//signal recognition particle, endoplasmic reticulum targeting	--	--
Cluster-10815.2	BF_1	18.62	0.57	2110	642927152	XP_008195159.1	574	3.8e-56	PREDICTED: uncharacterized protein LOC103313501 [Tribolium castaneum]	--	--	--	--	--	--	--	--	--	--	--	--	--	--	--	--	--	--	--	--	--	--	--
Cluster-10818.0	BF_1	5.00	0.74	667	328899359	AEB54635.1	933	2.8e-98	eukaryotic translation initiation factor 3 subunit 12 [Procambarus clarkii]	--	--	--	--	--	K15028	EIF3K	translation initiation factor 3 subunit K	http://www.genome.jp/dbget-bin/www_bget?ko:K15028	Q6GNI4	721	4.4e-75	Eukaryotic translation initiation factor 3 subunit K OS=Xenopus laevis GN=eif3k PE=2 SV=1	--	--	--	--	--	--	--	--	KOG3252	Uncharacterized conserved protein
Cluster-10821.0	BF_1	3.82	0.58	660	780012564	XP_781796.2	383	1.7e-34	PREDICTED: uncharacterized protein LOC576388 [Strongylocentrotus purpuratus]	697079697	XM_009655268.1	660	0	Verticillium dahliae VdLs.17 histone H4.2 mRNA	K11254	H4	histone H4	http://www.genome.jp/dbget-bin/www_bget?ko:K11254	P27996	380	1.5e-35	Histone H4 OS=Solaster stimpsoni PE=3 SV=2	PF02969//PF00125//PF02291	TATA box binding protein associated factor (TAF)//Core histone H2A/H2B/H3/H4//Transcription initiation factor IID, 31kD subunit	GO:0006352	DNA-templated transcription, initiation	GO:0003677	DNA binding	GO:0005634	nucleus	--	--
Cluster-10823.0	BF_1	11.00	19.32	309	--	--	--	--	--	--	--	--	--	--	--	--	--	--	--	--	--	--	--	--	--	--	--	--	--	--	--	--
Cluster-10826.0	BF_1	4.00	1.72	421	262401159	ACY66482.1	413	3.5e-38	NADH:ubiquinone dehydrogenase [Scylla paramamosain]	262401158	FJ774761.1	306	1.39911e-157	Scylla paramamosain NADH:ubiquinone dehydrogenase mRNA, partial cds	K03960	NDUFB4	NADH dehydrogenase (ubiquinone) 1 beta subcomplex subunit 4	http://www.genome.jp/dbget-bin/www_bget?ko:K03960	--	--	--	--	PF07225	NADH-ubiquinone oxidoreductase B15 subunit (NDUFB4)	GO:0015992//GO:0006814//GO:0006744//GO:0006120	proton transport//sodium ion transport//ubiquinone biosynthetic process//mitochondrial electron transport, NADH to ubiquinone	GO:0008137	NADH dehydrogenase (ubiquinone) activity	GO:0005739	mitochondrion	--	--
Cluster-10829.0	BF_1	1.00	1.76	309	--	--	--	--	--	--	--	--	--	--	--	--	--	--	--	--	--	--	--	--	--	--	--	--	--	--	--	--
Cluster-10836.2	BF_1	25.00	1.37	1305	470427696	XP_004338018.1	185	3.0e-11	serine rich protein [Acanthamoeba castellanii str. Neff]>gi|440794860|gb|ELR16005.1| serine rich protein [Acanthamoeba castellanii str. Neff]	768311759	CP010987.1	1271	0	Verticillium dahliae VdLs.17 chromosome 8, complete sequence	--	--	--	--	--	--	--	--	--	--	--	--	--	--	--	--	--	--
Cluster-10838.0	BF_1	1.00	0.45	415	241595414	XP_002404471.1	451	1.4e-42	hypothetical protein IscW_ISCW008711 [Ixodes scapularis]>gi|215502354|gb|EEC11848.1| hypothetical protein IscW_ISCW008711, partial [Ixodes scapularis]	--	--	--	--	--	K04650	NCOR1, N-CoR	nuclear receptor co-repressor 1	http://www.genome.jp/dbget-bin/www_bget?ko:K04650	Q60974	386	1.9e-36	Nuclear receptor corepressor 1 OS=Mus musculus GN=Ncor1 PE=1 SV=1	--	--	--	--	GO:0003677//GO:0003682	DNA binding//chromatin binding	GO:0000785//GO:0005634	chromatin//nucleus	KOG1878	Nuclear receptor coregulator SMRT/SMRTER, contains Myb-like domains
Cluster-10842.1	BF_1	5.00	0.32	1169	--	--	--	--	--	--	--	--	--	--	--	--	--	--	--	--	--	--	PF04999	Cell division protein FtsL	GO:0051301//GO:0007049	cell division//cell cycle	--	--	GO:0016021	integral component of membrane	--	--
Cluster-10843.1	BF_1	7.00	0.34	1450	--	--	--	--	--	--	--	--	--	--	--	--	--	--	--	--	--	--	--	--	--	--	--	--	--	--	--	--
Cluster-10847.0	BF_1	4.00	0.70	611	--	--	--	--	--	--	--	--	--	--	--	--	--	--	--	--	--	--	--	--	--	--	--	--	--	--	--	--
Cluster-10848.0	BF_1	2.00	0.58	485	--	--	--	--	--	--	--	--	--	--	--	--	--	--	--	--	--	--	PF08299	Bacterial dnaA protein helix-turn-helix	GO:0006275//GO:0006270	regulation of DNA replication//DNA replication initiation	GO:0005524//GO:0043565	ATP binding//sequence-specific DNA binding	--	--	--	--
Cluster-10849.0	BF_1	11.00	1.78	635	--	--	--	--	--	--	--	--	--	--	--	--	--	--	--	--	--	--	PF02072	Prepro-orexin	GO:0007218//GO:0007631	neuropeptide signaling pathway//feeding behavior	--	--	--	--	--	--
Cluster-10850.0	BF_1	3.00	0.32	811	755785705	XP_003995546.2	1077	6.9e-115	PREDICTED: 40S ribosomal protein S6 [Felis catus]	158256465	AK291517.1	811	0	Homo sapiens cDNA FLJ78049 complete cds, highly similar to Homo sapiens ribosomal protein S6 (RPS6), mRNA	K02991	RP-S6e, RPS6	small subunit ribosomal protein S6e	http://www.genome.jp/dbget-bin/www_bget?ko:K02991	P62755	1069	2.4e-115	40S ribosomal protein S6 OS=Rattus norvegicus GN=Rps6 PE=1 SV=1	PF02567//PF01092	Phenazine biosynthesis-like protein//Ribosomal protein S6e	GO:0042254//GO:0009058//GO:0006412	ribosome biogenesis//biosynthetic process//translation	GO:0003735//GO:0003824	structural constituent of ribosome//catalytic activity	GO:0005840//GO:0005622	ribosome//intracellular	KOG1646	40S ribosomal protein S6
Cluster-10852.0	BF_1	1.00	0.86	352	--	--	--	--	--	--	--	--	--	--	--	--	--	--	--	--	--	--	--	--	--	--	--	--	--	--	--	--
Cluster-10855.0	BF_1	3.00	0.36	749	--	--	--	--	--	--	--	--	--	--	--	--	--	--	--	--	--	--	--	--	--	--	--	--	--	--	--	--
Cluster-10863.1	BF_1	4.00	0.70	611	241742352	XP_002412387.1	800	6.8e-83	glycosyl hydralase, sucrase-isomaltase, putative [Ixodes scapularis]>gi|215505713|gb|EEC15207.1| glycosyl hydralase, sucrase-isomaltase, putative, partial [Ixodes scapularis]	805821565	XM_012295437.1	39	5.52768e-09	PREDICTED: Megachile rotundata lysosomal alpha-glucosidase-like (LOC100881877), transcript variant X6, mRNA	K12316	GAA	lysosomal alpha-glucosidase	http://www.genome.jp/dbget-bin/www_bget?ko:K12316	P10253	630	1.4e-64	Lysosomal alpha-glucosidase OS=Homo sapiens GN=GAA PE=1 SV=4	PF01055//PF06516	Glycosyl hydrolases family 31//Purine nucleoside permease (NUP)	GO:0005975//GO:0008152//GO:0005982//GO:0006012//GO:0005985//GO:0055085	carbohydrate metabolic process//metabolic process//starch metabolic process//galactose metabolic process//sucrose metabolic process//transmembrane transport	GO:0004558//GO:0004553	alpha-1,4-glucosidase activity//hydrolase activity, hydrolyzing O-glycosyl compounds	GO:0017177	glucosidase II complex	KOG1065	Maltase glucoamylase and related hydrolases, glycosyl hydrolase family 31
Cluster-10870.0	BF_1	4.00	1.17	482	119619953	EAW99547.1	362	3.3e-32	thymosin, beta 10, isoform CRA_a, partial [Homo sapiens]>gi|119619954|gb|EAW99548.1| thymosin, beta 10, isoform CRA_a, partial [Homo sapiens]	79150724	BC107889.1	463	0	Homo sapiens cDNA clone IMAGE:6651898	K13785	TMSB10	thymosin beta 10	http://www.genome.jp/dbget-bin/www_bget?ko:K13785	P63313	219	5.2e-17	Thymosin beta-10 OS=Homo sapiens GN=TMSB10 PE=1 SV=2	PF02205//PF01290	WH2 motif//Thymosin beta-4 family	GO:0007015//GO:0042989	actin filament organization//sequestering of actin monomers	GO:0003779//GO:0003785	actin binding//actin monomer binding	GO:0005737//GO:0005856	cytoplasm//cytoskeleton	--	--
Cluster-10871.0	BF_1	22.00	4.61	557	--	--	--	--	--	--	--	--	--	--	--	--	--	--	--	--	--	--	--	--	--	--	--	--	--	--	--	--
Cluster-10872.0	BF_1	2.00	0.40	569	--	--	--	--	--	--	--	--	--	--	--	--	--	--	--	--	--	--	--	--	--	--	--	--	--	--	--	--
Cluster-10877.0	BF_1	1.00	0.37	441	--	--	--	--	--	--	--	--	--	--	--	--	--	--	--	--	--	--	--	--	--	--	--	--	--	--	--	--
Cluster-10879.0	BF_1	2.00	0.38	585	--	--	--	--	--	--	--	--	--	--	--	--	--	--	--	--	--	--	--	--	--	--	--	--	--	--	--	--
Cluster-10881.0	BF_1	8.00	0.77	867	321473527	EFX84494.1	599	2.0e-59	hypothetical protein DAPPUDRAFT_99667 [Daphnia pulex]	--	--	--	--	--	K02736	PSMB4	20S proteasome subunit beta 7	http://www.genome.jp/dbget-bin/www_bget?ko:K02736	P28024	517	2.6e-51	Proteasome subunit beta type-4 (Fragment) OS=Xenopus laevis GN=psmb4 PE=2 SV=2	PF00227	Proteasome subunit	GO:0051603	proteolysis involved in cellular protein catabolic process	GO:0004298	threonine-type endopeptidase activity	GO:0005839	proteasome core complex	KOG0185	20S proteasome, regulatory subunit beta type PSMB4/PRE4
Cluster-10882.0	BF_1	8.00	0.67	955	385152623	AFI43796.1	511	3.4e-49	ALF1 [Scylla paramamosain]	385152622	JQ069030.1	942	0	Scylla paramamosain ALF1 mRNA, complete cds	--	--	--	--	C0KJQ4	462	6.8e-45	Anti-lipopolysaccharide factor OS=Portunus trituberculatus GN=ALF PE=2 SV=2	PF00538	linker histone H1 and H5 family	GO:0006334	nucleosome assembly	GO:0003677	DNA binding	GO:0005634//GO:0000786	nucleus//nucleosome	--	--
Cluster-10886.0	BF_1	5.00	2.46	404	675384914	KFM77811.1	284	3.1e-23	Tropomodulin, partial [Stegodyphus mimosarum]	--	--	--	--	--	K10370	TMOD	tropomodulin	http://www.genome.jp/dbget-bin/www_bget?ko:K10370	P70567	228	3.9e-18	Tropomodulin-1 OS=Rattus norvegicus GN=Tmod1 PE=2 SV=1	PF03250	Tropomodulin	GO:0051694	pointed-end actin filament capping	GO:0005523	tropomyosin binding	--	--	KOG3735	Tropomodulin and leiomodulin
Cluster-10887.0	BF_1	2.00	0.36	604	242000306	XP_002434796.1	230	8.4e-17	cytochrome B561, putative [Ixodes scapularis]>gi|215498126|gb|EEC07620.1| cytochrome B561, putative [Ixodes scapularis]	--	--	--	--	--	K08370	CYBRD1	cytochrome b reductase 1	http://www.genome.jp/dbget-bin/www_bget?ko:K08370	Q53TN4	177	4.8e-12	Cytochrome b reductase 1 OS=Homo sapiens GN=CYBRD1 PE=1 SV=1	PF03188	Eukaryotic cytochrome b561	--	--	--	--	GO:0016021	integral component of membrane	KOG1619	Cytochrome b
Cluster-10889.0	BF_1	3.00	0.57	583	--	--	--	--	--	--	--	--	--	--	--	--	--	--	--	--	--	--	--	--	--	--	--	--	--	--	--	--
Cluster-10890.0	BF_1	3.00	0.53	604	--	--	--	--	--	697091518	XM_009660207.1	589	0	Verticillium dahliae VdLs.17 hypothetical protein partial mRNA	--	--	--	--	--	--	--	--	--	--	--	--	--	--	--	--	--	--
Cluster-10892.0	BF_1	1.00	0.59	385	--	--	--	--	--	--	--	--	--	--	--	--	--	--	--	--	--	--	--	--	--	--	--	--	--	--	--	--
Cluster-10897.0	BF_1	9.00	9.17	340	238683727	ACR54142.1	417	9.7e-39	ribosomal protein rps21 [Palaemon varians]	262401362	FJ774863.1	199	3.35067e-98	Scylla paramamosain ribosomal protein S21 mRNA, partial cds	K02971	RP-S21e, RPS21	small subunit ribosomal protein S21e	http://www.genome.jp/dbget-bin/www_bget?ko:K02971	Q6DDC6	342	2.0e-31	40S ribosomal protein S21 OS=Xenopus tropicalis GN=rps21 PE=3 SV=1	PF01249	Ribosomal protein S21e	GO:0042254//GO:0006412	ribosome biogenesis//translation	GO:0003735	structural constituent of ribosome	GO:0005840//GO:0005622	ribosome//intracellular	KOG3486	40S ribosomal protein S21
Cluster-10899.0	BF_1	2.00	0.68	456	625253909	XP_007618292.1	354	2.6e-31	PREDICTED: LOW QUALITY PROTEIN: zinc finger protein 658B-like isoform X2 [Cricetulus griseus]	95105603	DQ503469.1	369	0	Callinectes sapidus snail-like zinc-finger protein mRNA, partial cds	K05706	SNAI2, SLUG	snail 2	http://www.genome.jp/dbget-bin/www_bget?ko:K05706	P10076	334	2.3e-30	Zinc finger protein 26 OS=Mus musculus GN=Zfp26 PE=2 SV=2	PF01428//PF05191//PF16622//PF02892//PF13912//PF13465//PF01155//PF00096	AN1-like Zinc finger//Adenylate kinase, active site lid//zinc-finger C2H2-type//BED zinc finger//C2H2-type zinc finger//Zinc-finger double domain//Hydrogenase/urease nickel incorporation, metallochaperone, hypA//Zinc finger, C2H2 type	GO:0046034//GO:0006144//GO:0006464	ATP metabolic process//purine nucleobase metabolic process//cellular protein modification process	GO:0016151//GO:0003677//GO:0004017//GO:0046872//GO:0008270	nickel cation binding//DNA binding//adenylate kinase activity//metal ion binding//zinc ion binding	--	--	--	--
Cluster-10903.0	BF_1	4.00	0.93	531	662200596	XP_008473515.1	233	3.3e-17	PREDICTED: rho GTPase-activating protein 100F-like [Diaphorina citri]	--	--	--	--	--	--	--	--	--	Q9V9S7	176	5.5e-12	Rho GTPase-activating protein 100F OS=Drosophila melanogaster GN=RhoGAP100F PE=1 SV=2	PF08935//PF00620	Viral protein VP4 subunit//RhoGAP domain	GO:0007165	signal transduction	--	--	GO:0019030	icosahedral viral capsid	--	--
Cluster-10905.0	BF_1	25.00	2.68	810	391345012	XP_003746787.1	508	6.5e-49	PREDICTED: glutathione S-transferase 1, isoform C-like [Metaseiulus occidentalis]	--	--	--	--	--	K00799	GST, gst	glutathione S-transferase	http://www.genome.jp/dbget-bin/www_bget?ko:K00799	Q93112	396	2.6e-37	Glutathione S-transferase 1, isoform C OS=Anopheles gambiae GN=GstD1 PE=1 SV=2	PF13409//PF13417//PF00462//PF02798	Glutathione S-transferase, N-terminal domain//Glutathione S-transferase, N-terminal domain//Glutaredoxin//Glutathione S-transferase, N-terminal domain	GO:0045454//GO:0006118	cell redox homeostasis//obsolete electron transport	GO:0005515//GO:0015035//GO:0009055	protein binding//protein disulfide oxidoreductase activity//electron carrier activity	--	--	--	--
Cluster-10911.0	BF_1	1.00	0.43	421	--	--	--	--	--	--	--	--	--	--	--	--	--	--	--	--	--	--	--	--	--	--	--	--	--	--	--	--
Cluster-10912.0	BF_1	2.00	0.50	514	--	--	--	--	--	--	--	--	--	--	--	--	--	--	--	--	--	--	--	--	--	--	--	--	--	--	--	--
Cluster-10915.0	BF_1	4.00	0.68	619	762134385	XP_011450417.1	403	7.4e-37	PREDICTED: histone H2A-like [Crassostrea gigas]>gi|405975240|gb|EKC39821.1| Histone H2A [Crassostrea gigas]	697087517	XM_009658375.1	604	0	Verticillium dahliae VdLs.17 histone H2A mRNA	K11251	H2A	histone H2A	http://www.genome.jp/dbget-bin/www_bget?ko:K11251	Q8X132	488	4.3e-48	Histone H2A OS=Neurospora crassa (strain ATCC 24698 / 74-OR23-1A / CBS 708.71 / DSM 1257 / FGSC 987) GN=hh2a PE=3 SV=3	PF00125	Core histone H2A/H2B/H3/H4	--	--	GO:0003677	DNA binding	--	--	KOG1756	Histone 2A
Cluster-10916.0	BF_1	4.00	0.41	830	--	--	--	--	--	--	--	--	--	--	--	--	--	--	--	--	--	--	PF01825	GPCR proteolysis site, GPS, motif	--	--	--	--	GO:0016020	membrane	--	--
Cluster-10917.0	BF_1	2.00	0.41	560	--	--	--	--	--	--	--	--	--	--	--	--	--	--	--	--	--	--	--	--	--	--	--	--	--	--	--	--
Cluster-10918.0	BF_1	5.00	0.49	857	--	--	--	--	--	--	--	--	--	--	--	--	--	--	--	--	--	--	--	--	--	--	--	--	--	--	--	--
Cluster-10922.0	BF_1	12.00	0.67	1284	675862458	XP_009016789.1	1209	5.4e-130	hypothetical protein HELRODRAFT_185520 [Helobdella robusta]>gi|555701623|gb|ESO04856.1| hypothetical protein HELRODRAFT_185520 [Helobdella robusta]	697083906	XM_009656719.1	1272	0	Verticillium dahliae VdLs.17 glyceraldehyde-3-phosphate dehydrogenase mRNA	K00134	GAPDH, gapA	glyceraldehyde 3-phosphate dehydrogenase	http://www.genome.jp/dbget-bin/www_bget?ko:K00134	P54117	1494	2.0e-164	Glyceraldehyde-3-phosphate dehydrogenase OS=Colletotrichum lindemuthianum GN=GPDA PE=3 SV=1	PF00044//PF02826//PF02800//PF01113	Glyceraldehyde 3-phosphate dehydrogenase, NAD binding domain//D-isomer specific 2-hydroxyacid dehydrogenase, NAD binding domain//Glyceraldehyde 3-phosphate dehydrogenase, C-terminal domain//Dihydrodipicolinate reductase, N-terminus	GO:0009085//GO:0055114//GO:0009089	lysine biosynthetic process//oxidation-reduction process//lysine biosynthetic process via diaminopimelate	GO:0051287//GO:0016620//GO:0008839	NAD binding//oxidoreductase activity, acting on the aldehyde or oxo group of donors, NAD or NADP as acceptor//4-hydroxy-tetrahydrodipicolinate reductase	--	--	KOG0657	Glyceraldehyde 3-phosphate dehydrogenase
Cluster-10923.0	BF_1	15.20	1.42	885	642927632	XP_008195342.1	514	1.4e-49	PREDICTED: dual specificity protein phosphatase 23-like isoform X1 [Tribolium castaneum]	--	--	--	--	--	K14165	K14165	atypical dual specificity phosphatase	http://www.genome.jp/dbget-bin/www_bget?ko:K14165	Q9BVJ7	315	7.0e-28	Dual specificity protein phosphatase 23 OS=Homo sapiens GN=DUSP23 PE=1 SV=1	PF00782//PF00102//PF05706	Dual specificity phosphatase, catalytic domain//Protein-tyrosine phosphatase//Cyclin-dependent kinase inhibitor 3 (CDKN3)	GO:0006570//GO:0006470	tyrosine metabolic process//protein dephosphorylation	GO:0004721//GO:0008138//GO:0004725	phosphoprotein phosphatase activity//protein tyrosine/serine/threonine phosphatase activity//protein tyrosine phosphatase activity	--	--	--	--
Cluster-10925.0	BF_1	8.00	0.68	942	588481405	AHK23673.1	726	4.0e-74	class II fructose-1,6-bisphosphate aldolase [Chromera velia]	302405876	XM_003000729.1	777	0	Verticillium albo-atrum VaMs.102 fructose-bisphosphate aldolase, mRNA	--	--	--	--	P53444	890	1.6e-94	Fructose-bisphosphate aldolase OS=Neurospora crassa (strain ATCC 24698 / 74-OR23-1A / CBS 708.71 / DSM 1257 / FGSC 987) GN=fba PE=3 SV=2	PF03585//PF01116	Herpesvirus ICP4-like protein C-terminal region//Fructose-bisphosphate aldolase class-II	GO:0045893//GO:0005975	positive regulation of transcription, DNA-templated//carbohydrate metabolic process	GO:0008270//GO:0016832	zinc ion binding//aldehyde-lyase activity	GO:0042025	host cell nucleus	--	--
Cluster-10930.0	BF_1	5.00	0.42	946	755951669	XP_011301836.1	206	8.0e-14	PREDICTED: apolipoprotein D-like [Fopius arisanus]>gi|755951672|ref|XP_011301837.1| PREDICTED: apolipoprotein D-like [Fopius arisanus]	--	--	--	--	--	--	--	--	--	--	--	--	--	PF03973	Triabin	GO:0030682	evasion or tolerance of host defense response	--	--	--	--	--	--
Cluster-10938.0	BF_1	2.00	0.34	615	751241751	XP_011174991.1	221	9.5e-16	PREDICTED: uncharacterized protein LOC105207257, partial [Solenopsis invicta]	--	--	--	--	--	--	--	--	--	--	--	--	--	--	--	--	--	--	--	--	--	--	--
Cluster-10940.0	BF_1	8.00	0.39	1423	831313304	XP_012689175.1	729	2.7e-74	PREDICTED: putative nuclease HARBI1 [Clupea harengus]	--	--	--	--	--	--	--	--	--	Q6AZB8	365	1.8e-33	Putative nuclease HARBI1 OS=Danio rerio GN=harbi1 PE=2 SV=1	PF04625//PF04827//PF01609//PF03950	DEC-1 protein, N-terminal region//Plant transposon protein//Transposase DDE domain//tRNA synthetases class I (E and Q), anti-codon binding domain	GO:0006418//GO:0007304//GO:0006313	tRNA aminoacylation for protein translation//chorion-containing eggshell formation//transposition, DNA-mediated	GO:0000166//GO:0004803//GO:0004812//GO:0003677//GO:0005213//GO:0016788//GO:0005524	nucleotide binding//transposase activity//aminoacyl-tRNA ligase activity//DNA binding//structural constituent of chorion//hydrolase activity, acting on ester bonds//ATP binding	GO:0005576//GO:0005737//GO:0042600	extracellular region//cytoplasm//chorion	--	--
Cluster-10947.0	BF_1	33.00	0.58	3431	649572247	NP_001280528.1	1334	4.6e-144	probable G-protein coupled receptor 52 [Tribolium castaneum]>gi|91088793|ref|XP_968380.1| PREDICTED: probable G-protein coupled receptor 52 [Tribolium castaneum]>gi|270012800|gb|EFA09248.1| hypothetical protein TcasGA2_TC006457 [Tribolium castaneum]>gi|485836770|tpg|DAA64512.1| TPA_inf: putative ecdysteroids/dopamine receptor [Tribolium castaneum]	--	--	--	--	--	--	--	--	--	P0C5J4	287	4.8e-24	Probable G-protein coupled receptor 52 OS=Mus musculus GN=Gpr52 PE=3 SV=1	PF00001	7 transmembrane receptor (rhodopsin family)	GO:0007186	G-protein coupled receptor signaling pathway	GO:0004930	G-protein coupled receptor activity	GO:0016021	integral component of membrane	KOG3656	FOG: 7 transmembrane receptor
Cluster-10948.0	BF_1	0.30	0.70	296	--	--	--	--	--	--	--	--	--	--	--	--	--	--	--	--	--	--	--	--	--	--	--	--	--	--	--	--
Cluster-10959.0	BF_1	2.00	0.45	539	242003954	XP_002436238.1	370	4.4e-33	secreted salivary gland peptide, putative [Ixodes scapularis]>gi|55736021|gb|AAV63537.1| fed tick salivary protein 3 [Ixodes scapularis]>gi|215499574|gb|EEC09068.1| secreted salivary gland peptide, putative [Ixodes scapularis]	--	--	--	--	--	K03671	trxA	thioredoxin 1	http://www.genome.jp/dbget-bin/www_bget?ko:K03671	Q6XHI1	295	8.9e-26	Thioredoxin-2 OS=Drosophila yakuba GN=Trx-2 PE=3 SV=1	PF00462//PF00578//PF00085//PF08534	Glutaredoxin//AhpC/TSA family//Thioredoxin//Redoxin	GO:0006662//GO:0006118//GO:0055114//GO:0045454	glycerol ether metabolic process//obsolete electron transport//oxidation-reduction process//cell redox homeostasis	GO:0016491//GO:0016853//GO:0016209//GO:0015035//GO:0009055	oxidoreductase activity//isomerase activity//antioxidant activity//protein disulfide oxidoreductase activity//electron carrier activity	--	--	KOG0907	Thioredoxin
Cluster-10972.0	BF_1	1.00	0.61	381	--	--	--	--	--	--	--	--	--	--	--	--	--	--	--	--	--	--	--	--	--	--	--	--	--	--	--	--
Cluster-10973.0	BF_1	2.00	0.42	557	270017204	EFA13650.1	303	2.6e-25	hypothetical protein TcasGA2_TC004985 [Tribolium castaneum]	--	--	--	--	--	--	--	--	--	--	--	--	--	--	--	--	--	--	--	--	--	--	--
Cluster-10977.0	BF_1	3.00	4.26	320	--	--	--	--	--	--	--	--	--	--	--	--	--	--	--	--	--	--	--	--	--	--	--	--	--	--	--	--
Cluster-10983.0	BF_1	2.00	0.45	541	--	--	--	--	--	--	--	--	--	--	--	--	--	--	--	--	--	--	--	--	--	--	--	--	--	--	--	--
Cluster-10993.0	BF_1	1.00	0.97	343	--	--	--	--	--	--	--	--	--	--	--	--	--	--	--	--	--	--	--	--	--	--	--	--	--	--	--	--
Cluster-10996.2	BF_1	6.00	0.36	1208	817068191	XP_012256021.1	393	2.1e-35	PREDICTED: uncharacterized protein LOC105686046 [Athalia rosae]	--	--	--	--	--	--	--	--	--	--	--	--	--	PF00435//PF01291//PF16740//PF04566	Spectrin repeat//LIF / OSM family//Spindle and kinetochore-associated protein 2//RNA polymerase Rpb2, domain 4	GO:0006144//GO:0006351//GO:0006206//GO:0007165//GO:0007059//GO:0007067//GO:0000090//GO:0031110//GO:0006955//GO:0051301	purine nucleobase metabolic process//transcription, DNA-templated//pyrimidine nucleobase metabolic process//signal transduction//chromosome segregation//mitotic nuclear division//mitotic anaphase//regulation of microtubule polymerization or depolymerization//immune response//cell division	GO:0005515//GO:0003677//GO:0008017//GO:0003899//GO:0005125	protein binding//DNA binding//microtubule binding//DNA-directed RNA polymerase activity//cytokine activity	GO:0005576//GO:0000940//GO:0045298//GO:0005730//GO:0005876	extracellular region//condensed chromosome outer kinetochore//tubulin complex//nucleolus//spindle microtubule	--	--
Cluster-11000.0	BF_1	4.00	0.34	950	391345143	XP_003746852.1	583	1.5e-57	PREDICTED: elongation of very long chain fatty acids protein 1-like [Metaseiulus occidentalis]	158294295	XM_315513.4	41	6.78373e-10	Anopheles gambiae str. PEST AGAP005513-PA (AgaP_AGAP005513) mRNA, complete cds	K10249	ELOVL4	elongation of very long chain fatty acids protein 4	http://www.genome.jp/dbget-bin/www_bget?ko:K10249	Q1HRV8	436	7.0e-42	Elongation of very long chain fatty acids protein AAEL008004 OS=Aedes aegypti GN=AAEL008004 PE=2 SV=2	PF01151	GNS1/SUR4 family	--	--	--	--	GO:0016021	integral component of membrane	--	--
Cluster-11001.0	BF_1	4.00	0.38	878	242012719	XP_002427075.1	989	1.2e-104	sodium- and chloride-dependent transporter, putative [Pediculus humanus corporis]>gi|212511333|gb|EEB14337.1| sodium- and chloride-dependent transporter, putative [Pediculus humanus corporis]	840486232	LK065491.1	38	2.90808e-08	Apteryx australis mantelli genome assembly AptMant0, scaffold scaffold354	K05048	SLC6A15S	solute carrier family 6 (neurotransmitter transporter, amino acid/orphan) member 15/16/17/18/20	http://www.genome.jp/dbget-bin/www_bget?ko:K05048	P31662	770	1.2e-80	Sodium-dependent neutral amino acid transporter SLC6A17 OS=Rattus norvegicus GN=Slc6a17 PE=1 SV=1	PF00209	Sodium:neurotransmitter symporter family	GO:0006810//GO:0006812//GO:0006836	transport//cation transport//neurotransmitter transport	GO:0005328//GO:0015293	neurotransmitter:sodium symporter activity//symporter activity	GO:0016021//GO:0016020	integral component of membrane//membrane	--	--
Cluster-11004.0	BF_1	11.00	0.72	1144	391333405	XP_003741104.1	1471	2.0e-160	PREDICTED: ATP synthase subunit alpha, mitochondrial-like [Metaseiulus occidentalis]	768949593	XM_003974809.2	340	5.03167e-176	PREDICTED: Takifugu rubripes ATP synthase subunit alpha, mitochondrial-like (LOC101074081), mRNA	K02132	ATPeF1A, ATP5A1, ATP1	F-type H+-transporting ATPase subunit alpha	http://www.genome.jp/dbget-bin/www_bget?ko:K02132	Q5R546	1399	1.8e-153	ATP synthase subunit alpha, mitochondrial OS=Pongo abelii GN=ATP5A1 PE=2 SV=1	PF00306//PF00006	ATP synthase alpha/beta chain, C terminal domain//ATP synthase alpha/beta family, nucleotide-binding domain	GO:0015991	ATP hydrolysis coupled proton transport	GO:0016820//GO:0005524	hydrolase activity, acting on acid anhydrides, catalyzing transmembrane movement of substances//ATP binding	GO:0033178	proton-transporting two-sector ATPase complex, catalytic domain	KOG1353	F0F1-type ATP synthase, alpha subunit
Cluster-11008.0	BF_1	1.00	0.31	471	242024350	XP_002432591.1	525	4.1e-51	conserved hypothetical protein [Pediculus humanus corporis]>gi|212518051|gb|EEB19853.1| conserved hypothetical protein [Pediculus humanus corporis]	--	--	--	--	--	--	--	--	--	Q28FA9	282	2.5e-24	Trimeric intracellular cation channel type B OS=Xenopus tropicalis GN=tmem38b PE=2 SV=1	PF05197	TRIC channel	GO:0006812//GO:0015672	cation transport//monovalent inorganic cation transport	GO:0005261	cation channel activity	GO:0016020	membrane	KOG3944	Uncharacterized conserved protein
Cluster-11009.0	BF_1	5.00	1.29	508	--	--	--	--	--	--	--	--	--	--	--	--	--	--	--	--	--	--	--	--	--	--	--	--	--	--	--	--
Cluster-11010.0	BF_1	1.00	0.93	346	--	--	--	--	--	--	--	--	--	--	--	--	--	--	--	--	--	--	--	--	--	--	--	--	--	--	--	--
Cluster-11016.0	BF_1	5.00	2.40	407	--	--	--	--	--	--	--	--	--	--	--	--	--	--	--	--	--	--	--	--	--	--	--	--	--	--	--	--
Cluster-11021.0	BF_1	4.00	2.99	363	--	--	--	--	--	--	--	--	--	--	--	--	--	--	--	--	--	--	--	--	--	--	--	--	--	--	--	--
Cluster-11026.1	BF_1	37.00	1.80	1432	642917777	XP_008191282.1	906	8.2e-95	PREDICTED: ADP-ribosylation factor-like protein 13B [Tribolium castaneum]	--	--	--	--	--	K07962	ARL13B, ARL2L1	ADP-ribosylation factor-like protein 13B	http://www.genome.jp/dbget-bin/www_bget?ko:K07962	Q3SXY8	427	1.2e-40	ADP-ribosylation factor-like protein 13B OS=Homo sapiens GN=ARL13B PE=1 SV=1	PF08477//PF01926//PF00503//PF00071//PF00025	Ras of Complex, Roc, domain of DAPkinase//50S ribosome-binding GTPase//G-protein alpha subunit//Ras family//ADP-ribosylation factor family	GO:0007264//GO:0007186//GO:0007165	small GTPase mediated signal transduction//G-protein coupled receptor signaling pathway//signal transduction	GO:0005525//GO:0019001//GO:0004871//GO:0003924//GO:0031683	GTP binding//guanyl nucleotide binding//signal transducer activity//GTPase activity//G-protein beta/gamma-subunit complex binding	--	--	KOG0070	GTP-binding ADP-ribosylation factor Arf1
Cluster-11027.0	BF_1	6.00	0.48	991	--	--	--	--	--	--	--	--	--	--	--	--	--	--	--	--	--	--	--	--	--	--	--	--	--	--	--	--
Cluster-11036.0	BF_1	4.00	0.36	908	--	--	--	--	--	--	--	--	--	--	--	--	--	--	--	--	--	--	PF01169	Uncharacterized protein family UPF0016	--	--	--	--	GO:0016020	membrane	--	--
Cluster-11039.0	BF_1	2.00	0.80	430	827536713	XP_012544501.1	210	1.2e-14	PREDICTED: venom protease [Bombyx mori]	--	--	--	--	--	--	--	--	--	--	--	--	--	PF00089	Trypsin	GO:0006508	proteolysis	GO:0004252	serine-type endopeptidase activity	--	--	--	--
Cluster-11040.0	BF_1	2.00	0.34	623	--	--	--	--	--	--	--	--	--	--	--	--	--	--	--	--	--	--	--	--	--	--	--	--	--	--	--	--
Cluster-11042.0	BF_1	2.00	0.59	481	--	--	--	--	--	--	--	--	--	--	--	--	--	--	--	--	--	--	--	--	--	--	--	--	--	--	--	--
Cluster-11047.0	BF_1	3.00	2.61	351	241159531	XP_002408582.1	294	1.8e-24	alternative splicing factor ASF/SF2, putative [Ixodes scapularis]>gi|215494365|gb|EEC04006.1| alternative splicing factor ASF/SF2, putative [Ixodes scapularis]	--	--	--	--	--	K12893	SFRS4_5_6	splicing factor, arginine/serine-rich 4/5/6	http://www.genome.jp/dbget-bin/www_bget?ko:K12893	P26686	270	4.6e-23	Serine-arginine protein 55 OS=Drosophila melanogaster GN=B52 PE=1 SV=4	PF00076//PF16367	RNA recognition motif. (a.k.a. RRM, RBD, or RNP domain)//RNA recognition motif	--	--	GO:0003676//GO:0000166	nucleic acid binding//nucleotide binding	--	--	KOG0106	Alternative splicing factor SRp55/B52/SRp75 (RRM superfamily)
Cluster-11052.1	BF_1	3.00	0.85	487	675375082	KFM67984.1	357	1.3e-31	Lysosome membrane protein 2, partial [Stegodyphus mimosarum]	--	--	--	--	--	K06259	CD36	CD36 antigen	http://www.genome.jp/dbget-bin/www_bget?ko:K06259	P16671	243	8.6e-20	Platelet glycoprotein 4 OS=Homo sapiens GN=CD36 PE=1 SV=2	PF01130	CD36 family	GO:0007155	cell adhesion	--	--	GO:0016020	membrane	KOG3776	Plasma membrane glycoprotein CD36 and related membrane receptors
Cluster-11057.0	BF_1	4.00	0.56	687	675365961	KFM58863.1	306	1.5e-25	Protein Tob2, partial [Stegodyphus mimosarum]	807031772	XM_004527399.2	46	8.03529e-13	PREDICTED: Ceratitis capitata protein Tob1 (LOC101449994), mRNA	K14443	TOB	protein Tob/BTG	http://www.genome.jp/dbget-bin/www_bget?ko:K14443	P50616	138	1.8e-07	Protein Tob1 OS=Homo sapiens GN=TOB1 PE=1 SV=1	--	--	--	--	--	--	--	--	--	--
Cluster-11057.1	BF_1	2.00	0.39	577	675365961	KFM58863.1	429	6.7e-40	Protein Tob2, partial [Stegodyphus mimosarum]	--	--	--	--	--	K14443	TOB	protein Tob/BTG	http://www.genome.jp/dbget-bin/www_bget?ko:K14443	Q8R5K6	353	1.8e-32	Protein Tob1 OS=Rattus norvegicus GN=Tob1 PE=2 SV=1	--	--	--	--	--	--	--	--	--	--
Cluster-11061.0	BF_1	5.00	8.27	312	--	--	--	--	--	--	--	--	--	--	--	--	--	--	--	--	--	--	PF00941	FAD binding domain in molybdopterin dehydrogenase	GO:0055114	oxidation-reduction process	GO:0016491	oxidoreductase activity	--	--	--	--
Cluster-11062.0	BF_1	12.00	3.13	505	--	--	--	--	--	573985760	XM_006670738.1	120	4.24417e-54	Cordyceps militaris CM01 glucose repressible protein Grg1 (CCM_05594), partial mRNA	--	--	--	--	P22151	228	4.9e-18	Glucose-repressible gene protein OS=Neurospora crassa (strain ATCC 24698 / 74-OR23-1A / CBS 708.71 / DSM 1257 / FGSC 987) GN=grg-1 PE=2 SV=1	--	--	--	--	--	--	--	--	KOG0460	Mitochondrial translation elongation factor Tu
Cluster-11063.0	BF_1	3.00	0.52	614	--	--	--	--	--	--	--	--	--	--	--	--	--	--	--	--	--	--	--	--	--	--	--	--	--	--	--	--
Cluster-11066.0	BF_1	4.00	0.95	527	391330912	XP_003739895.1	858	1.1e-89	PREDICTED: V-type proton ATPase subunit B-like [Metaseiulus occidentalis]	195571380	XM_002103646.1	276	8.44578e-141	Drosophila simulans GD20555 (Dsim\GD20555), mRNA	K02147	ATPeV1B, ATP6B	V-type H+-transporting ATPase subunit B	http://www.genome.jp/dbget-bin/www_bget?ko:K02147	P31409	813	7.5e-86	V-type proton ATPase subunit B OS=Drosophila melanogaster GN=Vha55 PE=2 SV=1	PF00006	ATP synthase alpha/beta family, nucleotide-binding domain	--	--	GO:0005524	ATP binding	--	--	KOG1351	Vacuolar H+-ATPase V1 sector, subunit B
Cluster-11068.0	BF_1	1.69	0.36	555	827544919	XP_012545053.1	192	2.0e-12	PREDICTED: activating signal cointegrator 1 complex subunit 2 homolog isoform X5 [Bombyx mori]	392303569	JX102602.1	127	6.01553e-58	Scylla paramamosain microsatellite Spm31 sequence	--	--	--	--	--	--	--	--	--	--	--	--	--	--	--	--	--	--
Cluster-11074.0	BF_1	5.00	0.42	954	662188029	XP_008487669.1	190	5.7e-12	PREDICTED: uncharacterized protein LOC103524433 [Diaphorina citri]>gi|662188031|ref|XP_008487670.1| PREDICTED: uncharacterized protein LOC103524433 [Diaphorina citri]>gi|662219621|ref|XP_008483903.1| PREDICTED: uncharacterized protein LOC103520579 [Diaphorina citri]	--	--	--	--	--	--	--	--	--	--	--	--	--	PF01064//PF17064	Activin types I and II receptor domain//Sleepless protein	GO:1903818//GO:0030431//GO:0032222//GO:0007178//GO:0016310//GO:0009069	positive regulation of voltage-gated potassium channel activity//sleep//regulation of synaptic transmission, cholinergic//transmembrane receptor protein serine/threonine kinase signaling pathway//phosphorylation//serine family amino acid metabolic process	GO:0004675//GO:0034235	transmembrane receptor protein serine/threonine kinase activity//GPI anchor binding	GO:0016020	membrane	--	--
Cluster-11075.0	BF_1	2.00	0.37	594	--	--	--	--	--	--	--	--	--	--	--	--	--	--	--	--	--	--	--	--	--	--	--	--	--	--	--	--
Cluster-11078.0	BF_1	1.00	0.36	446	--	--	--	--	--	--	--	--	--	--	--	--	--	--	--	--	--	--	--	--	--	--	--	--	--	--	--	--
Cluster-11079.0	BF_1	2.00	0.72	447	--	--	--	--	--	--	--	--	--	--	--	--	--	--	--	--	--	--	--	--	--	--	--	--	--	--	--	--
Cluster-11080.0	BF_1	5.00	3.29	374	123502817	XP_001328379.1	255	6.5e-20	ankyrin repeat protein [Trichomonas vaginalis G3]>gi|121911321|gb|EAY16156.1| ankyrin repeat protein, putative [Trichomonas vaginalis G3]	--	--	--	--	--	K15504	ANKRD52	serine/threonine-protein phosphatase 6 regulatory ankyrin repeat subunit C	http://www.genome.jp/dbget-bin/www_bget?ko:K15504	Q4UMH6	229	2.8e-18	Putative ankyrin repeat protein RF_0381 OS=Rickettsia felis (strain ATCC VR-1525 / URRWXCal2) GN=RF_0381 PE=3 SV=1	PF13606//PF00023	Ankyrin repeat//Ankyrin repeat	--	--	GO:0005515	protein binding	--	--	--	--
Cluster-11084.0	BF_1	1.00	3.20	283	--	--	--	--	--	--	--	--	--	--	--	--	--	--	--	--	--	--	--	--	--	--	--	--	--	--	--	--
Cluster-11084.1	BF_1	2.00	0.33	629	--	--	--	--	--	--	--	--	--	--	--	--	--	--	--	--	--	--	--	--	--	--	--	--	--	--	--	--
Cluster-11085.1	BF_1	3.00	0.37	741	--	--	--	--	--	--	--	--	--	--	--	--	--	--	--	--	--	--	--	--	--	--	--	--	--	--	--	--
Cluster-11085.2	BF_1	24.00	0.33	4379	642917421	XP_008191191.1	795	1.9e-81	PREDICTED: sodium/hydrogen exchanger 3 [Tribolium castaneum]	--	--	--	--	--	K12040	SLC9A3, NHE3	solute carrier family 9 (sodium/hydrogen exchanger), member 3	http://www.genome.jp/dbget-bin/www_bget?ko:K12040	--	--	--	--	PF00759	Glycosyl hydrolase family 9	GO:0005975	carbohydrate metabolic process	GO:0004553	hydrolase activity, hydrolyzing O-glycosyl compounds	--	--	--	--
Cluster-11088.0	BF_1	2.00	0.41	564	241020874	XP_002405896.1	790	9.0e-82	glutamate dehydrogenase, putative [Ixodes scapularis]>gi|215491822|gb|EEC01463.1| glutamate dehydrogenase, putative [Ixodes scapularis]	--	--	--	--	--	K00261	GLUD1_2, gdhA	glutamate dehydrogenase (NAD(P)+)	http://www.genome.jp/dbget-bin/www_bget?ko:K00261	P54385	609	3.6e-62	Glutamate dehydrogenase, mitochondrial OS=Drosophila melanogaster GN=Gdh PE=1 SV=2	PF02812	Glu/Leu/Phe/Val dehydrogenase, dimerisation domain	GO:0006118//GO:0006520//GO:0055114	obsolete electron transport//cellular amino acid metabolic process//oxidation-reduction process	GO:0000166//GO:0016491//GO:0016639	nucleotide binding//oxidoreductase activity//oxidoreductase activity, acting on the CH-NH2 group of donors, NAD or NADP as acceptor	--	--	KOG2250	Glutamate/leucine/phenylalanine/valine dehydrogenases
Cluster-11089.0	BF_1	6.00	0.38	1166	--	--	--	--	--	--	--	--	--	--	--	--	--	--	--	--	--	--	PF09472//PF02305	Tetrahydromethanopterin S-methyltransferase, F subunit (MtrF)//Capsid protein (F protein)	GO:0015948//GO:0046656	methanogenesis//folic acid biosynthetic process	GO:0030269//GO:0005198	tetrahydromethanopterin S-methyltransferase activity//structural molecule activity	GO:0016020//GO:0019028	membrane//viral capsid	--	--
Cluster-11094.0	BF_1	1.00	1.32	324	--	--	--	--	--	--	--	--	--	--	--	--	--	--	--	--	--	--	--	--	--	--	--	--	--	--	--	--
Cluster-11096.0	BF_1	2.00	0.33	630	260823866	XP_002606889.1	319	4.2e-27	hypothetical protein BRAFLDRAFT_91658 [Branchiostoma floridae]>gi|229292234|gb|EEN62899.1| hypothetical protein BRAFLDRAFT_91658 [Branchiostoma floridae]	--	--	--	--	--	K04679	MADHIP, SARA	MAD, mothers against decapentaplegic interacting protein	http://www.genome.jp/dbget-bin/www_bget?ko:K04679	O95405	293	1.8e-25	Zinc finger FYVE domain-containing protein 9 OS=Homo sapiens GN=ZFYVE9 PE=1 SV=2	PF01363	FYVE zinc finger	--	--	GO:0046872	metal ion binding	--	--	KOG1841	Smad anchor for receptor activation
Cluster-11098.0	BF_1	4.00	0.82	562	--	--	--	--	--	--	--	--	--	--	--	--	--	--	--	--	--	--	--	--	--	--	--	--	--	--	--	--
Cluster-11100.0	BF_1	5.00	0.38	1020	--	--	--	--	--	--	--	--	--	--	--	--	--	--	O43000	269	1.8e-22	Pantothenate transporter liz1 OS=Schizosaccharomyces pombe (strain 972 / ATCC 24843) GN=liz1 PE=2 SV=2	PF13442	Cytochrome C oxidase, cbb3-type, subunit III	GO:0006118	obsolete electron transport	GO:0020037//GO:0009055	heme binding//electron carrier activity	--	--	--	--
Cluster-11101.0	BF_1	3.00	1.72	387	873225295	CEM24109.1	142	8.5e-07	unnamed protein product [Vitrella brassicaformis CCMP3155]	645279575	XM_008246566.1	122	2.46071e-55	PREDICTED: Prunus mume macrophage migration inhibitory factor homolog (LOC103342902), transcript variant X2, mRNA	--	--	--	--	P81529	137	1.3e-07	Macrophage migration inhibitory factor homolog OS=Trichinella spiralis PE=1 SV=2	--	--	--	--	--	--	--	--	--	--
Cluster-11104.0	BF_1	9.52	0.37	1724	780678076	XP_011696906.1	990	1.8e-104	PREDICTED: leupaxin isoform X6 [Wasmannia auropunctata]	766928065	XM_011497756.1	192	1.43426e-93	PREDICTED: Ceratosolen solmsi marchali paxillin (LOC105360757), partial mRNA	K05760	PXN	paxillin	http://www.genome.jp/dbget-bin/www_bget?ko:K05760	P49023	800	7.9e-84	Paxillin OS=Homo sapiens GN=PXN PE=1 SV=3	PF01258//PF00412//PF01155//PF08047	Prokaryotic dksA/traR C4-type zinc finger//LIM domain//Hydrogenase/urease nickel incorporation, metallochaperone, hypA//Histidine operon leader peptide	GO:0006464//GO:0000105	cellular protein modification process//histidine biosynthetic process	GO:0008270//GO:0016151	zinc ion binding//nickel cation binding	--	--	KOG1703	Adaptor protein Enigma and related PDZ-LIM proteins
Cluster-11106.0	BF_1	1.00	0.41	427	--	--	--	--	--	404312705	AC253545.1	409	0	Prunus persica clone JGIBIXB-13E11, complete sequence	--	--	--	--	--	--	--	--	--	--	--	--	--	--	--	--	--	--
Cluster-11108.0	BF_1	1.00	0.37	444	--	--	--	--	--	--	--	--	--	--	--	--	--	--	--	--	--	--	--	--	--	--	--	--	--	--	--	--
Cluster-11111.0	BF_1	3.00	0.39	720	--	--	--	--	--	--	--	--	--	--	--	--	--	--	--	--	--	--	--	--	--	--	--	--	--	--	--	--
Cluster-11113.0	BF_1	1.00	0.60	382	--	--	--	--	--	--	--	--	--	--	--	--	--	--	--	--	--	--	--	--	--	--	--	--	--	--	--	--
Cluster-11114.0	BF_1	2.00	0.37	592	820977740	XP_012371563.1	269	2.5e-21	PREDICTED: chymotrypsin-like elastase family member 2A [Octodon degus]	--	--	--	--	--	K01311	CTRC	chymotrypsin C	http://www.genome.jp/dbget-bin/www_bget?ko:K01311	P05208	230	3.4e-18	Chymotrypsin-like elastase family member 2A OS=Mus musculus GN=Cela2a PE=2 SV=1	PF00089	Trypsin	GO:0006508	proteolysis	GO:0004252	serine-type endopeptidase activity	--	--	--	--
Cluster-11117.0	BF_1	10.00	2.75	494	457866969	CCQ18595.1	194	1.0e-12	40S ribosomal protein S25 [Sycon ciliatum]	697083099	XM_009656438.1	462	0	Verticillium dahliae VdLs.17 40S ribosomal protein S25 mRNA	K02975	RP-S25e, RPS25	small subunit ribosomal protein S25e	http://www.genome.jp/dbget-bin/www_bget?ko:K02975	Q7SC06	303	9.6e-27	40S ribosomal protein S25 OS=Neurospora crassa (strain ATCC 24698 / 74-OR23-1A / CBS 708.71 / DSM 1257 / FGSC 987) GN=rps-25 PE=3 SV=1	PF08220//PF01047	DeoR-like helix-turn-helix domain//MarR family	GO:0006355	regulation of transcription, DNA-templated	GO:0003700	transcription factor activity, sequence-specific DNA binding	GO:0005667//GO:0005622	transcription factor complex//intracellular	KOG1767	40S ribosomal protein S25
Cluster-11120.0	BF_1	10.00	0.51	1380	646722324	KDR23337.1	538	3.7e-52	Cyclin-G2 [Zootermopsis nevadensis]	768416096	XM_011550323.1	35	2.15546e-06	PREDICTED: Plutella xylostella cyclin-G1 (LOC105380726), transcript variant X4, mRNA	K10146	CCNG2	cyclin G2	http://www.genome.jp/dbget-bin/www_bget?ko:K10146	O08918	235	2.1e-18	Cyclin-G2 OS=Mus musculus GN=Ccng2 PE=2 SV=3	--	--	--	--	--	--	--	--	KOG0653	Cyclin B and related kinase-activating proteins
Cluster-11122.0	BF_1	1.00	1.53	316	--	--	--	--	--	--	--	--	--	--	--	--	--	--	--	--	--	--	--	--	--	--	--	--	--	--	--	--
Cluster-11123.0	BF_1	1.00	0.34	457	--	--	--	--	--	--	--	--	--	--	--	--	--	--	--	--	--	--	--	--	--	--	--	--	--	--	--	--
Cluster-11126.0	BF_1	2.00	0.79	432	646708714	KDR14901.1	359	6.6e-32	hypothetical protein L798_11120 [Zootermopsis nevadensis]	--	--	--	--	--	K10885	XRCC5, KU80, G22P2	ATP-dependent DNA helicase 2 subunit 2	http://www.genome.jp/dbget-bin/www_bget?ko:K10885	--	--	--	--	--	--	--	--	--	--	--	--	--	--
Cluster-11129.0	BF_1	3.00	0.33	792	113197153	ABI31834.1	406	4.3e-37	transferrin [Protaetia brevitarsis]	--	--	--	--	--	K06569	MFI2	melanoma-associated antigen p97	http://www.genome.jp/dbget-bin/www_bget?ko:K06569	Q02942	393	5.7e-37	Transferrin OS=Blaberus discoidalis PE=1 SV=1	--	--	--	--	--	--	--	--	--	--
Cluster-11133.0	BF_1	7.00	0.36	1377	--	--	--	--	--	--	--	--	--	--	--	--	--	--	--	--	--	--	--	--	--	--	--	--	--	--	--	--
Cluster-11135.0	BF_1	6.00	1.06	608	--	--	--	--	--	--	--	--	--	--	--	--	--	--	--	--	--	--	--	--	--	--	--	--	--	--	--	--
Cluster-11137.0	BF_1	4.00	0.71	603	241704658	XP_002411967.1	595	4.0e-59	chr10 synaptotagmin, putative [Ixodes scapularis]>gi|215504958|gb|EEC14452.1| chr10 synaptotagmin, putative [Ixodes scapularis]	884976602	XM_010887238.2	107	8.6196e-47	PREDICTED: Esox lucius synaptotagmin I (syt1), transcript variant X5, mRNA	K15290	SYT1	synaptotagmin-1	http://www.genome.jp/dbget-bin/www_bget?ko:K15290	P21521	532	3.3e-53	Synaptotagmin 1 OS=Drosophila melanogaster GN=Syt1 PE=1 SV=3	PF00168	C2 domain	GO:0006810	transport	GO:0005515//GO:0005215//GO:0035005	protein binding//transporter activity//1-phosphatidylinositol-4-phosphate 3-kinase activity	GO:0008021//GO:0016020	synaptic vesicle//membrane	KOG1028	Ca2+-dependent phospholipid-binding protein Synaptotagmin, required for synaptic vesicle and secretory granule exocytosis
Cluster-11138.0	BF_1	3.00	0.91	476	--	--	--	--	--	--	--	--	--	--	--	--	--	--	--	--	--	--	--	--	--	--	--	--	--	--	--	--
Cluster-11143.0	BF_1	2.00	0.83	426	391326800	XP_003737899.1	296	1.3e-24	PREDICTED: 2-oxoglutarate dehydrogenase, mitochondrial-like [Metaseiulus occidentalis]	--	--	--	--	--	K00164	OGDH, sucA	2-oxoglutarate dehydrogenase E1 component	http://www.genome.jp/dbget-bin/www_bget?ko:K00164	Q6P6Z8	261	6.2e-22	2-oxoglutarate dehydrogenase, mitochondrial OS=Xenopus laevis GN=ogdh PE=2 SV=1	--	--	--	--	--	--	--	--	KOG0450	2-oxoglutarate dehydrogenase, E1 subunit
Cluster-11144.0	BF_1	4.00	0.65	635	751443870	XP_011196653.1	258	5.0e-20	PREDICTED: NADH dehydrogenase [ubiquinone] 1 alpha subcomplex subunit 11 [Bactrocera cucurbitae]	--	--	--	--	--	--	--	--	--	--	--	--	--	--	--	--	--	--	--	--	--	--	--
Cluster-11146.0	BF_1	3.00	0.65	549	645011499	XP_003428015.2	204	7.9e-14	PREDICTED: vascular endothelial growth factor C [Nasonia vitripennis]	--	--	--	--	--	--	--	--	--	--	--	--	--	--	--	--	--	--	--	--	--	--	--
Cluster-11147.0	BF_1	1.00	0.34	457	646711477	KDR16622.1	689	3.8e-70	Dihydrolipoyl dehydrogenase, mitochondrial [Zootermopsis nevadensis]	799328813	XM_012194231.1	45	1.8771e-12	Cryptococcus neoformans var. grubii H99 dihydrolipoyl dehydrogenase mRNA	K00382	DLD, lpd, pdhD	dihydrolipoamide dehydrogenase	http://www.genome.jp/dbget-bin/www_bget?ko:K00382	Q8CIZ7	665	9.4e-69	Dihydrolipoyl dehydrogenase, mitochondrial OS=Cricetulus griseus GN=DLD PE=2 SV=1	PF01821//PF02852	Anaphylotoxin-like domain//Pyridine nucleotide-disulphide oxidoreductase, dimerisation domain	GO:0055114//GO:0045454	oxidation-reduction process//cell redox homeostasis	--	--	GO:0005576	extracellular region	KOG1335	Dihydrolipoamide dehydrogenase
Cluster-11150.0	BF_1	2.00	0.61	474	--	--	--	--	--	--	--	--	--	--	--	--	--	--	--	--	--	--	--	--	--	--	--	--	--	--	--	--
Cluster-11151.0	BF_1	2.00	0.33	627	--	--	--	--	--	--	--	--	--	--	--	--	--	--	--	--	--	--	--	--	--	--	--	--	--	--	--	--
Cluster-11152.0	BF_1	1.00	0.40	432	646708451	KDR14763.1	135	6.2e-06	Serine/threonine-protein kinase mig-15 [Zootermopsis nevadensis]	--	--	--	--	--	--	--	--	--	--	--	--	--	--	--	--	--	--	--	--	--	--	--
Cluster-11155.0	BF_1	6.00	1.10	594	256261643	ACU65942.1	248	6.7e-19	prophenoloxidase-activating factor [Eriocheir sinensis]	256261642	FJ608827.1	69	1.12888e-25	Eriocheir sinensis prophenoloxidase-activating factor (PPAF) mRNA, complete cds	K09640	TMPRSS9	transmembrane protease, serine 9	http://www.genome.jp/dbget-bin/www_bget?ko:K09640	Q402U7	177	4.7e-12	Serine protease 44 OS=Mus musculus GN=Prss44 PE=2 SV=1	PF00089//PF05035	Trypsin//2-keto-3-deoxy-galactonokinase	GO:0034194//GO:0006012//GO:0006508	D-galactonate catabolic process//galactose metabolic process//proteolysis	GO:0004252//GO:0008671	serine-type endopeptidase activity//2-dehydro-3-deoxygalactonokinase activity	--	--	--	--
Cluster-11155.2	BF_1	8.00	0.83	830	296023724	ADG83846.1	857	2.3e-89	serine proteinase-like protein [Scylla paramamosain]	256261642	FJ608827.1	85	2.04654e-34	Eriocheir sinensis prophenoloxidase-activating factor (PPAF) mRNA, complete cds	--	--	--	--	Q7RTY7	219	8.9e-17	Ovochymase-1 OS=Homo sapiens GN=OVCH1 PE=2 SV=2	PF00089	Trypsin	GO:0006508	proteolysis	GO:0004252	serine-type endopeptidase activity	--	--	--	--
Cluster-11157.0	BF_1	4.00	1.48	442	72096382	XP_797801.1	401	9.1e-37	PREDICTED: V-type proton ATPase 16 kDa proteolipid subunit [Strongylocentrotus purpuratus]	389610748	AK402363.1	110	1.33212e-48	Papilio polytes mRNA for vacuolar H[+] ATPase subunit 16-1, complete cds, sequence id: Pp-0122	K02155	ATPeV0C, ATP6L	V-type H+-transporting ATPase 16kDa proteolipid subunit	http://www.genome.jp/dbget-bin/www_bget?ko:K02155	P23380	389	9.2e-37	V-type proton ATPase 16 kDa proteolipid subunit OS=Drosophila melanogaster GN=Vha16-1 PE=2 SV=1	PF00137	ATP synthase subunit C	GO:0015992//GO:0015991	proton transport//ATP hydrolysis coupled proton transport	GO:0015078	hydrogen ion transmembrane transporter activity	GO:0033177	proton-transporting two-sector ATPase complex, proton-transporting domain	KOG0232	Vacuolar H+-ATPase V0 sector, subunits c/c'
Cluster-11159.0	BF_1	4.00	1.38	453	--	--	--	--	--	--	--	--	--	--	--	--	--	--	--	--	--	--	PF01108	Tissue factor	--	--	GO:0005515	protein binding	--	--	--	--
Cluster-11162.0	BF_1	1.00	0.84	354	--	--	--	--	--	--	--	--	--	--	--	--	--	--	--	--	--	--	--	--	--	--	--	--	--	--	--	--
Cluster-11164.0	BF_1	3.00	0.48	641	--	--	--	--	--	768311759	CP010987.1	638	0	Verticillium dahliae VdLs.17 chromosome 8, complete sequence	--	--	--	--	O74252	381	1.1e-35	Transcription factor steA OS=Emericella nidulans (strain FGSC A4 / ATCC 38163 / CBS 112.46 / NRRL 194 / M139) GN=steA PE=2 SV=1	PF02200	STE like transcription factor	GO:0006355	regulation of transcription, DNA-templated	GO:0003700	transcription factor activity, sequence-specific DNA binding	GO:0005634//GO:0005667	nucleus//transcription factor complex	--	--
Cluster-11166.0	BF_1	3.00	2.06	370	--	--	--	--	--	--	--	--	--	--	--	--	--	--	--	--	--	--	--	--	--	--	--	--	--	--	--	--
Cluster-11167.0	BF_1	2.00	0.41	563	--	--	--	--	--	--	--	--	--	--	--	--	--	--	--	--	--	--	PF02072	Prepro-orexin	GO:0007218//GO:0007631	neuropeptide signaling pathway//feeding behavior	--	--	--	--	--	--
Cluster-11169.0	BF_1	4.00	0.38	871	--	--	--	--	--	--	--	--	--	--	--	--	--	--	--	--	--	--	--	--	--	--	--	--	--	--	--	--
Cluster-11170.0	BF_1	4.00	1.47	443	--	--	--	--	--	--	--	--	--	--	--	--	--	--	--	--	--	--	--	--	--	--	--	--	--	--	--	--
Cluster-11171.0	BF_1	3.00	0.66	546	642927520	XP_970672.2	784	4.3e-81	PREDICTED: uncharacterized protein LOC659254 isoform X2 [Tribolium castaneum]	--	--	--	--	--	K07847	REM1	Rad and Gem related GTP binding protein 1	http://www.genome.jp/dbget-bin/www_bget?ko:K07847	--	--	--	--	--	--	--	--	--	--	--	--	--	--
Cluster-11174.0	BF_1	24.00	1.28	1337	241057077	XP_002407798.1	1026	9.3e-109	chitinase, putative [Ixodes scapularis]>gi|215492289|gb|EEC01930.1| chitinase, putative [Ixodes scapularis]	--	--	--	--	--	K01183	E3.2.1.14	chitinase	http://www.genome.jp/dbget-bin/www_bget?ko:K01183	P36362	915	2.8e-97	Endochitinase OS=Manduca sexta PE=2 SV=1	PF00704	Glycosyl hydrolases family 18	GO:0005975//GO:0071704	carbohydrate metabolic process//organic substance metabolic process	GO:0004553//GO:0016798	hydrolase activity, hydrolyzing O-glycosyl compounds//hydrolase activity, acting on glycosyl bonds	--	--	--	--
Cluster-11178.0	BF_1	4.00	0.40	848	156396829	XP_001637595.1	175	2.8e-10	predicted protein [Nematostella vectensis]>gi|156224708|gb|EDO45532.1| predicted protein [Nematostella vectensis]	697087563	XM_009658398.1	612	0	Verticillium dahliae VdLs.17 RNP domain-containing protein partial mRNA	--	--	--	--	Q9P3U1	251	1.8e-20	Uncharacterized RNA-binding protein C328.05 OS=Schizosaccharomyces pombe (strain 972 / ATCC 24843) GN=SPAC328.05 PE=3 SV=3	PF00076	RNA recognition motif. (a.k.a. RRM, RBD, or RNP domain)	--	--	GO:0003676	nucleic acid binding	--	--	KOG0533	RRM motif-containing protein
Cluster-11179.0	BF_1	3.00	0.88	482	241013322	XP_002405531.1	251	2.4e-19	glucosylceramidase, putative [Ixodes scapularis]>gi|215491757|gb|EEC01398.1| glucosylceramidase, putative, partial [Ixodes scapularis]	--	--	--	--	--	K01201	GBA, srfJ	glucosylceramidase	http://www.genome.jp/dbget-bin/www_bget?ko:K01201	Q9UB00	193	5.4e-14	Putative glucosylceramidase 4 OS=Caenorhabditis elegans GN=gba-4 PE=3 SV=2	PF02055	O-Glycosyl hydrolase family 30	GO:0006807//GO:0006665//GO:0005975//GO:0006687	nitrogen compound metabolic process//sphingolipid metabolic process//carbohydrate metabolic process//glycosphingolipid metabolic process	GO:0003824//GO:0004348	catalytic activity//glucosylceramidase activity	--	--	--	--
Cluster-11180.0	BF_1	2.00	0.41	565	--	--	--	--	--	--	--	--	--	--	--	--	--	--	--	--	--	--	--	--	--	--	--	--	--	--	--	--
Cluster-11181.0	BF_1	17.00	37.81	298	--	--	--	--	--	--	--	--	--	--	--	--	--	--	--	--	--	--	--	--	--	--	--	--	--	--	--	--
Cluster-11183.0	BF_1	3.00	0.79	502	--	--	--	--	--	--	--	--	--	--	--	--	--	--	--	--	--	--	--	--	--	--	--	--	--	--	--	--
Cluster-11184.0	BF_1	2.00	0.54	498	554595613	AGZ01980.1	688	5.4e-70	valosin-containing protein [Penaeus monodon]	554595612	KC570464.1	284	2.84581e-145	Penaeus monodon valosin-containing protein mRNA, complete cds	K13525	VCP, CDC48	transitional endoplasmic reticulum ATPase	http://www.genome.jp/dbget-bin/www_bget?ko:K13525	P23787	664	1.3e-68	Transitional endoplasmic reticulum ATPase OS=Xenopus laevis GN=vcp PE=1 SV=3	PF14532//PF01695//PF07728//PF01057//PF05496//PF00158//PF06068//PF00004//PF07724//PF07726//PF02562//PF01637//PF02367//PF04851//PF00910	Sigma-54 interaction domain//IstB-like ATP binding protein//AAA domain (dynein-related subfamily)//Parvovirus non-structural protein NS1//Holliday junction DNA helicase ruvB N-terminus//Sigma-54 interaction domain//TIP49 C-terminus//ATPase family associated with various cellular activities (AAA)//AAA domain (Cdc48 subfamily)//ATPase family associated with various cellular activities (AAA)//PhoH-l…	GO:0006310//GO:0002949//GO:0006281//GO:0019079//GO:0006355	DNA recombination//tRNA threonylcarbamoyladenosine modification//DNA repair//viral genome replication//regulation of transcription, DNA-templated	GO:0003677//GO:0003723//GO:0003678//GO:0003724//GO:0009378//GO:0008134//GO:0016787//GO:0005524//GO:0016887	DNA binding//RNA binding//DNA helicase activity//RNA helicase activity//four-way junction helicase activity//transcription factor binding//hydrolase activity//ATP binding//ATPase activity	GO:0005667//GO:0005657//GO:0009379	transcription factor complex//replication fork//Holliday junction helicase complex	KOG0730	AAA+-type ATPase
Cluster-11185.0	BF_1	1.00	0.59	384	--	--	--	--	--	--	--	--	--	--	--	--	--	--	--	--	--	--	--	--	--	--	--	--	--	--	--	--
Cluster-11186.0	BF_1	4.00	0.50	738	391336452	XP_003742594.1	722	9.1e-74	PREDICTED: adenosylhomocysteinase-like [Metaseiulus occidentalis]	--	--	--	--	--	K01251	E3.3.1.1, ahcY	adenosylhomocysteinase	http://www.genome.jp/dbget-bin/www_bget?ko:K01251	O13639	657	1.3e-67	Adenosylhomocysteinase OS=Schizosaccharomyces pombe (strain 972 / ATCC 24843) GN=pi047 PE=3 SV=1	PF05221	S-adenosyl-L-homocysteine hydrolase	GO:0006555//GO:0006730	methionine metabolic process//one-carbon metabolic process	GO:0004013	adenosylhomocysteinase activity	--	--	KOG1370	S-adenosylhomocysteine hydrolase
Cluster-11186.1	BF_1	12.00	1.32	798	752867953	XP_011251028.1	1208	4.4e-130	PREDICTED: adenosylhomocysteinase [Camponotus floridanus]	56363948	CR725945.2	180	3.04083e-87	Tetraodon nigroviridis full-length cDNA	K01251	E3.3.1.1, ahcY	adenosylhomocysteinase	http://www.genome.jp/dbget-bin/www_bget?ko:K01251	Q27580	1174	1.6e-127	Adenosylhomocysteinase OS=Drosophila melanogaster GN=Ahcy13 PE=2 SV=2	PF00208//PF05221//PF13241//PF02826	Glutamate/Leucine/Phenylalanine/Valine dehydrogenase//S-adenosyl-L-homocysteine hydrolase//Putative NAD(P)-binding//D-isomer specific 2-hydroxyacid dehydrogenase, NAD binding domain	GO:0006555//GO:0006520//GO:0006779//GO:0055114//GO:0006730//GO:0019354	methionine metabolic process//cellular amino acid metabolic process//porphyrin-containing compound biosynthetic process//oxidation-reduction process//one-carbon metabolic process//siroheme biosynthetic process	GO:0016491//GO:0004013//GO:0051287//GO:0043115	oxidoreductase activity//adenosylhomocysteinase activity//NAD binding//precorrin-2 dehydrogenase activity	--	--	KOG1370	S-adenosylhomocysteine hydrolase
Cluster-11187.0	BF_1	3.28	0.56	617	91082049	XP_971459.1	530	1.4e-51	PREDICTED: follicle cell protein 3C-1 [Tribolium castaneum]	--	--	--	--	--	--	--	--	--	P11450	318	2.2e-28	Follicle cell protein 3C-1 OS=Drosophila melanogaster GN=Fcp3C PE=2 SV=3	--	--	--	--	--	--	--	--	--	--
Cluster-11188.0	BF_1	6.00	1.01	621	--	--	--	--	--	--	--	--	--	--	--	--	--	--	--	--	--	--	--	--	--	--	--	--	--	--	--	--
Cluster-11190.0	BF_1	2.00	0.93	411	646721422	KDR22770.1	283	4.1e-23	UDP-glucuronosyltransferase 2B1, partial [Zootermopsis nevadensis]	--	--	--	--	--	K00699	UGT	glucuronosyltransferase	http://www.genome.jp/dbget-bin/www_bget?ko:K00699	P36514	181	1.1e-12	UDP-glucuronosyltransferase 2C1 (Fragment) OS=Oryctolagus cuniculus GN=UGT2C1 PE=2 SV=1	PF00201	UDP-glucoronosyl and UDP-glucosyl transferase	GO:0008152	metabolic process	GO:0016758	transferase activity, transferring hexosyl groups	--	--	--	--
Cluster-11191.0	BF_1	3.00	0.34	779	--	--	--	--	--	--	--	--	--	--	--	--	--	--	--	--	--	--	--	--	--	--	--	--	--	--	--	--
Cluster-11192.0	BF_1	2.00	0.37	591	157105561	XP_001648922.1	723	5.6e-74	AAEL004338-PA [Aedes aegypti]>gi|108880044|gb|EAT44269.1| AAEL004338-PA [Aedes aegypti]	148234683	NM_001090876.1	153	2.26449e-72	Xenopus laevis pyruvate dehydrogenase (lipoamide) beta (pdhb-a), mRNA >gnl|BL_ORD_ID|2631596 Xenopus laevis pyruvate dehydrogenase E1-beta subunit, mRNA (cDNA clone MGC:81357 IMAGE:6633613), complete cds	K00162	PDHB, pdhB	pyruvate dehydrogenase E1 component beta subunit	http://www.genome.jp/dbget-bin/www_bget?ko:K00162	Q9D051	642	5.7e-66	Pyruvate dehydrogenase E1 component subunit beta, mitochondrial OS=Mus musculus GN=Pdhb PE=1 SV=1	--	--	GO:0008152	metabolic process	GO:0003824	catalytic activity	--	--	KOG0524	Pyruvate dehydrogenase E1, beta subunit
Cluster-11193.0	BF_1	5.89	0.62	817	--	--	--	--	--	--	--	--	--	--	--	--	--	--	--	--	--	--	--	--	--	--	--	--	--	--	--	--
Cluster-11195.0	BF_1	2.00	0.32	637	806629217	AKB96212.1	824	1.2e-85	heat shock protein cognate 3 [Cherax destructor]	671774805	JQ265942.2	240	1.06267e-120	Litopenaeus vannamei Bip mRNA, complete cds	K09490	HSPA5, BIP	heat shock 70kDa protein 5	http://www.genome.jp/dbget-bin/www_bget?ko:K09490	P29844	718	9.4e-75	Heat shock 70 kDa protein cognate 3 OS=Drosophila melanogaster GN=Hsc70-3 PE=2 SV=2	PF06455	NADH dehydrogenase subunit 5 C-terminus	GO:0006744//GO:0006120//GO:0006814//GO:0042773//GO:0055114//GO:0015992	ubiquinone biosynthetic process//mitochondrial electron transport, NADH to ubiquinone//sodium ion transport//ATP synthesis coupled electron transport//oxidation-reduction process//proton transport	GO:0008137	NADH dehydrogenase (ubiquinone) activity	--	--	KOG0100	Molecular chaperones GRP78/BiP/KAR2, HSP70 superfamily
Cluster-11196.0	BF_1	2.00	0.57	486	--	--	--	--	--	--	--	--	--	--	--	--	--	--	--	--	--	--	--	--	--	--	--	--	--	--	--	--
Cluster-11198.0	BF_1	13.00	1.83	687	--	--	--	--	--	697086427	XM_009657831.1	675	0	Verticillium dahliae VdLs.17 hypothetical protein mRNA	--	--	--	--	P0CX33	149	9.7e-09	40S ribosomal protein S30-A OS=Saccharomyces cerevisiae (strain ATCC 204508 / S288c) GN=RPS30A PE=1 SV=1	PF04758	Ribosomal protein S30	GO:0042254//GO:0006412	ribosome biogenesis//translation	GO:0003735	structural constituent of ribosome	GO:0005840//GO:0005622	ribosome//intracellular	KOG0009	Ubiquitin-like/40S ribosomal S30 protein fusion
Cluster-11198.1	BF_1	6.00	0.37	1189	294942040	XP_002783366.1	726	5.1e-74	Elongation factor, putative [Perkinsus marinus ATCC 50983]>gi|239895781|gb|EER15162.1| Elongation factor, putative [Perkinsus marinus ATCC 50983]	768311757	CP010985.1	1165	0	Verticillium dahliae VdLs.17 chromosome 6, complete sequence	K06184	ABCF1	ATP-binding cassette, subfamily F, member 1	http://www.genome.jp/dbget-bin/www_bget?ko:K06184	O93796	1124	1.5e-121	Elongation factor 3 OS=Candida glabrata (strain ATCC 2001 / CBS 138 / JCM 3761 / NBRC 0622 / NRRL Y-65) GN=TEF3 PE=3 SV=2	PF03193//PF00005//PF13304//PF00485//PF00004//PF00910	Protein of unknown function, DUF258//ABC transporter//AAA domain, putative AbiEii toxin, Type IV TA system//Phosphoribulokinase / Uridine kinase family//ATPase family associated with various cellular activities (AAA)//RNA helicase	GO:0008152	metabolic process	GO:0003924//GO:0005524//GO:0003723//GO:0003724//GO:0016301//GO:0016887//GO:0005525	GTPase activity//ATP binding//RNA binding//RNA helicase activity//kinase activity//ATPase activity//GTP binding	--	--	KOG0062	ATPase component of ABC transporters with duplicated ATPase domains/Translation elongation factor EF-3b
Cluster-11200.0	BF_1	2.00	1.06	396	--	--	--	--	--	--	--	--	--	--	--	--	--	--	--	--	--	--	--	--	--	--	--	--	--	--	--	--
Cluster-11202.0	BF_1	8.00	0.57	1066	--	--	--	--	--	--	--	--	--	--	--	--	--	--	--	--	--	--	PF00085	Thioredoxin	GO:0045454	cell redox homeostasis	--	--	--	--	--	--
Cluster-11204.0	BF_1	1.00	0.57	387	--	--	--	--	--	--	--	--	--	--	--	--	--	--	--	--	--	--	--	--	--	--	--	--	--	--	--	--
Cluster-11204.1	BF_1	3.00	3.20	337	--	--	--	--	--	--	--	--	--	--	--	--	--	--	--	--	--	--	--	--	--	--	--	--	--	--	--	--
Cluster-11205.0	BF_1	9.00	0.70	1005	--	--	--	--	--	--	--	--	--	--	--	--	--	--	--	--	--	--	--	--	--	--	--	--	--	--	--	--
Cluster-11206.0	BF_1	5.00	0.31	1181	--	--	--	--	--	--	--	--	--	--	--	--	--	--	--	--	--	--	PF05151	Photosystem II reaction centre M protein (PsbM)	GO:0019684//GO:0015979	photosynthesis, light reaction//photosynthesis	--	--	GO:0009523//GO:0016021	photosystem II//integral component of membrane	--	--
Cluster-11208.1	BF_1	2.00	0.65	464	301500969	YP_003795434.1	195	7.3e-13	ribosomal protein S8 [Alveolata sp. CCMP3155]>gi|300069515|gb|ADJ66622.1| ribosomal protein S8 (chloroplast) [Chromerida sp. RM11]	597569085	KF990036.1	464	0	Prunus kansuensis chloroplast, complete genome	--	--	--	--	Q49KW3	408	6.0e-39	30S ribosomal protein S8, chloroplastic OS=Eucalyptus globulus subsp. globulus GN=rps8 PE=3 SV=1	PF00410	Ribosomal protein S8	GO:0006412//GO:0042254	translation//ribosome biogenesis	GO:0003735//GO:0003723	structural constituent of ribosome//RNA binding	GO:0009536//GO:0005840//GO:0030529	plastid//ribosome//intracellular ribonucleoprotein complex	--	--
Cluster-11211.0	BF_1	1.00	0.66	373	--	--	--	--	--	768311757	CP010985.1	367	0	Verticillium dahliae VdLs.17 chromosome 6, complete sequence	--	--	--	--	Q9P8W3	165	7.3e-11	Zinc finger transcription factor ace1 OS=Hypocrea jecorina GN=ace1 PE=3 SV=1	--	--	--	--	--	--	--	--	--	--
Cluster-11213.0	BF_1	1.00	0.37	440	646718614	KDR21026.1	225	2.3e-16	Apolipoprotein D [Zootermopsis nevadensis]	--	--	--	--	--	--	--	--	--	--	--	--	--	PF03973	Triabin	GO:0030682	evasion or tolerance of host defense response	--	--	--	--	--	--
Cluster-11214.0	BF_1	2.00	0.86	421	--	--	--	--	--	768311752	CP010980.1	403	0	Verticillium dahliae VdLs.17 chromosome 1, complete sequence	--	--	--	--	--	--	--	--	--	--	--	--	--	--	--	--	--	--
Cluster-11215.0	BF_1	4.00	0.91	537	762084667	XP_011424831.1	259	3.2e-20	PREDICTED: histone H1-delta-like [Crassostrea gigas]>gi|762163539|ref|XP_011420060.1| PREDICTED: histone H1-delta-like [Crassostrea gigas]>gi|405971941|gb|EKC36743.1| Histone H5 [Crassostrea gigas]>gi|405977348|gb|EKC41805.1| Histone H5 [Crassostrea gigas]	262401068	FJ774715.1	204	9.11885e-101	Scylla paramamosain histone H1-like protein mRNA, partial cds	K11275	H1_5	histone H1/5	http://www.genome.jp/dbget-bin/www_bget?ko:K11275	P06144	222	2.6e-17	Late histone H1 OS=Lytechinus pictus PE=3 SV=1	PF07382//PF00538//PF01873	Histone H1-like nucleoprotein HC2//linker histone H1 and H5 family//Domain found in IF2B/IF5	GO:0006334//GO:0006446//GO:0006413//GO:0030261	nucleosome assembly//regulation of translational initiation//translational initiation//chromosome condensation	GO:0003677//GO:0003743	DNA binding//translation initiation factor activity	GO:0000786//GO:0005634//GO:0005840	nucleosome//nucleus//ribosome	--	--
Cluster-11216.0	BF_1	3.00	0.45	662	817065231	XP_012254398.1	657	2.8e-66	PREDICTED: cyclin-L1 isoform X1 [Athalia rosae]	--	--	--	--	--	--	--	--	--	Q9UK58	566	4.1e-57	Cyclin-L1 OS=Homo sapiens GN=CCNL1 PE=1 SV=1	--	--	--	--	--	--	--	--	KOG0835	Cyclin L
Cluster-11217.0	BF_1	8.00	12.72	314	--	--	--	--	--	--	--	--	--	--	--	--	--	--	--	--	--	--	PF00507	NADH-ubiquinone/plastoquinone oxidoreductase, chain 3	GO:0006814//GO:0006744//GO:0006120//GO:0055114//GO:0015992	sodium ion transport//ubiquinone biosynthetic process//mitochondrial electron transport, NADH to ubiquinone//oxidation-reduction process//proton transport	GO:0008137	NADH dehydrogenase (ubiquinone) activity	--	--	--	--
Cluster-11218.0	BF_1	7.00	0.87	737	--	--	--	--	--	--	--	--	--	--	--	--	--	--	--	--	--	--	--	--	--	--	--	--	--	--	--	--
Cluster-11219.0	BF_1	1.00	0.56	389	--	--	--	--	--	--	--	--	--	--	--	--	--	--	--	--	--	--	--	--	--	--	--	--	--	--	--	--
Cluster-11221.0	BF_1	2.00	0.72	446	--	--	--	--	--	--	--	--	--	--	--	--	--	--	--	--	--	--	PF08041	PetM family of cytochrome b6f complex subunit 7	--	--	--	--	GO:0009512	cytochrome b6f complex	--	--
Cluster-11222.1	BF_1	3.00	0.33	800	861611749	KMQ85356.1	175	2.6e-10	rna-directed dna polymerase from mobile element jockey-like protein [Lasius niger]	--	--	--	--	--	--	--	--	--	--	--	--	--	--	--	--	--	--	--	--	--	--	--
Cluster-11223.0	BF_1	4.00	0.69	614	--	--	--	--	--	--	--	--	--	--	--	--	--	--	--	--	--	--	PF08997	Ubiquinol-cytochrome C reductase complex, 6.4kD protein	GO:0015992//GO:0006119//GO:0006118	proton transport//oxidative phosphorylation//obsolete electron transport	GO:0008121//GO:0009055	ubiquinol-cytochrome-c reductase activity//electron carrier activity	--	--	--	--
Cluster-11225.0	BF_1	5.00	0.46	890	--	--	--	--	--	--	--	--	--	--	--	--	--	--	--	--	--	--	--	--	--	--	--	--	--	--	--	--
Cluster-11226.0	BF_1	21.00	5.98	487	67084027	AAY66948.1	498	5.6e-48	ribosomal protein L35a [Ixodes scapularis]	--	--	--	--	--	K02917	RP-L35Ae, RPL35A	large subunit ribosomal protein L35Ae	http://www.genome.jp/dbget-bin/www_bget?ko:K02917	P61272	391	5.9e-37	60S ribosomal protein L35a OS=Macaca fascicularis GN=RPL35A PE=3 SV=1	PF01247	Ribosomal protein L35Ae	GO:0042254//GO:0006412	ribosome biogenesis//translation	GO:0003735	structural constituent of ribosome	GO:0005840//GO:0005622	ribosome//intracellular	KOG0887	60S ribosomal protein L35A/L37
Cluster-11229.0	BF_1	7.00	1.07	657	--	--	--	--	--	768311754	CP010982.1	657	0	Verticillium dahliae VdLs.17 chromosome 3, complete sequence	--	--	--	--	--	--	--	--	--	--	--	--	--	--	--	--	--	--
Cluster-11230.0	BF_1	3.00	0.32	817	241301825	XP_002407507.1	781	1.5e-80	long chain fatty acid CoA ligase, putative [Ixodes scapularis]>gi|215497186|gb|EEC06680.1| long chain fatty acid CoA ligase, putative [Ixodes scapularis]	--	--	--	--	--	K01897	ACSL, fadD	long-chain acyl-CoA synthetase	http://www.genome.jp/dbget-bin/www_bget?ko:K01897	O60488	426	8.7e-41	Long-chain-fatty-acid--CoA ligase 4 OS=Homo sapiens GN=ACSL4 PE=1 SV=2	PF00501	AMP-binding enzyme	GO:0006631//GO:0001676//GO:0008152	fatty acid metabolic process//long-chain fatty acid metabolic process//metabolic process	GO:0004467//GO:0003824	long-chain fatty acid-CoA ligase activity//catalytic activity	--	--	KOG1180	Acyl-CoA synthetase
Cluster-11231.0	BF_1	1.00	0.37	441	--	--	--	--	--	--	--	--	--	--	--	--	--	--	--	--	--	--	--	--	--	--	--	--	--	--	--	--
Cluster-11232.0	BF_1	1.00	0.44	417	--	--	--	--	--	--	--	--	--	--	--	--	--	--	--	--	--	--	--	--	--	--	--	--	--	--	--	--
Cluster-11233.0	BF_1	1.00	0.32	463	--	--	--	--	--	--	--	--	--	--	--	--	--	--	--	--	--	--	--	--	--	--	--	--	--	--	--	--
Cluster-11234.0	BF_1	4.00	0.73	598	751201310	XP_011166667.1	456	5.2e-43	PREDICTED: NADH-ubiquinone oxidoreductase 20 kDa subunit-like [Solenopsis invicta]	697069120	XM_009651449.1	462	0	Verticillium dahliae VdLs.17 NADH-ubiquinone oxidoreductase 20 kDa subunit partial mRNA	K03940	NDUFS7	NADH dehydrogenase (ubiquinone) Fe-S protein 7	http://www.genome.jp/dbget-bin/www_bget?ko:K03940	O47950	553	1.2e-55	NADH-ubiquinone oxidoreductase 19.3 kDa subunit, mitochondrial OS=Neurospora crassa (strain ATCC 24698 / 74-OR23-1A / CBS 708.71 / DSM 1257 / FGSC 987) GN=G17A4.170 PE=2 SV=1	PF01058	NADH ubiquinone oxidoreductase, 20 Kd subunit	GO:0055114	oxidation-reduction process	GO:0051536	iron-sulfur cluster binding	--	--	KOG1687	NADH-ubiquinone oxidoreductase, NUFS7/PSST/20 kDa subunit
Cluster-11235.0	BF_1	4.00	0.79	573	510861517	EPB76925.1	781	1.0e-80	V-type ATPase, A subunit [Ancylostoma ceylanicum]	195034207	XM_001988810.1	126	2.23832e-57	Drosophila grimshawi GH11385 (Dgri\GH11385), mRNA	K02145	ATPeV1A, ATP6A	V-type H+-transporting ATPase subunit A	http://www.genome.jp/dbget-bin/www_bget?ko:K02145	Q9XW92	750	1.6e-78	V-type proton ATPase catalytic subunit A OS=Caenorhabditis elegans GN=vha-13 PE=1 SV=3	PF00306//PF00006	ATP synthase alpha/beta chain, C terminal domain//ATP synthase alpha/beta family, nucleotide-binding domain	GO:0015991	ATP hydrolysis coupled proton transport	GO:0005524//GO:0016820	ATP binding//hydrolase activity, acting on acid anhydrides, catalyzing transmembrane movement of substances	GO:0033178	proton-transporting two-sector ATPase complex, catalytic domain	KOG1352	Vacuolar H+-ATPase V1 sector, subunit A
Cluster-11241.0	BF_1	5.00	0.51	838	49659864	AAT68231.1	154	7.5e-08	GekBS029P [Gekko japonicus]>gi|50881972|gb|AAT85561.1| BS010P [Gekko japonicus]	697088024	XM_009658628.1	838	0	Verticillium dahliae VdLs.17 cytochrome c oxidase polypeptide IV mRNA	--	--	--	--	P06809	598	1.0e-60	Cytochrome c oxidase subunit 4, mitochondrial OS=Neurospora crassa (strain ATCC 24698 / 74-OR23-1A / CBS 708.71 / DSM 1257 / FGSC 987) GN=cox-4 PE=3 SV=2	PF01215	Cytochrome c oxidase subunit Vb	GO:0015992//GO:0006123	proton transport//mitochondrial electron transport, cytochrome c to oxygen	GO:0004129	cytochrome-c oxidase activity	GO:0045277//GO:0005740	respiratory chain complex IV//mitochondrial envelope	KOG3352	Cytochrome c oxidase, subunit Vb/COX4
Cluster-11245.0	BF_1	2.00	0.39	580	--	--	--	--	--	--	--	--	--	--	--	--	--	--	--	--	--	--	--	--	--	--	--	--	--	--	--	--
Cluster-11254.0	BF_1	11.05	1.69	656	270012947	EFA09395.1	521	1.6e-50	hypothetical protein TcasGA2_TC004313 [Tribolium castaneum]	--	--	--	--	--	K04911	KCNH8	potassium voltage-gated channel Eag-related subfamily H member 8	http://www.genome.jp/dbget-bin/www_bget?ko:K04911	Q9WVJ0	415	1.3e-39	Potassium voltage-gated channel subfamily H member 3 OS=Mus musculus GN=Kcnh3 PE=2 SV=2	PF08447	PAS fold	--	--	GO:0005515	protein binding	--	--	KOG0501	K+-channel KCNQ
Cluster-11256.0	BF_1	5.00	0.55	796	241631960	XP_002408571.1	953	1.6e-100	villin, putative [Ixodes scapularis]>gi|215501194|gb|EEC10688.1| villin, putative, partial [Ixodes scapularis]	--	--	--	--	--	K05761	VIL1	villin 1	http://www.genome.jp/dbget-bin/www_bget?ko:K05761	Q27319	805	9.6e-85	Gelsolin, cytoplasmic OS=Homarus americanus PE=1 SV=1	PF08089	Huwentoxin-II family	GO:0009405	pathogenesis	GO:0003779	actin binding	GO:0005576	extracellular region	KOG0443	Actin regulatory proteins (gelsolin/villin family)
Cluster-11257.0	BF_1	2.00	0.32	636	--	--	--	--	--	--	--	--	--	--	--	--	--	--	--	--	--	--	--	--	--	--	--	--	--	--	--	--
Cluster-11258.0	BF_1	1.00	1.00	341	--	--	--	--	--	--	--	--	--	--	--	--	--	--	--	--	--	--	--	--	--	--	--	--	--	--	--	--
Cluster-11276.0	BF_1	2.00	0.57	488	--	--	--	--	--	--	--	--	--	--	--	--	--	--	--	--	--	--	--	--	--	--	--	--	--	--	--	--
Cluster-11277.0	BF_1	5.00	0.72	676	568257728	ETN65982.1	591	1.3e-58	gaba(a) receptor-associated protein [Anopheles darlingi]	--	--	--	--	--	K08341	GABARAP, ATG8, LC3	GABA(A) receptor-associated protein	http://www.genome.jp/dbget-bin/www_bget?ko:K08341	Q9GJW7	555	8.0e-56	Gamma-aminobutyric acid receptor-associated protein OS=Bos taurus GN=GABARAP PE=3 SV=2	PF04110	Ubiquitin-like autophagy protein Apg12	GO:0000045	autophagosome assembly	--	--	GO:0005737	cytoplasm	KOG1654	Microtubule-associated anchor protein involved in autophagy and membrane trafficking
Cluster-11280.0	BF_1	17.91	0.43	2600	478250873	ENN71362.1	1423	1.7e-154	hypothetical protein YQE_11977, partial [Dendroctonus ponderosae]>gi|546685616|gb|ERL95092.1| hypothetical protein D910_12362 [Dendroctonus ponderosae]	--	--	--	--	--	--	--	--	--	P97500	549	1.5e-54	Myelin transcription factor 1-like protein OS=Mus musculus GN=Myt1l PE=2 SV=2	PF07851//PF04977//PF06156//PF04111//PF05529//PF04871//PF06005//PF01920//PF13851//PF10473//PF05837//PF01105//PF01530	TMPIT-like protein//Septum formation initiator//Protein of unknown function (DUF972)//Autophagy protein Apg6//B-cell receptor-associated protein 31-like//Uso1 / p115 like vesicle tethering protein, C terminal region//Protein of unknown function (DUF904)//Prefoldin subunit//Growth-arrest specific micro-tubule binding//Leucine-rich repeats of kinetochore protein Cenp-F/LEK1//Centromere protein H (C…	GO:0048870//GO:0006457//GO:0000917//GO:0043093//GO:0006914//GO:0006886//GO:0006810//GO:0051382//GO:0007049//GO:0015031//GO:0006355//GO:0006260	cell motility//protein folding//barrier septum assembly//FtsZ-dependent cytokinesis//autophagy//intracellular protein transport//transport//kinetochore assembly//cell cycle//protein transport//regulation of transcription, DNA-templated//DNA replication	GO:0042803//GO:0008134//GO:0045502//GO:0003700//GO:0051082//GO:0008270//GO:0008565	protein homodimerization activity//transcription factor binding//dynein binding//transcription factor activity, sequence-specific DNA binding//unfolded protein binding//zinc ion binding//protein transporter activity	GO:0005667//GO:0005783//GO:0005634//GO:0030286//GO:0000776//GO:0016020//GO:0016021//GO:0031514//GO:0005737//GO:0016272	transcription factor complex//endoplasmic reticulum//nucleus//dynein complex//kinetochore//membrane//integral component of membrane//motile cilium//cytoplasm//prefoldin complex	KOG3803	Transcription factor containing C2HC type Zn finger
Cluster-11281.0	BF_1	3.00	0.81	497	--	--	--	--	--	--	--	--	--	--	--	--	--	--	--	--	--	--	PF09458	H-type lectin domain	GO:0007155	cell adhesion	GO:0030246	carbohydrate binding	--	--	--	--
Cluster-11282.0	BF_1	2.00	0.88	418	--	--	--	--	--	--	--	--	--	--	--	--	--	--	--	--	--	--	--	--	--	--	--	--	--	--	--	--
Cluster-11287.0	BF_1	3.00	0.48	641	--	--	--	--	--	--	--	--	--	--	--	--	--	--	--	--	--	--	--	--	--	--	--	--	--	--	--	--
Cluster-11288.0	BF_1	4.00	0.71	606	--	--	--	--	--	--	--	--	--	--	--	--	--	--	--	--	--	--	--	--	--	--	--	--	--	--	--	--
Cluster-11295.0	BF_1	6.00	0.63	824	--	--	--	--	--	--	--	--	--	--	--	--	--	--	--	--	--	--	PF05373	L-proline 3-hydroxylase, C-terminal	GO:0055114	oxidation-reduction process	GO:0016706	oxidoreductase activity, acting on paired donors, with incorporation or reduction of molecular oxygen, 2-oxoglutarate as one donor, and incorporation of one atom each of oxygen into both donors	--	--	--	--
Cluster-11297.0	BF_1	8.00	2.17	497	701219150	AIV43009.1	332	1.0e-28	pheromone binding protein PBP2 [Batocera horsfieldi]	--	--	--	--	--	--	--	--	--	P54191	171	2.0e-11	General odorant-binding protein 69a OS=Drosophila melanogaster GN=Obp69a PE=2 SV=2	PF01395	PBP/GOBP family	--	--	GO:0005549	odorant binding	--	--	--	--
Cluster-11298.0	BF_1	8.00	0.65	974	--	--	--	--	--	--	--	--	--	--	--	--	--	--	--	--	--	--	--	--	--	--	--	--	--	--	--	--
Cluster-11300.0	BF_1	1.00	0.37	444	--	--	--	--	--	--	--	--	--	--	--	--	--	--	--	--	--	--	--	--	--	--	--	--	--	--	--	--
Cluster-11301.0	BF_1	2.00	0.48	524	--	--	--	--	--	--	--	--	--	--	--	--	--	--	--	--	--	--	--	--	--	--	--	--	--	--	--	--
Cluster-11306.0	BF_1	2.00	0.61	475	755959281	XP_011304347.1	384	9.2e-35	PREDICTED: choline-phosphate cytidylyltransferase A-like [Fopius arisanus]>gi|755959285|ref|XP_011304348.1| PREDICTED: choline-phosphate cytidylyltransferase A-like [Fopius arisanus]>gi|755959288|ref|XP_011304350.1| PREDICTED: choline-phosphate cytidylyltransferase A-like [Fopius arisanus]>gi|755959291|ref|XP_011304351.1| PREDICTED: choline-phosphate cytidylyltransferase A-like [Fopius arisanus]>…	--	--	--	--	--	K00968	PCYT1	choline-phosphate cytidylyltransferase	http://www.genome.jp/dbget-bin/www_bget?ko:K00968	P49586	280	4.3e-24	Choline-phosphate cytidylyltransferase A OS=Mus musculus GN=Pcyt1a PE=1 SV=1	PF10440	Ubiquitin-binding WIYLD domain	GO:0006479//GO:0006554	protein methylation//lysine catabolic process	GO:0018024	histone-lysine N-methyltransferase activity	--	--	KOG2804	Phosphorylcholine transferase/cholinephosphate cytidylyltransferase
Cluster-11313.0	BF_1	2.00	1.23	380	--	--	--	--	--	45860987	AC135498.3	365	0	Oryza sativa Japonica Group chromosome 11 clone OSJNBa0010M24, complete sequence	--	--	--	--	--	--	--	--	--	--	--	--	--	--	--	--	--	--
Cluster-11314.0	BF_1	6.00	0.34	1269	--	--	--	--	--	--	--	--	--	--	--	--	--	--	--	--	--	--	--	--	--	--	--	--	--	--	--	--
Cluster-11315.0	BF_1	3.00	0.42	690	393827419	AFN25964.1	1165	3.7e-125	innexin 1 [Cancer borealis]	393827418	JQ994479.1	396	0	Cancer borealis innexin 1 (Inx1) mRNA, complete cds	--	--	--	--	Q9XYN0	692	1.1e-71	Innexin inx1 OS=Schistocerca americana GN=inx1 PE=1 SV=1	PF00876	Innexin	--	--	--	--	GO:0005921	gap junction	--	--
Cluster-11318.0	BF_1	5.00	0.33	1126	270016508	EFA12954.1	608	2.3e-60	hypothetical protein TcasGA2_TC005075 [Tribolium castaneum]	--	--	--	--	--	--	--	--	--	--	--	--	--	--	--	--	--	--	--	--	--	--	--
Cluster-11324.0	BF_1	8.91	0.35	1709	391330340	XP_003739621.1	2001	1.0e-221	PREDICTED: NADP-dependent malic enzyme-like [Metaseiulus occidentalis]	586555936	XM_006926350.1	48	1.59189e-13	PREDICTED: Pteropus alecto malic enzyme 1, NADP(+)-dependent, cytosolic (ME1), mRNA	K00029	E1.1.1.40, maeB	malate dehydrogenase (oxaloacetate-decarboxylating)(NADP+)	http://www.genome.jp/dbget-bin/www_bget?ko:K00029	P28227	1474	5.5e-162	NADP-dependent malic enzyme OS=Anas platyrhynchos GN=ME1 PE=1 SV=1	PF00390//PF03949	Malic enzyme, N-terminal domain//Malic enzyme, NAD binding domain	GO:0006108//GO:0055114//GO:0015976//GO:0006099//GO:0006090	malate metabolic process//oxidation-reduction process//carbon utilization//tricarboxylic acid cycle//pyruvate metabolic process	GO:0051287//GO:0004471	NAD binding//malate dehydrogenase (decarboxylating) (NAD+) activity	--	--	KOG1257	NADP+-dependent malic enzyme
Cluster-11326.0	BF_1	9.00	0.37	1625	262401469	ACY66635.1	1599	4.1e-175	serine protease inhibitor [Scylla paramamosain]	262401468	FJ774918.1	1170	0	Scylla paramamosain serine protease inhibitor mRNA, complete cds	--	--	--	--	Q00898	311	3.8e-27	Alpha-1-antitrypsin 1-5 OS=Mus musculus GN=Serpina1e PE=1 SV=1	--	--	--	--	--	--	--	--	--	--
Cluster-11327.0	BF_1	2.00	0.61	475	270016031	EFA12479.1	147	2.8e-07	hypothetical protein TcasGA2_TC001503 [Tribolium castaneum]	--	--	--	--	--	--	--	--	--	--	--	--	--	PF00098	Zinc knuckle	--	--	GO:0003676//GO:0008270	nucleic acid binding//zinc ion binding	--	--	--	--
Cluster-11329.0	BF_1	1.00	12.60	240	375073699	AFA34408.1	258	1.9e-20	ribosomal protein L39, partial [Ostrea edulis]	731496095	XM_003414778.2	63	9.03539e-23	PREDICTED: Loxodonta africana ribosomal protein L39 (RPL39), mRNA	K02924	RP-L39e, RPL39	large subunit ribosomal protein L39e	http://www.genome.jp/dbget-bin/www_bget?ko:K02924	O16130	242	5.5e-20	60S ribosomal protein L39 OS=Drosophila melanogaster GN=RpL39 PE=1 SV=2	PF00832	Ribosomal L39 protein	GO:0042254//GO:0006412	ribosome biogenesis//translation	GO:0003735	structural constituent of ribosome	GO:0005840//GO:0005622	ribosome//intracellular	KOG0002	60s ribosomal protein L39
Cluster-11332.0	BF_1	4.00	0.31	1009	91093467	XP_975934.1	1038	2.8e-110	PREDICTED: serine hydroxymethyltransferase, cytosolic isoform X1 [Tribolium castaneum]>gi|270012683|gb|EFA09131.1| hypothetical protein TcasGA2_TC015993 [Tribolium castaneum]	--	--	--	--	--	K00600	glyA, SHMT	glycine hydroxymethyltransferase	http://www.genome.jp/dbget-bin/www_bget?ko:K00600	P07511	910	8.1e-97	Serine hydroxymethyltransferase, cytosolic OS=Oryctolagus cuniculus GN=SHMT1 PE=1 SV=2	PF01212//PF00464	Beta-eliminating lyase//Serine hydroxymethyltransferase	GO:0006563//GO:0035999//GO:0006520//GO:0006544	L-serine metabolic process//tetrahydrofolate interconversion//cellular amino acid metabolic process//glycine metabolic process	GO:0016740//GO:0030170//GO:0004372//GO:0016829	transferase activity//pyridoxal phosphate binding//glycine hydroxymethyltransferase activity//lyase activity	--	--	KOG2467	Glycine/serine hydroxymethyltransferase
Cluster-11333.0	BF_1	2.00	0.54	497	795176426	XP_011843698.1	347	1.9e-30	PREDICTED: uncharacterized protein LOC105545383 [Mandrillus leucophaeus]	34528198	AK130958.1	497	0	Homo sapiens cDNA FLJ27448 fis, clone DMC07139	K02942	RP-LP1, RPLP1	large subunit ribosomal protein LP1	http://www.genome.jp/dbget-bin/www_bget?ko:K02942	P05386	318	1.8e-28	60S acidic ribosomal protein P1 OS=Homo sapiens GN=RPLP1 PE=1 SV=1	PF04625	DEC-1 protein, N-terminal region	GO:0007304	chorion-containing eggshell formation	GO:0005213	structural constituent of chorion	GO:0005576//GO:0042600	extracellular region//chorion	KOG1762	60s acidic ribosomal protein P1
Cluster-11337.0	BF_1	2.00	0.67	459	--	--	--	--	--	--	--	--	--	--	--	--	--	--	--	--	--	--	--	--	--	--	--	--	--	--	--	--
Cluster-11340.0	BF_1	1.00	0.32	466	--	--	--	--	--	--	--	--	--	--	--	--	--	--	--	--	--	--	--	--	--	--	--	--	--	--	--	--
Cluster-11343.0	BF_1	8.00	0.34	1609	--	--	--	--	--	--	--	--	--	--	--	--	--	--	--	--	--	--	--	--	--	--	--	--	--	--	--	--
Cluster-11346.0	BF_1	1.00	0.48	406	--	--	--	--	--	--	--	--	--	--	--	--	--	--	--	--	--	--	--	--	--	--	--	--	--	--	--	--
Cluster-11351.0	BF_1	1.00	0.49	405	--	--	--	--	--	--	--	--	--	--	--	--	--	--	--	--	--	--	--	--	--	--	--	--	--	--	--	--
Cluster-11354.0	BF_1	5.00	8.43	311	694539519	XP_009496490.1	145	3.1e-07	ATP synthase subunit beta, mitochondrial [Fonticula alba]>gi|627946939|gb|KCV68919.1| ATP synthase subunit beta, mitochondrial [Fonticula alba]	768311755	CP010983.1	311	1.66564e-160	Verticillium dahliae VdLs.17 chromosome 4, complete sequence	--	--	--	--	P23704	215	9.7e-17	ATP synthase subunit beta, mitochondrial OS=Neurospora crassa (strain ATCC 24698 / 74-OR23-1A / CBS 708.71 / DSM 1257 / FGSC 987) GN=atp-2 PE=2 SV=1	PF00306//PF10371	ATP synthase alpha/beta chain, C terminal domain//Domain of unknown function	GO:0015991//GO:0055114	ATP hydrolysis coupled proton transport//oxidation-reduction process	GO:0016820//GO:0016903	hydrolase activity, acting on acid anhydrides, catalyzing transmembrane movement of substances//oxidoreductase activity, acting on the aldehyde or oxo group of donors	GO:0033178	proton-transporting two-sector ATPase complex, catalytic domain	KOG1350	F0F1-type ATP synthase, beta subunit
Cluster-11357.0	BF_1	5.00	0.38	1021	--	--	--	--	--	--	--	--	--	--	--	--	--	--	--	--	--	--	PF15151	Response gene to complement 32 protein family	GO:0051726	regulation of cell cycle	--	--	--	--	--	--
Cluster-11358.0	BF_1	16.00	1.78	791	--	--	--	--	--	--	--	--	--	--	--	--	--	--	--	--	--	--	PF01442	Apolipoprotein A1/A4/E domain	GO:0006869//GO:0042157	lipid transport//lipoprotein metabolic process	GO:0008289	lipid binding	GO:0005576	extracellular region	--	--
Cluster-11359.0	BF_1	12.00	0.84	1086	755984546	XP_011310556.1	908	3.6e-95	PREDICTED: malate dehydrogenase, mitochondrial [Fopius arisanus]	302407416	XM_003001498.1	984	0	Verticillium albo-atrum VaMs.102 malate dehydrogenase, mRNA	K00026	MDH2	malate dehydrogenase	http://www.genome.jp/dbget-bin/www_bget?ko:K00026	P17505	1069	3.2e-115	Malate dehydrogenase, mitochondrial OS=Saccharomyces cerevisiae (strain ATCC 204508 / S288c) GN=MDH1 PE=1 SV=2	PF01118//PF01073//PF02866//PF00056	Semialdehyde dehydrogenase, NAD binding domain//3-beta hydroxysteroid dehydrogenase/isomerase family//lactate/malate dehydrogenase, alpha/beta C-terminal domain//lactate/malate dehydrogenase, NAD binding domain	GO:0006694//GO:0055114//GO:0008209//GO:0008207//GO:0008210	steroid biosynthetic process//oxidation-reduction process//androgen metabolic process//C21-steroid hormone metabolic process//estrogen metabolic process	GO:0016620//GO:0016491//GO:0051287//GO:0016616//GO:0003854	oxidoreductase activity, acting on the aldehyde or oxo group of donors, NAD or NADP as acceptor//oxidoreductase activity//NAD binding//oxidoreductase activity, acting on the CH-OH group of donors, NAD or NADP as acceptor//3-beta-hydroxy-delta5-steroid dehydrogenase activity	--	--	KOG1494	NAD-dependent malate dehydrogenase
Cluster-11360.0	BF_1	8.00	0.33	1638	817076761	XP_012260670.1	232	1.3e-16	PREDICTED: sequestosome-1 [Athalia rosae]	--	--	--	--	--	K14381	SQSTM1	sequestosome 1	http://www.genome.jp/dbget-bin/www_bget?ko:K14381	Q13501	187	9.1e-13	Sequestosome-1 OS=Homo sapiens GN=SQSTM1 PE=1 SV=1	--	--	--	--	--	--	--	--	--	--
Cluster-11361.0	BF_1	1.00	0.31	471	646699710	KDR10208.1	547	1.1e-53	Ubiquitin thioesterase trabid [Zootermopsis nevadensis]	--	--	--	--	--	K11862	ZRANB1, TRABID	ubiquitin thioesterase ZRANB1	http://www.genome.jp/dbget-bin/www_bget?ko:K11862	Q9VH90	481	2.1e-47	Ubiquitin thioesterase trabid OS=Drosophila melanogaster GN=trbd PE=1 SV=1	--	--	--	--	--	--	--	--	--	--
Cluster-11362.1	BF_1	5.00	0.32	1155	--	--	--	--	--	--	--	--	--	--	--	--	--	--	--	--	--	--	--	--	--	--	--	--	--	--	--	--
Cluster-11363.0	BF_1	4.00	0.46	774	498931278	XP_004519100.1	230	1.1e-16	PREDICTED: patatin-like phospholipase domain-containing protein 3 [Ceratitis capitata]	--	--	--	--	--	K16813	PNPLA1	patatin-like phospholipase domain-containing protein 1	http://www.genome.jp/dbget-bin/www_bget?ko:K16813	Q3V1D5	193	8.6e-14	Patatin-like phospholipase domain-containing protein 1 OS=Mus musculus GN=Pnpla1 PE=2 SV=1	PF01734	Patatin-like phospholipase	GO:0006629	lipid metabolic process	--	--	--	--	KOG3773	Adiponutrin and related vesicular transport proteins; predicted alpha/beta hydrolase
Cluster-11367.0	BF_1	18.00	3.99	543	67084035	AAY66952.1	702	1.4e-71	40S ribosomal protein S11 [Ixodes scapularis]	831245630	XM_003801485.2	120	4.57544e-54	PREDICTED: Otolemur garnettii ribosomal protein S11 (RPS11), mRNA	K02949	RP-S11e, RPS11	small subunit ribosomal protein S11e	http://www.genome.jp/dbget-bin/www_bget?ko:K02949	P62281	640	8.9e-66	40S ribosomal protein S11 OS=Mus musculus GN=Rps11 PE=1 SV=3	PF00366	Ribosomal protein S17	GO:0006412//GO:0042254	translation//ribosome biogenesis	GO:0003735	structural constituent of ribosome	GO:0005622//GO:0005840	intracellular//ribosome	KOG1728	40S ribosomal protein S11
Cluster-11376.0	BF_1	1.00	0.34	457	--	--	--	--	--	--	--	--	--	--	--	--	--	--	--	--	--	--	--	--	--	--	--	--	--	--	--	--
Cluster-11380.0	BF_1	1.00	0.37	444	--	--	--	--	--	--	--	--	--	--	--	--	--	--	--	--	--	--	PF07536	HWE histidine kinase	GO:0016310	phosphorylation	GO:0004673	protein histidine kinase activity	GO:0009365	protein histidine kinase complex	--	--
Cluster-11381.0	BF_1	2.00	0.55	495	--	--	--	--	--	--	--	--	--	--	--	--	--	--	--	--	--	--	--	--	--	--	--	--	--	--	--	--
Cluster-11382.0	BF_1	9.00	0.86	871	291241290	XP_002740546.1	269	3.6e-21	PREDICTED: apolipoprotein D-like [Saccoglossus kowalevskii]	--	--	--	--	--	K03098	APOD	apolipoprotein D and lipocalin family protein	http://www.genome.jp/dbget-bin/www_bget?ko:K03098	Q32KY0	247	5.3e-20	Apolipoprotein D OS=Bos taurus GN=APOD PE=2 SV=1	PF03973//PF05965	Triabin//F/Y rich C-terminus	GO:0030682	evasion or tolerance of host defense response	--	--	GO:0005634	nucleus	--	--
Cluster-11385.0	BF_1	5.00	2.74	392	--	--	--	--	--	--	--	--	--	--	--	--	--	--	--	--	--	--	PF01097//PF00537	Arthropod defensin//Scorpion toxin-like domain	GO:0006810//GO:0006952	transport//defense response	GO:0008200	ion channel inhibitor activity	GO:0005576	extracellular region	--	--
Cluster-11386.0	BF_1	2.00	0.40	572	675373842	KFM66744.1	231	6.1e-17	MAGUK p55 subfamily member 5, partial [Stegodyphus mimosarum]	--	--	--	--	--	K06091	MPP5, PALS1	MAGUK p55 subfamily member 5	http://www.genome.jp/dbget-bin/www_bget?ko:K06091	--	--	--	--	--	--	--	--	--	--	--	--	--	--
Cluster-11389.0	BF_1	7.00	0.44	1174	4885641	NP_005440.1	1010	5.8e-107	fas apoptotic inhibitory molecule 3 isoform a precursor [Homo sapiens]>gi|74754378|sp|O60667.1|FAIM3_HUMAN RecName: Full=Fas apoptotic inhibitory molecule 3; AltName: Full=Regulator of Fas-induced apoptosis Toso; Flags: Precursor>gi|3169293|gb|AAC18830.1| anti-Fas-induced apoptosis [Homo sapiens]>gi|13623573|gb|AAH06401.1| Fas apoptotic inhibitory molecule 3 [Homo sapiens]>gi|30582433|gb|AAP35443…	261749095	GQ160901.1	1174	0	Homo sapiens clone 29H3A16R1 immunoglobulin mu Fc receptor mRNA, complete cds	--	--	--	--	O60667	1010	2.4e-108	Fas apoptotic inhibitory molecule 3 OS=Homo sapiens GN=FAIM3 PE=1 SV=1	PF01093//PF09057	Clusterin//Second Mitochondria-derived Activator of Caspases	GO:0006919//GO:0006968//GO:0008219//GO:0043066//GO:0006915	activation of cysteine-type endopeptidase activity involved in apoptotic process//cellular defense response//cell death//negative regulation of apoptotic process//apoptotic process	--	--	GO:0005739	mitochondrion	--	--
Cluster-11395.0	BF_1	2.00	1.04	398	--	--	--	--	--	768311753	CP010981.1	392	0	Verticillium dahliae VdLs.17 chromosome 2, complete sequence	--	--	--	--	O94131	383	4.1e-36	DNA-binding protein creA OS=Gibberella fujikuroi GN=CREA PE=3 SV=1	--	--	--	--	--	--	--	--	--	--
Cluster-11397.0	BF_1	2.00	0.65	464	675369107	KFM62009.1	190	2.8e-12	Zinc finger RNA-binding protein, partial [Stegodyphus mimosarum]	--	--	--	--	--	K13203	ZFR	zinc finger RNA-binding protein	http://www.genome.jp/dbget-bin/www_bget?ko:K13203	Q5U231	171	1.8e-11	Zinc finger RNA-binding protein OS=Xenopus tropicalis GN=zfr PE=2 SV=1	PF06003	Survival motor neuron protein (SMN)	GO:0006397	mRNA processing	GO:0003723	RNA binding	GO:0005737//GO:0005634	cytoplasm//nucleus	--	--
Cluster-11400.0	BF_1	2.00	0.32	644	--	--	--	--	--	--	--	--	--	--	--	--	--	--	--	--	--	--	--	--	--	--	--	--	--	--	--	--
Cluster-11404.0	BF_1	1.00	1.03	339	--	--	--	--	--	--	--	--	--	--	--	--	--	--	--	--	--	--	--	--	--	--	--	--	--	--	--	--
Cluster-11406.2	BF_1	1.00	0.51	399	270014460	EFA10908.1	134	7.5e-06	hypothetical protein TcasGA2_TC001734 [Tribolium castaneum]	--	--	--	--	--	--	--	--	--	--	--	--	--	--	--	--	--	--	--	--	--	--	--
Cluster-11408.0	BF_1	21.00	0.95	1522	817075170	XP_012259808.1	1882	5.8e-208	PREDICTED: mitochondrial-processing peptidase subunit beta [Athalia rosae]	338224315	HM217796.1	447	0	Scylla paramamosain mitochondrial processing peptidase beta subunit mRNA, partial cds; nuclear gene for mitochondrial product	K17732	PMPCB, MAS1	mitochondrial-processing peptidase subunit beta	http://www.genome.jp/dbget-bin/www_bget?ko:K17732	Q3SZ71	1709	2.7e-189	Mitochondrial-processing peptidase subunit beta OS=Bos taurus GN=PMPCB PE=2 SV=1	PF00893//PF08367//PF01457	Small Multidrug Resistance protein//Peptidase M16C associated//Leishmanolysin	GO:0007155//GO:0006508	cell adhesion//proteolysis	GO:0004222	metalloendopeptidase activity	GO:0016021//GO:0016020	integral component of membrane//membrane	KOG0960	Mitochondrial processing peptidase, beta subunit, and related enzymes (insulinase superfamily)
Cluster-11410.0	BF_1	1.00	0.72	366	--	--	--	--	--	--	--	--	--	--	--	--	--	--	--	--	--	--	--	--	--	--	--	--	--	--	--	--
Cluster-11410.1	BF_1	1.00	1.53	316	--	--	--	--	--	--	--	--	--	--	--	--	--	--	--	--	--	--	--	--	--	--	--	--	--	--	--	--
Cluster-11410.2	BF_1	1.00	0.32	464	--	--	--	--	--	--	--	--	--	--	--	--	--	--	--	--	--	--	--	--	--	--	--	--	--	--	--	--
Cluster-11416.0	BF_1	59.00	9.13	651	570341954	AHE77375.1	299	9.0e-25	small heat shock protein [Lissorhoptrus oryzophilus]	--	--	--	--	--	K09542	CRYAB	crystallin, alpha B	http://www.genome.jp/dbget-bin/www_bget?ko:K09542	P82147	232	2.2e-18	Protein lethal(2)essential for life OS=Drosophila melanogaster GN=l(2)efl PE=1 SV=1	--	--	--	--	--	--	--	--	--	--
Cluster-11421.0	BF_1	25.00	10.56	423	264667055	ACY71124.1	335	3.9e-29	60S acidic ribosomal protein P2-like protein [Scylla paramamosain]	264667054	FJ790490.1	376	0	Scylla paramamosain 60S acidic ribosomal protein P2-like protein mRNA, complete cds	K02943	RP-LP2, RPLP2	large subunit ribosomal protein LP2	http://www.genome.jp/dbget-bin/www_bget?ko:K02943	P02399	196	2.1e-14	60S acidic ribosomal protein P2 OS=Artemia salina PE=1 SV=1	--	--	--	--	--	--	--	--	KOG3449	60S acidic ribosomal protein P2
Cluster-11426.0	BF_1	1.00	0.48	406	--	--	--	--	--	--	--	--	--	--	--	--	--	--	--	--	--	--	--	--	--	--	--	--	--	--	--	--
Cluster-11428.0	BF_1	2.00	0.48	522	--	--	--	--	--	--	--	--	--	--	--	--	--	--	--	--	--	--	--	--	--	--	--	--	--	--	--	--
Cluster-11430.0	BF_1	4.00	2.75	370	--	--	--	--	--	--	--	--	--	--	--	--	--	--	--	--	--	--	--	--	--	--	--	--	--	--	--	--
Cluster-11431.0	BF_1	8.00	0.34	1605	328775837	XP_003249075.1	571	6.4e-56	PREDICTED: ets DNA-binding protein pokkuri-like isoform X1 [Apis mellifera]>gi|571547123|ref|XP_006557272.1| PREDICTED: ets DNA-binding protein pokkuri-like isoform X2 [Apis mellifera]	768438393	XM_011562475.1	153	6.38086e-72	PREDICTED: Plutella xylostella ets DNA-binding protein pokkuri (LOC105391065), mRNA	K03211	ETV6_7, yan	ETS translocation variant 6/7	http://www.genome.jp/dbget-bin/www_bget?ko:K03211	Q01842	495	1.7e-48	Ets DNA-binding protein pokkuri OS=Drosophila melanogaster GN=aop PE=1 SV=2	PF02198//PF00178	Sterile alpha motif (SAM)/Pointed domain//Ets-domain	GO:0006355	regulation of transcription, DNA-templated	GO:0003700//GO:0043565	transcription factor activity, sequence-specific DNA binding//sequence-specific DNA binding	GO:0005667//GO:0005634	transcription factor complex//nucleus	KOG3804	Transcription factor NERF and related proteins, contain ETS domain
Cluster-11431.2	BF_1	1.00	1.26	327	--	--	--	--	--	--	--	--	--	--	--	--	--	--	--	--	--	--	--	--	--	--	--	--	--	--	--	--
Cluster-11434.0	BF_1	1.00	0.62	379	--	--	--	--	--	53792645	AP003682.3	290	9.78246e-149	Oryza sativa Japonica Group genomic DNA, chromosome 6, PAC clone:P0427B07	--	--	--	--	--	--	--	--	--	--	--	--	--	--	--	--	--	--
Cluster-11435.0	BF_1	5.00	4.29	352	573877719	XP_006627101.1	206	2.9e-14	PREDICTED: mitogen-activated protein kinase kinase kinase 1-like [Lepisosteus oculatus]	--	--	--	--	--	K04416	MAP3K1, MEKK1	mitogen-activated protein kinase kinase kinase 1	http://www.genome.jp/dbget-bin/www_bget?ko:K04416	P53349	191	6.6e-14	Mitogen-activated protein kinase kinase kinase 1 OS=Mus musculus GN=Map3k1 PE=1 SV=3	--	--	--	--	--	--	--	--	--	--
Cluster-11436.0	BF_1	2.00	0.49	518	--	--	--	--	--	--	--	--	--	--	--	--	--	--	--	--	--	--	--	--	--	--	--	--	--	--	--	--
Cluster-11437.0	BF_1	6.00	0.47	1003	478251184	ENN71660.1	478	2.4e-45	hypothetical protein YQE_11758, partial [Dendroctonus ponderosae]>gi|546682138|gb|ERL92119.1| hypothetical protein D910_09439 [Dendroctonus ponderosae]	--	--	--	--	--	--	--	--	--	P24638	371	2.6e-34	Lysosomal acid phosphatase OS=Mus musculus GN=Acp2 PE=2 SV=2	PF00328	Histidine phosphatase superfamily (branch 2)	GO:0006771//GO:0019497	riboflavin metabolic process//hexachlorocyclohexane metabolic process	GO:0003993	acid phosphatase activity	--	--	KOG3720	Lysosomal & prostatic acid phosphatases
Cluster-11439.0	BF_1	5.59	0.65	771	--	--	--	--	--	697082215	XM_009656134.1	680	0	Verticillium dahliae VdLs.17 hypothetical protein mRNA	--	--	--	--	--	--	--	--	--	--	--	--	--	--	--	--	--	--
Cluster-11440.0	BF_1	6.00	0.37	1194	321478815	EFX89772.1	534	9.3e-52	hypothetical protein DAPPUDRAFT_303124 [Daphnia pulex]	--	--	--	--	--	--	--	--	--	Q58D84	431	3.4e-41	Follistatin-related protein 1 OS=Bos taurus GN=FSTL1 PE=2 SV=1	PF13499//PF07648//PF13405//PF13833//PF00036//PF00050//PF12763	EF-hand domain pair//Kazal-type serine protease inhibitor domain//EF-hand domain//EF-hand domain pair//EF hand//Kazal-type serine protease inhibitor domain//Cytoskeletal-regulatory complex EF hand	--	--	GO:0005515//GO:0005509	protein binding//calcium ion binding	--	--	KOG3649	FOG: Kazal-type serine protease inhibitor domain
Cluster-11440.1	BF_1	4.00	0.64	640	--	--	--	--	--	--	--	--	--	--	--	--	--	--	--	--	--	--	--	--	--	--	--	--	--	--	--	--
Cluster-11441.0	BF_1	5.00	0.43	932	675371070	KFM63972.1	1100	1.7e-117	Neuron navigator 2, partial [Stegodyphus mimosarum]	831211856	XM_003781174.2	75	8.36283e-29	PREDICTED: Otolemur garnettii neuron navigator 2 (NAV2), transcript variant X3, mRNA	K19483	NAV2	neuron navigator 2	http://www.genome.jp/dbget-bin/www_bget?ko:K19483	Q8IVL1	959	1.6e-102	Neuron navigator 2 OS=Homo sapiens GN=NAV2 PE=1 SV=3	PF03193//PF03266//PF04851//PF10662//PF00910//PF00437//PF00448//PF07724//PF02367//PF02562//PF05970//PF07728//PF08477//PF01695//PF00158//PF00004//PF06309	Protein of unknown function, DUF258//NTPase//Type III restriction enzyme, res subunit//Ethanolamine utilisation - propanediol utilisation//RNA helicase//Type II/IV secretion system protein//SRP54-type protein, GTPase domain//AAA domain (Cdc48 subfamily)//Threonylcarbamoyl adenosine biosynthesis protein TsaE//PhoH-like protein//PIF1-like helicase//AAA domain (dynein-related subfamily)//Ras of Comp…	GO:0002949//GO:0000723//GO:0007264//GO:0006576//GO:0006355//GO:0006614//GO:0006810//GO:0006281	tRNA threonylcarbamoyladenosine modification//telomere maintenance//small GTPase mediated signal transduction//cellular biogenic amine metabolic process//regulation of transcription, DNA-templated//SRP-dependent cotranslational protein targeting to membrane//transport//DNA repair	GO:0005525//GO:0003724//GO:0003678//GO:0003723//GO:0003677//GO:0016887//GO:0005524//GO:0016787//GO:0098519//GO:0003924//GO:0008134	GTP binding//RNA helicase activity//DNA helicase activity//RNA binding//DNA binding//ATPase activity//ATP binding//hydrolase activity//nucleotide phosphatase activity, acting on free nucleotides//GTPase activity//transcription factor binding	GO:0005657//GO:0005667	replication fork//transcription factor complex	--	--
Cluster-11443.0	BF_1	4.00	0.85	555	--	--	--	--	--	768311754	CP010982.1	537	0	Verticillium dahliae VdLs.17 chromosome 3, complete sequence	--	--	--	--	--	--	--	--	--	--	--	--	--	--	--	--	--	--
Cluster-11445.0	BF_1	10.00	0.38	1740	242010749	XP_002426121.1	205	1.9e-13	conserved hypothetical protein [Pediculus humanus corporis]>gi|212510168|gb|EEB13383.1| conserved hypothetical protein [Pediculus humanus corporis]	--	--	--	--	--	--	--	--	--	--	--	--	--	PF03131//PF00170//PF07716	bZIP Maf transcription factor//bZIP transcription factor//Basic region leucine zipper	GO:0006355	regulation of transcription, DNA-templated	GO:0003700//GO:0043565//GO:0003677	transcription factor activity, sequence-specific DNA binding//sequence-specific DNA binding//DNA binding	GO:0005667//GO:0005634	transcription factor complex//nucleus	--	--
Cluster-11450.0	BF_1	2.00	0.96	407	--	--	--	--	--	--	--	--	--	--	--	--	--	--	--	--	--	--	--	--	--	--	--	--	--	--	--	--
Cluster-11451.0	BF_1	1.00	0.41	428	--	--	--	--	--	--	--	--	--	--	--	--	--	--	--	--	--	--	--	--	--	--	--	--	--	--	--	--
Cluster-11452.2	BF_1	4.00	0.52	723	--	--	--	--	--	--	--	--	--	--	--	--	--	--	--	--	--	--	--	--	--	--	--	--	--	--	--	--
Cluster-11453.1	BF_1	1.00	0.38	439	--	--	--	--	--	--	--	--	--	--	--	--	--	--	--	--	--	--	--	--	--	--	--	--	--	--	--	--
Cluster-11457.0	BF_1	5.00	0.42	946	762160206	XP_011418314.1	154	8.5e-08	PREDICTED: rho GTPase-activating protein 21-like isoform X2 [Crassostrea gigas]	--	--	--	--	--	--	--	--	--	--	--	--	--	PF09726	Transmembrane protein	--	--	--	--	GO:0016021	integral component of membrane	--	--
Cluster-11459.0	BF_1	4.00	0.38	871	--	--	--	--	--	--	--	--	--	--	--	--	--	--	--	--	--	--	--	--	--	--	--	--	--	--	--	--
Cluster-11461.0	BF_1	4.00	0.98	518	241742352	XP_002412387.1	670	6.8e-68	glycosyl hydralase, sucrase-isomaltase, putative [Ixodes scapularis]>gi|215505713|gb|EEC15207.1| glycosyl hydralase, sucrase-isomaltase, putative, partial [Ixodes scapularis]	--	--	--	--	--	K12316	GAA	lysosomal alpha-glucosidase	http://www.genome.jp/dbget-bin/www_bget?ko:K12316	P10253	532	2.8e-53	Lysosomal alpha-glucosidase OS=Homo sapiens GN=GAA PE=1 SV=4	PF01055	Glycosyl hydrolases family 31	GO:0005985//GO:0006012//GO:0008152//GO:0005982//GO:0005975	sucrose metabolic process//galactose metabolic process//metabolic process//starch metabolic process//carbohydrate metabolic process	GO:0004553//GO:0004558	hydrolase activity, hydrolyzing O-glycosyl compounds//alpha-1,4-glucosidase activity	GO:0017177	glucosidase II complex	KOG1065	Maltase glucoamylase and related hydrolases, glycosyl hydrolase family 31
Cluster-11462.0	BF_1	5.00	0.48	875	215274047	ACJ64921.1	1155	6.7e-124	nicotinic acetylcholine receptor alpha 2 [Leptinotarsa decemlineata]	752868800	XM_011253184.1	104	5.92737e-45	PREDICTED: Camponotus floridanus acetylcholine receptor subunit alpha-L1 (LOC105248417), transcript variant X3, mRNA	K05312	CHRNN	nicotinic acetylcholine receptor, invertebrate	http://www.genome.jp/dbget-bin/www_bget?ko:K05312	P17644	877	4.7e-93	Acetylcholine receptor subunit alpha-like 2 OS=Drosophila melanogaster GN=nAChRalpha2 PE=2 SV=1	PF02932	Neurotransmitter-gated ion-channel transmembrane region	GO:0006811	ion transport	--	--	GO:0016020	membrane	KOG3645	Acetylcholine receptor
Cluster-11463.0	BF_1	8.00	1.00	735	91090422	XP_971423.1	529	2.2e-51	PREDICTED: cytochrome P450 4C1 [Tribolium castaneum]>gi|270014309|gb|EFA10757.1| cytochrome P450-like protein [Tribolium castaneum]	--	--	--	--	--	K15001	CYP4	cytochrome P450, family 4	http://www.genome.jp/dbget-bin/www_bget?ko:K15001	P29981	353	2.3e-32	Cytochrome P450 4C1 OS=Blaberus discoidalis GN=CYP4C1 PE=2 SV=1	PF12125//PF00067//PF16517	D domain of beta-TrCP//Cytochrome P450//Novel Ras effector 1 C-terminal SARAH (Sav/Rassf/Hpo) domain	GO:0055114//GO:0007165	oxidation-reduction process//signal transduction	GO:0046983//GO:0020037//GO:0005506//GO:0016705	protein dimerization activity//heme binding//iron ion binding//oxidoreductase activity, acting on paired donors, with incorporation or reduction of molecular oxygen	--	--	--	--
Cluster-11465.0	BF_1	2.00	0.35	610	262401111	ACY66458.1	254	1.4e-19	putative RNA polymerase II transcriptional coactivator [Scylla paramamosain]	262401110	FJ774736.1	398	0	Scylla paramamosain putative RNA polymerase II transcriptional coactivator mRNA, complete cds	--	--	--	--	Q5ZK63	201	8.0e-15	Activated RNA polymerase II transcriptional coactivator p15 OS=Gallus gallus GN=SUB1 PE=2 SV=1	PF02229//PF08070//PF00172	Transcriptional Coactivator p15 (PC4)//DTHCT (NUC029) region//Fungal Zn(2)-Cys(6) binuclear cluster domain	GO:0006265//GO:0006355	DNA topological change//regulation of transcription, DNA-templated	GO:0008270//GO:0003918//GO:0003713//GO:0005524//GO:0003677//GO:0000981	zinc ion binding//DNA topoisomerase type II (ATP-hydrolyzing) activity//transcription coactivator activity//ATP binding//DNA binding//RNA polymerase II transcription factor activity, sequence-specific DNA binding	GO:0005667//GO:0005634	transcription factor complex//nucleus	KOG2712	Transcriptional coactivator
Cluster-11466.1	BF_1	6.28	0.35	1275	642933544	XP_008197462.1	163	1.0e-08	PREDICTED: uncharacterized protein LOC103314143 isoform X1 [Tribolium castaneum]	--	--	--	--	--	--	--	--	--	--	--	--	--	--	--	--	--	--	--	--	--	--	--
Cluster-11467.0	BF_1	4.00	0.46	779	817069795	XP_012256891.1	591	1.5e-58	PREDICTED: alpha-L-fucosidase [Athalia rosae]	--	--	--	--	--	K01206	FUCA	alpha-L-fucosidase	http://www.genome.jp/dbget-bin/www_bget?ko:K01206	Q9BTY2	541	3.8e-54	Plasma alpha-L-fucosidase OS=Homo sapiens GN=FUCA2 PE=1 SV=2	PF01120	Alpha-L-fucosidase	GO:0005975	carbohydrate metabolic process	GO:0004560	alpha-L-fucosidase activity	--	--	KOG3340	Alpha-L-fucosidase
Cluster-11470.0	BF_1	3.00	0.51	621	--	--	--	--	--	--	--	--	--	--	--	--	--	--	--	--	--	--	--	--	--	--	--	--	--	--	--	--
Cluster-11471.0	BF_1	1.00	0.51	400	--	--	--	--	--	--	--	--	--	--	--	--	--	--	--	--	--	--	--	--	--	--	--	--	--	--	--	--
Cluster-11475.2	BF_1	1.00	0.34	454	--	--	--	--	--	--	--	--	--	--	--	--	--	--	--	--	--	--	PF00553	Cellulose binding domain	GO:0005975	carbohydrate metabolic process	GO:0030246//GO:0004553	carbohydrate binding//hydrolase activity, hydrolyzing O-glycosyl compounds	--	--	--	--
Cluster-11476.0	BF_1	1.00	0.58	386	--	--	--	--	--	--	--	--	--	--	--	--	--	--	--	--	--	--	--	--	--	--	--	--	--	--	--	--
Cluster-11483.0	BF_1	2.00	0.32	641	--	--	--	--	--	697086329	XM_009657782.1	501	0	Verticillium dahliae VdLs.17 ribosomal protein L24E partial mRNA	--	--	--	--	--	--	--	--	--	--	--	--	--	--	--	--	--	--
Cluster-11487.0	BF_1	9.98	2.38	525	675384628	KFM77525.1	495	1.4e-47	60S ribosomal protein L31, partial [Stegodyphus mimosarum]	--	--	--	--	--	K02910	RP-L31e, RPL31	large subunit ribosomal protein L31e	http://www.genome.jp/dbget-bin/www_bget?ko:K02910	Q7KF90	483	1.4e-47	60S ribosomal protein L31 OS=Spodoptera frugiperda GN=RpL31 PE=2 SV=1	PF03852//PF01198	DNA mismatch endonuclease Vsr//Ribosomal protein L31e	GO:0006298//GO:0006412//GO:0042254	mismatch repair//translation//ribosome biogenesis	GO:0003735//GO:0004519	structural constituent of ribosome//endonuclease activity	GO:0005622//GO:0005840	intracellular//ribosome	KOG0893	60S ribosomal protein L31
Cluster-11490.0	BF_1	2.00	0.41	562	--	--	--	--	--	--	--	--	--	--	--	--	--	--	O94131	162	2.4e-10	DNA-binding protein creA OS=Gibberella fujikuroi GN=CREA PE=3 SV=1	--	--	--	--	--	--	--	--	--	--
Cluster-11492.0	BF_1	7.00	0.33	1485	795020598	XP_011859977.1	1093	1.8e-116	PREDICTED: uncharacterized protein LOC105557368 [Vollenhovia emeryi]	746835737	XM_011070267.1	183	1.24005e-88	PREDICTED: Acromyrmex echinatior uncharacterized LOC105154615 (LOC105154615), transcript variant X2, mRNA	--	--	--	--	--	--	--	--	PF03348//PF01498//PF04218	Serine incorporator (Serinc)//Transposase//CENP-B N-terminal DNA-binding domain	GO:0006313//GO:0015074	transposition, DNA-mediated//DNA integration	GO:0003677	DNA binding	GO:0016020	membrane	--	--
Cluster-11493.0	BF_1	3.00	0.49	632	761916857	XP_011407404.1	244	2.1e-18	PREDICTED: uncharacterized protein LOC105314749 [Amphimedon queenslandica]	--	--	--	--	--	--	--	--	--	--	--	--	--	--	--	--	--	--	--	--	--	--	--
Cluster-11494.0	BF_1	5.00	0.82	630	--	--	--	--	--	768311757	CP010985.1	399	0	Verticillium dahliae VdLs.17 chromosome 6, complete sequence	--	--	--	--	--	--	--	--	PF00646//PF00841	F-box domain//Sperm histone P2	GO:0007283	spermatogenesis	GO:0005515//GO:0003677	protein binding//DNA binding	GO:0005634//GO:0000786	nucleus//nucleosome	--	--
Cluster-11495.0	BF_1	2.00	48.30	224	--	--	--	--	--	--	--	--	--	--	--	--	--	--	--	--	--	--	PF05887	Procyclic acidic repetitive protein (PARP)	--	--	--	--	GO:0016020	membrane	--	--
Cluster-11496.0	BF_1	2.00	0.61	475	--	--	--	--	--	--	--	--	--	--	--	--	--	--	--	--	--	--	--	--	--	--	--	--	--	--	--	--
Cluster-11502.0	BF_1	3.00	0.32	816	--	--	--	--	--	--	--	--	--	--	--	--	--	--	--	--	--	--	--	--	--	--	--	--	--	--	--	--
Cluster-11504.0	BF_1	4.00	0.54	701	768449833	XP_011567021.1	901	1.5e-94	PREDICTED: fumarate reductase-like [Plutella xylostella]	768311752	CP010980.1	701	0	Verticillium dahliae VdLs.17 chromosome 1, complete sequence	--	--	--	--	O13755	519	1.2e-51	Fumarate reductase OS=Schizosaccharomyces pombe (strain 972 / ATCC 24843) GN=osm1 PE=3 SV=1	--	--	--	--	--	--	--	--	KOG2404	Fumarate reductase, flavoprotein subunit
Cluster-11504.1	BF_1	5.00	0.46	890	768449833	XP_011567021.1	806	2.0e-83	PREDICTED: fumarate reductase-like [Plutella xylostella]	768311752	CP010980.1	875	0	Verticillium dahliae VdLs.17 chromosome 1, complete sequence	K10226	FADS2	fatty acid desaturase 2 (delta-6 desaturase)	http://www.genome.jp/dbget-bin/www_bget?ko:K10226	O13755	233	2.3e-18	Fumarate reductase OS=Schizosaccharomyces pombe (strain 972 / ATCC 24843) GN=osm1 PE=3 SV=1	PF07533	BRK domain	--	--	GO:0005515//GO:0016817	protein binding//hydrolase activity, acting on acid anhydrides	--	--	KOG0537	Cytochrome b5
Cluster-11504.2	BF_1	8.00	1.36	618	156374958	XP_001629850.1	366	1.5e-32	predicted protein [Nematostella vectensis]>gi|156374960|ref|XP_001629851.1| predicted protein [Nematostella vectensis]>gi|156216859|gb|EDO37787.1| predicted protein [Nematostella vectensis]>gi|156216860|gb|EDO37788.1| predicted protein [Nematostella vectensis]	697068807	XM_009651293.1	595	0	Verticillium dahliae VdLs.17 40S ribosomal protein S20 mRNA	K02969	RP-S20e, RPS20	small subunit ribosomal protein S20e	http://www.genome.jp/dbget-bin/www_bget?ko:K02969	P23403	355	1.1e-32	40S ribosomal protein S20 OS=Xenopus laevis GN=rps20 PE=1 SV=1	--	--	GO:0042254//GO:0006412	ribosome biogenesis//translation	GO:0003735	structural constituent of ribosome	GO:0005840//GO:0015935	ribosome//small ribosomal subunit	KOG0900	40S ribosomal protein S20
Cluster-11506.0	BF_1	6.00	2.39	431	238683705	ACR54131.1	355	1.9e-31	NADH dehydrogenase [Palaemon varians]	--	--	--	--	--	K03959	NDUFB3	NADH dehydrogenase (ubiquinone) 1 beta subcomplex subunit 3	http://www.genome.jp/dbget-bin/www_bget?ko:K03959	Q9CQZ6	155	1.2e-09	NADH dehydrogenase [ubiquinone] 1 beta subcomplex subunit 3 OS=Mus musculus GN=Ndufb3 PE=1 SV=1	PF08122	NADH-ubiquinone oxidoreductase B12 subunit family	GO:0022900	electron transport chain	--	--	GO:0005739//GO:0005747	mitochondrion//mitochondrial respiratory chain complex I	KOG4631	NADH:ubiquinone oxidoreductase, NDUFB3/B12 subunit
Cluster-11509.0	BF_1	2.00	0.32	639	--	--	--	--	--	--	--	--	--	--	--	--	--	--	--	--	--	--	--	--	--	--	--	--	--	--	--	--
Cluster-11510.0	BF_1	2.00	1.11	391	--	--	--	--	--	--	--	--	--	--	--	--	--	--	--	--	--	--	--	--	--	--	--	--	--	--	--	--
Cluster-11511.0	BF_1	1.00	0.38	439	--	--	--	--	--	--	--	--	--	--	--	--	--	--	--	--	--	--	--	--	--	--	--	--	--	--	--	--
Cluster-11512.0	BF_1	3.00	0.31	830	808137625	XP_012171066.1	175	2.7e-10	PREDICTED: balbiani ring protein 3-like [Bombus terrestris]	--	--	--	--	--	--	--	--	--	--	--	--	--	PF01607	Chitin binding Peritrophin-A domain	GO:0006030	chitin metabolic process	GO:0008061	chitin binding	GO:0005576	extracellular region	--	--
Cluster-11522.0	BF_1	1.00	0.55	391	--	--	--	--	--	--	--	--	--	--	--	--	--	--	--	--	--	--	--	--	--	--	--	--	--	--	--	--
Cluster-11523.0	BF_1	1.00	1.35	323	--	--	--	--	--	--	--	--	--	--	--	--	--	--	--	--	--	--	--	--	--	--	--	--	--	--	--	--
Cluster-11525.0	BF_1	1.00	0.45	415	676448460	XP_009051739.1	407	1.7e-37	hypothetical protein LOTGIDRAFT_228426 [Lottia gigantea]>gi|556109247|gb|ESO97899.1| hypothetical protein LOTGIDRAFT_228426 [Lottia gigantea]	262401385	FJ774875.1	251	5.16911e-127	Scylla paramamosain small nuclear ribonucleoprotein SM D3 (snRNP core protein D3) (SM-D3)-like protein mRNA, partial cds	K11088	SNRPD3, SMD3	small nuclear ribonucleoprotein D3	http://www.genome.jp/dbget-bin/www_bget?ko:K11088	O44437	398	7.8e-38	Small nuclear ribonucleoprotein Sm D3 OS=Drosophila melanogaster GN=SmD3 PE=1 SV=1	--	--	--	--	--	--	--	--	KOG3172	Small nuclear ribonucleoprotein Sm D3
Cluster-11527.0	BF_1	1.00	0.42	424	--	--	--	--	--	--	--	--	--	--	--	--	--	--	--	--	--	--	--	--	--	--	--	--	--	--	--	--
Cluster-11528.0	BF_1	13.00	2.36	598	665805303	XP_008550839.1	459	2.3e-43	PREDICTED: histone H2B-like [Microplitis demolitor]>gi|665818284|ref|XP_008557962.1| PREDICTED: histone H2B-like [Microplitis demolitor]	--	--	--	--	--	K11252	H2B	histone H2B	http://www.genome.jp/dbget-bin/www_bget?ko:K11252	P59781	443	6.8e-43	Histone H2B OS=Drosophila erecta GN=His2B PE=3 SV=2	PF03847//PF00125	Transcription initiation factor TFIID subunit A//Core histone H2A/H2B/H3/H4	GO:0006352	DNA-templated transcription, initiation	GO:0003677	DNA binding	GO:0005669	transcription factor TFIID complex	--	--
Cluster-11534.0	BF_1	2.00	0.71	448	836712689	XP_012790459.1	566	6.8e-56	PREDICTED: 60S ribosomal protein L35a [Sorex araneus]	92446709	BC001783.1	448	0	Homo sapiens mRNA similar to ribosomal protein L35a (cDNA clone IMAGE:3355533)	K02917	RP-L35Ae, RPL35A	large subunit ribosomal protein L35Ae	http://www.genome.jp/dbget-bin/www_bget?ko:K02917	Q5R8K6	566	2.8e-57	60S ribosomal protein L35a OS=Pongo abelii GN=RPL35A PE=3 SV=1	PF01782//PF01247	RimM N-terminal domain//Ribosomal protein L35Ae	GO:0042254//GO:0006412//GO:0006364	ribosome biogenesis//translation//rRNA processing	GO:0003735	structural constituent of ribosome	GO:0005840//GO:0005622	ribosome//intracellular	KOG0887	60S ribosomal protein L35A/L37
Cluster-11543.0	BF_1	8.00	0.98	746	391341436	XP_003745036.1	257	7.7e-20	PREDICTED: cold shock domain-containing protein E1-like [Metaseiulus occidentalis]	--	--	--	--	--	--	--	--	--	P18395	152	4.7e-09	Cold shock domain-containing protein E1 OS=Rattus norvegicus GN=Csde1 PE=2 SV=1	PF00313	'Cold-shock' DNA-binding domain	GO:0006355	regulation of transcription, DNA-templated	GO:0003677	DNA binding	--	--	--	--
Cluster-11543.1	BF_1	5.00	0.74	667	644999081	XP_008215410.1	339	2.1e-29	PREDICTED: cold shock domain-containing protein E1 isoform X2 [Nasonia vitripennis]	--	--	--	--	--	--	--	--	--	O75534	280	6.1e-24	Cold shock domain-containing protein E1 OS=Homo sapiens GN=CSDE1 PE=1 SV=2	PF00313	'Cold-shock' DNA-binding domain	GO:0006355	regulation of transcription, DNA-templated	GO:0003677	DNA binding	--	--	--	--
Cluster-11544.0	BF_1	2.00	0.36	597	241997714	XP_002433506.1	796	1.9e-82	spectrin alpha chain, putative [Ixodes scapularis]>gi|215490929|gb|EEC00570.1| spectrin alpha chain, putative [Ixodes scapularis]	357527702	JN212250.1	86	4.02457e-35	Heterospilus sp. ST44 voucher AW017 alpha-spectrin gene, partial cds	K06114	SPTA	spectrin alpha	http://www.genome.jp/dbget-bin/www_bget?ko:K06114	P13395	686	4.5e-71	Spectrin alpha chain OS=Drosophila melanogaster GN=alpha-Spec PE=1 SV=2	PF00435	Spectrin repeat	GO:0035335//GO:0006570//GO:0006470	peptidyl-tyrosine dephosphorylation//tyrosine metabolic process//protein dephosphorylation	GO:0004725//GO:0005515//GO:0005509	protein tyrosine phosphatase activity//protein binding//calcium ion binding	--	--	KOG0040	Ca2+-binding actin-bundling protein (spectrin), alpha chain (EF-Hand protein superfamily)
Cluster-11545.0	BF_1	4.88	0.34	1098	642938802	XP_008199892.1	730	1.6e-74	PREDICTED: venom protease-like [Tribolium castaneum]	--	--	--	--	--	--	--	--	--	P05049	485	1.7e-47	Serine protease snake OS=Drosophila melanogaster GN=snk PE=1 SV=2	PF00089	Trypsin	GO:0006508	proteolysis	GO:0004252	serine-type endopeptidase activity	--	--	--	--
Cluster-11547.0	BF_1	1.00	0.66	373	762103603	XP_011434326.1	192	1.3e-12	PREDICTED: uncharacterized protein LOC105333177 isoform X2 [Crassostrea gigas]	--	--	--	--	--	--	--	--	--	--	--	--	--	--	--	--	--	--	--	--	--	--	--
Cluster-11548.0	BF_1	1.00	0.36	446	--	--	--	--	--	--	--	--	--	--	--	--	--	--	--	--	--	--	--	--	--	--	--	--	--	--	--	--
Cluster-11552.0	BF_1	3.00	0.36	759	--	--	--	--	--	--	--	--	--	--	--	--	--	--	--	--	--	--	--	--	--	--	--	--	--	--	--	--
Cluster-11557.0	BF_1	1.00	1.19	330	--	--	--	--	--	--	--	--	--	--	--	--	--	--	--	--	--	--	--	--	--	--	--	--	--	--	--	--
Cluster-11558.0	BF_1	26.00	1.98	1020	391336140	XP_003742440.1	1077	8.6e-115	PREDICTED: cathepsin L-like [Metaseiulus occidentalis]	--	--	--	--	--	K01365	CTSL	cathepsin L	http://www.genome.jp/dbget-bin/www_bget?ko:K01365	Q95029	919	7.4e-98	Cathepsin L OS=Drosophila melanogaster GN=Cp1 PE=2 SV=2	PF02159//PF03051//PF00112	Oestrogen receptor//Peptidase C1-like family//Papain family cysteine protease	GO:0006508//GO:0043401//GO:0006355//GO:0007165	proteolysis//steroid hormone mediated signaling pathway//regulation of transcription, DNA-templated//signal transduction	GO:0030284//GO:0008234//GO:0005496//GO:0004197//GO:0003677	estrogen receptor activity//cysteine-type peptidase activity//steroid binding//cysteine-type endopeptidase activity//DNA binding	GO:0005634	nucleus	KOG1543	Cysteine proteinase Cathepsin L
Cluster-11559.0	BF_1	1.00	0.37	441	642033943	CDQ94231.1	154	4.0e-08	unnamed protein product [Oncorhynchus mykiss]	--	--	--	--	--	--	--	--	--	--	--	--	--	PF00301//PF01396//PF05767	Rubredoxin//Topoisomerase DNA binding C4 zinc finger//Poxvirus virion envelope protein A14	GO:0006265	DNA topological change	GO:0003677//GO:0003916//GO:0005506	DNA binding//DNA topoisomerase activity//iron ion binding	GO:0005694//GO:0019031	chromosome//viral envelope	--	--
Cluster-11560.0	BF_1	6.00	0.51	941	--	--	--	--	--	--	--	--	--	--	--	--	--	--	--	--	--	--	PF00379	Insect cuticle protein	--	--	GO:0042302	structural constituent of cuticle	--	--	--	--
Cluster-11561.0	BF_1	17.00	2.08	746	241754617	XP_002406269.1	142	1.7e-06	conserved hypothetical protein [Ixodes scapularis]>gi|215506090|gb|EEC15584.1| conserved hypothetical protein [Ixodes scapularis]	--	--	--	--	--	--	--	--	--	--	--	--	--	--	--	--	--	--	--	--	--	--	--
Cluster-11564.0	BF_1	2.00	0.42	557	--	--	--	--	--	--	--	--	--	--	--	--	--	--	--	--	--	--	PF00569	Zinc finger, ZZ type	--	--	GO:0008270	zinc ion binding	--	--	--	--
Cluster-11568.0	BF_1	3.49	0.35	849	641648497	XP_008182438.1	219	2.2e-15	PREDICTED: uncharacterized protein LOC100574550 [Acyrthosiphon pisum]	--	--	--	--	--	--	--	--	--	--	--	--	--	PF02944	BESS motif	--	--	GO:0003677	DNA binding	--	--	--	--
Cluster-11571.0	BF_1	3.00	0.54	601	383862935	XP_003706938.1	270	1.9e-21	PREDICTED: ATP synthase subunit delta, mitochondrial [Megachile rotundata]	697074979	XM_009653646.1	576	0	Verticillium dahliae VdLs.17 ATP synthase delta chain mRNA	K02134	ATPeF1D, ATP5D, ATP16	F-type H+-transporting ATPase subunit delta	http://www.genome.jp/dbget-bin/www_bget?ko:K02134	P56525	608	5.1e-62	ATP synthase subunit delta, mitochondrial OS=Neurospora crassa (strain ATCC 24698 / 74-OR23-1A / CBS 708.71 / DSM 1257 / FGSC 987) GN=des PE=3 SV=2	PF02823	ATP synthase, Delta/Epsilon chain, beta-sandwich domain	GO:0006119//GO:0015992//GO:0015986	oxidative phosphorylation//proton transport//ATP synthesis coupled proton transport	GO:0046961//GO:0046933	proton-transporting ATPase activity, rotational mechanism//proton-transporting ATP synthase activity, rotational mechanism	GO:0045259//GO:0045261	proton-transporting ATP synthase complex//proton-transporting ATP synthase complex, catalytic core F(1)	KOG1758	Mitochondrial F1F0-ATP synthase, subunit delta/ATP16
Cluster-11573.0	BF_1	1.00	0.50	401	--	--	--	--	--	--	--	--	--	--	--	--	--	--	--	--	--	--	--	--	--	--	--	--	--	--	--	--
Cluster-11575.0	BF_1	10.00	0.53	1346	826417789	XP_012523702.1	1057	2.4e-112	PREDICTED: microtubule-actin cross-linking factor 1 isoform X31 [Monomorium pharaonis]	--	--	--	--	--	K10382	DST	dystonin	http://www.genome.jp/dbget-bin/www_bget?ko:K10382	D3ZHV2	817	6.6e-86	Microtubule-actin cross-linking factor 1 OS=Rattus norvegicus GN=Macf1 PE=1 SV=1	PF13499//PF13833//PF13405//PF00036//PF02187//PF13202	EF-hand domain pair//EF-hand domain pair//EF-hand domain//EF hand//Growth-Arrest-Specific Protein 2 Domain//EF hand	GO:0007050	cell cycle arrest	GO:0005509	calcium ion binding	--	--	KOG0516	Dystonin, GAS (Growth-arrest-specific protein), and related proteins
Cluster-11576.0	BF_1	1.00	0.43	422	--	--	--	--	--	--	--	--	--	--	--	--	--	--	--	--	--	--	--	--	--	--	--	--	--	--	--	--
Cluster-11576.1	BF_1	5.00	0.54	806	--	--	--	--	--	--	--	--	--	--	--	--	--	--	--	--	--	--	--	--	--	--	--	--	--	--	--	--
Cluster-11582.0	BF_1	4.00	1.15	486	--	--	--	--	--	302406916	XM_003001248.1	300	3.53591e-154	Verticillium albo-atrum VaMs.102 mitochondrial F1F0 ATP synthase subunit F Atp17, mRNA	--	--	--	--	Q06405	299	2.8e-26	ATP synthase subunit f, mitochondrial OS=Saccharomyces cerevisiae (strain ATCC 204508 / S288c) GN=ATP17 PE=1 SV=1	--	--	--	--	--	--	--	--	--	--
Cluster-11583.0	BF_1	3.00	0.57	586	597783634	XP_007255336.1	159	1.4e-08	PREDICTED: SH2 domain-containing protein 4A-like isoform X1 [Astyanax mexicanus]>gi|597783636|ref|XP_007255337.1| PREDICTED: SH2 domain-containing protein 4A-like isoform X2 [Astyanax mexicanus]>gi|597783638|ref|XP_007255338.1| PREDICTED: SH2 domain-containing protein 4A-like isoform X3 [Astyanax mexicanus]	--	--	--	--	--	--	--	--	--	Q08CX2	142	5.3e-08	SH2 domain-containing protein 4A OS=Xenopus tropicalis GN=sh2d4a PE=2 SV=1	--	--	--	--	--	--	--	--	--	--
Cluster-11584.0	BF_1	1.00	0.40	432	--	--	--	--	--	--	--	--	--	--	--	--	--	--	--	--	--	--	--	--	--	--	--	--	--	--	--	--
Cluster-11585.0	BF_1	31.00	3.62	768	391336366	XP_003742552.1	590	1.9e-58	PREDICTED: uncharacterized protein LOC100905186 [Metaseiulus occidentalis]	--	--	--	--	--	--	--	--	--	--	--	--	--	--	--	--	--	--	--	--	--	--	--
Cluster-11588.0	BF_1	24.00	3.43	681	256002943	ACU52718.1	889	3.6e-93	ribosomal protein L10a [Fenneropenaeus merguiensis]	256002942	FJ623402.1	309	5.013e-159	Fenneropenaeus merguiensis ribosomal protein L10a mRNA, complete cds	K02865	RP-L10Ae, RPL10A	large subunit ribosomal protein L10Ae	http://www.genome.jp/dbget-bin/www_bget?ko:K02865	Q963B6	780	6.5e-82	60S ribosomal protein L10a OS=Spodoptera frugiperda GN=RpL10A PE=2 SV=1	PF00787	PX domain	--	--	GO:0035091	phosphatidylinositol binding	--	--	KOG1570	60S ribosomal protein L10A
Cluster-11590.0	BF_1	4.00	0.45	782	817186742	XP_012287885.1	256	1.0e-19	PREDICTED: rho GTPase-activating protein 21 isoform X5 [Orussus abietinus]	--	--	--	--	--	--	--	--	--	--	--	--	--	--	--	--	--	--	--	--	--	--	--
Cluster-11592.0	BF_1	1.76	0.62	449	--	--	--	--	--	--	--	--	--	--	--	--	--	--	--	--	--	--	--	--	--	--	--	--	--	--	--	--
Cluster-11593.0	BF_1	2.00	0.85	423	--	--	--	--	--	--	--	--	--	--	--	--	--	--	--	--	--	--	--	--	--	--	--	--	--	--	--	--
Cluster-11594.1	BF_1	2.00	0.95	408	312086078	XP_003144936.1	502	1.6e-48	heat shock 70kDa protein 5 [Loa loa]	768311753	CP010981.1	408	0	Verticillium dahliae VdLs.17 chromosome 2, complete sequence	K09490	HSPA5, BIP	heat shock 70kDa protein 5	http://www.genome.jp/dbget-bin/www_bget?ko:K09490	P78695	590	4.2e-60	78 kDa glucose-regulated protein homolog OS=Neurospora crassa (strain ATCC 24698 / 74-OR23-1A / CBS 708.71 / DSM 1257 / FGSC 987) GN=grp78 PE=3 SV=3	--	--	--	--	--	--	--	--	KOG0100	Molecular chaperones GRP78/BiP/KAR2, HSP70 superfamily
Cluster-11595.1	BF_1	1.00	0.42	425	--	--	--	--	--	--	--	--	--	--	--	--	--	--	--	--	--	--	--	--	--	--	--	--	--	--	--	--
Cluster-11596.0	BF_1	4.00	0.33	970	340368959	XP_003383017.1	852	1.0e-88	PREDICTED: rab GDP dissociation inhibitor alpha-like [Amphimedon queenslandica]	697084134	XM_009656801.1	958	0	Verticillium dahliae VdLs.17 rab GDP-dissociation inhibitor mRNA	K17255	GDI1_2	Rab GDP dissociation inhibitor	http://www.genome.jp/dbget-bin/www_bget?ko:K17255	P39958	902	6.6e-96	Rab GDP-dissociation inhibitor OS=Saccharomyces cerevisiae (strain ATCC 204508 / S288c) GN=GDI1 PE=1 SV=1	PF00070	Pyridine nucleotide-disulphide oxidoreductase	GO:0055114	oxidation-reduction process	GO:0016491	oxidoreductase activity	--	--	KOG1439	RAB proteins geranylgeranyltransferase component A (RAB escort protein)
Cluster-11603.0	BF_1	2.00	0.53	502	--	--	--	--	--	--	--	--	--	--	--	--	--	--	--	--	--	--	--	--	--	--	--	--	--	--	--	--
Cluster-11605.0	BF_1	2.00	0.91	414	765551624	KJE92245.1	533	4.2e-52	hypothetical protein CAOG_008680 [Capsaspora owczarzaki ATCC 30864]	768311752	CP010980.1	414	0	Verticillium dahliae VdLs.17 chromosome 1, complete sequence	K01958	PC, pyc	pyruvate carboxylase	http://www.genome.jp/dbget-bin/www_bget?ko:K01958	Q9HES8	651	3.6e-67	Pyruvate carboxylase OS=Aspergillus niger GN=pyc PE=3 SV=1	PF07478//PF02786//PF02655	D-ala D-ala ligase C-terminus//Carbamoyl-phosphate synthase L chain, ATP binding domain//ATP-grasp domain	GO:0046436//GO:0009252	D-alanine metabolic process//peptidoglycan biosynthetic process	GO:0005524//GO:0008716//GO:0046872	ATP binding//D-alanine-D-alanine ligase activity//metal ion binding	--	--	KOG0369	Pyruvate carboxylase
Cluster-11607.0	BF_1	19.00	0.59	2093	--	--	--	--	--	697084372	XM_009656886.1	1849	0	Verticillium dahliae VdLs.17 septation protein SUN4 partial mRNA	--	--	--	--	Q4WGL5	557	1.4e-55	Secreted beta-glucosidase sun1 OS=Neosartorya fumigata (strain ATCC MYA-4609 / Af293 / CBS 101355 / FGSC A1100) GN=sun1 PE=1 SV=1	--	--	--	--	--	--	--	--	--	--
Cluster-11612.0	BF_1	6.00	0.71	761	325303222	DAA34697.1	281	1.3e-22	TPA_inf: putative thyropin precursor [Amblyomma variegatum]	--	--	--	--	--	--	--	--	--	P84032	175	1.0e-11	U24-ctenitoxin-Pn1a OS=Phoneutria nigriventer PE=1 SV=1	--	--	--	--	--	--	--	--	--	--
Cluster-11615.0	BF_1	3.00	3.15	338	--	--	--	--	--	--	--	--	--	--	--	--	--	--	--	--	--	--	PF09402	Man1-Src1p-C-terminal domain	--	--	--	--	GO:0005639	integral component of nuclear inner membrane	--	--
Cluster-11626.0	BF_1	3.00	0.36	757	--	--	--	--	--	--	--	--	--	--	--	--	--	--	--	--	--	--	--	--	--	--	--	--	--	--	--	--
Cluster-11628.0	BF_1	4.00	1.69	423	--	--	--	--	--	--	--	--	--	--	--	--	--	--	--	--	--	--	PF00707	Translation initiation factor IF-3, C-terminal domain	GO:0006413	translational initiation	--	--	--	--	--	--
Cluster-11637.0	BF_1	1.00	0.47	409	--	--	--	--	--	--	--	--	--	--	--	--	--	--	--	--	--	--	PF01655	Ribosomal protein L32	GO:0006412//GO:0042254	translation//ribosome biogenesis	GO:0003735	structural constituent of ribosome	GO:0005622//GO:0005840	intracellular//ribosome	--	--
Cluster-11638.0	BF_1	4.00	0.63	645	241148658	XP_002405859.1	499	5.7e-48	phosphoribosylformylglycinamidine synthase, putative [Ixodes scapularis]>gi|215493774|gb|EEC03415.1| phosphoribosylformylglycinamidine synthase, putative [Ixodes scapularis]	--	--	--	--	--	K01952	purL, PFAS	phosphoribosylformylglycinamidine synthase	http://www.genome.jp/dbget-bin/www_bget?ko:K01952	P35421	449	1.5e-43	Phosphoribosylformylglycinamidine synthase OS=Drosophila melanogaster GN=ade2 PE=1 SV=2	--	--	--	--	GO:0016874	ligase activity	--	--	KOG1907	Phosphoribosylformylglycinamidine synthase
Cluster-11641.0	BF_1	2.00	0.41	565	--	--	--	--	--	--	--	--	--	--	--	--	--	--	--	--	--	--	--	--	--	--	--	--	--	--	--	--
Cluster-11644.1	BF_1	7.00	0.36	1364	321472254	EFX83224.1	1448	1.1e-157	hypothetical protein DAPPUDRAFT_315656 [Daphnia pulex]	760445908	XM_011401721.1	177	2.46024e-85	Auxenochlorella protothecoides NAD(P) transhydrogenase, mitochondrial partial mRNA	K00323	NNT	NAD(P) transhydrogenase	http://www.genome.jp/dbget-bin/www_bget?ko:K00323	Q13423	1127	7.6e-122	NAD(P) transhydrogenase, mitochondrial OS=Homo sapiens GN=NNT PE=1 SV=3	PF07992//PF00107//PF02826//PF01134	Pyridine nucleotide-disulphide oxidoreductase//Zinc-binding dehydrogenase//D-isomer specific 2-hydroxyacid dehydrogenase, NAD binding domain//Glucose inhibited division protein A	GO:0055114//GO:0008033	oxidation-reduction process//tRNA processing	GO:0050660//GO:0051287//GO:0016491	flavin adenine dinucleotide binding//NAD binding//oxidoreductase activity	--	--	--	--
Cluster-11644.2	BF_1	24.00	0.55	2704	321472254	EFX83224.1	2382	1.1e-265	hypothetical protein DAPPUDRAFT_315656 [Daphnia pulex]	871278039	XM_013091017.1	568	0	PREDICTED: Aplysia californica NAD(P) transhydrogenase, mitochondrial-like (LOC101857768), mRNA	K00323	NNT	NAD(P) transhydrogenase	http://www.genome.jp/dbget-bin/www_bget?ko:K00323	Q13423	2153	1.6e-240	NAD(P) transhydrogenase, mitochondrial OS=Homo sapiens GN=NNT PE=1 SV=3	PF00205//PF12165//PF01924//PF02233	Thiamine pyrophosphate enzyme, central domain//Domain of unknown function (DUF3594)//Hydrogenase formation hypA family//NAD(P) transhydrogenase beta subunit	GO:0055114//GO:0006769//GO:0006355//GO:0046497	oxidation-reduction process//nicotinamide metabolic process//regulation of transcription, DNA-templated//nicotinate nucleotide metabolic process	GO:0046872//GO:0030976//GO:0000287//GO:0042393//GO:0008750//GO:0050661	metal ion binding//thiamine pyrophosphate binding//magnesium ion binding//histone binding//NAD(P)+ transhydrogenase (AB-specific) activity//NADP binding	GO:0016021	integral component of membrane	--	--
Cluster-11651.1	BF_1	6.00	0.41	1106	--	--	--	--	--	488892481	JX310001.1	911	0	Prunus persica carotenoid cleavage dioxygenase 4 (ccd4) gene, ccd4-Y2 allele, complete sequence; microsatellite Ppccd4-ssr sequence; and retrotransposon Gypsy and Copia like, complete sequence	--	--	--	--	--	--	--	--	PF06156//PF04977//PF04111//PF00170//PF06005//PF10473//PF07544//PF15898	Protein of unknown function (DUF972)//Septum formation initiator//Autophagy protein Apg6//bZIP transcription factor//Protein of unknown function (DUF904)//Leucine-rich repeats of kinetochore protein Cenp-F/LEK1//RNA polymerase II transcription mediator complex subunit 9//cGMP-dependent protein kinase interacting domain	GO:0006914//GO:0007049//GO:0006357//GO:0006355//GO:0006260//GO:0043093//GO:0000917	autophagy//cell cycle//regulation of transcription from RNA polymerase II promoter//regulation of transcription, DNA-templated//DNA replication//FtsZ-dependent cytokinesis//barrier septum assembly	GO:0045502//GO:0008134//GO:0003700//GO:0043565//GO:0019901//GO:0001104//GO:0042803	dynein binding//transcription factor binding//transcription factor activity, sequence-specific DNA binding//sequence-specific DNA binding//protein kinase binding//RNA polymerase II transcription cofactor activity//protein homodimerization activity	GO:0005737//GO:0005667//GO:0016592//GO:0030286	cytoplasm//transcription factor complex//mediator complex//dynein complex	--	--
Cluster-11652.0	BF_1	14.00	0.36	2423	--	--	--	--	--	--	--	--	--	--	--	--	--	--	--	--	--	--	PF08300	Hepatitis C virus non-structural 5a zinc finger domain	--	--	GO:0008270	zinc ion binding	--	--	--	--
Cluster-11655.0	BF_1	9.00	0.65	1060	--	--	--	--	--	768311758	CP010986.1	1039	0	Verticillium dahliae VdLs.17 chromosome 7, complete sequence	--	--	--	--	Q10347	287	1.5e-24	Uncharacterized protein C1F12.05 OS=Schizosaccharomyces pombe (strain 972 / ATCC 24843) GN=SPAC1F12.05 PE=4 SV=1	PF00857//PF03741	Isochorismatase family//Integral membrane protein TerC family	GO:0008152	metabolic process	GO:0003824	catalytic activity	GO:0016021	integral component of membrane	--	--
Cluster-11655.1	BF_1	3.00	0.36	751	--	--	--	--	--	768311758	CP010986.1	729	0	Verticillium dahliae VdLs.17 chromosome 7, complete sequence	--	--	--	--	--	--	--	--	--	--	--	--	--	--	--	--	--	--
Cluster-11656.0	BF_1	1.00	0.35	452	--	--	--	--	--	116309050	CR855064.1	452	0	Oryza sativa genomic DNA, chromosome 4, BAC clone: H0107B07, complete sequence	--	--	--	--	--	--	--	--	--	--	--	--	--	--	--	--	--	--
Cluster-11657.0	BF_1	3.00	0.65	549	241631960	XP_002408571.1	629	4.1e-63	villin, putative [Ixodes scapularis]>gi|215501194|gb|EEC10688.1| villin, putative, partial [Ixodes scapularis]	--	--	--	--	--	K08017	AVIL	advillin	http://www.genome.jp/dbget-bin/www_bget?ko:K08017	Q07171	382	7.4e-36	Gelsolin OS=Drosophila melanogaster GN=Gel PE=1 SV=2	--	--	--	--	GO:0003779	actin binding	--	--	KOG0443	Actin regulatory proteins (gelsolin/villin family)
Cluster-11659.0	BF_1	21.00	2.56	747	--	--	--	--	--	697072011	XM_009652608.1	698	0	Verticillium dahliae VdLs.17 hypothetical protein mRNA	--	--	--	--	--	--	--	--	PF04741	InvH outer membrane lipoprotein	GO:0009405	pathogenesis	--	--	--	--	--	--
Cluster-11660.0	BF_1	4.00	0.40	853	--	--	--	--	--	--	--	--	--	--	--	--	--	--	--	--	--	--	--	--	--	--	--	--	--	--	--	--
Cluster-11661.0	BF_1	12.00	0.38	2057	478250463	ENN70958.1	2171	2.4e-241	hypothetical protein YQE_12359, partial [Dendroctonus ponderosae]	--	--	--	--	--	K05313	GRIN	glutamate receptor, ionotropic, invertebrate	http://www.genome.jp/dbget-bin/www_bget?ko:K05313	P42260	532	1.1e-52	Glutamate receptor ionotropic, kainate 2 OS=Rattus norvegicus GN=Grik2 PE=1 SV=2	PF03100//PF10613//PF00060	CcmE//Ligated ion channel L-glutamate- and glycine-binding site//Ligand-gated ion channel	GO:0006811//GO:0017004//GO:0017003//GO:0007268//GO:0007165	ion transport//cytochrome complex assembly//protein-heme linkage//synaptic transmission//signal transduction	GO:0004970//GO:0005234	ionotropic glutamate receptor activity//extracellular-glutamate-gated ion channel activity	GO:0016020//GO:0005886	membrane//plasma membrane	KOG1052	Glutamate-gated kainate-type ion channel receptor subunit GluR5 and related subunits
Cluster-11664.0	BF_1	1.00	0.63	378	--	--	--	--	--	--	--	--	--	--	--	--	--	--	--	--	--	--	--	--	--	--	--	--	--	--	--	--
Cluster-11666.0	BF_1	2.00	0.33	624	--	--	--	--	--	--	--	--	--	--	--	--	--	--	--	--	--	--	--	--	--	--	--	--	--	--	--	--
Cluster-11668.0	BF_1	10.00	0.62	1189	--	--	--	--	--	--	--	--	--	--	--	--	--	--	--	--	--	--	PF05365	Ubiquinol-cytochrome C reductase, UQCRX/QCR9 like	GO:0006122	mitochondrial electron transport, ubiquinol to cytochrome c	--	--	GO:0005750//GO:0005743	mitochondrial respiratory chain complex III//mitochondrial inner membrane	--	--
Cluster-11668.1	BF_1	4.00	0.45	788	--	--	--	--	--	--	--	--	--	--	--	--	--	--	--	--	--	--	--	--	--	--	--	--	--	--	--	--
Cluster-11669.0	BF_1	5.00	0.50	851	241581367	XP_002403503.1	283	8.4e-23	fatty acid synthase, putative [Ixodes scapularis]>gi|215502217|gb|EEC11711.1| fatty acid synthase, putative [Ixodes scapularis]	--	--	--	--	--	K00665	FASN	fatty acid synthase, animal type	http://www.genome.jp/dbget-bin/www_bget?ko:K00665	P49327	201	1.1e-14	Fatty acid synthase OS=Homo sapiens GN=FASN PE=1 SV=3	--	--	GO:0006633//GO:0042967	fatty acid biosynthetic process//acyl-carrier-protein biosynthetic process	GO:0016297	acyl-[acyl-carrier-protein] hydrolase activity	GO:0005835	fatty acid synthase complex	KOG1202	Animal-type fatty acid synthase and related proteins
Cluster-11682.0	BF_1	2.00	12.09	261	242002666	XP_002435976.1	316	3.9e-27	RNA polymerase II proteinral transcription factor BTF3, putative [Ixodes scapularis]>gi|215499312|gb|EEC08806.1| RNA polymerase II proteinral transcription factor BTF3, putative [Ixodes scapularis]	--	--	--	--	--	K01527	EGD1, BTF3	nascent polypeptide-associated complex subunit beta	http://www.genome.jp/dbget-bin/www_bget?ko:K01527	Q6PC91	304	3.9e-27	Transcription factor BTF3 homolog 4 OS=Danio rerio GN=btf3l4 PE=2 SV=1	--	--	--	--	--	--	--	--	KOG2240	RNA polymerase II general transcription factor BTF3 and related proteins
Cluster-11682.1	BF_1	11.00	0.68	1189	675373470	KFM66372.1	207	7.7e-14	Transcription factor BTF3-like protein, partial [Stegodyphus mimosarum]	--	--	--	--	--	K01527	EGD1, BTF3	nascent polypeptide-associated complex subunit beta	http://www.genome.jp/dbget-bin/www_bget?ko:K01527	Q2KIY7	176	1.2e-11	Transcription factor BTF3 homolog 4 OS=Bos taurus GN=BTF3L4 PE=2 SV=1	--	--	--	--	--	--	--	--	KOG2240	RNA polymerase II general transcription factor BTF3 and related proteins
Cluster-11684.0	BF_1	4.00	0.47	767	675377883	KFM70785.1	658	2.5e-66	Group XV phospholipase A2, partial [Stegodyphus mimosarum]	--	--	--	--	--	K06129	LYPLA3	lysophospholipase III	http://www.genome.jp/dbget-bin/www_bget?ko:K06129	Q8NCC3	537	1.1e-53	Group XV phospholipase A2 OS=Homo sapiens GN=PLA2G15 PE=1 SV=2	PF06821//PF07819//PF02450//PF01048	Serine hydrolase//PGAP1-like protein//Lecithin:cholesterol acyltransferase//Phosphorylase superfamily	GO:0009116//GO:0006629//GO:0006886//GO:0042967//GO:0006505	nucleoside metabolic process//lipid metabolic process//intracellular protein transport//acyl-carrier-protein biosynthetic process//GPI anchor metabolic process	GO:0003824//GO:0016788//GO:0016787//GO:0008374	catalytic activity//hydrolase activity, acting on ester bonds//hydrolase activity//O-acyltransferase activity	--	--	KOG2369	Lecithin:cholesterol acyltransferase (LCAT)/Acyl-ceramide synthase
Cluster-11687.0	BF_1	16.00	1.13	1075	470364926	XP_004365977.1	410	2.0e-37	60S ribosomal protein L6 [Capsaspora owczarzaki ATCC 30864]>gi|765549051|gb|KJE89672.1| 60S ribosomal protein L6 [Capsaspora owczarzaki ATCC 30864]	697067842	XM_009650811.1	609	0	Verticillium dahliae VdLs.17 60S ribosomal protein L6-3 partial mRNA	K02934	RP-L6e, RPL6	large subunit ribosomal protein L6e	http://www.genome.jp/dbget-bin/www_bget?ko:K02934	P05739	467	2.0e-45	60S ribosomal protein L6-B OS=Saccharomyces cerevisiae (strain ATCC 204508 / S288c) GN=RPL6B PE=1 SV=4	PF01159	Ribosomal protein L6e	GO:0042254//GO:0006412	ribosome biogenesis//translation	GO:0003735	structural constituent of ribosome	GO:0005840//GO:0005622	ribosome//intracellular	KOG1694	60s ribosomal protein L6
Cluster-11691.0	BF_1	3.00	0.52	611	--	--	--	--	--	--	--	--	--	--	--	--	--	--	--	--	--	--	--	--	--	--	--	--	--	--	--	--
Cluster-11694.0	BF_1	4.00	0.66	630	--	--	--	--	--	--	--	--	--	--	--	--	--	--	--	--	--	--	--	--	--	--	--	--	--	--	--	--
Cluster-11698.0	BF_1	18.00	0.62	1900	675386840	KFM79737.1	934	6.1e-98	ADP-ribosylation factor 1, partial [Stegodyphus mimosarum]	213514505	NM_001139834.1	238	4.25029e-119	Salmo salar ADP-ribosylation factor 3 (arf3), mRNA >gnl|BL_ORD_ID|5991829 Salmo salar clone ssal-rgf-502-159 ADP-ribosylation factor 3 putative mRNA, complete cds	K07937	ARF1	ADP-ribosylation factor 1	http://www.genome.jp/dbget-bin/www_bget?ko:K07937	P61209	925	2.8e-98	ADP-ribosylation factor 1 OS=Drosophila melanogaster GN=Arf79F PE=2 SV=2	PF04670//PF00025//PF00071//PF00503//PF01591//PF01926//PF08477	Gtr1/RagA G protein conserved region//ADP-ribosylation factor family//Ras family//G-protein alpha subunit//6-phosphofructo-2-kinase//50S ribosome-binding GTPase//Ras of Complex, Roc, domain of DAPkinase	GO:0007165//GO:0007186//GO:0007264//GO:0006013//GO:0006000	signal transduction//G-protein coupled receptor signaling pathway//small GTPase mediated signal transduction//mannose metabolic process//fructose metabolic process	GO:0005524//GO:0031683//GO:0003873//GO:0003924//GO:0005525//GO:0004871//GO:0019001	ATP binding//G-protein beta/gamma-subunit complex binding//6-phosphofructo-2-kinase activity//GTPase activity//GTP binding//signal transducer activity//guanyl nucleotide binding	--	--	KOG0070	GTP-binding ADP-ribosylation factor Arf1
Cluster-11702.0	BF_1	18.89	0.62	1994	642916232	XP_008190940.1	219	5.2e-15	PREDICTED: two pore potassium channel protein sup-9 isoform X1 [Tribolium castaneum]	--	--	--	--	--	--	--	--	--	--	--	--	--	--	--	--	--	--	--	--	--	--	--
Cluster-11705.0	BF_1	4.00	1.23	472	--	--	--	--	--	768311752	CP010980.1	427	0	Verticillium dahliae VdLs.17 chromosome 1, complete sequence	--	--	--	--	--	--	--	--	--	--	--	--	--	--	--	--	--	--
Cluster-11707.0	BF_1	8.00	0.50	1189	--	--	--	--	--	--	--	--	--	--	--	--	--	--	--	--	--	--	--	--	--	--	--	--	--	--	--	--
Cluster-11708.0	BF_1	5.76	0.43	1029	241173805	XP_002410890.1	608	2.1e-60	conserved hypothetical protein [Ixodes scapularis]>gi|215495043|gb|EEC04684.1| conserved hypothetical protein [Ixodes scapularis]	241173804	XM_002410845.1	43	5.69642e-11	Ixodes scapularis conserved hypothetical protein, mRNA	--	--	--	--	--	--	--	--	PF02599	Global regulator protein family	GO:0006402//GO:0006109	mRNA catabolic process//regulation of carbohydrate metabolic process	GO:0003723	RNA binding	--	--	--	--
Cluster-11715.0	BF_1	11.00	1.49	703	161671282	ABX75493.1	718	2.5e-73	40S ribosomal protein S5 [Lycosa singoriensis]	697083096	XM_009656437.1	697	0	Verticillium dahliae VdLs.17 40S ribosomal protein S5-B mRNA	K02989	RP-S5e, RPS5	small subunit ribosomal protein S5e	http://www.genome.jp/dbget-bin/www_bget?ko:K02989	Q7RVI1	884	5.8e-94	40S ribosomal protein S5 OS=Neurospora crassa (strain ATCC 24698 / 74-OR23-1A / CBS 708.71 / DSM 1257 / FGSC 987) GN=rps-5 PE=3 SV=2	--	--	--	--	--	--	--	--	KOG3291	Ribosomal protein S7
Cluster-11719.0	BF_1	3.00	0.62	559	694533470	XP_009494755.1	347	2.1e-30	hypothetical protein H696_02569 [Fonticula alba]>gi|627948331|gb|KCV70239.1| hypothetical protein H696_02569 [Fonticula alba]	697084446	XM_009656912.1	559	0	Verticillium dahliae VdLs.17 disulfide-isomerase mRNA	K08056	PDIA3, GRP58	protein disulfide isomerase family A, member 3	http://www.genome.jp/dbget-bin/www_bget?ko:K08056	P55059	625	5.0e-64	Protein disulfide-isomerase OS=Humicola insolens PE=1 SV=1	PF08534//PF00085//PF01216//PF00578	Redoxin//Thioredoxin//Calsequestrin//AhpC/TSA family	GO:0045454//GO:0055114	cell redox homeostasis//oxidation-reduction process	GO:0005509//GO:0016209//GO:0016491	calcium ion binding//antioxidant activity//oxidoreductase activity	--	--	KOG0190	Protein disulfide isomerase (prolyl 4-hydroxylase beta subunit)
Cluster-11722.0	BF_1	2.00	1.04	398	646701959	KDR11426.1	300	4.2e-25	Protein neuralized [Zootermopsis nevadensis]	333103093	JF715398.1	112	9.19008e-50	Scylla paramamosain clone SP14 microsatellite sequence	K01931	NEUR	protein neuralized	http://www.genome.jp/dbget-bin/www_bget?ko:K01931	P29503	287	5.6e-25	Protein neuralized OS=Drosophila melanogaster GN=neur PE=1 SV=2	PF13639//PF14634//PF00097	Ring finger domain//zinc-RING finger domain//Zinc finger, C3HC4 type (RING finger)	--	--	GO:0046872//GO:0005515//GO:0008270	metal ion binding//protein binding//zinc ion binding	--	--	KOG4172	Predicted E3 ubiquitin ligase
Cluster-11725.0	BF_1	3.46	0.34	860	91076754	XP_973519.1	206	7.2e-14	PREDICTED: synaptic vesicle glycoprotein 2C [Tribolium castaneum]>gi|270001914|gb|EEZ98361.1| hypothetical protein TcasGA2_TC000818 [Tribolium castaneum]	--	--	--	--	--	--	--	--	--	--	--	--	--	--	--	GO:0055085	transmembrane transport	GO:0022857	transmembrane transporter activity	GO:0016021	integral component of membrane	--	--
Cluster-11728.0	BF_1	5.00	1.47	481	--	--	--	--	--	--	--	--	--	--	--	--	--	--	--	--	--	--	--	--	--	--	--	--	--	--	--	--
Cluster-11736.0	BF_1	2.00	0.45	539	--	--	--	--	--	--	--	--	--	--	--	--	--	--	--	--	--	--	--	--	--	--	--	--	--	--	--	--
Cluster-11737.0	BF_1	1.00	1.00	341	--	--	--	--	--	--	--	--	--	--	--	--	--	--	--	--	--	--	--	--	--	--	--	--	--	--	--	--
Cluster-11746.0	BF_1	1.00	0.34	454	381147210	AFF59979.1	457	3.0e-43	C-type lectin [Eriocheir sinensis]	--	--	--	--	--	--	--	--	--	--	--	--	--	--	--	--	--	--	--	--	--	--	--
Cluster-11748.0	BF_1	1.00	0.49	404	--	--	--	--	--	--	--	--	--	--	--	--	--	--	--	--	--	--	--	--	--	--	--	--	--	--	--	--
Cluster-11752.0	BF_1	3.00	0.81	498	765553805	KJE94426.1	208	2.4e-14	hypothetical protein CAOG_008856 [Capsaspora owczarzaki ATCC 30864]	697079175	XM_009655086.1	299	1.30543e-153	Verticillium dahliae VdLs.17 ATP-dependent RNA helicase DBP2 partial mRNA	K12823	DDX5, DBP2	ATP-dependent RNA helicase DDX5/DBP2	http://www.genome.jp/dbget-bin/www_bget?ko:K12823	Q4X195	319	1.4e-28	ATP-dependent RNA helicase dbp2 OS=Neosartorya fumigata (strain ATCC MYA-4609 / Af293 / CBS 101355 / FGSC A1100) GN=dbp2 PE=3 SV=2	--	--	--	--	--	--	--	--	KOG0331	ATP-dependent RNA helicase
Cluster-11755.0	BF_1	2.00	0.46	532	--	--	--	--	--	--	--	--	--	--	--	--	--	--	--	--	--	--	--	--	--	--	--	--	--	--	--	--
Cluster-11757.0	BF_1	2.00	0.74	442	--	--	--	--	--	--	--	--	--	--	--	--	--	--	--	--	--	--	--	--	--	--	--	--	--	--	--	--
Cluster-11758.0	BF_1	3.00	0.40	708	391326822	XP_003737910.1	594	6.1e-59	PREDICTED: glutathione peroxidase-like [Metaseiulus occidentalis]	297813638	XM_002874657.1	35	1.08047e-06	Arabidopsis lyrata subsp. lyrata ATGPX6, mRNA	K05361	GPX4	phospholipid-hydroperoxide glutathione peroxidase	http://www.genome.jp/dbget-bin/www_bget?ko:K05361	P30708	508	2.3e-50	Probable phospholipid hydroperoxide glutathione peroxidase OS=Nicotiana sylvestris PE=2 SV=1	PF08534//PF00578//PF00255	Redoxin//AhpC/TSA family//Glutathione peroxidase	GO:0006749//GO:0055114//GO:0006804//GO:0006979	glutathione metabolic process//oxidation-reduction process//obsolete peroxidase reaction//response to oxidative stress	GO:0004602//GO:0016209//GO:0016491	glutathione peroxidase activity//antioxidant activity//oxidoreductase activity	--	--	KOG1651	Glutathione peroxidase
Cluster-11763.0	BF_1	3.00	0.53	604	--	--	--	--	--	--	--	--	--	--	--	--	--	--	--	--	--	--	PF07962	Replication Fork Protection Component Swi3	GO:0006974//GO:0007049//GO:0048478	cellular response to DNA damage stimulus//cell cycle//replication fork protection	--	--	GO:0005634	nucleus	--	--
Cluster-11764.0	BF_1	3.00	0.71	527	--	--	--	--	--	--	--	--	--	--	--	--	--	--	--	--	--	--	--	--	--	--	--	--	--	--	--	--
Cluster-11765.0	BF_1	5.00	0.43	935	--	--	--	--	--	--	--	--	--	--	--	--	--	--	--	--	--	--	--	--	--	--	--	--	--	--	--	--
Cluster-11767.0	BF_1	1.00	0.45	414	--	--	--	--	--	--	--	--	--	--	--	--	--	--	--	--	--	--	PF07989//PF05924//PF09302//PF07716//PF06005//PF01576//PF13851	Centrosomin N-terminal motif 1//SAMP Motif//XLF-Cernunnos, XRcc4-like factor, NHEJ component//Basic region leucine zipper//Protein of unknown function (DUF904)//Myosin tail//Growth-arrest specific micro-tubule binding	GO:0043093//GO:0000917//GO:0048870//GO:0016055//GO:0006302//GO:0006355	FtsZ-dependent cytokinesis//barrier septum assembly//cell motility//Wnt signaling pathway//double-strand break repair//regulation of transcription, DNA-templated	GO:0003774//GO:0003700//GO:0008013//GO:0043565	motor activity//transcription factor activity, sequence-specific DNA binding//beta-catenin binding//sequence-specific DNA binding	GO:0005667//GO:0005634//GO:0005737//GO:0016342//GO:0005815//GO:0016459//GO:0031514	transcription factor complex//nucleus//cytoplasm//catenin complex//microtubule organizing center//myosin complex//motile cilium	--	--
Cluster-11771.0	BF_1	3.00	1.48	404	--	--	--	--	--	--	--	--	--	--	--	--	--	--	--	--	--	--	PF13855//PF00560	Leucine rich repeat//Leucine Rich Repeat	--	--	GO:0005515	protein binding	--	--	--	--
Cluster-11772.0	BF_1	2.00	3.90	304	--	--	--	--	--	--	--	--	--	--	--	--	--	--	--	--	--	--	PF01975//PF12300	Survival protein SurE//Protein of unknown function (DUF3628)	--	--	GO:0016787//GO:0016817	hydrolase activity//hydrolase activity, acting on acid anhydrides	--	--	--	--
Cluster-11775.0	BF_1	3.00	0.39	715	443707645	ELU03158.1	166	2.6e-09	hypothetical protein CAPTEDRAFT_223026 [Capitella teleta]	--	--	--	--	--	--	--	--	--	--	--	--	--	--	--	--	--	--	--	--	--	--	--
Cluster-11776.0	BF_1	4.00	0.45	789	--	--	--	--	--	--	--	--	--	--	--	--	--	--	--	--	--	--	--	--	--	--	--	--	--	--	--	--
Cluster-11778.0	BF_1	4.00	1.41	449	--	--	--	--	--	--	--	--	--	--	--	--	--	--	--	--	--	--	PF06177	QueT transporter	--	--	--	--	GO:0005886	plasma membrane	--	--
Cluster-11779.0	BF_1	5.00	0.47	878	--	--	--	--	--	392303592	JX102625.1	297	3.06408e-152	Scylla paramamosain microsatellite Spm54 sequence	--	--	--	--	--	--	--	--	--	--	--	--	--	--	--	--	--	--
Cluster-11780.0	BF_1	18.00	1.52	949	330841223	XP_003292601.1	771	2.4e-79	hypothetical protein DICPUDRAFT_40821 [Dictyostelium purpureum]>gi|325077131|gb|EGC30864.1| hypothetical protein DICPUDRAFT_40821 [Dictyostelium purpureum]	--	--	--	--	--	K01368	CTSS	cathepsin S	http://www.genome.jp/dbget-bin/www_bget?ko:K01368	Q86GF7	666	1.5e-68	Crustapain OS=Pandalus borealis GN=Cys PE=1 SV=1	PF00112//PF03051	Papain family cysteine protease//Peptidase C1-like family	GO:0006508	proteolysis	GO:0008233//GO:0004197//GO:0008234	peptidase activity//cysteine-type endopeptidase activity//cysteine-type peptidase activity	--	--	KOG1543	Cysteine proteinase Cathepsin L
Cluster-11785.0	BF_1	1.00	0.59	385	--	--	--	--	--	--	--	--	--	--	--	--	--	--	--	--	--	--	PF00424	REV protein (anti-repression trans-activator protein)	GO:0006355	regulation of transcription, DNA-templated	GO:0003700	transcription factor activity, sequence-specific DNA binding	GO:0042025//GO:0005667	host cell nucleus//transcription factor complex	--	--
Cluster-11786.0	BF_1	2.00	0.55	494	--	--	--	--	--	392303567	JX102600.1	346	9.65705e-180	Scylla paramamosain microsatellite Spm29 sequence	--	--	--	--	--	--	--	--	--	--	--	--	--	--	--	--	--	--
Cluster-11788.0	BF_1	4.00	0.35	932	--	--	--	--	--	--	--	--	--	--	--	--	--	--	--	--	--	--	--	--	--	--	--	--	--	--	--	--
Cluster-11789.0	BF_1	5.00	0.37	1038	241997698	XP_002433498.1	1283	1.1e-138	GTP-specific succinyl-CoA synthetase, beta subunit, putative [Ixodes scapularis]>gi|215490921|gb|EEC00562.1| GTP-specific succinyl-CoA synthetase, beta subunit, putative [Ixodes scapularis]	--	--	--	--	--	K01900	LSC2	succinyl-CoA synthetase beta subunit	http://www.genome.jp/dbget-bin/www_bget?ko:K01900	Q9Z2I8	1149	1.6e-124	Succinyl-CoA ligase [GDP-forming] subunit beta, mitochondrial OS=Mus musculus GN=Suclg2 PE=1 SV=3	PF00549	CoA-ligase	GO:0008152//GO:0019643	metabolic process//reductive tricarboxylic acid cycle	GO:0003824//GO:0005524//GO:0004775	catalytic activity//ATP binding//succinate-CoA ligase (ADP-forming) activity	GO:0042709	succinate-CoA ligase complex	KOG2799	Succinyl-CoA synthetase, beta subunit
Cluster-11791.0	BF_1	1.00	0.38	437	--	--	--	--	--	--	--	--	--	--	--	--	--	--	--	--	--	--	--	--	--	--	--	--	--	--	--	--
Cluster-11793.0	BF_1	5.00	0.64	723	--	--	--	--	--	--	--	--	--	--	--	--	--	--	--	--	--	--	--	--	--	--	--	--	--	--	--	--
Cluster-11796.0	BF_1	6.00	0.53	923	452187326	AGG09876.1	1003	3.0e-106	dihydroxy-acid dehydratase, partial [Nilaparvata lugens]	697076689	XM_009654224.1	736	0	Verticillium dahliae VdLs.17 dihydroxy-acid dehydratase partial mRNA	--	--	--	--	Q7UJ69	834	4.8e-88	Dihydroxy-acid dehydratase OS=Rhodopirellula baltica (strain SH1) GN=ilvD PE=3 SV=2	PF00920	Dehydratase family	GO:0008152	metabolic process	GO:0003824	catalytic activity	--	--	KOG2448	Dihydroxy-acid dehydratase
Cluster-11805.0	BF_1	6.00	0.92	653	768416568	XP_011548880.1	501	3.4e-48	PREDICTED: 12 kDa FK506-binding protein-like [Plutella xylostella]	--	--	--	--	--	K09568	FKBP1	FK506-binding protein 1	http://www.genome.jp/dbget-bin/www_bget?ko:K09568	P48375	483	1.7e-47	12 kDa FK506-binding protein OS=Drosophila melanogaster GN=FK506-bp2 PE=3 SV=2	PF00254	FKBP-type peptidyl-prolyl cis-trans isomerase	GO:0006457	protein folding	--	--	--	--	KOG0544	FKBP-type peptidyl-prolyl cis-trans isomerase
Cluster-11806.0	BF_1	12.00	1.05	926	803007392	XP_011966855.1	570	4.8e-56	PREDICTED: 40S ribosomal protein S7 isoform X1, partial [Ovis aries]	768311754	CP010982.1	648	0	Verticillium dahliae VdLs.17 chromosome 3, complete sequence	K02993	RP-S7e, RPS7	small subunit ribosomal protein S7e	http://www.genome.jp/dbget-bin/www_bget?ko:K02993	O43105	833	6.3e-88	40S ribosomal protein S7 OS=Neurospora crassa (strain ATCC 24698 / 74-OR23-1A / CBS 708.71 / DSM 1257 / FGSC 987) GN=crp-15 PE=3 SV=2	PF01251	Ribosomal protein S7e	GO:0006412//GO:0042254	translation//ribosome biogenesis	GO:0003735	structural constituent of ribosome	GO:0005622//GO:0005840	intracellular//ribosome	KOG3320	40S ribosomal protein S7
Cluster-11808.0	BF_1	2.71	2.18	357	91078376	XP_974169.1	252	1.4e-19	PREDICTED: tyramine beta-hydroxylase [Tribolium castaneum]>gi|270003980|gb|EFA00428.1| hypothetical protein TcasGA2_TC003282 [Tribolium castaneum]>gi|390979538|dbj|BAM21526.1| tyramine beta hydroxylase, partial [Tribolium castaneum]	--	--	--	--	--	K00503	DBH	dopamine beta-monooxygenase	http://www.genome.jp/dbget-bin/www_bget?ko:K00503	--	--	--	--	--	--	GO:0006584//GO:0006570//GO:0055114	catecholamine metabolic process//tyrosine metabolic process//oxidation-reduction process	GO:0005507//GO:0004500	copper ion binding//dopamine beta-monooxygenase activity	--	--	--	--
Cluster-11810.0	BF_1	14.00	0.73	1363	546679567	ERL90015.1	1632	5.1e-179	hypothetical protein D910_07373 [Dendroctonus ponderosae]	--	--	--	--	--	--	--	--	--	--	--	--	--	--	--	--	--	--	--	--	--	--	--
Cluster-11811.0	BF_1	4.00	0.49	747	391334527	XP_003741655.1	1010	3.7e-107	PREDICTED: phosphoglycerate kinase-like [Metaseiulus occidentalis]	551601734	XM_005782428.1	44	1.13494e-11	Emiliania huxleyi CCMP1516 phosphoglycerate kinase partial mRNA	K00927	PGK, pgk	phosphoglycerate kinase	http://www.genome.jp/dbget-bin/www_bget?ko:K00927	Q3T0P6	956	2.8e-102	Phosphoglycerate kinase 1 OS=Bos taurus GN=PGK1 PE=2 SV=3	PF00162	Phosphoglycerate kinase	GO:0015976//GO:0006094//GO:0006096//GO:0016310	carbon utilization//gluconeogenesis//glycolytic process//phosphorylation	GO:0004618	phosphoglycerate kinase activity	--	--	KOG1367	3-phosphoglycerate kinase
Cluster-11817.0	BF_1	1.00	0.61	381	--	--	--	--	--	--	--	--	--	--	--	--	--	--	--	--	--	--	--	--	--	--	--	--	--	--	--	--
Cluster-11820.0	BF_1	3.00	0.38	729	--	--	--	--	--	--	--	--	--	--	--	--	--	--	--	--	--	--	--	--	--	--	--	--	--	--	--	--
Cluster-11823.0	BF_1	9.00	1.26	690	801385089	XP_012055790.1	371	4.3e-33	PREDICTED: LOW QUALITY PROTEIN: protein H2A.5-like [Atta cephalotes]	688431088	LL189456.1	118	7.62803e-53	Heligmosomoides polygyrus genome assembly H_bakeri_Edinburgh ,scaffold HPBE_scaffold0001086	K11251	H2A	histone H2A	http://www.genome.jp/dbget-bin/www_bget?ko:K11251	P84054	371	1.8e-34	Histone H2A OS=Drosophila simulans GN=His2A PE=3 SV=2	PF00125	Core histone H2A/H2B/H3/H4	--	--	GO:0003677	DNA binding	--	--	--	--
Cluster-11824.0	BF_1	2.00	0.61	474	--	--	--	--	--	--	--	--	--	--	--	--	--	--	--	--	--	--	--	--	--	--	--	--	--	--	--	--
Cluster-11830.0	BF_1	2.00	0.85	422	391340654	XP_003744653.1	255	7.4e-20	PREDICTED: lysosomal alpha-glucosidase-like [Metaseiulus occidentalis]	--	--	--	--	--	K12316	GAA	lysosomal alpha-glucosidase	http://www.genome.jp/dbget-bin/www_bget?ko:K12316	Q6P7A9	158	5.4e-10	Lysosomal alpha-glucosidase OS=Rattus norvegicus GN=Gaa PE=2 SV=1	PF13442	Cytochrome C oxidase, cbb3-type, subunit III	GO:0006118	obsolete electron transport	GO:0009055//GO:0020037	electron carrier activity//heme binding	--	--	--	--
Cluster-11831.0	BF_1	4.00	0.34	949	91082273	XP_973593.1	345	6.1e-30	PREDICTED: renin receptor [Tribolium castaneum]>gi|270007211|gb|EFA03659.1| hypothetical protein TcasGA2_TC013754 [Tribolium castaneum]	--	--	--	--	--	K19514	ATP6AP2, PRR	renin receptor	http://www.genome.jp/dbget-bin/www_bget?ko:K19514	P81134	240	3.8e-19	Renin receptor OS=Bos taurus GN=ATP6AP2 PE=1 SV=2	PF07850	Renin receptor-like protein	GO:0007165	signal transduction	GO:0004872	receptor activity	GO:0016021	integral component of membrane	KOG4737	ATPase membrane sector associated protein
Cluster-11835.0	BF_1	2.00	0.38	588	--	--	--	--	--	--	--	--	--	--	--	--	--	--	--	--	--	--	--	--	--	--	--	--	--	--	--	--
Cluster-11839.0	BF_1	1.00	0.37	442	--	--	--	--	--	--	--	--	--	--	--	--	--	--	--	--	--	--	--	--	--	--	--	--	--	--	--	--
Cluster-11840.0	BF_1	8.00	30.06	277	--	--	--	--	--	--	--	--	--	--	--	--	--	--	--	--	--	--	--	--	--	--	--	--	--	--	--	--
Cluster-11845.0	BF_1	2.00	0.47	530	--	--	--	--	--	--	--	--	--	--	--	--	--	--	--	--	--	--	--	--	--	--	--	--	--	--	--	--
Cluster-11858.2	BF_1	1.00	0.31	474	--	--	--	--	--	--	--	--	--	--	--	--	--	--	--	--	--	--	--	--	--	--	--	--	--	--	--	--
Cluster-11861.0	BF_1	3.00	0.46	658	--	--	--	--	--	--	--	--	--	--	--	--	--	--	--	--	--	--	--	--	--	--	--	--	--	--	--	--
Cluster-11863.0	BF_1	3.00	0.81	499	--	--	--	--	--	--	--	--	--	--	--	--	--	--	--	--	--	--	--	--	--	--	--	--	--	--	--	--
Cluster-11864.0	BF_1	25.00	1.45	1252	499002174	XP_004534773.1	523	1.8e-50	PREDICTED: cofilin/actin-depolymerizing factor homolog [Ceratitis capitata]	338224338	HM217810.1	365	0	Scylla paramamosain actin-depolymerizing factor 4-like mRNA, partial sequence	K05765	CFL	cofilin	http://www.genome.jp/dbget-bin/www_bget?ko:K05765	P45594	517	3.8e-51	Cofilin/actin-depolymerizing factor homolog OS=Drosophila melanogaster GN=tsr PE=2 SV=1	PF00241	Cofilin/tropomyosin-type actin-binding protein	--	--	GO:0003779	actin binding	GO:0005622	intracellular	KOG1735	Actin depolymerizing factor
Cluster-11867.0	BF_1	25.00	0.94	1774	91089113	XP_972237.1	966	1.1e-101	PREDICTED: pickpocket protein 28 [Tribolium castaneum]>gi|270012423|gb|EFA08871.1| hypothetical protein TcasGA2_TC006572 [Tribolium castaneum]	--	--	--	--	--	--	--	--	--	Q86LG1	457	4.8e-44	Pickpocket protein 28 OS=Drosophila melanogaster GN=ppk28 PE=1 SV=2	PF00858	Amiloride-sensitive sodium channel	GO:0006814	sodium ion transport	GO:0005272	sodium channel activity	GO:0016020	membrane	--	--
Cluster-11868.1	BF_1	3.00	0.82	496	--	--	--	--	--	--	--	--	--	--	--	--	--	--	--	--	--	--	--	--	--	--	--	--	--	--	--	--
Cluster-11871.0	BF_1	1.00	0.71	367	--	--	--	--	--	--	--	--	--	--	--	--	--	--	--	--	--	--	--	--	--	--	--	--	--	--	--	--
Cluster-11873.0	BF_1	2.00	0.34	618	795545558	XP_011905221.1	561	3.6e-55	PREDICTED: protein phosphatase 1 regulatory subunit 12A isoform X6 [Cercocebus atys]	767974348	XM_011538385.1	618	0	PREDICTED: Homo sapiens protein phosphatase 1, regulatory subunit 12A (PPP1R12A), transcript variant X14, mRNA	K06270	PPP1R12A, MYPT1	protein phosphatase 1 regulatory subunit 12A	http://www.genome.jp/dbget-bin/www_bget?ko:K06270	O14974	561	1.5e-56	Protein phosphatase 1 regulatory subunit 12A OS=Homo sapiens GN=PPP1R12A PE=1 SV=1	PF03896	Translocon-associated protein (TRAP), alpha subunit	--	--	--	--	GO:0005789	endoplasmic reticulum membrane	--	--
Cluster-11876.0	BF_1	3.00	0.78	507	646712077	KDR16993.1	244	1.7e-18	Insulin-like growth factor-binding protein complex acid labile chain [Zootermopsis nevadensis]	--	--	--	--	--	--	--	--	--	O75325	182	1.1e-12	Leucine-rich repeat neuronal protein 2 OS=Homo sapiens GN=LRRN2 PE=2 SV=2	PF00560//PF13855	Leucine Rich Repeat//Leucine rich repeat	--	--	GO:0005515	protein binding	--	--	--	--
Cluster-11878.0	BF_1	3.00	0.58	580	646718990	KDR21261.1	283	5.7e-23	Mitogen-activated protein kinase kinase kinase 1 [Zootermopsis nevadensis]	--	--	--	--	--	K04416	MAP3K1, MEKK1	mitogen-activated protein kinase kinase kinase 1	http://www.genome.jp/dbget-bin/www_bget?ko:K04416	P53349	183	9.3e-13	Mitogen-activated protein kinase kinase kinase 1 OS=Mus musculus GN=Map3k1 PE=1 SV=3	--	--	--	--	--	--	--	--	--	--
Cluster-11879.0	BF_1	37.15	1.34	1836	241708208	XP_002413321.1	869	2.0e-90	LIM domain-binding protein, putative [Ixodes scapularis]>gi|215507135|gb|EEC16629.1| LIM domain-binding protein, putative, partial [Ixodes scapularis]	338224401	HM217844.1	467	0	Scylla paramamosain LIM domain-binding protein-like mRNA, partial sequence	--	--	--	--	A1ZA47	812	3.4e-85	PDZ and LIM domain protein Zasp OS=Drosophila melanogaster GN=Zasp52 PE=1 SV=2	PF00412//PF00020	LIM domain//TNFR/NGFR cysteine-rich region	--	--	GO:0016740//GO:0008270//GO:0005515//GO:0046872	transferase activity//zinc ion binding//protein binding//metal ion binding	--	--	KOG1703	Adaptor protein Enigma and related PDZ-LIM proteins
Cluster-11880.0	BF_1	7.00	0.58	962	700894661	AIU99749.1	376	1.6e-33	mitochondrial cytochrome c oxidase subunit VIb [Litopenaeus vannamei]	392303568	JX102601.1	436	0	Scylla paramamosain microsatellite Spm30 sequence	K02267	COX6B	cytochrome c oxidase subunit 6b	http://www.genome.jp/dbget-bin/www_bget?ko:K02267	O94581	258	3.1e-21	Cytochrome c oxidase subunit 6B OS=Schizosaccharomyces pombe (strain 972 / ATCC 24843) GN=cox12 PE=3 SV=2	PF02297//PF02072	Cytochrome oxidase c subunit VIb//Prepro-orexin	GO:0007631//GO:0007218//GO:0006123//GO:0015992	feeding behavior//neuropeptide signaling pathway//mitochondrial electron transport, cytochrome c to oxygen//proton transport	GO:0004129	cytochrome-c oxidase activity	GO:0005739//GO:0045277	mitochondrion//respiratory chain complex IV	KOG3057	Cytochrome c oxidase, subunit VIb/COX12
Cluster-11884.0	BF_1	6.80	3.40	402	478260022	ENN79811.1	169	6.6e-10	hypothetical protein YQE_03752, partial [Dendroctonus ponderosae]	--	--	--	--	--	--	--	--	--	--	--	--	--	--	--	--	--	--	--	--	--	--	--
Cluster-11885.0	BF_1	5.00	0.51	841	321476489	EFX87450.1	1043	6.2e-111	hypothetical protein DAPPUDRAFT_207615 [Daphnia pulex]	262401058	FJ774710.1	149	5.49006e-70	Scylla paramamosain GDP dissociation inhibitor mRNA, partial cds	K17255	GDI1_2	Rab GDP dissociation inhibitor	http://www.genome.jp/dbget-bin/www_bget?ko:K17255	P50395	855	1.6e-90	Rab GDP dissociation inhibitor beta OS=Homo sapiens GN=GDI2 PE=1 SV=2	PF14928	Short tail fibre protein receptor-binding domain	--	--	GO:0046872	metal ion binding	--	--	KOG1439	RAB proteins geranylgeranyltransferase component A (RAB escort protein)
Cluster-11885.1	BF_1	7.00	0.82	769	675376930	KFM69832.1	833	1.3e-86	Rab GDP dissociation inhibitor beta, partial [Stegodyphus mimosarum]	262401058	FJ774710.1	103	1.86316e-44	Scylla paramamosain GDP dissociation inhibitor mRNA, partial cds	K17255	GDI1_2	Rab GDP dissociation inhibitor	http://www.genome.jp/dbget-bin/www_bget?ko:K17255	P21856	621	2.0e-63	Rab GDP dissociation inhibitor alpha OS=Bos taurus GN=GDI1 PE=1 SV=1	--	--	--	--	--	--	--	--	KOG1439	RAB proteins geranylgeranyltransferase component A (RAB escort protein)
Cluster-11888.0	BF_1	12.00	1.74	675	3287776	P81388.1	274	7.4e-22	RecName: Full=Cuticle protein AMP4; AltName: Full=HA-AMP4 [Homarus americanus]	--	--	--	--	--	--	--	--	--	P81576	302	1.7e-26	Cuticle protein AM1159 OS=Cancer pagurus PE=1 SV=1	PF02214//PF00379	BTB/POZ domain//Insect cuticle protein	GO:0051260	protein homooligomerization	GO:0042302	structural constituent of cuticle	--	--	--	--
Cluster-11890.0	BF_1	2.00	1.59	358	119579909	EAW59505.1	511	1.3e-49	hCG2043213, partial [Homo sapiens]	21410210	BC030984.1	340	1.4737e-176	Homo sapiens cDNA clone MGC:32654 IMAGE:4701898, complete cds	--	--	--	--	P06316	406	7.9e-39	Ig lambda chain V-I region BL2 OS=Homo sapiens PE=2 SV=1	--	--	--	--	--	--	--	--	--	--
Cluster-11892.0	BF_1	6.23	0.35	1273	270161184	ACZ63472.1	405	9.0e-37	i-type lysozyme-like protein 2 [Penaeus monodon]	--	--	--	--	--	--	--	--	--	Q6L6Q6	191	2.4e-13	Lysozyme OS=Crassostrea gigas GN=lysoz PE=2 SV=1	PF00404//PF07645//PF05497	Dockerin type I repeat//Calcium-binding EGF domain//Destabilase	GO:0005975	carbohydrate metabolic process	GO:0003796//GO:0005509//GO:0004553	lysozyme activity//calcium ion binding//hydrolase activity, hydrolyzing O-glycosyl compounds	--	--	--	--
Cluster-11893.0	BF_1	4.00	5.58	321	391346824	XP_003747668.1	296	9.9e-25	PREDICTED: 17-beta-hydroxysteroid dehydrogenase type 6-like [Metaseiulus occidentalis]	--	--	--	--	--	K00019	E1.1.1.30, bdh	3-hydroxybutyrate dehydrogenase	http://www.genome.jp/dbget-bin/www_bget?ko:K00019	Q80XN0	165	6.3e-11	D-beta-hydroxybutyrate dehydrogenase, mitochondrial OS=Mus musculus GN=Bdh1 PE=1 SV=2	PF00106//PF10414	short chain dehydrogenase//Sirohaem synthase dimerisation region	GO:0055114//GO:0006779//GO:0008152	oxidation-reduction process//porphyrin-containing compound biosynthetic process//metabolic process	GO:0016491	oxidoreductase activity	--	--	--	--
Cluster-11894.0	BF_1	2.00	0.32	639	150010589	NP_003632.3	651	1.3e-65	interferon-induced transmembrane protein 1 [Homo sapiens]>gi|311771581|ref|NP_001185687.1| interferon-induced transmembrane protein 1 [Pan troglodytes]>gi|397468804|ref|XP_003806061.1| PREDICTED: interferon-induced transmembrane protein 1 [Pan paniscus]>gi|694942607|ref|XP_009457888.1| PREDICTED: interferon-induced transmembrane protein 1 isoform X1 [Pan troglodytes]>gi|1177476|emb|CAA59337.1| in…	150010588	NM_003641.3	639	0	Homo sapiens interferon induced transmembrane protein 1 (IFITM1), mRNA	K06566	IFITM	interferon induced transmembrane protein	http://www.genome.jp/dbget-bin/www_bget?ko:K06566	P13164	646	2.1e-66	Interferon-induced transmembrane protein 1 OS=Homo sapiens GN=IFITM1 PE=1 SV=3	PF04505	Interferon-induced transmembrane protein	GO:0035455//GO:0030336//GO:0051607//GO:0008285//GO:0007165//GO:0045669//GO:0045071//GO:0035456//GO:0009607//GO:0050776//GO:0046597//GO:0034341//GO:0060337	response to interferon-alpha//negative regulation of cell migration//defense response to virus//negative regulation of cell proliferation//signal transduction//positive regulation of osteoblast differentiation//negative regulation of viral genome replication//response to interferon-beta//response to biotic stimulus//regulation of immune response//negative regulation of viral entry into host cell/…	GO:0005057//GO:0005515	receptor signaling protein activity//protein binding	GO:0005886//GO:0016021	plasma membrane//integral component of membrane	--	--
Cluster-11895.0	BF_1	4.00	0.46	770	--	--	--	--	--	--	--	--	--	--	--	--	--	--	--	--	--	--	PF07127//PF00095//PF01033	Late nodulin protein//WAP-type (Whey Acidic Protein) 'four-disulfide core'//Somatomedin B domain	GO:0007165//GO:0006955//GO:0009878	signal transduction//immune response//nodule morphogenesis	GO:0005044//GO:0030247//GO:0046872//GO:0030414	scavenger receptor activity//polysaccharide binding//metal ion binding//peptidase inhibitor activity	GO:0005576	extracellular region	--	--
Cluster-11897.0	BF_1	3.00	0.54	600	--	--	--	--	--	--	--	--	--	--	--	--	--	--	--	--	--	--	--	--	--	--	--	--	--	--	--	--
Cluster-11898.0	BF_1	4.00	0.56	691	328900032	AEB54654.1	268	3.8e-21	ATPase inhibitory factor 1 [Procambarus clarkii]	--	--	--	--	--	--	--	--	--	A8XZB0	157	1.2e-09	ATPase inhibitor mai-2, mitochondrial OS=Caenorhabditis briggsae GN=mai-2 PE=3 SV=1	PF04568	Mitochondrial ATPase inhibitor, IATP	GO:0032780	negative regulation of ATPase activity	GO:0042030	ATPase inhibitor activity	GO:0005739	mitochondrion	--	--
Cluster-11899.0	BF_1	2.22	0.33	660	157690742	CAL69098.1	425	2.2e-39	TPA: putative 40S ribosomal protein S12 [Spadella cephaloptera]	697090702	XM_009659929.1	501	0	Verticillium dahliae VdLs.17 40S ribosomal protein S12 mRNA	K02951	RP-S12e, RPS12	small subunit ribosomal protein S12e	http://www.genome.jp/dbget-bin/www_bget?ko:K02951	O59936	603	2.1e-61	40S ribosomal protein S12 OS=Blumeria graminis f. sp. hordei GN=RPS12 PE=3 SV=1	--	--	--	--	--	--	--	--	KOG3406	40S ribosomal protein S12
Cluster-11903.0	BF_1	2.00	0.32	641	759148846	XP_011368365.1	1138	4.6e-122	PREDICTED: heterogeneous nuclear ribonucleoprotein U isoform X1 [Pteropus vampyrus]	190690760	EU831468.1	641	0	Synthetic construct Homo sapiens clone HAIB:100066497; DKFZo008F1017 heterogeneous nuclear ribonucleoprotein U (scaffold attachment factor A) protein (HNRNPU) gene, encodes complete protein	K12888	HNRNPU	heterogeneous nuclear ribonucleoprotein U	http://www.genome.jp/dbget-bin/www_bget?ko:K12888	Q00839	1138	1.9e-123	Heterogeneous nuclear ribonucleoprotein U OS=Homo sapiens GN=HNRNPU PE=1 SV=6	PF00622	SPRY domain	--	--	GO:0005515	protein binding	--	--	--	--
Cluster-11909.0	BF_1	2.00	3.74	306	241608408	XP_002405974.1	233	1.9e-17	multiple pdz domain protein, putative [Ixodes scapularis]>gi|215500730|gb|EEC10224.1| multiple pdz domain protein, putative [Ixodes scapularis]	--	--	--	--	--	K06092	INADL, PATJ	InaD-like protein	http://www.genome.jp/dbget-bin/www_bget?ko:K06092	Q63ZW7	203	2.3e-15	InaD-like protein OS=Mus musculus GN=Inadl PE=1 SV=2	PF00595//PF13180	PDZ domain (Also known as DHR or GLGF)//PDZ domain	--	--	GO:0005515	protein binding	--	--	--	--
Cluster-11910.0	BF_1	10.00	0.52	1369	873224191	CEM26909.1	761	5.1e-78	unnamed protein product [Vitrella brassicaformis CCMP3155]	302414091	XM_003004832.1	1081	0	Verticillium albo-atrum VaMs.102 conserved hypothetical protein, mRNA	--	--	--	--	Q9XIG1	703	1.1e-72	Sterol 3-beta-glucosyltransferase UGT80B1 OS=Arabidopsis thaliana GN=UGT80B1 PE=2 SV=1	PF03033	Glycosyltransferase family 28 N-terminal domain	GO:0005975//GO:0030259	carbohydrate metabolic process//lipid glycosylation	GO:0016758	transferase activity, transferring hexosyl groups	--	--	--	--
Cluster-11910.1	BF_1	22.00	1.08	1427	873228375	CEM15978.1	974	1.1e-102	unnamed protein product [Vitrella brassicaformis CCMP3155]	768311752	CP010980.1	1192	0	Verticillium dahliae VdLs.17 chromosome 1, complete sequence	K00049	GRHPR	glyoxylate/hydroxypyruvate reductase	http://www.genome.jp/dbget-bin/www_bget?ko:K00049	Q07103	1674	2.9e-185	Formate dehydrogenase OS=Neurospora crassa (strain ATCC 24698 / 74-OR23-1A / CBS 708.71 / DSM 1257 / FGSC 987) GN=fdh PE=2 SV=1	PF03446//PF02826//PF00389	NAD binding domain of 6-phosphogluconate dehydrogenase//D-isomer specific 2-hydroxyacid dehydrogenase, NAD binding domain//D-isomer specific 2-hydroxyacid dehydrogenase, catalytic domain	GO:0055114//GO:0019521//GO:0008152//GO:0006098	oxidation-reduction process//D-gluconate metabolic process//metabolic process//pentose-phosphate shunt	GO:0051287//GO:0016616//GO:0004616	NAD binding//oxidoreductase activity, acting on the CH-OH group of donors, NAD or NADP as acceptor//phosphogluconate dehydrogenase (decarboxylating) activity	--	--	KOG0069	Glyoxylate/hydroxypyruvate reductase (D-isomer-specific 2-hydroxy acid dehydrogenase superfamily)
Cluster-11912.0	BF_1	3.00	0.40	713	--	--	--	--	--	--	--	--	--	--	--	--	--	--	--	--	--	--	--	--	--	--	--	--	--	--	--	--
Cluster-11918.0	BF_1	2.00	0.38	588	241161688	XP_002408973.1	622	2.9e-62	prolylcarboxypeptidase, putative [Ixodes scapularis]>gi|215494442|gb|EEC04083.1| prolylcarboxypeptidase, putative, partial [Ixodes scapularis]	--	--	--	--	--	K01285	PRCP	lysosomal Pro-X carboxypeptidase	http://www.genome.jp/dbget-bin/www_bget?ko:K01285	P42785	517	1.8e-51	Lysosomal Pro-X carboxypeptidase OS=Homo sapiens GN=PRCP PE=1 SV=1	PF00326//PF05577	Prolyl oligopeptidase family//Serine carboxypeptidase S28	GO:0006508	proteolysis	GO:0008236//GO:0070011	serine-type peptidase activity//peptidase activity, acting on L-amino acid peptides	--	--	KOG2183	Prolylcarboxypeptidase (angiotensinase C)
Cluster-11919.0	BF_1	10.00	0.31	2089	242007449	XP_002424552.1	1086	1.6e-115	collagen alpha-1, IV, chain precursor, putative [Pediculus humanus corporis]>gi|212507995|gb|EEB11814.1| collagen alpha-1, IV, chain precursor, putative [Pediculus humanus corporis]	700383672	XM_009933492.1	75	1.91223e-28	PREDICTED: Opisthocomus hoazin collagen, type IV, alpha 1 (COL4A1), mRNA	K06237	COL4A	collagen, type IV, alpha	http://www.genome.jp/dbget-bin/www_bget?ko:K06237	P29400	1048	1.7e-112	Collagen alpha-5(IV) chain OS=Homo sapiens GN=COL4A5 PE=1 SV=2	PF01413//PF02948	C-terminal tandem repeated domain in type 4 procollagen//Amelogenin	GO:0007275	multicellular organismal development	GO:0005201	extracellular matrix structural constituent	GO:0005578//GO:0005581	proteinaceous extracellular matrix//collagen trimer	--	--
Cluster-11920.0	BF_1	1.00	0.35	450	--	--	--	--	--	--	--	--	--	--	--	--	--	--	--	--	--	--	--	--	--	--	--	--	--	--	--	--
Cluster-11922.0	BF_1	3.00	0.85	489	157107178	XP_001649659.1	431	3.3e-40	AAEL004722-PA, partial [Aedes aegypti]>gi|108879640|gb|EAT43865.1| AAEL004722-PA, partial [Aedes aegypti]	--	--	--	--	--	K15369	TRAK1	trafficking kinesin-binding protein 1	http://www.genome.jp/dbget-bin/www_bget?ko:K15369	Q960V3	384	3.9e-36	Trafficking kinesin-binding protein milt OS=Drosophila melanogaster GN=milt PE=1 SV=1	PF07716//PF00170//PF06005//PF06156//PF04977//PF01166	Basic region leucine zipper//bZIP transcription factor//Protein of unknown function (DUF904)//Protein of unknown function (DUF972)//Septum formation initiator//TSC-22/dip/bun family	GO:0007049//GO:0043093//GO:0000917//GO:0006355//GO:0006260	cell cycle//FtsZ-dependent cytokinesis//barrier septum assembly//regulation of transcription, DNA-templated//DNA replication	GO:0003700//GO:0043565	transcription factor activity, sequence-specific DNA binding//sequence-specific DNA binding	GO:0005667//GO:0005737	transcription factor complex//cytoplasm	KOG4360	Uncharacterized coiled coil protein
Cluster-11923.0	BF_1	2.00	0.40	569	426387489	XP_004060199.1	318	4.9e-27	PREDICTED: elongation factor 1-delta-like [Gorilla gorilla gorilla]	697067858	XM_009650819.1	410	0	Verticillium dahliae VdLs.17 elongation factor 1-beta partial mRNA	K15410	EEF1D	elongation factor 1-delta	http://www.genome.jp/dbget-bin/www_bget?ko:K15410	O74173	338	9.7e-31	Elongation factor 1-beta OS=Schizosaccharomyces pombe (strain 972 / ATCC 24843) GN=tef5 PE=2 SV=1	PF00736	EF-1 guanine nucleotide exchange domain	GO:0006414//GO:0006448	translational elongation//regulation of translational elongation	GO:0003746	translation elongation factor activity	GO:0005840//GO:0005853	ribosome//eukaryotic translation elongation factor 1 complex	KOG1668	Elongation factor 1 beta/delta chain
Cluster-11924.0	BF_1	4.00	1.02	510	157115780	XP_001652693.1	168	1.1e-09	AAEL007344-PA [Aedes aegypti]>gi|108876761|gb|EAT40986.1| AAEL007344-PA [Aedes aegypti]	--	--	--	--	--	--	--	--	--	--	--	--	--	--	--	--	--	--	--	--	--	--	--
Cluster-11929.0	BF_1	6.00	3.99	373	--	--	--	--	--	--	--	--	--	--	--	--	--	--	--	--	--	--	--	--	--	--	--	--	--	--	--	--
Cluster-11930.0	BF_1	5.00	1.40	491	817196235	XP_012273693.1	547	1.2e-53	PREDICTED: leucine-rich repeat and immunoglobulin-like domain-containing nogo receptor-interacting protein 3 isoform X2 [Orussus abietinus]	--	--	--	--	--	--	--	--	--	P34595	227	6.2e-18	Immunoglobulin domain and leucine-rich repeat-containing protein 2 OS=Caenorhabditis elegans GN=iglr-2 PE=1 SV=2	PF14943//PF02601//PF07571//PF01017//PF01516//PF07352	Mitochondrial ribosome subunit S26//Exonuclease VII, large subunit//TAF6 C-terminal HEAT repeat domain//STAT protein, all-alpha domain//Orbivirus helicase VP6//Bacteriophage Mu Gam like protein	GO:0051090//GO:0007165//GO:0042262//GO:0006308//GO:0006355	regulation of sequence-specific DNA binding transcription factor activity//signal transduction//DNA protection//DNA catabolic process//regulation of transcription, DNA-templated	GO:0005198//GO:0008855//GO:0003690//GO:0003700//GO:0004871	structural molecule activity//exodeoxyribonuclease VII activity//double-stranded DNA binding//transcription factor activity, sequence-specific DNA binding//signal transducer activity	GO:0005667//GO:0005763//GO:0019028//GO:0005634//GO:0009318	transcription factor complex//mitochondrial small ribosomal subunit//viral capsid//nucleus//exodeoxyribonuclease VII complex	--	--
Cluster-11932.0	BF_1	3.14	5.63	308	--	--	--	--	--	--	--	--	--	--	--	--	--	--	--	--	--	--	--	--	--	--	--	--	--	--	--	--
Cluster-11940.0	BF_1	2.00	0.70	450	470290578	XP_004343167.1	134	8.5e-06	SH3 domain-containing protein [Capsaspora owczarzaki ATCC 30864]>gi|765557156|gb|KJE97450.1| SH3 domain-containing protein [Capsaspora owczarzaki ATCC 30864]	768311756	CP010984.1	441	0	Verticillium dahliae VdLs.17 chromosome 5, complete sequence	--	--	--	--	O08641	127	2.3e-06	SH3 domain-containing YSC84-like protein 1 OS=Mus musculus GN=Sh3yl1 PE=1 SV=1	--	--	--	--	--	--	--	--	KOG1843	Uncharacterized conserved protein
Cluster-11941.0	BF_1	2.00	0.40	569	--	--	--	--	--	--	--	--	--	--	--	--	--	--	--	--	--	--	--	--	--	--	--	--	--	--	--	--
Cluster-11942.0	BF_1	4.00	0.50	739	--	--	--	--	--	--	--	--	--	--	--	--	--	--	--	--	--	--	PF00913	Trypanosome variant surface glycoprotein (A-type)	GO:0020012	evasion or tolerance of host immune response	--	--	--	--	--	--
Cluster-11943.0	BF_1	2.00	0.73	443	--	--	--	--	--	--	--	--	--	--	--	--	--	--	--	--	--	--	--	--	--	--	--	--	--	--	--	--
Cluster-11947.0	BF_1	12.00	11.04	347	762081924	XP_011422687.1	196	4.2e-13	PREDICTED: nidogen-2-like [Crassostrea gigas]	--	--	--	--	--	--	--	--	--	--	--	--	--	PF00219	Insulin-like growth factor binding protein	GO:0001558	regulation of cell growth	GO:0005520	insulin-like growth factor binding	GO:0016942//GO:0005576	insulin-like growth factor binding protein complex//extracellular region	--	--
Cluster-11953.0	BF_1	28.01	1.49	1334	571330962	AHF27413.1	737	3.0e-75	putative sugar transporter 1 [Phaedon cochleariae]	--	--	--	--	--	--	--	--	--	Q291H8	271	1.3e-22	Facilitated trehalose transporter Tret1 OS=Drosophila pseudoobscura pseudoobscura GN=Tret1 PE=3 SV=3	PF00083//PF07690	Sugar (and other) transporter//Major Facilitator Superfamily	GO:0055085	transmembrane transport	GO:0022857	transmembrane transporter activity	GO:0016021	integral component of membrane	--	--
Cluster-11957.1	BF_1	7.00	0.37	1345	114052326	NP_001040470.1	878	1.4e-91	gasp precursor [Bombyx mori]>gi|95103030|gb|ABF51456.1| gasp precursor [Bombyx mori]	--	--	--	--	--	--	--	--	--	--	--	--	--	PF03530//PF01607	Calcium-activated SK potassium channel//Chitin binding Peritrophin-A domain	GO:0006030//GO:0006813	chitin metabolic process//potassium ion transport	GO:0008061//GO:0016286	chitin binding//small conductance calcium-activated potassium channel activity	GO:0016021//GO:0005576	integral component of membrane//extracellular region	--	--
Cluster-11966.0	BF_1	3.00	0.89	479	--	--	--	--	--	--	--	--	--	--	--	--	--	--	--	--	--	--	--	--	--	--	--	--	--	--	--	--
Cluster-11967.0	BF_1	21.77	0.57	2395	642915111	XP_008190414.1	536	1.1e-51	PREDICTED: uncharacterized protein LOC103312184 isoform X3 [Tribolium castaneum]	--	--	--	--	--	--	--	--	--	--	--	--	--	PF15216	Thymic stromal lymphopoietin	GO:0007165	signal transduction	GO:0005125	cytokine activity	--	--	--	--
Cluster-11985.0	BF_1	3.00	0.40	710	--	--	--	--	--	--	--	--	--	--	--	--	--	--	--	--	--	--	PF00168	C2 domain	--	--	GO:0005515	protein binding	--	--	--	--
Cluster-11986.2	BF_1	2.00	1.44	366	546681189	ERL91324.1	270	1.2e-21	hypothetical protein D910_08656 [Dendroctonus ponderosae]	--	--	--	--	--	K07767	KATNA1	katanin p60 ATPase-containing subunit A1	http://www.genome.jp/dbget-bin/www_bget?ko:K07767	Q8IYT4	187	2.0e-13	Katanin p60 ATPase-containing subunit A-like 2 OS=Homo sapiens GN=KATNAL2 PE=2 SV=3	--	--	--	--	--	--	--	--	--	--
Cluster-11990.0	BF_1	2.00	0.37	590	--	--	--	--	--	--	--	--	--	--	--	--	--	--	--	--	--	--	--	--	--	--	--	--	--	--	--	--
Cluster-11992.0	BF_1	2.00	0.39	578	--	--	--	--	--	--	--	--	--	--	--	--	--	--	--	--	--	--	--	--	--	--	--	--	--	--	--	--
Cluster-11995.0	BF_1	2.00	0.51	508	--	--	--	--	--	--	--	--	--	--	--	--	--	--	--	--	--	--	--	--	--	--	--	--	--	--	--	--
Cluster-11996.0	BF_1	12.76	0.33	2447	817187793	XP_012288450.1	1795	1.1e-197	PREDICTED: polypyrimidine tract-binding protein 2 isoform X6 [Orussus abietinus]	817187794	XM_012433028.1	117	1.00843e-51	PREDICTED: Orussus abietinus polypyrimidine tract-binding protein 1 (LOC105704095), transcript variant X11, mRNA	K14948	PTBP2, NPTB	polypyrimidine tract-binding protein 2	http://www.genome.jp/dbget-bin/www_bget?ko:K14948	P26599	1472	1.3e-161	Polypyrimidine tract-binding protein 1 OS=Homo sapiens GN=PTBP1 PE=1 SV=1	PF01974//PF00076	tRNA intron endonuclease, catalytic C-terminal domain//RNA recognition motif. (a.k.a. RRM, RBD, or RNP domain)	GO:0051252//GO:0006388	regulation of RNA metabolic process//tRNA splicing, via endonucleolytic cleavage and ligation	GO:0000213//GO:0003676	tRNA-intron endonuclease activity//nucleic acid binding	GO:0000214	tRNA-intron endonuclease complex	KOG1190	Polypyrimidine tract-binding protein
Cluster-11996.2	BF_1	40.00	0.58	4138	--	--	--	--	--	372461088	JF715240.1	53	6.47937e-16	Fenneropenaeus indicus clone Lvan052 microsatellite sequence	--	--	--	--	--	--	--	--	--	--	--	--	--	--	--	--	--	--
Cluster-11997.0	BF_1	1.00	0.46	411	617431084	XP_007561838.1	135	5.9e-06	PREDICTED: serine protease 27-like [Poecilia formosa]	--	--	--	--	--	--	--	--	--	--	--	--	--	--	--	--	--	--	--	--	--	--	--
Cluster-11997.1	BF_1	4.00	0.71	605	--	--	--	--	--	--	--	--	--	--	--	--	--	--	--	--	--	--	--	--	--	--	--	--	--	--	--	--
Cluster-12000.0	BF_1	2.00	0.77	436	391331186	XP_003740031.1	359	6.7e-32	PREDICTED: putative aminopeptidase W07G4.4-like [Metaseiulus occidentalis]	--	--	--	--	--	K01255	CARP, pepA	leucyl aminopeptidase	http://www.genome.jp/dbget-bin/www_bget?ko:K01255	--	--	--	--	--	--	--	--	--	--	--	--	--	--
Cluster-12009.0	BF_1	8.00	0.69	939	762126085	XP_011446088.1	782	1.3e-80	PREDICTED: 40S ribosomal protein S6-like [Crassostrea gigas]	589102872	XM_006963397.1	544	0	Trichoderma reesei QM6a 40s ribosomal protein S6 (TRIREDRAFT_120781), mRNA	K02991	RP-S6e, RPS6	small subunit ribosomal protein S6e	http://www.genome.jp/dbget-bin/www_bget?ko:K02991	Q9C0Z7	879	3.0e-93	40S ribosomal protein S6-B OS=Schizosaccharomyces pombe (strain 972 / ATCC 24843) GN=rps602 PE=1 SV=1	PF03811//PF01092	InsA N-terminal domain//Ribosomal protein S6e	GO:0006412//GO:0042254//GO:0006313	translation//ribosome biogenesis//transposition, DNA-mediated	GO:0003735	structural constituent of ribosome	GO:0005622//GO:0005840	intracellular//ribosome	KOG1646	40S ribosomal protein S6
Cluster-12011.0	BF_1	7.00	0.46	1145	602646315	XP_007429590.1	1051	1.0e-111	PREDICTED: xaa-Pro dipeptidase, partial [Python bivittatus]	--	--	--	--	--	K14213	PEPD	Xaa-Pro dipeptidase	http://www.genome.jp/dbget-bin/www_bget?ko:K14213	P12955	1029	1.5e-110	Xaa-Pro dipeptidase OS=Homo sapiens GN=PEPD PE=1 SV=3	--	--	--	--	--	--	--	--	KOG2737	Putative metallopeptidase
Cluster-12013.0	BF_1	6.00	0.75	735	--	--	--	--	--	--	--	--	--	--	--	--	--	--	--	--	--	--	--	--	--	--	--	--	--	--	--	--
Cluster-12017.1	BF_1	1.00	0.64	377	--	--	--	--	--	--	--	--	--	--	--	--	--	--	--	--	--	--	--	--	--	--	--	--	--	--	--	--
Cluster-12021.1	BF_1	2.00	0.50	516	--	--	--	--	--	795403299	XM_012088108.1	57	4.5527e-19	PREDICTED: Cercocebus atys capping protein (actin filament) muscle Z-line, alpha 2 (CAPZA2), mRNA	--	--	--	--	--	--	--	--	PF09339	IclR helix-turn-helix domain	GO:0006355	regulation of transcription, DNA-templated	GO:0003677	DNA binding	--	--	--	--
Cluster-12025.0	BF_1	2.00	1.34	372	--	--	--	--	--	--	--	--	--	--	--	--	--	--	--	--	--	--	--	--	--	--	--	--	--	--	--	--
Cluster-12029.0	BF_1	8.00	11.57	319	--	--	--	--	--	--	--	--	--	--	--	--	--	--	--	--	--	--	--	--	--	--	--	--	--	--	--	--
Cluster-12030.0	BF_1	2.00	0.72	446	--	--	--	--	--	--	--	--	--	--	--	--	--	--	--	--	--	--	--	--	--	--	--	--	--	--	--	--
Cluster-12031.0	BF_1	15.00	0.55	1810	391327621	XP_003738296.1	1508	1.6e-164	PREDICTED: protein disulfide-isomerase-like [Metaseiulus occidentalis]	504166041	XM_004592846.1	91	2.1076e-37	PREDICTED: Ochotona princeps prolyl 4-hydroxylase, beta polypeptide (P4HB), mRNA	K09580	PDIA1, P4HB	protein disulfide-isomerase A1	http://www.genome.jp/dbget-bin/www_bget?ko:K09580	Q17770	1368	1.1e-149	Protein disulfide-isomerase 2 OS=Caenorhabditis elegans GN=pdi-2 PE=1 SV=1	PF07912//PF00578//PF00462//PF00085//PF08534//PF01216	ERp29, N-terminal domain//AhpC/TSA family//Glutaredoxin//Thioredoxin//Redoxin//Calsequestrin	GO:0045454//GO:0055114//GO:0006118//GO:0009306	cell redox homeostasis//oxidation-reduction process//obsolete electron transport//protein secretion	GO:0015035//GO:0016209//GO:0005509//GO:0009055//GO:0016491	protein disulfide oxidoreductase activity//antioxidant activity//calcium ion binding//electron carrier activity//oxidoreductase activity	GO:0005788	endoplasmic reticulum lumen	KOG0190	Protein disulfide isomerase (prolyl 4-hydroxylase beta subunit)
Cluster-12036.0	BF_1	3.00	0.65	547	--	--	--	--	--	--	--	--	--	--	--	--	--	--	--	--	--	--	--	--	--	--	--	--	--	--	--	--
Cluster-12037.0	BF_1	2.00	8.91	271	--	--	--	--	--	--	--	--	--	--	--	--	--	--	--	--	--	--	PF00879	Defensin propeptide	GO:0006952	defense response	--	--	--	--	--	--
Cluster-12040.0	BF_1	2.00	1.08	394	--	--	--	--	--	--	--	--	--	--	--	--	--	--	--	--	--	--	--	--	--	--	--	--	--	--	--	--
Cluster-12041.0	BF_1	8.00	0.35	1547	642934722	XP_008197785.1	1306	3.7e-141	PREDICTED: uncharacterized protein LOC658747 [Tribolium castaneum]	--	--	--	--	--	--	--	--	--	--	--	--	--	PF03340	Poxvirus rifampicin resistance protein	GO:0046677	response to antibiotic	--	--	--	--	--	--
Cluster-12042.0	BF_1	1.00	0.92	347	--	--	--	--	--	--	--	--	--	--	--	--	--	--	--	--	--	--	--	--	--	--	--	--	--	--	--	--
Cluster-12044.0	BF_1	3.00	0.50	627	749787158	XP_011147145.1	227	1.9e-16	PREDICTED: sodium-coupled monocarboxylate transporter 1-like [Harpegnathos saltator]	--	--	--	--	--	--	--	--	--	Q5BL81	181	1.7e-12	Sodium-coupled monocarboxylate transporter 1 OS=Xenopus tropicalis GN=slc5a8 PE=2 SV=1	--	--	--	--	--	--	--	--	--	--
Cluster-12047.0	BF_1	6.00	0.45	1026	649572319	NP_001280533.1	182	5.2e-11	muscarinic acetylcholine receptor DM1 [Tribolium castaneum]>gi|270002879|gb|EEZ99326.1| hypothetical protein TcasGA2_TC004470 [Tribolium castaneum]>gi|485836758|tpg|DAA64508.1| TPA_inf: muscarinic acetylcholine receptor B-type [Tribolium castaneum]	--	--	--	--	--	--	--	--	--	P16395	142	9.4e-08	Muscarinic acetylcholine receptor DM1 OS=Drosophila melanogaster GN=mAChR-A PE=2 SV=2	--	--	--	--	--	--	--	--	--	--
Cluster-12050.0	BF_1	3.00	0.65	547	--	--	--	--	--	665821186	NM_003795.5	547	0	Homo sapiens sorting nexin 3 (SNX3), transcript variant 1, mRNA	--	--	--	--	--	--	--	--	--	--	--	--	--	--	--	--	--	--
Cluster-12052.0	BF_1	1.00	0.34	457	--	--	--	--	--	--	--	--	--	--	--	--	--	--	--	--	--	--	--	--	--	--	--	--	--	--	--	--
Cluster-12053.0	BF_1	14.00	1.16	964	391337456	XP_003743084.1	658	3.1e-66	PREDICTED: troponin C-like isoform 1 [Metaseiulus occidentalis]	391342469	XM_003745495.1	218	2.78162e-108	PREDICTED: Metaseiulus occidentalis troponin C-like (LOC100900275), mRNA	K02183	CALM	calmodulin	http://www.genome.jp/dbget-bin/www_bget?ko:K02183	P15159	599	9.0e-61	Troponin C OS=Tachypleus tridentatus PE=1 SV=1	PF13202//PF00036//PF03461//PF12763//PF00844//PF13833//PF13405//PF13499	EF hand//EF hand//TRCF domain//Cytoskeletal-regulatory complex EF hand//Geminivirus coat protein/nuclear export factor BR1 family//EF-hand domain pair//EF-hand domain//EF-hand domain pair	GO:0006281	DNA repair	GO:0005198//GO:0005515//GO:0005509	structural molecule activity//protein binding//calcium ion binding	GO:0019028	viral capsid	KOG0027	Calmodulin and related proteins (EF-Hand superfamily)
Cluster-12054.0	BF_1	14.00	2.11	661	--	--	--	--	--	--	--	--	--	--	--	--	--	--	--	--	--	--	PF01678	Diaminopimelate epimerase	GO:0009089	lysine biosynthetic process via diaminopimelate	GO:0008837	diaminopimelate epimerase activity	--	--	--	--
Cluster-12063.0	BF_1	4.00	0.41	834	242017898	XP_002429421.1	1021	2.2e-108	ablim, putative [Pediculus humanus corporis]>gi|212514347|gb|EEB16683.1| ablim, putative [Pediculus humanus corporis]	805790254	XM_012286295.1	116	1.20335e-51	PREDICTED: Megachile rotundata actin-binding LIM protein 2 (LOC100881318), transcript variant X11, mRNA	K07520	ABLIM	actin-binding LIM protein	http://www.genome.jp/dbget-bin/www_bget?ko:K07520	O14639	394	4.6e-37	Actin-binding LIM protein 1 OS=Homo sapiens GN=ABLIM1 PE=1 SV=3	PF00412//PF00020	LIM domain//TNFR/NGFR cysteine-rich region	--	--	GO:0005515//GO:0008270//GO:0043169	protein binding//zinc ion binding//cation binding	--	--	KOG1044	Actin-binding LIM Zn-finger protein Limatin involved in axon guidance
Cluster-12064.0	BF_1	2.00	1.01	401	--	--	--	--	--	--	--	--	--	--	--	--	--	--	--	--	--	--	--	--	--	--	--	--	--	--	--	--
Cluster-12065.0	BF_1	7.00	1.13	636	668446100	KFB36190.1	257	6.5e-20	AGAP006894-PA-like protein [Anopheles sinensis]	--	--	--	--	--	--	--	--	--	Q9P885	249	2.3e-20	Geranylgeranyl pyrophosphate synthase OS=Mucor circinelloides f. lusitanicus GN=carG PE=1 SV=1	PF00348	Polyprenyl synthetase	GO:0008299	isoprenoid biosynthetic process	--	--	--	--	--	--
Cluster-12067.0	BF_1	4.00	0.32	983	--	--	--	--	--	--	--	--	--	--	--	--	--	--	--	--	--	--	--	--	--	--	--	--	--	--	--	--
Cluster-12070.0	BF_1	2.00	0.69	453	--	--	--	--	--	--	--	--	--	--	--	--	--	--	--	--	--	--	--	--	--	--	--	--	--	--	--	--
Cluster-12071.0	BF_1	8.00	0.39	1437	676482339	XP_009062666.1	163	1.2e-08	hypothetical protein LOTGIDRAFT_235292 [Lottia gigantea]>gi|556098036|gb|ESO86688.1| hypothetical protein LOTGIDRAFT_235292 [Lottia gigantea]	--	--	--	--	--	--	--	--	--	--	--	--	--	PF02107	Flagellar L-ring protein	GO:0071973	bacterial-type flagellum-dependent cell motility	GO:0003774	motor activity	GO:0009427	bacterial-type flagellum basal body, distal rod, L ring	--	--
Cluster-12071.1	BF_1	12.00	0.98	971	312190935	ADQ43366.1	718	3.5e-73	HMGBa [Litopenaeus vannamei]	755987004	XM_011313072.1	44	1.49149e-11	PREDICTED: Fopius arisanus high mobility group protein DSP1 (LOC105271495), transcript variant X2, mRNA	K10802	HMGB1	high mobility group protein B1	http://www.genome.jp/dbget-bin/www_bget?ko:K10802	Q24537	494	1.4e-48	High mobility group protein DSP1 OS=Drosophila melanogaster GN=Dsp1 PE=2 SV=1	PF06524//PF00178//PF04690//PF02936	NOA36 protein//Ets-domain//YABBY protein//Cytochrome c oxidase subunit IV	GO:0006123//GO:0007275//GO:0015992//GO:0006355	mitochondrial electron transport, cytochrome c to oxygen//multicellular organismal development//proton transport//regulation of transcription, DNA-templated	GO:0003700//GO:0004129//GO:0043565//GO:0008270	transcription factor activity, sequence-specific DNA binding//cytochrome-c oxidase activity//sequence-specific DNA binding//zinc ion binding	GO:0005667//GO:0045277//GO:0005634	transcription factor complex//respiratory chain complex IV//nucleus	KOG0381	HMG box-containing protein
Cluster-12072.0	BF_1	4.00	1.62	429	242002136	XP_002435711.1	368	5.9e-33	cytochrome C oxidase, subunit VIa/COX13, putative [Ixodes scapularis]>gi|215499047|gb|EEC08541.1| cytochrome C oxidase, subunit VIa/COX13, putative [Ixodes scapularis]	--	--	--	--	--	K02266	COX6A	cytochrome c oxidase subunit 6a	http://www.genome.jp/dbget-bin/www_bget?ko:K02266	P12074	261	6.2e-22	Cytochrome c oxidase subunit 6A1, mitochondrial OS=Homo sapiens GN=COX6A1 PE=1 SV=4	PF00525//PF02046	Alpha crystallin A chain, N terminal//Cytochrome c oxidase subunit VIa	GO:0055114//GO:0015992//GO:0006123//GO:0007423	oxidation-reduction process//proton transport//mitochondrial electron transport, cytochrome c to oxygen//sensory organ development	GO:0005212//GO:0004129	structural constituent of eye lens//cytochrome-c oxidase activity	GO:0005751//GO:0005743//GO:0045277	mitochondrial respiratory chain complex IV//mitochondrial inner membrane//respiratory chain complex IV	KOG3469	Cytochrome c oxidase, subunit VIa/COX13
Cluster-12074.0	BF_1	4.00	0.35	929	--	--	--	--	--	--	--	--	--	--	--	--	--	--	--	--	--	--	--	--	--	--	--	--	--	--	--	--
Cluster-12078.0	BF_1	2.00	0.94	410	655697654	XP_002710659.2	323	9.3e-28	PREDICTED: tribbles homolog 1 [Oryctolagus cuniculus]	--	--	--	--	--	K08814	TRIB1_2	tribbles homolog 1/2	http://www.genome.jp/dbget-bin/www_bget?ko:K08814	Q96RU8	317	1.9e-28	Tribbles homolog 1 OS=Homo sapiens GN=TRIB1 PE=1 SV=2	PF00069//PF07714	Protein kinase domain//Protein tyrosine kinase	GO:0006468	protein phosphorylation	GO:0005524//GO:0004672	ATP binding//protein kinase activity	--	--	KOG0583	Serine/threonine protein kinase
Cluster-12080.0	BF_1	6.00	0.51	947	156392799	XP_001636235.1	541	1.1e-52	predicted protein [Nematostella vectensis]>gi|156223336|gb|EDO44172.1| predicted protein [Nematostella vectensis]	--	--	--	--	--	K03793	PTR1	pteridine reductase	http://www.genome.jp/dbget-bin/www_bget?ko:K03793	P42556	370	3.2e-34	Pteridine reductase 1 OS=Leishmania tarentolae GN=PTR1 PE=1 SV=1	PF00106//PF01370//PF01210//PF08445//PF02882	short chain dehydrogenase//NAD dependent epimerase/dehydratase family//NAD-dependent glycerol-3-phosphate dehydrogenase N-terminus//FR47-like protein//Tetrahydrofolate dehydrogenase/cyclohydrolase, NAD(P)-binding domain	GO:0055114//GO:0008152//GO:0046168//GO:0009396//GO:0046487	oxidation-reduction process//metabolic process//glycerol-3-phosphate catabolic process//folic acid-containing compound biosynthetic process//glyoxylate metabolic process	GO:0016747//GO:0003824//GO:0050662//GO:0016616//GO:0051287//GO:0016491//GO:0004488	transferase activity, transferring acyl groups other than amino-acyl groups//catalytic activity//coenzyme binding//oxidoreductase activity, acting on the CH-OH group of donors, NAD or NADP as acceptor//NAD binding//oxidoreductase activity//methylenetetrahydrofolate dehydrogenase (NADP+) activity	--	--	KOG0725	Reductases with broad range of substrate specificities
Cluster-12081.0	BF_1	25.00	1.74	1092	475051484	AGI56293.1	137	9.2e-06	thrombospondin II [Penaeus monodon]	--	--	--	--	--	--	--	--	--	--	--	--	--	PF01607	Chitin binding Peritrophin-A domain	GO:0006030	chitin metabolic process	GO:0008061	chitin binding	GO:0005576	extracellular region	--	--
Cluster-12082.0	BF_1	38.00	13.35	450	238625711	ACR48137.1	642	1.0e-64	ribosomal protein S24 [Rimicaris exoculata]	225711521	BT077183.1	144	1.70789e-67	Caligus rogercresseyi clone crog-evp-503-233 40S ribosomal protein S15Aa putative mRNA, complete cds	K02957	RP-S15Ae, RPS15A	small subunit ribosomal protein S15Ae	http://www.genome.jp/dbget-bin/www_bget?ko:K02957	Q6XIM8	618	2.6e-63	40S ribosomal protein S15a OS=Drosophila yakuba GN=RpS15Aa PE=2 SV=3	PF00410	Ribosomal protein S8	GO:0006412//GO:0042254	translation//ribosome biogenesis	GO:0003735	structural constituent of ribosome	GO:0005840	ribosome	KOG1754	40S ribosomal protein S15/S22
Cluster-12083.0	BF_1	9.00	36.77	274	28316886	AAL68340.2	278	1.0e-22	RH06643p, partial [Drosophila melanogaster]	338224478	HM217888.1	161	3.50021e-77	Scylla paramamosain ribosomal protein S29 CG8495-PA-like protein-like mRNA, partial sequence	K02980	RP-S29e, RPS29	small subunit ribosomal protein S29e	http://www.genome.jp/dbget-bin/www_bget?ko:K02980	Q9VH69	269	4.6e-23	40S ribosomal protein S29 OS=Drosophila melanogaster GN=RpS29 PE=1 SV=1	PF00253	Ribosomal protein S14p/S29e	GO:0006412//GO:0042254	translation//ribosome biogenesis	GO:0003735	structural constituent of ribosome	GO:0005622//GO:0005840	intracellular//ribosome	KOG3506	40S ribosomal protein S29
Cluster-12084.0	BF_1	32.00	43.06	323	769857127	XP_011640188.1	381	1.4e-34	PREDICTED: 60S ribosomal protein L37a [Pogonomyrmex barbatus]	545364453	XM_005647230.1	62	4.55273e-22	Coccomyxa subellipsoidea C-169 60S ribosomal protein L37a mRNA	K02921	RP-L37Ae, RPL37A	large subunit ribosomal protein L37Ae	http://www.genome.jp/dbget-bin/www_bget?ko:K02921	O61598	377	1.7e-35	60S ribosomal protein L37a OS=Ostertagia ostertagi GN=rpl-37a PE=3 SV=3	PF01780//PF10717	Ribosomal L37ae protein family//Occlusion-derived virus envelope protein ODV-E18	GO:0006412//GO:0042254	translation//ribosome biogenesis	GO:0003735	structural constituent of ribosome	GO:0005622//GO:0005840//GO:0019031	intracellular//ribosome//viral envelope	KOG0402	60S ribosomal protein L37
Cluster-12087.0	BF_1	1.00	0.35	449	--	--	--	--	--	--	--	--	--	--	--	--	--	--	--	--	--	--	PF06281	Protein of unknown function (DUF1035)	--	--	GO:0005198	structural molecule activity	GO:0016021	integral component of membrane	--	--
Cluster-12091.0	BF_1	2.00	0.38	588	675367675	KFM60577.1	181	3.9e-11	Acetyl-CoA carboxylase, partial [Stegodyphus mimosarum]	--	--	--	--	--	--	--	--	--	--	--	--	--	--	--	--	--	--	--	--	--	--	--
Cluster-12100.0	BF_1	1.00	0.35	450	675384854	KFM77751.1	186	7.9e-12	Neural cell adhesion molecule 1, partial [Stegodyphus mimosarum]	--	--	--	--	--	--	--	--	--	A2AJ76	171	1.8e-11	Hemicentin-2 OS=Mus musculus GN=Hmcn2 PE=2 SV=1	PF13895	Immunoglobulin domain	--	--	GO:0005515	protein binding	--	--	--	--
Cluster-12103.0	BF_1	5.00	1.49	478	--	--	--	--	--	--	--	--	--	--	--	--	--	--	--	--	--	--	--	--	--	--	--	--	--	--	--	--
Cluster-12104.0	BF_1	2.00	1.23	380	--	--	--	--	--	--	--	--	--	--	--	--	--	--	--	--	--	--	PF02297	Cytochrome oxidase c subunit VIb	GO:0006123//GO:0015992	mitochondrial electron transport, cytochrome c to oxygen//proton transport	GO:0004129	cytochrome-c oxidase activity	GO:0005739//GO:0045277	mitochondrion//respiratory chain complex IV	--	--
Cluster-12105.0	BF_1	3.00	0.52	612	--	--	--	--	--	--	--	--	--	--	--	--	--	--	--	--	--	--	--	--	--	--	--	--	--	--	--	--
Cluster-12106.0	BF_1	1.00	0.32	464	--	--	--	--	--	--	--	--	--	--	--	--	--	--	--	--	--	--	PF01924	Hydrogenase formation hypA family	--	--	GO:0046872	metal ion binding	--	--	--	--
Cluster-12107.0	BF_1	1.00	0.32	464	--	--	--	--	--	--	--	--	--	--	--	--	--	--	--	--	--	--	PF03214	Reversibly glycosylated polypeptide	GO:0030244	cellulose biosynthetic process	GO:0016866	intramolecular transferase activity	--	--	--	--
Cluster-12109.0	BF_1	1.00	0.50	403	--	--	--	--	--	--	--	--	--	--	--	--	--	--	--	--	--	--	--	--	--	--	--	--	--	--	--	--
Cluster-12109.1	BF_1	3.00	0.49	631	--	--	--	--	--	--	--	--	--	--	--	--	--	--	--	--	--	--	--	--	--	--	--	--	--	--	--	--
Cluster-12111.0	BF_1	2.00	0.53	501	--	--	--	--	--	--	--	--	--	--	--	--	--	--	--	--	--	--	--	--	--	--	--	--	--	--	--	--
Cluster-12113.0	BF_1	9.64	0.96	852	--	--	--	--	--	--	--	--	--	--	--	--	--	--	--	--	--	--	--	--	--	--	--	--	--	--	--	--
Cluster-12116.0	BF_1	7.00	0.41	1229	358442122	AEU11366.1	480	1.7e-45	Broad-complex protein isoform 4 [Penaeus monodon]	--	--	--	--	--	--	--	--	--	P42284	311	2.8e-27	Longitudinals lacking protein, isoforms H/M/V OS=Drosophila melanogaster GN=lola PE=1 SV=2	PF00651	BTB/POZ domain	--	--	GO:0005515	protein binding	--	--	--	--
Cluster-12126.0	BF_1	10.00	1.49	664	--	--	--	--	--	--	--	--	--	--	--	--	--	--	--	--	--	--	--	--	--	--	--	--	--	--	--	--
Cluster-12129.0	BF_1	6.00	0.84	690	241997970	XP_002433628.1	985	2.7e-104	innexin, putative [Ixodes scapularis]>gi|215495387|gb|EEC05028.1| innexin, putative [Ixodes scapularis]	--	--	--	--	--	--	--	--	--	Q9XYN1	636	3.3e-65	Innexin inx2 OS=Schistocerca americana GN=inx2 PE=1 SV=1	PF00876	Innexin	--	--	--	--	GO:0005921	gap junction	--	--
Cluster-12131.0	BF_1	10.00	0.52	1355	443711829	ELU05417.1	1564	3.9e-171	hypothetical protein CAPTEDRAFT_177589 [Capitella teleta]	334362268	HQ441033.1	106	7.18968e-46	Epinephelus coioides betaine homocysteine S-methyltansferase mRNA, partial cds	K00544	BHMT	betaine-homocysteine S-methyltransferase	http://www.genome.jp/dbget-bin/www_bget?ko:K00544	Q5I597	1482	5.1e-163	Betaine--homocysteine S-methyltransferase 1 OS=Bos taurus GN=BHMT PE=2 SV=1	--	--	--	--	--	--	--	--	--	--
Cluster-12132.0	BF_1	1.00	0.32	467	--	--	--	--	--	--	--	--	--	--	--	--	--	--	--	--	--	--	--	--	--	--	--	--	--	--	--	--
Cluster-12134.0	BF_1	3.00	0.48	639	--	--	--	--	--	--	--	--	--	--	--	--	--	--	--	--	--	--	--	--	--	--	--	--	--	--	--	--
Cluster-12137.0	BF_1	3.00	0.93	471	642931807	XP_008196739.1	695	7.8e-71	PREDICTED: uncharacterized protein LOC658297 [Tribolium castaneum]	--	--	--	--	--	--	--	--	--	--	--	--	--	--	--	--	--	--	--	--	--	--	--
Cluster-12139.0	BF_1	3.00	0.33	794	391335954	XP_003742350.1	1051	6.9e-112	PREDICTED: ribosome biogenesis protein NSA2 homolog [Metaseiulus occidentalis]	657793947	XM_008325679.1	96	1.49987e-40	PREDICTED: Cynoglossus semilaevis NSA2 ribosome biogenesis homolog (S. cerevisiae) (nsa2), mRNA	K14842	NSA2	ribosome biogenesis protein NSA2	http://www.genome.jp/dbget-bin/www_bget?ko:K14842	O95478	979	6.4e-105	Ribosome biogenesis protein NSA2 homolog OS=Homo sapiens GN=NSA2 PE=1 SV=1	PF03767	HAD superfamily, subfamily IIIB (Acid phosphatase)	GO:0006771//GO:0019497	riboflavin metabolic process//hexachlorocyclohexane metabolic process	GO:0003993	acid phosphatase activity	--	--	KOG3163	Uncharacterized conserved protein related to ribosomal protein S8E
Cluster-12142.1	BF_1	10.03	0.32	2059	357618112	EHJ71206.1	205	2.3e-13	cuticular protein RR-1 motif 56 [Danaus plexippus]	--	--	--	--	--	--	--	--	--	--	--	--	--	PF05356//PF00379	Phage Coat protein B//Insect cuticle protein	--	--	GO:0042302	structural constituent of cuticle	GO:0019028	viral capsid	--	--
Cluster-12144.0	BF_1	1.00	0.50	402	391345764	XP_003747153.1	521	1.0e-50	PREDICTED: T-complex protein 1 subunit beta-like [Metaseiulus occidentalis]	--	--	--	--	--	K09494	CCT2	T-complex protein 1 subunit beta	http://www.genome.jp/dbget-bin/www_bget?ko:K09494	Q5XIM9	474	1.2e-46	T-complex protein 1 subunit beta OS=Rattus norvegicus GN=Cct2 PE=1 SV=3	PF00118	TCP-1/cpn60 chaperonin family	--	--	GO:0005524	ATP binding	--	--	KOG0363	Chaperonin complex component, TCP-1 beta subunit (CCT2)
Cluster-12146.0	BF_1	1.00	0.40	431	--	--	--	--	--	--	--	--	--	--	--	--	--	--	--	--	--	--	--	--	--	--	--	--	--	--	--	--
Cluster-12149.0	BF_1	2.00	0.35	612	575526357	AHG99212.1	380	3.4e-34	syndecan [Fenneropenaeus chinensis]	807119194	KP732093.1	101	1.89533e-43	Litopenaeus vannamei syndecan precursor (SDC) mRNA, complete cds	K16337	SDC3	syndecan 3	http://www.genome.jp/dbget-bin/www_bget?ko:K16337	P49415	257	2.6e-21	Syndecan OS=Drosophila melanogaster GN=Sdc PE=2 SV=2	--	--	--	--	--	--	--	--	--	--
Cluster-12150.0	BF_1	17.00	0.58	1923	664761724	XP_008538493.1	210	5.6e-14	PREDICTED: pepsin A [Equus przewalskii]	42742378	AY524792.1	1923	0	Verticillium dahliae aspartic protease-like protein mRNA, complete cds	--	--	--	--	Q4WDN4	319	5.3e-28	Probable aspartic-type endopeptidase opsB OS=Neosartorya fumigata (strain ATCC MYA-4609 / Af293 / CBS 101355 / FGSC A1100) GN=opsB PE=3 SV=1	PF00026	Eukaryotic aspartyl protease	GO:0006508	proteolysis	GO:0004190	aspartic-type endopeptidase activity	--	--	KOG1339	Aspartyl protease
Cluster-12152.0	BF_1	1.00	0.36	445	--	--	--	--	--	--	--	--	--	--	--	--	--	--	--	--	--	--	--	--	--	--	--	--	--	--	--	--
Cluster-12159.0	BF_1	10.00	1.69	621	--	--	--	--	--	--	--	--	--	--	--	--	--	--	--	--	--	--	--	--	--	--	--	--	--	--	--	--
Cluster-12162.0	BF_1	9.00	1.17	719	391346056	XP_003747296.1	851	9.8e-89	PREDICTED: innexin inx2-like [Metaseiulus occidentalis]	--	--	--	--	--	--	--	--	--	Q9XYN1	479	5.5e-47	Innexin inx2 OS=Schistocerca americana GN=inx2 PE=1 SV=1	PF02347//PF01031//PF00876	Glycine cleavage system P-protein//Dynamin central region//Innexin	GO:0006563//GO:0006566//GO:0006546//GO:0006544//GO:0055114	L-serine metabolic process//threonine metabolic process//glycine catabolic process//glycine metabolic process//oxidation-reduction process	GO:0004375//GO:0005525	glycine dehydrogenase (decarboxylating) activity//GTP binding	GO:0005921	gap junction	--	--
Cluster-12163.0	BF_1	2.00	0.36	602	512914353	XP_004928121.1	666	2.3e-67	PREDICTED: MORN repeat-containing protein 4 [Bombyx mori]	--	--	--	--	--	--	--	--	--	Q6PGF2	410	4.6e-39	MORN repeat-containing protein 4 OS=Mus musculus GN=Morn4 PE=2 SV=1	--	--	--	--	--	--	--	--	KOG0231	Junctional membrane complex protein Junctophilin and related MORN repeat proteins
Cluster-12167.0	BF_1	7.00	0.44	1181	--	--	--	--	--	--	--	--	--	--	--	--	--	--	--	--	--	--	--	--	--	--	--	--	--	--	--	--
Cluster-12169.0	BF_1	1.00	0.35	449	--	--	--	--	--	--	--	--	--	--	--	--	--	--	--	--	--	--	--	--	--	--	--	--	--	--	--	--
Cluster-12174.0	BF_1	3.00	0.57	586	--	--	--	--	--	768311755	CP010983.1	586	0	Verticillium dahliae VdLs.17 chromosome 4, complete sequence	--	--	--	--	--	--	--	--	--	--	--	--	--	--	--	--	--	--
Cluster-12177.0	BF_1	1.00	0.36	448	391333516	XP_003741159.1	515	5.5e-50	PREDICTED: titin-like [Metaseiulus occidentalis]	--	--	--	--	--	--	--	--	--	Q9I7U4	429	2.1e-41	Titin OS=Drosophila melanogaster GN=sls PE=1 SV=3	PF13895	Immunoglobulin domain	--	--	GO:0005515	protein binding	--	--	--	--
Cluster-12179.0	BF_1	4.00	0.59	668	--	--	--	--	--	--	--	--	--	--	--	--	--	--	--	--	--	--	--	--	--	--	--	--	--	--	--	--
Cluster-12180.0	BF_1	3.00	0.75	513	--	--	--	--	--	--	--	--	--	--	--	--	--	--	--	--	--	--	--	--	--	--	--	--	--	--	--	--
Cluster-12180.2	BF_1	1.00	0.35	449	--	--	--	--	--	--	--	--	--	--	--	--	--	--	--	--	--	--	--	--	--	--	--	--	--	--	--	--
Cluster-12183.0	BF_1	2.00	0.75	440	--	--	--	--	--	--	--	--	--	--	--	--	--	--	--	--	--	--	--	--	--	--	--	--	--	--	--	--
Cluster-12189.0	BF_1	4.00	0.83	561	40538858	NP_077366.2	224	3.8e-16	15-hydroxyprostaglandin dehydrogenase [NAD(+)] [Rattus norvegicus]>gi|116248574|sp|O08699.2|PGDH_RAT RecName: Full=15-hydroxyprostaglandin dehydrogenase [NAD(+)]; Short=15-PGDH; AltName: Full=Prostaglandin dehydrogenase 1>gi|38566178|gb|AAH62399.1| Hydroxyprostaglandin dehydrogenase 15 (NAD) [Rattus norvegicus]>gi|149032232|gb|EDL87138.1| hydroxyprostaglandin dehydrogenase 15 (NAD) [Rattus norveg…	--	--	--	--	--	K00069	HPGD	15-hydroxyprostaglandin dehydrogenase (NAD)	http://www.genome.jp/dbget-bin/www_bget?ko:K00069	O08699	224	1.6e-17	15-hydroxyprostaglandin dehydrogenase [NAD(+)] OS=Rattus norvegicus GN=Hpgd PE=2 SV=2	PF00106	short chain dehydrogenase	GO:0007166//GO:0008152//GO:0032501	cell surface receptor signaling pathway//metabolic process//multicellular organismal process	GO:0016491//GO:0003824	oxidoreductase activity//catalytic activity	--	--	--	--
Cluster-12191.0	BF_1	1.00	0.47	410	--	--	--	--	--	--	--	--	--	--	--	--	--	--	--	--	--	--	--	--	--	--	--	--	--	--	--	--
Cluster-12192.0	BF_1	2.00	0.55	495	--	--	--	--	--	--	--	--	--	--	--	--	--	--	--	--	--	--	--	--	--	--	--	--	--	--	--	--
Cluster-12195.0	BF_1	3.00	3.90	325	--	--	--	--	--	55296639	AP006751.2	307	2.92757e-158	Oryza sativa Japonica Group genomic DNA, chromosome 6, BAC clone:B1460A05	--	--	--	--	--	--	--	--	--	--	--	--	--	--	--	--	--	--
Cluster-12196.0	BF_1	3.00	0.44	670	333470603	AEF33836.1	651	1.4e-65	collagenolytic serine protease protein [Eriocheir sinensis]	122003900	EF120997.1	328	1.35086e-169	Portunus pelagicus chymotrypsin-like serine protease (CTRY2) mRNA, partial cds	--	--	--	--	P36178	658	8.9e-68	Chymotrypsin BII OS=Litopenaeus vannamei PE=1 SV=1	PF00089	Trypsin	GO:0006508	proteolysis	GO:0004252	serine-type endopeptidase activity	--	--	--	--
Cluster-12199.0	BF_1	11.00	0.38	1890	--	--	--	--	--	--	--	--	--	--	--	--	--	--	--	--	--	--	--	--	--	--	--	--	--	--	--	--
Cluster-12201.0	BF_1	7.00	0.48	1109	201067638	ACH92925.1	1510	5.8e-165	beta-catenin [Parhyale hawaiensis]	475393000	AB699355.1	125	1.6056e-56	Hemicentrotus pulcherrimus mRNA for beta-catenin, complete cds	K02105	CTNNB1	catenin beta 1	http://www.genome.jp/dbget-bin/www_bget?ko:K02105	P18824	1248	5.7e-136	Armadillo segment polarity protein OS=Drosophila melanogaster GN=arm PE=1 SV=1	PF00514	Armadillo/beta-catenin-like repeat	--	--	GO:0005515	protein binding	--	--	KOG4203	Armadillo/beta-Catenin/plakoglobin
Cluster-12202.0	BF_1	12.00	3.10	507	826433741	XP_012528870.1	516	4.8e-50	PREDICTED: 60S ribosomal protein L24 [Monomorium pharaonis]	822092644	NM_001309135.1	101	1.55479e-43	Plutella xylostella 60S ribosomal protein L24 (LOC105382338), mRNA >gnl|BL_ORD_ID|1248905 Plutella xylostella mRNA for Ribosomal protein L24, complete cds	K02896	RP-L24e, RPL24	large subunit ribosomal protein L24e	http://www.genome.jp/dbget-bin/www_bget?ko:K02896	Q962T5	488	3.5e-48	60S ribosomal protein L24 OS=Spodoptera frugiperda GN=RpL24 PE=2 SV=1	PF12356	Protein of unknown function (DUF3643)	GO:0016567//GO:0006915//GO:0032465	protein ubiquitination//apoptotic process//regulation of cytokinesis	GO:0004842	ubiquitin-protein transferase activity	--	--	KOG1722	60s ribosomal protein L24
Cluster-12210.0	BF_1	3.00	0.94	470	--	--	--	--	--	--	--	--	--	--	--	--	--	--	--	--	--	--	--	--	--	--	--	--	--	--	--	--
Cluster-12212.0	BF_1	2.00	0.73	445	194376884	BAG63003.1	755	8.2e-78	unnamed protein product [Homo sapiens]	194376883	AK301492.1	439	0	Homo sapiens cDNA FLJ51122 complete cds, highly similar to Interleukin-10 receptor alpha chain precursor	K05134	IL10RA	interleukin 10 receptor alpha	http://www.genome.jp/dbget-bin/www_bget?ko:K05134	Q13651	755	3.4e-79	Interleukin-10 receptor subunit alpha OS=Homo sapiens GN=IL10RA PE=1 SV=2	--	--	--	--	--	--	--	--	--	--
Cluster-12214.0	BF_1	2.00	0.94	410	--	--	--	--	--	--	--	--	--	--	--	--	--	--	--	--	--	--	--	--	--	--	--	--	--	--	--	--
Cluster-12226.0	BF_1	6.00	0.79	712	187131234	NP_001119631.1	433	2.9e-40	cytochrome c-like protein [Acyrthosiphon pisum]>gi|89574471|gb|ABD76366.1| cytochrome c-like protein [Acyrthosiphon pisum]>gi|239789815|dbj|BAH71507.1| ACYPI000041 [Acyrthosiphon pisum]	697065808	XM_009649796.1	700	0	Verticillium dahliae VdLs.17 cytochrome c mRNA	K08738	CYC	cytochrome c	http://www.genome.jp/dbget-bin/www_bget?ko:K08738	Q4HVX7	528	1.1e-52	Cytochrome c OS=Gibberella zeae (strain PH-1 / ATCC MYA-4620 / FGSC 9075 / NRRL 31084) GN=CYC1 PE=3 SV=2	PF13442//PF00034	Cytochrome C oxidase, cbb3-type, subunit III//Cytochrome c	GO:0022900//GO:0006118	electron transport chain//obsolete electron transport	GO:0009055//GO:0020037//GO:0005506	electron carrier activity//heme binding//iron ion binding	GO:0070469//GO:0005739	respiratory chain//mitochondrion	KOG3453	Cytochrome c
Cluster-12228.0	BF_1	5.00	0.58	773	755794928	XP_011288004.1	220	1.5e-15	PREDICTED: zinc finger protein 345 isoform X2 [Felis catus]	--	--	--	--	--	K09228	KRAB	KRAB domain-containing zinc finger protein	http://www.genome.jp/dbget-bin/www_bget?ko:K09228	Q8TF32	215	2.4e-16	Zinc finger protein 431 OS=Homo sapiens GN=ZNF431 PE=2 SV=2	PF00412//PF13912//PF00628//PF13465//PF00096//PF01155//PF00130	LIM domain//C2H2-type zinc finger//PHD-finger//Zinc-finger double domain//Zinc finger, C2H2 type//Hydrogenase/urease nickel incorporation, metallochaperone, hypA//Phorbol esters/diacylglycerol binding domain (C1 domain)	GO:0035556//GO:0006464	intracellular signal transduction//cellular protein modification process	GO:0005515//GO:0046872//GO:0016151//GO:0008270	protein binding//metal ion binding//nickel cation binding//zinc ion binding	--	--	--	--
Cluster-12230.0	BF_1	3.00	0.40	707	391330669	XP_003739777.1	439	5.7e-41	PREDICTED: glycerol-3-phosphate dehydrogenase, mitochondrial-like [Metaseiulus occidentalis]	--	--	--	--	--	K00111	glpA, glpD	glycerol-3-phosphate dehydrogenase	http://www.genome.jp/dbget-bin/www_bget?ko:K00111	A7DZP8	236	8.1e-19	Glycerol-3-phosphate dehydrogenase, mitochondrial OS=Mesocricetus auratus GN=GPD2 PE=1 SV=1	PF10591//PF13405//PF00036//PF13833//PF13499//PF13202//PF04345	Secreted protein acidic and rich in cysteine Ca binding region//EF-hand domain//EF hand//EF-hand domain pair//EF-hand domain pair//EF hand//Chorismate lyase	GO:0006744//GO:0007165	ubiquinone biosynthetic process//signal transduction	GO:0005509//GO:0008813	calcium ion binding//chorismate lyase activity	GO:0005578//GO:0005737	proteinaceous extracellular matrix//cytoplasm	KOG0042	Glycerol-3-phosphate dehydrogenase
Cluster-12232.0	BF_1	2.00	0.32	637	--	--	--	--	--	--	--	--	--	--	--	--	--	--	--	--	--	--	--	--	--	--	--	--	--	--	--	--
Cluster-12233.0	BF_1	6.00	10.12	311	47682711	AAH69831.1	451	1.0e-42	Zgc:172187 protein [Danio rerio]>gi|62530956|gb|AAH93444.1| Zgc:172187 protein [Danio rerio]	294891344	XM_002773487.1	138	2.46463e-64	Perkinsus marinus ATCC 50983 polyubiquitin, putative, mRNA	K04551	UBB	ubiquitin B	http://www.genome.jp/dbget-bin/www_bget?ko:K04551	Q63429	444	2.7e-43	Polyubiquitin-C OS=Rattus norvegicus GN=Ubc PE=1 SV=1	PF00240//PF14560	Ubiquitin family//Ubiquitin-like domain	--	--	GO:0005515	protein binding	--	--	KOG0001	Ubiquitin and ubiquitin-like proteins
Cluster-12234.0	BF_1	2.00	1.16	386	--	--	--	--	--	--	--	--	--	--	--	--	--	--	--	--	--	--	--	--	--	--	--	--	--	--	--	--
Cluster-12250.0	BF_1	11.00	1.04	878	--	--	--	--	--	--	--	--	--	--	--	--	--	--	--	--	--	--	--	--	--	--	--	--	--	--	--	--
Cluster-12251.0	BF_1	4.00	1.08	497	861622273	KMQ87706.1	157	2.0e-08	retrovirus-related gag-pol polyprotein [Lasius niger]	--	--	--	--	--	--	--	--	--	--	--	--	--	--	--	--	--	--	--	--	--	--	--
Cluster-12252.0	BF_1	2.00	0.64	465	--	--	--	--	--	--	--	--	--	--	--	--	--	--	--	--	--	--	--	--	--	--	--	--	--	--	--	--
Cluster-12253.0	BF_1	8.00	1.11	693	149287114	ABR23456.1	561	4.0e-55	cytochrome c oxidase polyprotein IV [Ornithodoros parkeri]	--	--	--	--	--	K02263	COX4	cytochrome c oxidase subunit 4	http://www.genome.jp/dbget-bin/www_bget?ko:K02263	O46578	309	2.7e-27	Cytochrome c oxidase subunit 4 isoform 1, mitochondrial (Fragment) OS=Gorilla gorilla gorilla GN=COX4I1 PE=3 SV=1	PF02936	Cytochrome c oxidase subunit IV	GO:0006123//GO:0015992	mitochondrial electron transport, cytochrome c to oxygen//proton transport	GO:0004129	cytochrome-c oxidase activity	GO:0045277	respiratory chain complex IV	KOG4075	Cytochrome c oxidase, subunit IV/COX5b
Cluster-12259.0	BF_1	9.00	21.95	294	--	--	--	--	--	--	--	--	--	--	--	--	--	--	--	--	--	--	--	--	--	--	--	--	--	--	--	--
Cluster-12261.1	BF_1	39.00	0.80	3008	330795076	XP_003285601.1	1985	1.3e-219	hypothetical protein DICPUDRAFT_46211 [Dictyostelium purpureum]>gi|325084423|gb|EGC37851.1| hypothetical protein DICPUDRAFT_46211 [Dictyostelium purpureum]	768311755	CP010983.1	2971	0	Verticillium dahliae VdLs.17 chromosome 4, complete sequence	--	--	--	--	P31540	3483	0.0e+00	Heat shock protein hsp98 OS=Neurospora crassa (strain ATCC 24698 / 74-OR23-1A / CBS 708.71 / DSM 1257 / FGSC 987) GN=hsp98 PE=1 SV=2	PF07724//PF00448//PF00437//PF00910//PF01637//PF04851//PF00005//PF07726//PF03266//PF02861//PF03193//PF06309//PF00004//PF13304//PF00158//PF01695//PF07728//PF08477//PF02367//PF06414	AAA domain (Cdc48 subfamily)//SRP54-type protein, GTPase domain//Type II/IV secretion system protein//RNA helicase//Archaeal ATPase//Type III restriction enzyme, res subunit//ABC transporter//ATPase family associated with various cellular activities (AAA)//NTPase//Clp amino terminal domain, pathogenicity island component//Protein of unknown function, DUF258//Torsin//ATPase family associated with …	GO:0019538//GO:0006355//GO:0006810//GO:0006614//GO:0007264//GO:0002949	protein metabolic process//regulation of transcription, DNA-templated//transport//SRP-dependent cotranslational protein targeting to membrane//small GTPase mediated signal transduction//tRNA threonylcarbamoyladenosine modification	GO:0016887//GO:0016301//GO:0008134//GO:0003924//GO:0098519//GO:0016787//GO:0005524//GO:0003724//GO:0005525//GO:0003677//GO:0003723	ATPase activity//kinase activity//transcription factor binding//GTPase activity//nucleotide phosphatase activity, acting on free nucleotides//hydrolase activity//ATP binding//RNA helicase activity//GTP binding//DNA binding//RNA binding	GO:0005667	transcription factor complex	KOG1051	Chaperone HSP104 and related ATP-dependent Clp proteases
Cluster-12261.2	BF_1	11.00	0.66	1224	--	--	--	--	--	697089892	XM_009659560.1	1215	0	Verticillium dahliae VdLs.17 hypothetical protein partial mRNA	--	--	--	--	--	--	--	--	PF02468	Photosystem II reaction centre N protein (psbN)	GO:0015979	photosynthesis	--	--	GO:0016020//GO:0009523//GO:0009539	membrane//photosystem II//photosystem II reaction center	--	--
Cluster-12262.0	BF_1	16.00	1.10	1100	340367953	XP_003382517.1	747	1.7e-76	PREDICTED: 60S ribosomal protein L15-like [Amphimedon queenslandica]	697089716	XM_009659472.1	823	0	Verticillium dahliae VdLs.17 60S ribosomal protein L15-B partial mRNA	K02877	RP-L15e, RPL15	large subunit ribosomal protein L15e	http://www.genome.jp/dbget-bin/www_bget?ko:K02877	Q8X034	942	1.7e-100	60S ribosomal protein L15 OS=Neurospora crassa (strain ATCC 24698 / 74-OR23-1A / CBS 708.71 / DSM 1257 / FGSC 987) GN=rpl-15 PE=3 SV=1	PF00827	Ribosomal L15	GO:0042254//GO:0006412	ribosome biogenesis//translation	GO:0003735	structural constituent of ribosome	GO:0005840	ribosome	KOG1678	60s ribosomal protein L15
Cluster-12263.0	BF_1	13.00	0.59	1518	328796226	AEB40302.1	1250	1.1e-134	mitochondrial ATP synthase gamma subunit precursor [Litopenaeus vannamei]	577029966	KF648350.1	59	1.08251e-19	Biomphalaria glabrata ATP synthase subunit mitochondrial-like protein mRNA, partial cds	K02136	ATPeF1G, ATP5C1, ATP3	F-type H+-transporting ATPase subunit gamma	http://www.genome.jp/dbget-bin/www_bget?ko:K02136	O01666	926	1.7e-98	ATP synthase subunit gamma, mitochondrial OS=Drosophila melanogaster GN=ATPsyn-gamma PE=2 SV=2	PF00231	ATP synthase	GO:0015992//GO:0006119//GO:0015986	proton transport//oxidative phosphorylation//ATP synthesis coupled proton transport	GO:0046961//GO:0046933	proton-transporting ATPase activity, rotational mechanism//proton-transporting ATP synthase activity, rotational mechanism	GO:0045259//GO:0045261	proton-transporting ATP synthase complex//proton-transporting ATP synthase complex, catalytic core F(1)	KOG1531	F0F1-type ATP synthase, gamma subunit
Cluster-12264.1	BF_1	1.00	0.55	391	--	--	--	--	--	--	--	--	--	--	--	--	--	--	--	--	--	--	--	--	--	--	--	--	--	--	--	--
Cluster-12265.0	BF_1	5.00	0.53	815	478263033	ENN81433.1	707	5.5e-72	hypothetical protein YQE_02126, partial [Dendroctonus ponderosae]>gi|546686062|gb|ERL95462.1| hypothetical protein D910_12724 [Dendroctonus ponderosae]	697088158	XM_009658695.1	745	0	Verticillium dahliae VdLs.17 malate dehydrogenase partial mRNA	K00026	MDH2	malate dehydrogenase	http://www.genome.jp/dbget-bin/www_bget?ko:K00026	P83778	668	7.6e-69	Malate dehydrogenase, cytoplasmic OS=Candida albicans (strain SC5314 / ATCC MYA-2876) GN=MDH1 PE=1 SV=2	PF00056//PF02866	lactate/malate dehydrogenase, NAD binding domain//lactate/malate dehydrogenase, alpha/beta C-terminal domain	GO:0055114	oxidation-reduction process	GO:0016491//GO:0016616	oxidoreductase activity//oxidoreductase activity, acting on the CH-OH group of donors, NAD or NADP as acceptor	--	--	KOG1494	NAD-dependent malate dehydrogenase
Cluster-12266.0	BF_1	1.00	0.39	436	--	--	--	--	--	--	--	--	--	--	--	--	--	--	--	--	--	--	--	--	--	--	--	--	--	--	--	--
Cluster-12267.0	BF_1	3.00	0.47	646	--	--	--	--	--	--	--	--	--	--	--	--	--	--	--	--	--	--	--	--	--	--	--	--	--	--	--	--
Cluster-12268.0	BF_1	6.00	0.46	1019	--	--	--	--	--	--	--	--	--	--	--	--	--	--	--	--	--	--	--	--	--	--	--	--	--	--	--	--
Cluster-12270.0	BF_1	3.00	0.55	597	--	--	--	--	--	--	--	--	--	--	--	--	--	--	--	--	--	--	--	--	--	--	--	--	--	--	--	--
Cluster-12277.0	BF_1	15.09	0.37	2535	321474592	EFX85557.1	1879	2.2e-207	hypothetical protein DAPPUDRAFT_187637 [Daphnia pulex]	698795147	XM_009832301.1	48	2.37738e-13	Aphanomyces astaci hypothetical protein mRNA	K15013	ACSBG	long-chain-fatty-acid--CoA ligase ACSBG	http://www.genome.jp/dbget-bin/www_bget?ko:K15013	Q7ZYC4	1846	6.0e-205	Long-chain-fatty-acid--CoA ligase ACSBG2 OS=Xenopus laevis GN=acsbg2 PE=2 SV=1	PF00501	AMP-binding enzyme	GO:0008152	metabolic process	GO:0003824	catalytic activity	--	--	KOG1256	Long-chain acyl-CoA synthetases (AMP-forming)
Cluster-12284.0	BF_1	3.00	1.12	440	675386551	KFM79448.1	271	1.1e-21	putative citrate synthase 1, mitochondrial, partial [Stegodyphus mimosarum]	657528658	XM_008293562.1	54	1.78914e-17	PREDICTED: Stegastes partitus citrate synthase (cs), mRNA	K01647	CS, gltA	citrate synthase	http://www.genome.jp/dbget-bin/www_bget?ko:K01647	Q16P20	266	1.7e-22	Probable citrate synthase 2, mitochondrial OS=Aedes aegypti GN=AAEL011789 PE=3 SV=1	PF00285	Citrate synthase	--	--	GO:0046912	transferase activity, transferring acyl groups, acyl groups converted into alkyl on transfer	--	--	KOG2617	Citrate synthase
Cluster-12285.0	BF_1	9.00	0.57	1173	241061134	XP_002408065.1	1032	1.6e-109	voltage-dependent anion-selective channel, putative [Ixodes scapularis]>gi|215492359|gb|EEC02000.1| voltage-dependent anion-selective channel, putative [Ixodes scapularis]	--	--	--	--	--	K15040	VDAC2	voltage-dependent anion channel protein 2	http://www.genome.jp/dbget-bin/www_bget?ko:K15040	P82013	863	2.7e-91	Voltage-dependent anion-selective channel protein 2 OS=Meleagris gallopavo GN=VDAC2 PE=1 SV=1	PF01459	Eukaryotic porin	GO:0055085//GO:0044070//GO:0006820	transmembrane transport//regulation of anion transport//anion transport	GO:0008308	voltage-gated anion channel activity	GO:0005741	mitochondrial outer membrane	KOG3126	Porin/voltage-dependent anion-selective channel protein
Cluster-12289.0	BF_1	1.00	0.34	454	668462699	KFB50168.1	214	4.5e-15	hypothetical protein ZHAS_00018231 [Anopheles sinensis]	702460305	XM_010029647.1	156	3.67996e-74	PREDICTED: Eucalyptus grandis mitochondrial uncoupling protein 5 (LOC104418328), mRNA	K15106	SLC25A14_30	solute carrier family 25 (mitochondrial carrier), member 14/30	http://www.genome.jp/dbget-bin/www_bget?ko:K15106	Q9SJY5	321	7.2e-29	Mitochondrial uncoupling protein 5 OS=Arabidopsis thaliana GN=PUMP5 PE=2 SV=1	--	--	--	--	--	--	--	--	KOG0753	Mitochondrial fatty acid anion carrier protein/Uncoupling protein
Cluster-12293.0	BF_1	6.58	0.51	1010	642938395	XP_971552.2	279	2.9e-22	PREDICTED: probable oligoribonuclease isoform X1 [Tribolium castaneum]	--	--	--	--	--	K13288	orn, REX2, REXO2	oligoribonuclease	http://www.genome.jp/dbget-bin/www_bget?ko:K13288	Q9VCI0	232	3.4e-18	Probable oligoribonuclease OS=Drosophila melanogaster GN=CG10214 PE=1 SV=1	PF02949//PF08395	7tm Odorant receptor//7tm Chemosensory receptor	GO:0007187//GO:0007608//GO:0050909	G-protein coupled receptor signaling pathway, coupled to cyclic nucleotide second messenger//sensory perception of smell//sensory perception of taste	GO:0005549//GO:0004984	odorant binding//olfactory receptor activity	GO:0016021//GO:0016020	integral component of membrane//membrane	KOG3242	Oligoribonuclease (3'->5' exoribonuclease)
Cluster-12298.0	BF_1	4.00	3.06	361	240976677	XP_002402470.1	257	3.7e-20	sorting nexin, putative [Ixodes scapularis]>gi|215491191|gb|EEC00832.1| sorting nexin, putative [Ixodes scapularis]	--	--	--	--	--	K17920	SNX5_6_32	sorting nexin-5/6/32	http://www.genome.jp/dbget-bin/www_bget?ko:K17920	Q6P8X1	227	4.5e-18	Sorting nexin-6 OS=Mus musculus GN=Snx6 PE=1 SV=2	PF03114//PF00430	BAR domain//ATP synthase B/B' CF(0)	GO:0015986//GO:0007154//GO:0015992	ATP synthesis coupled proton transport//cell communication//proton transport	GO:0005515//GO:0035091//GO:0015078	protein binding//phosphatidylinositol binding//hydrogen ion transmembrane transporter activity	GO:0045263//GO:0005737	proton-transporting ATP synthase complex, coupling factor F(o)//cytoplasm	KOG1660	Sorting nexin SNX6/TFAF2, contains PX domain
Cluster-12300.0	BF_1	10.00	0.69	1099	675414267	XP_008920266.1	585	1.0e-57	PREDICTED: cathepsin D [Manacus vitellinus]>gi|679188614|gb|KFW79385.1| Cathepsin D [Manacus vitellinus]	--	--	--	--	--	K01379	CTSD	cathepsin D	http://www.genome.jp/dbget-bin/www_bget?ko:K01379	Q05744	570	2.4e-57	Cathepsin D OS=Gallus gallus GN=CTSD PE=1 SV=1	PF00026	Eukaryotic aspartyl protease	GO:0006508	proteolysis	GO:0004190	aspartic-type endopeptidase activity	--	--	KOG1339	Aspartyl protease
Cluster-12304.0	BF_1	1.00	0.51	399	--	--	--	--	--	--	--	--	--	--	--	--	--	--	--	--	--	--	--	--	--	--	--	--	--	--	--	--
Cluster-12305.0	BF_1	2.00	0.33	631	--	--	--	--	--	525346500	KC793971.1	168	1.11336e-80	Scylla paramamosain clone Scpa79 microsatellite sequence	--	--	--	--	--	--	--	--	--	--	--	--	--	--	--	--	--	--
Cluster-12306.0	BF_1	4.00	0.58	673	--	--	--	--	--	--	--	--	--	--	--	--	--	--	--	--	--	--	--	--	--	--	--	--	--	--	--	--
Cluster-12308.0	BF_1	4.00	0.58	672	--	--	--	--	--	--	--	--	--	--	--	--	--	--	--	--	--	--	--	--	--	--	--	--	--	--	--	--
Cluster-12308.1	BF_1	15.00	1.23	972	--	--	--	--	--	--	--	--	--	--	--	--	--	--	--	--	--	--	--	--	--	--	--	--	--	--	--	--
Cluster-12309.0	BF_1	2.00	0.41	565	744603787	XP_010991488.1	860	6.9e-90	PREDICTED: 40S ribosomal protein S11 [Camelus dromedarius]	395132454	NM_001015.4	565	0	Homo sapiens ribosomal protein S11 (RPS11), mRNA	K02949	RP-S11e, RPS11	small subunit ribosomal protein S11e	http://www.genome.jp/dbget-bin/www_bget?ko:K02949	P62280	824	4.3e-87	40S ribosomal protein S11 OS=Homo sapiens GN=RPS11 PE=1 SV=3	PF00366	Ribosomal protein S17	GO:0006412//GO:0042254	translation//ribosome biogenesis	GO:0003735	structural constituent of ribosome	GO:0005622//GO:0005840	intracellular//ribosome	KOG1728	40S ribosomal protein S11
Cluster-12310.0	BF_1	3.00	0.54	600	470292237	XP_004343574.1	496	1.2e-47	microtubule associated protein [Capsaspora owczarzaki ATCC 30864]>gi|765556954|gb|KJE97263.1| microtubule associated protein [Capsaspora owczarzaki ATCC 30864]	697066438	XM_009650111.1	591	0	Verticillium dahliae VdLs.17 Microtubule associated protein mRNA	K08341	GABARAP, ATG8, LC3	GABA(A) receptor-associated protein	http://www.genome.jp/dbget-bin/www_bget?ko:K08341	Q8WZY7	613	1.3e-62	Autophagy-related protein 8 OS=Neurospora crassa (strain ATCC 24698 / 74-OR23-1A / CBS 708.71 / DSM 1257 / FGSC 987) GN=apg-6 PE=3 SV=1	PF04110	Ubiquitin-like autophagy protein Apg12	GO:0000045	autophagosome assembly	--	--	GO:0005737	cytoplasm	KOG1654	Microtubule-associated anchor protein involved in autophagy and membrane trafficking
Cluster-12313.0	BF_1	4.00	0.38	876	768430566	XP_011556515.1	380	4.9e-34	PREDICTED: THO complex subunit 4 [Plutella xylostella]	--	--	--	--	--	K12881	THOC4, ALY	THO complex subunit 4	http://www.genome.jp/dbget-bin/www_bget?ko:K12881	Q6GLW1	308	4.5e-27	THO complex subunit 4-B OS=Xenopus laevis GN=alyref-b PE=2 SV=1	PF00076	RNA recognition motif. (a.k.a. RRM, RBD, or RNP domain)	--	--	GO:0003676	nucleic acid binding	--	--	KOG0533	RRM motif-containing protein
Cluster-12316.0	BF_1	1.00	18.73	230	--	--	--	--	--	--	--	--	--	--	--	--	--	--	--	--	--	--	--	--	--	--	--	--	--	--	--	--
Cluster-12322.0	BF_1	2.00	0.34	617	641679124	XP_008188431.1	262	1.7e-20	PREDICTED: chromodomain-helicase-DNA-binding protein 9 isoform X1 [Acyrthosiphon pisum]>gi|641679126|ref|XP_008188432.1| PREDICTED: chromodomain-helicase-DNA-binding protein 9 isoform X1 [Acyrthosiphon pisum]	--	--	--	--	--	K14437	CHD7	chromodomain-helicase-DNA-binding protein 7	http://www.genome.jp/dbget-bin/www_bget?ko:K14437	--	--	--	--	PF07533	BRK domain	--	--	GO:0005515//GO:0016817	protein binding//hydrolase activity, acting on acid anhydrides	--	--	--	--
Cluster-12323.0	BF_1	4.00	0.50	734	646698613	KDR09692.1	148	3.3e-07	Microtubule-associated serine/threonine-protein kinase 2 [Zootermopsis nevadensis]	--	--	--	--	--	--	--	--	--	--	--	--	--	--	--	--	--	--	--	--	--	--	--
Cluster-12327.0	BF_1	2.00	0.49	518	--	--	--	--	--	--	--	--	--	--	--	--	--	--	--	--	--	--	--	--	--	--	--	--	--	--	--	--
Cluster-12330.0	BF_1	1.00	1.50	317	--	--	--	--	--	--	--	--	--	--	--	--	--	--	--	--	--	--	--	--	--	--	--	--	--	--	--	--
Cluster-12331.0	BF_1	2.60	0.38	676	--	--	--	--	--	--	--	--	--	--	--	--	--	--	--	--	--	--	--	--	--	--	--	--	--	--	--	--
Cluster-12334.0	BF_1	5.00	0.43	943	694531347	XP_009494141.1	155	6.5e-08	hypothetical protein H696_01964 [Fonticula alba]>gi|627949154|gb|KCV71018.1| hypothetical protein H696_01964 [Fonticula alba]	697079164	XM_009655082.1	383	0	Verticillium dahliae VdLs.17 hypothetical protein partial mRNA	--	--	--	--	--	--	--	--	PF06156//PF05236//PF00096	Protein of unknown function (DUF972)//Transcription initiation factor TFIID component TAF4 family//Zinc finger, C2H2 type	GO:0006352//GO:0006260	DNA-templated transcription, initiation//DNA replication	GO:0046872	metal ion binding	GO:0005669	transcription factor TFIID complex	--	--
Cluster-12336.0	BF_1	2.00	0.42	555	--	--	--	--	--	--	--	--	--	--	--	--	--	--	--	--	--	--	--	--	--	--	--	--	--	--	--	--
Cluster-12337.0	BF_1	2.00	0.35	607	242003126	XP_002422619.1	463	8.1e-44	conserved hypothetical protein [Pediculus humanus corporis]>gi|212505420|gb|EEB09881.1| conserved hypothetical protein [Pediculus humanus corporis]	--	--	--	--	--	--	--	--	--	Q96T92	284	1.9e-24	Insulinoma-associated protein 2 OS=Homo sapiens GN=INSM2 PE=1 SV=3	PF13912//PF00096//PF13465	C2H2-type zinc finger//Zinc finger, C2H2 type//Zinc-finger double domain	--	--	GO:0046872	metal ion binding	--	--	KOG3993	Transcription factor (contains Zn finger)
Cluster-12338.0	BF_1	2.00	0.45	540	--	--	--	--	--	--	--	--	--	--	--	--	--	--	--	--	--	--	PF00260	Protamine P1	GO:0007283	spermatogenesis	GO:0003677	DNA binding	GO:0000786//GO:0005634	nucleosome//nucleus	--	--
Cluster-12341.0	BF_1	2.00	0.82	427	--	--	--	--	--	--	--	--	--	--	--	--	--	--	--	--	--	--	--	--	--	--	--	--	--	--	--	--
Cluster-12347.0	BF_1	1.00	0.35	452	--	--	--	--	--	--	--	--	--	--	--	--	--	--	--	--	--	--	PF15015	Spermatogenesis-associated, N-terminal	GO:0007283	spermatogenesis	--	--	GO:0005794	Golgi apparatus	--	--
Cluster-12348.0	BF_1	8.00	3.97	403	391325479	XP_003737261.1	492	2.3e-47	PREDICTED: 60S ribosomal protein L30-like isoform 1 [Metaseiulus occidentalis]>gi|391325481|ref|XP_003737262.1| PREDICTED: 60S ribosomal protein L30-like isoform 2 [Metaseiulus occidentalis]	150982227	EF634702.1	115	2.00234e-51	Pristionchus pacificus large subunit ribosomal protein 30 (rpl-30) mRNA, partial cds	K02908	RP-L30e, RPL30	large subunit ribosomal protein L30e	http://www.genome.jp/dbget-bin/www_bget?ko:K02908	P58375	456	1.4e-44	60S ribosomal protein L30 OS=Spodoptera frugiperda GN=RpL30 PE=3 SV=1	--	--	--	--	--	--	--	--	KOG2988	60S ribosomal protein L30
Cluster-12349.0	BF_1	4.00	1.86	411	--	--	--	--	--	--	--	--	--	--	--	--	--	--	--	--	--	--	--	--	--	--	--	--	--	--	--	--
Cluster-12352.0	BF_1	1.00	0.41	427	725571770	XP_010338387.1	564	1.1e-55	PREDICTED: LOW QUALITY PROTEIN: 60S ribosomal protein L34 [Saimiri boliviensis boliviensis]	578809310	XM_005263172.2	426	0	PREDICTED: Homo sapiens ribosomal protein L34 (RPL34), transcript variant X1, mRNA	K02915	RP-L34e, RPL34	large subunit ribosomal protein L34e	http://www.genome.jp/dbget-bin/www_bget?ko:K02915	P49207	524	2.0e-52	60S ribosomal protein L34 OS=Homo sapiens GN=RPL34 PE=1 SV=3	PF08534//PF01199	Redoxin//Ribosomal protein L34e	GO:0042254//GO:0006412	ribosome biogenesis//translation	GO:0003735//GO:0016491	structural constituent of ribosome//oxidoreductase activity	GO:0005840//GO:0005622	ribosome//intracellular	KOG1790	60s ribosomal protein L34
Cluster-12353.0	BF_1	10.00	0.61	1198	--	--	--	--	--	--	--	--	--	--	--	--	--	--	--	--	--	--	--	--	--	--	--	--	--	--	--	--
Cluster-12353.1	BF_1	1.00	0.36	448	--	--	--	--	--	--	--	--	--	--	--	--	--	--	--	--	--	--	--	--	--	--	--	--	--	--	--	--
Cluster-12354.0	BF_1	3.00	0.33	799	754341912	XP_004365053.2	214	7.9e-15	multidrug resistance protein 1a [Capsaspora owczarzaki ATCC 30864]>gi|765547920|gb|KJE88541.1| multidrug resistance protein 1a [Capsaspora owczarzaki ATCC 30864]	768311752	CP010980.1	793	0	Verticillium dahliae VdLs.17 chromosome 1, complete sequence	--	--	--	--	Q9FWX8	182	1.7e-12	ABC transporter B family member 12 OS=Arabidopsis thaliana GN=ABCB12 PE=2 SV=2	PF00664	ABC transporter transmembrane region	GO:0055085//GO:0006810	transmembrane transport//transport	GO:0005524//GO:0042626	ATP binding//ATPase activity, coupled to transmembrane movement of substances	GO:0016021	integral component of membrane	KOG0055	Multidrug/pheromone exporter, ABC superfamily
Cluster-12357.0	BF_1	4.00	1.37	454	--	--	--	--	--	768311755	CP010983.1	454	0	Verticillium dahliae VdLs.17 chromosome 4, complete sequence	--	--	--	--	--	--	--	--	--	--	--	--	--	--	--	--	--	--
Cluster-12360.0	BF_1	4.00	0.76	583	--	--	--	--	--	--	--	--	--	--	--	--	--	--	--	--	--	--	--	--	--	--	--	--	--	--	--	--
Cluster-12361.0	BF_1	3.14	0.78	515	--	--	--	--	--	--	--	--	--	--	--	--	--	--	--	--	--	--	--	--	--	--	--	--	--	--	--	--
Cluster-12362.2	BF_1	19.78	0.55	2293	642931676	XP_008196683.1	173	1.3e-09	PREDICTED: uncharacterized protein LOC103313928 [Tribolium castaneum]	--	--	--	--	--	--	--	--	--	--	--	--	--	PF13606//PF00023//PF00935	Ankyrin repeat//Ankyrin repeat//Ribosomal protein L44	GO:0042254//GO:0006412	ribosome biogenesis//translation	GO:0005515//GO:0003735	protein binding//structural constituent of ribosome	GO:0005840//GO:0005622	ribosome//intracellular	--	--
Cluster-12367.0	BF_1	1.00	0.45	416	--	--	--	--	--	768311752	CP010980.1	416	0	Verticillium dahliae VdLs.17 chromosome 1, complete sequence	--	--	--	--	--	--	--	--	--	--	--	--	--	--	--	--	--	--
Cluster-12368.2	BF_1	1.00	0.45	414	--	--	--	--	--	--	--	--	--	--	--	--	--	--	--	--	--	--	--	--	--	--	--	--	--	--	--	--
Cluster-12369.0	BF_1	1.00	0.33	459	--	--	--	--	--	--	--	--	--	--	--	--	--	--	--	--	--	--	--	--	--	--	--	--	--	--	--	--
Cluster-12370.0	BF_1	12.00	0.39	1980	758213860	AJO62243.1	1415	1.1e-153	chemosensory ionotropic receptor IR5 [Tenebrio molitor]	--	--	--	--	--	--	--	--	--	Q61625	240	7.8e-19	Glutamate receptor ionotropic, delta-2 OS=Mus musculus GN=Grid2 PE=1 SV=1	PF00060//PF10613//PF06682	Ligand-gated ion channel//Ligated ion channel L-glutamate- and glycine-binding site//SOCE-associated regulatory factor of calcium homoeostasis	GO:0006811//GO:0007268//GO:2001256//GO:0007165	ion transport//synaptic transmission//regulation of store-operated calcium entry//signal transduction	GO:0004970//GO:0005234	ionotropic glutamate receptor activity//extracellular-glutamate-gated ion channel activity	GO:0016020//GO:0030176	membrane//integral component of endoplasmic reticulum membrane	--	--
Cluster-12373.0	BF_1	12.00	0.59	1426	675390089	KFM82986.1	643	2.6e-64	Short-chain dehydrogenase/reductase family 16C member 6, partial [Stegodyphus mimosarum]	--	--	--	--	--	K15734	SDR16C5	all-trans-retinol dehydrogenase (NAD+)	http://www.genome.jp/dbget-bin/www_bget?ko:K15734	A5PJJ7	552	3.7e-55	Short-chain dehydrogenase/reductase family 16C member 6 OS=Bos taurus GN=SDR16C6 PE=2 SV=1	PF00106//PF02737	short chain dehydrogenase//3-hydroxyacyl-CoA dehydrogenase, NAD binding domain	GO:0006631//GO:0006568//GO:0006554//GO:0006552//GO:0055114//GO:0006574//GO:0006550//GO:0006633//GO:0018874//GO:0008152	fatty acid metabolic process//tryptophan metabolic process//lysine catabolic process//leucine catabolic process//oxidation-reduction process//valine catabolic process//isoleucine catabolic process//fatty acid biosynthetic process//benzoate metabolic process//metabolic process	GO:0003857//GO:0016491	3-hydroxyacyl-CoA dehydrogenase activity//oxidoreductase activity	--	--	KOG1201	Hydroxysteroid 17-beta dehydrogenase 11
Cluster-12374.0	BF_1	3.00	0.31	829	321457269	EFX68359.1	245	2.1e-18	hypothetical protein DAPPUDRAFT_203299 [Daphnia pulex]	--	--	--	--	--	K15730	PTGES3	cytosolic prostaglandin-E synthase	http://www.genome.jp/dbget-bin/www_bget?ko:K15730	P0C8Z0	194	7.1e-14	Uncharacterized protein OsI_027940 OS=Oryza sativa subsp. indica GN=OsI_027940 PE=1 SV=2	--	--	--	--	--	--	--	--	--	--
Cluster-12375.0	BF_1	2.00	0.48	526	--	--	--	--	--	768311753	CP010981.1	526	0	Verticillium dahliae VdLs.17 chromosome 2, complete sequence	--	--	--	--	--	--	--	--	--	--	--	--	--	--	--	--	--	--
Cluster-12375.1	BF_1	4.00	1.21	476	--	--	--	--	--	768311753	CP010981.1	462	0	Verticillium dahliae VdLs.17 chromosome 2, complete sequence	--	--	--	--	--	--	--	--	PF07822	Neurotoxin B-IV-like protein	GO:0006810//GO:0009405	transport//pathogenesis	GO:0019871	sodium channel inhibitor activity	GO:0005576	extracellular region	--	--
Cluster-12376.0	BF_1	2.00	0.32	635	826438677	XP_012529854.1	266	5.9e-21	PREDICTED: prostaglandin reductase 1-like, partial [Monomorium pharaonis]	--	--	--	--	--	K13948	PTGR1, LTB4DH	prostaglandin reductase 1	http://www.genome.jp/dbget-bin/www_bget?ko:K13948	Q9EQZ5	176	6.6e-12	Prostaglandin reductase 1 OS=Cavia porcellus GN=Ptgr1 PE=1 SV=1	PF00107	Zinc-binding dehydrogenase	GO:0055114	oxidation-reduction process	--	--	--	--	KOG1196	Predicted NAD-dependent oxidoreductase
Cluster-12377.0	BF_1	1.00	0.71	367	--	--	--	--	--	--	--	--	--	--	--	--	--	--	--	--	--	--	--	--	--	--	--	--	--	--	--	--
Cluster-12378.0	BF_1	4.00	0.35	927	--	--	--	--	--	--	--	--	--	--	--	--	--	--	--	--	--	--	PF10596	U6-snRNA interacting domain of PrP8	--	--	GO:0017070	U6 snRNA binding	--	--	--	--
Cluster-12389.0	BF_1	4.00	0.54	705	--	--	--	--	--	--	--	--	--	--	--	--	--	--	--	--	--	--	--	--	--	--	--	--	--	--	--	--
Cluster-12391.0	BF_1	4.00	1.01	512	--	--	--	--	--	--	--	--	--	--	--	--	--	--	--	--	--	--	--	--	--	--	--	--	--	--	--	--
Cluster-12392.0	BF_1	4.00	0.51	727	--	--	--	--	--	--	--	--	--	--	--	--	--	--	--	--	--	--	--	--	--	--	--	--	--	--	--	--
Cluster-12397.0	BF_1	7.00	1.65	528	--	--	--	--	--	--	--	--	--	--	--	--	--	--	--	--	--	--	--	--	--	--	--	--	--	--	--	--
Cluster-12398.0	BF_1	4.00	0.74	594	391339217	XP_003743948.1	188	6.1e-12	PREDICTED: uncharacterized protein LOC100899841 [Metaseiulus occidentalis]	--	--	--	--	--	--	--	--	--	--	--	--	--	--	--	--	--	--	--	--	--	--	--
Cluster-12399.0	BF_1	4.00	0.36	907	--	--	--	--	--	697086183	XM_009657709.1	601	0	Verticillium dahliae VdLs.17 hypothetical protein partial mRNA	--	--	--	--	--	--	--	--	--	--	--	--	--	--	--	--	--	--
Cluster-12402.0	BF_1	4.00	0.55	699	--	--	--	--	--	--	--	--	--	--	--	--	--	--	--	--	--	--	--	--	--	--	--	--	--	--	--	--
Cluster-12406.0	BF_1	1.00	0.56	389	241613284	XP_002407373.1	282	5.0e-23	26S proteasome regulatory subunit rpn2, putative [Ixodes scapularis]>gi|215502787|gb|EEC12281.1| 26S proteasome regulatory subunit rpn2, putative, partial [Ixodes scapularis]	--	--	--	--	--	K03032	PSMD1, RPN2	26S proteasome regulatory subunit N2	http://www.genome.jp/dbget-bin/www_bget?ko:K03032	Q9V3P6	230	2.2e-18	26S proteasome non-ATPase regulatory subunit 1 OS=Drosophila melanogaster GN=Rpn2 PE=1 SV=1	--	--	GO:0042176//GO:0050790	regulation of protein catabolic process//regulation of catalytic activity	GO:0030234	enzyme regulator activity	GO:0000502	proteasome complex	--	--
Cluster-12407.0	BF_1	4.00	0.39	862	--	--	--	--	--	--	--	--	--	--	--	--	--	--	--	--	--	--	PF05053	Menin	--	--	--	--	GO:0005634	nucleus	--	--
Cluster-12408.0	BF_1	12.00	0.78	1146	325302792	DAA34047.1	1253	3.8e-135	TPA_exp: metallopeptidase [Amblyomma variegatum]	--	--	--	--	--	--	--	--	--	Q6AYD3	1112	3.5e-120	Proliferation-associated protein 2G4 OS=Rattus norvegicus GN=Pa2g4 PE=1 SV=1	--	--	--	--	--	--	--	--	KOG2776	Metallopeptidase
Cluster-12410.0	BF_1	5.00	0.55	798	156537009	XP_001608297.1	466	4.8e-44	PREDICTED: prefoldin subunit 5 [Nasonia vitripennis]	342326311	JF284525.1	71	1.19058e-26	Cherax quadricarinatus clone v1-34 prefoldin subunit mRNA, partial cds	K04797	pfdA, PFDN5	prefoldin alpha subunit	http://www.genome.jp/dbget-bin/www_bget?ko:K04797	Q9WU28	381	1.4e-35	Prefoldin subunit 5 OS=Mus musculus GN=Pfdn5 PE=2 SV=1	--	--	--	--	--	--	--	--	KOG3048	Molecular chaperone Prefoldin, subunit 5
Cluster-12413.0	BF_1	4.00	0.39	866	470484016	XP_004344029.1	320	4.4e-27	decarboxylase, putative [Acanthamoeba castellanii str. Neff]>gi|440799582|gb|ELR20626.1| decarboxylase, putative [Acanthamoeba castellanii str. Neff]	768311753	CP010981.1	785	0	Verticillium dahliae VdLs.17 chromosome 2, complete sequence	--	--	--	--	P47044	403	4.3e-38	LOG family protein YJL055W OS=Saccharomyces cerevisiae (strain ATCC 204508 / S288c) GN=YJL055W PE=1 SV=1	PF00781	Diacylglycerol kinase catalytic domain	--	--	GO:0016301	kinase activity	--	--	--	--
Cluster-12416.0	BF_1	5.00	0.58	769	--	--	--	--	--	--	--	--	--	--	--	--	--	--	--	--	--	--	--	--	--	--	--	--	--	--	--	--
Cluster-12418.0	BF_1	9.55	0.46	1437	348514686	XP_003444871.1	1675	5.5e-184	PREDICTED: heat shock 70 kDa protein-like [Oreochromis niloticus]	697066190	XM_009649987.1	926	0	Verticillium dahliae VdLs.17 heat shock protein sks2 mRNA	K03283	HSPA1_8	heat shock 70kDa protein 1/8	http://www.genome.jp/dbget-bin/www_bget?ko:K03283	P11142	1658	2.1e-183	Heat shock cognate 71 kDa protein OS=Homo sapiens GN=HSPA8 PE=1 SV=1	PF02782//PF06723	FGGY family of carbohydrate kinases, C-terminal domain//MreB/Mbl protein	GO:0000902//GO:0005975	cell morphogenesis//carbohydrate metabolic process	GO:0016773	phosphotransferase activity, alcohol group as acceptor	--	--	KOG0101	Molecular chaperones HSP70/HSC70, HSP70 superfamily
Cluster-12418.1	BF_1	14.00	0.94	1122	831759145	XP_012749557.1	692	4.2e-70	hypothetical protein SAMD00019534_106680 [Acytostelium subglobosum LB1]>gi|735994323|dbj|GAM27492.1| hypothetical protein SAMD00019534_106680 [Acytostelium subglobosum LB1]	697066190	XM_009649987.1	1119	0	Verticillium dahliae VdLs.17 heat shock protein sks2 mRNA	K03283	HSPA1_8	heat shock 70kDa protein 1/8	http://www.genome.jp/dbget-bin/www_bget?ko:K03283	P87222	1080	1.8e-116	Heat shock protein SSB1 OS=Candida albicans (strain WO-1) GN=SSB1 PE=3 SV=2	PF02782	FGGY family of carbohydrate kinases, C-terminal domain	GO:0005975	carbohydrate metabolic process	GO:0016773	phosphotransferase activity, alcohol group as acceptor	--	--	KOG0101	Molecular chaperones HSP70/HSC70, HSP70 superfamily
Cluster-12419.0	BF_1	1.00	0.46	412	--	--	--	--	--	--	--	--	--	--	--	--	--	--	--	--	--	--	--	--	--	--	--	--	--	--	--	--
Cluster-12426.0	BF_1	2.18	0.55	514	642914043	XP_008201521.1	369	5.4e-33	PREDICTED: metabotropic glutamate receptor 5-like [Tribolium castaneum]>gi|270002144|gb|EEZ98591.1| hypothetical protein TcasGA2_TC001106 [Tribolium castaneum]	--	--	--	--	--	K04603	GRM1	metabotropic glutamate receptor 1	http://www.genome.jp/dbget-bin/www_bget?ko:K04603	P97772	218	7.2e-17	Metabotropic glutamate receptor 1 OS=Mus musculus GN=Grm1 PE=1 SV=2	--	--	GO:0007186	G-protein coupled receptor signaling pathway	GO:0004930	G-protein coupled receptor activity	GO:0005886//GO:0016021	plasma membrane//integral component of membrane	KOG1056	Glutamate-gated metabotropic ion channel receptor subunit GRM2 and related subunits, G-protein coupled receptor superfamily
Cluster-12427.0	BF_1	8.00	1.39	611	309242901	BAJ22990.1	529	1.8e-51	cytochrome c [Marsupenaeus japonicus]	--	--	--	--	--	K08738	CYC	cytochrome c	http://www.genome.jp/dbget-bin/www_bget?ko:K08738	Q6QLW4	495	6.5e-49	Cytochrome c OS=Pectinaria gouldii PE=3 SV=1	PF13442//PF00034	Cytochrome C oxidase, cbb3-type, subunit III//Cytochrome c	GO:0006118	obsolete electron transport	GO:0020037//GO:0009055	heme binding//electron carrier activity	--	--	KOG3453	Cytochrome c
Cluster-12429.1	BF_1	8.00	0.45	1278	241729451	XP_002412260.1	1198	1.0e-128	translation initiation factor 2C, putative [Ixodes scapularis]>gi|215505489|gb|EEC14983.1| translation initiation factor 2C, putative [Ixodes scapularis]	--	--	--	--	--	K11593	ELF2C, AGO	eukaryotic translation initiation factor 2C	http://www.genome.jp/dbget-bin/www_bget?ko:K11593	Q9UKV8	931	3.8e-99	Protein argonaute-2 OS=Homo sapiens GN=AGO2 PE=1 SV=3	PF02171	Piwi domain	--	--	GO:0003676	nucleic acid binding	--	--	KOG1041	Translation initiation factor 2C (eIF-2C) and related proteins
Cluster-12436.0	BF_1	3.00	1.12	440	--	--	--	--	--	--	--	--	--	--	--	--	--	--	--	--	--	--	PF06459	Ryanodine Receptor TM 4-6	GO:0006874//GO:0006816	cellular calcium ion homeostasis//calcium ion transport	GO:0005219	ryanodine-sensitive calcium-release channel activity	GO:0016021//GO:0005622	integral component of membrane//intracellular	--	--
Cluster-12440.0	BF_1	13.00	0.61	1478	391330946	XP_003739912.1	701	5.0e-71	PREDICTED: phosphatidylethanolamine-binding protein homolog F40A3.3-like isoform 2 [Metaseiulus occidentalis]	--	--	--	--	--	--	--	--	--	O16264	554	2.3e-55	Phosphatidylethanolamine-binding protein homolog F40A3.3 OS=Caenorhabditis elegans GN=F40A3.3 PE=3 SV=1	PF06734	UL97	GO:0016032	viral process	GO:0004672//GO:0005524	protein kinase activity//ATP binding	--	--	KOG3346	Phosphatidylethanolamine binding protein
Cluster-12441.0	BF_1	2.00	0.91	413	--	--	--	--	--	--	--	--	--	--	--	--	--	--	--	--	--	--	PF01213//PF05038	Adenylate cyclase associated (CAP) N terminal//Cytochrome Cytochrome b558 alpha-subunit	GO:0007010	cytoskeleton organization	GO:0020037//GO:0003779	heme binding//actin binding	--	--	--	--
Cluster-12442.0	BF_1	8.00	0.39	1422	--	--	--	--	--	--	--	--	--	--	--	--	--	--	--	--	--	--	--	--	--	--	--	--	--	--	--	--
Cluster-12443.0	BF_1	4.00	0.48	751	657547663	XP_008278851.1	464	7.7e-44	PREDICTED: ceramide kinase-like [Stegastes partitus]	--	--	--	--	--	K04715	E2.7.1.138, CERK	ceramide kinase	http://www.genome.jp/dbget-bin/www_bget?ko:K04715	Q8TCT0	433	1.2e-41	Ceramide kinase OS=Homo sapiens GN=CERK PE=1 SV=1	PF00781	Diacylglycerol kinase catalytic domain	--	--	GO:0016301	kinase activity	--	--	KOG1115	Ceramide kinase
Cluster-12443.1	BF_1	3.00	0.39	717	762080895	XP_011419491.1	317	8.1e-27	PREDICTED: ceramide kinase-like [Crassostrea gigas]>gi|405962141|gb|EKC27843.1| Ceramide kinase [Crassostrea gigas]	--	--	--	--	--	K04715	E2.7.1.138, CERK	ceramide kinase	http://www.genome.jp/dbget-bin/www_bget?ko:K04715	Q8TCT0	268	1.6e-22	Ceramide kinase OS=Homo sapiens GN=CERK PE=1 SV=1	--	--	--	--	--	--	--	--	--	--
Cluster-12447.0	BF_1	3.15	0.31	853	675368268	KFM61170.1	444	1.8e-41	hypothetical protein X975_14539, partial [Stegodyphus mimosarum]	--	--	--	--	--	--	--	--	--	--	--	--	--	PF01607//PF01080//PF00918//PF02932	Chitin binding Peritrophin-A domain//Presenilin//Gastrin/cholecystokinin family//Neurotransmitter-gated ion-channel transmembrane region	GO:0007165//GO:0006030//GO:0006811	signal transduction//chitin metabolic process//ion transport	GO:0004190//GO:0005179//GO:0008061	aspartic-type endopeptidase activity//hormone activity//chitin binding	GO:0016021//GO:0005576//GO:0016020	integral component of membrane//extracellular region//membrane	--	--
Cluster-12448.1	BF_1	3.00	0.68	538	--	--	--	--	--	--	--	--	--	--	--	--	--	--	--	--	--	--	--	--	--	--	--	--	--	--	--	--
Cluster-12450.0	BF_1	2.00	0.38	583	--	--	--	--	--	697090144	XM_009659683.1	574	0	Verticillium dahliae VdLs.17 hypothetical protein mRNA	--	--	--	--	--	--	--	--	--	--	--	--	--	--	--	--	--	--
Cluster-12451.0	BF_1	1.00	0.33	458	821030051	XP_012359262.1	302	2.8e-25	PREDICTED: 60S acidic ribosomal protein P2 isoform X2 [Nomascus leucogenys]	78217389	NM_001004.3	454	0	Homo sapiens ribosomal protein, large, P2 (RPLP2), mRNA	K02943	RP-LP2, RPLP2	large subunit ribosomal protein LP2	http://www.genome.jp/dbget-bin/www_bget?ko:K02943	P05387	302	1.2e-26	60S acidic ribosomal protein P2 OS=Homo sapiens GN=RPLP2 PE=1 SV=1	PF03540	Transcription initiation factor TFIID 23-30kDa subunit	GO:0006352	DNA-templated transcription, initiation	--	--	GO:0005634	nucleus	KOG3449	60S acidic ribosomal protein P2
Cluster-12454.0	BF_1	1.00	0.32	463	391348142	XP_003748310.1	200	1.9e-13	PREDICTED: copper transport protein ATOX1-like [Metaseiulus occidentalis]	--	--	--	--	--	--	--	--	--	--	--	--	--	PF00403	Heavy-metal-associated domain	GO:0030001	metal ion transport	GO:0046872	metal ion binding	--	--	--	--
Cluster-12455.0	BF_1	2.30	0.84	443	827544917	XP_012545052.1	192	1.6e-12	PREDICTED: activating signal cointegrator 1 complex subunit 2 homolog isoform X4 [Bombyx mori]	392303569	JX102602.1	127	4.7354e-58	Scylla paramamosain microsatellite Spm31 sequence	--	--	--	--	--	--	--	--	--	--	--	--	--	--	--	--	--	--
Cluster-12456.0	BF_1	2.00	1.14	388	--	--	--	--	--	--	--	--	--	--	--	--	--	--	--	--	--	--	--	--	--	--	--	--	--	--	--	--
Cluster-12458.0	BF_1	3.00	0.41	695	--	--	--	--	--	--	--	--	--	--	--	--	--	--	--	--	--	--	--	--	--	--	--	--	--	--	--	--
Cluster-12467.0	BF_1	13.00	0.69	1332	242117926	NP_001155994.1	1323	3.4e-143	nicotinic acetylcholine receptor alpha 5 subunit isoform 2 precursor [Tribolium castaneum]>gi|157783850|gb|ABV72696.1| nicotinic acetylcholine receptor alpha 5 subunit [Tribolium castaneum]>gi|221222663|gb|ACM09854.1| nicotinic acetylcholine receptor subunit a5 [Tribolium castaneum]>gi|221222665|gb|ACM09855.1| nicotinic acetylcholine receptor subunit a5 [Tribolium castaneum]	--	--	--	--	--	K04810	CHRNA9	nicotinic acetylcholine receptor alpha-9	http://www.genome.jp/dbget-bin/www_bget?ko:K04810	Q9PTS8	411	7.8e-39	Neuronal acetylcholine receptor subunit alpha-9 OS=Gallus gallus GN=CHRNA9 PE=1 SV=1	PF02932//PF03030//PF02931	Neurotransmitter-gated ion-channel transmembrane region//Inorganic H+ pyrophosphatase//Neurotransmitter-gated ion-channel ligand binding domain	GO:0015992//GO:0006811//GO:0006812//GO:0006119//GO:0006810//GO:0007165	proton transport//ion transport//cation transport//oxidative phosphorylation//transport//signal transduction	GO:0005230//GO:0009678//GO:0004427//GO:0004889	extracellular ligand-gated ion channel activity//hydrogen-translocating pyrophosphatase activity//inorganic diphosphatase activity//acetylcholine-activated cation-selective channel activity	GO:0045211//GO:0030054//GO:0016020//GO:0016021//GO:0005886	postsynaptic membrane//cell junction//membrane//integral component of membrane//plasma membrane	--	--
Cluster-12474.0	BF_1	2.00	0.31	654	321479073	EFX90029.1	239	8.2e-18	hypothetical protein DAPPUDRAFT_190063 [Daphnia pulex]	--	--	--	--	--	--	--	--	--	Q99LS1	175	8.9e-12	Methylmalonic aciduria and homocystinuria type D homolog, mitochondrial OS=Mus musculus GN=Mmadhc PE=2 SV=1	PF10229	Uncharacterized conserved protein (DUF2246)	GO:0009235	cobalamin metabolic process	--	--	--	--	--	--
Cluster-12478.0	BF_1	2.00	2.13	337	--	--	--	--	--	--	--	--	--	--	--	--	--	--	--	--	--	--	--	--	--	--	--	--	--	--	--	--
Cluster-12481.0	BF_1	2.00	0.63	468	221139854	NP_001034527.2	184	1.4e-11	protein krueppel [Tribolium castaneum]>gi|270001305|gb|EEZ97752.1| kruppel [Tribolium castaneum]	--	--	--	--	--	--	--	--	--	--	--	--	--	--	--	--	--	GO:0005488	binding	--	--	--	--
Cluster-12483.0	BF_1	6.00	0.32	1324	--	--	--	--	--	--	--	--	--	--	--	--	--	--	--	--	--	--	--	--	--	--	--	--	--	--	--	--
Cluster-12483.1	BF_1	2.00	0.65	464	478250065	ENN70571.1	294	2.4e-24	hypothetical protein YQE_12746, partial [Dendroctonus ponderosae]	--	--	--	--	--	--	--	--	--	--	--	--	--	--	--	--	--	--	--	--	--	--	--
Cluster-12483.2	BF_1	17.00	0.37	2811	--	--	--	--	--	--	--	--	--	--	--	--	--	--	--	--	--	--	--	--	--	--	--	--	--	--	--	--
Cluster-12485.0	BF_1	4.00	0.41	830	--	--	--	--	--	--	--	--	--	--	--	--	--	--	--	--	--	--	--	--	--	--	--	--	--	--	--	--
Cluster-12486.0	BF_1	2.00	0.33	632	--	--	--	--	--	--	--	--	--	--	--	--	--	--	--	--	--	--	--	--	--	--	--	--	--	--	--	--
Cluster-12492.0	BF_1	3.00	0.53	609	675390376	KFM83273.1	672	4.7e-68	Pancreatic alpha-amylase, partial [Stegodyphus mimosarum]	--	--	--	--	--	K01176	E3.2.1.1, amyA, malS	alpha-amylase	http://www.genome.jp/dbget-bin/www_bget?ko:K01176	P04745	648	1.2e-66	Alpha-amylase 1 OS=Homo sapiens GN=AMY1A PE=1 SV=2	PF00128	Alpha amylase, catalytic domain	GO:0005975	carbohydrate metabolic process	GO:0043169//GO:0003824	cation binding//catalytic activity	--	--	KOG2212	Alpha-amylase
Cluster-12501.0	BF_1	2.00	0.50	515	--	--	--	--	--	--	--	--	--	--	--	--	--	--	--	--	--	--	--	--	--	--	--	--	--	--	--	--
Cluster-12504.0	BF_1	16.00	8.76	392	328899610	AEB54642.1	468	1.4e-44	ribosomal protein L35 [Procambarus clarkii]	262401437	FJ774901.1	388	0	Scylla paramamosain ribosomal protein L35 mRNA, complete cds	K02918	RP-L35e, RPL35	large subunit ribosomal protein L35e	http://www.genome.jp/dbget-bin/www_bget?ko:K02918	Q6ZWV7	351	2.1e-32	60S ribosomal protein L35 OS=Mus musculus GN=Rpl35 PE=2 SV=1	PF00831//PF00466	Ribosomal L29 protein//Ribosomal protein L10	GO:0006412//GO:0042254	translation//ribosome biogenesis	GO:0003735	structural constituent of ribosome	GO:0005622//GO:0005840	intracellular//ribosome	KOG3436	60S ribosomal protein L35
Cluster-12505.0	BF_1	1.00	0.34	456	391343793	XP_003746190.1	449	2.5e-42	PREDICTED: uncharacterized protein LOC100900072 [Metaseiulus occidentalis]	617602010	XM_007523086.1	158	2.8583e-75	PREDICTED: Erinaceus europaeus scratch family zinc finger 2 (SCRT2), mRNA	K09219	SCRT	scratch	http://www.genome.jp/dbget-bin/www_bget?ko:K09219	Q8BTH6	452	4.7e-44	Transcriptional repressor scratch 2 OS=Mus musculus GN=Scrt2 PE=2 SV=2	PF07975//PF13465//PF01096//PF16622//PF13912//PF01155//PF00096//PF09297	TFIIH C1-like domain//Zinc-finger double domain//Transcription factor S-II (TFIIS)//zinc-finger C2H2-type//C2H2-type zinc finger//Hydrogenase/urease nickel incorporation, metallochaperone, hypA//Zinc finger, C2H2 type//NADH pyrophosphatase zinc ribbon domain	GO:0006281//GO:0006464//GO:0006351	DNA repair//cellular protein modification process//transcription, DNA-templated	GO:0016151//GO:0016787//GO:0046872//GO:0003676//GO:0008270	nickel cation binding//hydrolase activity//metal ion binding//nucleic acid binding//zinc ion binding	--	--	KOG2462	C2H2-type Zn-finger protein
Cluster-12506.0	BF_1	2.00	1.98	342	470306014	XP_004363340.1	171	3.3e-10	hypothetical protein CAOG_03612 [Capsaspora owczarzaki ATCC 30864]>gi|765552076|gb|KJE92697.1| hypothetical protein CAOG_003612 [Capsaspora owczarzaki ATCC 30864]	697076615	XM_009654199.1	302	1.86452e-155	Verticillium dahliae VdLs.17 NADH:ubiquinone oxidoreductase 11.5kD subunit partial mRNA	--	--	--	--	--	--	--	--	PF02297//PF00941	Cytochrome oxidase c subunit VIb//FAD binding domain in molybdopterin dehydrogenase	GO:0006123//GO:0055114//GO:0015992	mitochondrial electron transport, cytochrome c to oxygen//oxidation-reduction process//proton transport	GO:0016491//GO:0004129	oxidoreductase activity//cytochrome-c oxidase activity	GO:0045277//GO:0005739	respiratory chain complex IV//mitochondrion	--	--
Cluster-12511.0	BF_1	7.00	1.38	574	157118570	XP_001653203.1	208	2.8e-14	AAEL008353-PB [Aedes aegypti]>gi|157118572|ref|XP_001653204.1| AAEL008353-PA [Aedes aegypti]>gi|94468574|gb|ABF18136.1| ribosomal protein L28 [Aedes aegypti]>gi|108875657|gb|EAT39882.1| AAEL008353-PB [Aedes aegypti]>gi|108875658|gb|EAT39883.1| AAEL008353-PA [Aedes aegypti]	697088156	XM_009658694.1	560	0	Verticillium dahliae VdLs.17 60S ribosomal protein L28 mRNA	--	--	--	--	O82204	221	3.6e-17	60S ribosomal protein L28-1 OS=Arabidopsis thaliana GN=RPL28A PE=2 SV=1	PF05722	Ustilago B locus mating-type protein	--	--	GO:0003677	DNA binding	GO:0005634	nucleus	KOG3412	60S ribosomal protein L28
Cluster-12517.0	BF_1	6.00	0.63	825	--	--	--	--	--	768311752	CP010980.1	593	0	Verticillium dahliae VdLs.17 chromosome 1, complete sequence	--	--	--	--	--	--	--	--	PF02565	Recombination protein O C terminal	GO:0006281//GO:0006310	DNA repair//DNA recombination	--	--	--	--	--	--
Cluster-12518.0	BF_1	10.00	0.49	1420	321456768	EFX67868.1	1721	2.5e-189	hypothetical protein DAPPUDRAFT_231787 [Daphnia pulex]	731507340	XM_010599007.1	435	0	PREDICTED: Loxodonta africana protein phosphatase 1, catalytic subunit, alpha isozyme (PPP1CA), mRNA	K06269	PPP1C	serine/threonine-protein phosphatase PP1 catalytic subunit	http://www.genome.jp/dbget-bin/www_bget?ko:K06269	Q3T0E7	1633	1.7e-180	Serine/threonine-protein phosphatase PP1-alpha catalytic subunit OS=Bos taurus GN=PPP1CA PE=2 SV=1	PF00149	Calcineurin-like phosphoesterase	--	--	GO:0016787	hydrolase activity	--	--	KOG0374	Serine/threonine specific protein phosphatase PP1, catalytic subunit
Cluster-12520.0	BF_1	6.00	0.71	762	309380132	ADO65979.1	593	8.5e-59	cathepsin C [Eriocheir sinensis]>gi|309380136|gb|ADO65981.1| cathepsin C [Eriocheir sinensis]	--	--	--	--	--	K01275	CTSC	cathepsin C	http://www.genome.jp/dbget-bin/www_bget?ko:K01275	P97821	492	1.8e-48	Dipeptidyl peptidase 1 OS=Mus musculus GN=Ctsc PE=2 SV=1	PF00112//PF08127	Papain family cysteine protease//Peptidase family C1 propeptide	GO:0006508//GO:0050790	proteolysis//regulation of catalytic activity	GO:0008234//GO:0004197	cysteine-type peptidase activity//cysteine-type endopeptidase activity	--	--	KOG1543	Cysteine proteinase Cathepsin L
Cluster-12522.0	BF_1	2.00	0.66	461	--	--	--	--	--	--	--	--	--	--	--	--	--	--	--	--	--	--	--	--	--	--	--	--	--	--	--	--
Cluster-12525.0	BF_1	2.00	0.69	452	--	--	--	--	--	--	--	--	--	--	--	--	--	--	--	--	--	--	--	--	--	--	--	--	--	--	--	--
Cluster-12527.0	BF_1	3.00	0.39	717	297260431	XP_002798294.1	1008	6.1e-107	PREDICTED: hypothetical protein LOC100430699 isoform 1 [Macaca mulatta]>gi|297260433|ref|XP_002798295.1| PREDICTED: hypothetical protein LOC100430699 isoform 2 [Macaca mulatta]	10439451	AK026569.1	717	0	Homo sapiens cDNA: FLJ22916 fis, clone KAT06406, highly similar to HSCYCR Human mRNA for T-cell cyclophilin	K03767	PPIA	peptidyl-prolyl cis-trans isomerase A (cyclophilin A)	http://www.genome.jp/dbget-bin/www_bget?ko:K03767	P62937	886	3.5e-94	Peptidyl-prolyl cis-trans isomerase A OS=Homo sapiens GN=PPIA PE=1 SV=2	PF00160	Cyclophilin type peptidyl-prolyl cis-trans isomerase/CLD	GO:0006457//GO:0000413	protein folding//protein peptidyl-prolyl isomerization	GO:0003755	peptidyl-prolyl cis-trans isomerase activity	--	--	--	--
Cluster-12530.0	BF_1	2.00	0.40	573	--	--	--	--	--	--	--	--	--	--	--	--	--	--	--	--	--	--	--	--	--	--	--	--	--	--	--	--
Cluster-12531.0	BF_1	2.00	0.52	507	--	--	--	--	--	573984618	XM_006670167.1	39	4.54236e-09	Cordyceps militaris CM01 hypothetical protein (CCM_05022), partial mRNA	--	--	--	--	--	--	--	--	PF16934//PF00272//PF01557	Two-component Enterococcus faecalis cytolysin (EFC)//Cecropin family//Fumarylacetoacetate (FAA) hydrolase family	GO:0050830//GO:0008152	defense response to Gram-positive bacterium//metabolic process	GO:0003824	catalytic activity	GO:0005576	extracellular region	--	--
Cluster-12532.0	BF_1	2.00	0.79	433	--	--	--	--	--	--	--	--	--	--	--	--	--	--	--	--	--	--	--	--	--	--	--	--	--	--	--	--
Cluster-12535.0	BF_1	6.00	0.45	1028	321467446	EFX78436.1	1065	2.1e-113	hypothetical protein DAPPUDRAFT_305161 [Daphnia pulex]	56306665	CR726103.2	37	1.23182e-07	Tetraodon nigroviridis full-length cDNA	K03247	EIF3H	translation initiation factor 3 subunit H	http://www.genome.jp/dbget-bin/www_bget?ko:K03247	Q9GV27	1046	1.4e-112	Eukaryotic translation initiation factor 3 subunit H OS=Bombyx mori PE=2 SV=1	PF02116//PF01398//PF09207	Fungal pheromone mating factor STE2 GPCR//JAB1/Mov34/MPN/PAD-1 ubiquitin protease//Yeast killer toxin	GO:0009405//GO:0007186//GO:0008219//GO:0019236//GO:0007606	pathogenesis//G-protein coupled receptor signaling pathway//cell death//response to pheromone//sensory perception of chemical stimulus	GO:0005515//GO:0004932	protein binding//mating-type factor pheromone receptor activity	GO:0005576//GO:0016020	extracellular region//membrane	KOG1560	Translation initiation factor 3, subunit h (eIF-3h)
Cluster-12538.0	BF_1	4.41	0.58	718	--	--	--	--	--	697082215	XM_009656134.1	421	0	Verticillium dahliae VdLs.17 hypothetical protein mRNA	--	--	--	--	--	--	--	--	--	--	--	--	--	--	--	--	--	--
Cluster-12540.0	BF_1	5.00	5.02	341	67084049	AAY66959.1	354	2.0e-31	60S ribosomal protein L14 [Ixodes scapularis]	--	--	--	--	--	K02875	RP-L14e, RPL14	large subunit ribosomal protein L14e	http://www.genome.jp/dbget-bin/www_bget?ko:K02875	Q9CR57	295	5.6e-26	60S ribosomal protein L14 OS=Mus musculus GN=Rpl14 PE=1 SV=3	PF01929	Ribosomal protein L14	GO:0042254//GO:0006412	ribosome biogenesis//translation	GO:0003735	structural constituent of ribosome	GO:0005840//GO:0005622	ribosome//intracellular	KOG3421	60S ribosomal protein L14
Cluster-12542.0	BF_1	3.00	1.44	407	--	--	--	--	--	--	--	--	--	--	--	--	--	--	--	--	--	--	PF09213	M3	--	--	GO:0019956	chemokine binding	--	--	--	--
Cluster-12542.1	BF_1	2.00	0.57	487	--	--	--	--	--	--	--	--	--	--	--	--	--	--	--	--	--	--	--	--	--	--	--	--	--	--	--	--
Cluster-12544.0	BF_1	4.00	0.51	730	820148621	KKX14810.1	140	2.8e-06	sterol regulatory element-binding protein 1 [Scleropages formosus]	697068874	XM_009651326.1	541	0	Verticillium dahliae VdLs.17 hypothetical protein partial mRNA	--	--	--	--	Q9UUD1	211	6.7e-16	Sterol regulatory element-binding protein 1 OS=Schizosaccharomyces pombe (strain 972 / ATCC 24843) GN=sre1 PE=1 SV=1	PF00010	Helix-loop-helix DNA-binding domain	--	--	GO:0046983	protein dimerization activity	--	--	KOG2588	Predicted DNA-binding protein
Cluster-12546.0	BF_1	4.00	0.85	553	--	--	--	--	--	697086329	XM_009657782.1	553	0	Verticillium dahliae VdLs.17 ribosomal protein L24E partial mRNA	--	--	--	--	--	--	--	--	--	--	--	--	--	--	--	--	--	--
Cluster-12547.0	BF_1	3.00	1.36	414	--	--	--	--	--	--	--	--	--	--	--	--	--	--	--	--	--	--	--	--	--	--	--	--	--	--	--	--
Cluster-12548.0	BF_1	25.00	0.77	2105	642929675	XP_008195931.1	392	4.8e-35	PREDICTED: uncharacterized protein LOC103313712 [Tribolium castaneum]	--	--	--	--	--	--	--	--	--	--	--	--	--	--	--	--	--	--	--	--	--	--	--
Cluster-12552.0	BF_1	1.00	0.48	406	--	--	--	--	--	--	--	--	--	--	--	--	--	--	--	--	--	--	--	--	--	--	--	--	--	--	--	--
Cluster-12554.0	BF_1	5.00	1.45	483	326922381	XP_003207427.1	610	5.8e-61	PREDICTED: bifunctional purine biosynthesis protein PURH [Meleagris gallopavo]	746843127	XM_011053486.1	50	3.31016e-15	PREDICTED: Acromyrmex echinatior bifunctional purine biosynthesis protein PURH (LOC105144531), mRNA	K00602	purH	phosphoribosylaminoimidazolecarboxamide formyltransferase / IMP cyclohydrolase	http://www.genome.jp/dbget-bin/www_bget?ko:K00602	P31335	609	3.1e-62	Bifunctional purine biosynthesis protein PURH OS=Gallus gallus GN=ATIC PE=1 SV=1	PF01808	AICARFT/IMPCHase bienzyme	GO:0006164//GO:0006807//GO:0006144	purine nucleotide biosynthetic process//nitrogen compound metabolic process//purine nucleobase metabolic process	GO:0004643//GO:0003937	phosphoribosylaminoimidazolecarboxamide formyltransferase activity//IMP cyclohydrolase activity	GO:0042720	mitochondrial inner membrane peptidase complex	KOG2555	AICAR transformylase/IMP cyclohydrolase/methylglyoxal synthase
Cluster-12557.0	BF_1	12.00	0.80	1128	831306691	XP_012685578.1	674	5.1e-68	PREDICTED: 60S acidic ribosomal protein P0 [Clupea harengus]>gi|831306693|ref|XP_012685579.1| PREDICTED: 60S acidic ribosomal protein P0 [Clupea harengus]	697067702	XM_009650741.1	962	0	Verticillium dahliae VdLs.17 60S acidic ribosomal protein P0 partial mRNA	K02941	RP-LP0, RPLP0	large subunit ribosomal protein LP0	http://www.genome.jp/dbget-bin/www_bget?ko:K02941	Q96TJ5	1076	5.1e-116	60S acidic ribosomal protein P0 OS=Neurospora crassa (strain ATCC 24698 / 74-OR23-1A / CBS 708.71 / DSM 1257 / FGSC 987) GN=p0 PE=2 SV=1	PF00466	Ribosomal protein L10	GO:0042254	ribosome biogenesis	--	--	GO:0005622	intracellular	KOG0815	60S acidic ribosomal protein P0
Cluster-12559.0	BF_1	8.00	0.35	1573	--	--	--	--	--	--	--	--	--	--	--	--	--	--	--	--	--	--	--	--	--	--	--	--	--	--	--	--
Cluster-12560.0	BF_1	1.00	0.71	367	--	--	--	--	--	--	--	--	--	--	--	--	--	--	--	--	--	--	--	--	--	--	--	--	--	--	--	--
Cluster-12561.1	BF_1	11.24	0.44	1699	--	--	--	--	--	--	--	--	--	--	--	--	--	--	--	--	--	--	--	--	--	--	--	--	--	--	--	--
Cluster-12562.0	BF_1	2.00	0.94	410	--	--	--	--	--	--	--	--	--	--	--	--	--	--	--	--	--	--	--	--	--	--	--	--	--	--	--	--
Cluster-12564.0	BF_1	37.90	4.55	755	187179331	NP_001119643.1	704	1.1e-71	ribosomal protein L12 [Acyrthosiphon pisum]>gi|89574483|gb|ABD76372.1| putative ribosomal protein L12e [Acyrthosiphon pisum]>gi|239788182|dbj|BAH70782.1| ACYPI000059 [Acyrthosiphon pisum]	262401300	FJ774832.1	519	0	Scylla paramamosain ribosomal protein L12 mRNA, complete cds	K02870	RP-L12e, RPL12	large subunit ribosomal protein L12e	http://www.genome.jp/dbget-bin/www_bget?ko:K02870	P61866	661	4.5e-68	60S ribosomal protein L12 OS=Caenorhabditis elegans GN=rpl-12 PE=3 SV=1	PF00298	Ribosomal protein L11, RNA binding domain	GO:0006412//GO:0042254	translation//ribosome biogenesis	GO:0003735	structural constituent of ribosome	GO:0005840	ribosome	KOG0886	40S ribosomal protein S2
Cluster-12568.0	BF_1	3.00	0.63	555	--	--	--	--	--	--	--	--	--	--	--	--	--	--	--	--	--	--	--	--	--	--	--	--	--	--	--	--
Cluster-12575.1	BF_1	3.00	0.48	638	--	--	--	--	--	768311753	CP010981.1	635	0	Verticillium dahliae VdLs.17 chromosome 2, complete sequence	--	--	--	--	--	--	--	--	--	--	--	--	--	--	--	--	--	--
Cluster-12575.2	BF_1	3.00	0.34	778	281208281	EFA82459.1	436	1.4e-40	5-methyltetrahydropteroyltriglutamate-homocysteine-S-methyltransferase [Polysphondylium pallidum PN500]	697084510	XM_009656938.1	461	0	Verticillium dahliae VdLs.17 Cobalamin-independent synthase partial mRNA	--	--	--	--	P82610	475	1.7e-46	5-methyltetrahydropteroyltriglutamate--homocysteine methyltransferase OS=Candida albicans (strain SC5314 / ATCC MYA-2876) GN=MET6 PE=1 SV=2	PF08267	Cobalamin-independent synthase, N-terminal domain	GO:0008652//GO:0009086	cellular amino acid biosynthetic process//methionine biosynthetic process	GO:0008270//GO:0003871	zinc ion binding//5-methyltetrahydropteroyltriglutamate-homocysteine S-methyltransferase activity	--	--	KOG2263	Methionine synthase II (cobalamin-independent)
Cluster-12576.0	BF_1	18.00	3.06	619	318087050	ADV40117.1	195	9.8e-13	putative E3 ubiquitin ligase [Latrodectus hesperus]	--	--	--	--	--	--	--	--	--	O65639	153	3.0e-09	Cold shock protein 1 OS=Arabidopsis thaliana GN=CSP1 PE=1 SV=1	PF00098	Zinc knuckle	--	--	GO:0008270//GO:0003676	zinc ion binding//nucleic acid binding	--	--	KOG4400	E3 ubiquitin ligase interacting with arginine methyltransferase
Cluster-12580.0	BF_1	1.00	0.37	440	--	--	--	--	--	--	--	--	--	--	--	--	--	--	--	--	--	--	--	--	--	--	--	--	--	--	--	--
Cluster-12581.0	BF_1	1.00	1.56	315	--	--	--	--	--	--	--	--	--	--	--	--	--	--	--	--	--	--	--	--	--	--	--	--	--	--	--	--
Cluster-12583.0	BF_1	29.00	8.22	488	268306400	ACY95321.1	305	1.4e-25	ribosomal protein L28 [Manduca sexta]	--	--	--	--	--	K02903	RP-L28e, RPL28	large subunit ribosomal protein L28e	http://www.genome.jp/dbget-bin/www_bget?ko:K02903	Q962T2	293	1.4e-25	60S ribosomal protein L28 OS=Spodoptera frugiperda GN=RpL28 PE=2 SV=1	--	--	--	--	--	--	--	--	KOG3412	60S ribosomal protein L28
Cluster-12584.1	BF_1	24.00	1.50	1182	--	--	--	--	--	--	--	--	--	--	--	--	--	--	--	--	--	--	--	--	--	--	--	--	--	--	--	--
Cluster-12585.0	BF_1	2.00	0.43	549	--	--	--	--	--	--	--	--	--	--	--	--	--	--	--	--	--	--	--	--	--	--	--	--	--	--	--	--
Cluster-12586.0	BF_1	7.00	1.00	680	557751038	XP_005175277.1	429	7.9e-40	PREDICTED: ATP synthase subunit d, mitochondrial-like [Musca domestica]>gi|557772473|ref|XP_005185893.1| PREDICTED: ATP synthase subunit d, mitochondrial-like [Musca domestica]>gi|557772475|ref|XP_005185894.1| PREDICTED: ATP synthase subunit d, mitochondrial-like [Musca domestica]	--	--	--	--	--	K02138	ATPeF0D, ATP5H, ATP7	F-type H+-transporting ATPase subunit d	http://www.genome.jp/dbget-bin/www_bget?ko:K02138	Q24251	381	1.2e-35	ATP synthase subunit d, mitochondrial OS=Drosophila melanogaster GN=ATPsyn-d PE=2 SV=2	PF08202	Mis12-Mtw1 protein family	GO:0051301//GO:0007059	cell division//chromosome segregation	--	--	GO:0000444	MIS12/MIND type complex	KOG3366	Mitochondrial F1F0-ATP synthase, subunit d/ATP7
Cluster-12587.0	BF_1	2.00	0.54	497	--	--	--	--	--	--	--	--	--	--	--	--	--	--	--	--	--	--	PF12515	Ca2+-ATPase N terminal autoinhibitory domain	--	--	GO:0005516	calmodulin binding	--	--	--	--
Cluster-12588.0	BF_1	3.00	0.46	657	--	--	--	--	--	--	--	--	--	--	--	--	--	--	--	--	--	--	--	--	--	--	--	--	--	--	--	--
Cluster-12589.0	BF_1	2.00	0.48	522	242006139	XP_002423912.1	580	1.9e-57	syntaxin-1A, putative [Pediculus humanus corporis]>gi|212507175|gb|EEB11174.1| syntaxin-1A, putative [Pediculus humanus corporis]	645014656	XM_008205349.1	71	7.60474e-27	PREDICTED: Nasonia vitripennis syntaxin-1A (LOC100121257), transcript variant X3, mRNA	K04560	STX1A	syntaxin 1A	http://www.genome.jp/dbget-bin/www_bget?ko:K04560	Q24547	541	2.6e-54	Syntaxin-1A OS=Drosophila melanogaster GN=Syx1A PE=1 SV=1	PF04111//PF04871//PF00804//PF09177//PF01323//PF04136//PF15898//PF07851//PF06009//PF05478//PF01496//PF01920//PF03938//PF09036//PF04799//PF01499//PF08702//PF04513//PF03233//PF08074	Autophagy protein Apg6//Uso1 / p115 like vesicle tethering protein, C terminal region//Syntaxin//Syntaxin 6, N-terminal//DSBA-like thioredoxin domain//Sec34-like family//cGMP-dependent protein kinase interacting domain//TMPIT-like protein//Laminin Domain II//Prominin//V-type ATPase 116kDa subunit family//Prefoldin subunit//Outer membrane protein (OmpH-like)//Bcr-Abl oncoprotein oligomerisation do…	GO:0016310//GO:0048193//GO:0019089//GO:0030168//GO:0008053//GO:0019072//GO:0015992//GO:0006118//GO:0015991//GO:0006457//GO:0007155//GO:0006886//GO:0016192//GO:0006810//GO:0051258//GO:0006468//GO:0006914//GO:0009069//GO:0007165//GO:0015031//GO:0006355	phosphorylation//Golgi vesicle transport//transmission of virus//platelet activation//mitochondrial fusion//viral genome packaging//proton transport//obsolete electron transport//ATP hydrolysis coupled proton transport//protein folding//cell adhesion//intracellular protein transport//vesicle-mediated transport//transport//protein polymerization//protein phosphorylation//autophagy//serine family a…	GO:0005484//GO:0030674//GO:0003924//GO:0005524//GO:0004674//GO:0005102//GO:0051082//GO:0003677//GO:0015035//GO:0005198//GO:0005096//GO:0016818//GO:0015078//GO:0019901//GO:0008565//GO:0008270	SNAP receptor activity//protein binding, bridging//GTPase activity//ATP binding//protein serine/threonine kinase activity//receptor binding//unfolded protein binding//DNA binding//protein disulfide oxidoreductase activity//structural molecule activity//GTPase activator activity//hydrolase activity, acting on acid anhydrides, in phosphorus-containing anhydrides//hydrogen ion transmembrane transpor…	GO:0019028//GO:0005577//GO:0016272//GO:0019031//GO:0005634//GO:0033179//GO:0016020//GO:0005741//GO:0042025//GO:0016021//GO:0005737//GO:0005801//GO:0005622	viral capsid//fibrinogen complex//prefoldin complex//viral envelope//nucleus//proton-transporting V-type ATPase, V0 domain//membrane//mitochondrial outer membrane//host cell nucleus//integral component of membrane//cytoplasm//cis-Golgi network//intracellular	KOG0810	SNARE protein Syntaxin 1 and related proteins
Cluster-12590.0	BF_1	3.00	1.20	430	--	--	--	--	--	--	--	--	--	--	--	--	--	--	--	--	--	--	PF06682	SOCE-associated regulatory factor of calcium homoeostasis	GO:2001256	regulation of store-operated calcium entry	--	--	GO:0030176	integral component of endoplasmic reticulum membrane	--	--
Cluster-12591.0	BF_1	1.00	0.88	350	--	--	--	--	--	--	--	--	--	--	--	--	--	--	--	--	--	--	--	--	--	--	--	--	--	--	--	--
Cluster-12592.0	BF_1	7.00	0.88	734	--	--	--	--	--	--	--	--	--	--	--	--	--	--	--	--	--	--	--	--	--	--	--	--	--	--	--	--
Cluster-12596.0	BF_1	12.00	1.17	860	241022870	XP_002406042.1	762	2.4e-78	DEAD box ATP-dependent RNA helicase, putative [Ixodes scapularis]>gi|215491869|gb|EEC01510.1| DEAD box ATP-dependent RNA helicase, putative [Ixodes scapularis]	--	--	--	--	--	K13982	DDX4, VASA	probable ATP-dependent RNA helicase DDX4	http://www.genome.jp/dbget-bin/www_bget?ko:K13982	Q61496	671	3.6e-69	Probable ATP-dependent RNA helicase DDX4 OS=Mus musculus GN=Ddx4 PE=1 SV=2	PF06862//PF02602//PF00270	Utp25, U3 small nucleolar RNA-associated SSU processome protein 25//Uroporphyrinogen-III synthase HemD//DEAD/DEAH box helicase	GO:0033014//GO:0015994//GO:0006783	tetrapyrrole biosynthetic process//chlorophyll metabolic process//heme biosynthetic process	GO:0005524//GO:0004852//GO:1901363//GO:0003676//GO:0097159	ATP binding//uroporphyrinogen-III synthase activity//heterocyclic compound binding//nucleic acid binding//organic cyclic compound binding	GO:0005634	nucleus	KOG0335	ATP-dependent RNA helicase
Cluster-12606.0	BF_1	3.00	1.58	396	--	--	--	--	--	--	--	--	--	--	--	--	--	--	--	--	--	--	--	--	--	--	--	--	--	--	--	--
Cluster-12609.0	BF_1	1.00	0.40	429	--	--	--	--	--	768311753	CP010981.1	420	0	Verticillium dahliae VdLs.17 chromosome 2, complete sequence	--	--	--	--	--	--	--	--	--	--	--	--	--	--	--	--	--	--
Cluster-12614.0	BF_1	6.00	0.74	741	--	--	--	--	--	--	--	--	--	--	--	--	--	--	--	--	--	--	--	--	--	--	--	--	--	--	--	--
Cluster-12615.0	BF_1	2.00	0.56	490	--	--	--	--	--	--	--	--	--	--	--	--	--	--	--	--	--	--	--	--	--	--	--	--	--	--	--	--
Cluster-12616.0	BF_1	2.00	0.41	561	--	--	--	--	--	--	--	--	--	--	--	--	--	--	--	--	--	--	--	--	--	--	--	--	--	--	--	--
Cluster-12619.0	BF_1	2.00	0.47	527	67083949	AAY66909.1	416	2.0e-38	ATP synthase H+ transporting, mitochondrial F1 complex, delta subunit precursor [Ixodes scapularis]	--	--	--	--	--	K02134	ATPeF1D, ATP5D, ATP16	F-type H+-transporting ATPase subunit delta	http://www.genome.jp/dbget-bin/www_bget?ko:K02134	Q9D3D9	287	7.4e-25	ATP synthase subunit delta, mitochondrial OS=Mus musculus GN=Atp5d PE=1 SV=1	PF02823	ATP synthase, Delta/Epsilon chain, beta-sandwich domain	GO:0015986//GO:0015992//GO:0006119	ATP synthesis coupled proton transport//proton transport//oxidative phosphorylation	GO:0046961//GO:0046933	proton-transporting ATPase activity, rotational mechanism//proton-transporting ATP synthase activity, rotational mechanism	GO:0045259//GO:0045261	proton-transporting ATP synthase complex//proton-transporting ATP synthase complex, catalytic core F(1)	KOG1758	Mitochondrial F1F0-ATP synthase, subunit delta/ATP16
Cluster-12621.0	BF_1	3.00	0.43	683	--	--	--	--	--	--	--	--	--	--	--	--	--	--	--	--	--	--	--	--	--	--	--	--	--	--	--	--
Cluster-12622.0	BF_1	9.00	0.79	924	--	--	--	--	--	768311759	CP010987.1	754	0	Verticillium dahliae VdLs.17 chromosome 8, complete sequence	--	--	--	--	--	--	--	--	--	--	--	--	--	--	--	--	--	--
Cluster-12623.0	BF_1	27.00	2.39	919	241260155	XP_002404931.1	879	7.1e-92	ribosomal protein, putative [Ixodes scapularis]>gi|67083987|gb|AAY66928.1| ribosomal protein L7-like [Ixodes scapularis]>gi|215496740|gb|EEC06380.1| ribosomal protein, putative [Ixodes scapularis]	195177919	XM_002028929.1	75	8.24177e-29	Drosophila persimilis GL16367 (Dper\GL16367), mRNA	K02937	RP-L7e, RPL7	large subunit ribosomal protein L7e	http://www.genome.jp/dbget-bin/www_bget?ko:K02937	O01802	777	2.0e-81	60S ribosomal protein L7 OS=Caenorhabditis elegans GN=rpl-7 PE=3 SV=1	--	--	--	--	--	--	GO:0005840	ribosome	KOG3184	60S ribosomal protein L7
Cluster-12630.0	BF_1	2.00	1.07	395	871233167	XP_012938075.1	542	3.6e-53	PREDICTED: Kv channel-interacting protein 4-like [Aplysia californica]	--	--	--	--	--	--	--	--	--	Q2KI69	481	1.8e-47	Kv channel-interacting protein 4 OS=Bos taurus GN=KCNIP4 PE=2 SV=1	PF13202//PF13405//PF10591//PF13833//PF00036//PF13499	EF hand//EF-hand domain//Secreted protein acidic and rich in cysteine Ca binding region//EF-hand domain pair//EF hand//EF-hand domain pair	GO:0007165	signal transduction	GO:0005509	calcium ion binding	GO:0005578	proteinaceous extracellular matrix	--	--
Cluster-12631.0	BF_1	2.00	0.54	499	--	--	--	--	--	--	--	--	--	--	--	--	--	--	--	--	--	--	--	--	--	--	--	--	--	--	--	--
Cluster-12632.0	BF_1	1.00	0.46	413	--	--	--	--	--	--	--	--	--	--	--	--	--	--	--	--	--	--	--	--	--	--	--	--	--	--	--	--
Cluster-12634.0	BF_1	3.00	0.69	535	541906833	AGV28719.1	166	2.0e-09	casein kinase 1 epsilon [Eurydice pulchra]	--	--	--	--	--	--	--	--	--	--	--	--	--	--	--	--	--	--	--	--	--	--	--
Cluster-12637.0	BF_1	4.00	1.31	462	--	--	--	--	--	--	--	--	--	--	--	--	--	--	--	--	--	--	PF09367	CpeS-like protein	GO:0017009	protein-phycocyanobilin linkage	--	--	--	--	--	--
Cluster-12638.0	BF_1	2.00	0.49	521	--	--	--	--	--	--	--	--	--	--	--	--	--	--	--	--	--	--	PF07464	Apolipophorin-III precursor (apoLp-III)	GO:0006869	lipid transport	GO:0008289	lipid binding	GO:0005576	extracellular region	--	--
Cluster-12642.0	BF_1	4.00	0.36	911	--	--	--	--	--	768311754	CP010982.1	905	0	Verticillium dahliae VdLs.17 chromosome 3, complete sequence	--	--	--	--	--	--	--	--	--	--	--	--	--	--	--	--	--	--
Cluster-12646.0	BF_1	4.00	0.63	647	241684485	XP_002401272.1	677	1.3e-68	translation elongation factor, putative [Ixodes scapularis]>gi|215504433|gb|EEC13927.1| translation elongation factor, putative [Ixodes scapularis]	--	--	--	--	--	K02358	tuf, TUFM	elongation factor Tu	http://www.genome.jp/dbget-bin/www_bget?ko:K02358	P85834	497	4.0e-49	Elongation factor Tu, mitochondrial OS=Rattus norvegicus GN=Tufm PE=1 SV=1	PF03144	Elongation factor Tu domain 2	GO:0006414//GO:0006448//GO:0006184	translational elongation//regulation of translational elongation//obsolete GTP catabolic process	GO:0003924//GO:0003746//GO:0005525//GO:0016779	GTPase activity//translation elongation factor activity//GTP binding//nucleotidyltransferase activity	GO:0005622//GO:0005840	intracellular//ribosome	KOG0460	Mitochondrial translation elongation factor Tu
Cluster-12648.0	BF_1	11.00	0.52	1468	478255344	ENN75570.1	521	3.7e-50	hypothetical protein YQE_07913, partial [Dendroctonus ponderosae]	--	--	--	--	--	K10420	DYNLT	dynein light chain Tctex-type 1	http://www.genome.jp/dbget-bin/www_bget?ko:K10420	Q94524	399	2.1e-37	Dynein light chain Tctex-type OS=Drosophila melanogaster GN=Dlc90F PE=1 SV=1	--	--	--	--	--	--	--	--	KOG4081	Dynein light chain
Cluster-12649.0	BF_1	6.00	0.53	925	--	--	--	--	--	--	--	--	--	--	--	--	--	--	--	--	--	--	PF05672//PF00424	MAP7 (E-MAP-115) family//REV protein (anti-repression trans-activator protein)	GO:0006355//GO:0000226	regulation of transcription, DNA-templated//microtubule cytoskeleton organization	GO:0003700	transcription factor activity, sequence-specific DNA binding	GO:0042025//GO:0015630//GO:0005667	host cell nucleus//microtubule cytoskeleton//transcription factor complex	--	--
Cluster-12652.0	BF_1	57.23	2.56	1532	642931465	XP_008196595.1	1418	3.7e-154	PREDICTED: uncharacterized protein LOC103313903 [Tribolium castaneum]	--	--	--	--	--	--	--	--	--	--	--	--	--	--	--	--	--	--	--	--	--	--	--
Cluster-12654.0	BF_1	4.00	1.06	501	--	--	--	--	--	--	--	--	--	--	--	--	--	--	--	--	--	--	--	--	--	--	--	--	--	--	--	--
Cluster-12658.0	BF_1	3.00	0.54	603	--	--	--	--	--	--	--	--	--	--	--	--	--	--	--	--	--	--	--	--	--	--	--	--	--	--	--	--
Cluster-12660.0	BF_1	1.00	0.53	396	--	--	--	--	--	--	--	--	--	--	--	--	--	--	--	--	--	--	--	--	--	--	--	--	--	--	--	--
Cluster-12661.0	BF_1	4.00	0.57	680	270003719	EFA00167.1	658	2.2e-66	hypothetical protein TcasGA2_TC002989 [Tribolium castaneum]	--	--	--	--	--	K01206	FUCA	alpha-L-fucosidase	http://www.genome.jp/dbget-bin/www_bget?ko:K01206	C3YWU0	595	1.8e-60	Alpha-L-fucosidase OS=Branchiostoma floridae GN=BRAFLDRAFT_56888 PE=3 SV=2	PF01120	Alpha-L-fucosidase	GO:0005975	carbohydrate metabolic process	GO:0004560	alpha-L-fucosidase activity	--	--	KOG3340	Alpha-L-fucosidase
Cluster-12667.0	BF_1	4.00	1.49	441	--	--	--	--	--	--	--	--	--	--	--	--	--	--	--	--	--	--	--	--	--	--	--	--	--	--	--	--
Cluster-12669.0	BF_1	3.00	1.57	397	--	--	--	--	--	--	--	--	--	--	--	--	--	--	--	--	--	--	--	--	--	--	--	--	--	--	--	--
Cluster-12671.0	BF_1	4.00	0.45	785	--	--	--	--	--	--	--	--	--	--	--	--	--	--	--	--	--	--	--	--	--	--	--	--	--	--	--	--
Cluster-12676.0	BF_1	1.00	2.08	301	--	--	--	--	--	--	--	--	--	--	--	--	--	--	--	--	--	--	--	--	--	--	--	--	--	--	--	--
Cluster-12677.0	BF_1	3.00	0.36	755	--	--	--	--	--	--	--	--	--	--	--	--	--	--	--	--	--	--	--	--	--	--	--	--	--	--	--	--
Cluster-12683.0	BF_1	1.00	0.33	458	646723943	KDR24377.1	475	2.5e-45	Muscle M-line assembly protein unc-89 [Zootermopsis nevadensis]	--	--	--	--	--	--	--	--	--	O01761	188	1.9e-13	Muscle M-line assembly protein unc-89 OS=Caenorhabditis elegans GN=unc-89 PE=1 SV=3	PF13895	Immunoglobulin domain	--	--	GO:0005515	protein binding	--	--	--	--
Cluster-12684.0	BF_1	19.00	2.47	720	507713498	XP_004647791.1	892	1.7e-93	PREDICTED: 40S ribosomal protein S5 [Octodon degus]	238231610	NM_001160519.1	219	5.70482e-109	Oncorhynchus mykiss 40S ribosomal protein S5 (rs5), mRNA >gnl|BL_ORD_ID|6534901 Oncorhynchus mykiss clone omyk-evn-501-017 40S ribosomal protein S5 putative mRNA, complete cds	K02989	RP-S5e, RPS5	small subunit ribosomal protein S5e	http://www.genome.jp/dbget-bin/www_bget?ko:K02989	Q5E988	885	4.6e-94	40S ribosomal protein S5 OS=Bos taurus GN=RPS5 PE=2 SV=3	--	--	--	--	--	--	--	--	KOG3291	Ribosomal protein S7
Cluster-12689.0	BF_1	2.00	1.01	401	--	--	--	--	--	--	--	--	--	--	--	--	--	--	--	--	--	--	--	--	--	--	--	--	--	--	--	--
Cluster-12693.0	BF_1	3.00	0.42	692	--	--	--	--	--	--	--	--	--	--	--	--	--	--	--	--	--	--	--	--	--	--	--	--	--	--	--	--
Cluster-12695.0	BF_1	3.00	0.63	558	--	--	--	--	--	--	--	--	--	--	--	--	--	--	--	--	--	--	--	--	--	--	--	--	--	--	--	--
Cluster-12700.0	BF_1	9.00	0.74	967	--	--	--	--	--	--	--	--	--	--	--	--	--	--	--	--	--	--	--	--	--	--	--	--	--	--	--	--
Cluster-12701.0	BF_1	5.00	1.60	466	--	--	--	--	--	--	--	--	--	--	--	--	--	--	--	--	--	--	--	--	--	--	--	--	--	--	--	--
Cluster-12702.0	BF_1	3.00	0.35	765	642936083	XP_008198296.1	148	3.4e-07	PREDICTED: TOX high mobility group box family member 4-like isoform X1 [Tribolium castaneum]	--	--	--	--	--	--	--	--	--	--	--	--	--	--	--	--	--	--	--	--	--	--	--
Cluster-12704.0	BF_1	5.00	0.40	978	642911677	XP_008200697.1	253	2.9e-19	PREDICTED: uncharacterized protein LOC103314992 isoform X1 [Tribolium castaneum]	--	--	--	--	--	--	--	--	--	--	--	--	--	--	--	--	--	--	--	--	--	--	--
Cluster-12711.0	BF_1	10.15	0.41	1677	478262797	ENN81314.1	325	2.2e-27	hypothetical protein YQE_02282, partial [Dendroctonus ponderosae]>gi|546672918|gb|ERL84634.1| hypothetical protein D910_02062 [Dendroctonus ponderosae]	--	--	--	--	--	--	--	--	--	P53452	155	4.8e-09	D(1)-like dopamine receptor OS=Takifugu rubripes GN=d14 PE=3 SV=1	PF00001	7 transmembrane receptor (rhodopsin family)	GO:0007186	G-protein coupled receptor signaling pathway	GO:0004930	G-protein coupled receptor activity	GO:0016021	integral component of membrane	--	--
Cluster-12717.0	BF_1	3.00	0.68	537	754344641	XP_004348903.2	520	1.8e-50	glutamine-fructose-6-phosphate transaminase 2 [Capsaspora owczarzaki ATCC 30864]>gi|765550304|gb|KJE90925.1| glutamine-fructose-6-phosphate transaminase 2 [Capsaspora owczarzaki ATCC 30864]	768311752	CP010980.1	537	0	Verticillium dahliae VdLs.17 chromosome 1, complete sequence	K00820	glmS, GFPT	glucosamine--fructose-6-phosphate aminotransferase (isomerizing)	http://www.genome.jp/dbget-bin/www_bget?ko:K00820	P53704	620	1.8e-63	Glutamine--fructose-6-phosphate aminotransferase [isomerizing] OS=Candida albicans (strain SC5314 / ATCC MYA-2876) GN=GFA1 PE=1 SV=2	PF01380	SIS domain	GO:0005975	carbohydrate metabolic process	GO:0030246	carbohydrate binding	--	--	KOG1268	Glucosamine 6-phosphate synthetases, contain amidotransferase and phosphosugar isomerase domains
Cluster-12722.0	BF_1	3.00	0.79	502	807017795	XP_004519121.2	600	8.7e-60	PREDICTED: delta-1-pyrroline-5-carboxylate synthase [Ceratitis capitata]	--	--	--	--	--	K12657	ALDH18A1, P5CS	delta-1-pyrroline-5-carboxylate synthetase	http://www.genome.jp/dbget-bin/www_bget?ko:K12657	P54889	561	1.2e-56	Probable delta-1-pyrroline-5-carboxylate synthase OS=Caenorhabditis elegans GN=alh-13 PE=3 SV=2	PF00171	Aldehyde dehydrogenase family	GO:0055114//GO:0008152	oxidation-reduction process//metabolic process	GO:0016491	oxidoreductase activity	--	--	KOG4165	Gamma-glutamyl phosphate reductase
Cluster-12723.0	BF_1	4.00	1.08	498	--	--	--	--	--	--	--	--	--	--	--	--	--	--	--	--	--	--	PF11522	Yeast phosphatidylinositol-4-OH kinase Pik1	--	--	GO:0016773	phosphotransferase activity, alcohol group as acceptor	--	--	--	--
Cluster-12726.0	BF_1	1.00	0.36	447	--	--	--	--	--	--	--	--	--	--	--	--	--	--	--	--	--	--	--	--	--	--	--	--	--	--	--	--
Cluster-12727.0	BF_1	2.00	1.26	378	391333929	XP_003741362.1	171	3.6e-10	PREDICTED: uncharacterized protein LOC100903071 [Metaseiulus occidentalis]	--	--	--	--	--	--	--	--	--	--	--	--	--	--	--	--	--	--	--	--	--	--	--
Cluster-12728.0	BF_1	4.00	0.49	747	762073480	XP_011433871.1	249	6.5e-19	PREDICTED: 60S ribosomal protein L14-like [Crassostrea gigas]	697073604	XM_009653160.1	706	0	Verticillium dahliae VdLs.17 60S ribosomal protein L14-B mRNA	K02875	RP-L14e, RPL14	large subunit ribosomal protein L14e	http://www.genome.jp/dbget-bin/www_bget?ko:K02875	P36105	312	1.3e-27	60S ribosomal protein L14-A OS=Saccharomyces cerevisiae (strain ATCC 204508 / S288c) GN=RPL14A PE=1 SV=1	PF01929	Ribosomal protein L14	GO:0042254//GO:0006412	ribosome biogenesis//translation	GO:0003735	structural constituent of ribosome	GO:0005840//GO:0005622	ribosome//intracellular	KOG3421	60S ribosomal protein L14
Cluster-12728.1	BF_1	4.00	0.35	924	694539863	XP_009496589.1	204	1.3e-13	hypothetical protein H696_04438 [Fonticula alba]>gi|627947038|gb|KCV69018.1| hypothetical protein H696_04438 [Fonticula alba]	302420324	XM_003007947.1	551	0	Verticillium albo-atrum VaMs.102 synaptobrevin, mRNA	K08513	VAMP4	vesicle-associated membrane protein 4	http://www.genome.jp/dbget-bin/www_bget?ko:K08513	Q92356	356	1.3e-32	Synaptobrevin homolog 1 OS=Schizosaccharomyces pombe (strain 972 / ATCC 24843) GN=syb1 PE=3 SV=1	PF00957	Synaptobrevin	GO:0016192	vesicle-mediated transport	--	--	GO:0016021	integral component of membrane	KOG0860	Synaptobrevin/VAMP-like protein
Cluster-12734.0	BF_1	1.00	0.31	471	658832954	XP_008412016.1	368	6.5e-33	PREDICTED: 3-hydroxybutyrate dehydrogenase type 2 [Poecilia reticulata]>gi|658832956|ref|XP_008412024.1| PREDICTED: 3-hydroxybutyrate dehydrogenase type 2 [Poecilia reticulata]>gi|658832958|ref|XP_008412033.1| PREDICTED: 3-hydroxybutyrate dehydrogenase type 2 [Poecilia reticulata]	--	--	--	--	--	K00019	E1.1.1.30, bdh	3-hydroxybutyrate dehydrogenase	http://www.genome.jp/dbget-bin/www_bget?ko:K00019	Q8JZV9	358	3.8e-33	3-hydroxybutyrate dehydrogenase type 2 OS=Mus musculus GN=Bdh2 PE=1 SV=1	PF02319//PF00106//PF00107	E2F/DP family winged-helix DNA-binding domain//short chain dehydrogenase//Zinc-binding dehydrogenase	GO:0008152//GO:0006355//GO:0055114	metabolic process//regulation of transcription, DNA-templated//oxidation-reduction process	GO:0016491//GO:0003700	oxidoreductase activity//transcription factor activity, sequence-specific DNA binding	GO:0005667	transcription factor complex	KOG1201	Hydroxysteroid 17-beta dehydrogenase 11
Cluster-12736.0	BF_1	7.00	1.03	670	751813218	AJG01356.1	568	5.9e-56	cuticular protein 15 [Eriocheir sinensis]	--	--	--	--	--	--	--	--	--	P81580	186	4.8e-13	Cuticle protein CP1158 OS=Cancer pagurus PE=1 SV=1	PF08140	Crustacean cuticle protein repeat	--	--	GO:0042302	structural constituent of cuticle	--	--	--	--
Cluster-12737.0	BF_1	1.00	6.66	258	--	--	--	--	--	--	--	--	--	--	--	--	--	--	--	--	--	--	PF00050//PF07648	Kazal-type serine protease inhibitor domain//Kazal-type serine protease inhibitor domain	--	--	GO:0005515	protein binding	--	--	--	--
Cluster-12739.0	BF_1	3.00	0.33	790	510847866	EPB65875.1	506	1.1e-48	acetyl-CoA carboxylase, carboxyl transferase, beta subunit [Ancylostoma ceylanicum]	597569085	KF990036.1	790	0	Prunus kansuensis chloroplast, complete genome	--	--	--	--	Q09X08	1217	1.6e-132	Acetyl-coenzyme A carboxylase carboxyl transferase subunit beta, chloroplastic OS=Morus indica GN=accD PE=3 SV=1	--	--	--	--	--	--	--	--	KOG0540	3-Methylcrotonyl-CoA carboxylase, non-biotin containing subunit/Acetyl-CoA carboxylase carboxyl transferase, subunit beta
Cluster-12740.0	BF_1	3.00	0.34	789	--	--	--	--	--	--	--	--	--	--	--	--	--	--	--	--	--	--	--	--	--	--	--	--	--	--	--	--
Cluster-12741.0	BF_1	3.00	0.51	622	241333917	XP_002408374.1	781	1.1e-80	dolichyl-di-phosphooligosaccharide protein glycotransferase, putative [Ixodes scapularis]>gi|215497322|gb|EEC06816.1| dolichyl-di-phosphooligosaccharide protein glycotransferase, putative, partial [Ixodes scapularis]	--	--	--	--	--	K12670	WBP1	oligosaccharyltransferase complex subunit beta	http://www.genome.jp/dbget-bin/www_bget?ko:K12670	Q24319	686	4.7e-71	Dolichyl-diphosphooligosaccharide--protein glycosyltransferase 48 kDa subunit OS=Drosophila melanogaster GN=Ost48 PE=2 SV=2	PF03345	Oligosaccharyltransferase 48 kDa subunit beta	GO:0018279	protein N-linked glycosylation via asparagine	GO:0004579	dolichyl-diphosphooligosaccharide-protein glycotransferase activity	GO:0005789//GO:0008250	endoplasmic reticulum membrane//oligosaccharyltransferase complex	KOG2754	Oligosaccharyltransferase, beta subunit
Cluster-12743.0	BF_1	4.00	1.34	458	694539621	XP_009496519.1	230	6.3e-17	30S ribosomal protein S14p/S29e [Fonticula alba]>gi|627946968|gb|KCV68948.1| 30S ribosomal protein S14p/S29e [Fonticula alba]	697066902	XM_009650343.1	449	0	Verticillium dahliae VdLs.17 hypothetical protein mRNA	K02980	RP-S29e, RPS29	small subunit ribosomal protein S29e	http://www.genome.jp/dbget-bin/www_bget?ko:K02980	Q9C2P2	274	2.1e-23	40S ribosomal protein S29 OS=Neurospora crassa (strain ATCC 24698 / 74-OR23-1A / CBS 708.71 / DSM 1257 / FGSC 987) GN=rps-29 PE=3 SV=1	PF00253	Ribosomal protein S14p/S29e	GO:0042254//GO:0006412	ribosome biogenesis//translation	GO:0003735	structural constituent of ribosome	GO:0005840//GO:0005622	ribosome//intracellular	KOG3506	40S ribosomal protein S29
Cluster-12745.0	BF_1	13.04	0.70	1329	241648488	XP_002410067.1	276	8.5e-22	alternative splicing factor SRp20/9G8, putative [Ixodes scapularis]>gi|215501503|gb|EEC10997.1| alternative splicing factor SRp20/9G8, putative [Ixodes scapularis]	--	--	--	--	--	K12892	SFRS3	splicing factor, arginine/serine-rich 3	http://www.genome.jp/dbget-bin/www_bget?ko:K12892	Q8BL97	215	4.2e-16	Serine/arginine-rich splicing factor 7 OS=Mus musculus GN=Srsf7 PE=1 SV=1	PF00001//PF16367//PF00076	7 transmembrane receptor (rhodopsin family)//RNA recognition motif//RNA recognition motif. (a.k.a. RRM, RBD, or RNP domain)	GO:0007186	G-protein coupled receptor signaling pathway	GO:0000166//GO:0004930//GO:0003676	nucleotide binding//G-protein coupled receptor activity//nucleic acid binding	GO:0016021	integral component of membrane	KOG0107	Alternative splicing factor SRp20/9G8 (RRM superfamily)
Cluster-12746.0	BF_1	3.00	0.33	794	--	--	--	--	--	--	--	--	--	--	--	--	--	--	--	--	--	--	--	--	--	--	--	--	--	--	--	--
Cluster-12751.0	BF_1	2.00	0.37	590	241175404	XP_002399244.1	579	2.8e-57	OTU domain-containing protein, putative [Ixodes scapularis]>gi|215495116|gb|EEC04757.1| OTU domain-containing protein, putative [Ixodes scapularis]	701386384	XM_009995762.1	77	4.00275e-30	PREDICTED: Chaetura pelagica OTU deubiquitinase 3 (OTUD3), mRNA	K13717	OTUD3	OTU domain-containing protein 3	http://www.genome.jp/dbget-bin/www_bget?ko:K13717	Q5T2D3	527	1.2e-52	OTU domain-containing protein 3 OS=Homo sapiens GN=OTUD3 PE=1 SV=1	PF10717	Occlusion-derived virus envelope protein ODV-E18	--	--	--	--	GO:0019031	viral envelope	KOG2606	OTU (ovarian tumor)-like cysteine protease
Cluster-12755.0	BF_1	3.00	0.69	534	--	--	--	--	--	--	--	--	--	--	--	--	--	--	--	--	--	--	--	--	--	--	--	--	--	--	--	--
Cluster-12760.0	BF_1	1.00	0.60	383	--	--	--	--	--	697081608	XM_009655924.1	380	0	Verticillium dahliae VdLs.17 RNA-binding protein rsd1 partial mRNA	--	--	--	--	--	--	--	--	--	--	--	--	--	--	--	--	--	--
Cluster-12762.0	BF_1	1.00	1.76	309	--	--	--	--	--	--	--	--	--	--	--	--	--	--	--	--	--	--	--	--	--	--	--	--	--	--	--	--
Cluster-12762.1	BF_1	4.00	0.72	600	--	--	--	--	--	--	--	--	--	--	--	--	--	--	--	--	--	--	--	--	--	--	--	--	--	--	--	--
Cluster-12768.0	BF_1	1.00	0.33	462	7673373	AAF66832.1	444	9.8e-42	SCAN-related protein RAZ1 [Homo sapiens]	319655724	NM_033630.2	462	0	Homo sapiens SCAN domain containing 1 (SCAND1), transcript variant 2, mRNA	--	--	--	--	A1YEW3	347	7.1e-32	SCAN domain-containing protein 1 OS=Gorilla gorilla gorilla GN=SCAND1 PE=3 SV=1	PF02023	SCAN domain	GO:0006355	regulation of transcription, DNA-templated	GO:0003700	transcription factor activity, sequence-specific DNA binding	GO:0005667	transcription factor complex	--	--
Cluster-12769.0	BF_1	6.00	0.73	751	--	--	--	--	--	--	--	--	--	--	--	--	--	--	--	--	--	--	--	--	--	--	--	--	--	--	--	--
Cluster-12769.1	BF_1	7.00	0.70	849	--	--	--	--	--	--	--	--	--	--	--	--	--	--	--	--	--	--	--	--	--	--	--	--	--	--	--	--
[truncated: 25,752 more rows]
